# Supplementary material for: Interplay between disorder and electronic correlations in compositionally complex alloys
Source: Nat Commun. 2024 Sep 12;15:7983. doi: 10.1038/s41467-024-52349-8 (PMC11393320; doi:10.1038/s41467-024-52349-8)
Supplement: Supplementary file 3 — Source Data [file 41467_2024_52349_MOESM3_ESM.zip]

Archive with 54 entries (54 files):
- Source Data - Figure 1.ogg
- Source Data - Figure 2.ogg
- Source Data - Figure 3.ogg
- Source Data - Figure 4.ogg
- Source Data - Supplementary Figure 1.ogg
- Source Data - Supplementary Figure 2.ogg
- Source Data - Supplementary Figure 3.ogg
- Source Data - Supplementary Figure 5.ogg
- Source Data - Supplementary Figure 6.ogg
- Source Data - Supplementary Figure 7.ogg
- Source Data F1 - EDC maxima.xlsx
- Source Data F1 - ResPES Co.xlsx
- Source Data F1 - ResPES Cr.xlsx
- Source Data F1 - ResPES Fe.xlsx
- Source Data F1 - ResPES Mn.xlsx
- Source Data F1 - ResPES Ni.xlsx
- Source Data F1 - XAS spectra.xlsx
- Source Data F2a - EDC maxima.xlsx
- Source Data F2a - pDOS.xlsx
- Source Data F2a - self-convolution CST.xlsx
- Source Data F2b - PES.xlsx
- Source Data F2c - bandstructure LDA.xlsx
- Source Data F2d - bandstructure LDA-DMFT.xlsx
- Source Data F3a - lifetime Fe.xlsx
- Source Data F3a - lifetime Ni.xlsx
- Source Data F3b - optical conductivity imaginary part.xlsx
- Source Data F3b - optical conductivity real part.xlsx
- Source Data F4a - resistivity.xlsx
- Source Data F4b - normalized resistivity.xlsx
- Source Data F4c - Fermi surface LDA.xlsx
- Source Data F4d - Fermi surface LDA-DMFT.xlsx
- Source Data SF1a - normalized EDC Co.xlsx
- Source Data SF1a - normalized EDC Cr.xlsx
- Source Data SF1a - normalized EDC Fe.xlsx
- Source Data SF1a - normalized EDC Mn.xlsx
- Source Data SF1a - normalized EDC Ni.xlsx
- Source Data SF1b - EDC intensity.xlsx
- Source Data SF2 - pDOS LDA.xlsx
- Source Data SF2 - pDOS LDA-DMFT.xlsx
- Source Data SF3ab - pDOS J variation Ni.xlsx
- Source Data SF3c - pDOS J variation FeNi.xlsx
- Source Data SF3d - pDOS J variation HEA.xlsx
- Source Data SF5a - pDOS LDA.xlsx
- Source Data SF5a - pDOS LDA-DMFT.xlsx
- Source Data SF5a - ResPES EDC.xlsx
- Source Data SF5a - self-convolution CST LDA.xlsx
- Source Data SF5a - self-convolution CST LDA-DMFT.xlsx
- Source Data SF5b - pDOS LDA-DMFT Ni U 4 eV.xlsx
- Source Data SF5b - self-convolution CST LDA-DMFT Ni U 4 eV.xlsx
- Source Data SF6 - Ni Lifetimes.xlsx
- Source Data SF7a - lifetimes of elements HEA Fe 2 eV and Ni 4 eV.xlsx
- Source Data SF7a - lifetimes of elements HEA.xlsx
- Source Data SF7a - lifetimes of pure elements in fcc lattice.xlsx
- Source Data SF7b - element lifetimes in natural crystal structure.xlsx
