# Supplementary material for: Interplay between disorder and electronic correlations in compositionally complex alloys
Source: Nat Commun. 2024 Sep 12;15:7983. doi: 10.1038/s41467-024-52349-8 (PMC11393320; doi:10.1038/s41467-024-52349-8)
Supplement: Supplementary file 3 — Source Data [file 41467_2024_52349_MOESM3_ESM.zip › Source Data F1 - EDC maxima.xlsx]

## Sheet: EDC
Cr		Mn		Fe		Co		Ni
Binding energy (eV)	Intensity (arb. Units)	Binding energy (eV)	Intensity (arb. Units)	Binding energy (eV)	Intensity (arb. Units)	Binding energy (eV)	Intensity (arb. Units)	Binding energy (eV)	Intensity (arb. Units)
Photon energy (eV)	577.3	Photon energy (eV)	639.7	Photon energy (eV)	708.9	Photon energy (eV)	778	Photon energy (eV)	852.4
-13.45	0	-13.4942	0	-13.5571	0	-13.6254	0	-13.7252	0
-13.4256	0	-13.4699	0	-13.5327	489942	-13.6009	0	-13.7007	0
-13.4013	0	-13.4455	0	-13.5083	1391130	-13.5765	0	-13.6761	0
-13.377	0	-13.4212	0	-13.484	2074150	-13.552	0	-13.6516	0
-13.3526	88185	-13.3968	0	-13.4596	2529170	-13.5275	470428	-13.6271	0
-13.3283	260470	-13.3725	280468	-13.4353	2954630	-13.5031	1411670	-13.6026	0
-13.304	409100	-13.3481	547635	-13.4109	3394100	-13.4786	2085370	-13.5781	309516
-13.2796	518733	-13.3238	1108340	-13.3865	3777480	-13.4542	2518760	-13.5536	802126
-13.2553	594529	-13.2994	1475230	-13.3622	4220290	-13.4297	2887140	-13.529	1268850
-13.2309	660003	-13.2751	1779600	-13.3378	4552130	-13.4052	3277210	-13.5045	1580760
-13.2066	744919	-13.2507	2109270	-13.3134	4722450	-13.3808	3585360	-13.48	1800530
-13.1823	849096	-13.2264	2386880	-13.2891	4837110	-13.3563	3811240	-13.4555	1953180
-13.1579	899051	-13.202	2556090	-13.2647	5008700	-13.3318	3977860	-13.431	2149280
-13.1336	928832	-13.1777	2677360	-13.2403	5036720	-13.3074	4047690	-13.4065	2364660
-13.1093	952223	-13.1533	2794810	-13.216	5088080	-13.2829	4154390	-13.3819	2514500
-13.0849	983724	-13.129	2891400	-13.1916	5146970	-13.2584	4321590	-13.3574	2588500
-13.0606	1002810	-13.1046	2983880	-13.1672	5215750	-13.234	4398400	-13.3329	2678570
-13.0362	1004050	-13.0803	3065310	-13.1429	5299950	-13.2095	4429220	-13.3084	2790600
-13.0119	1001420	-13.0559	3094050	-13.1185	5321240	-13.185	4489990	-13.2839	2826450
-12.9876	1014560	-13.0316	3139440	-13.0941	5302450	-13.1606	4518020	-13.2594	2832390
-12.9632	1021110	-13.0072	3227080	-13.0698	5324510	-13.1361	4572330	-13.2348	2850510
-12.9389	1025120	-12.9829	3281130	-13.0454	5373040	-13.1116	4638410	-13.2103	2856800
-12.9146	1016320	-12.9585	3318740	-13.021	5318740	-13.0872	4707550	-13.1858	2839150
-12.8902	1023080	-12.9342	3295450	-12.9967	5274400	-13.0627	4705230	-13.1613	2853970
-12.8659	1030210	-12.9098	3220640	-12.9723	5299230	-13.0382	4633080	-13.1368	2905410
-12.8415	1060130	-12.8855	3188870	-12.948	5351000	-13.0138	4577700	-13.1123	2980250
-12.8172	1057070	-12.8611	3226510	-12.9236	5349720	-12.9893	4610240	-13.0877	3017140
-12.7929	1041660	-12.8368	3338750	-12.8992	5423420	-12.9648	4773690	-13.0632	3029400
-12.7685	1055340	-12.8124	3424530	-12.8749	5461110	-12.9404	4905840	-13.0387	3019720
-12.7442	1065540	-12.7881	3461860	-12.8505	5457720	-12.9159	4932680	-13.0142	3009580
-12.7198	1060030	-12.7637	3468030	-12.8261	5483400	-12.8915	4908410	-12.9897	3019640
-12.6955	1059680	-12.7394	3461110	-12.8018	5485720	-12.867	4943230	-12.9652	3035570
-12.6712	1061800	-12.715	3463690	-12.7774	5526220	-12.8425	5019520	-12.9407	3115220
-12.6468	1064000	-12.6907	3467420	-12.753	5636320	-12.8181	5074270	-12.9161	3125700
-12.6225	1074640	-12.6663	3457930	-12.7287	5698430	-12.7936	5074560	-12.8916	3125880
-12.5982	1084140	-12.642	3464890	-12.7043	5700080	-12.7691	5031350	-12.8671	3139850
-12.5738	1096090	-12.6176	3548210	-12.6799	5706770	-12.7447	5012410	-12.8426	3155010
-12.5495	1099110	-12.5933	3601240	-12.6556	5794950	-12.7202	5074610	-12.8181	3192470
-12.5251	1101380	-12.5689	3666030	-12.6312	5896990	-12.6957	5177500	-12.7936	3185770
-12.5008	1090540	-12.5446	3702990	-12.6068	5829680	-12.6713	5254880	-12.769	3198340
-12.4765	1076670	-12.5202	3707170	-12.5825	5724980	-12.6468	5286890	-12.7445	3292570
-12.4521	1090470	-12.4959	3675640	-12.5581	5757110	-12.6223	5291210	-12.72	3364950
-12.4278	1108820	-12.4715	3668580	-12.5337	5792460	-12.5979	5301770	-12.6955	3360070
-12.4035	1112340	-12.4472	3691090	-12.5094	5762250	-12.5734	5360330	-12.671	3344810
-12.3791	1108360	-12.4228	3722310	-12.485	5742980	-12.5489	5372720	-12.6465	3348900
-12.3548	1119750	-12.3985	3791690	-12.4607	5789180	-12.5245	5360470	-12.6219	3353000
-12.3304	1150780	-12.3741	3802120	-12.4363	5869690	-12.5	5450730	-12.5974	3384490
-12.3061	1166790	-12.3498	3787780	-12.4119	5923140	-12.4755	5582080	-12.5729	3490770
-12.2818	1140370	-12.3254	3789790	-12.3876	6004040	-12.4511	5620520	-12.5484	3580510
-12.2574	1124980	-12.3011	3814050	-12.3632	6012600	-12.4266	5595650	-12.5239	3557320
-12.2331	1133680	-12.2767	3796800	-12.3388	5973880	-12.4022	5530670	-12.4994	3530660
-12.2088	1145600	-12.2524	3850230	-12.3145	6008280	-12.3777	5486070	-12.4748	3573570
-12.1844	1148480	-12.228	3907420	-12.2901	6054670	-12.3532	5547170	-12.4503	3604620
-12.1601	1151710	-12.2037	3952860	-12.2657	6095840	-12.3288	5655810	-12.4258	3603820
-12.1357	1157080	-12.1793	4048210	-12.2414	6067080	-12.3043	5731800	-12.4013	3594930
-12.1114	1159190	-12.155	4065000	-12.217	6051400	-12.2798	5759770	-12.3768	3626470
-12.0871	1160440	-12.1307	4027000	-12.1926	6114200	-12.2554	5826280	-12.3523	3685350
-12.0627	1150950	-12.1063	4061920	-12.1683	6177220	-12.2309	5890690	-12.3277	3723300
-12.0384	1168890	-12.082	4137490	-12.1439	6243090	-12.2064	5891470	-12.3032	3736990
-12.0141	1194110	-12.0576	4155090	-12.1195	6283110	-12.182	5921880	-12.2787	3750620
-11.9897	1184200	-12.0333	4139990	-12.0952	6296550	-12.1575	5946110	-12.2542	3717640
-11.9654	1172540	-12.0089	4109100	-12.0708	6307210	-12.133	5968650	-12.2297	3705520
-11.941	1178960	-11.9846	4109680	-12.0464	6314510	-12.1086	6009240	-12.2052	3721010
-11.9167	1198540	-11.9602	4196300	-12.0221	6397650	-12.0841	6082730	-12.1806	3810230
-11.8924	1223060	-11.9359	4273930	-11.9977	6401760	-12.0596	6118170	-12.1561	3852740
-11.868	1226940	-11.9115	4308490	-11.9734	6354020	-12.0352	6209960	-12.1316	3794290
-11.8437	1218780	-11.8872	4288920	-11.949	6303210	-12.0107	6243070	-12.1071	3868700
-11.8194	1200530	-11.8628	4298320	-11.9246	6292410	-11.9862	6286660	-12.0826	3918950
-11.795	1193080	-11.8385	4397870	-11.9003	6322650	-11.9618	6289780	-12.0581	3932660
-11.7707	1206620	-11.8141	4473370	-11.8759	6396850	-11.9373	6321060	-12.0335	4003420
-11.7463	1226000	-11.7898	4486490	-11.8515	6473380	-11.9129	6385240	-12.009	4030530
-11.722	1234250	-11.7654	4499090	-11.8272	6514450	-11.8884	6397730	-11.9845	4029580
-11.6977	1248440	-11.7411	4470250	-11.8028	6532980	-11.8639	6434060	-11.96	4031000
-11.6733	1244630	-11.7167	4499330	-11.7784	6610200	-11.8395	6464190	-11.9355	4081870
-11.649	1239470	-11.6924	4583520	-11.7541	6579480	-11.815	6533770	-11.911	4158600
-11.6246	1237030	-11.668	4645620	-11.7297	6524470	-11.7905	6640640	-11.8864	4226850
-11.6003	1234280	-11.6437	4687910	-11.7053	6592910	-11.7661	6633970	-11.8619	4206940
-11.576	1267110	-11.6193	4742750	-11.681	6680540	-11.7416	6617520	-11.8374	4165750
-11.5516	1293480	-11.595	4761600	-11.6566	6725460	-11.7171	6659810	-11.8129	4122690
-11.5273	1312760	-11.5706	4760380	-11.6322	6793050	-11.6927	6679070	-11.7884	4135160
-11.503	1309200	-11.5463	4732610	-11.6079	6801180	-11.6682	6756530	-11.7639	4205410
-11.4786	1293280	-11.5219	4708530	-11.5835	6744620	-11.6437	6885250	-11.7393	4284420
-11.4543	1294450	-11.4976	4731090	-11.5591	6658610	-11.6193	6883570	-11.7148	4373720
-11.4299	1297540	-11.4732	4809500	-11.5348	6628590	-11.5948	6915160	-11.6903	4424820
-11.4056	1296430	-11.4489	4814930	-11.5104	6691980	-11.5703	7013160	-11.6658	4420420
-11.3813	1279820	-11.4245	4799560	-11.4861	6847200	-11.5459	6966180	-11.6413	4344340
-11.3569	1268770	-11.4002	4881420	-11.4617	6940910	-11.5214	6915070	-11.6168	4259840
-11.3326	1292170	-11.3758	4957000	-11.4373	6932030	-11.4969	6984570	-11.5922	4277570
-11.3083	1324490	-11.3515	5010760	-11.413	6874960	-11.4725	7062970	-11.5677	4403970
-11.2839	1332780	-11.3271	5071350	-11.3886	6819200	-11.448	7139320	-11.5432	4496640
-11.2596	1331790	-11.3028	5085500	-11.3642	6864420	-11.4236	7223200	-11.5187	4505420
-11.2352	1320940	-11.2784	5067080	-11.3399	6933390	-11.3991	7300460	-11.4942	4557980
-11.2109	1328750	-11.2541	5073210	-11.3155	6864770	-11.3746	7342070	-11.4697	4646340
-11.1866	1347660	-11.2297	5149260	-11.2911	6830460	-11.3502	7315200	-11.4452	4698300
-11.1622	1343920	-11.2054	5240120	-11.2668	6907150	-11.3257	7272610	-11.4206	4675520
-11.1379	1326360	-11.181	5302160	-11.2424	6963460	-11.3012	7271860	-11.3961	4653170
-11.1136	1334050	-11.1567	5309650	-11.218	7021880	-11.2768	7333210	-11.3716	4639520
-11.0892	1348630	-11.1323	5312220	-11.1937	7048490	-11.2523	7451550	-11.3471	4599770
-11.0649	1351780	-11.108	5304230	-11.1693	6964760	-11.2278	7532480	-11.3226	4592410
-11.0405	1361210	-11.0836	5317920	-11.1449	6954080	-11.2034	7622330	-11.2981	4694990
-11.0162	1378220	-11.0593	5319030	-11.1206	7079620	-11.1789	7662370	-11.2735	4808740
-10.9919	1378120	-11.0349	5397470	-11.0962	7126630	-11.1544	7648530	-11.249	4839700
-10.9675	1375720	-11.0106	5442370	-11.0718	7172440	-11.13	7606520	-11.2245	4834140
-10.9432	1384450	-10.9862	5464420	-11.0475	7195310	-11.1055	7505290	-11.2	4901180
-10.9189	1399720	-10.9619	5533050	-11.0231	7093970	-11.081	7494220	-11.1755	4932470
-10.8945	1392120	-10.9375	5547390	-10.9988	7052180	-11.0566	7601190	-11.151	4915470
-10.8702	1380390	-10.9132	5520300	-10.9744	7116420	-11.0321	7683620	-11.1264	4952660
-10.8458	1374570	-10.8888	5552800	-10.95	7130060	-11.0076	7641560	-11.1019	4950030
-10.8215	1379730	-10.8645	5612430	-10.9257	7126050	-10.9832	7665800	-11.0774	4933150
-10.7972	1381120	-10.8401	5682930	-10.9013	7238940	-10.9587	7758110	-11.0529	4920610
-10.7728	1380430	-10.8158	5721750	-10.8769	7338070	-10.9342	7785660	-11.0284	4955800
-10.7485	1386650	-10.7914	5732560	-10.8526	7335540	-10.9098	7856900	-11.0039	5060030
-10.7241	1394340	-10.7671	5745580	-10.8282	7281470	-10.8853	7946530	-10.9793	5110790
-10.6998	1404020	-10.7427	5764760	-10.8038	7268200	-10.8609	7923020	-10.9548	5156050
-10.6755	1434060	-10.7184	5794000	-10.7795	7269600	-10.8364	8000960	-10.9303	5125430
-10.6511	1448020	-10.694	5859470	-10.7551	7313370	-10.8119	8077360	-10.9058	5054100
-10.6268	1455660	-10.6697	5893400	-10.7307	7406870	-10.7875	8083840	-10.8813	5065720
-10.6025	1455210	-10.6453	5848720	-10.7064	7461040	-10.763	7973390	-10.8568	5072370
-10.5781	1457840	-10.621	5805550	-10.682	7390070	-10.7385	7965500	-10.8322	5142890
-10.5538	1450030	-10.5966	5802370	-10.6576	7294410	-10.7141	7976600	-10.8077	5239160
-10.5294	1442740	-10.5723	5895390	-10.6333	7298890	-10.6896	8166930	-10.7832	5270860
-10.5051	1455960	-10.5479	5986790	-10.6089	7390660	-10.6651	8282000	-10.7587	5271010
-10.4808	1456440	-10.5236	6043650	-10.5845	7503410	-10.6407	8245770	-10.7342	5331040
-10.4564	1459620	-10.4992	6006470	-10.5602	7516370	-10.6162	8201780	-10.7097	5408940
-10.4321	1461140	-10.4749	6039960	-10.5358	7416680	-10.5917	8244730	-10.6851	5410390
-10.4078	1463180	-10.4506	6102350	-10.5115	7431960	-10.5673	8351420	-10.6606	5415920
-10.3834	1469870	-10.4262	6107710	-10.4871	7518740	-10.5428	8332120	-10.6361	5412470
-10.3591	1482030	-10.4019	6155180	-10.4627	7523910	-10.5183	8304890	-10.6116	5394200
-10.3347	1478690	-10.3775	6201510	-10.4384	7526740	-10.4939	8310320	-10.5871	5368180
-10.3104	1476560	-10.3532	6139080	-10.414	7511030	-10.4694	8334900	-10.5626	5420390
-10.2861	1476280	-10.3288	6081760	-10.3896	7459410	-10.4449	8389870	-10.538	5507740
-10.2617	1465820	-10.3045	6125970	-10.3653	7553730	-10.4205	8460840	-10.5135	5574870
-10.2374	1468950	-10.2801	6225270	-10.3409	7635080	-10.396	8427850	-10.489	5530150
-10.2131	1481900	-10.2558	6285350	-10.3165	7732490	-10.3716	8379750	-10.4645	5477550
-10.1887	1502240	-10.2314	6267250	-10.2922	7797810	-10.3471	8314780	-10.44	5457050
-10.1644	1502900	-10.2071	6201300	-10.2678	7792790	-10.3226	8399500	-10.4155	5538120
-10.14	1501320	-10.1827	6268390	-10.2434	7823360	-10.2982	8506180	-10.3909	5651580
-10.1157	1512120	-10.1584	6422980	-10.2191	7796620	-10.2737	8530550	-10.3664	5722430
-10.0914	1525720	-10.134	6541100	-10.1947	7707390	-10.2492	8530150	-10.3419	5665930
-10.067	1524290	-10.1097	6660620	-10.1703	7688690	-10.2248	8635440	-10.3174	5602890
-10.0427	1516500	-10.0853	6609180	-10.146	7734250	-10.2003	8745160	-10.2929	5649110
-10.0184	1538130	-10.061	6471530	-10.1216	7764270	-10.1758	8683800	-10.2684	5701330
-9.99401	1554020	-10.0366	6451760	-10.0972	7803940	-10.1514	8620460	-10.2438	5744730
-9.96968	1541990	-10.0123	6514490	-10.0729	7829240	-10.1269	8540570	-10.2193	5808450
-9.94534	1518590	-9.98791	6624900	-10.0485	7807390	-10.1024	8491330	-10.1948	5851320
-9.921	1519930	-9.96357	6649150	-10.0242	7774890	-10.078	8563280	-10.1703	5864440
-9.89666	1563980	-9.93922	6541820	-9.99979	7767600	-10.0535	8665580	-10.1458	5846380
-9.87233	1591650	-9.91487	6527190	-9.97542	7787110	-10.029	8735620	-10.1213	5869290
-9.84799	1575640	-9.89052	6602370	-9.95106	7754320	-10.0046	8735480	-10.0968	5856070
-9.82365	1552100	-9.86617	6612420	-9.92669	7844350	-9.98011	8696270	-10.0722	5815000
-9.79931	1550100	-9.84182	6644630	-9.90233	7961320	-9.95565	8716190	-10.0477	5815610
-9.77497	1571610	-9.81747	6745580	-9.87796	7966360	-9.93118	8828120	-10.0232	5884560
-9.75064	1595180	-9.79312	6813640	-9.8536	7917450	-9.90672	8905710	-9.99868	5938070
-9.7263	1597560	-9.76877	6844250	-9.82923	7934920	-9.88225	8885810	-9.97417	5985030
-9.70196	1590570	-9.74442	6871220	-9.80487	8046600	-9.85779	8866640	-9.94965	5891840
-9.67762	1588080	-9.72007	6877200	-9.7805	8077460	-9.83332	8914030	-9.92514	5840590
-9.65329	1590970	-9.69572	6849920	-9.75614	8121230	-9.80886	8923340	-9.90062	5888010
-9.62895	1599450	-9.67137	6869050	-9.73177	8217910	-9.78439	8933560	-9.8761	5998340
-9.60461	1618660	-9.64702	6874270	-9.70741	8234810	-9.75993	9023830	-9.85159	6061280
-9.58027	1625250	-9.62268	6858460	-9.68304	8168980	-9.73546	9129200	-9.82707	6059730
-9.55593	1627420	-9.59833	6859220	-9.65867	8070480	-9.71099	9135350	-9.80255	6096420
-9.5316	1601480	-9.57398	6962530	-9.63431	8024030	-9.68653	9089040	-9.77804	6168320
-9.50726	1617110	-9.54963	7057560	-9.60994	8042170	-9.66206	9034930	-9.75352	6160320
-9.48292	1637610	-9.52528	7082460	-9.58558	8153330	-9.6376	8952430	-9.729	6101780
-9.45858	1642520	-9.50093	7043610	-9.56121	8272820	-9.61313	8969130	-9.70449	6161500
-9.43425	1619760	-9.47658	6984440	-9.53685	8314080	-9.58867	9056180	-9.67997	6257230
-9.40991	1630250	-9.45223	6965180	-9.51248	8342930	-9.5642	9058990	-9.65546	6240750
-9.38557	1640340	-9.42788	7051970	-9.48812	8379010	-9.53974	9111280	-9.63094	6258720
-9.36123	1652270	-9.40353	7068190	-9.46375	8389000	-9.51527	9080120	-9.60642	6250740
-9.33689	1654620	-9.37918	7056470	-9.43939	8424130	-9.49081	9044840	-9.58191	6340220
-9.31256	1655720	-9.35483	7040860	-9.41502	8411730	-9.46634	9119020	-9.55739	6459220
-9.28822	1663100	-9.33048	7045410	-9.39066	8399580	-9.44188	9230350	-9.53287	6436470
-9.26388	1671780	-9.30613	7084120	-9.36629	8352180	-9.41741	9295680	-9.50836	6422580
-9.23954	1633260	-9.28179	7115380	-9.34193	8356700	-9.39295	9269790	-9.48384	6531790
-9.21521	1600320	-9.25744	7166930	-9.31756	8421970	-9.36848	9124570	-9.45932	6546100
-9.19087	1640150	-9.23309	7095470	-9.2932	8516540	-9.34402	9085600	-9.43481	6533060
-9.16653	1685640	-9.20874	7122370	-9.26883	8558350	-9.31955	9235990	-9.41029	6554330
-9.14219	1694420	-9.18439	7189830	-9.24447	8521550	-9.29509	9366580	-9.38578	6660260
-9.11785	1698340	-9.16004	7151860	-9.2201	8527370	-9.27062	9375050	-9.36126	6791540
-9.09352	1691210	-9.13569	7170740	-9.19574	8595890	-9.24616	9354010	-9.33674	6760360
-9.06918	1676750	-9.11134	7246650	-9.17137	8692270	-9.22169	9327180	-9.31223	6778320
-9.04484	1668140	-9.08699	7300990	-9.14701	8655320	-9.19723	9280260	-9.28771	6837540
-9.0205	1678940	-9.06264	7354740	-9.12264	8622940	-9.17276	9257580	-9.26319	6870860
-8.99616	1718830	-9.03829	7357190	-9.09828	8704410	-9.1483	9231830	-9.23868	6913730
-8.97183	1735520	-9.01394	7307660	-9.07391	8706350	-9.12383	9168760	-9.21416	6991880
-8.94749	1723640	-8.98959	7406750	-9.04955	8701510	-9.09937	9237640	-9.18964	6998290
-8.92315	1716850	-8.96525	7467850	-9.02518	8771710	-9.0749	9400310	-9.16513	6961590
-8.89881	1719290	-8.9409	7455020	-9.00082	8760630	-9.05044	9503580	-9.14061	7027020
-8.87448	1699650	-8.91655	7380320	-8.97645	8808300	-9.02597	9576020	-9.1161	7191310
-8.85014	1676070	-8.8922	7305390	-8.95209	8903790	-9.00151	9534200	-9.09158	7278550
-8.8258	1694300	-8.86785	7325600	-8.92772	9007360	-8.97704	9492500	-9.06706	7248710
-8.80146	1722650	-8.8435	7477600	-8.90336	9027530	-8.95258	9454210	-9.04255	7222910
-8.77712	1718480	-8.81915	7540280	-8.87899	8922750	-8.92811	9418680	-9.01803	7342840
-8.75279	1713040	-8.7948	7547200	-8.85463	8832590	-8.90365	9454680	-8.99351	7427530
-8.72845	1703250	-8.77045	7586840	-8.83026	8879790	-8.87918	9520640	-8.969	7377070
-8.70411	1700260	-8.7461	7631860	-8.8059	8963500	-8.85472	9577540	-8.94448	7428000
-8.67977	1718060	-8.72175	7620380	-8.78153	8964890	-8.83025	9752280	-8.91996	7534610
-8.65544	1744950	-8.6974	7627430	-8.75717	9032110	-8.80579	9881070	-8.89545	7575410
-8.6311	1740520	-8.67305	7648620	-8.7328	9057390	-8.78132	9852320	-8.87093	7681000
-8.60676	1722750	-8.6487	7785810	-8.70844	9051990	-8.75686	9823290	-8.84642	7837620
-8.58242	1734220	-8.62436	7887750	-8.68407	9094680	-8.73239	9792270	-8.8219	7963470
-8.55808	1747300	-8.60001	7790630	-8.65971	9202490	-8.70793	9790520	-8.79738	8034710
-8.53375	1748180	-8.57566	7650940	-8.63534	9273780	-8.68346	9829680	-8.77287	8030000
-8.50941	1753010	-8.55131	7618220	-8.61098	9241730	-8.659	9911970	-8.74835	8046140
-8.48507	1750080	-8.52696	7731130	-8.58661	9298920	-8.63453	10034400	-8.72383	8085950
-8.46073	1766760	-8.50261	7783500	-8.56225	9277570	-8.61007	10061300	-8.69932	8110080
-8.4364	1792910	-8.47826	7755280	-8.53788	9236960	-8.5856	10049400	-8.6748	8093010
-8.41206	1802090	-8.45391	7851510	-8.51352	9261290	-8.56114	9996110	-8.65028	8122590
-8.38772	1790680	-8.42956	7940350	-8.48915	9408410	-8.53667	9976460	-8.62577	8241270
-8.36338	1789790	-8.40521	7890930	-8.46479	9476380	-8.51221	9912260	-8.60125	8476750
-8.33904	1799050	-8.38086	7878340	-8.44042	9477100	-8.48774	9945200	-8.57673	8612520
-8.31471	1797850	-8.35651	7874230	-8.41606	9451950	-8.46328	10031200	-8.55222	8577520
-8.29037	1778980	-8.33216	7870000	-8.39169	9424240	-8.43881	10107400	-8.5277	8633200
-8.26603	1785520	-8.30781	7916230	-8.36733	9440420	-8.41435	10021200	-8.50319	8777750
-8.24169	1802580	-8.28347	7941920	-8.34296	9596720	-8.38988	10004100	-8.47867	8980020
-8.21735	1813660	-8.25912	7924800	-8.3186	9553630	-8.36542	10021600	-8.45415	9060260
-8.19302	1828060	-8.23477	8061420	-8.29423	9525120	-8.34095	10043000	-8.42964	9070060
-8.16868	1848380	-8.21042	8162830	-8.26987	9654700	-8.31649	10075800	-8.40512	9122580
-8.14434	1847180	-8.18607	8169550	-8.2455	9696890	-8.29202	10182800	-8.3806	9089280
-8.12	1850850	-8.16172	8143050	-8.22114	9663720	-8.26756	10213700	-8.35609	9104240
-8.09567	1853460	-8.13737	8238370	-8.19677	9674710	-8.24309	10298100	-8.33157	9208570
-8.07133	1863320	-8.11302	8285810	-8.17241	9826620	-8.21863	10419700	-8.30705	9253070
-8.04699	1887710	-8.08867	8236870	-8.14804	9887780	-8.19416	10462300	-8.28254	9256530
-8.02265	1887320	-8.06432	8232710	-8.12368	9876270	-8.1697	10393800	-8.25802	9314600
-7.99831	1873130	-8.03997	8380640	-8.09931	9848550	-8.14523	10427300	-8.23351	9486990
-7.97398	1859990	-8.01562	8538440	-8.07495	9849520	-8.12077	10418600	-8.20899	9648210
-7.94964	1863160	-7.99127	8524180	-8.05058	9975610	-8.0963	10479800	-8.18447	9819520
-7.9253	1877100	-7.96693	8371830	-8.02622	10212300	-8.07184	10518700	-8.15996	10061000
-7.90096	1874780	-7.94258	8371750	-8.00185	10261500	-8.04737	10540300	-8.13544	10248300
-7.87663	1886120	-7.91823	8411340	-7.97749	10168700	-8.02291	10426400	-8.11092	10179500
-7.85229	1891420	-7.89388	8548940	-7.95312	10112800	-7.99844	10499600	-8.08641	10044500
-7.82795	1888360	-7.86953	8748100	-7.92876	10035700	-7.97397	10707700	-8.06189	10140800
-7.80361	1901840	-7.84518	8783330	-7.90439	10078400	-7.94951	10820300	-8.03737	10313100
-7.77927	1923500	-7.82083	8709320	-7.88003	10161400	-7.92504	10766700	-8.01286	10450800
-7.75494	1948110	-7.79648	8656750	-7.85566	10110600	-7.90058	10690300	-7.98834	10673600
-7.7306	1962990	-7.77213	8674180	-7.8313	10073100	-7.87611	10755200	-7.96383	10764900
-7.70626	1954340	-7.74778	8704830	-7.80693	10182700	-7.85165	10940700	-7.93931	10791400
-7.68192	1937150	-7.72343	8764850	-7.78257	10291000	-7.82718	10890800	-7.91479	10930900
-7.65759	1969060	-7.69908	8760850	-7.7582	10340300	-7.80272	10856500	-7.89028	11218000
-7.63325	1974260	-7.67473	8830320	-7.73384	10356200	-7.77825	10807000	-7.86576	11240000
-7.60891	1955150	-7.65038	8923840	-7.70947	10481100	-7.75379	10884600	-7.84124	11207900
-7.58457	1970120	-7.62604	9005940	-7.68511	10512100	-7.72932	10965900	-7.81673	11195300
-7.56023	1993180	-7.60169	9017460	-7.66074	10434500	-7.70486	11126700	-7.79221	11267100
-7.5359	1968000	-7.57734	9031900	-7.63638	10370800	-7.68039	11241500	-7.76769	11305300
-7.51156	1989060	-7.55299	9133880	-7.61201	10331100	-7.65593	11295000	-7.74318	11300200
-7.48722	2003580	-7.52864	9156100	-7.58765	10392300	-7.63146	11227600	-7.71866	11313400
-7.46288	1997240	-7.50429	9087370	-7.56328	10491000	-7.607	11112300	-7.69415	11386800
-7.43855	1996020	-7.47994	9114040	-7.53892	10574400	-7.58253	11131900	-7.66963	11505600
-7.41421	2013220	-7.45559	9251530	-7.51455	10674600	-7.55807	11258300	-7.64511	11582900
-7.38987	2010870	-7.43124	9280110	-7.49019	10652600	-7.5336	11347300	-7.6206	11588900
-7.36553	2001700	-7.40689	9271170	-7.46582	10677400	-7.50914	11417200	-7.59608	11653100
-7.34119	2003320	-7.38254	9326280	-7.44146	10611700	-7.48467	11391700	-7.57156	11650100
-7.31686	2004260	-7.35819	9438590	-7.41709	10623600	-7.46021	11408200	-7.54705	11733500
-7.29252	2004590	-7.33384	9568440	-7.39273	10660000	-7.43574	11424200	-7.52253	11789500
-7.26818	1999570	-7.30949	9560450	-7.36836	10645000	-7.41128	11485800	-7.49801	11964100
-7.24384	2017090	-7.28515	9585250	-7.344	10731800	-7.38681	11525900	-7.4735	12115400
-7.2195	2037660	-7.2608	9604020	-7.31963	10775900	-7.36235	11566400	-7.44898	12137800
-7.19517	2049800	-7.23645	9631770	-7.29527	10755100	-7.33788	11668200	-7.42447	12238100
-7.17083	2043810	-7.2121	9731080	-7.2709	10768300	-7.31342	11822800	-7.39995	12259800
-7.14649	2047170	-7.18775	9779470	-7.24654	10900700	-7.28895	11971500	-7.37543	12124800
-7.12215	2060340	-7.1634	9848030	-7.22217	10884400	-7.26449	11887100	-7.35092	12070900
-7.09782	2046900	-7.13905	9882080	-7.19781	10770400	-7.24002	11838200	-7.3264	12211800
-7.07348	2039130	-7.1147	9925640	-7.17344	10782800	-7.21556	11863700	-7.30188	12335500
-7.04914	2032120	-7.09035	9871860	-7.14908	10914200	-7.19109	11933000	-7.27737	12280000
-7.0248	2019380	-7.066	9809530	-7.12471	10966100	-7.16663	12050500	-7.25285	12278300
-7.00046	2049460	-7.04165	9831860	-7.10035	10918200	-7.14216	12200100	-7.22833	12272000
-6.97613	2084320	-7.0173	9863380	-7.07598	10999100	-7.1177	12195100	-7.20382	12208800
-6.95179	2107300	-6.99295	10001600	-7.05162	11042600	-7.09323	12197300	-7.1793	12243500
-6.92745	2116070	-6.9686	10143000	-7.02725	10985000	-7.06877	12236300	-7.15479	12313500
-6.90311	2114170	-6.94426	10169900	-7.00289	10934800	-7.0443	12148700	-7.13027	12323100
-6.87878	2108620	-6.91991	10214300	-6.97852	11017000	-7.01984	12124200	-7.10575	12316700
-6.85444	2111720	-6.89556	10266300	-6.95416	11121200	-6.99537	12202700	-7.08124	12381400
-6.8301	2114800	-6.87121	10287500	-6.92979	11106200	-6.97091	12455400	-7.05672	12287500
-6.80576	2116070	-6.84686	10369400	-6.90543	11099200	-6.94644	12477600	-7.0322	12262300
-6.78142	2140580	-6.82251	10441300	-6.88106	11047800	-6.92198	12387200	-7.00769	12337100
-6.75709	2154040	-6.79816	10467100	-6.8567	11144700	-6.89751	12486800	-6.98317	12314700
-6.73275	2148970	-6.77381	10464200	-6.83233	11242400	-6.87305	12498700	-6.95865	12196800
-6.70841	2122240	-6.74946	10365200	-6.80797	11274300	-6.84858	12541400	-6.93414	12117100
-6.68407	2094140	-6.72511	10295900	-6.7836	11150400	-6.82412	12492200	-6.90962	12008300
-6.65974	2100000	-6.70076	10339200	-6.75924	11057200	-6.79965	12443000	-6.8851	11776900
-6.6354	2140600	-6.67641	10523100	-6.73487	11127500	-6.77519	12495200	-6.86059	11823500
-6.61106	2152600	-6.65206	10706600	-6.71051	11199400	-6.75072	12610000	-6.83607	11932200
-6.58672	2175980	-6.62772	10699600	-6.68614	11241500	-6.72626	12745100	-6.81156	12005900
-6.56238	2203110	-6.60337	10695700	-6.66178	11219400	-6.70179	12832500	-6.78704	12008500
-6.53805	2194480	-6.57902	10693500	-6.63741	11305000	-6.67733	12837800	-6.76252	11913700
-6.51371	2176340	-6.55467	10858500	-6.61305	11236200	-6.65286	12705700	-6.73801	11873600
-6.48937	2159380	-6.53032	10999700	-6.58868	11145800	-6.6284	12671300	-6.71349	11845600
-6.46503	2152540	-6.50597	10960500	-6.56432	11312800	-6.60393	12893200	-6.68897	11798600
-6.4407	2149730	-6.48162	10921900	-6.53995	11362400	-6.57947	13044000	-6.66446	11727200
-6.41636	2142350	-6.45727	10965600	-6.51559	11253600	-6.555	13035200	-6.63994	11617000
-6.39202	2169680	-6.43292	11041100	-6.49122	11310800	-6.53054	12967100	-6.61542	11642600
-6.36768	2201730	-6.40857	11186600	-6.46686	11345400	-6.50607	12976200	-6.59091	11690100
-6.34334	2211120	-6.38422	11277100	-6.44249	11348900	-6.48161	13086900	-6.56639	11545200
-6.31901	2215880	-6.35987	11253300	-6.41813	11278700	-6.45714	13261100	-6.54188	11462300
-6.29467	2201490	-6.33552	11278400	-6.39376	11303900	-6.43268	13392100	-6.51736	11485000
-6.27033	2190020	-6.31117	11348500	-6.3694	11424900	-6.40821	13380800	-6.49284	11465600
-6.24599	2198280	-6.28683	11456000	-6.34503	11351900	-6.38375	13260000	-6.46833	11508800
-6.22165	2228060	-6.26248	11503200	-6.32067	11340900	-6.35928	13330800	-6.44381	11514000
-6.19732	2238440	-6.23813	11379100	-6.2963	11489200	-6.33482	13431700	-6.41929	11522100
-6.17298	2246780	-6.21378	11367500	-6.27194	11539400	-6.31035	13593900	-6.39478	11476300
-6.14864	2257860	-6.18943	11473300	-6.24757	11552400	-6.28588	13613400	-6.37026	11224600
-6.1243	2275380	-6.16508	11409700	-6.22321	11526600	-6.26142	13468200	-6.34574	11090500
-6.09997	2267760	-6.14073	11437300	-6.19884	11594000	-6.23695	13484900	-6.32123	10986100
-6.07563	2259390	-6.11638	11618100	-6.17448	11606500	-6.21249	13539100	-6.29671	10994600
-6.05129	2271650	-6.09203	11712400	-6.15011	11497200	-6.18802	13598600	-6.2722	11073700
-6.02695	2256640	-6.06768	11794100	-6.12575	11446200	-6.16356	13633300	-6.24768	11121900
-6.00261	2233620	-6.04333	11913800	-6.10138	11462900	-6.13909	13575100	-6.22316	11087000
-5.97828	2231260	-6.01898	12058000	-6.07702	11467800	-6.11463	13610900	-6.19865	11197600
-5.95394	2228420	-5.99463	11973400	-6.05265	11463700	-6.09016	13805500	-6.17413	11188800
-5.9296	2220420	-5.97028	11817000	-6.02829	11509400	-6.0657	13939500	-6.14961	10915400
-5.90526	2236990	-5.94594	11795500	-6.00392	11574700	-6.04123	13909200	-6.1251	10805700
-5.88093	2256660	-5.92159	11797100	-5.97956	11640700	-6.01677	14004800	-6.10058	10704400
-5.85659	2243450	-5.89724	11855200	-5.95519	11658800	-5.9923	14208100	-6.07606	10642700
-5.83225	2228140	-5.87289	11863800	-5.93083	11568800	-5.96784	14218400	-6.05155	10609800
-5.80791	2230320	-5.84854	11912900	-5.90646	11504800	-5.94337	14142200	-6.02703	10582000
-5.78357	2241600	-5.82419	11955000	-5.8821	11490800	-5.91891	14097900	-6.00252	10556600
-5.75924	2245470	-5.79984	12042200	-5.85773	11493400	-5.89444	14133900	-5.978	10559400
-5.7349	2242650	-5.77549	12231200	-5.83337	11555100	-5.86998	14209600	-5.95348	10549800
-5.71056	2244710	-5.75114	12362900	-5.809	11559600	-5.84551	14239400	-5.92897	10570700
-5.68622	2236670	-5.72679	12407300	-5.78464	11588000	-5.82105	14204100	-5.90445	10548600
-5.66189	2227070	-5.70244	12379000	-5.76027	11594400	-5.79658	14250300	-5.87993	10529500
-5.63755	2229220	-5.67809	12373400	-5.73591	11614300	-5.77212	14467700	-5.85542	10511600
-5.61321	2254250	-5.65374	12352200	-5.71154	11559900	-5.74765	14508400	-5.8309	10471000
-5.58887	2274880	-5.6294	12518700	-5.68718	11660500	-5.72319	14456700	-5.80638	10413300
-5.56453	2260500	-5.60505	12735800	-5.66281	11696900	-5.69872	14547600	-5.78187	10352400
-5.5402	2252830	-5.5807	12725800	-5.63845	11693300	-5.67426	14848400	-5.75735	10253700
-5.51586	2222120	-5.55635	12625000	-5.61408	11777900	-5.64979	14900100	-5.73284	10290800
-5.49152	2242380	-5.532	12554500	-5.58972	11933300	-5.62533	14855500	-5.70832	10306500
-5.46718	2280550	-5.50765	12669000	-5.56535	12071000	-5.60086	14852000	-5.6838	10259900
-5.44285	2289010	-5.4833	12784200	-5.54099	12072100	-5.5764	14937100	-5.65929	10179500
-5.41851	2266390	-5.45895	12829200	-5.51662	11986400	-5.55193	14968600	-5.63477	10030400
-5.39417	2270060	-5.4346	12821000	-5.49226	11843600	-5.52747	14863200	-5.61025	9889940
-5.36983	2287680	-5.41025	12780500	-5.46789	11826000	-5.503	14899500	-5.58574	9812720
-5.34549	2293240	-5.3859	12832200	-5.44353	11977100	-5.47854	14915600	-5.56122	9725670
-5.32116	2282840	-5.36155	13011400	-5.41916	12074500	-5.45407	15049400	-5.5367	9767900
-5.29682	2294590	-5.3372	13072100	-5.3948	12058900	-5.42961	15053700	-5.51219	9785150
-5.27248	2325710	-5.31285	13028200	-5.37043	12042000	-5.40514	15129600	-5.48767	9784690
-5.24814	2356340	-5.28851	13007200	-5.34607	12017300	-5.38068	15389100	-5.46316	9857570
-5.2238	2365120	-5.26416	13000500	-5.3217	11823100	-5.35621	15591000	-5.43864	9917710
-5.19947	2333110	-5.23981	13015600	-5.29734	11735100	-5.33175	15621500	-5.41412	9924060
-5.17513	2308270	-5.21546	13122500	-5.27297	11888900	-5.30728	15614900	-5.38961	9890820
-5.15079	2306510	-5.19111	13241400	-5.24861	11992100	-5.28282	15533300	-5.36509	9791740
-5.12645	2305810	-5.16676	13341500	-5.22424	12003700	-5.25835	15466100	-5.34057	9705490
-5.10212	2279650	-5.14241	13502800	-5.19988	11841300	-5.23389	15408400	-5.31606	9701590
-5.07778	2263060	-5.11806	13443600	-5.17551	11789600	-5.20942	15277600	-5.29154	9689510
-5.05344	2267490	-5.09371	13440900	-5.15115	11752600	-5.18496	15372500	-5.26702	9667790
-5.0291	2270820	-5.06936	13592900	-5.12678	11823600	-5.16049	15527200	-5.24251	9649780
-5.00476	2301170	-5.04501	13662800	-5.10242	11885900	-5.13603	15688600	-5.21799	9583080
-4.98043	2342510	-5.02066	13809000	-5.07805	12018300	-5.11156	15662400	-5.19347	9630530
-4.95609	2389500	-4.99631	13774700	-5.05369	11960300	-5.0871	15749700	-5.16896	9811370
-4.93175	2371090	-4.97196	13788800	-5.02932	11890300	-5.06263	15865400	-5.14444	9756740
-4.90741	2350250	-4.94762	13843800	-5.00496	12057800	-5.03817	15780200	-5.11993	9684780
-4.88308	2352510	-4.92327	14024900	-4.98059	12191700	-5.0137	15702700	-5.09541	9586810
-4.85874	2365170	-4.89892	14065400	-4.95623	12020400	-4.98924	15737500	-5.07089	9593750
-4.8344	2365030	-4.87457	14115100	-4.93186	12017800	-4.96477	15732500	-5.04638	9509840
-4.81006	2359510	-4.85022	14281400	-4.9075	12065200	-4.94031	15723200	-5.02186	9558850
-4.78572	2337170	-4.82587	14435800	-4.88313	12151000	-4.91584	15737000	-4.99734	9574400
-4.76139	2355980	-4.80152	14307900	-4.85877	12139100	-4.89138	15815400	-4.97283	9541780
-4.73705	2382260	-4.77717	14326100	-4.8344	12095300	-4.86691	16006400	-4.94831	9430710
-4.71271	2391030	-4.75282	14514900	-4.81004	12089700	-4.84245	16191400	-4.92379	9386790
-4.68837	2401070	-4.72847	14656000	-4.78567	12170700	-4.81798	16164200	-4.89928	9367120
-4.66404	2413630	-4.70412	14769300	-4.76131	12200600	-4.79352	15908500	-4.87476	9302590
-4.6397	2425440	-4.67977	14856200	-4.73694	12259600	-4.76905	15730600	-4.85025	9382800
-4.61536	2413980	-4.65542	14917200	-4.71258	12193300	-4.74459	15677400	-4.82573	9250390
-4.59102	2415230	-4.63107	14938700	-4.68821	12061600	-4.72012	15685200	-4.80121	9101350
-4.56668	2406720	-4.60673	15167300	-4.66385	12018400	-4.69566	15683800	-4.7767	9213390
-4.54235	2397480	-4.58238	15254800	-4.63948	12117400	-4.67119	15795200	-4.75218	9239370
-4.51801	2412000	-4.55803	15364200	-4.61512	12125100	-4.64673	15958500	-4.72766	9132630
-4.49367	2431360	-4.53368	15538500	-4.59075	12154000	-4.62226	15933000	-4.70315	9099550
-4.46933	2442050	-4.50933	15643400	-4.56639	12180500	-4.59779	15895100	-4.67863	9109180
-4.445	2458540	-4.48498	15770700	-4.54202	12156400	-4.57333	16024700	-4.65411	9082210
-4.42066	2467860	-4.46063	15841500	-4.51766	12096100	-4.54886	16234300	-4.6296	9062130
-4.39632	2452840	-4.43628	15872300	-4.49329	12055300	-4.5244	16216700	-4.60508	9081790
-4.37198	2453550	-4.41193	15921200	-4.46893	12002000	-4.49993	16089900	-4.58057	9036920
-4.34764	2472200	-4.38758	16000200	-4.44456	11959300	-4.47547	16185800	-4.55605	9006090
-4.32331	2490580	-4.36323	15994000	-4.4202	11968800	-4.451	16230600	-4.53153	9006670
-4.29897	2469750	-4.33888	16072800	-4.39583	12064700	-4.42654	16137100	-4.50702	9037520
-4.27463	2424560	-4.31453	16207200	-4.37147	12177800	-4.40207	16079200	-4.4825	9039990
-4.25029	2442600	-4.29019	16244200	-4.3471	12310000	-4.37761	16043100	-4.45798	8995670
-4.22595	2485330	-4.26584	16365500	-4.32274	12251300	-4.35314	15970800	-4.43347	8969310
-4.20162	2487070	-4.24149	16491500	-4.29837	12136100	-4.32868	15899400	-4.40895	8942320
-4.17728	2472700	-4.21714	16631000	-4.27401	12069200	-4.30421	15822700	-4.38443	8939960
-4.15294	2472330	-4.19279	16782900	-4.24964	12155500	-4.27975	15864800	-4.35992	8890910
-4.1286	2455610	-4.16844	16992600	-4.22528	12121000	-4.25528	16062200	-4.3354	8748780
-4.10427	2444740	-4.14409	17133900	-4.20091	12045700	-4.23082	16216100	-4.31089	8588020
-4.07993	2454130	-4.11974	17296800	-4.17655	11938400	-4.20635	16027500	-4.28637	8610280
-4.05559	2475900	-4.09539	17506500	-4.15218	11902800	-4.18189	15893200	-4.26185	8713520
-4.03125	2479370	-4.07104	17671400	-4.12782	11866000	-4.15742	15947700	-4.23734	8748010
-4.00691	2492920	-4.04669	17728400	-4.10345	11805900	-4.13296	16158400	-4.21282	8739870
-3.98258	2491130	-4.02234	17689700	-4.07909	11843900	-4.10849	16127600	-4.1883	8824710
-3.95824	2511380	-3.99799	17571100	-4.05472	11810600	-4.08403	16094300	-4.16379	8801880
-3.9339	2515050	-3.97364	17784100	-4.03036	11798400	-4.05956	15960100	-4.13927	8695330
-3.90956	2515590	-3.9493	17929300	-4.00599	11950900	-4.0351	15866000	-4.11475	8698310
-3.88523	2501990	-3.92495	17720800	-3.98163	11944100	-4.01063	16054200	-4.09024	8632540
-3.86089	2501590	-3.9006	17620000	-3.95726	11750200	-3.98617	16109200	-4.06572	8565570
-3.83655	2518700	-3.87625	17604600	-3.9329	11607800	-3.9617	15972100	-4.04121	8629010
-3.81221	2522890	-3.8519	17817400	-3.90853	11657900	-3.93724	15855400	-4.01669	8636870
-3.78787	2507640	-3.82755	18259400	-3.88417	11749400	-3.91277	15770500	-3.99217	8549600
-3.76354	2531860	-3.8032	18392100	-3.8598	11762700	-3.88831	15864500	-3.96766	8467670
-3.7392	2537030	-3.77885	18561200	-3.83544	11677000	-3.86384	15727800	-3.94314	8328770
-3.71486	2536190	-3.7545	18632600	-3.81107	11549900	-3.83938	15530800	-3.91862	8278520
-3.69052	2532940	-3.73015	18682000	-3.78671	11528200	-3.81491	15618600	-3.89411	8335690
-3.66619	2549290	-3.7058	18649500	-3.76234	11525200	-3.79045	15686100	-3.86959	8562270
-3.64185	2537230	-3.68145	18737500	-3.73798	11562600	-3.76598	15635900	-3.84507	8497790
-3.61751	2550280	-3.6571	18738000	-3.71361	11519600	-3.74152	15570400	-3.82056	8394430
-3.59317	2559040	-3.63275	18610200	-3.68925	11416300	-3.71705	15496700	-3.79604	8324700
-3.56883	2585580	-3.60841	18734100	-3.66488	11348900	-3.69259	15546700	-3.77153	8251690
-3.5445	2589100	-3.58406	18592600	-3.64052	11261100	-3.66812	15589000	-3.74701	8172640
-3.52016	2587690	-3.55971	18523300	-3.61615	11266900	-3.64366	15474000	-3.72249	8167440
-3.49582	2589230	-3.53536	18632900	-3.59179	11277300	-3.61919	15398500	-3.69798	8178920
-3.47148	2557640	-3.51101	18540500	-3.56742	11214400	-3.59473	15399800	-3.67346	8098070
-3.44715	2553920	-3.48666	18607300	-3.54306	11228500	-3.57026	15442400	-3.64894	8091560
-3.42281	2584930	-3.46231	18693400	-3.51869	11312300	-3.5458	15376800	-3.62443	7985290
-3.39847	2614660	-3.43796	18543200	-3.49433	11258200	-3.52133	15249900	-3.59991	7917480
-3.37413	2618630	-3.41361	18372100	-3.46996	11233600	-3.49687	15152200	-3.57539	8090900
-3.34979	2615160	-3.38926	18325700	-3.4456	11161700	-3.4724	15122800	-3.55088	8135450
-3.32546	2628420	-3.36491	18308800	-3.42123	11035900	-3.44794	14935300	-3.52636	8073070
-3.30112	2656160	-3.34056	18199500	-3.39687	11054600	-3.42347	14729100	-3.50185	7988760
-3.27678	2661980	-3.31621	18155100	-3.3725	10936700	-3.39901	14848000	-3.47733	7903130
-3.25244	2670300	-3.29187	17954600	-3.34814	10844900	-3.37454	14999000	-3.45281	7823610
-3.2281	2687850	-3.26752	17753400	-3.32377	10879900	-3.35008	15084500	-3.4283	7824890
-3.20377	2706540	-3.24317	17663300	-3.29941	10828700	-3.32561	14923300	-3.40378	7711060
-3.17943	2716910	-3.21882	17629900	-3.27504	10691100	-3.30115	14733800	-3.37926	7696050
-3.15509	2747400	-3.19447	17765300	-3.25068	10516200	-3.27668	14801000	-3.35475	7674240
-3.13075	2756470	-3.17012	17762000	-3.22631	10465500	-3.25222	14758300	-3.33023	7535600
-3.10642	2760540	-3.14577	17498300	-3.20195	10532200	-3.22775	14593700	-3.30571	7516410
-3.08208	2790900	-3.12142	17360600	-3.17758	10575100	-3.20329	14421800	-3.2812	7634910
-3.05774	2836400	-3.09707	17222900	-3.15322	10446500	-3.17882	14234000	-3.25668	7614640
-3.0334	2877360	-3.07272	17120900	-3.12885	10508700	-3.15436	14085600	-3.23216	7486740
-3.00906	2931950	-3.04837	16896900	-3.10449	10419900	-3.12989	14200500	-3.20765	7379890
-2.98473	2935840	-3.02402	16769800	-3.08012	10244400	-3.10543	14203900	-3.18313	7339710
-2.96039	2957550	-2.99967	16556800	-3.05576	10090600	-3.08096	13973500	-3.15862	7297060
-2.93605	2990780	-2.97532	16500700	-3.03139	10156100	-3.0565	13816700	-3.1341	7233630
-2.91171	3000420	-2.95098	16471800	-3.00703	10192800	-3.03203	13901700	-3.10958	7169640
-2.88738	3027920	-2.92663	16295000	-2.98266	10196700	-3.00757	13996600	-3.08507	7170360
-2.86304	3055170	-2.90228	16306000	-2.9583	10014400	-2.9831	13766400	-3.06055	7296020
-2.8387	3117040	-2.87793	16094500	-2.93393	9898760	-2.95864	13772700	-3.03603	7306540
-2.81436	3188970	-2.85358	15990100	-2.90957	9873000	-2.93417	13849000	-3.01152	7197510
-2.79002	3255020	-2.82923	15778800	-2.8852	9858550	-2.9097	13770900	-2.987	7040900
-2.76569	3280930	-2.80488	15691700	-2.86084	9830190	-2.88524	13572900	-2.96248	7003840
-2.74135	3291680	-2.78053	15626400	-2.83647	9813790	-2.86077	13363100	-2.93797	7011870
-2.71701	3330420	-2.75618	15412400	-2.81211	9605080	-2.83631	13198000	-2.91345	7068800
-2.69267	3389410	-2.73183	15301400	-2.78774	9462750	-2.81184	13126900	-2.88894	7152500
-2.66834	3448750	-2.70748	15298600	-2.76338	9462100	-2.78738	13153700	-2.86442	7116520
-2.644	3502180	-2.68313	15079200	-2.73901	9488580	-2.76291	13150300	-2.8399	7033150
-2.61966	3511760	-2.65878	14907300	-2.71465	9466070	-2.73845	12966400	-2.81539	6926330
-2.59532	3524180	-2.63443	14733800	-2.69028	9381460	-2.71398	12847400	-2.79087	6872800
-2.57098	3577790	-2.61009	14652400	-2.66592	9325590	-2.68952	12778600	-2.76635	6807580
-2.54665	3619760	-2.58574	14706400	-2.64155	9210320	-2.66505	12783400	-2.74184	6723260
-2.52231	3676110	-2.56139	14670900	-2.61719	9239220	-2.64059	12796600	-2.71732	6757040
-2.49797	3778630	-2.53704	14492600	-2.59282	9232070	-2.61612	12693400	-2.6928	6845220
-2.47363	3855940	-2.51269	14328100	-2.56846	9158660	-2.59166	12589700	-2.66829	6882470
-2.4493	3901170	-2.48834	14258400	-2.54409	9060230	-2.56719	12504300	-2.64377	6761080
-2.42496	3971710	-2.46399	14196900	-2.51973	8987220	-2.54273	12396800	-2.61926	6664490
-2.40062	4008960	-2.43964	14136700	-2.49536	8927330	-2.51826	12319000	-2.59474	6582370
-2.37628	4028520	-2.41529	13888800	-2.471	8836280	-2.4938	12294000	-2.57022	6482820
-2.35194	4093460	-2.39094	13760400	-2.44663	8744310	-2.46933	12164000	-2.54571	6400600
-2.32761	4192920	-2.36659	13701100	-2.42227	8644310	-2.44487	12050400	-2.52119	6355250
-2.30327	4260320	-2.34224	13683200	-2.3979	8496240	-2.4204	12138800	-2.49667	6340110
-2.27893	4297190	-2.31789	13657100	-2.37354	8355150	-2.39594	12128000	-2.47216	6296850
-2.25459	4300100	-2.29354	13541100	-2.34917	8231940	-2.37147	12049400	-2.44764	6244370
-2.23025	4323810	-2.2692	13224700	-2.32481	8188370	-2.34701	11815700	-2.42312	6286190
-2.20592	4377600	-2.24485	13050300	-2.30044	8088520	-2.32254	11664700	-2.39861	6358050
-2.18158	4461040	-2.2205	13059500	-2.27608	8104940	-2.29808	11623300	-2.37409	6337270
-2.15724	4499020	-2.19615	13076300	-2.25171	8152400	-2.27361	11616500	-2.34958	6153430
-2.1329	4526030	-2.1718	12863200	-2.22735	8150760	-2.24915	11445900	-2.32506	6106970
-2.10857	4533880	-2.14745	12623600	-2.20298	8030830	-2.22468	11271800	-2.30054	5996260
-2.08423	4595990	-2.1231	12386900	-2.17862	7910630	-2.20022	11260500	-2.27603	5952000
-2.05989	4670390	-2.09875	12283000	-2.15425	7786980	-2.17575	11286500	-2.25151	5921630
-2.03555	4680180	-2.0744	12226500	-2.12989	7645120	-2.15129	11197200	-2.22699	5797810
-2.01121	4694840	-2.05005	12067300	-2.10552	7480440	-2.12682	11066300	-2.20248	5703010
-1.98688	4764610	-2.0257	11965500	-2.08116	7432790	-2.10236	10927400	-2.17796	5719100
-1.96254	4809050	-2.00135	11874700	-2.05679	7416070	-2.07789	10861500	-2.15344	5761210
-1.9382	4806040	-1.977	11749600	-2.03243	7398740	-2.05343	10871000	-2.12893	5749580
-1.91386	4754200	-1.95266	11677200	-2.00806	7416410	-2.02896	10941300	-2.10441	5648020
-1.88953	4705500	-1.92831	11514100	-1.9837	7323750	-2.0045	10909900	-2.0799	5547460
-1.86519	4775060	-1.90396	11537400	-1.95933	7246120	-1.98003	10778000	-2.05538	5534290
-1.84085	4832300	-1.87961	11469000	-1.93497	7141490	-1.95557	10579300	-2.03086	5578490
-1.81651	4810790	-1.85526	11269300	-1.9106	7135780	-1.9311	10441300	-2.00635	5542170
-1.79217	4825680	-1.83091	11136600	-1.88624	7052070	-1.90664	10377900	-1.98183	5495780
-1.76784	4853460	-1.80656	11127900	-1.86187	6959900	-1.88217	10291400	-1.95731	5440750
-1.7435	4856520	-1.78221	11116400	-1.83751	6910530	-1.85771	10259300	-1.9328	5337250
-1.71916	4798960	-1.75786	10937100	-1.81314	6888880	-1.83324	10114800	-1.90828	5277240
-1.69482	4745470	-1.73351	10792900	-1.78878	6813330	-1.80878	9965740	-1.88376	5189230
-1.67049	4694020	-1.70916	10516300	-1.76441	6661350	-1.78431	9910250	-1.85925	5102930
-1.64615	4656590	-1.68481	10463900	-1.74005	6544780	-1.75985	9877390	-1.83473	5045570
-1.62181	4626100	-1.66046	10243100	-1.71568	6468620	-1.73538	9765490	-1.81022	5038390
-1.59747	4594600	-1.63611	10132300	-1.69132	6452200	-1.71092	9684060	-1.7857	4999160
-1.57313	4509010	-1.61177	10105600	-1.66695	6379260	-1.68645	9492020	-1.76118	4883930
-1.5488	4448770	-1.58742	9974230	-1.64259	6318990	-1.66199	9277580	-1.73667	4780640
-1.52446	4426550	-1.56307	9833140	-1.61822	6251800	-1.63752	9201220	-1.71215	4704600
-1.50012	4385400	-1.53872	9708400	-1.59386	6133350	-1.61306	9184730	-1.68763	4612480
-1.47578	4301950	-1.51437	9551370	-1.56949	6056360	-1.58859	9228130	-1.66312	4519580
-1.45145	4223200	-1.49002	9409280	-1.54513	5933390	-1.56413	8951440	-1.6386	4461480
-1.42711	4146100	-1.46567	9289530	-1.52076	5855450	-1.53966	8698040	-1.61408	4427040
-1.40277	4065450	-1.44132	9191290	-1.4964	5801980	-1.5152	8518450	-1.58957	4478300
-1.37843	3980380	-1.41697	9164960	-1.47203	5803050	-1.49073	8476720	-1.56505	4406430
-1.35409	3897200	-1.39262	8944820	-1.44767	5722330	-1.46627	8342830	-1.54053	4272660
-1.32976	3848790	-1.36827	8838800	-1.4233	5581970	-1.4418	8146520	-1.51602	4190880
-1.30542	3794010	-1.34392	8818850	-1.39894	5537760	-1.41734	8046820	-1.4915	4073460
-1.28108	3714850	-1.31957	8754120	-1.37457	5470470	-1.39287	8062200	-1.46699	4009160
-1.25674	3638250	-1.29522	8716010	-1.35021	5405220	-1.36841	8022910	-1.44247	4031360
-1.2324	3599090	-1.27088	8483590	-1.32584	5339860	-1.34394	7893140	-1.41795	3957150
-1.20807	3515310	-1.24653	8280760	-1.30148	5296840	-1.31948	7834600	-1.39344	3800730
-1.18373	3419140	-1.22218	8153950	-1.27711	5115440	-1.29501	7658810	-1.36892	3731940
-1.15939	3336690	-1.19783	8017940	-1.25275	4995240	-1.27055	7471400	-1.3444	3756820
-1.13505	3261350	-1.17348	7977640	-1.22838	5012140	-1.24608	7312260	-1.31989	3699280
-1.11072	3165680	-1.14913	7940700	-1.20401	4962300	-1.22161	7065680	-1.29537	3662520
-1.08638	3066560	-1.12478	7775510	-1.17965	4843230	-1.19715	6860710	-1.27085	3625750
-1.06204	3042030	-1.10043	7517000	-1.15528	4771020	-1.17268	6717070	-1.24634	3569700
-1.0377	3022900	-1.07608	7444070	-1.13092	4705130	-1.14822	6526850	-1.22182	3451440
-1.01336	2988210	-1.05173	7445270	-1.10655	4698980	-1.12375	6344330	-1.19731	3325320
-0.98903	2942320	-1.02738	7348090	-1.08219	4647610	-1.09929	6317870	-1.17279	3204870
-0.96469	2878360	-1.00303	7165000	-1.05782	4564750	-1.07482	6241390	-1.14827	3127940
-0.94035	2828230	-0.97868	6993370	-1.03346	4554650	-1.05036	6056750	-1.12376	3075830
-0.91601	2802510	-0.95434	6930740	-1.00909	4534330	-1.02589	5914810	-1.09924	3037940
-0.89168	2754360	-0.92999	6937760	-0.98473	4471340	-1.00143	5789060	-1.07472	3017640
-0.86734	2701840	-0.90564	6849980	-0.96037	4338300	-0.97696	5643770	-1.05021	2954090
-0.843	2682870	-0.88129	6787630	-0.936	4205220	-0.9525	5520770	-1.02569	2888640
-0.81866	2626830	-0.85694	6797120	-0.91163	4143290	-0.92803	5428290	-1.00117	2814270
-0.79432	2579750	-0.83259	6662360	-0.88727	4159760	-0.90357	5281240	-0.97666	2718090
-0.76999	2505230	-0.80824	6593400	-0.86291	4107580	-0.8791	5069710	-0.95214	2701770
-0.74565	2458850	-0.78389	6390720	-0.83854	4020440	-0.85464	4887660	-0.92763	2729950
-0.72131	2417450	-0.75954	6217160	-0.81417	3936780	-0.83017	4791080	-0.90311	2678970
-0.69697	2357630	-0.73519	6158340	-0.78981	3904670	-0.80571	4665770	-0.87859	2651670
-0.67263	2308860	-0.71084	6105610	-0.76545	3789420	-0.78124	4475580	-0.85408	2610260
-0.6483	2306210	-0.68649	6041050	-0.74108	3693150	-0.75678	4302370	-0.82956	2495540
-0.62396	2290350	-0.66214	6051700	-0.71671	3710740	-0.73231	4192870	-0.80504	2397750
-0.59962	2238950	-0.63779	6050890	-0.69235	3711810	-0.70785	4118050	-0.78053	2348910
-0.57528	2194130	-0.61345	6017810	-0.66799	3683980	-0.68338	4023370	-0.75601	2328570
-0.55095	2179230	-0.5891	5939430	-0.64362	3653390	-0.65892	3952010	-0.73149	2283980
-0.52661	2165370	-0.56475	5803370	-0.61926	3498100	-0.63445	3907740	-0.70698	2215140
-0.50227	2102370	-0.5404	5686250	-0.59489	3383990	-0.60999	3804080	-0.68246	2205480
-0.47793	2046980	-0.51605	5579900	-0.57052	3385230	-0.58552	3707450	-0.65795	2193470
-0.4536	2047840	-0.4917	5470130	-0.54616	3366570	-0.56106	3611380	-0.63343	2106210
-0.42926	2022690	-0.46735	5405550	-0.5218	3249930	-0.53659	3526710	-0.60891	1975630
-0.40492	1996350	-0.443	5254300	-0.49743	3151570	-0.51213	3430390	-0.5844	1892640
-0.38058	1954020	-0.41865	5181420	-0.47307	3167600	-0.48766	3285070	-0.55988	1855260
-0.35624	1912880	-0.3943	5087350	-0.4487	3181350	-0.4632	3203550	-0.53536	1851640
-0.33191	1853600	-0.36995	5028100	-0.42434	3128570	-0.43873	3130160	-0.51085	1879100
-0.30757	1832260	-0.3456	5014360	-0.39997	3023420	-0.41427	3109040	-0.48633	1835210
-0.28323	1857070	-0.32125	4898630	-0.3756	2877470	-0.3898	3111720	-0.46181	1786200
-0.25889	1810890	-0.2969	4788090	-0.35124	2807860	-0.36534	3028730	-0.4373	1810850
-0.23456	1736000	-0.27255	4619540	-0.32687	2790360	-0.34087	2939480	-0.41278	1801800
-0.21022	1687540	-0.24821	4478870	-0.30251	2792070	-0.31641	2826730	-0.38827	1741690
-0.18588	1663760	-0.22386	4414540	-0.27814	2771530	-0.29194	2710030	-0.36375	1676480
-0.16154	1640850	-0.19951	4324130	-0.25378	2707670	-0.26748	2712030	-0.33923	1644170
-0.1372	1585480	-0.17516	4297980	-0.22941	2609260	-0.24301	2620000	-0.31472	1584070
-0.11287	1497420	-0.15081	4210770	-0.20505	2529380	-0.21855	2493530	-0.2902	1540250
-0.08853	1366520	-0.12646	4008720	-0.18068	2483760	-0.19408	2477770	-0.26568	1525170
-0.06419	1221380	-0.10211	3773510	-0.15632	2442440	-0.16962	2409400	-0.24117	1478490
-0.03985	1059620	-0.07776	3545210	-0.13195	2343660	-0.14515	2338760	-0.21665	1487800
-0.01551	907883	-0.05341	3223120	-0.10759	2203880	-0.12069	2178030	-0.19213	1456960
0.00882	773171	-0.02906	2829800	-0.08322	2022430	-0.09622	1982590	-0.16762	1368210
0.03316	660319	-0.00471	2400290	-0.05886	1835530	-0.07176	1848040	-0.1431	1325710
0.0575	567836	0.01964	2058500	-0.03449	1647580	-0.04729	1741880	-0.11859	1249180
0.08184	500242	0.04399	1799140	-0.01013	1462400	-0.02283	1645870	-0.09407	1158240
0.10617	456475	0.06833	1633210	0.01424	1286270	0.00164	1530300	-0.06955	1086480
0.13051	429180	0.09268	1499550	0.0386	1137890	0.0261	1415320	-0.04504	1011960
0.15485	415384	0.11703	1422920	0.06297	1035800	0.05057	1314680	-0.02052	927239
0.17919	409975	0.14138	1367170	0.08733	948139	0.07503	1215560	0.004	846938
0.20353	403441	0.16573	1318710	0.1117	863231	0.0995	1121310	0.02851	789291
0.22786	392834	0.19008	1287670	0.13606	819378	0.12396	1049490	0.05303	735081
0.2522	383193	0.21443	1267460	0.16043	790381	0.14843	1007430	0.07755	676235
0.27654	369176	0.23878	1254260	0.18479	770068	0.17289	968687	0.10206	630756
0.30088	359759	0.26313	1201430	0.20916	744417	0.19736	926062	0.12658	599015
0.32521	355511	0.28748	1166600	0.23352	724179	0.22182	895130	0.1511	565093
0.34955	353623	0.31183	1129480	0.25789	711687	0.24629	882347	0.17561	544226
0.37389	347239	0.33618	1103430	0.28225	704802	0.27075	868885	0.20013	533125
0.39823	337767	0.36053	1088400	0.30662	694384	0.29522	846195	0.22464	516159
0.42257	326943	0.38488	1077450	0.33098	673824	0.31969	826975	0.24916	506301
0.4469	317229	0.40922	1065100	0.35535	656111	0.34415	823151	0.27368	492526
0.47124	313870	0.43357	1070980	0.37971	637103	0.36862	820065	0.29819	482791
0.49558	311837	0.45792	1061480	0.40408	633082	0.39308	810404	0.32271	479744
0.51992	314306	0.48227	1019050	0.42844	627577	0.41755	788617	0.34723	477826
0.54426	312561	0.50662	997642	0.45281	612724	0.44201	768068	0.37174	468389
0.56859	308757	0.53097	989961	0.47717	595388	0.46647	755000	0.39626	456647
0.59293	302250	0.55532	987821	0.50154	584526	0.49094	750891	0.42078	450164
0.61727	301363	0.57967	973757	0.5259	587402	0.51541	754298	0.44529	442271
0.64161	300951	0.60402	949910	0.55027	588823	0.53987	749859	0.46981	432966
0.66594	293489	0.62837	928689	0.57463	578256	0.56434	729882	0.49432	429796
0.69028	293327	0.65272	917510	0.599	558625	0.5888	714659	0.51884	426460
0.71462	297922	0.67707	913850	0.62336	548275	0.61326	716448	0.54336	414587
0.73896	293428	0.70142	905590	0.64773	551945	0.63773	708016	0.56787	405206
0.76329	282827	0.72576	897289	0.67209	553597	0.6622	686499	0.59239	407076
0.78763	280388	0.75011	889665	0.69646	552109	0.68666	672058	0.61691	415438
0.81197	282585	0.77446	884252	0.72082	542441	0.71113	665812	0.64142	417286
0.83631	278361	0.79881	886129	0.74519	535753	0.73559	661135	0.66594	401098
0.86065	274146	0.82316	882740	0.76955	529312	0.76006	644021	0.69046	403389
0.88498	278520	0.84751	857261	0.79392	518133	0.78452	637850	0.71497	407682
0.90932	282114	0.87186	841971	0.81828	508197	0.80899	641043	0.73949	405641
0.93366	276368	0.89621	841535	0.84265	508901	0.83345	644711	0.76401	395497
0.958	268645	0.92056	833599	0.86701	513605	0.85792	642324	0.78852	384444
0.98233	263490	0.94491	831124	0.89138	514515	0.88238	625503	0.81304	378949
1.00667	264939	0.96926	831733	0.91574	502359	0.90685	622409	0.83755	376100
1.03101	263322	0.99361	829224	0.94011	487365	0.93131	617015	0.86207	369463
1.05535	256542	1.01796	811301	0.96447	488424	0.95578	608563	0.88659	359973
1.07969	258693	1.04231	793589	0.98884	497223	0.98024	597244	0.9111	364792
1.10402	258933	1.06665	783885	1.0132	490367	1.00471	578813	0.93562	361909
1.12836	255590	1.091	767470	1.03757	470162	1.02917	564860	0.96014	354486
1.1527	257489	1.11535	758748	1.06193	459722	1.05364	571182	0.98465	345747
1.17704	259074	1.1397	759748	1.0863	461722	1.0781	583985	1.00917	346326
1.20138	254930	1.16405	762400	1.11066	463751	1.10257	574533	1.03368	344158
1.22571	247121	1.1884	757465	1.13503	460867	1.12703	567097	1.0582	339829
1.25005	247402	1.21275	728514	1.15939	451252	1.1515	579035	1.08272	333759
1.27439	246699	1.2371	710351	1.18376	440241	1.17596	575041	1.10723	328623
1.29873	243852	1.26145	725155	1.20812	431263	1.20043	558668	1.13175	328439
1.32306	240951	1.2858	740671	1.23249	426406	1.22489	546187	1.15627	333531
1.3474	242426	1.31015	731561	1.25685	427801	1.24936	538742	1.18078	337920
1.37174	238762	1.3345	718208	1.28122	429924	1.27382	527022	1.2053	337424
1.39608	236408	1.35885	714383	1.30558	426104	1.29829	523504	1.22982	325568
1.42042	237436	1.3832	725671	1.32995	426280	1.32275	525709	1.25433	314054
1.44475	239409	1.40754	737184	1.35431	424027	1.34722	514473	1.27885	315692
1.46909	240517	1.43189	731591	1.37868	417608	1.37168	503875	1.30336	319045
1.49343	232826	1.45624	712532	1.40304	416183	1.39615	490838	1.32788	314313
1.51777	227409	1.48059	684127	1.42741	406455	1.42061	474462	1.3524	304323
1.5421	218656	1.50494	673599	1.45177	396022	1.44508	467212	1.37691	294429
1.56644	214888	1.52929	677018	1.47614	398928	1.46954	467862	1.40143	288613
1.59078	212712	1.55364	668510	1.5005	396623	1.49401	467775	1.42595	279399
1.61512	211257	1.57799	643888	1.52487	387298	1.51847	464542	1.45046	276160
1.63946	213764	1.60234	632525	1.54923	381435	1.54294	460640	1.47498	272956
1.66379	208222	1.62669	623972	1.5736	380953	1.5674	451985	1.4995	271678
1.68813	207005	1.65104	610965	1.59796	377481	1.59187	446405	1.52401	274830
1.71247	204511	1.67539	589089	1.62233	368548	1.61633	447670	1.54853	274220
1.73681	198476	1.69974	585599	1.64669	361360	1.6408	447841	1.57304	267394
1.76115	197170	1.72408	566984	1.67106	362237	1.66526	451029	1.59756	261868
1.78548	195060	1.74843	573641	1.69542	370081	1.68973	449931	1.62208	262517
1.80982	190255	1.77278	569831	1.71979	370394	1.71419	440602	1.64659	269659
1.83416	188535	1.79713	545108	1.74415	359689	1.73866	434086	1.67111	279439
1.8585	187906	1.82148	542874	1.76852	348238	1.76312	425959	1.69563	280866
1.88283	180053	1.84583	545868	1.79288	343046	1.78759	417559	1.72014	270002
1.90717	171973	1.87018	558844	1.81725	337485	1.81205	407790	1.74466	261982
1.93151	171463	1.89453	559615	1.84161	327574	1.83652	402098	1.76918	256438
1.95585	176090	1.91888	547985	1.86598	315016	1.86098	394079	1.79369	251926
1.98019	176162	1.94323	545646	1.89034	301741	1.88545	383259	1.81821	248770
2.00452	169995	1.96758	526286	1.91471	292118	1.90991	375326	1.84273	246101
2.02886	160605	1.99193	505855	1.93907	281562	1.93438	361092	1.86724	234745
2.0532	154884	2.01628	495041	1.96344	267698	1.95884	340761	1.89176	222832
2.07754	150222	2.04063	476012	1.9878	252062	1.98331	323218	1.91627	216450
2.10187	142759	2.06497	459489	2.01217	237250	2.00777	303824	1.94079	208277
2.12621	137273	2.08932	440644	2.03653	210775	2.03224	278364	1.96531	197487
2.15055	130144	2.11367	421574	2.0609	170432	2.0567	242324	1.98982	185416
2.17489	120252	2.13802	409775	2.08526	137139	2.08117	200631	2.01434	158658
2.19923	112096	2.16237	380824	2.10963	138843	2.10563	190779	2.03886	128932
2.22356	99498	2.18672	345866	2.13399	162991	2.1301	213243	2.06337	128919
2.2479	78193	2.21107	302366	2.15836	199190	2.15456	259354	2.08789	149774
2.27224	63022	2.23542	249501	2.18272	231715	2.17903	308524	2.11241	178147
2.29658	62397	2.25977	208622	2.20709	253639	2.2035	331635	2.13692	205239
2.32091	70387	2.28412	213806	2.23145	265105	2.22796	358656	2.16144	224781
2.34525	82228	2.30847	247259	2.25582	277011	2.25243	373200	2.18595	234886
2.36959	91258	2.33282	294892	2.28018	295146	2.27689	393599	2.21047	243055
2.39393	99700	2.35717	332209	2.30455	318496	2.30136	427157	2.23499	255455
2.41827	104832	2.38152	360475	2.32891	339350	2.32582	457744	2.2595	273605
2.4426	110384	2.40586	376450	2.35328	346500	2.35029	472546	2.28402	287941
2.46694	118374	2.43021	393895	2.37764	334508	2.37475	464035	2.30854	293929
2.49128	128061	2.45456	418366	2.40201	308828	2.39922	429743	2.33305	283921
2.51562	134999	2.47891	448494	2.42637	276209	2.42368	391786	2.35757	261029
2.53995	136045	2.50326	473432	2.45074	238253	2.44815	344620	2.38209	236023
2.56429	131028	2.52761	479642	2.4751	201853	2.47261	296839	2.4066	207996
2.58863	123139	2.55196	459391	2.49947	172972	2.49708	260033	2.43112	177638
2.61297	113909	2.57631	426148	2.52383	152152	2.52154	232586	2.45563	153750
2.63731	103907	2.60066	388095	2.5482	141208	2.54601	217967	2.48015	137523
2.66164	94271	2.62501	343594	2.57256	138970	2.57047	212970	2.50467	130179
2.68598	86277	2.64936	301900	2.59693	140193	2.59494	213541	2.52918	126522
2.71032	80935	2.67371	268958	2.62129	143778	2.6194	218518	2.5537	125772
2.73466	78549	2.69806	244634	2.64566	148761	2.64387	226482	2.57822	128717
2.759	78069	2.7224	230897	2.67002	154308	2.66833	234058	2.60273	131715
2.78333	78920	2.74675	225680	2.69439	163476	2.6928	244025	2.62725	135697
2.80767	80712	2.7711	226688	2.71875	178108	2.71726	263804	2.65177	142803
2.83201	82863	2.79545	231424	2.74312	199809	2.74173	290219	2.67628	154769
2.85635	85934	2.8198	238213	2.76748	229302	2.76619	328549	2.7008	173112
2.88068	90067	2.84415	246040	2.79185	264412	2.79066	374521	2.72531	196860
2.90502	96468	2.8685	256888	2.81621	303330	2.81512	425384	2.74983	223333
2.92936	105447	2.89285	276454	2.84058	337410	2.83959	479463	2.77435	254463
2.9537	117219	2.9172	305695	2.86494	341386	2.86405	500175	2.79886	282942
2.97804	131185	2.94155	344110	2.88931	247310	2.88852	414782	2.82338	287669
3.00237	148095	2.9659	387523	2.91367	156314	2.91298	261766	2.8479	211727
3.02671	160588	2.99025	438335	2.93804	103644	2.93745	193936	2.87241	140529
3.05105	159728	3.0146	481357	2.9624	0	2.96191	0	2.89693	101160
3.07539	108369	3.03895	481101	2.98677	0	2.98638	0	2.92145	0
3.09972	77161	3.06329	334597	3.01113	0	3.01084	0	2.94596	0
3.12406	55552	3.08764	229953	3.0355	0	3.03531	0	2.97048	0
3.1484	0	3.11199	159439	3.05986	0	3.05977	0	2.99499	0
3.17274	0	3.13634	0	3.08423	0	3.08424	0	3.01951	0
3.19708	0	3.16069	0	3.10859	0	3.1087	0	3.04403	0
3.22141	0	3.18504	0	3.13296	0	3.13317	0	3.06854	0
3.24575	0	3.20939	0	3.15732	0	3.15763	0	3.09306	0
3.27009	0	3.23374	0	3.18169	0	3.1821	0	3.11758	0
