# Supplementary material for: Interplay between disorder and electronic correlations in compositionally complex alloys
Source: Nat Commun. 2024 Sep 12;15:7983. doi: 10.1038/s41467-024-52349-8 (PMC11393320; doi:10.1038/s41467-024-52349-8)
Supplement: Supplementary file 3 — Source Data [file 41467_2024_52349_MOESM3_ESM.zip › Source Data F1 - ResPES Co.xlsx]

## Sheet: ResPES Co
	Binding energy (eV) / Photon energy (eV)	774	774.1	774.2	774.3	774.4	774.5	774.6	774.7	774.8	774.9	775	775.1	775.2	775.3	775.4	775.5	775.6	775.7	775.8	775.9	776	776.1	776.2	776.3	776.4	776.5	776.6	776.7	776.8	776.9	777	777.1	777.2	777.3	777.4	777.5	777.6	777.7	777.8	777.9	778	778.1	778.2	778.3	778.4	778.5	778.6	778.7
	-13.6254	0	0	0	0	0	0	0	0	0	0	0	0	0	0	0	0	0	0	0	0	0	0	0	0	0	0	0	0	0	0	0	0	0	0	0	0	0	0	0	0	0	0	0	0	0	0	0	0
	-13.6009	0	0	0	0	0	0	0	0	0	0	0	0	36111.1	0	42929.8	31173.6	38116.2	0	0	0	0	0	0	0	0	0	0	0	0	0	0	0	0	0	0	0	0	0	0	0	0	0	0	0	0	0	0	0
	-13.5765	0	0	0	0	0	0	0	0	0	0	0	40261.5	58523.4	43105.5	115723	104528	80503.5	46419.4	0	0	0	0	0	0	0	0	0	0	0	0	0	0	0	0	0	0	0	0	0	0	0	0	0	0	0	0	0	0
	-13.552	0	0	0	0	0	0	0	0	0	0	0	65910.1	140938	124595	172577	170276	162308	135620	39811.2	56364.3	0	0	0	0	0	0	0	0	0	0	0	0	0	0	0	0	0	0	0	0	0	0	0	0	0	0	0	0
	-13.5275	0	0	0	0	0	0	0	0	0	0	56187.5	132061	203869	186879	216860	211243	212502	194167	120782	121281	63010.9	0	0	0	0	0	0	0	0	0	0	0	0	0	0	0	0	0	428394	451771	470428	450820	0	0	0	0	0	0
	-13.5031	0	0	0	0	0	0	0	0	0	39224.5	96765.2	166445	236889	213254	245070	238884	246122	248108	190607	197805	147865	43438.2	0	0	0	0	0	0	0	0	0	0	0	0	0	0	0	414614	719290	506031	1411670	1353310	472225	501127	0	0	0	0
	-13.4786	0	0	0	0	0	0	0	0	0	49632.3	127866	203936	267678	237320	271362	290102	265995	283234	249562	245898	198808	144869	48393.9	0	0	0	0	0	0	0	0	0	0	0	0	0	354697	968271	1609300	1510810	2085370	2033340	1333260	698390	506783	0	0	0
	-13.4542	0	0	0	0	0	0	0	0	38809.9	122688	181552	244676	299698	272869	317439	328185	275826	297603	287116	282810	242490	224199	88616.6	50166.1	0	0	0	0	0	0	0	0	0	0	0	311250	992457	1666280	2150910	2100890	2518760	2533930	2098720	1740970	1276070	482013	460051	0
	-13.4297	0	0	0	0	0	0	0	34003.3	54716.3	166966	249568	274095	324158	297943	325412	332832	301449	316370	323396	330631	282448	274887	189601	83207.9	0	0	0	0	0	0	0	0	0	188409	246863	863266	1600120	2149830	2562920	2523940	2887140	2926490	2584260	2410270	2050930	1333550	971708	468479
	-13.4052	0	0	0	0	0	0	0	53440.6	137287	203867	290462	293550	321976	339150	330834	349337	336829	326118	342798	377162	318819	294911	251715	194290	47112.4	67386	0	0	0	0	0	0	145688	209266	572761	1248970	2020940	2510460	2917900	2889310	3277210	3307040	2974580	2888190	2625670	2094540	1816010	1391890
	-13.3808	0	0	0	0	0	0	37640	133256	180446	238251	290991	314609	323162	358269	338341	372197	350275	346830	363840	394962	362319	324839	310036	261545	122666	90898.7	73411.3	0	0	0	0	129308	335826	609986	929681	1583120	2328010	2838290	3211770	3254060	3585360	3666180	3357750	3292200	3091650	2636410	2338060	1992730
	-13.3563	0	0	0	0	0	35303.6	107425	167370	212978	260367	317413	328167	334844	350179	366792	388626	352723	377856	388947	406661	381371	343258	362163	305131	231105	222934	83172.3	87338.7	120393	90888.8	126227	241775	598248	871761	1209300	1822910	2560710	3116360	3473230	3580180	3811240	3918990	3739130	3656250	3481540	3064730	2815840	2418840
	-13.3318	36264.7	40055.3	0	44000.1	36881.4	88877.1	165299	198801	246047	264658	349005	345503	351089	350376	400076	424107	369594	396516	410772	421582	393807	370753	399538	333975	292784	317257	261557	242482	130705	274451	323553	474988	780977	1095110	1444000	2026730	2728290	3373020	3734150	3835960	3977860	4062370	4022160	3936980	3741560	3393530	3221940	2811530
	-13.3074	104581	120095	22938.2	70127.7	114697	145966	208573	220490	261349	297090	350566	365128	369572	371128	408021	441742	389570	411360	416671	433178	403788	400887	429379	373866	345374	379609	335993	366285	319809	441057	471793	628645	931005	1292280	1630780	2239580	2925160	3578000	3893260	3992070	4047690	4191830	4202810	4199920	3953880	3690700	3457430	3173590
	-13.2829	165746	170141	62065.1	122395	160936	194180	228491	255580	288259	345683	351439	381606	398982	379025	399672	427821	403522	431163	449654	447005	436386	424993	453398	413147	400764	415524	410267	468109	438369	569874	587586	758828	1050700	1384980	1784950	2397690	3138080	3702060	4009350	4074030	4154390	4329440	4281160	4359970	4226970	3936440	3640050	3484220
	-13.2584	191610	209178	128830	166355	185328	230550	233943	289789	320040	366151	371906	383504	423019	377910	388330	401346	416265	444841	462476	462566	482608	458369	468977	445176	439448	456016	447566	539344	524489	655874	712645	851979	1147200	1448530	1942970	2490550	3202210	3779680	4144410	4229790	4321590	4463220	4411260	4442810	4441910	4115900	3866030	3684250
	-13.234	213758	245568	175804	216466	194152	257941	245952	319853	342766	364598	392601	367523	428040	392948	398660	398644	423106	441777	468194	473151	503253	473636	471006	471369	468000	489756	466700	606385	602078	711380	800739	924887	1238490	1543090	2102820	2594540	3253950	3858750	4225390	4326750	4398400	4575560	4604870	4639010	4560880	4310820	4083120	3897510
	-13.2095	239030	260393	218849	244284	217212	286347	275470	333811	349490	365602	375403	343851	423291	403957	408800	412202	446222	458903	490185	485205	504138	480316	478014	480648	514823	510137	527898	636123	686982	765283	854727	1024180	1330770	1651830	2161910	2722210	3329130	3933200	4224450	4387120	4429220	4681260	4707670	4811130	4742450	4459120	4254100	4037620
	-13.185	276925	260729	246329	256548	245806	310930	304842	340551	355369	351187	357418	342456	418520	415123	424129	414354	477801	478192	505641	479666	496107	477919	500657	500751	542758	540096	610136	693961	751635	840054	943514	1110480	1390730	1743510	2191340	2836250	3420280	3982730	4257260	4434710	4489990	4669820	4731680	4861840	4922790	4567790	4423630	4189110
	-13.1606	311784	300764	270847	280440	289964	324250	340637	345272	370197	354467	379311	357594	415005	424210	440459	440382	495459	481482	506095	477432	507725	472240	525067	525156	538352	572444	645698	755087	809983	934509	1004440	1148700	1427790	1816380	2250180	2890870	3498500	3943410	4417390	4470410	4518020	4612860	4788830	4920030	4933280	4607370	4513630	4280620
	-13.1361	331689	340646	299630	311568	338419	327055	357790	345007	379091	363840	404173	378761	412032	422340	457911	458223	489717	476155	510769	502641	509888	486134	545878	525448	535129	596309	667167	758799	878279	983591	1044270	1170700	1488430	1859860	2294220	2877410	3536190	3950930	4560520	4524160	4572330	4669320	4840630	4982400	4893380	4647970	4516270	4280320
	-13.1116	332503	345819	314697	324345	359208	329073	361136	353252	373196	371304	397514	402824	409771	425496	466054	438297	477540	478702	520361	482782	499223	519696	546361	534956	536901	596887	677514	753414	894887	985495	1074080	1197100	1516820	1878730	2298060	2911990	3574000	4052670	4577230	4554210	4638410	4732130	4925790	5025730	4904890	4761570	4561020	4322580
	-13.0872	334343	334114	333982	320221	361313	351353	365473	371607	377392	374476	399221	419433	416851	443400	454692	443372	486948	489473	515351	456976	523629	548793	533507	543878	551601	596420	700703	762197	911120	1004890	1126160	1211690	1501260	1888710	2342370	2946530	3597670	4166970	4507290	4540290	4707550	4778180	4932010	5082370	4924570	4893280	4641160	4426700
	-13.0627	343808	336381	358481	329160	357024	366380	384981	388666	393843	382581	417395	431330	434310	462555	454491	464440	494909	492914	495792	474143	545195	565203	539519	532487	560607	603927	730343	784173	923359	1009000	1145600	1222480	1485000	1910740	2364120	2965270	3653850	4150520	4460550	4565910	4705230	4764930	4942820	5113510	4927000	4863650	4641290	4454030
	-13.0382	363966	352975	365305	364972	362581	377377	407803	384779	410631	400515	430603	446101	448574	468601	478275	460948	487957	499806	491102	515017	545583	552792	557399	547277	566057	627317	745465	812676	913408	1021790	1140530	1213090	1492260	1918980	2305090	2982110	3712880	4100550	4490760	4655040	4633080	4741610	5030750	5161450	4935180	4797570	4638630	4536340
	-13.0138	341194	356679	364195	391672	372598	379439	403915	374384	409979	425772	428228	454920	458873	462563	484670	481981	482748	507944	499105	530144	561016	520036	569874	575611	567188	654160	764880	840649	908147	1038330	1136700	1218460	1541860	1950300	2325110	2943500	3682780	4239030	4532190	4760550	4577700	4805680	5075850	5199660	5075520	4827900	4697720	4569610
	-12.9893	340574	366741	374669	392454	391709	374778	398381	367009	399683	452412	429848	443635	458995	463714	475123	500269	470947	508019	507254	513961	559866	510192	589538	592628	575391	656014	761818	845113	933413	1048550	1151090	1261680	1550260	1999580	2354440	2928720	3732400	4361070	4599330	4853760	4610240	4923610	5013990	5177500	5179260	4861110	4740140	4554230
	-12.9648	352618	371784	378496	396582	400458	384697	407190	377486	412057	454941	432333	442892	469642	466082	480043	485481	465296	509945	515537	529614	559134	530727	612359	604953	583123	655955	748104	834018	969583	1067490	1142370	1289020	1505610	2007930	2422210	2965410	3795220	4337960	4628230	4864300	4773690	5014660	4949450	5171350	5176480	4904610	4741290	4563480
	-12.9404	366011	365308	367296	393892	401434	366502	396627	397796	431172	430364	448046	448845	472943	464247	469092	481688	481107	518684	527074	541076	566663	564277	626490	613840	603076	676668	755855	843083	987015	1079210	1153550	1320170	1540680	1993640	2453690	3028970	3746440	4290660	4619340	4810110	4905840	5065660	4966180	5213900	5165770	4930360	4715750	4614620
	-12.9159	382383	367511	361577	382564	378551	349366	401134	408688	440184	423307	443300	447113	457125	479645	479616	478524	538096	523421	523109	535018	569241	568256	626431	611996	635891	703242	765616	853600	983829	1089190	1188320	1362680	1636940	1990670	2436910	3077300	3705460	4351280	4625360	4834350	4932680	5079090	5061330	5233230	5187100	4943900	4759900	4672270
	-12.8915	385482	377281	363911	385546	368700	371539	431134	418415	438607	440759	426062	459888	456034	492528	516091	462233	542976	519870	510318	518844	564915	554457	624315	608387	656165	718334	768643	840721	989156	1078370	1218390	1368260	1672230	2007570	2447950	3107880	3776310	4398690	4697770	4864850	4908410	5107000	5137660	5267760	5216050	4964070	4834780	4750720
	-12.867	385013	395190	368824	392976	403677	394474	441674	424668	428750	443340	442676	493948	462277	484699	524076	478540	531724	521851	529522	506449	566916	544111	619549	619561	648310	722542	774902	828669	1013020	1090630	1236000	1378740	1668370	2035590	2466710	3142560	3820930	4399840	4786620	4884230	4943230	5090620	5133010	5309370	5253930	4980970	4840980	4816480
	-12.8425	405360	403065	380210	398703	436036	410161	433887	427011	423847	434291	466414	495553	476830	485217	509554	505094	536806	517762	561283	522987	580076	558100	626783	625579	647586	712587	797162	843253	1047500	1145890	1229870	1402960	1657980	2047120	2506090	3140180	3834240	4448820	4844500	4946850	5019520	5061030	5124770	5397380	5213840	5053750	4930130	4821200
	-12.8181	426209	403404	402493	406421	431403	398973	434448	435387	406403	432568	477772	510426	480483	501342	503606	518387	516910	508675	558057	538039	586086	575585	645490	632396	634218	684677	800122	868896	1084240	1187390	1208150	1416210	1722640	2046190	2515340	3105510	3905560	4525410	4868880	4977250	5074270	5061500	5209150	5453960	5267410	5128440	5002130	4844910
	-12.7936	441380	410003	417354	419380	422590	380273	442002	433289	400157	430178	453057	503584	484578	501841	500493	515800	508573	525778	545475	529487	567984	588348	635765	635194	622958	689545	761861	889815	1088950	1181150	1194420	1403720	1721240	2092450	2551380	3108720	3965830	4610080	4910800	4999240	5074560	5114670	5267380	5485690	5348680	5232280	4997530	4841640
	-12.7691	456160	415441	407434	440057	420339	395635	448184	419149	415858	432628	443750	463311	485982	485059	495067	504691	488554	552912	549639	537992	571452	582031	624853	615933	654733	717503	731751	894808	1056190	1193590	1184000	1415940	1672680	2126800	2564630	3182720	4001480	4587410	4968130	5045760	5031350	5134890	5295260	5526980	5383240	5304100	5000520	4797090
	-12.7447	469108	412562	399223	453904	416819	425934	432588	416803	435158	447805	465675	462268	466242	474774	498259	513574	491492	555561	570017	551015	596071	585591	640194	600529	654357	745197	760726	907734	1040010	1246900	1228830	1445890	1674590	2104530	2532120	3267570	4039570	4579030	4973030	5078040	5012410	5131360	5347100	5527500	5450230	5322780	4968250	4778220
	-12.7202	454213	419789	426407	448454	430628	421589	416711	443699	447849	455593	488983	496648	459517	474489	504931	542097	524649	552469	566838	559947	614901	595653	645280	623419	638731	758739	800893	927422	1071610	1247510	1277030	1459890	1723270	2101040	2551780	3303570	4097570	4634680	5015780	5100910	5074610	5127350	5389400	5549600	5486070	5308280	4933290	4808430
	-12.6957	432278	424670	427335	424416	447858	409773	419441	480017	464450	455067	477736	478564	458948	481887	511919	559440	549129	558128	547543	568427	622544	581355	621831	648041	644525	757228	802136	933246	1086360	1206630	1265280	1454790	1759000	2165150	2581130	3317330	4119170	4705440	5095850	5140470	5177500	5136310	5455690	5608930	5492250	5267950	5011910	4871540
	-12.6713	425348	421771	418054	410125	448787	426420	427859	492158	487089	463859	456412	460821	463443	488610	521434	548149	578474	563790	558080	589821	614865	559417	595431	640519	637659	768575	781688	935806	1073930	1193450	1243430	1455760	1783720	2200510	2623910	3327090	4112850	4735870	5130620	5166580	5254880	5238790	5515700	5667460	5514820	5314840	5173310	4917000
	-12.6468	433621	408534	436722	410892	451212	441933	436329	483063	497172	476760	459388	487576	461767	492058	519469	518328	567586	559397	570084	602975	604837	560302	598397	628748	672408	764212	794088	948404	1096550	1186810	1262010	1454960	1798470	2186420	2665380	3345180	4087380	4727170	5158990	5152640	5286890	5358200	5494190	5651370	5576360	5412790	5269110	4965040
	-12.6223	427299	422664	437030	428515	443608	434834	444340	476335	491317	483588	467315	517150	486812	509465	518468	508658	546246	550587	575204	613492	590001	585302	631335	631316	711547	745034	822845	960725	1114410	1184860	1305270	1453270	1794660	2185810	2664830	3375910	4071860	4747030	5169280	5170320	5291210	5371000	5501960	5724040	5634880	5500700	5298230	5027430
	-12.5979	411078	452586	436786	415687	440575	441624	451807	475541	481471	474022	476365	517656	506595	509876	522411	531008	541572	549444	597468	615374	576651	608103	647784	632721	719343	744374	841864	961750	1130950	1198770	1332040	1483830	1781510	2187310	2663770	3361320	4124830	4773570	5204530	5242600	5301770	5376920	5556290	5780800	5743950	5580020	5329270	5111550
	-12.5734	420416	467423	451312	419996	454775	481289	458368	471744	479973	447998	486755	518810	526691	515906	523570	554754	555338	552295	611291	606707	569340	620565	632359	671689	710986	738113	848357	958387	1143520	1212530	1318820	1505550	1796540	2189350	2648040	3348780	4206350	4781960	5186520	5283710	5360330	5451630	5630250	5754700	5869240	5587670	5421200	5172770
	-12.5489	435299	469381	458385	424921	458448	482530	456283	463112	484240	441625	493682	507478	547644	549450	528624	565120	556774	550773	591178	584820	576062	638324	644201	707359	712655	756445	851471	975282	1142440	1239980	1307830	1507130	1813650	2214860	2666370	3369410	4281860	4775730	5178800	5295480	5372720	5481810	5691420	5783040	5861510	5578710	5469200	5155950
	-12.5245	445420	468185	451943	425431	442451	449979	453000	484940	490056	455786	501621	517897	549261	551052	543581	560927	540571	546221	565857	579296	609887	640871	666381	720253	720754	777335	873628	995136	1135200	1265710	1326680	1486040	1821980	2237760	2727370	3394010	4333600	4768480	5253620	5314280	5360470	5508740	5701100	5794470	5826840	5587480	5473410	5149800
	-12.5	466028	465788	435194	424380	429345	450912	469493	510678	495769	489305	509608	520877	537618	523202	560619	567679	534959	559259	563920	607249	631038	621000	666420	720202	730650	773807	881264	1009210	1148220	1285180	1350230	1467980	1831760	2229660	2740550	3426010	4301870	4796060	5378650	5406190	5450730	5573150	5717820	5791000	5833010	5622410	5460040	5200700
	-12.4755	468725	463730	439215	448861	431332	475715	496068	503129	509380	505695	516180	514944	532170	508282	561766	559555	543624	583348	564375	619102	597233	603412	670557	690578	718824	769212	876402	1018230	1152030	1285390	1375880	1517090	1890040	2212970	2771090	3473700	4260770	4854590	5407290	5458540	5582080	5639420	5714530	5845930	5847480	5692060	5407060	5273640
	-12.4511	466000	455496	451086	475170	448269	476703	505778	484707	513070	484216	516148	503375	533949	496036	531096	549027	553183	571193	564039	598646	568988	606652	675612	690444	732335	778720	869153	1018970	1128700	1291820	1393210	1582160	1953200	2269510	2828880	3532870	4263670	4861210	5404990	5491580	5620520	5638170	5719690	5909840	5899830	5709680	5367560	5307380
	-12.4266	470407	444005	451296	467705	459270	473946	504632	493434	512418	459852	505613	482944	541220	503150	503293	558926	574839	563826	570298	592383	583097	628278	684775	683817	745224	791447	858253	1014560	1139020	1294040	1381560	1601450	1949320	2332080	2838450	3563020	4251390	4835470	5404770	5504000	5595650	5632590	5786480	5964310	5942140	5722610	5436180	5329300
	-12.4022	462348	456077	464866	455875	456979	491027	494156	499849	504003	476886	495291	479244	531360	523989	526231	559753	594728	564613	568004	602540	610452	655057	676664	669145	732426	773297	855107	1012760	1168030	1290180	1377040	1614840	1938530	2351720	2836330	3574520	4226070	4866300	5472760	5460160	5530670	5661670	5893830	6045210	5883680	5789100	5532030	5386980
	-12.3777	449471	475897	470537	466488	469987	503885	467139	489139	474798	490463	496539	512596	516443	562725	570980	551222	588100	572153	560160	612432	624652	658364	665048	662415	721747	762176	858217	1012180	1160860	1299250	1382750	1589770	1959980	2401730	2840060	3590610	4244860	4981230	5548150	5463230	5486070	5759000	5959930	6060770	5899200	5814810	5567750	5429920
	-12.3532	435670	473287	459357	490996	486288	503308	452368	474798	465730	487547	512133	538427	501408	557798	560350	546840	568195	584617	568941	609740	626779	651071	657592	679737	698670	787773	846893	1033710	1164400	1325100	1363850	1569280	1949970	2443870	2826150	3616240	4315240	5100760	5529560	5520260	5547170	5833340	5974870	6063070	6032050	5852550	5590560	5397530
	-12.3288	429929	464583	465048	504090	486280	482020	465827	469544	486939	480351	526949	541767	523817	522561	539611	558020	559795	575246	581989	595008	622192	661852	661437	682780	727953	795129	852986	1071320	1163130	1333680	1377020	1562920	1928260	2415240	2832710	3651100	4454740	5130620	5425160	5544270	5655810	5817040	5960910	6084670	6153330	5876140	5607140	5393330
	-12.3043	441538	462822	480111	494381	473391	473551	476371	467991	466434	486029	525056	545992	553891	498464	532737	571926	560978	553402	570578	598978	632742	684906	668706	680287	773032	794785	882459	1099370	1157840	1347000	1438580	1588230	1934460	2396190	2846790	3683940	4568280	5125290	5465380	5635170	5731800	5845300	6054830	6217630	6137630	5905950	5673870	5424100
	-12.2798	448488	476979	508120	488848	469990	469549	474727	459904	492636	506181	511564	537763	563897	494905	525769	579639	566238	543631	552497	621091	643288	689296	676438	713005	772376	798511	899425	1095990	1151170	1368870	1458810	1590660	1945600	2407290	2859010	3714770	4590310	5170740	5572040	5709810	5759770	5889310	6147020	6341100	6124640	5971510	5729100	5489450
	-12.2554	467493	494260	520841	491648	465752	464817	485323	468872	528759	514803	502309	516585	547759	508286	532504	574137	582152	561228	575082	633443	655712	673009	687615	737761	769564	786993	919493	1096240	1196540	1386580	1459930	1598560	1947920	2486370	2879350	3710210	4546910	5226340	5657680	5659870	5826280	5908070	6112300	6382250	6227430	6058170	5742210	5577400
	-12.2309	491856	490975	499921	504082	462288	474218	497565	487484	510297	512377	501080	494276	536080	534859	548841	574738	602436	560006	598160	633367	637266	668413	699903	730453	762472	768879	919517	1101850	1236310	1391310	1475620	1626350	1962910	2520760	2904050	3724890	4535920	5248600	5732360	5684990	5890690	5923100	6105620	6402820	6292290	6069010	5770260	5653660
	-12.2064	486841	481169	489696	502573	466676	487124	502385	480250	492992	522994	497282	502916	533475	536184	569422	579449	608764	565079	585421	612405	624597	662501	714494	725322	762615	772071	918995	1076630	1183040	1361490	1493650	1642240	2013490	2468950	2954100	3766470	4576900	5240640	5771160	5750570	5891470	5998410	6174850	6449230	6310780	6061080	5821970	5646420
	-12.182	457996	484794	474712	478081	482899	501534	520829	474941	521810	518861	504973	516221	526647	542044	560555	569415	604188	575613	583001	609665	620168	662050	704812	734026	776608	803668	897245	1043680	1135160	1331100	1509510	1655890	2063210	2516000	3005110	3784580	4563520	5240100	5749630	5828710	5921880	6065420	6239110	6430010	6334140	6074610	5861870	5644760
	-12.1575	442545	487203	460589	459955	496116	511303	518850	478461	532126	516257	526577	497102	533526	545314	541588	563617	602566	603072	611734	625049	612738	656485	680199	721440	782062	833497	878827	1039040	1140680	1341850	1522700	1639160	2064020	2566700	3017650	3789220	4628840	5263430	5749510	5886390	5946110	6110700	6224290	6390730	6441560	6121190	5873230	5612380
	-12.133	458221	480593	448314	471425	487149	519022	505031	495006	523351	502720	541543	483315	552946	538884	545879	581331	602736	581493	620768	635004	617024	656026	676252	719842	773610	855206	890788	1046840	1178180	1403270	1505460	1614890	2055880	2529940	3014250	3895500	4715320	5304260	5779770	5930590	5968650	6109440	6205650	6391110	6546840	6191490	5887440	5678350
	-12.1086	471994	480964	436722	491060	495745	521139	509444	487598	507413	499559	523293	502984	553658	548319	566859	593695	602942	592842	616996	637891	652597	669098	689814	721571	798886	835134	903991	1047930	1190040	1437640	1498630	1632910	2064760	2506790	3037060	3999260	4744710	5292800	5848680	5976190	6009240	6120930	6320780	6488250	6605640	6225890	5917260	5772560
	-12.0841	473593	474760	460439	507317	513717	524339	508231	479839	492340	503419	487928	522312	550273	576141	558657	604698	606529	604499	606938	631869	687762	669272	712441	720977	846102	821165	923513	1084630	1210120	1397640	1522950	1667730	2066980	2465080	3062820	3970850	4782450	5304360	5933030	6090300	6082730	6176330	6453790	6548070	6569730	6226020	5953930	5813380
	-12.0596	465984	479530	489119	521587	514195	519864	496091	481799	492296	507153	502159	529644	555136	568798	547034	616258	603436	589675	626292	622257	705623	667223	712864	711762	835601	833437	944349	1128400	1223890	1365670	1519450	1695590	2048760	2472820	3109810	3894960	4883470	5437390	5987820	6168710	6118170	6198780	6534270	6583420	6538770	6230980	5972850	5831490
	-12.0352	471382	495113	487472	505081	503175	505907	508772	480724	517756	511318	564614	531921	555528	557659	536629	619138	607193	616260	650043	630596	705520	664526	715641	708304	783877	837954	957315	1142830	1256730	1413170	1490630	1711200	2058850	2501920	3141910	3881660	4914690	5561110	6049210	6186010	6209960	6211420	6524550	6658450	6613900	6259710	6005920	5834240
	-12.0107	490016	493842	472891	476655	510198	502719	522358	488740	541896	511104	567025	537099	559774	557086	524515	582763	604564	640215	649469	646715	681316	692717	734846	712087	778458	832773	953857	1142310	1273340	1473730	1514450	1743470	2080940	2554970	3136150	3893870	4916480	5593750	6126990	6143720	6243070	6382250	6536280	6744280	6701540	6308920	6036280	5867720
	-11.9862	500646	488345	471813	460591	522909	525864	522180	502283	554468	527313	527494	529257	574073	556374	544348	580900	597251	620491	636623	641931	667852	723930	723048	724360	802806	836878	938517	1148100	1272540	1483520	1537510	1778560	2092410	2587240	3165690	3915210	4935480	5607380	6130550	6192310	6286660	6516690	6576180	6759840	6694710	6376540	6101200	5988940
	-11.9618	503524	488293	477137	464174	514689	539386	505904	491170	547131	553154	521420	537111	574058	547339	560180	584052	606778	610111	644199	645810	669604	703783	713912	721654	807983	840240	980390	1145920	1305770	1459390	1528980	1759930	2128300	2623910	3206020	4028800	4997700	5687410	6138000	6268230	6289780	6477000	6611490	6747940	6642560	6386300	6190310	6066910
	-11.9373	483240	501870	470407	469526	488718	507855	508381	489748	529020	577024	537520	558988	560545	565192	563257	559812	618457	618767	648679	659755	690435	686077	731631	741900	816553	837424	1000660	1156660	1332810	1460990	1531480	1708900	2159610	2673320	3214830	4055570	5098370	5699570	6171350	6285020	6321060	6390430	6689650	6794740	6702580	6405110	6268960	6049080
	-11.9129	475813	495891	472713	473661	517932	468763	540550	504831	523133	572753	556126	552372	541097	576359	563217	592398	612434	646636	647239	700790	694606	690676	765893	779777	815379	844436	970684	1168770	1292640	1467740	1569740	1714760	2180840	2678230	3265260	4055980	5089220	5709380	6236590	6334500	6385240	6456700	6727790	6863130	6821100	6450640	6286010	6006340
	-11.8884	470000	483866	479589	489472	528368	485058	552804	517442	539300	549179	568688	545079	527984	543855	563529	627791	616293	655897	644570	707259	705840	696546	781986	795132	829126	863943	958688	1181410	1265480	1476780	1618580	1762810	2149600	2688950	3267790	4026270	4989040	5789690	6288430	6433050	6397730	6440780	6749600	6942220	6877330	6534010	6290410	6047890
	-11.8639	479895	478634	483886	496412	497092	521282	538859	530404	535808	546785	555861	552071	538112	517239	561323	620455	634885	647032	655851	676851	708818	710622	777209	787112	829217	884196	958767	1198300	1279720	1475050	1619890	1786490	2114970	2727460	3223710	4048980	4973660	5878070	6305880	6431380	6434060	6480840	6725010	7075080	6957370	6582560	6306260	6099380
	-11.8395	486802	474669	496145	492794	475536	536850	544686	535686	518787	535298	539504	549980	554440	528271	545511	610286	634766	668721	664265	647727	689940	693026	766407	757837	834786	895433	968223	1179060	1326590	1516760	1591340	1785070	2160030	2769470	3229480	4126140	5114080	5939440	6385570	6375910	6464190	6584100	6781850	7164420	6996560	6705020	6399390	6083350
	-11.815	506154	482875	504490	494761	473463	518639	548348	522163	520593	519035	535074	551830	572962	556512	542043	581177	624515	659084	657333	633237	680134	684044	760068	729393	821299	900903	991729	1189070	1342610	1566210	1592110	1810200	2194090	2775320	3344700	4192390	5174840	5942400	6429480	6423820	6533770	6627620	6859330	7147700	6975800	6790690	6468680	6235490
	-11.7905	524334	501929	511070	487639	497589	483359	518854	523344	539711	522702	539599	558684	591283	570685	551451	594502	608431	629641	640352	664274	694946	675742	763710	734663	812733	911130	985992	1220600	1313870	1557860	1699320	1830970	2212760	2761140	3468960	4157990	5165250	5958190	6407980	6553450	6640640	6650360	6939990	7140180	7034510	6790060	6464600	6321600
	-11.7661	519998	496085	523708	483429	496566	481206	516658	534260	549363	538795	525297	572981	600554	585327	571763	632102	576445	617300	634741	700992	693740	695541	764042	753283	835652	912546	1002580	1224540	1329120	1522040	1733250	1821740	2191640	2773160	3467810	4112640	5288730	5979890	6487560	6619610	6633970	6720950	7003880	7237430	7091740	6839180	6497400	6277300
	-11.7416	522964	489229	520786	494338	481762	509992	509551	542307	548739	550420	516473	569665	597233	610421	585775	649247	555671	615734	645559	689111	703729	714802	763746	758941	861661	891414	1018130	1226700	1381310	1515010	1692680	1843400	2180640	2807040	3474390	4155680	5368350	5944180	6524080	6567140	6617520	6713950	6934260	7349950	7095910	6939480	6589480	6301720
	-11.7171	502174	509978	506730	517685	490183	541029	539673	564743	556238	532718	541338	560020	573476	600614	578977	644193	577659	627806	647821	671126	728558	702059	780460	764156	861423	883148	1014960	1232230	1436530	1516790	1647470	1869050	2223070	2845500	3503740	4198110	5307020	6002970	6497110	6575580	6659810	6823990	7000090	7389080	7109200	6935160	6644390	6335990
	-11.6927	492772	532882	494388	515074	481868	531280	555937	585215	554851	520840	562101	550605	556156	593477	581342	618544	607917	638858	653526	720899	720159	727340	781931	788216	851765	894950	990171	1256740	1441160	1489920	1643530	1860200	2255110	2872590	3492410	4206850	5317090	6078120	6500480	6689040	6679070	6947950	7077830	7379020	7245940	6846930	6644560	6381780
	-11.6682	501937	535429	502188	502498	458156	511043	557209	568682	552295	535741	563867	556767	565581	603517	582090	599623	634636	645616	666226	745357	697635	741653	778522	805420	827525	906926	974807	1262640	1419940	1509050	1600580	1864140	2269310	2871000	3466130	4235670	5343930	6042360	6565330	6753670	6756530	6928770	7089330	7350160	7390870	6841030	6647530	6433860
	-11.6437	517214	506850	524881	526015	470453	518386	536576	537638	568676	541423	566440	567139	584922	582433	575078	596171	648410	658191	668756	732483	699213	716823	810656	818943	815802	918427	1007650	1267010	1395680	1556970	1581150	1890030	2331120	2834370	3493500	4254530	5334820	6067230	6641660	6773700	6885250	6892170	7145480	7354490	7442570	6940260	6645360	6452240
	-11.6193	514138	481848	528925	534574	482603	511829	511949	527828	589683	537878	563563	575945	593260	561040	577174	606058	668789	656305	683014	720357	707687	714814	820232	824328	826018	921235	1061980	1268220	1384680	1589430	1629220	1933690	2334890	2821280	3551380	4307530	5334330	6202330	6694830	6832450	6883570	6891560	7247890	7369180	7386500	7066660	6710950	6420200
	-11.5948	492492	477208	522875	523550	477768	522546	511633	527804	582903	536108	543974	574277	593738	571930	577142	622108	660065	651729	672532	693373	707197	731382	797771	828344	833817	897841	1073560	1265960	1421650	1603770	1693190	1970490	2411610	2852290	3616330	4379740	5381070	6328680	6770650	6865330	6915160	6982310	7374570	7377140	7346030	7203420	6850530	6423930
	-11.5703	488902	486702	518590	525474	477598	536004	517724	538574	565693	529521	545455	585831	597838	593259	577834	634368	632927	652394	648928	690914	719467	769769	804214	821290	852884	893693	1046720	1266090	1455230	1590810	1736120	1989750	2435830	2867000	3623170	4447420	5448620	6310440	6896780	6888100	7013160	7002540	7409310	7409370	7343370	7217340	6886750	6445190
	-11.5459	502166	512868	534980	528416	489026	544825	551434	536132	552971	539815	566211	586163	584882	604703	585969	656125	630096	644390	662173	712201	727344	772838	813314	807620	876207	912855	1011090	1263840	1478810	1568550	1759120	1983510	2396850	2859410	3595990	4496610	5518090	6285610	6955310	6926050	6966180	7034700	7314870	7514150	7321350	7100360	6862640	6508300
	-11.5214	509909	529664	541694	533452	504217	539718	550758	523715	545784	564486	582374	615369	563363	601599	566970	664957	639567	642018	688288	718626	724275	735966	800599	805190	888132	923581	1034960	1274280	1505990	1605030	1792410	1988060	2432560	2858510	3615310	4568150	5619550	6294260	6952940	6895200	6915070	7110710	7345020	7564780	7334940	7032440	6838550	6612610
	-11.4969	517100	528921	537780	546099	530181	539951	515958	527796	561319	572164	578896	616934	576611	598633	562620	658158	652195	649946	710932	722726	723631	720964	793978	802092	900373	928323	1092300	1280470	1529010	1638150	1797200	1972460	2403650	2883200	3664520	4628960	5653170	6279640	6986090	6892960	6984570	7213530	7397860	7531690	7429530	7117250	6921570	6676420
	-11.4725	534277	520178	542642	536817	539641	534227	519857	551038	577826	549720	569111	586107	605871	596008	595864	636749	644119	663881	727083	721002	716485	727723	806844	802575	913088	943403	1103960	1279580	1511270	1624900	1791020	1963740	2365030	2943050	3651290	4631520	5603100	6329610	7053930	6990490	7062970	7242070	7416310	7569540	7574880	7268590	7028610	6685950
	-11.448	553096	519128	542002	532445	509254	538165	544544	564229	570374	532042	575924	573977	606010	596660	617549	633443	640845	672893	732207	727984	711206	740656	811977	800434	914267	938377	1081110	1260450	1455050	1646360	1807020	1940650	2408630	2993640	3674190	4622130	5554870	6412070	7087920	7083220	7139320	7233830	7396850	7634490	7733110	7291950	7005010	6704490
	-11.4236	550332	534999	552981	545487	491818	538217	557102	553239	555539	538329	577011	577507	592022	603707	631826	636121	656486	678184	727842	755308	721487	762302	797312	794907	887044	898585	1072650	1238710	1431770	1656120	1814120	1903280	2438250	3023270	3721950	4633650	5628630	6469630	7113580	7101590	7223200	7234920	7472240	7719250	7801370	7371750	7044270	6812560
	-11.3991	547714	552051	570702	565556	502863	524150	556881	534686	549359	545674	571384	567514	598273	606522	646427	626288	648446	697366	722248	770700	749408	765783	771960	821602	892435	892383	1067580	1266560	1439200	1703340	1800960	1975010	2415160	3055570	3745990	4642740	5751430	6601580	7134370	7120760	7300460	7287060	7544180	7761020	7831570	7539260	7033000	6918680
	-11.3746	547130	547142	574861	569004	522072	528365	554772	530163	554061	557793	566124	588092	601511	604102	642088	618315	628079	707362	730784	753185	781133	755630	776683	835743	895567	929877	1054970	1322670	1461630	1753730	1786430	2083050	2441670	3069030	3795580	4723330	5810160	6660470	7222710	7218410	7342070	7324210	7604260	7771670	7792940	7589050	7018590	6974580
	-11.3502	532208	523329	557756	528472	522917	534140	525609	527899	541521	580383	567562	608096	583008	605961	628836	631659	635189	702953	730286	732914	783976	760835	808552	847926	876848	965947	1072440	1332780	1484890	1756210	1837390	2099310	2458090	3067260	3804630	4812250	5876260	6646670	7274620	7254940	7315200	7363780	7635950	7843870	7877330	7608740	7114230	6931940
	-11.3257	513684	527132	529786	510848	522083	551272	517720	534560	535219	587764	582473	617302	580763	620643	621820	640950	645666	693455	703783	723354	757155	779605	830970	872564	882527	994677	1101570	1320720	1482460	1749570	1900760	2108880	2494940	3082670	3787460	4783430	5854590	6614840	7307800	7313250	7272610	7413900	7653600	7921690	7942300	7626820	7204160	6872910
	-11.3012	524701	559507	512168	541715	536876	558580	535719	547842	557447	567845	586496	598408	582237	638156	612479	645241	652100	699865	682179	717772	740147	789952	824076	867685	913911	999276	1106160	1332160	1505830	1739240	1895010	2109660	2535650	3122550	3789010	4792800	5800000	6590490	7301330	7396190	7271860	7468490	7634300	8024240	7929960	7620090	7236590	6958170
	-11.2768	535165	571927	511789	539799	554276	547705	538334	548352	565989	560219	593190	603531	575350	653056	613622	648239	645314	722377	691898	729906	742354	782631	817617	875234	915414	1011940	1111370	1354640	1556100	1746120	1868030	2097680	2550300	3151360	3786260	4820640	5814440	6642020	7327080	7464240	7333210	7505550	7669490	8098350	7991880	7634650	7240090	7075050
	-11.2523	548366	554314	536923	530810	546649	535732	522844	554384	559818	572128	597253	613807	585175	655005	627111	645518	657965	734481	700244	751366	741492	779198	822316	883488	901096	1018280	1134270	1361620	1584040	1742700	1835980	2115160	2560990	3179770	3773290	4818040	5845640	6747040	7362110	7452250	7451550	7549210	7775680	8108210	8121290	7664360	7279310	7105370
	-11.2278	545144	543146	579316	544239	535960	532611	518250	549375	559415	578083	574608	623491	630897	646931	634274	653602	667971	721981	691854	759519	726094	791225	797696	854763	923288	1002250	1161810	1381200	1601450	1719570	1810890	2105330	2588430	3167940	3821500	4815650	5889950	6809970	7317120	7458780	7532480	7563750	7908970	8118610	8160210	7718420	7339240	7063010
	-11.2034	528460	556059	606362	535127	550014	525805	537271	543575	572978	585484	556544	615602	625722	634661	642243	666725	673760	707370	688300	752130	744730	783612	791977	858897	949858	1001790	1166440	1378150	1612280	1757660	1804980	2078300	2580010	3169690	3895660	4788490	5973110	6850710	7289070	7481530	7622330	7583710	7983230	8033250	8119540	7736900	7421050	7021120
	-11.1789	530304	569289	602855	511626	569239	531825	559153	545717	566542	586306	556315	600946	624018	627535	664453	668129	685328	712483	720476	775156	793344	773436	819607	890163	953275	1012190	1161820	1362950	1605990	1830320	1798090	2063110	2528740	3238960	3944300	4824920	6059440	6940620	7390080	7564310	7662370	7701050	7996210	7969380	8055180	7731830	7414920	7013330
	-11.1544	549104	575883	578672	516354	558700	540780	566204	562906	556364	586001	577232	577254	623931	631988	684132	661425	689314	726066	742657	795961	803937	780294	836554	902503	944855	1026010	1167800	1366930	1623140	1829420	1817080	2097160	2539400	3265400	3971480	4905840	6139340	6981900	7573720	7718760	7648530	7817240	7995770	8128140	8064060	7804640	7391810	7057860
	-11.13	550277	580761	564498	538788	540676	546658	566817	571866	560948	585397	603315	564617	590215	646365	667957	646499	688096	739653	726597	780391	805566	793440	848629	897297	907551	1032360	1187800	1364210	1618080	1793530	1864770	2125320	2595990	3256460	3994970	4967010	6135230	6988000	7601070	7717710	7606520	7873050	7975120	8316550	8143720	7899930	7366010	7100220
	-11.1055	518190	567575	564269	540143	539527	553583	563392	567382	564006	576040	606073	570744	602902	665955	630153	653535	682014	754545	724924	780185	793866	813571	828774	901961	906313	1035850	1201350	1357260	1596040	1787340	1907880	2132450	2627510	3308700	4013640	4990750	6178200	7033490	7582650	7724100	7505290	7875420	8026850	8346880	8198650	7965270	7449750	7212950
	-11.081	486620	556967	553605	543587	540858	563577	562546	560081	593203	562756	582010	606633	630430	668584	635472	666634	667385	744454	714229	805888	755711	824515	800820	919853	953149	1015040	1229800	1354130	1601430	1789150	1951670	2105800	2628740	3347500	3985350	4987960	6270860	7076460	7517380	7809920	7494220	7871110	8147860	8320320	8198840	8002110	7505740	7257450
	-11.0566	492231	559349	565754	562147	534119	556060	558292	538175	626683	567636	578604	624681	640207	662210	652925	640712	682374	729953	714130	801662	753877	807753	825270	925828	946813	1009180	1228280	1339980	1630630	1805390	1974820	2126760	2609920	3318700	3974680	5007940	6272780	7055470	7513140	7759740	7601190	7832560	8274230	8334350	8270380	7948990	7476680	7219900
	-11.0321	514593	549401	590197	585332	534961	539394	556901	543425	627449	576435	608970	626922	646699	647682	647226	625066	688294	720914	733975	765778	788251	811341	868550	911256	947481	1035460	1226620	1351890	1620810	1839520	1932090	2148560	2607310	3320810	4008260	5058520	6241560	7020100	7698670	7759290	7683620	7793780	8306730	8410990	8364170	7899190	7480390	7219330
	-11.0076	534976	557430	586461	553718	574224	550719	560867	583943	596648	597211	623485	629041	643544	627764	624893	641741	698391	729174	742341	740403	762449	843365	893954	903659	958785	1043870	1238700	1389680	1644640	1853660	1878030	2130010	2632920	3290230	4040590	5109550	6312940	7051980	7748490	7832440	7641560	7834310	8298330	8574670	8346530	7927720	7598030	7313950
	-10.9832	543078	568404	590268	534712	594646	585205	564794	583268	562544	623792	638000	633231	617842	594742	628662	676747	718323	746110	745468	751390	737202	858196	894598	887971	982776	1060460	1188830	1421070	1705920	1855180	1871400	2118670	2672280	3240540	4049480	5107880	6397060	7087710	7765000	7807730	7665800	7864770	8356560	8568140	8347750	7997080	7715680	7397280
	-10.9587	546877	549575	601733	549958	562607	597158	583661	595440	575250	665276	643604	635381	604681	601318	645110	704214	724496	758005	738387	774187	796179	865513	892138	863234	993399	1068330	1177110	1449540	1723100	1858620	1923860	2146270	2724190	3245310	4072860	5046310	6413370	7195460	7808800	7779990	7758110	7859890	8490420	8532320	8373970	8035580	7706760	7345340
	-10.9342	552054	545215	590848	553102	539740	575045	596797	602630	580050	666284	619023	644456	625907	620512	646700	708134	722891	761022	737755	791105	829782	883014	887092	888343	989329	1093530	1219200	1470720	1694960	1852860	1994930	2177710	2778100	3269650	4127680	5011720	6471260	7383620	7783900	7937190	7785660	7860860	8521680	8519070	8432900	8033180	7700760	7318250
	-10.9098	546383	579627	583680	553943	536596	576048	578427	586025	590295	620627	594198	663828	649367	616641	666209	694097	711267	731887	746659	805469	833638	875436	859731	908826	984461	1075450	1209250	1473910	1663040	1852770	2036970	2250260	2771200	3297120	4148170	5039930	6527700	7423070	7740590	7979030	7856900	7929090	8461960	8543090	8545780	8083230	7748420	7414150
	-10.8853	542774	600348	582618	552711	546621	593248	568223	580348	607363	586483	602473	665417	641283	612711	675080	675374	696670	714294	762711	806873	815832	853074	833706	893569	973094	1057430	1181980	1456570	1656700	1877050	2003160	2291410	2740890	3336510	4157900	5125950	6504210	7330440	7803250	7928440	7946530	8024850	8452180	8545240	8564620	8251210	7758930	7458780
	-10.8609	558316	586416	578345	551965	556314	595709	571589	577132	581299	586811	627729	649800	638448	616712	640993	670632	704003	724745	766463	797463	792209	823609	842423	878289	957301	1065850	1185320	1441890	1661850	1909810	1949530	2260380	2764970	3403830	4207190	5164270	6475810	7285800	7898860	7991810	7923020	8004060	8432740	8553660	8556940	8304560	7728600	7497300
	-10.8364	575082	569352	581469	540368	569231	587109	580398	585180	594226	588329	640782	647413	665529	641189	632917	660337	711434	749424	750257	770700	788085	793840	857275	875329	929051	1110650	1188430	1490680	1688550	1892660	1935460	2279970	2815000	3396260	4222680	5244200	6459490	7309920	7956300	7979300	8000960	8036830	8362620	8547430	8587410	8254160	7762660	7508690
	-10.8119	583339	568451	610915	542635	567754	575957	591219	602373	606174	575408	618363	649187	661651	634336	647163	675279	704082	768725	753997	769336	791379	810036	862479	886262	941715	1153720	1172230	1507030	1664690	1850380	1959770	2316160	2819940	3374400	4165120	5250880	6437810	7350850	7950000	7933550	8077360	8141850	8358280	8589830	8567690	8358370	7793760	7594280
	-10.7875	564109	593315	629687	558031	554525	575926	588011	602377	592863	583113	620272	632322	644129	639955	652438	689664	693712	780785	758042	793837	791505	828759	881495	912324	992580	1142780	1219160	1487780	1687240	1818980	2006700	2314280	2815500	3400770	4148120	5208440	6489440	7333610	8027250	7968000	8083840	8185490	8478490	8608380	8661200	8487080	7826760	7660960
	-10.763	545992	643807	607005	586308	552791	575673	585483	567481	589754	631532	632064	616242	655472	656904	661321	742574	705066	781703	754112	813053	816528	833311	918969	948112	1008310	1124580	1253590	1537120	1733970	1821920	2033830	2296900	2826680	3442500	4235430	5173890	6473920	7329000	8068440	8084280	7973390	8192360	8590490	8693160	8755890	8537810	7941950	7720150
	-10.7385	540468	672221	581149	579514	561374	578462	599127	565581	598355	648542	630302	609578	661244	677450	688989	776706	729475	779346	772896	805137	842930	814093	942601	961612	1011600	1127520	1263800	1569110	1744640	1879000	2042430	2275470	2818150	3511650	4346760	5229070	6427000	7397050	8040030	8133010	7965500	8208250	8713820	8760990	8742670	8547240	8071220	7781230
	-10.7141	550301	634207	576749	564114	574374	583779	629337	582533	612657	631651	648196	610381	657377	691551	690041	741317	760947	759417	811039	796866	832400	822466	936763	944519	1028290	1100410	1264100	1580950	1787730	1935540	2078760	2292050	2828520	3501000	4387120	5426490	6446010	7500230	8003310	8145560	7976600	8253950	8786090	8853650	8696740	8518720	8130410	7685780
	-10.6896	571454	580780	601002	582299	569306	600204	616549	587333	634695	630781	657554	619851	657223	675370	682697	715261	782928	748586	814898	792592	837885	841063	951709	907983	1009680	1111020	1246720	1538990	1820090	1934330	2108240	2300500	2832280	3407750	4346390	5425950	6472710	7518860	8013420	8132590	8166930	8221500	8748560	8863530	8725600	8438980	8037010	7664480
	-10.6651	579292	567168	636271	584613	583708	618695	579193	599355	653067	639328	645406	650160	654037	655270	697670	717409	781228	745094	781634	799468	817077	865489	971445	910219	999826	1140000	1221910	1502970	1789000	1958560	2100760	2282770	2855720	3417170	4280320	5319000	6540900	7507750	8007940	8171970	8282000	8353120	8754570	8898620	8793400	8455880	7994910	7724290
	-10.6407	600445	602038	652775	573475	603501	607556	590602	589601	648227	621551	629357	668069	662094	651043	700347	739339	757598	755055	778728	826428	793664	852311	958468	929796	999719	1164740	1232600	1524380	1764620	1983930	2089060	2316750	2850940	3454820	4337520	5397020	6598770	7554530	7999020	8232470	8245770	8488000	8742220	8978920	8944010	8548400	8072010	7717010
	-10.6162	632512	602378	654596	580770	581132	599663	607633	567410	625126	621018	635649	657326	671677	667964	669195	708446	762775	765300	778787	832220	793763	828051	929727	950438	1007300	1165770	1255160	1562580	1798700	1995250	2105740	2367790	2827070	3439570	4392400	5423290	6625540	7590580	8069110	8148360	8201780	8411890	8791030	9038130	8983780	8628560	8178090	7794110
	-10.5917	645784	590910	652574	604792	585553	594184	611753	572123	616802	634606	631606	641152	672626	675580	659332	689399	769225	761912	774039	819363	811735	824436	916932	960429	1020700	1144470	1281790	1527630	1774990	1974330	2103940	2370910	2790350	3425850	4345710	5348490	6496110	7687600	8141070	8186440	8244730	8350320	8772750	9013680	8869600	8548380	8275020	7912670
	-10.5673	633870	619363	643395	606759	601692	585584	612832	595483	614822	630951	605030	640764	669491	687695	680047	701754	737606	768440	787652	814685	815369	869128	936209	951253	1015090	1146060	1302860	1480100	1813820	1967340	2091680	2353320	2799120	3494830	4395030	5389920	6581040	7658590	8177620	8357420	8351420	8349450	8761160	8964390	8778580	8551580	8292910	7859680
	-10.5428	618107	628410	621279	606621	607981	572216	615617	606016	620231	611922	602746	629029	667976	680016	695285	727743	744749	780667	794832	803224	848110	874855	948675	957560	1018210	1185410	1347810	1508450	1848080	1984540	2053420	2326750	2849920	3510420	4409680	5479990	6819110	7570330	8199970	8365240	8332120	8406690	8714330	8950230	8765390	8552020	8272280	7797740
	-10.5183	616015	611978	601441	617665	615782	576996	624075	612360	626106	596346	617016	596574	681434	680744	695641	742116	766369	781501	813391	801729	869989	837622	938333	981466	1038480	1184700	1354550	1527880	1808620	1983170	2079750	2288060	2880410	3541920	4306920	5512200	6899010	7626770	8241220	8306700	8304890	8533780	8731910	8906900	8894010	8478040	8283410	7861060
	-10.4939	631482	567693	588787	621227	613298	617625	644728	613557	638844	597962	609353	594143	697671	690333	695087	727181	760307	776333	852325	820905	844674	818381	945179	999484	1033800	1144960	1301590	1543920	1785390	1988010	2122450	2311300	2898490	3554850	4259320	5506070	6867880	7618230	8231610	8311100	8310320	8632740	8851460	8866690	8948200	8541670	8298940	7959860
	-10.4694	647055	560162	600556	600337	587449	637665	649974	602353	637979	601518	622766	604981	700189	683575	711682	698586	765290	807331	829167	853642	829565	857895	957669	991915	1018260	1113050	1267920	1536530	1767480	1999770	2137200	2361050	2859980	3571170	4307170	5475900	6761750	7668050	8174620	8404740	8334900	8669390	8873600	8930240	8971330	8566090	8373720	7978200
	-10.4449	650214	579264	621516	571761	573311	612395	652897	598304	624909	610657	623864	605669	689966	699977	716487	726845	794120	814417	801439	865689	853666	904403	928097	974526	1015340	1127270	1286990	1519500	1741420	1955140	2184000	2367690	2853060	3570840	4436090	5463630	6746070	7702670	8169500	8458800	8389870	8591730	8891140	9051080	9090270	8509910	8436240	7990570
	-10.4205	631221	582854	618755	573428	568595	610111	631790	616580	612096	622326	633562	631567	681517	723375	709254	773084	790102	802139	801870	852032	862444	918352	888867	967277	1061670	1149960	1310950	1509280	1752280	1944460	2145400	2405480	2870040	3592670	4479900	5503130	6758480	7716300	8263030	8473590	8460840	8584770	8896840	9156540	9126220	8552680	8378000	8005210
	-10.396	616133	594610	612973	594997	600729	620489	629973	642018	603937	618422	647655	650682	688693	716301	709352	795097	758792	799394	820315	870990	856347	910149	882045	955435	1050110	1156180	1320220	1546440	1806590	1917080	2101530	2483730	2898150	3657490	4426310	5497600	6738120	7755350	8397120	8533300	8427850	8566330	8924450	9263510	9090110	8680300	8364300	8033850
	-10.3716	586549	585535	602523	597035	628375	631648	651357	649094	618275	634476	665896	642385	694651	693939	720695	752956	762391	791154	829511	842053	857644	903778	921338	961631	1005540	1174370	1357420	1597240	1831410	1961230	2116250	2508600	2855370	3703330	4450400	5470170	6779090	7774140	8398380	8582280	8379750	8622440	8918840	9328590	9044520	8734360	8451050	8025250
	-10.3471	595856	601296	583506	603789	630291	654137	642014	640722	629607	647586	663857	654081	682102	675580	715716	721700	782015	793455	816661	846667	855165	928074	937570	1033020	1010260	1215210	1383500	1605470	1815820	2013650	2144010	2467100	2799980	3692530	4430980	5480480	6816960	7755600	8429530	8625910	8314780	8618290	8956100	9293820	9078940	8827410	8458130	7980760
	-10.3226	618530	642721	575762	611246	643251	637909	607882	647178	624771	633207	642395	667788	679659	674678	664243	740470	798985	816070	815325	868345	872923	937340	941295	1082170	1029070	1222520	1377050	1599340	1781350	2012200	2133210	2438310	2857810	3667560	4477720	5551750	6872070	7780850	8508160	8527230	8399500	8665150	9066100	9252040	9306800	8915110	8480740	7994090
	-10.2982	623233	638828	587104	590775	658158	600722	599408	650366	619378	614514	625761	648780	683810	705071	649690	781986	768556	792356	823952	858493	892414	911257	955850	1070580	1035560	1194990	1332360	1564240	1769300	2011160	2143480	2399650	2927930	3717320	4509190	5624340	6866340	7788670	8564870	8458090	8506180	8702690	9080940	9170160	9364590	8935210	8375940	7984970
	-10.2737	640141	637900	599620	580987	645917	596443	603114	643523	625565	626174	649887	624029	686562	735914	721581	790545	748897	754849	836620	826056	891413	890438	956499	1055300	1031240	1166430	1290930	1574770	1781100	2066860	2169320	2395150	2909020	3762540	4559560	5627360	6852320	7844370	8499680	8519610	8530550	8723800	9015140	9157810	9340360	8865170	8365640	8146490
	-10.2492	630838	641276	610307	594859	621869	629752	630399	641868	629464	640948	660956	621563	699960	747259	768375	774337	759433	772948	842290	811432	875458	908741	936988	1026470	1046900	1147960	1307290	1612980	1810430	2101090	2208170	2435120	2880610	3777710	4540490	5656300	6885050	7866050	8458210	8681160	8530150	8771620	8967440	9166260	9293430	8876900	8398080	8182420
	-10.2248	622384	625543	626105	609181	615782	662168	642436	638486	637362	633717	666141	637476	701791	743352	747204	756658	748395	798845	847390	804841	857070	914856	912977	1009710	1102510	1149230	1323180	1585520	1849300	2065330	2201430	2444050	2920420	3739320	4558550	5643890	6990490	7877010	8417890	8805610	8635440	8786490	9025370	9240050	9339940	8919660	8430210	8070630
	-10.2003	605756	610773	652941	602352	625432	661165	643444	632927	652115	614411	658609	670540	702973	742138	719595	751248	763087	797291	846876	796388	833590	893479	919590	1013060	1119040	1174300	1318650	1584840	1862380	2087750	2241080	2464920	2923860	3729830	4598280	5672080	7025660	7940880	8464530	8805630	8745160	8732550	9117830	9357810	9299810	8907150	8433390	8011310
	-10.1758	578510	613565	654489	591162	627348	639106	664650	619855	654889	612321	641035	691615	681177	731098	727042	750651	776252	792636	821754	831647	823274	901452	932400	1002700	1052350	1180060	1317890	1582880	1863290	2128960	2211700	2486130	2918990	3742450	4619860	5685300	7022380	7948090	8600700	8730880	8683800	8712140	9175840	9419620	9265850	8851430	8531270	8087190
	-10.1514	584374	608412	633822	582919	613641	617123	643716	620641	647133	633994	645366	677619	686649	736918	748537	741439	809271	802941	796951	871908	865082	908520	943641	986748	1022260	1154440	1313290	1572650	1862110	2136800	2198210	2496920	2961170	3760330	4608190	5665080	7068540	7934470	8728530	8666710	8620460	8804330	9198300	9407920	9369050	8768560	8689800	8177540
	-10.1269	605010	591123	653534	585968	619049	594895	627140	636791	640815	646646	660494	644670	719395	762483	756593	740352	821527	810012	806595	874019	911074	898023	940548	976892	1094310	1159540	1306030	1566090	1863910	2113570	2212080	2471470	2976630	3727670	4563300	5704810	7128610	8010170	8628930	8674630	8540570	8906720	9220000	9320370	9399270	8805960	8728680	8216950
	-10.1024	633602	583098	674864	606712	632487	599533	625600	659369	629654	630378	680736	646081	730453	783523	748853	744607	788406	797204	819358	882634	914332	900440	949727	1006920	1103610	1188300	1344700	1573970	1835950	2103510	2214270	2500480	2934300	3662780	4576410	5749620	7130260	8111840	8588070	8706780	8491330	8876810	9260020	9250560	9413830	8985740	8737850	8292740
	-10.078	622068	596099	669734	624308	634896	609357	627899	656888	642020	616474	690279	649646	724555	784377	739476	753925	762514	786887	827803	889308	906277	923913	955933	1013950	1099320	1212620	1396240	1599510	1824310	2085160	2229920	2511810	2970920	3691720	4611070	5762130	7065610	8065410	8647790	8755340	8563280	8797720	9266170	9262350	9399420	9113550	8517510	8364640
	-10.0535	609416	623841	674426	623901	616446	625679	633528	640892	657583	634796	675460	660441	727488	760822	727418	779736	782722	786246	827736	864906	911050	931372	968822	997451	1074650	1216630	1398110	1625270	1819450	2045910	2237190	2488270	3048420	3703250	4611360	5699420	7078350	8023680	8638750	8789270	8665580	8816530	9224590	9348990	9417440	9121430	8443690	8426560
	-10.029	613989	645462	651417	609406	588266	644664	632900	660819	651194	658638	671476	664788	714307	744380	701352	783960	790371	757815	819896	851625	919251	951310	974000	1018120	1058320	1180950	1375560	1598670	1816240	2053820	2261890	2522010	3063420	3680050	4556510	5651460	7166610	8062040	8570650	8787860	8735620	8841820	9244540	9474880	9451370	9043370	8595050	8421910
	-10.0046	618676	662032	619110	612210	606855	625004	640027	686751	625197	660705	673583	670571	720649	749133	716807	764774	758966	731309	813241	873509	911710	954735	972560	1044310	1071910	1190980	1354750	1554640	1849710	2069450	2271440	2508670	3027480	3731060	4549950	5641130	7190070	8060360	8677590	8734520	8735480	8849870	9290260	9565290	9484330	9033280	8722190	8414840
	-9.98011	611584	655528	636101	636173	639814	620572	648599	690619	611800	661858	664596	723268	738060	764764	753287	770370	775999	762351	829112	884145	897265	923814	941976	1066360	1077340	1224450	1345730	1570410	1905450	2110320	2252280	2488410	3042850	3805960	4572670	5617730	7088610	8068250	8715560	8757300	8696270	8877540	9205630	9625720	9526260	9135890	8798760	8435000
	-9.95565	632631	641485	643577	679127	643018	654532	657642	699512	622337	658298	659874	757462	743654	746598	753235	818733	808148	819878	865266	885042	891658	931546	918249	1072820	1054980	1212090	1354360	1631740	1938540	2185390	2239460	2532910	3051000	3856450	4580240	5641040	7061240	8175250	8810580	8856180	8716190	8893210	9155720	9676130	9514770	9196430	8818270	8437910
	-9.93118	665341	662842	635070	685703	633506	686403	639975	719712	644877	680216	676717	750236	739637	708997	758400	831685	797272	846122	892535	881911	902066	959437	916430	1046380	1068750	1163150	1400030	1684320	1943990	2200350	2275380	2560490	3035360	3889640	4614310	5714880	7139620	8217450	8821230	8896320	8828120	8894330	9230800	9613660	9484810	9200630	8749730	8459340
	-9.90672	647075	688025	626903	675517	630547	672435	634460	727064	663035	707867	690133	752861	740258	687075	764459	787314	780346	826798	883548	871564	899484	951242	966232	1018740	1093750	1194160	1445650	1694260	1924500	2114700	2307650	2532660	3043900	3882020	4687920	5788710	7132970	8137390	8726640	9011080	8905710	8886800	9315360	9560620	9555950	9226350	8660040	8495120
	-9.88225	620725	691275	639588	654808	623078	647718	665503	686747	686875	697705	689754	731121	747173	691666	759065	761258	796430	823713	868595	865273	898293	939468	1008950	1008690	1077890	1252020	1451720	1676690	1897400	2056740	2248760	2491630	3134600	3888900	4767530	5829560	7091390	8053650	8705740	9053720	8885810	8960080	9378670	9518130	9670360	9204630	8648410	8546350
	-9.85779	624982	694525	669967	653773	626605	649820	705300	633970	681668	665162	708138	707963	745619	690653	754137	763987	807764	826418	864060	883975	893351	949047	1032970	1028290	1068340	1265500	1438860	1661510	1908850	2066360	2215780	2592110	3129440	3896420	4828650	5885130	7032690	8112300	8668300	9002000	8866640	8999790	9490500	9607720	9635010	9253350	8722640	8545190
	-9.83332	659150	692258	672463	637741	655286	672972	703550	628925	672510	664099	724736	692484	734245	708436	751954	762381	793171	811700	875807	896334	887360	941608	1003900	1046250	1076020	1232860	1439820	1639260	1936320	2103070	2233280	2660890	3040930	3886730	4834460	5902480	7006090	8151440	8718470	8909440	8914030	9007200	9481120	9793070	9594080	9300240	8810860	8496180
	-9.80886	674601	673954	659904	646288	683217	688884	679638	673560	677263	694895	733659	674520	727283	734795	787528	762274	824766	826113	890657	884295	893268	938598	959908	1024930	1106930	1224580	1413350	1617060	1946510	2138210	2267520	2633420	3025110	3882180	4788590	5851150	7023580	8131300	8724940	8828890	8923340	9079850	9418660	9791520	9604720	9267750	8834340	8465190
	-9.78439	666889	654379	655552	644219	683683	702465	687685	711964	683284	743773	739108	684038	739614	734320	817102	763781	851951	824809	880022	867638	884501	947880	942945	998456	1127590	1229580	1412680	1604910	1939470	2156340	2287740	2627710	3014020	3925050	4741130	5872150	7120180	8134700	8728250	8861290	8933560	9122970	9461570	9724540	9539170	9197000	8763830	8470270
	-9.75993	675833	647555	652289	639882	672390	701679	693591	722706	700759	763379	714429	705165	749588	714533	791791	779475	827763	829119	855306	876735	871844	963792	952935	992062	1112920	1231920	1406370	1616470	1980500	2177880	2304830	2573520	3007860	3924400	4687940	5937070	7197410	8208140	8743250	8955980	9023830	9116390	9557870	9559450	9412620	9247130	8758780	8515150
	-9.73546	693918	650852	648320	674482	660579	692787	664559	714963	704322	747242	689924	736631	747311	741972	767564	816795	823698	861358	851439	887047	878771	981914	1001690	996897	1072590	1252030	1387010	1628930	2002910	2216700	2307770	2520370	3027480	3947420	4658910	5953870	7246660	8275070	8853700	8937270	9129200	9088590	9634450	9597020	9470990	9319930	8869840	8607450
	-9.71099	699269	651773	662143	678349	645415	690871	656089	670546	710233	706366	678238	744402	739590	761348	756107	820014	846118	870607	878768	881986	869325	986122	1042640	1061230	1065640	1271280	1392280	1615250	2005200	2219440	2315560	2504230	3074870	3924600	4661350	5960180	7251710	8286730	8919320	8923890	9135350	9057790	9678960	9719460	9628400	9296270	8962820	8611410
	-9.68653	692110	645948	682684	674237	649045	693154	676150	656398	703398	690015	694207	713963	755617	779130	720782	787792	833506	867238	880452	880547	873908	981550	1073620	1085410	1103990	1269730	1406610	1627090	1977950	2209940	2357090	2565470	3165860	3908800	4765110	5965210	7251960	8278690	8929130	8959190	9089040	8999150	9616330	9759520	9637040	9274080	9015310	8594990
	-9.66206	676271	649028	671772	678977	668152	689105	684138	667978	698428	683136	725008	708406	776428	762989	686861	777691	827657	868697	855769	890522	890871	975396	1083710	1052400	1131990	1288730	1404590	1677490	1939150	2233080	2382730	2621920	3235340	3928710	4867230	5966870	7362810	8266660	8941920	9074310	9034930	8990170	9531670	9797820	9522460	9299550	8991960	8603640
	-9.6376	678198	675412	645346	685268	693693	667141	693457	681714	695464	677395	741424	720528	772269	735594	718184	787389	828653	874530	821018	892938	906301	945911	1041780	1049880	1148440	1313400	1370660	1690450	1940090	2275710	2367430	2647250	3237880	3926570	4840240	5925050	7457280	8253530	8843530	9150870	8952430	8980590	9490560	9786740	9566060	9316920	9019380	8700220
	-9.61313	692465	704848	652262	702446	713506	649827	674625	695482	692766	660819	734603	710149	770368	736380	781544	812622	806910	857930	820983	901466	933198	918218	1004280	1075000	1178630	1320080	1376830	1714540	1923460	2240320	2357030	2604080	3248820	3943180	4763890	5862950	7381450	8294740	8830600	9241450	8969130	9011610	9523140	9654050	9784550	9280770	9045760	8794990
	-9.58867	704098	709768	693265	714469	705341	650234	650807	697059	668962	643311	728561	722026	772969	748484	811300	833366	799756	835082	847311	933333	969778	908492	1035290	1096710	1164290	1282800	1363280	1727160	1945910	2168030	2354850	2596210	3245950	3946650	4766600	5887190	7298270	8315410	8911980	9185880	9056180	9078210	9592370	9596810	9921520	9276810	8958530	8853250
	-9.5642	703861	710037	716116	699922	706155	664301	648520	682670	659128	650921	747807	756845	769281	755056	815730	816356	796074	840131	876107	980268	972471	951175	1053880	1078840	1145740	1276060	1380970	1713170	1949410	2157840	2359340	2650920	3188720	3933190	4772580	5913410	7261710	8348300	9041100	9081300	9058990	9166380	9572270	9714620	9921950	9318950	8886810	8829750
	-9.53974	710309	708750	709647	671330	723867	664906	663255	683073	676125	677822	750020	767509	773479	759663	819784	812088	796592	857902	879646	963381	943522	982669	1037850	1054590	1150150	1296340	1433700	1678460	1920060	2169120	2371480	2720310	3157900	3878160	4763110	5942470	7295570	8398900	9163830	9046930	9111280	9254390	9562330	9811350	9864930	9391000	8901150	8758730
	-9.51527	720907	690584	687190	685636	717349	678285	696088	699935	703777	712293	740397	756304	742883	766801	829437	801022	832940	896061	890037	921847	949106	992608	1031520	1087250	1139560	1272510	1501320	1684410	1909560	2176460	2378280	2698160	3175130	3906510	4755710	5986900	7286920	8459280	9148770	9004800	9080120	9254880	9692870	9905110	9827480	9448070	8965120	8615390
	-9.49081	721642	688586	687210	697600	687412	710752	699276	714264	712908	707223	749083	755142	716822	771079	807037	808192	849930	899378	896311	913315	970553	975419	1050250	1149010	1146450	1271770	1494450	1742190	1884010	2220640	2398170	2670290	3202360	3986680	4789600	5945180	7221750	8436260	9128310	9026080	9044840	9204430	9769810	10025300	9925320	9417460	9044960	8538040
	-9.46634	727885	686003	710547	692512	671237	736583	681803	752498	725017	700949	743744	753280	720953	777374	798364	819172	828491	877942	883754	924623	948291	991184	1043260	1159460	1165540	1282300	1454340	1753910	1899980	2268440	2371480	2689280	3218910	4022330	4837140	5877630	7219170	8386400	9130840	9115270	9119020	9158540	9741640	10039900	9889810	9443630	9152530	8620080
	-9.44188	730874	687677	713790	688385	675432	743121	688392	770865	765996	704430	724692	760086	745093	778731	821935	830582	812055	881881	869204	951050	955452	1006080	1033640	1098170	1167700	1243520	1426780	1710100	1929940	2308820	2324000	2696300	3188930	3970530	4892750	5909200	7244500	8371820	9126390	9057900	9230350	9139430	9691270	9950640	9800470	9475340	9140310	8721580
	-9.41741	720678	703995	718051	688468	704448	739447	701800	718238	752184	692888	729415	769806	748600	788581	825190	828881	809781	864490	834971	921998	958018	979355	1044430	1047690	1171040	1233900	1408470	1673550	1915590	2285030	2301540	2686680	3166560	3945320	4895840	6040170	7226900	8354170	9186480	9119190	9295680	9159700	9686050	9917170	9794930	9487030	9072440	8745920
	-9.39295	716224	671040	749386	676990	708229	709133	703898	694135	747139	712107	716014	769237	745860	765950	848444	832983	825747	870789	857900	907709	926875	981308	1041120	1054010	1180590	1259210	1400090	1698050	1919850	2194800	2373850	2675290	3201010	3962600	4869840	6046380	7262270	8409680	9165270	9176400	9269790	9223660	9785800	10016600	9764960	9542740	9102730	8745670
	-9.36848	734736	653352	761882	683922	686729	689713	712079	699271	753373	746353	724767	776470	749402	767702	858873	813243	838018	912997	859972	927829	910931	1000620	1036520	1073380	1175130	1261000	1421590	1718600	1991980	2179830	2430230	2661720	3227900	3996400	4919470	5950430	7472270	8356630	9141200	9242350	9124570	9403090	9710140	10078000	9775760	9616770	9168400	8791950
	-9.34402	748710	666017	728316	709563	671193	696247	727150	700389	765838	739225	745724	771051	754546	783915	823920	807904	823469	925552	882157	907515	936855	1047110	1018780	1105650	1161480	1242640	1465890	1702680	1994980	2231210	2413150	2671120	3283590	3952750	4945450	5943990	7484550	8394990	9127770	9257420	9085600	9410610	9630490	10108400	9794630	9654900	9258320	8735560
	-9.31955	742313	691417	692333	727847	694506	706162	730662	715232	728305	726502	747842	759233	775563	799008	818277	809031	829318	897469	904871	929332	956239	1057550	1018040	1119630	1166390	1226770	1518990	1724510	1927370	2259680	2433730	2648710	3321390	3977410	4996750	6028310	7419450	8423230	9152940	9264880	9235990	9432450	9584270	10108400	9807630	9583350	9274800	8798110
	-9.29509	735624	694936	686227	715614	715955	727308	710977	721829	720328	721993	771846	760489	787257	856476	819250	796383	880655	899758	916239	955031	977280	1034830	1045960	1088830	1163980	1226520	1496510	1779300	1932730	2252480	2491390	2652010	3314480	4015080	4964000	6101210	7401590	8369890	9156040	9247620	9366580	9508530	9642300	10117500	9800640	9539000	9244000	8796740
	-9.27062	722238	699027	692866	694302	746125	736726	705569	704727	762938	737605	764965	772723	778196	853292	817577	799737	906147	915880	903100	962345	973966	1000970	1066150	1059770	1153670	1262200	1431640	1797770	1948040	2225010	2491620	2710450	3243310	4021390	4960670	6050150	7386210	8476100	9173700	9262130	9375050	9475680	9720150	10088100	9905230	9529190	9209240	8715270
	-9.24616	688568	682974	688233	689499	763968	715619	719079	698769	767411	783013	738539	782818	768660	816711	845537	831685	899693	947134	909505	956079	944190	985643	1053820	1068590	1182700	1268630	1408420	1835620	1955880	2233380	2503670	2732490	3241720	4040720	4955570	6067980	7487110	8553020	9273980	9287510	9354010	9439300	9769970	10065400	9882100	9705800	9235470	8673120
	-9.22169	666573	690967	692688	685956	736159	728544	708717	728846	734752	797419	755461	766078	788388	812041	879865	847391	909418	943093	939705	953038	934463	1016050	1043500	1082590	1224640	1272710	1436800	1790560	2002380	2248050	2470580	2710690	3312590	4075140	4905710	6122460	7527690	8555760	9313440	9280060	9327180	9470640	9685860	9981030	9814480	9748090	9226810	8749160
	-9.19723	679154	720166	718063	678645	707036	734498	695740	764062	735242	797317	775157	759327	806582	816071	853597	833212	891036	921613	949107	964295	937270	998940	1065610	1061560	1208440	1295450	1471740	1757050	2027910	2244530	2422980	2662250	3370030	4081920	4922290	6251040	7513860	8555450	9292660	9341440	9280260	9516960	9708110	9919560	9919250	9681440	9233450	8734770
	-9.17276	683087	757588	716941	687784	705195	721596	716176	768530	754100	778955	781879	781470	804071	813864	811455	840446	889264	906366	933916	971249	956919	985200	1092860	1052920	1201970	1324100	1461130	1748670	1991950	2280520	2418020	2697360	3382760	4108210	4965340	6202340	7531320	8514340	9252060	9380220	9257580	9438220	9847610	10036100	9981310	9675550	9302880	8741970
	-9.1483	683375	751009	707613	699693	692259	732973	725096	765709	773546	761755	770376	789091	808713	792515	825755	878932	919265	906330	946118	954106	980823	1009360	1095550	1087360	1224910	1348430	1457250	1765770	1959260	2337290	2437630	2761610	3408510	4104190	4975490	6079980	7518080	8570450	9252890	9402020	9231830	9390770	9955970	10133000	10056000	9777050	9313440	8883940
	-9.12383	699790	705823	728967	711388	676293	752760	742984	773970	777723	777367	756947	772027	810302	812287	849310	894084	941804	911048	943805	945052	980004	1012270	1083640	1128800	1216890	1339730	1472490	1738120	1986390	2316730	2510760	2802550	3364380	4093170	4939080	6133310	7504860	8608900	9213560	9375940	9168760	9523180	9980240	10181600	10160400	9747810	9300140	9104630
	-9.09937	712761	688633	735875	707786	681574	734845	754219	789804	771745	796171	749028	801356	788763	837183	830734	887198	917458	890758	929875	953762	951375	1019780	1090230	1164780	1194370	1321810	1512070	1707630	2045470	2288590	2564640	2822170	3292360	4109660	4873180	6219780	7522160	8550720	9172330	9337630	9237640	9626970	9939840	10124200	10125900	9681210	9235170	9089050
	-9.0749	731241	738695	713786	691102	702865	737061	743971	790966	779552	784404	752237	802739	777417	818566	825510	884548	891147	905939	916606	947894	944886	1017460	1092800	1171550	1190170	1336830	1554140	1744750	2069020	2264860	2554170	2774720	3326900	4158460	4909220	6181190	7552890	8559020	9239300	9303660	9400310	9711650	9989090	10040300	9995690	9664450	9252580	8996560
	-9.05044	730526	773723	709769	701699	701715	749019	758726	774930	779382	780393	762314	764580	773131	788347	843880	864085	905550	927600	961542	959629	950201	1000210	1086310	1135640	1210250	1354530	1577530	1846810	2059710	2314570	2555280	2719040	3352970	4213430	5051320	6137980	7560280	8674870	9303220	9291610	9503580	9763020	10061500	10053500	10006700	9693200	9304920	8928540
	-9.02597	721010	760806	710085	737761	674610	731724	772940	746363	772567	801438	744965	769727	769067	781918	853708	848633	949970	919787	955512	954738	954396	1027160	1084330	1092990	1225450	1351170	1565340	1891740	2069010	2344840	2477630	2719770	3343170	4194200	5077620	6096190	7581410	8723610	9322730	9299260	9576020	9663800	10082500	10139700	10174500	9793570	9378470	8854580
	-9.00151	716824	739635	706223	756072	669187	732763	775129	723062	762571	796795	762772	789288	780054	778924	848405	845390	945770	938387	933774	954896	981906	1048720	1070430	1108010	1191340	1333560	1537760	1849570	2084290	2326660	2443510	2696120	3302610	4150480	5069020	6156360	7631770	8634470	9351330	9385710	9534200	9568210	9917370	10102300	10221800	9897930	9562780	8839370
	-8.97704	700789	743987	688857	760772	712084	750389	764925	713430	751204	792749	789803	781861	803122	774306	849330	854992	915793	981675	935182	955940	994018	1045760	1068320	1158010	1159380	1328610	1546330	1804480	2097560	2248610	2518980	2708750	3290990	4133830	5073980	6226920	7734080	8519060	9411050	9408240	9492500	9618530	9827310	10097500	10243100	9874380	9649810	9003840
	-8.95258	694360	733546	686468	764413	746504	755853	754037	731449	755368	793571	795217	784597	823953	777809	846491	894614	917383	998734	948830	956668	964179	1039340	1090480	1165280	1205860	1349040	1540340	1828400	2121560	2222860	2582290	2770050	3299980	4199240	5027640	6235070	7780410	8622450	9482280	9455100	9454210	9659410	9849950	10210300	10241000	9795520	9540290	9168720
	-8.92811	729808	722796	706128	760807	733663	763789	755767	765844	761156	792919	815269	792715	844274	795896	845617	899657	870024	974201	952820	957039	980482	1038900	1072450	1154060	1261900	1366910	1532770	1848210	2127750	2275430	2600760	2778570	3295630	4268110	5084520	6216500	7722670	8727370	9458230	9567150	9418680	9630370	9835250	10269600	10209500	9739620	9523900	9225180
	-8.90365	765587	726015	723683	752947	736815	765922	753338	783515	761919	794175	838759	821324	827393	828404	870631	887970	844081	936505	937795	976207	1006410	1010970	1066940	1138740	1281540	1359120	1551470	1854020	2105970	2305330	2614170	2756070	3298860	4243250	5174750	6198690	7674040	8679900	9462470	9633340	9454680	9709450	9856860	10248100	10237400	9753870	9545120	9243140
	-8.87918	779782	733400	738726	737433	733758	750555	777775	770166	766976	805666	846903	829890	827270	843711	904208	896663	883237	930637	950807	972083	1013040	988076	1056000	1116900	1291160	1320300	1571680	1865110	2091210	2324070	2628200	2744230	3282040	4196410	5181990	6200190	7729320	8657680	9543610	9563210	9520640	9869750	9922350	10276200	10297300	9724710	9557600	9289060
	-8.85472	756528	718606	756270	730963	740267	746589	800941	747248	752733	809969	822785	807051	849576	834881	906584	912954	924988	944113	972573	992220	1039930	1010240	1060220	1135830	1248360	1294420	1575080	1850140	2120990	2322540	2601660	2743070	3276530	4282760	5102520	6298350	7781410	8747050	9593180	9544170	9577540	9980490	10064000	10335300	10389800	9842310	9545320	9310550
	-8.83025	757002	703758	760586	730572	764888	735576	804299	746003	751864	819314	777449	791514	838921	843577	881594	909960	933317	938020	969438	1045660	1050860	1050870	1083460	1180190	1238610	1320690	1521090	1822060	2100120	2326060	2493090	2751750	3316700	4371560	5092640	6370790	7827540	8821730	9486650	9655840	9752280	10055600	10141100	10314800	10455200	10030500	9531190	9345450
	-8.80579	789026	741112	777533	753042	760025	773400	816826	762501	777201	822656	755758	790976	835525	871715	859455	898241	920566	931388	966543	1072040	1024770	1091600	1090290	1170490	1288900	1340050	1478910	1844640	2037950	2366840	2503370	2806300	3327130	4306120	5088610	6374960	7800990	8877520	9452220	9798030	9881070	9982130	10214500	10220300	10483000	10039000	9588630	9382320
	-8.78132	787075	798745	787991	764528	758892	799416	827054	778509	785174	807515	753620	813332	836865	863471	867163	917573	888639	937340	963554	1044840	1002370	1104870	1075890	1163840	1291340	1336950	1489580	1888010	2059890	2384860	2538580	2848620	3342700	4207470	5107170	6344490	7724670	8843590	9409870	9768120	9852320	9889490	10221400	10279900	10580700	9940770	9583470	9350420
	-8.75686	785563	808151	793655	780872	765473	803019	790425	796595	789208	793982	762847	839123	870984	859192	889677	912297	888730	962101	975696	991951	1003870	1106960	1079350	1191440	1297260	1300800	1500950	1875040	2096880	2417530	2574560	2883960	3413740	4211630	5156170	6317770	7730710	8809060	9353580	9740310	9823290	9925080	10205100	10370300	10560500	9962850	9609410	9288160
	-8.73239	804888	778605	772229	775354	772701	809407	771206	795114	778572	817595	790107	889729	891700	865404	909859	857148	908500	984115	983248	960705	993263	1097900	1106530	1189370	1259950	1311510	1509150	1849120	2124570	2421120	2602990	2907710	3491550	4223480	5177460	6281230	7773860	8882380	9469490	9743080	9792270	9985540	10316900	10394000	10424800	10048000	9708600	9275570
	-8.70793	828900	751234	744204	737283	787399	799235	753057	814927	774028	845748	833578	890764	852778	857021	906383	834181	925087	977733	965717	964093	1002270	1058050	1152960	1164810	1252610	1359570	1543300	1826480	2169340	2379900	2616260	2925150	3507780	4223910	5146260	6242580	7791880	8847740	9500590	9705500	9790520	9998670	10289000	10412100	10346900	10153200	9698470	9230030
	-8.68346	809776	773313	734331	743685	788505	781928	726305	835849	775901	827283	856653	852285	798560	824343	865517	852892	948289	920237	986008	1013550	1030090	1042340	1174170	1143340	1252240	1386600	1559590	1815270	2233210	2320130	2601440	2918900	3438170	4221100	5129480	6261850	7813560	8866150	9443690	9805250	9829680	9941760	10215200	10367300	10354100	10221100	9706640	9255610
	-8.659	784525	779694	752502	792950	797006	783738	714738	826510	778011	811518	847682	845937	829970	826162	829955	879569	924316	886076	1040960	1056480	1046890	1045630	1150600	1144010	1265220	1382990	1532130	1830650	2234810	2328380	2539040	2866540	3442540	4211880	5138580	6327260	7885960	8967650	9520450	9834430	9911970	9945400	10243600	10589000	10441100	10211400	9760320	9386670
	-8.63453	782404	770418	783540	798863	813410	768786	738614	816428	766617	808467	832949	853969	881409	854091	848100	908215	874497	919237	1050380	1051900	1060840	1039140	1135740	1140320	1298840	1383390	1520960	1837150	2186490	2363550	2500320	2848270	3510270	4283370	5154390	6426970	7966880	8977710	9599320	9882540	10034400	10039900	10330400	10721100	10485000	10227900	9848520	9414510
	-8.61007	780102	798298	822553	784581	806355	758093	742711	813295	754997	789363	809361	863198	884596	875314	884077	933543	897368	965787	1027820	1009490	1074900	1025630	1131890	1165590	1301320	1387930	1564260	1825420	2178060	2399890	2527090	2873260	3480920	4276480	5180730	6476110	8021270	8971900	9617730	9996800	10061300	10119400	10387100	10676500	10466500	10201000	9940380	9511840
	-8.5856	786286	803207	803627	824833	791183	791267	721118	831326	764337	777967	787258	875511	864243	895034	890097	940572	907959	982450	1025840	984862	1089790	1021510	1150790	1208190	1264620	1386840	1604320	1821000	2198430	2435310	2610810	2874980	3446910	4214110	5220310	6441900	8010040	8903600	9686750	9952230	10049400	10196900	10382700	10616900	10494400	10187600	9895950	9659960
	-8.56114	803166	792478	734919	854092	796374	796102	742119	846520	762950	791342	811645	856254	847595	877327	886826	944309	889387	957633	1039900	1001300	1075680	1030350	1179120	1196670	1257930	1394290	1615740	1837590	2197990	2460650	2624020	2916070	3445840	4222880	5238180	6411770	7979070	8892230	9794440	9934460	9996110	10256200	10399200	10670200	10590900	10238400	9838900	9644820
	-8.53667	800702	798018	730899	818683	821235	800123	783567	847974	767865	803319	844619	826929	855882	856183	902677	934908	915160	955411	1028270	1026590	1034930	1048970	1164930	1194710	1275420	1402360	1610650	1859580	2218190	2471590	2598000	2917170	3420500	4285590	5195100	6430470	7972670	9056300	9865560	9947860	9976460	10287600	10501400	10636400	10657100	10258900	9869140	9618420
	-8.51221	800781	796423	762332	823430	829289	811255	793565	848784	776873	799786	851329	830783	894827	869564	924298	920001	950552	974055	1018620	1029650	1008590	1088620	1142830	1209220	1312330	1420590	1606100	1861440	2251130	2458790	2565550	2908890	3437980	4376210	5174680	6437770	7909620	9210320	9865010	10003000	9912260	10181400	10597500	10480500	10691900	10290000	9862420	9585240
	-8.48774	823099	786270	782288	845379	806399	793803	798851	849921	789528	770531	839656	855712	923984	881672	901261	920927	957722	994463	1023110	1005590	1011420	1107330	1152390	1209650	1310340	1456050	1616040	1888230	2260460	2450190	2558450	2937600	3468670	4396840	5252050	6390850	7894240	9187880	9836860	10029400	9945200	10261300	10551500	10647100	10838500	10376400	9856810	9525130
	-8.46328	838369	807705	777446	828411	793079	787238	804429	851427	816473	771637	830084	880294	919038	878754	891240	938460	945620	1012060	1036840	1010260	1061260	1116130	1144380	1203370	1301620	1478630	1607820	1926700	2245010	2429770	2607450	2980280	3511720	4402280	5325900	6476000	7867210	9198080	9776000	9970630	10031200	10392100	10626000	10832600	10841100	10537600	10002000	9593380
	-8.43881	831889	829559	750768	808212	803780	802987	813709	847575	816272	792338	855329	885408	880393	867856	888024	940635	930208	996428	1039100	1023690	1103250	1107490	1161190	1203550	1315670	1453600	1608850	1942480	2225880	2374830	2671320	2984880	3566000	4393400	5344860	6626000	7910710	9185070	9873230	9885610	10107400	10396900	10769900	10771600	10727300	10481900	10078200	9700470
	-8.41435	807060	815655	771566	794349	805747	815763	806452	843158	831546	784843	859451	875108	871130	885686	881867	930059	947020	999331	1031550	1032990	1102700	1088600	1196970	1214850	1353180	1453930	1618720	1956230	2240560	2390900	2702960	2964620	3615180	4427020	5348940	6685370	8001830	9166940	9973400	9913790	10021200	10450700	10793400	10890100	10641700	10382300	9999130	9636230
	-8.38988	775032	808566	792434	822589	801580	817256	788292	823970	853592	805970	854855	872633	907190	927435	901846	948292	959165	1055450	1023170	1044620	1128380	1106230	1185680	1220320	1367900	1442500	1633940	1964660	2229790	2442190	2699620	3005070	3620780	4360990	5352400	6658980	8095550	9138740	9970280	9951900	10004100	10573800	10721800	11006100	10671100	10399100	9907350	9630390
	-8.36542	749018	799795	809445	858295	800695	827823	790927	837560	829266	862181	860925	874175	943016	968310	900450	987961	966750	1053160	1027120	1047620	1146810	1136770	1155850	1231840	1338880	1404520	1645000	1970430	2233850	2474450	2737570	3013230	3560230	4337130	5269240	6620730	8109900	9231830	9962580	10089500	10021600	10600000	10801700	11166100	10711800	10551600	9948600	9684410
	-8.34095	762704	813194	821775	840466	784705	821005	813997	864251	807252	842196	858289	844044	950718	987137	879964	1006260	972686	996717	1017620	1060380	1130560	1162250	1188920	1219590	1331220	1419860	1604860	1953650	2284010	2472970	2753590	3000940	3513850	4399550	5250880	6599930	8175650	9268130	10038900	10158700	10043000	10515400	10897100	11239500	10755100	10621900	10036200	9725630
	-8.31649	808264	852910	840704	843543	756865	825646	804789	839243	845011	820811	823761	831024	941000	959073	873937	983943	978737	1033410	1015220	1081540	1103670	1164870	1198920	1243880	1326410	1454430	1603230	1943790	2286670	2451550	2714780	2968850	3581620	4513220	5356990	6652370	8238640	9261490	10005700	10185800	10075800	10372200	10878700	11196600	10766200	10618900	10098100	9803680
	-8.29202	842274	847859	840562	820180	772247	839911	795568	833740	857851	842614	804788	879819	939110	915189	878351	978979	994877	1079110	1025540	1067510	1097510	1150880	1178250	1264780	1297540	1469020	1637330	1934730	2302710	2433460	2694300	2972200	3608890	4506100	5428820	6746310	8272310	9320900	10036700	10204300	10182800	10411100	10805300	11106400	10876200	10596800	10116800	9944370
	-8.26756	820900	828051	842643	811451	796453	836162	825655	853528	858831	877145	826294	924029	930199	921290	903294	992165	1028460	1048310	1043970	1072950	1143360	1109810	1170780	1263840	1308400	1511470	1640130	1943180	2326050	2478360	2717380	3015590	3600300	4485970	5444440	6776540	8200120	9352620	10145800	10345100	10213700	10539600	10871700	10974900	11008500	10632300	10157900	9978200
	-8.24309	800438	844779	857150	822652	794517	834396	857610	885019	866903	902164	858439	938903	925724	957922	943483	984567	1036240	1018610	1027870	1093280	1160960	1127390	1188550	1276870	1304790	1497330	1634230	1988060	2312750	2543210	2732600	3056650	3599050	4506440	5504340	6696020	8022410	9309200	10141600	10421000	10298100	10642100	10854200	10975200	11022100	10718800	10162300	10015000
	-8.21863	832193	862870	862533	823047	793877	855791	851507	871915	891628	867314	875712	928081	919742	952015	998444	993071	1009170	1039810	1024950	1110760	1186440	1192680	1195520	1259110	1311630	1440920	1638730	2052210	2333400	2566510	2708430	3071490	3617130	4575000	5455020	6671230	8019810	9348390	10123700	10443300	10419700	10592000	10900200	11150700	11037000	10835500	10222200	10036200
	-8.19416	867581	878883	842691	836050	833532	862893	849476	864970	893544	851521	903518	928622	930397	942540	1009000	1003570	1005610	1048100	1082260	1128650	1163860	1198720	1200860	1250250	1329930	1442630	1651080	2024910	2285790	2540560	2707800	3032440	3612320	4642500	5366280	6722100	8189650	9427410	10183500	10337500	10462300	10659200	11097600	11313200	11118100	10876300	10326500	9952460
	-8.1697	881848	860852	852169	832203	873644	841538	850875	866048	932650	886873	906130	935666	942245	928969	984653	1011650	1003110	1038690	1089650	1133180	1156630	1189770	1207110	1253100	1346750	1479700	1688010	1928180	2230700	2560160	2733500	2981750	3622940	4623970	5427720	6760870	8350330	9449410	10231600	10353100	10393800	10586500	11133800	11267300	11193100	10822200	10375600	10023100
	-8.14523	876525	870744	842031	838696	878795	821400	864429	872101	968169	920546	890263	954318	934892	923350	978468	1038810	989158	1029430	1041900	1108210	1106430	1178660	1197310	1248110	1351560	1498060	1711200	1894480	2307780	2573580	2712060	2997700	3610800	4563990	5576550	6890580	8344800	9440530	10173300	10401300	10427300	10611700	11106700	11213000	11242300	10808800	10442100	10080700
	-8.12077	842614	874780	813674	861312	858231	836498	888780	892873	945261	894507	886556	955235	931073	915620	981703	1058010	1005660	1057980	1037980	1124670	1134910	1153190	1205080	1242220	1368910	1506280	1736510	1959720	2344950	2571870	2741890	3041380	3617340	4552690	5667770	6888720	8233360	9542390	10083800	10443300	10418600	10658100	11147800	11217200	11280300	10832100	10553100	10080400
	-8.0963	832813	848065	806510	879825	831391	855289	895412	907384	922986	881112	909386	930259	945262	915114	974003	1030530	1022370	1084160	1085520	1170650	1153980	1146470	1236220	1251900	1380810	1474720	1733430	2001410	2344600	2624270	2756790	3052220	3666260	4540400	5639580	6804980	8289390	9648000	10081400	10484500	10479800	10633500	11182800	11347900	11249200	10812700	10592700	10161800
	-8.07184	831269	885071	808568	871175	813837	845634	851977	898203	891240	902812	904695	913172	950935	932121	1003180	1029170	1014960	1068660	1117070	1168600	1142390	1175490	1266470	1250830	1379570	1471260	1719540	1981670	2410460	2668050	2773390	3074640	3719370	4568370	5576310	6782460	8443370	9616310	10206600	10548400	10518700	10639600	11097600	11538500	11285200	10752700	10632900	10255200
	-8.04737	827810	896918	830499	855285	815883	838998	825746	856843	900821	924525	897052	902116	947780	941738	1019340	1072050	1006340	1068530	1109040	1132260	1138070	1173690	1268450	1257370	1374810	1448850	1747280	1960040	2394580	2668850	2845190	3121630	3720990	4599570	5595970	6805770	8458800	9613210	10429100	10567700	10540300	10744900	11057400	11488200	11451200	10842400	10668900	10303500
	-8.02291	857792	865895	848793	838396	853203	840886	854987	829485	918020	904674	921293	905709	959348	939373	1026850	1101150	1043160	1056380	1127830	1074470	1175830	1218570	1251980	1255070	1348700	1448470	1777050	1998180	2391690	2624030	2880290	3166190	3717360	4609260	5666310	6826100	8457710	9632460	10516100	10585300	10426400	10851800	11244600	11346900	11461500	10956800	10690100	10264000
	-7.99844	899534	851196	841352	828885	858397	834499	890589	852446	904784	889718	928604	883887	964658	937139	1042190	1080940	1077360	1055670	1150850	1068560	1181110	1275770	1258600	1272590	1347640	1513110	1750680	2008820	2431010	2611050	2868610	3177250	3739260	4595070	5724920	6900640	8541750	9684940	10584800	10574900	10499600	10939400	11302900	11400000	11479500	10981700	10755200	10243000
	-7.97397	889145	885569	823967	837665	859515	815332	883178	880511	897139	904010	937844	873871	922593	941579	1003370	1041790	1077520	1058890	1128320	1129890	1161900	1268250	1281300	1327480	1388130	1554560	1706550	2029210	2416520	2655350	2860810	3142910	3799270	4619600	5678640	6964920	8571940	9814720	10648900	10721300	10707700	11017700	11113800	11560600	11597900	11141200	10920100	10340300
	-7.94951	864288	900030	829899	852911	864591	819480	879761	908087	883603	918195	931801	927460	893535	969224	972820	1024760	1075070	1073660	1138990	1159140	1158870	1219760	1286690	1344620	1403750	1584670	1729640	2002860	2362860	2640350	2847470	3127160	3788050	4637480	5668080	6935420	8441930	9879480	10529100	10739400	10820300	11111000	11266100	11633800	11651800	11285400	10893900	10412400
	-7.92504	864446	904477	862856	845024	869177	829750	890328	916245	895310	902457	931979	967864	900425	995935	999436	1020680	1074250	1093940	1165690	1181610	1147000	1247670	1254510	1335250	1410590	1607460	1785770	1967320	2388900	2638260	2938350	3159160	3734710	4649910	5724460	6999550	8360170	9795830	10374000	10624900	10766700	11268300	11308700	11686400	11698300	11271500	10793800	10425400
	-7.90058	885832	891899	906817	857805	890878	857552	919692	915143	892177	914615	941756	948816	925811	1023460	1007480	990409	1070710	1098700	1127220	1186940	1132680	1288620	1221550	1359400	1435250	1590810	1805230	1972630	2445740	2656420	2974490	3206460	3714040	4721800	5783340	6971160	8533720	9763800	10364000	10550000	10690300	11214700	11179500	11826000	11624400	11236900	10818100	10409100
	-7.87611	882105	853483	935569	872688	900955	919765	917405	923135	862644	935146	912311	924725	960728	1023960	1020410	999782	1076900	1111140	1117440	1154940	1142930	1281630	1237030	1386460	1417010	1558000	1799830	2037470	2449930	2702060	2936160	3218560	3798020	4732150	5755770	6977640	8684830	9742060	10473400	10683200	10755200	10991000	11228300	11817000	11650200	11299100	10908300	10341400
	-7.85165	896245	862874	925388	871511	918564	944403	903179	928619	872920	911446	935907	917235	1003350	1013320	1022290	1036610	1094130	1093550	1141200	1133100	1174450	1248970	1287130	1375670	1422680	1554600	1831570	2106520	2456290	2688140	2992910	3205760	3847930	4692990	5735740	7122140	8772270	9780370	10495700	10768900	10940700	11105800	11321300	11738600	11712100	11270000	10970500	10450800
	-7.82718	921943	888902	904519	850889	881900	929673	925377	926663	906803	909696	941396	944046	1011360	1008830	1029860	1051640	1158070	1070620	1127570	1097080	1224290	1227620	1303380	1339050	1434530	1598420	1846610	2103990	2432370	2678310	3020070	3211960	3871850	4748250	5795500	7204930	8766560	9783170	10626400	10893400	10890800	11135900	11336400	11687100	11644800	11251100	11009600	10571600
	-7.80272	919574	889107	882339	834170	861474	921179	946148	898764	903619	907068	945068	986584	1012510	1004460	1029880	1083220	1172370	1080000	1144900	1097360	1236100	1221190	1270640	1326590	1439910	1650980	1824890	2124120	2410400	2647110	2927690	3231980	3865260	4780880	5781820	7169530	8725340	9872420	10625700	10971000	10856500	11121900	11325300	11779600	11660000	11271000	11072200	10693300
	-7.77825	893627	894541	878816	842413	911560	901653	907967	883194	887171	908087	932572	994936	998642	1006140	1034880	1078060	1134900	1084360	1161020	1172500	1194060	1226260	1257640	1340130	1428210	1656870	1809890	2178360	2397850	2633720	2895780	3260900	3845050	4765790	5725060	7178670	8650750	9984250	10614000	11050200	10807000	11192300	11519800	11805600	11760000	11329600	11089000	10663400
	-7.75379	873216	895947	876308	831298	941679	880464	901350	911109	910766	942721	919776	972979	993720	1053450	1056410	1068910	1104780	1086330	1137780	1205740	1191140	1225030	1248780	1372220	1461320	1631460	1794850	2113200	2479120	2705640	2943120	3263380	3895650	4800780	5820220	7129530	8674130	10065400	10611900	11062600	10884600	11396000	11676700	11892300	11935600	11395000	11248400	10705700
	-7.72932	861129	932164	870522	822862	921250	901657	913731	921112	942188	963900	932876	944943	981709	1063150	1078870	1084760	1119150	1126940	1116330	1212940	1233620	1249160	1252100	1375220	1449180	1597140	1784590	2068600	2563600	2772310	2967490	3253810	3974410	4908600	5877650	7110400	8758790	10068400	10733500	11073100	10965900	11477200	11724800	11863000	11848200	11541700	11178200	10723600
	-7.70486	903080	932728	895648	852698	885601	927697	938018	908502	942772	951244	958962	924338	956205	1032240	1081670	1092480	1144790	1171540	1116900	1223580	1259890	1252270	1265840	1371050	1461410	1606000	1766700	2109400	2593590	2741770	3000560	3238090	4005600	4850700	5863970	7160650	8830250	10013700	10862600	10983600	11126700	11419200	11741600	11838800	11831200	11663100	11215300	10785500
	-7.68039	942409	922962	910577	924145	852504	949404	959947	920449	915294	922328	980982	914594	986014	1019270	1063000	1075360	1135490	1139830	1150440	1235820	1255050	1279520	1291670	1386090	1445990	1636370	1781430	2149120	2581130	2672420	3002740	3228510	3909390	4758430	5902170	7328810	8858780	9993320	10910300	10985600	11241500	11350700	11788200	11806300	11901600	11718100	11190300	10716700
	-7.65593	939530	896914	900538	955506	874288	941294	948914	940692	891169	936730	1006930	898065	1063320	1007030	1057640	1072120	1095880	1104960	1142390	1239210	1260930	1327900	1318230	1446940	1403540	1656480	1772490	2165970	2554490	2716850	2941140	3193720	3891110	4693520	5921010	7432610	8891800	10108000	10971100	11099700	11295000	11281400	11687700	11931300	11945200	11765200	11068600	10769100
	-7.63146	924150	867407	879681	931946	920258	953382	924895	968188	872055	953547	976188	918041	1082940	997283	1056490	1123120	1100600	1118850	1114150	1224080	1250400	1312760	1327210	1431230	1410020	1653690	1780860	2196540	2512280	2814450	2890260	3190140	3943590	4776010	5953160	7498510	8883220	10183500	11058300	11253200	11227600	11265000	11647500	12165900	12004700	11789800	11174900	10896300
	-7.607	936123	869180	886853	907469	946708	933757	891008	1004800	890075	954017	942396	953314	1049720	1022110	1038420	1121160	1133900	1129990	1094520	1209330	1239140	1269590	1342340	1394280	1473640	1671550	1802130	2196630	2523570	2812890	2858260	3238310	3926930	4851380	6052680	7428390	8904850	10294900	11074400	11264500	11112300	11374500	11655700	12318700	12073600	11761700	11450900	10979500
	-7.58253	903329	887646	877880	924283	942386	898746	879381	1002560	913769	952366	926545	990524	1014650	1046700	1028950	1101110	1130410	1142510	1094240	1224490	1254010	1239560	1377490	1409940	1528370	1695300	1790730	2187550	2494520	2834080	2915520	3290660	3938620	4889720	6042930	7370730	8922900	10326000	10993700	11250600	11131900	11470400	11671700	12367500	12032500	11748600	11501100	10890300
	-7.55807	897678	934442	861676	927494	963164	909412	889107	970681	913500	932463	934390	1012490	1010270	1051950	1042910	1093820	1117590	1163880	1108250	1210580	1266390	1251110	1366310	1401360	1488980	1700300	1760630	2171420	2482000	2848090	2995210	3252950	4064330	4897470	6065610	7361560	8925710	10180900	11118400	11251400	11258300	11583900	11887800	12269100	12072600	11817500	11417800	10954000
	-7.5336	913568	975959	878816	933743	959360	947954	915611	957360	915523	938765	972268	1025130	1032200	1034540	1059700	1065520	1101810	1165780	1134000	1215960	1270880	1300980	1319110	1349580	1467550	1686040	1768680	2173300	2527080	2924780	3019090	3211470	4086720	4879000	6030760	7375900	8909340	10095000	11293000	11246200	11347300	11715700	12103100	12267200	12145000	11950300	11389200	10970900
	-7.50914	934567	951640	889002	929043	941869	936167	958557	966964	926684	978227	988862	1017410	1030470	1008340	1045210	1034690	1080400	1167590	1156250	1228860	1298720	1344500	1301100	1337090	1466750	1687170	1786760	2169430	2568650	2901750	3063500	3264280	3985490	4890310	5985740	7423630	8949360	10162500	11311500	11268900	11417200	11858100	12020000	12314800	12225300	12044700	11455400	10950700
	-7.48467	929789	948031	902540	936310	942868	929736	957992	979483	933397	999580	973142	1028070	1007740	1004840	1035140	1064120	1086390	1174500	1198290	1207870	1298460	1324930	1316340	1397070	1473920	1693470	1786630	2195810	2567630	2833520	3136520	3377380	3977540	4935880	6056320	7408670	8984530	10317200	11398700	11352800	11391700	11781700	12071300	12338600	12322000	12073200	11602500	11022200
	-7.46021	923732	961268	912082	904997	932120	953813	922204	943386	937403	1020340	973446	1022760	1021180	1047550	1043300	1116350	1085370	1173360	1230930	1198710	1285900	1283160	1357660	1463430	1532000	1706910	1797130	2242460	2602220	2850430	3143910	3340360	3974220	4927300	6112600	7366840	8997480	10350500	11264000	11395300	11408200	11772500	12194000	12311400	12395000	11987200	11634900	11168700
	-7.43574	931771	955009	925597	909531	935114	967872	910337	932016	943606	1017120	959278	1029960	1028800	1057410	1055580	1117300	1105250	1156120	1254110	1244390	1265960	1271170	1364130	1431110	1565270	1714030	1869010	2260100	2652280	2868930	3114250	3326250	3968800	4887170	6140880	7392630	9006700	10351500	11337600	11565400	11424200	11761000	12239700	12227400	12445700	12001300	11620500	11248700
	-7.41128	943463	932397	947801	925697	959285	946991	926819	952469	949927	988006	938377	999738	1007010	1035490	1078320	1076950	1114920	1170930	1271660	1273430	1235840	1270550	1333130	1420800	1585890	1719540	1950110	2215950	2644550	2850590	3134640	3402060	3982680	4915210	6158810	7377690	9178320	10360900	11518500	11661700	11485800	11834300	12183600	12395200	12574300	12088100	11553700	11257200
	-7.38681	935230	902135	970048	909025	944867	934998	947104	967817	963732	959356	966167	987347	1023490	1056980	1116860	1052720	1140930	1203650	1236220	1255350	1213610	1305860	1339030	1433690	1632390	1723850	1981630	2202640	2647300	2846740	3156280	3419780	4043840	4987430	6071840	7409750	9270690	10445500	11443100	11655100	11525900	11980100	12235400	12501400	12655000	12172600	11710400	11288100
	-7.36235	923495	907024	964570	903488	951128	942033	962728	973261	964467	964073	1021630	1006350	1050880	1078690	1152800	1077150	1161650	1189210	1200100	1252050	1193670	1349120	1410870	1442300	1573010	1676470	1952610	2251620	2640420	2883480	3117570	3456350	4088340	4988710	6031530	7473550	9302340	10564300	11349700	11713300	11566400	11993200	12448100	12541600	12703100	12172600	11746400	11466900
	-7.33788	931313	924274	936936	913591	991458	966299	974410	981293	949307	996186	1020810	1039450	1070090	1066160	1140090	1097360	1152480	1162010	1218050	1265250	1225120	1357340	1432420	1413850	1529900	1632040	1895240	2302730	2558320	2904160	3084920	3421700	4081850	4987250	6118520	7523210	9312860	10429300	11292900	11641800	11668200	11971200	12535600	12617000	12706000	12302400	11751100	11534900
	-7.31342	964865	940500	941908	964839	990893	955274	1008380	1002740	943756	1010920	996335	1082290	1104770	1071430	1125420	1098600	1151920	1192810	1241210	1285760	1264140	1354440	1386240	1402640	1509670	1674610	1847540	2301620	2533360	2849800	3116120	3351670	4059290	5003190	6178550	7621640	9190690	10371400	11418900	11538000	11822800	11924000	12426700	12596200	12653800	12430200	11745600	11531000
	-7.28895	987211	946459	960036	1009880	936201	917067	1032850	1008640	979050	1005720	1008590	1103970	1107750	1092940	1100880	1098260	1147180	1228470	1219790	1291980	1301110	1341610	1336670	1420360	1530940	1684510	1850730	2316450	2561570	2817240	3196080	3466350	4117770	5042840	6218690	7700320	9084000	10464800	11635800	11570900	11971500	11962300	12432000	12538800	12622600	12365400	11703200	11560300
	-7.26449	961789	956423	945996	997124	922431	928215	1032480	1023620	998642	1027320	1039940	1070720	1083810	1098410	1078010	1126490	1128030	1207600	1203420	1300550	1350150	1298590	1362890	1472270	1532110	1668430	1844990	2332050	2564440	2830300	3202070	3537840	4192550	5056160	6240990	7721440	9124850	10551200	11654800	11691000	11887100	12119000	12633900	12530000	12617600	12308800	11747900	11658200
	-7.24002	910049	958986	923504	946647	930209	947212	986818	1039730	992487	1055850	1045940	1042200	1075030	1113530	1095900	1154220	1156980	1175790	1215660	1275600	1359540	1270200	1425690	1509390	1514640	1712160	1905850	2335310	2563140	2894570	3174210	3532650	4162950	5001920	6186890	7711110	9266830	10550800	11645200	11776200	11838200	12227900	12607800	12744700	12727300	12229900	11803500	11695000
	-7.21556	931467	979706	932113	976049	932191	955918	953291	1022640	1006220	1068520	1010030	1028560	1075090	1112570	1095270	1151780	1198320	1174090	1216450	1227440	1316720	1300550	1434850	1523730	1522520	1728190	1952720	2349720	2584170	2912200	3182790	3514720	4115560	4894860	6129620	7688280	9305610	10620900	11715200	11842000	11863700	12064000	12617900	12855900	12758000	12261600	11952500	11586500
	-7.19109	1011280	995309	996659	1011610	944496	968855	963495	990529	1026630	1063060	986886	1037470	1058710	1075260	1099410	1163900	1213700	1210610	1205820	1198480	1320560	1350800	1409520	1464210	1526810	1718280	1963840	2365630	2598970	2895520	3193250	3482830	4116290	4877960	6189580	7664480	9308150	10649700	11655200	11908200	11933000	12075900	12662900	12830700	12840100	12402700	12011400	11557500
	-7.16663	1036640	972626	1035860	981803	967422	994635	971569	987784	1001460	1054470	1001540	1026940	1046620	1042760	1090980	1184710	1178590	1234730	1212130	1175490	1342990	1371380	1433560	1432110	1568920	1748290	1952870	2346860	2627520	2922790	3205900	3466780	4165220	5027140	6234250	7660450	9223780	10628300	11572200	12016300	12050500	12203200	12727200	12793900	12871000	12639500	12037700	11624500
	-7.14216	1017940	965715	1034470	951505	973489	985837	982824	1010050	979117	1067090	1028890	1046200	1059770	1043680	1083440	1178380	1170830	1242030	1211390	1191090	1303840	1367690	1481290	1456820	1561420	1695890	1910310	2301540	2668540	2907490	3202170	3512830	4179800	5073270	6307790	7587320	9225560	10687000	11617200	12105200	12200100	12199000	12849400	12921000	12937300	12777900	11930500	11750300
	-7.1177	995301	994658	1020940	940118	981871	969452	1008450	1011860	975359	1051610	1059700	1085840	1098930	1081250	1095430	1173150	1212230	1239790	1187390	1244360	1271490	1376080	1474020	1538700	1536280	1717950	1901260	2311380	2690180	2923100	3173290	3542030	4215130	5034210	6363230	7619630	9327160	10783200	11671100	12035100	12195100	12264000	12907600	12982100	12989700	12843600	11893700	11688800
	-7.09323	982760	1018240	1002430	937456	985394	946979	1009630	1001330	993198	1029860	1088140	1098010	1109200	1128040	1131560	1173800	1238480	1211040	1173760	1269400	1291330	1370490	1429140	1530290	1564270	1805020	1950150	2345060	2716790	2968990	3123730	3608230	4221480	5078610	6392580	7655900	9461530	10792200	11685400	12066900	12197300	12305600	12908500	12968900	12911400	12757000	12028900	11694800
	-7.06877	984604	1022610	982792	974477	978774	963700	985139	1050160	1033300	1038950	1088460	1072860	1079460	1120280	1135520	1166290	1251290	1212760	1166060	1250810	1350000	1327190	1406530	1477900	1577440	1825750	1985540	2356980	2661290	2983370	3154840	3559290	4173790	5134440	6384920	7666570	9607320	10826500	11844800	12123400	12236300	12290700	12901300	13019700	12864900	12577400	12124500	11839200
	-7.0443	1006080	1034910	968416	991654	975112	1002130	986178	1089650	1029580	1064840	1081330	1078940	1072350	1097520	1124180	1168450	1234370	1190380	1191450	1255040	1375940	1319460	1433540	1477110	1565710	1785080	1969520	2331160	2682080	2996630	3225310	3500140	4125610	5146790	6275870	7730150	9665750	10907800	11993900	12174600	12148700	12325600	12931700	13012800	12961400	12613900	12240600	11935500
	-7.01984	1023890	1043630	997978	990114	985059	1003830	1001620	1025820	1008330	1060480	1078380	1095380	1085850	1110800	1130920	1145770	1191450	1206610	1248260	1281260	1354620	1347480	1482330	1505040	1551470	1737820	1993420	2338160	2767130	3053160	3280360	3586520	4178680	5190600	6231510	7776600	9668320	10936500	12004000	12161000	12124200	12342200	12877100	13032800	13159100	12774300	12245600	12088500
	-6.99537	1034570	1046650	1026200	975342	1009800	985431	1010430	983719	1008660	1059630	1047070	1070870	1093160	1132440	1170740	1109690	1184830	1263590	1246970	1290970	1315790	1392040	1498300	1506780	1564200	1735740	1979820	2359560	2858520	3096350	3241400	3641260	4308170	5213610	6351200	7837250	9708810	11007300	11806200	12202300	12202700	12353400	12902200	13051200	13276400	12888200	12284800	12232700
	-6.97091	1045450	1057530	1016180	973726	1029460	975907	1035900	1032200	1028910	1057190	1056980	1071590	1089010	1145350	1217700	1109610	1199530	1280370	1220450	1316110	1297200	1423340	1463100	1496130	1587100	1744140	1937230	2386750	2866100	3072370	3157070	3601480	4339110	5189090	6440130	7955250	9622150	11065800	11717700	12305100	12455400	12328800	13051600	13147300	13311400	12883200	12431800	12274800
	-6.94644	1050470	1056930	1022710	971143	1019200	991866	1055330	1037130	1033170	1064950	1107390	1077470	1083390	1152470	1212800	1127360	1219950	1252120	1237440	1350070	1401820	1420670	1442570	1522950	1627190	1756320	1968000	2413040	2843740	3035450	3190800	3590870	4325500	5192690	6393320	7977630	9578760	11049800	11959900	12288100	12477600	12350500	13223200	13195800	13335200	12945200	12599500	12235800
	-6.92198	1030610	1034390	1028400	978845	1010880	1004610	1057530	1036760	1004860	1081790	1118830	1076790	1098170	1116900	1219630	1123990	1233010	1223870	1259670	1327520	1513710	1404280	1468820	1557380	1674770	1778150	2039620	2419440	2832990	3028940	3266710	3549950	4272580	5240350	6309180	7887360	9740680	11056800	12140000	12198800	12387200	12498000	13326600	13324700	13409500	13051700	12678300	12237900
	-6.89751	1007360	1000790	1020600	991144	1050220	1035100	1042190	1050300	1019330	1101450	1098240	1097410	1110830	1135470	1183550	1142160	1220710	1245260	1237630	1304120	1467260	1433130	1483650	1549370	1697400	1828320	2065230	2459030	2816250	3066980	3336260	3550970	4216330	5288480	6303110	7843120	9810670	11120500	12151500	12133000	12486800	12621500	13252200	13494000	13440900	13135800	12665400	12292600
	-6.87305	1028980	1017020	1000960	999925	1075940	1048780	1024810	1040550	1029160	1089790	1103900	1110830	1095320	1143490	1173220	1199710	1248150	1258030	1225600	1315200	1401400	1427430	1484120	1552120	1674750	1841640	2035990	2471190	2765850	3080860	3376100	3599530	4217500	5322170	6376160	7956010	9853510	11100700	12186500	12135700	12498700	12651200	13273100	13669600	13400800	13149400	12688800	12247700
	-6.84858	1078850	1023110	994021	1000690	1059430	1051120	1013250	1028020	1058490	1062750	1109520	1137040	1103210	1141750	1180760	1217380	1267880	1244030	1253190	1322230	1410230	1438560	1489890	1551870	1651000	1808350	2061050	2419980	2841870	3024160	3346170	3651000	4260520	5322370	6458710	8025820	9866600	11202600	12163800	12184800	12541400	12668600	13362700	13747400	13404700	13154400	12711700	12371500
	-6.82412	1070780	1011730	1024180	993874	1051390	1072610	1012630	1036300	1079150	1101650	1100540	1145720	1136290	1120360	1190740	1220380	1228500	1218180	1275990	1308630	1415210	1430870	1472070	1559980	1640310	1780320	2098720	2413660	2938190	2971600	3338170	3649000	4268120	5280180	6545120	8090850	9824050	11246900	12173900	12175900	12492200	12669900	13549700	13688800	13521200	13327200	12673200	12515600
	-6.79965	1025540	1016970	1032780	990449	1025710	1089070	1027500	1078720	1088170	1109020	1097870	1129990	1148000	1124550	1168920	1191430	1180900	1249680	1308240	1283390	1398160	1427650	1471770	1584590	1651500	1771750	2095480	2464450	2882510	2998350	3373190	3638320	4234610	5220430	6556320	8255420	9968190	11176300	12308900	12289100	12443000	12823600	13447200	13559600	13682000	13389300	12705100	12457700
	-6.77519	1027480	1017480	1011440	1003440	997256	1062500	1037380	1105280	1094820	1094240	1090880	1082950	1134120	1112720	1142890	1160130	1185410	1271800	1368430	1296180	1391720	1396320	1484320	1598630	1677230	1793070	2072130	2479580	2855730	3063500	3395910	3570590	4246260	5186110	6484320	8151330	10014700	11247500	12318200	12420000	12495200	13076500	13417800	13602400	13648600	13394800	12867400	12319100
	-6.75072	1014430	1016740	1019040	1028090	1009980	1037300	1031300	1083590	1062740	1074240	1079990	1043190	1107410	1089580	1134360	1168010	1226620	1291190	1374830	1318570	1393060	1380260	1484500	1555830	1690420	1809890	2054670	2464900	2902190	3121230	3371070	3539740	4221010	5289400	6514720	8058000	9991150	11201100	12322200	12577300	12610000	13062400	13570200	13680400	13703100	13362900	12968600	12361000
	-6.72626	1026820	1031080	1046450	1030880	1023930	1052920	1024150	1070360	1064970	1098590	1096210	1029920	1085800	1100220	1100880	1165940	1247540	1287720	1323810	1325890	1389730	1414920	1509390	1564740	1700180	1841470	2062200	2448700	2846400	3111730	3367760	3615720	4163180	5354330	6536450	8108670	9946220	11255600	12367500	12673700	12745100	12977900	13676100	13730500	13700300	13277100	13083000	12421900
	-6.70179	1029320	1030080	1032520	1001370	1012230	1087970	1021150	1061960	1081740	1128550	1081920	1061130	1088640	1153900	1124350	1183760	1259880	1232280	1335290	1314310	1387160	1452480	1530360	1571270	1697690	1868160	2069120	2450920	2785520	3138500	3382590	3676760	4178520	5349290	6588790	8120190	10100200	11450400	12359100	12745900	12832500	13006600	13639400	13797700	13764400	13147700	13034700	12484400
	-6.67733	1003480	1012430	1008680	1015040	1011830	1107410	1027350	1064290	1053400	1104830	1080950	1120970	1108390	1177120	1153290	1172020	1250330	1174770	1329660	1323130	1386310	1441880	1518220	1568260	1665440	1857170	2071850	2496050	2797150	3189490	3407210	3621180	4249890	5312500	6551630	8165670	10156900	11618500	12346100	12919600	12837800	13004000	13663600	13926500	13940000	13271000	13030000	12636300
	-6.65286	1012630	1041980	1014000	1044230	1031380	1120450	1035420	1065330	1011030	1108520	1094580	1123230	1118970	1150850	1169740	1180450	1238200	1165320	1301290	1333750	1416350	1389550	1520180	1599450	1651720	1822980	2078890	2547790	2803910	3158990	3445470	3609610	4272520	5355520	6593890	8160520	10020800	11766600	12315300	12894400	12705700	13047600	13676100	14071000	13882200	13424200	13075400	12740600
	-6.6284	1023930	1069370	1044060	1027400	1039430	1116480	1047000	1077110	989164	1136920	1095280	1090450	1134530	1151410	1221110	1180590	1279550	1199880	1312050	1336280	1419110	1430700	1531970	1604580	1661270	1828590	2082240	2604120	2816500	3160200	3424580	3659910	4334620	5378380	6674100	8086340	10018100	11679100	12370900	12841100	12671300	13187300	13736600	14083900	13921300	13310700	13121200	12764800
	-6.60393	1038940	1082720	1041010	1011020	1061570	1098400	1057990	1070960	1005470	1126710	1088730	1057980	1132520	1143160	1205370	1157010	1292150	1256670	1270780	1347430	1452690	1456110	1530060	1590880	1674650	1823030	2089400	2512480	2876910	3216790	3395150	3737890	4390130	5404910	6682670	8186310	10059500	11429200	12438400	12791400	12893200	13262600	13781800	14061000	13987100	13400800	13269100	12931100
	-6.57947	1016470	1075800	1045070	1019460	1050730	1085830	1028120	1093340	1040080	1092940	1097980	1058240	1120750	1124600	1175610	1199030	1241400	1284760	1218170	1365930	1436870	1410090	1527560	1596350	1705060	1810810	2117760	2465030	2905540	3211600	3432570	3777150	4386440	5469840	6720420	8297570	10164800	11356800	12402700	12787400	13044000	13277600	13751500	14069100	13817000	13545200	13330600	12925500
	-6.555	997078	1042850	1080950	1033710	1036750	1090060	1064290	1123760	1072070	1119050	1114210	1098280	1189880	1140530	1174460	1252770	1216270	1284970	1266370	1382030	1402250	1396000	1509160	1586910	1699780	1884860	2133170	2505280	2857600	3137420	3460680	3755790	4338010	5529900	6788350	8248330	10227400	11517400	12443000	12887800	13035200	13303700	13709800	14025700	13884900	13726600	13421800	12901600
	-6.53054	1010810	1052810	1080050	1029600	1042820	1104750	1084250	1124760	1082780	1141840	1148850	1153520	1248800	1167930	1155590	1264200	1255230	1282520	1294110	1359630	1385130	1402890	1493550	1579410	1673370	1955970	2126350	2529320	2871640	3144310	3512030	3709350	4361750	5518060	6801180	8207430	10293400	11701100	12584300	12889800	12967100	13336700	13766200	14038200	14062700	13885200	13537300	12967700
	-6.50607	1082880	1046030	1045140	1036450	1045880	1081710	1090230	1125970	1087440	1117740	1115940	1170950	1232810	1162110	1155930	1259930	1229570	1273350	1301650	1347460	1393380	1413740	1532190	1622120	1695910	1934870	2106890	2559850	2952930	3331260	3467650	3675690	4387230	5438680	6700460	8243080	10278000	11705100	12770500	12899100	12976200	13295600	13876900	14115300	14111500	13903700	13548900	12994900
	-6.48161	1079940	1039700	1061930	1064570	1065260	1060160	1059530	1116110	1108610	1092950	1146790	1169040	1195500	1152830	1191170	1245740	1215320	1292210	1329120	1322980	1409700	1442230	1569170	1654940	1717360	1885160	2094970	2593300	2975820	3279390	3407290	3727090	4364650	5366770	6669120	8305160	10215400	11568200	12940900	13144300	13086900	13256800	13961000	14258200	14127000	13858000	13613100	12934300
	-6.45714	1100520	1066400	1121700	1075730	1105660	1102450	1054450	1082460	1102630	1090130	1177470	1163400	1146850	1151470	1216460	1222190	1247240	1309160	1316580	1313670	1415800	1451800	1572160	1642060	1715350	1900740	2103350	2543990	2927730	3209740	3409490	3790980	4403790	5338170	6755050	8330550	10231200	11607200	12898300	13297700	13261100	13285600	13931600	14461900	14201200	13734000	13518700	12991200
	-6.43268	1115890	1073790	1130600	1056580	1125050	1127300	1041830	1062850	1091140	1083820	1187360	1163060	1117990	1161380	1188190	1215390	1216620	1301900	1282740	1377210	1434660	1455790	1565410	1646110	1705550	1905550	2109620	2457300	2881800	3229590	3420830	3840720	4411580	5366480	6816220	8421380	10208100	11737800	12813700	13210600	13392100	13428600	13980600	14630200	14324000	13876300	13459300	13144500
	-6.40821	1096120	1100370	1120030	1030760	1131120	1144030	1062290	1068330	1099850	1103310	1164770	1138410	1123700	1163780	1150460	1235230	1204150	1301420	1281570	1417330	1421590	1436220	1562930	1640620	1691340	1863980	2125450	2460650	2852760	3201330	3503030	3873650	4418640	5376470	6771010	8405060	10182300	11757600	12855300	13179300	13380800	13484700	14140400	14643300	14390200	14008200	13651900	13212400
	-6.38375	1094440	1121780	1123940	1034900	1123650	1117270	1088300	1072170	1080020	1129090	1138490	1110820	1170040	1145390	1144220	1255670	1225710	1294300	1304190	1356500	1402950	1462220	1559780	1606460	1707150	1829510	2144280	2510810	2859620	3192470	3501370	3827600	4416510	5364270	6726030	8254300	10267300	11725100	12851700	13233700	13260000	13528100	14241300	14554500	14420200	14007200	13672600	13203500
	-6.35928	1129070	1099940	1083510	1066020	1126620	1077860	1082150	1062090	1051130	1121980	1122010	1119140	1196470	1138330	1147670	1221240	1262480	1282610	1301460	1348770	1386150	1481590	1540990	1600750	1759890	1869800	2158900	2511530	2886560	3243720	3454590	3734140	4407980	5416850	6635620	8246380	10356100	11740900	12856500	13310300	13330800	13609700	14232100	14426600	14500300	14140600	13560000	13310900
	-6.33482	1112610	1057750	1072520	1076580	1115400	1090580	1077490	1068570	1076720	1111780	1061180	1170130	1205730	1146230	1154500	1206170	1266660	1290840	1294090	1380650	1407020	1465460	1493900	1618570	1777400	1895980	2138370	2543220	2883060	3315670	3454090	3676410	4476790	5526620	6704510	8328380	10288900	11989300	12888500	13402300	13431700	13695100	14253700	14355600	14867800	14214600	13564500	13310300
	-6.31035	1085190	1043850	1099050	1072890	1093520	1059210	1063150	1089340	1131460	1121240	1061610	1189440	1205810	1155700	1192880	1220370	1280500	1287800	1300510	1423220	1461500	1487870	1469760	1611530	1756190	1841750	2144910	2526060	2902760	3296660	3446140	3763750	4520370	5631840	6713530	8348290	10300600	12131600	12893700	13336900	13593900	13767400	14151300	14532800	15018700	14227300	13604300	13297500
	-6.28588	1078980	1069220	1110990	1082310	1077790	1052060	1067320	1094290	1133810	1119900	1090400	1152870	1208460	1176640	1200860	1238960	1326100	1282460	1317000	1441730	1466500	1508020	1532580	1624180	1759760	1829250	2171840	2501580	2925090	3275620	3433660	3808130	4555860	5688460	6730870	8435110	10385400	12055400	12821400	13328800	13613400	13695600	14252600	14672000	14819000	14236600	13668400	13313600
	-6.26142	1061630	1080170	1109660	1085650	1080270	1063270	1106920	1062650	1084100	1114170	1117490	1103410	1175980	1206100	1199560	1253450	1302980	1285140	1348780	1414250	1453940	1507800	1555060	1648120	1780500	1870640	2173320	2540470	2969320	3289760	3484410	3839860	4596780	5649130	6828440	8513030	10601700	12021400	12774600	13361000	13468200	13792900	14430600	14818200	14793500	14184300	13906900	13309300
	-6.23695	1042680	1102910	1103250	1084520	1093010	1029010	1122990	1036970	1064120	1116680	1138100	1129300	1178650	1216730	1214380	1248100	1341730	1299160	1367530	1360720	1432590	1478920	1529390	1626140	1785570	1905120	2153810	2578920	3031830	3264490	3492780	3869690	4549650	5553450	6789870	8573570	10694300	12063400	12690300	13406100	13484900	14133600	14422000	14827400	14812800	14233200	13868500	13286400
	-6.21249	1067170	1117810	1103480	1103650	1089320	1051220	1140230	1056310	1078520	1144570	1134900	1173100	1238780	1201650	1236970	1227570	1315740	1311090	1386480	1383350	1418000	1452420	1541840	1627230	1821350	1925140	2165290	2614670	3034450	3219700	3508310	3875510	4486350	5499980	6854170	8613540	10600400	12129300	12856500	13507000	13539100	14269000	14316000	14765100	14785800	14340500	13771200	13473900
	-6.18802	1092470	1084070	1090810	1109910	1068050	1074880	1152120	1084330	1085050	1165860	1140540	1154410	1225480	1181700	1253860	1213380	1273700	1301750	1402800	1444780	1440600	1462780	1562700	1633130	1819850	1914220	2206250	2661280	3026360	3299530	3527720	3857660	4395510	5516780	6957520	8632420	10521000	12147900	12978300	13511200	13598600	14254700	14325000	14752900	14824500	14352900	13746700	13696500
	-6.16356	1109690	1048030	1066920	1098190	1052040	1061220	1142040	1106810	1087940	1158890	1131720	1153090	1176050	1177860	1258190	1235970	1270720	1284630	1401980	1473380	1438250	1478060	1560380	1673490	1788330	1918720	2242930	2630020	3034540	3292360	3521780	3803980	4440850	5556830	7004970	8708060	10434300	12184300	13075200	13489500	13633300	14224000	14498700	14873300	14810300	14423300	14022400	13650400
	-6.13909	1112860	1064820	1066560	1077970	1043190	1044530	1106350	1122470	1076630	1143060	1112080	1201970	1178420	1218030	1247750	1286800	1298730	1306750	1381550	1476580	1423870	1500800	1590210	1706760	1808150	1891840	2273480	2624290	3014900	3222590	3583640	3808050	4507810	5613020	6987150	8727270	10486800	12160700	13147500	13474500	13575100	14226500	14630900	14995800	14791000	14440700	14118900	13572700
	-6.11463	1117150	1106220	1060400	1066060	1040020	1056570	1094970	1135660	1087530	1141490	1103940	1200970	1165720	1265510	1245960	1309060	1297970	1330230	1364560	1432710	1465820	1536830	1608840	1683450	1779430	1888230	2305530	2618080	2997200	3216960	3598180	3817300	4610490	5659440	6934350	8721980	10608600	12072400	13263700	13426000	13610900	14282800	14697000	15068700	14852700	14555300	14125100	13507300
	-6.09016	1077270	1114890	1053210	1062550	1037760	1077930	1103230	1133950	1105850	1141420	1100620	1173380	1159090	1258810	1249450	1254320	1285500	1301700	1359030	1357320	1498800	1530270	1594660	1667070	1789240	1948010	2305770	2583740	3004550	3273970	3580850	3840510	4641850	5655100	6956020	8707650	10712100	12054200	13546700	13446600	13805500	14317800	14693300	15082600	14942000	14569400	14025200	13487100
	-6.0657	1045050	1098300	1081120	1075520	1065500	1109330	1087370	1100310	1129130	1141760	1073300	1166820	1189420	1185710	1267630	1180180	1264980	1266660	1345430	1317030	1491150	1526240	1591940	1646350	1830870	1976220	2271260	2565740	2987260	3294980	3577630	3931230	4648640	5628960	6934230	8719830	10744600	12199800	13759200	13642200	13939500	14305400	14629400	15118300	15026400	14489200	13965000	13543800
	-6.04123	1067270	1105920	1115530	1122450	1093850	1097820	1092320	1082130	1144040	1135140	1058550	1169020	1231320	1112700	1263090	1192890	1268650	1278280	1323050	1334110	1460800	1535530	1595370	1647360	1806870	1958740	2213320	2580660	2953570	3208600	3552660	3906680	4624350	5625300	6889170	8708170	10803100	12286800	13809400	13695200	13909200	14196200	14664800	15057600	15050000	14487300	14018200	13736000
	-6.01677	1096720	1112560	1092270	1107330	1083730	1103200	1104000	1096340	1092280	1111430	1068010	1173250	1216210	1107200	1241940	1250600	1280080	1307060	1295910	1362630	1460880	1503210	1590140	1666090	1759070	1923960	2148820	2625710	2983980	3238350	3565730	3869730	4554580	5685140	6967390	8720710	10903400	12296200	13480000	13663000	14004800	14223000	14767100	15016500	15071600	14586100	14244000	13867700
	-5.9923	1100580	1097280	1098970	1008630	1076640	1104160	1112790	1110880	1086780	1107460	1078340	1197280	1234900	1141940	1217000	1261830	1298060	1321570	1312920	1388270	1427060	1486350	1601000	1676990	1759620	1898410	2156170	2650180	3070180	3352630	3574350	3847960	4531010	5778180	7082250	8765300	10914200	12302400	13196500	13839400	14208100	14371600	14819400	15058800	15020500	14642900	14436900	13816500
	-5.96784	1092530	1099670	1086910	1010470	1105060	1097150	1117650	1119040	1132230	1142490	1084610	1198590	1280040	1177900	1190830	1248980	1303010	1308670	1345290	1392980	1371270	1496610	1622170	1668960	1814160	1940260	2238760	2666370	3066650	3382190	3558440	3867170	4611860	5768770	7093930	8775560	10951000	12309400	13271100	13958300	14218400	14446600	14941200	15095300	15020000	14652200	14321700	13756500
	-5.94337	1072540	1115850	1099820	1030690	1121800	1081480	1135410	1100530	1128490	1171050	1093250	1186090	1290510	1175270	1208620	1279380	1253800	1310560	1340670	1402310	1396850	1482390	1588670	1632170	1828510	1954190	2298020	2681380	3024830	3309300	3509300	3816540	4683120	5689130	7115020	8792620	10969600	12405500	13610400	13898900	14142200	14537500	14967500	15198900	15113200	14750600	14188600	13841000
	-5.91891	1067550	1105850	1115760	1067730	1096160	1082380	1131740	1097350	1116020	1174730	1093870	1205060	1263970	1175260	1232530	1285140	1227520	1329470	1331930	1433300	1432730	1490630	1581410	1640500	1808080	1938910	2311450	2679340	3051190	3249280	3466210	3688910	4694740	5712810	7118360	8830850	10884800	12468100	13648100	13919800	14097900	14612800	14868200	15281300	15165600	14863400	14219100	13998000
	-5.89444	1090230	1087160	1104510	1076380	1074190	1121660	1090490	1105320	1123330	1144280	1104180	1180910	1235060	1221620	1240000	1264210	1290060	1317890	1349370	1452760	1439870	1532270	1589110	1616550	1824110	1967450	2282810	2643020	3077460	3292500	3508620	3667730	4642990	5780490	7053580	8892290	10827800	12448900	13426200	14006400	14133900	14607000	14776400	15263200	15190700	14897300	14247500	14008200
	-5.86998	1109390	1098730	1131550	1058820	1102340	1091790	1071650	1106690	1126710	1127380	1140260	1133040	1226700	1277310	1259990	1266530	1328250	1330710	1373130	1442800	1470960	1522450	1606680	1563450	1839260	1963480	2234910	2578820	3041650	3329940	3556840	3883200	4588030	5822800	7076500	8954170	10826400	12528400	13449400	13957300	14209600	14573800	14867500	15288200	15210400	14998400	14420600	13980300
	-5.84551	1109160	1127570	1155090	1093930	1153480	1060530	1081850	1089320	1139180	1113760	1156970	1140320	1239760	1246610	1284430	1274080	1299610	1364950	1402510	1426530	1500820	1517510	1636600	1590200	1816160	1931740	2288380	2557900	3000430	3357120	3562470	3964590	4554400	5866100	7162430	8972880	10933000	12716800	13563900	13821000	14239400	14610700	15067500	15510600	15369000	15022900	14643100	13935000
	-5.82105	1103580	1125840	1135330	1164420	1173440	1095220	1078160	1091340	1124800	1137760	1142600	1166750	1241770	1193210	1299230	1264030	1280800	1384590	1386240	1426510	1515880	1516480	1617960	1630450	1817140	1929620	2279870	2598200	3021180	3404860	3568950	3877060	4569370	5842390	7223140	8971760	11056400	12654500	13554500	13823200	14204100	14668700	15109100	15723000	15503800	14974500	14703400	13771200
	-5.79658	1074710	1106540	1094230	1176690	1185770	1115040	1105430	1097600	1129230	1164670	1144630	1195520	1242890	1161050	1273230	1285650	1278960	1358770	1364880	1429320	1480260	1455470	1604580	1636280	1847200	1926950	2246020	2626020	3066510	3346360	3604820	3876060	4606960	5761790	7265530	8906280	11082500	12497300	13484200	13927200	14250300	14610400	15211100	15570900	15373400	15021000	14725600	13742100
	-5.77212	1061430	1117350	1081020	1162160	1196700	1119830	1141330	1114910	1129310	1159750	1157510	1200310	1257600	1179650	1258930	1308520	1287280	1307300	1384180	1443280	1442270	1433850	1633620	1640160	1856310	1969000	2281660	2650210	3053190	3272980	3625740	3908950	4647710	5751090	7323320	8891940	11115500	12546700	13536100	13988300	14467700	14638400	15357300	15547900	15252700	15022400	14686000	13843000
	-5.74765	1064120	1124020	1111390	1149360	1160310	1111840	1159730	1123800	1130850	1130150	1154500	1203250	1247030	1232010	1274040	1299420	1329940	1310440	1399090	1479370	1426510	1487200	1620640	1690400	1806370	1998960	2247280	2671010	3092600	3323900	3586970	3974370	4665510	5802410	7207410	9014810	11082200	12808300	13579900	14173600	14508400	14766500	15478100	15585800	15224300	14998000	14722800	13920900
	-5.72319	1074480	1088700	1122810	1118550	1112800	1090030	1174620	1122850	1099510	1104610	1179790	1231330	1236140	1223890	1234270	1302080	1361880	1349740	1404250	1516550	1457050	1540720	1582870	1742330	1773900	2062820	2196060	2628940	3136060	3397740	3569310	3980990	4631560	5754670	7081360	9152640	11069000	12984300	13571900	14248100	14456700	14992100	15474600	15537500	15339000	15057800	14716400	13954300
	-5.69872	1093770	1094500	1119750	1111390	1096140	1086300	1180980	1110190	1085300	1113570	1211360	1257160	1222930	1181070	1241660	1294300	1363630	1351470	1404250	1519600	1481380	1555530	1562140	1752020	1770270	2038640	2227610	2593810	3109130	3399060	3650280	4028600	4590510	5693940	7075900	9168770	11210000	13047400	13619800	14217000	14547600	15227500	15427200	15515200	15409300	15226800	14663700	13953700
	-5.67426	1070110	1136200	1135790	1095080	1100780	1075840	1179030	1132130	1137880	1123520	1219500	1251790	1210200	1233900	1265880	1297650	1364850	1333080	1409860	1484610	1512070	1517330	1587350	1732530	1745410	2050600	2281780	2588310	3054390	3376700	3675230	4010930	4646490	5743600	7149640	9099270	11330500	12957100	13933000	14252300	14848400	15317000	15391800	15628700	15484200	15279000	14633000	14005400
	-5.64979	1043980	1162150	1147610	1134290	1087770	1065610	1146050	1162810	1155510	1108460	1186400	1239600	1222630	1321270	1281780	1326480	1352600	1374740	1443080	1445410	1491610	1516100	1618840	1686270	1748780	2051510	2337800	2568000	3023860	3413450	3615390	3971750	4755350	5920870	7262710	9049510	11309000	12927500	14045600	14459800	14900100	15120300	15479300	15813200	15605400	15219700	14553800	14004100
	-5.62533	1046560	1157280	1120800	1165840	1070730	1086170	1136940	1164670	1146930	1125910	1138650	1232550	1230420	1351940	1262980	1309680	1319560	1409300	1487960	1461270	1506720	1550550	1630480	1659210	1766850	2016730	2339240	2560300	3030520	3443020	3547950	3963320	4731330	5943310	7308290	9081300	11312900	12987700	14039100	14438000	14855500	15035900	15485500	15929200	15630400	15200500	14463500	14214900
	-5.60086	1056870	1148430	1091990	1167330	1067600	1135900	1146970	1123180	1168500	1162420	1096030	1243780	1189860	1306800	1258260	1276090	1299110	1432430	1460870	1486200	1490850	1597560	1645170	1661480	1823370	1989550	2291960	2657280	3060070	3427220	3537970	3913670	4666620	5919320	7259470	9208270	11203600	13106500	14016800	14461200	14852000	15183100	15686300	16000100	15567100	15411100	14574200	14215900
	-5.5764	1100710	1157880	1057570	1172500	1080910	1157130	1146160	1094660	1202560	1183910	1094150	1249500	1187700	1245660	1298800	1260420	1303370	1416130	1402480	1515410	1497420	1627960	1692090	1704630	1859930	1954740	2307790	2800610	3099380	3416150	3551210	3878960	4700880	5978910	7238530	9167220	11198400	13232900	14004000	14564200	14937100	15347200	15867200	16084900	15680700	15422300	14685600	14147600
	-5.55193	1107710	1148550	1071120	1214400	1090710	1134150	1136470	1123280	1225390	1162400	1129880	1218310	1222600	1301440	1318580	1263530	1328810	1403640	1387860	1561070	1516850	1582400	1724050	1748420	1889990	1979710	2339830	2809820	3071400	3447560	3573910	3935910	4801070	5993410	7347520	9150540	11290000	13223400	14131400	14672300	14968600	15399200	15735000	16162200	15864800	15336200	14732200	14375200
	-5.52747	1112210	1150970	1088510	1220590	1098610	1114210	1147590	1132060	1216810	1139070	1174090	1202710	1214730	1314030	1340680	1294010	1357830	1379430	1397580	1564110	1549450	1540930	1710280	1753730	1883490	1977710	2296430	2731030	3018930	3451880	3597780	3957420	4815580	6057760	7455590	9203870	11332500	13201600	14185800	14648200	14863200	15386100	15662300	16147600	16051600	15300100	14776000	14470800
	-5.503	1105490	1164080	1085420	1169980	1127810	1118930	1164750	1146950	1177550	1137640	1193360	1245740	1180420	1291880	1313730	1314050	1362540	1374190	1442000	1528510	1530780	1559060	1672900	1754140	1853130	2030990	2323210	2737430	3076810	3405260	3573800	3936780	4748640	6131660	7388590	9314150	11372500	13298200	14154500	14839200	14899500	15337900	15778500	16156300	16092900	15343900	14875300	14357400
	-5.47854	1132190	1148260	1095150	1108750	1136890	1138540	1123430	1111240	1142040	1126950	1206720	1277100	1199190	1265560	1283930	1289570	1378930	1393300	1434060	1500570	1521210	1568400	1632780	1767760	1870160	2036810	2342860	2735660	3181540	3382790	3536800	3928450	4715840	6130050	7310950	9275410	11375700	13364900	14252200	15032700	14915600	15280800	15925600	16156000	15971700	15370400	14995800	14440800
	-5.45407	1168560	1130170	1121310	1073670	1121810	1145830	1082300	1101510	1164080	1140700	1201050	1242450	1222670	1266300	1323540	1302820	1393340	1356520	1346140	1489760	1504990	1597040	1633600	1755670	1876030	1993310	2378700	2741210	3165870	3444580	3597250	3976090	4790890	6065190	7369970	9277820	11354500	13300600	14470200	14942200	15049400	15319000	15900000	16117000	15938700	15471800	15059200	14542900
	-5.42961	1168510	1091730	1152640	1090730	1098910	1117820	1107300	1123600	1170930	1182540	1190130	1186250	1201910	1285940	1338360	1292030	1388270	1331120	1375960	1478670	1486740	1629400	1696440	1742400	1840090	1974950	2362750	2694330	3105420	3545010	3680770	4027840	4883500	5999410	7480890	9368950	11519100	13303600	14634800	14902400	15053700	15411700	15862500	16232700	16062500	15597900	15126300	14529000
	-5.40514	1170300	1110710	1168470	1132570	1143050	1083890	1116170	1108480	1148680	1206480	1153350	1194610	1176900	1306940	1313700	1305260	1379400	1355370	1416940	1501410	1505840	1631470	1736970	1745560	1840630	1931650	2313450	2686520	3129500	3563420	3731530	4046660	4889300	6097680	7562600	9347640	11801300	13423500	14656000	14799800	15129600	15512000	15821800	16328300	16165800	15598100	15162300	14459300
	-5.38068	1153150	1121050	1156780	1147370	1165390	1091990	1089380	1107830	1139740	1215090	1173330	1237840	1193880	1303710	1305900	1320230	1389160	1366680	1457520	1524720	1534210	1614740	1704810	1745400	1858940	1979390	2347400	2678470	3217090	3508720	3773400	4125130	4845130	6138460	7559920	9415490	11745300	13568000	14629800	14848300	15389100	15450900	15853800	16406500	16258800	15677400	15163400	14517400
	-5.35621	1164910	1088180	1162930	1125450	1141750	1108410	1092000	1152340	1131620	1221840	1186760	1237540	1251080	1315400	1299680	1344840	1396270	1365770	1442580	1545120	1567610	1581000	1653820	1749140	1856390	2014380	2364840	2665740	3267820	3475730	3779110	4242270	4839320	6075280	7536080	9552690	11655300	13518000	14633500	15084100	15591000	15391900	15975500	16592600	16301100	15629100	15119000	14632300
	-5.33175	1165450	1103520	1170280	1104460	1106340	1137920	1150610	1197880	1110790	1185470	1204110	1216720	1294750	1305540	1288550	1342020	1392530	1372720	1442120	1535950	1544290	1556870	1658920	1778330	1891880	2036540	2359330	2757780	3307150	3465320	3737110	4175330	4821540	6077230	7527210	9552190	11758900	13503000	14704200	15177400	15621500	15549000	16108500	16647500	16429700	15657200	15040500	14595400
	-5.30728	1148350	1152420	1166850	1115850	1106930	1148360	1171310	1215250	1104050	1153590	1189380	1214080	1297420	1300050	1325430	1379050	1386030	1371330	1445060	1519930	1513540	1569790	1687950	1794940	1940880	2087690	2342970	2798520	3286550	3476160	3789260	4070600	4766680	6068310	7518570	9415730	11816800	13507500	14773300	15169500	15614900	15765100	16199200	16630400	16574400	15671300	15015900	14559600
	-5.28282	1149690	1174150	1163340	1152470	1130030	1126720	1150300	1189310	1133220	1171490	1162830	1271100	1247100	1262860	1338740	1396300	1363960	1372310	1437230	1511740	1547320	1614440	1701110	1760250	1940560	2104740	2322500	2735670	3225000	3487820	3781180	4063270	4834510	6047760	7561000	9432680	11739900	13587900	14765800	15322700	15533300	15746400	16261400	16545000	16489000	15701600	14990800	14513300
	-5.25835	1172490	1178400	1152610	1189780	1128390	1087910	1126860	1160380	1170610	1215720	1190790	1326320	1213190	1258780	1327870	1358920	1371050	1394190	1453400	1519980	1586370	1645620	1684460	1704020	1883500	2064930	2316840	2734910	3225430	3555580	3669980	4088680	4901820	6004370	7573360	9590410	11770600	13584200	14629900	15251900	15466100	15751900	16211600	16577700	16325600	15812700	15020000	14539900
	-5.23389	1183420	1173830	1179010	1192710	1108710	1058480	1120980	1139670	1194370	1233180	1209800	1299850	1212210	1317110	1300110	1328070	1363830	1414290	1474660	1520790	1582470	1627170	1648440	1689630	1876050	2023110	2297860	2807570	3278420	3577230	3702620	4105100	4904260	6013900	7588240	9669870	11693700	13497300	14658400	15163100	15408400	16003600	16199200	16479800	16345300	15852600	15086600	14663900
	-5.20942	1214960	1160880	1200380	1156500	1168200	1090240	1160610	1148630	1198690	1224180	1201220	1267870	1203710	1350730	1280470	1328280	1353270	1392120	1440270	1538920	1570800	1541120	1639420	1732300	1896900	2066770	2342640	2848520	3272240	3533620	3770250	4062280	4951290	6105200	7713430	9660100	11777900	13643000	14793100	15295200	15277600	15964600	16237800	16322200	16204000	15613200	15241900	14759100
	-5.18496	1191540	1163480	1181340	1127090	1194330	1152150	1211820	1194400	1213480	1201630	1200420	1259990	1238900	1345860	1297000	1330840	1403770	1381310	1420980	1497570	1580540	1509970	1682100	1767830	1890200	2158060	2403540	2762190	3254520	3494590	3841400	4070020	4966350	6167700	7794700	9642220	11945800	13776400	14919700	15332700	15372500	16000100	16180400	16325700	16299200	15472900	15302900	14715300
	-5.16049	1177380	1172120	1144720	1147530	1169750	1172920	1237300	1211900	1228540	1214730	1197590	1256830	1252900	1311400	1294480	1350710	1433880	1415480	1437160	1501230	1565050	1544370	1683330	1780370	1928830	2187260	2414890	2688230	3285450	3467780	3861900	4151450	5058660	6198640	7732370	9583510	11938600	13781000	15117900	15269000	15527200	15869700	16419000	16436300	16378000	15702300	15293500	14626000
	-5.13603	1166530	1142410	1118580	1186630	1147140	1156090	1192640	1196780	1217390	1234310	1181640	1253200	1264960	1267760	1284700	1344750	1413330	1426150	1450240	1507270	1535330	1550110	1693860	1816260	1904650	2143470	2440890	2810850	3291510	3509220	3824390	4219630	5090240	6297520	7574110	9572570	11985200	13854400	15240400	15253100	15688600	15922000	16562100	16656300	16281600	15776300	15359600	14629000
	-5.11156	1188000	1111940	1158170	1199320	1125420	1159740	1175420	1176670	1194570	1209650	1206280	1258040	1284930	1279920	1285540	1299900	1409650	1404480	1464320	1550870	1539120	1560420	1705310	1851620	1884560	2072880	2394870	2819960	3316520	3557790	3790430	4239310	5001720	6352460	7558140	9679500	11949100	13869600	15285300	15348400	15662400	16039500	16485000	16710200	16157700	15738800	15248900	14597600
	-5.0871	1199370	1095550	1198640	1172770	1124190	1154260	1184040	1162460	1192720	1188120	1249520	1255440	1270060	1315550	1291640	1287330	1379380	1355430	1465040	1594450	1571670	1610910	1693720	1860510	1863280	2061660	2350470	2765740	3298710	3586670	3740010	4192870	4941530	6336330	7763390	9645580	12032500	13986800	15177000	15318100	15749700	16194600	16382200	16702700	16379500	15794700	15317200	14647800
	-5.06263	1140110	1117190	1192230	1150990	1157170	1168620	1170730	1166850	1188190	1211940	1218770	1237200	1252960	1309560	1292890	1330250	1381070	1347830	1459140	1589050	1574970	1705130	1728500	1838690	1897570	2070340	2350550	2768030	3284670	3608880	3775120	4094480	4934920	6360090	7771570	9718260	12120700	14089500	15166000	15344000	15865400	16216200	16502100	16576300	16419700	15881400	15386100	14567000
	-5.03817	1128380	1132390	1173040	1171280	1198990	1164450	1145370	1178160	1181570	1260880	1229480	1239880	1274990	1292110	1286890	1354360	1412110	1410430	1465940	1489720	1558680	1712820	1769130	1868670	1939710	2095280	2372780	2798560	3247980	3563560	3752650	4028410	5014730	6447860	7828760	9818920	12201800	13960600	15207400	15392200	15780200	16121200	16474700	16541500	16567500	15954200	15446700	14592900
	-5.0137	1149210	1151750	1166720	1182480	1193830	1151720	1142950	1200010	1173410	1271480	1231840	1308620	1294810	1287270	1327080	1337730	1430380	1440890	1457480	1513760	1550650	1713520	1780750	1892170	1922300	2116780	2391680	2783260	3211020	3599500	3766340	4061650	5001840	6481970	8019720	9882640	12139800	13921200	15313800	15434800	15702700	16062500	16305700	16538400	16568900	16021300	15459900	14618600
	-4.98924	1124650	1189260	1184810	1148290	1153490	1163440	1172050	1203080	1189780	1261840	1193410	1328170	1262330	1294960	1373760	1323660	1364360	1416870	1504520	1547230	1598810	1714540	1732530	1855430	1932970	2106070	2338050	2820310	3266570	3590130	3761250	4095370	5025820	6385480	8064970	9902030	12048500	14023300	15332100	15503300	15737500	16032300	16365300	16567100	16488700	15966700	15566600	14732200
	-4.96477	1098240	1203330	1192750	1150520	1137960	1206650	1173040	1211720	1214230	1240220	1213440	1304880	1248040	1286530	1378850	1328820	1328550	1413740	1561170	1570650	1659780	1695490	1730050	1830710	1934350	2083230	2358180	2895340	3305760	3654410	3789420	4106100	4978440	6327500	8018330	9920300	12122300	14208500	15322900	15681700	15732500	16002400	16512100	16626500	16542700	16041800	15583100	14779200
	-4.94031	1134460	1198390	1187270	1172750	1171630	1191880	1151910	1202970	1220500	1240390	1240040	1265980	1313310	1264220	1366800	1350180	1364700	1419910	1533800	1581740	1674940	1676690	1758880	1843870	1950350	2131410	2437150	2850180	3273590	3670890	3800250	4085040	4972580	6257450	8019810	9903810	12188400	14255300	15288600	15880900	15723200	16100200	16435500	16798100	16711000	16137600	15579100	14748400
	-4.91584	1190520	1174640	1157170	1179800	1180300	1154860	1148350	1192430	1222730	1249300	1235360	1242310	1359590	1263610	1339180	1374190	1361620	1398490	1511820	1583160	1635350	1696290	1701400	1846040	1987150	2159460	2514540	2820520	3179270	3615780	3811700	4052580	4957270	6185910	7999360	9859960	12103300	14270700	15257800	15893400	15737000	16166900	16433800	16897100	16685300	16212200	15700600	14762100
	-4.89138	1216590	1147290	1168950	1163050	1168400	1168770	1143110	1225630	1231020	1237270	1258050	1225080	1336450	1294850	1326960	1363830	1320530	1401740	1491400	1571540	1594530	1709860	1668510	1806610	1999430	2144850	2528150	2829160	3205480	3600540	3817290	4091270	4997640	6262290	8007410	9853090	12256900	14262100	15329000	15751400	15815400	16106700	16481700	16894600	16713000	16225800	15626000	14899200
	-4.86691	1211580	1136320	1155640	1192250	1168150	1183000	1153570	1244460	1239150	1224300	1272990	1229620	1259440	1342310	1340630	1367540	1348660	1437580	1496560	1555380	1596230	1696390	1696900	1769690	1956490	2143240	2460940	2814650	3316280	3584750	3821640	4233810	5105360	6396180	8011050	9940240	12473100	14332300	15309400	15765500	16006400	16041300	16494000	16830500	16646000	16162100	15479900	14894700
	-4.84245	1188320	1169440	1141150	1214250	1187200	1209060	1166820	1216520	1286620	1223620	1254370	1232700	1244480	1345500	1333940	1390100	1395960	1468230	1519770	1561850	1635220	1712790	1714450	1797080	1968360	2153420	2460910	2775620	3380540	3558310	3795310	4359180	5168730	6378980	8073120	10057600	12493800	14278700	15354200	15851900	16191400	16138400	16537300	16813100	16564900	16118300	15504600	14768300
	-4.81798	1158220	1195080	1123320	1214420	1189010	1219110	1176460	1191630	1300340	1236800	1224560	1243110	1294010	1295030	1313700	1409220	1409020	1477780	1500780	1578560	1649960	1726220	1695520	1834230	1975320	2165090	2520410	2773970	3413320	3587830	3803060	4406340	5184020	6387550	8073410	10174800	12471000	14208700	15426200	15895300	16164200	16234700	16516700	16811700	16567700	16111900	15323300	14690800
	-4.79352	1136890	1201050	1128120	1183350	1153620	1241500	1211320	1180250	1241020	1264320	1206660	1237330	1322210	1261390	1338890	1399290	1479030	1465530	1489400	1601040	1632440	1669250	1707660	1846700	1983050	2193890	2509080	2850600	3423160	3559750	3839480	4293110	5157160	6429450	8108510	10193700	12479300	14323900	15466000	16012500	15908500	16154400	16525700	16917900	16626200	16112300	15211600	14750800
	-4.76905	1127270	1192260	1145380	1164000	1135200	1211310	1219450	1162180	1192070	1262060	1221630	1274470	1314850	1240110	1350830	1407720	1523960	1455390	1494840	1610970	1663140	1645260	1744270	1877600	1989810	2215680	2465610	2893730	3380360	3508470	3919310	4287660	5173070	6415880	8122480	10107000	12527200	14385200	15428800	16086700	15730600	16151500	16490400	17054900	16712600	16047900	15312400	14896400
	-4.74459	1159570	1202090	1165350	1193110	1161760	1158010	1183660	1185530	1191050	1222030	1256210	1327270	1292730	1240730	1331550	1417710	1503510	1447530	1486970	1588030	1696070	1710990	1803050	1921210	1963870	2232430	2484950	2866610	3408880	3550280	3971730	4329290	5198510	6484430	8167300	10052400	12559400	14424800	15552600	16239200	15677400	16202000	16538100	16848200	16695800	16068100	15308500	14914900
	-4.72012	1179620	1212570	1181250	1182940	1163740	1171140	1157850	1223750	1208590	1212510	1253320	1334100	1302910	1278140	1338820	1423590	1498780	1462390	1515480	1557610	1645260	1728200	1861410	1957250	1941430	2255780	2522450	2845330	3511240	3616590	3970180	4326380	5163280	6581150	8213280	10044900	12636000	14322800	15622600	16260600	15685200	16277600	16594900	16833200	16759400	16080200	15234000	14813700
	-4.69566	1163290	1187500	1188580	1170940	1155680	1170100	1170540	1246490	1197080	1201070	1252780	1333610	1315860	1312410	1325600	1423400	1522150	1491470	1538270	1538210	1639430	1669350	1850540	1891270	1979810	2272230	2502440	2846750	3497170	3616350	3924050	4349160	5086600	6574930	8119470	10117600	12634500	14348100	15568200	16120000	15683800	16322500	16666300	16918000	16825200	16168400	15233400	14669700
	-4.67119	1160170	1147260	1223460	1193710	1171290	1180340	1229250	1227710	1202720	1214480	1269270	1371040	1316750	1326170	1303150	1401540	1483640	1497110	1519100	1564120	1661970	1635380	1776140	1856440	1991120	2259180	2471720	2870100	3362340	3623200	3891970	4388180	5069410	6510180	7996770	10185300	12575800	14447100	15556600	16011900	15795200	16239600	16770300	17033000	16870600	16137900	15215300	14620400
	-4.64673	1183990	1141780	1224960	1204140	1183010	1175560	1265750	1177000	1225560	1249870	1253130	1389210	1360120	1332000	1297830	1388070	1448010	1492450	1530450	1572630	1627350	1646280	1778250	1824970	2035960	2171590	2487640	2903250	3314360	3685180	3870310	4385970	5158450	6526490	7972800	10295700	12584800	14436400	15599700	15891500	15958500	16165600	16780000	16992100	16854800	16085800	15244600	14590400
	-4.62226	1215910	1193520	1182060	1206460	1192650	1191750	1250420	1168250	1205760	1260290	1241400	1378390	1355250	1322230	1302270	1388180	1469160	1445130	1526250	1532960	1602510	1651460	1760630	1817320	2058230	2153760	2474240	2942040	3370010	3736750	3877550	4377890	5211440	6607090	8023200	10407100	12588000	14443600	15589700	15957000	15933000	16355200	16710100	16835800	16733000	16069100	15288700	14603000
	-4.59779	1212270	1241570	1160690	1219450	1171930	1235660	1214520	1205940	1209720	1245630	1267410	1331050	1302010	1296050	1314390	1401180	1506460	1415500	1473860	1503470	1584980	1627690	1770560	1872650	2050960	2202220	2512410	2979400	3387900	3743230	3936790	4373770	5152920	6587650	8156260	10362900	12538700	14556100	15588100	16151400	15895100	16568400	16623500	16915200	16656300	16085200	15270800	14564400
	-4.57333	1189470	1249500	1197490	1248470	1159180	1264340	1200310	1220760	1203380	1231020	1269190	1286290	1322210	1288030	1324810	1427470	1521860	1468280	1472190	1534110	1551270	1624280	1777290	1891320	2049600	2231210	2575300	2983860	3372550	3708030	3966000	4410050	5095980	6536370	8255920	10309800	12502200	14655700	15535700	16322000	16024700	16505300	16514000	17000700	16616000	16135500	15227400	14389700
	-4.54886	1175370	1239280	1235980	1214000	1167430	1257550	1218210	1191330	1222560	1249160	1256050	1283580	1346500	1313110	1346490	1444070	1513990	1490570	1503030	1582370	1560510	1649260	1770540	1877780	2048750	2262180	2566060	2983150	3399300	3661330	3953000	4427580	5126400	6521660	8335610	10309200	12535900	14591200	15516800	16254900	16234300	16367300	16496700	16874200	16526200	16090700	15209000	14374300
	-4.5244	1163840	1221410	1234710	1185650	1195250	1230040	1225900	1170220	1258780	1220870	1260660	1273560	1339100	1396290	1367510	1443480	1490020	1468410	1515600	1612750	1600900	1686920	1789720	1856920	2029920	2251370	2513350	2974120	3387400	3657440	3947610	4437630	5165530	6533850	8344000	10301000	12520900	14497500	15581000	16189300	16216700	16203500	16496800	16696700	16533200	16094500	15092500	14623700
	-4.49993	1182260	1216760	1223540	1174580	1216340	1226000	1218050	1170680	1226250	1144880	1243390	1287220	1303040	1380120	1384510	1429180	1463980	1453790	1551590	1622310	1619320	1731340	1867590	1875540	1978710	2221370	2518200	2938420	3367260	3608030	3956840	4446410	5229740	6595280	8246550	10385500	12603000	14416700	15721400	16134900	16089900	16201200	16420900	16740600	16727900	16247200	15151100	14679300
	-4.47547	1218840	1210770	1243200	1184500	1204150	1245220	1220090	1161340	1225370	1199940	1225490	1312530	1285000	1328430	1408380	1416650	1474610	1467860	1582180	1622870	1617560	1749670	1917490	1908890	1930470	2287870	2563560	2900530	3393940	3551910	3966130	4400020	5232820	6574020	8219410	10419100	12731000	14472800	15745500	16063600	16185800	16407700	16498700	16764700	16832400	16397500	15326100	14664700
	-4.451	1253590	1203040	1280260	1225790	1173520	1250760	1203390	1164290	1252010	1275120	1207660	1314200	1285490	1326880	1399780	1451570	1502340	1526590	1573270	1634370	1657890	1753340	1849310	1891140	1941970	2323080	2554630	2868430	3400570	3617900	3916600	4311280	5195650	6621530	8260170	10282400	12790900	14653500	15735900	15966400	16230600	16462700	16635000	16837000	16696900	16254400	15382100	14796300
	-4.42654	1267470	1206110	1317740	1222020	1175140	1247290	1205010	1215090	1241240	1288140	1230640	1314190	1292300	1373230	1374590	1484010	1514840	1598750	1564230	1630110	1688690	1718550	1808580	1865150	2002050	2317950	2541100	2901980	3431230	3743080	3847200	4269330	5190060	6646410	8270430	10283000	12832400	14799200	15735500	15911600	16137100	16439600	16714700	16920200	16547700	16046700	15296100	14825500
	-4.40207	1244180	1207720	1308380	1186450	1178630	1263680	1231710	1246650	1229250	1284120	1279470	1305490	1308010	1336950	1350710	1434800	1484090	1585560	1556720	1587410	1683580	1680530	1789600	1896310	2029240	2252680	2516190	2947340	3476690	3798000	3863770	4357480	5175540	6632010	8300110	10298100	12813100	14812000	15741600	16006900	16079200	16397000	16715900	17068400	16516300	16039400	15222100	14620700
	-4.37761	1251310	1199950	1270810	1194450	1188380	1251590	1254080	1257590	1236650	1275670	1294100	1296120	1316080	1333860	1363160	1380960	1440270	1546280	1556400	1536470	1652750	1657890	1780200	1889910	2020600	2228850	2486340	2918860	3469380	3755690	3923620	4439670	5192640	6710350	8333860	10263100	12821100	14751800	15834900	16249400	16043100	16386200	16646600	17196600	16563700	15959400	15266300	14523900
	-4.35314	1240190	1195510	1251980	1259580	1229510	1193490	1237620	1284800	1245490	1274590	1300520	1318050	1302100	1307460	1355610	1403100	1424970	1561830	1541920	1527350	1627400	1662520	1780930	1873970	2035220	2234330	2485350	2863820	3386930	3683290	3945210	4516800	5299560	6672970	8319730	10296200	12823800	14744300	15872300	16113800	15970800	16428100	16648600	17214500	16703300	15949300	15313900	14524400
	-4.32868	1205360	1201040	1276140	1275860	1283770	1189370	1229250	1247440	1242980	1250580	1297360	1347450	1308890	1289420	1357900	1432330	1431900	1535390	1509080	1549910	1643470	1649790	1827060	1860900	2039350	2202510	2475920	2870930	3352220	3674690	3996720	4489320	5351660	6619890	8347900	10464800	12900000	14709100	15911800	15900600	15899400	16427000	16765500	17232700	16796800	15936000	15351900	14627800
	-4.30421	1205460	1221310	1285490	1226820	1251670	1222320	1265520	1218360	1256520	1286350	1336520	1365550	1318930	1321100	1385800	1406320	1459800	1529980	1517820	1573230	1686140	1643560	1827790	1843380	2043360	2224970	2406110	2970330	3454530	3683100	4083230	4416070	5309550	6639240	8410920	10396700	12938600	14708900	15984700	16038000	15822700	16408000	16743900	17105000	16739000	15769900	15301100	14672800
	-4.27975	1205020	1222690	1269340	1198580	1240010	1221220	1275150	1245600	1246990	1289190	1345000	1360740	1344110	1303790	1401210	1369020	1468900	1525080	1511320	1606400	1682030	1673770	1824220	1839470	2095060	2217630	2427690	3008120	3495570	3704500	4084820	4440300	5271810	6622570	8441920	10208000	13065300	14698600	15887100	16430900	15864800	16282200	16627600	16982700	16684300	15876100	15020400	14548000
	-4.25528	1206570	1225800	1261120	1202500	1254020	1229350	1278760	1200550	1219290	1323210	1348450	1339840	1367210	1354780	1405150	1343360	1431370	1498940	1489120	1618720	1625230	1699800	1816820	1859580	2094680	2191400	2509720	3017540	3488150	3708260	4020300	4467030	5301020	6644770	8424070	10208100	12997900	14556600	15771700	16375500	16062200	16294900	16613400	16868200	16661400	16142100	14846700	14316100
	-4.23082	1236520	1229850	1241500	1191350	1254130	1255170	1259070	1199990	1222080	1326490	1359140	1351320	1392710	1380450	1380450	1368860	1419730	1469270	1491120	1582120	1638990	1671980	1801500	1902500	2051760	2193260	2585140	2998740	3478610	3719040	3904190	4418090	5308850	6784480	8425360	10442700	12955700	14556800	15796800	16088700	16216100	16304700	16702600	16842800	16688700	16273500	15050600	14265300
	-4.20635	1247500	1225060	1207470	1155790	1218380	1254200	1217580	1258850	1263490	1321790	1335190	1376300	1412610	1405520	1328950	1420210	1459540	1508460	1532170	1529980	1668870	1679130	1797800	1924830	2042160	2165070	2586740	2987990	3466580	3692280	3885160	4392520	5308120	6809260	8478300	10647700	12987800	14808600	15907300	16144600	16027500	16308100	16858400	16774400	16659600	16041300	15347200	14489000
	-4.18189	1241840	1227700	1218990	1163800	1152130	1212090	1195540	1262490	1240430	1347330	1341020	1384770	1393570	1396750	1336100	1419400	1487040	1574830	1581630	1559710	1674330	1686490	1793260	1933890	2058960	2168480	2586110	3027230	3474760	3685500	3905240	4335290	5296140	6758500	8554970	10629100	12871400	14988300	15943800	16281600	15893200	16256100	16770900	16755000	16647000	15944100	15345800	14678100
	-4.15742	1232460	1220210	1247590	1194610	1172480	1169280	1233650	1261540	1225370	1359720	1343280	1357560	1340230	1365200	1387670	1430930	1487140	1582390	1625430	1552420	1703080	1719960	1789040	1941830	2063040	2212160	2562480	3048060	3458920	3729910	3954190	4318930	5272860	6755900	8541420	10542300	12756800	14913400	15888700	16185000	15947700	16193400	16716000	16957000	16577600	15883600	15220400	14673300
	-4.13296	1247290	1247450	1234000	1200230	1206190	1154510	1270320	1303560	1256270	1311470	1305800	1352340	1307440	1359700	1381970	1428910	1489230	1569780	1625260	1548790	1654180	1750350	1766110	1918030	2051770	2232230	2588240	3097570	3430990	3734330	3999830	4352760	5309330	6855820	8388380	10491800	12929000	14737900	15915700	15990900	16158400	16229200	16537800	16956300	16580100	15778200	15036100	14577100
	-4.10849	1274840	1263230	1223560	1214230	1202590	1167480	1236950	1277690	1298350	1288140	1265540	1372490	1319950	1377850	1396290	1415090	1457040	1532600	1554190	1589180	1576150	1744250	1769440	1896620	2035590	2234680	2587940	3121750	3436390	3750810	3990920	4400880	5383730	6859840	8305440	10432600	13004300	14725900	15792500	15973700	16127600	16222300	16489800	16947100	16354500	15883400	14902500	14451400
	-4.08403	1310790	1198200	1249830	1239780	1244790	1227050	1210470	1260970	1319950	1257990	1286540	1360920	1356920	1388430	1378340	1383220	1443340	1532040	1565100	1621690	1585980	1754150	1811160	1889330	1993580	2218340	2522880	3052660	3421500	3720020	3955870	4410430	5432470	6845280	8417830	10458100	12962700	14685200	15660300	15880600	16094300	16209700	16530000	16776700	16237100	15870100	14929900	14242200
	-4.05956	1305420	1153050	1286740	1241140	1253990	1295410	1263260	1272930	1291670	1235980	1343540	1327530	1352760	1379970	1351610	1416040	1468620	1510300	1591310	1645010	1609560	1715800	1841890	1908750	2010610	2131450	2479710	2983120	3390190	3715850	3946340	4452210	5421300	6766750	8398730	10495400	13020300	14484200	15766600	15819100	15960100	16237800	16444500	16683600	16172400	15887000	15054200	14096900
	-4.0351	1236780	1228430	1327360	1238690	1236080	1281870	1264870	1282040	1276350	1251090	1329280	1306460	1345310	1381420	1395510	1470420	1488420	1455400	1613710	1638390	1637470	1754750	1832240	1941440	2046300	2073730	2510660	2970660	3391260	3700140	3976610	4541990	5329090	6763520	8377020	10285800	12992500	14604300	15836700	15891800	15866000	16206200	16528400	16717900	16308100	15882100	15094400	14200000
	-4.01063	1226030	1286070	1334090	1243820	1245040	1228490	1261970	1284170	1298410	1265370	1291970	1268080	1334250	1407100	1425440	1473690	1513080	1486250	1612730	1606800	1657150	1735550	1775310	1953070	2050680	2134400	2504890	3008340	3453840	3677880	4015680	4499880	5390800	6755580	8456970	10198800	12931100	14748300	15765800	16018100	16054200	16051700	16555300	16731600	16480900	15711100	14950700	14195900
	-3.98617	1235670	1253720	1283030	1243230	1235000	1208660	1282000	1270830	1330110	1263830	1288330	1239560	1322860	1363560	1412570	1550950	1520610	1517540	1592800	1597400	1720750	1696540	1731450	1946760	2022940	2211290	2535550	3027810	3453130	3663050	4026450	4422980	5381190	6677420	8469830	10348500	12952900	14718700	15763100	15973000	16109200	15858200	16461600	16805500	16539300	15631300	14803000	14165600
	-3.9617	1254640	1237640	1255640	1221300	1276320	1207190	1274080	1223650	1339200	1253320	1360900	1248720	1353110	1344600	1443170	1527120	1494650	1545990	1534160	1566930	1828350	1709310	1760370	1899300	2006470	2226250	2576200	2977510	3396780	3793280	3913880	4431180	5337890	6650140	8479430	10448100	12913100	14733600	15793800	15745000	15972100	15740100	16428800	16731400	16525200	15525800	14788900	14132000
	-3.93724	1238070	1235780	1238480	1238520	1287240	1186630	1253190	1221090	1307390	1262070	1370150	1301420	1393730	1407720	1436620	1450970	1467280	1521610	1510010	1610670	1838410	1743240	1826580	1838790	2050130	2193710	2531850	2932880	3345490	3860390	3844180	4441380	5362620	6666170	8425600	10488800	12816200	14683400	15804900	15726800	15855400	15845400	16451800	16641500	16515400	15551500	14779000	14117500
	-3.91277	1195200	1235170	1234320	1274230	1233010	1196640	1286860	1271870	1282000	1284780	1337770	1323070	1390100	1457490	1394990	1421710	1461160	1488460	1554630	1718840	1774240	1711840	1843590	1857440	2066770	2181070	2506980	2957150	3315960	3826190	3950610	4451310	5420060	6724370	8363320	10467700	13045100	14644700	15679000	15877100	15770500	16028600	16459800	16622500	16587300	15586600	14783700	14132500
	-3.88831	1212940	1251450	1237020	1291860	1239390	1249840	1281920	1280980	1270110	1261520	1340420	1323680	1362670	1450940	1367480	1456930	1475300	1469880	1593860	1698460	1745510	1671580	1825630	1912790	2042500	2221090	2551540	2980100	3380480	3795140	4021650	4451680	5519050	6847190	8397470	10465500	13158200	14747300	15674300	16058000	15864500	15990400	16493700	16545300	16448500	15571200	14855200	14223200
	-3.86384	1237070	1196400	1235120	1284750	1264840	1300900	1275570	1281170	1286570	1204690	1320490	1329680	1363220	1404220	1371440	1486280	1457080	1471790	1605180	1701960	1768760	1765980	1843180	1943100	2062070	2253300	2584470	3005530	3440850	3724030	4074570	4412960	5517230	6950680	8496310	10470800	13076800	14684500	15650300	16118000	15727800	16035600	16290800	16554000	16518500	15679900	14768100	14234100
	-3.83938	1248320	1173680	1229260	1242390	1301170	1277870	1316620	1312890	1322800	1205830	1321620	1317400	1406880	1369100	1390120	1481860	1450990	1497470	1601620	1703630	1748800	1879010	1852890	1942890	2019200	2266170	2579940	3060070	3446950	3677250	4141700	4423090	5408170	6916700	8542730	10593400	12976300	14477400	15542400	16197200	15530800	16004100	16195000	16555500	16444100	15694900	14690600	14091400
	-3.81491	1290380	1274740	1225590	1206360	1302630	1261750	1335180	1305560	1331350	1248740	1330020	1309960	1432040	1385820	1371710	1438540	1450320	1520920	1638660	1675190	1710830	1822750	1856380	1941970	1959410	2254390	2578750	3067560	3470610	3694330	4108920	4433060	5372750	6818660	8493200	10750100	12871400	14480900	15457600	16172100	15618600	15908800	16111900	16549100	16355800	15642300	14726300	13943000
	-3.79045	1301460	1290270	1244090	1221400	1257310	1293180	1313760	1287270	1308450	1276370	1314400	1299580	1396450	1435370	1399400	1439970	1465540	1526160	1643460	1661820	1719630	1814580	1850480	1934610	1929350	2198780	2568080	3033010	3398400	3690620	4120890	4405550	5360380	6807560	8560820	10737100	12800700	14543000	15470500	16002100	15686100	15862000	16015000	16468900	16242000	15653500	14785500	13885800
	-3.76598	1301850	1231890	1290030	1248650	1206260	1304350	1299820	1300980	1301010	1295290	1338430	1325020	1320180	1454110	1465490	1443970	1483210	1551030	1610190	1693360	1747210	1867550	1845530	1912050	1949370	2191800	2520540	2995960	3328740	3702090	4142800	4402800	5273790	6738310	8594210	10574600	12741500	14625000	15495300	15889200	15635900	15725500	16014500	16186600	16290300	15608300	14662400	13979200
	-3.74152	1290770	1264650	1339110	1275580	1242680	1283010	1320300	1340980	1327150	1309120	1398380	1394160	1294840	1456450	1443760	1445910	1475060	1567670	1566870	1731200	1760600	1857920	1887260	1904600	2020800	2223540	2510950	3034660	3369070	3730510	4113520	4472810	5277870	6694850	8556800	10477000	12754800	14499800	15501700	15755800	15570400	15577500	16043400	16025100	16232900	15439800	14419800	14033300
	-3.71705	1307400	1288330	1303280	1301690	1242450	1290640	1306230	1347530	1358740	1284840	1372340	1400200	1306690	1462030	1362200	1462810	1516170	1571800	1590640	1769890	1769000	1744390	1935030	1936760	2063380	2225720	2520690	3010750	3456630	3722990	4023800	4522700	5342740	6752890	8458260	10545000	12807400	14392400	15491600	15806600	15496700	15578300	16004100	16085500	15960400	15479900	14251800	13969900
	-3.69259	1322900	1271870	1253540	1297980	1248100	1328890	1270390	1301520	1367010	1289890	1311370	1366950	1358060	1448560	1361650	1498080	1558410	1573690	1641470	1768730	1804020	1701560	1929760	1980300	2007660	2203080	2533750	3000690	3521020	3734990	3962110	4516340	5416380	6802610	8387720	10508800	12833700	14524400	15437800	15830400	15546700	15610200	16062600	16243400	15801900	15548100	14318500	13979600
	-3.66812	1329400	1281380	1250420	1261760	1284030	1327030	1256700	1268310	1334100	1355410	1288570	1366660	1404110	1405610	1411200	1483750	1502860	1538370	1688640	1681460	1809530	1769860	1864140	2028460	1981890	2227950	2508840	3027560	3507000	3786040	3977760	4520120	5466350	6825160	8421710	10411200	12784500	14544800	15450000	15723500	15589000	15465300	16234600	16322000	15877400	15342800	14457800	13933100
	-3.64366	1310990	1308860	1269260	1270980	1269450	1252890	1279010	1259140	1321980	1365840	1298270	1375130	1379820	1381390	1484390	1465240	1476500	1510100	1692990	1611170	1764660	1821870	1850030	2015880	2047060	2275580	2458790	3003950	3457900	3818300	3929740	4510640	5371610	6765160	8440340	10313900	12648000	14508100	15463100	15624000	15474000	15477400	16262400	16286000	16000100	15175600	14570300	13832000
	-3.61919	1314470	1292590	1306580	1326920	1248580	1252430	1289200	1318960	1310720	1337390	1328840	1352490	1390040	1393970	1521700	1500770	1481580	1509050	1651210	1589130	1716320	1819850	1858780	1895560	2097080	2267280	2497740	3003230	3418400	3771140	3943720	4464860	5281880	6706560	8288330	10169600	12569400	14510100	15515800	15543500	15398500	15730600	16009300	16140300	15932100	15199600	14409000	13757000
	-3.59473	1354660	1291160	1284300	1309910	1258640	1301950	1275010	1401980	1286080	1314800	1356840	1379670	1378530	1433240	1478300	1545730	1506910	1519710	1639990	1611440	1700010	1775950	1885720	1866760	2063000	2253620	2538010	3001960	3408810	3713080	3917810	4400550	5312830	6658340	8164110	10071300	12622400	14392100	15458100	15549000	15399800	15748200	15882600	15981200	15735800	15202600	14203600	13753000
	-3.57026	1379360	1315450	1230610	1271700	1302910	1331200	1278620	1424640	1271130	1299840	1308640	1384340	1395820	1454730	1429860	1550450	1539090	1552290	1642880	1653520	1713480	1743740	1905570	1888720	2073140	2226160	2512960	2988460	3421250	3739110	3930400	4347690	5292410	6589170	8080680	10119800	12748000	14139000	15300700	15487900	15442400	15536300	15989900	16046000	15709800	15062100	14285900	13755700
	-3.5458	1367070	1346590	1255970	1268550	1320680	1299990	1312930	1386300	1256970	1283120	1277440	1383050	1401780	1436930	1411070	1520150	1505600	1572770	1618180	1692210	1730700	1767880	1902190	1880820	2048700	2210910	2474410	2962750	3403300	3765440	4012870	4377960	5282140	6603950	8091780	10295900	12727300	14040500	15077300	15427100	15376800	15403500	15998600	15932100	15736500	14979500	14289500	13676300
	-3.52133	1344790	1329700	1281590	1267120	1284160	1266720	1355970	1320530	1249140	1261820	1301420	1401010	1368040	1424740	1393010	1487220	1478630	1599640	1618840	1661400	1737340	1785830	1882680	1862090	2043580	2269730	2456680	2929300	3356160	3732610	3973680	4358540	5311240	6667410	8122960	10351000	12668100	14137600	14962400	15350300	15249900	15350800	15802200	15666700	15614600	14985500	14192200	13625700
	-3.49687	1346970	1326760	1298220	1241500	1263210	1245920	1347280	1325570	1284360	1258750	1335870	1407900	1413850	1447870	1393350	1472380	1439350	1618830	1635410	1635000	1684300	1775250	1870580	1850760	2105340	2272130	2477530	2920880	3343490	3624860	3882280	4379940	5288710	6675830	8102890	10268400	12606300	14134000	15030200	15351800	15152200	15230500	15680600	15728100	15569100	14996400	14115700	13520400
	-3.4724	1335430	1324800	1330890	1292900	1278700	1243610	1288880	1353840	1345880	1295710	1354010	1390340	1438590	1452990	1432020	1477780	1460680	1620420	1604290	1673940	1674360	1766740	1856440	1903150	2077310	2238710	2490660	2892070	3369970	3567960	3817900	4402730	5253700	6639230	8123820	10126000	12507700	13953600	15077800	15279700	15122800	15209800	15597600	15979000	15534200	14889500	14236600	13304400
	-3.44794	1334760	1280170	1367770	1345400	1301770	1232440	1276060	1382360	1377540	1362390	1367570	1371980	1430540	1421580	1464870	1489200	1502330	1616910	1603590	1702800	1718560	1771260	1821120	1945070	2044300	2210740	2513810	2898520	3346070	3582430	3833310	4360020	5187570	6620720	8234540	9990650	12311400	13904300	14986500	15157800	14935300	15167000	15467300	15900000	15351900	14718600	14223400	13058900
	-3.42347	1351500	1263280	1402380	1325510	1330450	1237510	1314190	1400850	1374980	1376720	1409950	1354220	1442060	1377140	1476480	1517600	1491240	1609080	1644230	1642470	1757210	1761540	1834620	1884050	2021500	2177760	2547250	2885060	3277150	3555720	3863140	4312630	5114910	6538450	8290820	9959560	12195300	13943900	14834900	15091200	14729100	15075400	15355800	15776400	15368100	14631500	13998600	13057700
	-3.39901	1352200	1282450	1357820	1330510	1329850	1274440	1349530	1391600	1332680	1371530	1441560	1323560	1447050	1370080	1452380	1525150	1508110	1615670	1669880	1607270	1765490	1726270	1838840	1926820	2044820	2153740	2541510	2872460	3211100	3571860	3890840	4310750	5082340	6423450	8279740	10088600	12207600	13905600	14696300	15037100	14848000	15197200	15279400	15805100	15400000	14633300	13984700	13192500
	-3.37454	1344740	1290870	1312990	1342740	1313610	1326250	1350340	1371640	1302780	1375310	1422230	1373270	1355870	1410140	1440150	1488490	1569530	1600060	1679060	1649210	1776640	1734950	1831090	1975210	2095260	2165940	2498180	2919240	3213960	3645860	3829110	4282360	5142280	6378040	8316180	10122600	12280700	13772000	14727000	15040700	14999000	15189000	15312100	15723600	15328900	14548100	14017800	13267200
	-3.35008	1363150	1304680	1300030	1321240	1322010	1350070	1333970	1333340	1315240	1350770	1432770	1408920	1365250	1428620	1477660	1481790	1600660	1550820	1660360	1668070	1764870	1769990	1869230	1974010	2108740	2182710	2453870	2933960	3214020	3636430	3757600	4261400	5224230	6500010	8228380	10034200	12314300	13564100	14707300	15159900	15084500	14998500	15255800	15540200	15291600	14397000	13682400	13231500
	-3.32561	1390920	1321530	1334500	1300190	1322280	1334570	1349100	1304200	1337450	1328940	1435040	1369010	1406440	1430910	1469300	1513080	1602430	1550020	1630660	1663620	1765340	1779480	1834470	1937290	2031410	2205620	2439900	2897910	3245820	3563560	3792580	4316290	5173630	6607900	8152070	9985740	12179500	13516200	14727600	15301700	14923300	14840300	15187200	15424400	15251600	14318300	13435300	13105800
	-3.30115	1354790	1321890	1384940	1278390	1314570	1301410	1359180	1313230	1351700	1318980	1388200	1357920	1422050	1449770	1449870	1524060	1568000	1587220	1613730	1653330	1760300	1764430	1802570	1929990	1997100	2211180	2456010	2884090	3285470	3536420	3857070	4319600	5129190	6570320	8146820	10017000	12156600	13709900	14675000	15091000	14733800	14704200	15175700	15404300	15180900	14191000	13372800	13010200
	-3.27668	1319950	1335860	1375150	1282120	1331040	1316100	1370720	1353520	1365080	1339960	1383020	1392850	1351000	1496770	1493320	1482990	1532180	1596440	1666000	1631920	1727750	1751300	1829660	1939210	2011540	2195860	2451920	2859110	3284650	3535840	3850540	4219300	5108910	6423280	8111710	9971570	12238500	13827900	14441700	14786800	14801000	14761800	15101800	15451800	15106600	14068400	13509500	12909700
	-3.25222	1316000	1349840	1329360	1291000	1345910	1352190	1397330	1365180	1393240	1351450	1402030	1419870	1305860	1526500	1554450	1471340	1524610	1601120	1709860	1643680	1741140	1758470	1818070	1953890	2028920	2158230	2435510	2809550	3313150	3525120	3811080	4183990	5102200	6314660	8050050	9929200	12233200	13872300	14142100	14658100	14758300	14779400	14946700	15392400	15000100	14115300	13628500	12847400
	-3.22775	1321530	1345270	1341240	1314410	1337000	1380400	1412020	1395970	1423290	1337830	1387110	1476310	1338840	1472520	1558710	1479880	1513950	1618190	1711380	1668740	1718270	1772720	1811170	2007460	2086480	2127390	2441240	2809240	3350890	3505800	3841620	4276280	5083640	6348430	8008010	9778200	12199100	13742600	14103100	14519700	14593700	14690300	14882100	15162000	15022200	14070100	13449800	12798500
	-3.20329	1312180	1378770	1393110	1323720	1311020	1378100	1408830	1440550	1413080	1361500	1341980	1494640	1380430	1454500	1562050	1514160	1521390	1598350	1705710	1695080	1644140	1787250	1846960	1986750	2117200	2160460	2419980	2829630	3310170	3526700	3887850	4288430	5077680	6388970	7986750	9631720	12168800	13577200	14221300	14354200	14421800	14436100	14921400	15058300	14964400	13918500	13263000	12722300
	-3.17882	1337150	1396470	1385790	1309750	1336710	1363920	1416550	1425120	1363650	1362160	1348830	1487250	1412000	1447860	1578350	1530440	1538970	1591050	1661580	1679780	1661070	1787680	1894630	1866850	2081290	2226180	2392610	2867030	3251590	3614440	3816770	4234120	5055840	6323440	7912460	9673440	12237200	13376400	14413100	14330600	14234000	14330200	14785200	15006200	14751500	13819600	13155400	12706600
	-3.15436	1371930	1381870	1355510	1327040	1354080	1381590	1425410	1399250	1329370	1349380	1394450	1497390	1453300	1454280	1503440	1536700	1553810	1573350	1622950	1644880	1707610	1808570	1857960	1865970	2057940	2193530	2379380	2867070	3318520	3626730	3694020	4142120	5074580	6252990	7833180	9684470	12184000	13283400	14320700	14502500	14085600	14324900	14647700	14881400	14599100	13795600	13085300	12573500
	-3.12989	1391400	1351370	1329440	1355690	1327950	1373090	1410730	1389380	1375090	1326200	1427700	1496330	1454320	1511340	1459720	1565020	1566930	1577510	1603890	1643830	1751290	1839530	1878610	1972930	2044490	2202190	2391550	2852270	3372820	3531050	3661640	4143380	5073420	6329150	7888000	9584780	11980600	13207500	14124600	14461200	14200500	14386800	14467200	14707800	14642500	13679000	12923600	12391600
	-3.10543	1401400	1331660	1304190	1374480	1343040	1385170	1417120	1437640	1375830	1332740	1427060	1480810	1397120	1516920	1502050	1555330	1574910	1610310	1624350	1668380	1752470	1828830	1909440	1997020	1988600	2199970	2400380	2843970	3231640	3455360	3736300	4135080	5075450	6331140	7960660	9541480	11844700	13252600	13967300	14444200	14203900	14299300	14334000	14779400	14553700	13740100	12959100	12257000
	-3.08096	1423720	1349410	1320990	1331660	1374120	1411790	1437990	1461580	1377420	1401280	1407800	1489090	1412580	1448970	1563840	1530400	1586140	1627130	1615250	1671650	1766050	1798250	1874270	1965420	1980280	2183680	2449170	2808570	3144600	3474530	3791710	4155970	5024980	6264180	7890870	9643930	11816500	13271900	13863800	14414200	13973500	14115000	14229500	14736300	14532200	13812600	13116500	12243900
	-3.0565	1428270	1370370	1397310	1315720	1389020	1447260	1407430	1462510	1422920	1411930	1424000	1484800	1437080	1426220	1588030	1534250	1583040	1637980	1597440	1696710	1793060	1747570	1882520	1981800	1990960	2200050	2449380	2820920	3187320	3531770	3755330	4175000	4964050	6263350	7746530	9659910	11663300	13194600	13948300	14177100	13816700	14059500	14221900	14633700	14471200	13781100	13227000	12233200
	-3.03203	1405120	1390700	1430720	1321110	1390000	1486450	1371800	1469060	1394390	1436620	1472050	1465870	1472190	1508090	1553610	1564100	1601600	1594280	1641550	1707260	1822900	1749310	1876850	1981360	1972050	2257950	2408410	2800100	3218980	3537280	3715260	4178000	4890650	6312360	7747420	9485210	11585700	13144700	13977300	14086900	13901700	14022500	14295100	14601600	14224500	13630600	13041300	12226800
	-3.00757	1376990	1385610	1412640	1326640	1383010	1462290	1364930	1452610	1383060	1502980	1451890	1464140	1492190	1612180	1529420	1593510	1642540	1569250	1686970	1674960	1812790	1755480	1867920	1957550	2023070	2244440	2372990	2731300	3233630	3526020	3736680	4178800	4840240	6208300	7832920	9378380	11605200	13100300	13931100	14226800	13996600	14007400	14181800	14524800	14057700	13488800	12859500	12175700
	-2.9831	1349000	1428210	1393240	1393640	1404510	1402280	1359260	1473800	1461450	1544180	1442900	1462400	1501180	1556500	1536560	1579580	1660130	1553970	1701070	1682250	1734240	1736200	1847410	1966110	2054020	2179380	2400670	2721650	3253070	3487970	3716960	4217120	4808540	6066490	7865130	9454760	11557300	13168900	13748900	14129700	13766400	14017100	14188900	14402200	13995300	13425800	12831100	12089200
	-2.95864	1330600	1459070	1405710	1457390	1400910	1361450	1408120	1499180	1463700	1547260	1453220	1473900	1503670	1547300	1571250	1592890	1658940	1523200	1669400	1683330	1708770	1757810	1835630	1936710	2045680	2141690	2482080	2771010	3198270	3508990	3706180	4216490	4771030	6005070	7799760	9483310	11572200	13066500	13553600	14053300	13772700	14035000	14174600	14243400	14012600	13332800	12667600	12047900
	-2.93417	1370290	1462730	1400780	1442300	1424220	1355700	1440520	1533050	1429830	1514980	1437840	1481230	1509340	1621980	1611330	1606290	1639550	1531290	1632440	1683220	1702590	1789750	1818790	1937580	2053120	2199220	2466600	2806460	3112300	3503860	3751180	4149800	4800640	5993280	7642920	9433510	11461500	12935300	13424500	13824700	13849000	13898300	14040300	14145900	13898300	13242800	12549300	11934900
	-2.9097	1388500	1442270	1407510	1416670	1426520	1389970	1414850	1542010	1418140	1451580	1438120	1455380	1509140	1658810	1601020	1569250	1618780	1577970	1635810	1712420	1738860	1791560	1839140	1947920	2049900	2203970	2408320	2793430	3119510	3449770	3712750	4110600	4877630	6165220	7575030	9421660	11315200	12803900	13490200	13696500	13770900	13799500	13958400	13954000	13758300	12996000	12427500	11858800
	-2.88524	1385870	1414300	1430170	1445120	1414760	1408120	1419300	1514860	1422020	1436980	1451230	1466140	1494730	1634380	1575990	1529810	1620610	1638220	1666710	1783810	1802320	1808430	1858770	1977840	2020830	2252890	2392860	2804850	3120990	3459140	3728720	4074700	4908040	6223850	7559510	9386240	11160400	12609100	13482600	13615000	13572900	13798400	13842700	13913100	13623400	12973500	12415900	11707300
	-2.86077	1411050	1408730	1440950	1464710	1442190	1421330	1466370	1491840	1423290	1442160	1452550	1508290	1507340	1542040	1595000	1580090	1621150	1628240	1649960	1811440	1814740	1789600	1829820	1992390	1984300	2223370	2407730	2772610	3076540	3426240	3735410	4070410	4844930	6134720	7486630	9268560	11182100	12565300	13363600	13633900	13363100	13616900	13759500	13928900	13677700	12983900	12399000	11539400
	-2.83631	1408670	1414340	1482470	1440190	1430630	1434790	1482030	1511830	1414240	1498710	1489970	1532500	1535900	1528990	1564730	1638790	1617300	1609020	1643850	1746190	1742940	1815770	1818820	1958800	1988270	2198420	2399220	2744700	3025750	3346590	3705680	4103750	4861640	5977940	7346370	9267290	11344800	12712300	13355200	13685800	13198000	13416800	13849800	13826200	13711400	13065200	12263800	11569900
	-2.81184	1400110	1435500	1480810	1410450	1430120	1428410	1501290	1554970	1419790	1532160	1523010	1535960	1528840	1609390	1528720	1655240	1608370	1630620	1688700	1702670	1744370	1859820	1865320	1939660	2010570	2153650	2448840	2733200	3052530	3305020	3676550	4092640	4838620	5892260	7285540	9143230	11373300	12735900	13415200	13647800	13126900	13347900	13670200	13761300	13652500	13062800	12121600	11634300
	-2.78738	1427330	1433890	1442820	1408430	1423620	1448490	1509830	1527370	1387610	1517780	1517980	1549340	1532140	1651280	1525140	1674160	1618450	1697950	1707970	1692470	1737490	1891310	1914840	1931880	2050840	2132340	2445930	2708950	3095040	3307950	3678300	4028040	4779370	5849830	7323010	9163630	11234300	12643800	13394400	13573300	13153700	13207800	13492300	13693300	13503100	12954500	12029700	11494900
	-2.76291	1418730	1453850	1464180	1446540	1443760	1487500	1499420	1489300	1405730	1518910	1536650	1562220	1551470	1644840	1543750	1650730	1642290	1704660	1704880	1697280	1738620	1886620	1930690	1915370	2077440	2145070	2418150	2680020	3162690	3295660	3579330	4023770	4830750	5815760	7383520	9198990	11073200	12521300	13262600	13422200	13150300	12998500	13536400	13564300	13175700	12749900	11915600	11263200
	-2.73845	1381230	1468430	1499790	1462710	1497020	1509670	1502500	1502140	1488300	1522640	1542390	1571160	1559920	1609060	1573390	1648310	1624740	1635530	1696860	1733040	1783890	1821920	1964670	1932890	2071570	2172950	2406330	2747220	3239970	3319820	3488900	4016440	4844310	5723420	7374780	9137960	11027900	12380200	13139700	13260400	12966400	12930600	13433300	13514400	12852300	12428400	11782500	11227800
	-2.71398	1401700	1501090	1522650	1476120	1525890	1519010	1521620	1536360	1533260	1476000	1563150	1598090	1555600	1584290	1577410	1647490	1615680	1631310	1743780	1732590	1789300	1838690	1989050	1992810	2066640	2169570	2403230	2804450	3205700	3324860	3501410	3921310	4752940	5607380	7283050	8994290	10864900	12302100	13060500	13110900	12847400	12908700	13145000	13519600	12817800	12373100	11669400	11290800
	-2.68952	1460670	1543760	1556460	1508450	1483540	1507030	1546260	1572700	1543360	1518750	1573870	1582250	1558540	1575010	1565770	1604130	1629440	1681580	1763810	1767200	1837070	1872960	1994040	2036610	2059930	2171800	2390900	2804660	3072400	3260960	3523100	3914330	4714200	5645440	7260130	8987570	10751900	12108500	12983600	13025700	12778600	12880300	12968400	13403500	13031400	12323000	11694200	11221900
	-2.66505	1493220	1583010	1546280	1530150	1422270	1512740	1551510	1567820	1510040	1541450	1502960	1554910	1555610	1624070	1623970	1638820	1689890	1707100	1777160	1809500	1868030	1891580	2015870	2042190	2043730	2219350	2392110	2772190	3016830	3238730	3556890	4000790	4694500	5801520	7204300	8938670	10682700	11906300	12835500	13102800	12783400	12842000	12921500	13199600	13035100	12208000	11691800	11129000
	-2.64059	1513380	1591510	1515600	1560270	1434510	1537950	1539220	1530920	1500610	1525580	1518130	1576620	1542000	1664780	1674250	1692660	1718440	1686490	1779070	1809890	1828380	1835410	2018420	2004750	2052060	2225760	2399750	2705670	3054310	3274370	3583520	3986560	4715210	5943820	7165660	8949370	10742400	11925500	12636300	13074800	12796600	12692100	12936100	13180300	12818500	12120700	11529400	10958500
	-2.61612	1500160	1544720	1521990	1565150	1457680	1549530	1556250	1539490	1534430	1549100	1573260	1595470	1538520	1681120	1667700	1690890	1711800	1666090	1773840	1835320	1792790	1804030	1989770	1999930	2064100	2215160	2378050	2678620	3067530	3312510	3532290	3914240	4765870	5934420	7155890	8965290	10572700	11824000	12487000	12886200	12693400	12735700	12898200	13233200	12818700	12254000	11464100	10776900
	-2.59166	1448010	1559420	1563900	1544710	1501940	1588480	1610920	1576880	1560300	1578530	1558710	1630510	1566260	1657170	1613010	1674440	1745060	1712270	1798110	1857730	1781730	1825780	1985360	2028340	2094240	2231670	2385260	2708750	3061300	3414040	3503540	3931240	4675560	5888790	7123730	8915660	10486400	11713500	12492000	12744300	12589700	12765100	12813200	13156800	12728100	12265900	11474700	10649200
	-2.56719	1451440	1628220	1567490	1572690	1551360	1604000	1599480	1600990	1576230	1586290	1518540	1654940	1599800	1631050	1642810	1719410	1747570	1787030	1785150	1859250	1813700	1879140	1981640	2008280	2104950	2237700	2439120	2784540	3075960	3442140	3491700	3964400	4569540	5818220	7184880	8780810	10594500	11834600	12454900	12703700	12504300	12726700	12729400	12969300	12674000	12067300	11369400	10616500
	-2.54273	1486950	1602720	1529120	1595850	1535190	1563720	1572160	1611070	1603000	1596420	1512820	1630420	1586090	1660020	1648050	1754540	1717660	1783510	1773260	1879010	1852010	1858600	1934660	1997950	2119950	2253490	2464150	2790640	3045430	3361460	3547640	3894610	4549950	5735020	7068410	8757670	10641000	11804100	12422000	12652800	12396800	12532600	12718300	12761400	12637600	11822700	11374800	10609200
	-2.51826	1524300	1598580	1494110	1601900	1546840	1529040	1578240	1568930	1640920	1616550	1571160	1626150	1564730	1671480	1696470	1740930	1710660	1744540	1783500	1845510	1867260	1842800	1892470	2037240	2110960	2267250	2453370	2701550	3036460	3304900	3576470	3819320	4568720	5691030	7052030	8700880	10597800	11850700	12339400	12601600	12319000	12339300	12620200	12667900	12635900	11705800	11433900	10578200
	-2.4938	1539880	1633590	1481500	1613910	1553340	1528430	1551390	1511400	1662280	1619270	1609480	1654520	1659980	1692760	1792490	1749300	1769230	1748430	1791660	1894240	1907550	1833220	1911430	2023070	2115240	2246700	2410490	2745880	3038870	3250320	3664150	3827220	4559490	5727000	7153100	8507120	10530800	11764200	12284600	12537800	12294000	12246600	12410400	12598700	12462500	11794500	11292400	10440200
	-2.46933	1555070	1609700	1469660	1608160	1537190	1594760	1496550	1523700	1626540	1617280	1607470	1675470	1759860	1699720	1815870	1755850	1746000	1748970	1772390	1893230	1934260	1839770	1973050	2002870	2085440	2219750	2402790	2792540	3085090	3311170	3659310	3817150	4564380	5787510	7108260	8492520	10409800	11636000	12359500	12502100	12164000	12123100	12292900	12437200	12305500	11828700	11158800	10353900
	-2.44487	1543970	1627620	1491110	1615910	1545200	1674380	1489510	1588580	1619870	1628260	1609080	1690100	1723240	1668050	1787740	1723570	1714570	1716270	1781140	1909840	1906840	1849850	2019180	2013100	2067640	2203610	2381740	2792620	3172220	3355810	3511680	3801600	4610440	5753780	7046740	8529700	10328800	11534100	12281200	12450200	12050400	12084500	12197700	12335200	12277400	11635800	11147600	10309800
	-2.4204	1508170	1621450	1539490	1622710	1598360	1651330	1535950	1650960	1668800	1617360	1642280	1696130	1667610	1666610	1747850	1708500	1728350	1744540	1822640	1859670	1870310	1869120	1996390	1996050	2114480	2261540	2318660	2730220	3179430	3363280	3433350	3796610	4607670	5646430	7036180	8564050	10278700	11428600	12120600	12429500	12138800	12036900	12007600	12234400	12111000	11440700	11075700	10202400
	-2.39594	1501300	1618780	1599870	1610110	1636670	1641310	1553950	1646420	1692580	1576320	1661490	1690850	1664680	1702420	1708320	1713320	1774990	1799940	1821690	1801580	1880970	1854250	1983450	2015750	2113620	2287160	2358640	2699110	3119520	3270650	3439470	3799070	4644640	5554540	7117060	8514840	10255400	11496500	12041400	12517500	12128000	11922800	11934400	12048000	11963700	11370400	10951300	10104700
	-2.37147	1553160	1694610	1607110	1591410	1620500	1593020	1599020	1647340	1671700	1585060	1657110	1687230	1741180	1721620	1702380	1750410	1794660	1808600	1779000	1772120	1914170	1837210	1989740	2061270	2080250	2256960	2383620	2754450	3069520	3229340	3447820	3791990	4586510	5526150	7079890	8392920	10296100	11435400	12038500	12418200	12049400	11831500	12003600	11954200	11891600	11347800	10774700	9958120
	-2.34701	1594830	1717860	1609280	1583180	1612950	1555320	1633760	1668300	1652990	1606050	1652040	1675460	1746880	1728640	1728330	1743300	1796890	1785350	1735490	1808290	1891730	1844580	1989680	2068420	2059230	2248750	2416980	2735530	3003250	3206280	3451940	3823240	4549810	5520600	6999090	8403570	10147000	11309400	12028400	12098400	11815700	11743100	11997700	11958000	11808100	11263500	10609700	9763500
	-2.32254	1581090	1682320	1593580	1589620	1655410	1562390	1645800	1637800	1655500	1616580	1635240	1678180	1684530	1734450	1735010	1707920	1761380	1782710	1765270	1854710	1861590	1842630	2028310	2022730	2131000	2216040	2428870	2714320	2955090	3203230	3408160	3919420	4419190	5506450	6933600	8394340	9978240	11347800	11991000	11871100	11664700	11630500	11904900	11920200	11664900	11053700	10525300	9699520
	-2.29808	1621670	1631990	1607720	1562750	1695130	1575420	1653370	1583910	1648790	1685750	1616810	1715870	1654980	1728050	1757340	1750070	1766270	1754700	1859070	1859450	1880260	1875870	2039500	2016740	2128310	2207150	2355670	2757500	2994520	3181910	3437670	3910600	4352870	5497410	6935980	8357370	9892840	11340100	11872900	11779100	11623300	11548200	11884500	11763300	11483100	10944200	10511600	9678580
	-2.27361	1653940	1596960	1651850	1547750	1680300	1561890	1665030	1560800	1663170	1741450	1674380	1758700	1660970	1736280	1793080	1807750	1803570	1730150	1863330	1807810	1919990	1917440	2017930	2037800	2030340	2211450	2342890	2772250	3030220	3169070	3405330	3790380	4385320	5419930	6852410	8336770	9876810	11124300	11673300	11696100	11616500	11537700	11795000	11615700	11375000	10877100	10576600	9655570
	-2.24915	1657740	1589320	1660950	1593430	1676710	1634030	1618380	1577910	1685280	1724590	1702630	1773390	1715760	1759120	1813280	1852730	1848080	1753030	1818480	1785060	1924900	1894530	2013870	2016220	2050270	2236990	2376060	2738210	3007130	3192480	3343900	3757110	4353750	5343270	6658160	8258240	9827990	10937300	11476500	11675600	11445900	11467400	11653300	11515100	11354000	10817600	10434900	9594120
	-2.22468	1670510	1660000	1659170	1597370	1684570	1662620	1607460	1617160	1677790	1681720	1689280	1745690	1729040	1786700	1824810	1861310	1898750	1775650	1818770	1831640	1918350	1859420	2029710	1992450	2132690	2270500	2348650	2712260	3029280	3225420	3334980	3798760	4337960	5324120	6638820	8144950	9776890	10703300	11264100	11709900	11271800	11418500	11582800	11484600	11289000	10688700	10232700	9563190
	-2.20022	1702120	1707010	1662660	1588800	1620840	1665070	1611430	1641170	1708280	1665820	1694720	1674770	1732590	1767750	1796640	1834900	1861800	1760060	1820400	1876540	1890710	1855920	1965920	2006720	2137670	2267800	2350900	2710680	3071040	3180060	3339180	3755660	4343180	5288390	6621910	8071330	9771920	10651600	11230500	11649200	11260500	11332700	11545300	11445700	11151100	10564400	10126700	9535100
	-2.17575	1715020	1734070	1655010	1621410	1593950	1674410	1651780	1645190	1710700	1659840	1703670	1660760	1752480	1745560	1760710	1770040	1809010	1734350	1818890	1880590	1891050	1893480	1935850	2073870	2081420	2272980	2391090	2674390	3052020	3096690	3288780	3709640	4291940	5266760	6527570	7885960	9783800	10595400	11284500	11527500	11286500	11185600	11430900	11363900	11092300	10518200	10044800	9467660
	-2.15129	1677380	1736170	1669150	1672910	1654810	1665020	1696820	1635460	1657110	1660260	1677810	1738880	1723010	1757460	1738800	1762020	1814800	1735870	1826480	1891440	1932960	1952560	1957400	2107800	2105010	2261520	2371940	2627380	3005040	3110130	3297540	3680020	4230620	5295020	6473050	7731660	9615080	10551400	11107000	11401700	11197200	11134400	11254300	11198900	10996100	10560500	9912480	9362240
	-2.12682	1664280	1718470	1683280	1675390	1699140	1629640	1683960	1617650	1656020	1654630	1636380	1806900	1699280	1761220	1726870	1750950	1792610	1770430	1840610	1917020	1926660	1957290	1984080	2131740	2065880	2250460	2310610	2623330	2979800	3145100	3362410	3693620	4225610	5266320	6509010	7707440	9407490	10477900	10989600	11314200	11066300	11134100	11115100	11137200	10875200	10577000	9806840	9323430
	-2.10236	1682680	1702260	1714620	1676470	1704340	1644150	1653420	1642100	1698610	1631350	1600750	1804480	1674580	1742160	1742690	1740460	1793540	1806540	1885850	1954600	1886210	1912370	1955580	2121350	2081280	2246820	2306430	2632320	3001590	3178340	3414870	3719240	4202620	5231660	6520800	7774240	9338960	10423400	11069700	11268100	10927400	11119800	11067400	11048500	10794000	10346600	9709930	9201920
	-2.07789	1703360	1687140	1717380	1673190	1687350	1693280	1687300	1708770	1723720	1654940	1637790	1767480	1698900	1729370	1786220	1786810	1811110	1822280	1927080	1945070	1855450	1873120	1974930	2086350	2113410	2244150	2317080	2592650	3022220	3167560	3409770	3672600	4241150	5220670	6359200	7814100	9360450	10396800	11227200	11193000	10861500	11045000	11074700	10840300	10764900	10149100	9567330	9018940
	-2.05343	1745390	1695300	1730830	1669860	1668260	1708310	1743770	1735910	1714240	1660090	1687520	1692460	1735990	1714720	1803270	1870630	1775740	1815480	1947180	1899880	1831660	1903390	2011620	2037410	2103570	2297880	2335850	2626660	2996860	3168260	3363830	3681990	4311340	5193990	6234260	7764780	9408910	10411300	11118300	11164300	10871000	10800300	10962900	10700400	10702200	10118400	9453070	8937690
	-2.02896	1759480	1705550	1685820	1681390	1668170	1693370	1797730	1658800	1698840	1603300	1709670	1674350	1739450	1723050	1797060	1902030	1726560	1831760	1938560	1855740	1831730	1946750	2010350	1974680	2081610	2298070	2355930	2691790	3014890	3132890	3312590	3585000	4296590	5141380	6235590	7701470	9462680	10358900	10830500	11097200	10941300	10610700	10722000	10724400	10634600	10013300	9245710	8926760
	-2.0045	1746060	1669400	1708760	1710840	1684800	1647020	1786110	1610680	1716750	1628620	1720030	1653480	1734050	1731970	1779250	1860380	1757800	1813950	1929820	1819490	1853000	1933510	2036980	1999770	2037550	2228570	2370130	2671160	3034020	3048430	3257030	3501630	4223470	5050760	6237020	7715380	9399150	10168000	10595200	10971100	10909900	10553600	10536700	10672300	10528500	9888050	9145540	8787900
	-1.98003	1753420	1641230	1716270	1745440	1705500	1634210	1726250	1654050	1721220	1703410	1721630	1690370	1755960	1760740	1799710	1836420	1816930	1770530	1903710	1832590	1874860	1952230	2093900	2046100	1980420	2174870	2349380	2604710	3060650	3025030	3227780	3500870	4180760	4956240	6258580	7690390	9278120	10133200	10610400	10896900	10778000	10539600	10570400	10542000	10341000	9779080	9162940	8701420
	-1.95557	1765760	1661590	1715990	1748350	1704350	1626360	1703280	1667500	1704230	1678220	1748890	1697950	1754620	1775930	1825780	1843260	1827100	1790260	1853970	1870360	1879830	1998660	2042100	2077580	1968790	2233920	2333460	2560390	3058500	3027190	3259370	3559160	4143240	5021460	6227620	7666390	9151920	10201300	10598100	10777100	10579300	10564900	10636100	10486900	10188500	9706790	9128310	8672050
	-1.9311	1761160	1709350	1685290	1740540	1685920	1639660	1697920	1687590	1724560	1761570	1780190	1660400	1767030	1733390	1795100	1868410	1802400	1862550	1840280	1856500	1893450	1967230	2009350	2057380	1989480	2227720	2292230	2581300	2994710	3034040	3271200	3612450	4128230	5115960	6177160	7631630	9072810	10083200	10578000	10636500	10441300	10498000	10490300	10486500	10041500	9632070	9031970	8550560
	-1.90664	1723550	1723480	1653780	1775540	1695490	1652420	1736390	1710530	1807260	1844940	1748290	1680950	1770840	1757850	1733740	1871190	1783440	1873670	1865420	1834970	1887090	1911450	2002420	2054760	2025950	2178080	2270920	2640590	2911220	3063850	3266070	3567140	4086250	5091230	6179450	7515530	9067600	9914030	10523400	10530600	10377900	10319500	10320300	10399500	9979330	9499170	8900730	8461740
	-1.88217	1691970	1719670	1653110	1765500	1690810	1687710	1762140	1726010	1847320	1824710	1703570	1713210	1733230	1813150	1755760	1842420	1772610	1823180	1892240	1838610	1906930	1881390	2012400	2038930	2083910	2164940	2323500	2665120	2878260	3075620	3284970	3551170	4155020	5034800	6250900	7490910	8949330	9860260	10436700	10603100	10291400	10149100	10120300	10216900	9887120	9347370	8749330	8328300
	-1.85771	1702520	1720210	1679530	1687740	1701380	1739030	1698660	1790310	1811120	1777010	1704740	1755610	1697150	1829120	1835760	1828460	1784440	1834570	1895570	1861780	1908310	1869280	1979830	1978980	2144340	2245390	2380850	2689270	2860830	3053730	3222180	3571860	4184340	4875560	6253990	7452940	8796900	9782460	10308000	10461100	10259300	10027200	9949080	9919890	9693540	9288460	8622360	8142360
	-1.83324	1708800	1720360	1661100	1694250	1736220	1774190	1675200	1747160	1792050	1758600	1709280	1769210	1708630	1765820	1829820	1824880	1825910	1891300	1866860	1915080	1896340	1928580	1987380	2012990	2159090	2276160	2356680	2690660	2918470	3031480	3139360	3451540	4083750	4781360	6170120	7384540	8712900	9696690	10227200	10133400	10114800	9847220	9934670	9702530	9571090	9279430	8528020	8061030
	-1.80878	1689800	1739700	1645140	1742960	1731480	1745090	1688520	1710170	1817730	1711640	1650360	1750490	1723090	1738280	1804890	1771690	1825180	1870540	1855070	1951150	1887290	1972490	2010560	2044380	2069150	2240070	2297680	2589970	2953380	2960740	3144950	3353260	4031050	4841900	6110830	7231190	8688100	9644630	10159400	10028700	9965740	9693290	9863330	9705980	9547790	9157890	8411520	7975330
	-1.78431	1673860	1768640	1655700	1772360	1725590	1682900	1660520	1761350	1813530	1711770	1638400	1738890	1739210	1715140	1811360	1774400	1804160	1891190	1916220	1941660	1847070	1935250	1946310	2011700	1960910	2144320	2300750	2539510	2946900	2891480	3172450	3351720	4062840	4868080	6012790	7149660	8662010	9626510	9937470	10094300	9910250	9622970	9683880	9608900	9523210	9047230	8274300	7841570
	-1.75985	1672830	1742510	1687040	1771560	1781570	1708690	1654940	1819580	1770480	1756290	1681860	1729610	1760620	1680810	1840640	1820160	1791790	1887120	1925910	1881110	1884070	1888930	1883980	1935820	1941520	2120100	2349550	2577670	2926600	2867570	3147100	3334090	4041900	4824700	5857160	7148080	8611850	9532940	9854920	9993930	9877390	9494560	9493280	9553130	9422890	8843850	8140280	7725360
	-1.73538	1710430	1724230	1732300	1777420	1848190	1805460	1655900	1806280	1769490	1760300	1707670	1705850	1752430	1723010	1818100	1848770	1788140	1850810	1853290	1835890	1945560	1857040	1924360	1895970	2013900	2047580	2322440	2615240	2922610	2843640	3108670	3326280	3956650	4780400	5747980	7125810	8545210	9342060	9728520	9842570	9765490	9308870	9502470	9409460	9217790	8532270	8121880	7652020
	-1.71092	1752100	1732450	1759680	1753990	1860360	1788650	1697330	1749350	1785100	1699930	1751570	1708730	1726610	1739670	1749560	1852190	1779170	1829290	1819350	1855710	1889980	1893490	1979550	1922120	2078580	2069430	2317150	2583850	2900680	2820420	3119850	3348450	3844520	4764670	5707580	7103400	8422850	9150470	9669520	9716990	9684060	9297130	9481960	9310590	9049310	8376090	8168180	7501840
	-1.68645	1739720	1729240	1737080	1776990	1800400	1689200	1747230	1706760	1785200	1720310	1745240	1704970	1676860	1781840	1799200	1809440	1754820	1847730	1810180	1890380	1838930	1951070	1979350	1946650	2096650	2130150	2342240	2589090	2806830	2831760	3129730	3391260	3791320	4644740	5691790	7022870	8264580	9024810	9551590	9673490	9492020	9368710	9352700	9175690	8961030	8434760	8091210	7295810
	-1.66199	1713570	1775150	1745070	1847860	1751140	1664630	1728510	1682170	1734220	1806390	1708060	1685380	1605300	1764020	1798770	1799720	1775090	1838710	1844630	1879870	1808260	1964510	1985630	1916540	2088260	2133950	2315930	2612410	2750110	2852840	3097700	3417780	3802350	4608420	5708700	6899110	8164100	8963840	9415840	9620670	9277580	9336550	9328220	9009850	8907970	8373930	7911300	7246080
	-1.63752	1670820	1833460	1747960	1838960	1772300	1714820	1710870	1667240	1714510	1775930	1666880	1707400	1587410	1685520	1726700	1832390	1785170	1830790	1834080	1880110	1788790	1935210	1998910	1879270	2049870	2153970	2292610	2616310	2723890	2867890	3055140	3427110	3779530	4558110	5694770	6796420	8035320	8916950	9346380	9481290	9201220	9203180	9089640	8950160	8839960	8211330	7687100	7155240
	-1.61306	1656290	1809730	1704730	1766480	1774860	1723840	1749310	1672850	1754540	1696970	1677320	1743430	1637910	1687020	1718560	1822550	1747380	1803810	1809050	1892330	1783030	1893360	1973770	1907360	2003990	2138810	2280950	2531100	2675740	2855540	3053430	3411490	3735630	4517610	5664660	6593840	7932930	8878130	9267360	9329790	9184730	9078300	8874900	8850420	8656140	8086550	7520940	7040010
	-1.58859	1672890	1752420	1656740	1768500	1721290	1676180	1725410	1672160	1734090	1646060	1699960	1762030	1682180	1771370	1751570	1769050	1729170	1768420	1808110	1885060	1798240	1900310	1924740	1940340	2009610	2032010	2245340	2471050	2734180	2844540	3022630	3378930	3742010	4490540	5589930	6513700	7960240	8844030	9155850	9285220	9228130	8921970	8865760	8667680	8469930	7927710	7477690	6829630
	-1.56413	1692940	1768820	1643730	1786720	1676340	1660610	1690560	1701680	1741090	1682480	1720130	1764340	1684120	1750670	1783310	1764980	1719010	1743390	1835780	1893950	1807790	1854130	1907130	1883910	2013800	2066820	2236350	2494030	2795250	2867680	2965820	3368710	3782940	4462880	5465970	6524130	8026100	8752530	9066450	9245450	8951440	8721270	8769020	8477750	8296250	7678360	7436290	6760530
	-1.53966	1702460	1717920	1644770	1758950	1710590	1676550	1701160	1738780	1728300	1738530	1672130	1770790	1673640	1700890	1743770	1747820	1716120	1755550	1779960	1877230	1831590	1762700	1922010	1840720	1989650	2089310	2215020	2490700	2775270	2872170	2964700	3322450	3806740	4510390	5406610	6595680	7939090	8751270	8963870	9060870	8698040	8458520	8666130	8315940	8193860	7464500	7217970	6659890
	-1.5152	1731210	1652270	1646620	1747500	1732820	1712560	1701190	1739980	1716390	1759640	1675250	1764500	1686820	1715890	1722410	1727750	1694630	1751670	1691560	1842590	1864780	1799610	1941730	1871430	1982660	2054090	2156680	2453020	2730310	2896550	2941220	3232640	3784420	4484220	5403480	6632280	7754370	8760360	8807840	8875200	8518450	8414070	8515290	8147800	8062070	7404980	7063890	6487490
	-1.49073	1709870	1706550	1655290	1717610	1736520	1710270	1711140	1738310	1735640	1719140	1741090	1716120	1694520	1728860	1736940	1726300	1702180	1764450	1739620	1831750	1865450	1891640	1915810	1912580	1983530	2063490	2076000	2364830	2689500	2849410	2907880	3150110	3691440	4393530	5361980	6562960	7702470	8560210	8586180	8831790	8476720	8319560	8316700	8121370	7884760	7306770	7027610	6358600
	-1.46627	1663410	1735340	1668770	1713670	1727660	1677960	1731430	1748380	1738000	1683530	1728310	1675160	1664670	1753910	1698910	1759390	1777460	1737440	1845710	1824780	1808810	1897570	1858080	1866090	1943590	2039560	2045830	2337340	2651520	2785280	2837190	3163430	3579600	4369190	5275470	6410200	7690270	8300250	8487850	8793950	8342830	8211190	8076430	8106910	7748800	7199930	6930300	6352360
	-1.4418	1651280	1715720	1696080	1758510	1697960	1645830	1684180	1735560	1664720	1652410	1644580	1689510	1638590	1705790	1673430	1758980	1794920	1734010	1855760	1773940	1794110	1909500	1827260	1840970	1907310	1995140	2063960	2337320	2622740	2750330	2838710	3182410	3522390	4347000	5163430	6243580	7493320	8092820	8461210	8677820	8146520	7999600	7923790	7969830	7598760	7191170	6768330	6202230
	-1.41734	1696570	1709760	1698190	1770000	1724640	1607490	1684130	1703430	1642280	1654140	1630140	1729110	1650430	1659550	1708450	1727900	1748060	1745200	1796320	1759410	1787780	1895540	1848230	1864320	1923250	1983720	2069450	2315970	2666890	2671880	2900820	3118080	3460870	4401600	5059180	6184140	7261410	7898720	8342010	8513260	8046820	7845990	7889520	7747280	7415520	7036430	6643250	5978920
	-1.39287	1750880	1749060	1687170	1738360	1729870	1619330	1713950	1689060	1671560	1686240	1712780	1780600	1680200	1655980	1740300	1702320	1768810	1749110	1789250	1756310	1773340	1838730	1851590	1868130	1962340	1999650	2075720	2252130	2667480	2637270	2859910	3037150	3330500	4275430	5094520	6241110	7097950	7771840	8203770	8324100	8062200	7754810	7729490	7533160	7253440	6832050	6510440	5867420
	-1.36841	1738460	1811680	1735050	1713240	1678330	1667200	1742620	1705290	1733530	1685010	1721300	1777010	1713050	1674460	1696160	1724940	1802520	1703480	1795160	1722390	1748440	1781970	1863710	1831580	1925740	2001700	2093820	2236060	2630220	2692630	2802810	2997830	3273250	4100210	5122190	6227440	7012160	7624020	8045030	8163750	8022910	7698210	7589680	7379090	7075210	6710960	6271130	5791450
	-1.34394	1743150	1762660	1781050	1711700	1638140	1722200	1715980	1717080	1734330	1681420	1700270	1712360	1680060	1692310	1651260	1717870	1756110	1700240	1822890	1756890	1744780	1777320	1849390	1786370	1894930	1991650	2134500	2273800	2583950	2662190	2745850	2977100	3261050	3993880	5130970	6095750	7019970	7500400	7902920	7954790	7893140	7558950	7386450	7199960	6817090	6530700	5973260	5652300
	-1.31948	1754670	1754570	1790420	1719000	1653280	1664270	1697950	1727760	1708470	1699980	1688820	1669690	1642320	1673410	1648170	1676300	1735840	1716910	1799150	1804740	1737210	1747310	1779950	1784400	1909410	1954150	2150610	2283990	2526130	2549100	2695540	2998290	3284720	3956660	5024210	5960410	6880200	7430550	7820120	7854760	7834600	7369850	7247160	6947930	6653160	6335010	5802660	5559320
	-1.29501	1762920	1748940	1759930	1719030	1639770	1602190	1649070	1735880	1689140	1694250	1665970	1650670	1683710	1640030	1685580	1720280	1690550	1709780	1760230	1817350	1787210	1748080	1763270	1796970	1890130	1937740	2125450	2257440	2486290	2539460	2711670	2996990	3309490	3955180	4889240	5828930	6693300	7289990	7758360	7818860	7658810	7219640	7138110	6730680	6555730	6265570	5751790	5487900
	-1.27055	1783520	1732030	1697420	1691240	1641980	1606400	1644820	1723080	1647810	1668080	1611300	1645810	1705330	1656940	1704920	1762350	1629140	1681970	1714140	1784270	1817710	1765550	1774120	1827770	1863930	1967720	2108100	2265800	2455500	2580690	2640730	2898210	3284730	3955050	4850090	5723290	6694850	7233690	7675270	7737700	7471400	7018540	6941840	6702980	6424010	6110790	5689540	5349110
	-1.24608	1727260	1685860	1652320	1674120	1610010	1653600	1667040	1729680	1670100	1636330	1610020	1669750	1664560	1698330	1653190	1737520	1607510	1667580	1648070	1724670	1827800	1745230	1797600	1840190	1850340	1970550	2078550	2260740	2420720	2582510	2593530	2801610	3221460	3955250	4760810	5710740	6606720	7170880	7521350	7553220	7312260	6810950	6715800	6671810	6406450	6042780	5558290	5197120
	-1.22161	1693830	1678300	1639410	1689250	1605350	1692410	1735170	1712450	1670920	1614290	1628660	1646950	1644870	1694370	1580990	1723720	1581100	1674230	1672620	1687400	1748270	1732110	1793550	1827670	1819180	1971270	2011220	2181820	2377240	2500550	2470840	2786720	3169330	3899060	4728420	5682650	6427340	7029750	7316800	7361850	7065680	6698270	6685030	6540990	6228090	5935760	5451610	5099430
	-1.19715	1700730	1613920	1635750	1710370	1658480	1640430	1769640	1686220	1640110	1626260	1639730	1627960	1672810	1635000	1561270	1736730	1603610	1711650	1726660	1729420	1677090	1698130	1733150	1828220	1804060	1968310	1980970	2128580	2351840	2434430	2450180	2788730	3087450	3852520	4766490	5585300	6315120	6882940	7095790	7208390	6860710	6532990	6596060	6391360	6038570	5738230	5357910	4975200
	-1.17268	1687150	1621630	1655410	1690720	1659300	1599480	1717590	1680990	1657820	1676120	1654900	1623460	1659500	1610530	1643640	1694850	1630600	1693050	1709140	1711920	1727500	1715960	1721420	1777590	1808390	1953470	1947330	2136390	2342780	2459960	2524540	2759390	3045470	3788160	4697320	5464100	6301470	6703300	6968950	7107200	6717070	6406770	6401020	6212600	5900320	5571240	5320990	4881820
	-1.14822	1687660	1663640	1676670	1652650	1599930	1623590	1642620	1683120	1695570	1716140	1670900	1658250	1648930	1623920	1703080	1661770	1655800	1682400	1742490	1664940	1782240	1737460	1770830	1693210	1813570	1938440	1930480	2143890	2335380	2484390	2507950	2746030	3006920	3686190	4528400	5346240	6312770	6581750	6882320	6988760	6526850	6267070	6267980	6036730	5796610	5541590	5169270	4764630
	-1.12375	1665090	1718630	1692130	1609080	1626090	1669250	1616030	1678470	1670470	1695510	1660380	1662090	1615560	1622360	1680690	1653150	1663410	1687840	1809430	1664950	1740470	1743460	1762620	1648870	1831050	1916150	1924390	2163190	2320180	2419660	2489120	2670680	2972280	3660810	4428060	5266080	6153370	6570200	6801660	6846800	6344330	6181500	6190790	5894060	5703580	5448380	4940950	4618580
	-1.09929	1646370	1710890	1710080	1626330	1656150	1656780	1629380	1656190	1628980	1654930	1661800	1645080	1590740	1601650	1641040	1692910	1661490	1665560	1770030	1665400	1685520	1716730	1744820	1663580	1866020	1859500	1883630	2153880	2288230	2372350	2474450	2586050	2992960	3663150	4449500	5218990	6003280	6436150	6659990	6668700	6317870	6060970	6053570	5777170	5584290	5235820	4885610	4504380
	-1.07482	1627710	1699790	1735550	1698570	1643290	1643520	1576690	1643710	1611660	1625560	1666120	1642820	1584350	1594490	1582940	1689140	1671940	1654320	1688870	1729900	1678680	1668820	1748460	1678220	1855510	1797510	1853990	2142210	2236890	2384480	2438510	2592690	2951950	3601830	4411460	5091100	5939630	6265360	6555650	6478110	6241390	5902290	5896110	5709950	5435130	5072060	4905850	4438390
	-1.05036	1612260	1674610	1718850	1733950	1658050	1628100	1585220	1625100	1613900	1607980	1640840	1655110	1578130	1616830	1540870	1623440	1627200	1667690	1689230	1733390	1670580	1671130	1766810	1666410	1787610	1787810	1892070	2124560	2187990	2272330	2435700	2566560	2892000	3505160	4357220	4982260	5857810	6176670	6446950	6312750	6056750	5748030	5694690	5602680	5233130	4902850	4834570	4351730
	-1.02589	1618480	1599180	1647350	1696250	1626290	1583360	1634480	1597920	1605700	1624950	1578430	1648850	1571780	1665240	1520110	1587570	1608480	1679830	1671800	1694380	1642170	1697080	1745540	1671950	1724890	1779590	1940850	2106440	2169980	2133590	2318550	2542210	2880980	3446260	4281480	4916740	5761640	6071160	6325980	6160370	5914810	5648050	5498960	5383720	5106040	4931990	4727320	4297950
	-1.00143	1650120	1571430	1604090	1635080	1627660	1573930	1649200	1566290	1605870	1641730	1538960	1624000	1543390	1631090	1536930	1564810	1584720	1649070	1638980	1616050	1597670	1656760	1690530	1662670	1741660	1769310	1927010	2035010	2220130	2147730	2214710	2560490	2949180	3444330	4157910	4839000	5624470	5945090	6193040	6049050	5789060	5552100	5301000	5245440	5012060	4916310	4598080	4216290
	-0.97696	1647670	1564780	1638920	1595930	1636070	1593020	1648240	1558870	1630540	1612780	1542800	1605750	1559110	1567290	1544600	1549660	1568130	1626050	1653440	1581720	1591470	1596570	1666800	1674700	1754200	1775340	1876810	1976270	2180790	2152290	2215700	2535060	2853040	3414270	4048070	4755570	5459740	5777600	5960070	5951230	5643770	5411520	5184440	5136530	4939000	4729420	4472970	4083850
	-0.9525	1612990	1592250	1644670	1622410	1622980	1586970	1631560	1568000	1614100	1589460	1534740	1638610	1567580	1548600	1522210	1560470	1548160	1574940	1665970	1591710	1590220	1596180	1664520	1640020	1771710	1755520	1831360	1898020	2046350	2133480	2271370	2465400	2794510	3308690	3927760	4671290	5269340	5710220	5697480	5850870	5520770	5334470	5116360	5010100	4802750	4606630	4255630	4021360
	-0.92803	1578170	1626700	1618890	1645000	1591030	1564360	1598990	1545640	1601160	1580510	1567960	1677370	1553240	1537500	1494970	1525900	1499880	1520770	1639270	1581780	1597860	1597500	1617270	1633160	1723180	1690360	1804030	1864690	1985560	2143600	2260410	2410330	2801280	3223550	3797430	4590170	5127290	5561110	5539930	5687320	5428290	5241920	4956500	4850040	4693300	4526830	4140700	4012870
	-0.90357	1596160	1618050	1594930	1624320	1555320	1562620	1606190	1531300	1569070	1540050	1592920	1614990	1531810	1511600	1466810	1527240	1470250	1514450	1603710	1585730	1612480	1555940	1626090	1613680	1665930	1670590	1777090	1916160	2006560	2055810	2196750	2413840	2718320	3183860	3704600	4512160	5037600	5400920	5438600	5478450	5281240	5075110	4865380	4653700	4506950	4392860	4062410	3973260
	-0.8791	1604070	1596790	1562190	1657630	1522410	1533660	1589220	1534890	1560550	1528210	1536090	1535400	1532530	1473450	1471100	1557020	1443850	1547020	1612870	1563620	1572630	1535840	1633700	1613870	1625750	1645880	1743740	1925720	2039480	2045320	2181620	2421510	2631340	3101610	3644110	4330650	5011930	5225730	5302450	5357830	5069710	4893760	4808810	4583130	4316670	4235690	3971870	3913470
	-0.85464	1546710	1571360	1477280	1642280	1522050	1513860	1533990	1543550	1559400	1545630	1479740	1563920	1571650	1453080	1511630	1556320	1458490	1571040	1638930	1549300	1475510	1529710	1651570	1590970	1622370	1609200	1734410	1875490	2003020	2037100	2173870	2413740	2573790	3039210	3574680	4191510	4870190	5159710	5186050	5271830	4887660	4769680	4724510	4482170	4210810	4128780	3873790	3775680
	-0.83017	1507590	1547670	1471520	1588670	1531940	1512520	1497720	1493720	1553400	1540180	1468730	1548490	1572090	1523470	1515790	1527830	1521900	1555480	1622660	1548170	1397370	1515280	1654030	1570020	1617290	1608810	1724220	1820320	1905720	1984090	2110240	2322330	2485630	3014700	3543200	4141110	4663420	5113290	5188320	5171470	4791080	4692710	4621720	4339170	4176580	4080250	3857880	3651640
	-0.80571	1465490	1524420	1478510	1546610	1500330	1460230	1461410	1475210	1517080	1499180	1472010	1472410	1490330	1602610	1464630	1484710	1507270	1510130	1573530	1538590	1400320	1496630	1636930	1566350	1618670	1607120	1705970	1786380	1859320	1926850	2059470	2228670	2472530	3023620	3556610	4063960	4525480	5009690	5056920	5094250	4665770	4616980	4492550	4313230	4141560	4049190	3811610	3605870
	-0.78124	1437930	1516660	1475240	1510200	1510520	1442710	1456320	1489470	1476990	1452320	1481820	1385670	1436380	1587390	1410770	1488680	1443130	1509060	1568720	1536470	1457410	1484540	1612640	1588850	1613560	1604870	1632290	1743440	1835400	1844730	2001540	2141810	2524010	3026810	3623930	3909450	4407860	4890770	4948780	4964790	4475580	4505130	4354660	4290750	4103960	3986390	3684940	3546110
	-0.75678	1443200	1515030	1479340	1563080	1531760	1490810	1478710	1488670	1463850	1417170	1467860	1359720	1450320	1530290	1383910	1516440	1379630	1532930	1561980	1498100	1469630	1476870	1560040	1531390	1584900	1581630	1554120	1686880	1787450	1773970	1953600	2117010	2529910	2938380	3583330	3788890	4292780	4739500	4872100	4822700	4302370	4353940	4241930	4176630	4042990	3891180	3691270	3482800
	-0.73231	1434000	1515470	1522140	1557180	1514620	1514890	1486650	1450630	1459220	1442630	1445570	1382000	1438580	1488090	1372220	1491440	1371670	1496720	1532500	1444030	1391580	1439780	1471190	1396050	1514110	1555880	1576470	1690620	1748930	1780980	1947940	2149200	2432890	2825630	3399680	3747310	4273070	4551660	4687750	4681490	4192870	4212910	4102480	4010860	3896700	3811060	3721210	3464300
	-0.70785	1430620	1496320	1528130	1494640	1464960	1509190	1460630	1454310	1430630	1444740	1420470	1340460	1375960	1476930	1333670	1452080	1395840	1446290	1499790	1422420	1347470	1428130	1394810	1380770	1424400	1539330	1652860	1708740	1689450	1832950	1931110	2085740	2309870	2764520	3241130	3673320	4211070	4382320	4520650	4485410	4118050	4071800	3980900	3994510	3728590	3767790	3599320	3423900
	-0.68338	1453200	1467300	1509060	1416010	1430950	1454390	1434330	1451040	1412050	1415910	1339510	1356180	1297240	1462560	1297450	1416320	1382970	1408670	1429240	1404090	1366180	1444380	1351350	1426920	1416870	1550750	1643980	1648930	1655580	1793550	1864630	2048040	2304530	2701490	3154530	3607240	4109020	4290750	4396870	4337850	4023370	3935300	3912050	3900080	3626320	3687190	3458640	3347620
	-0.65892	1460270	1462270	1514280	1387290	1417580	1402620	1433810	1416460	1373930	1369160	1298430	1353400	1294470	1423770	1334010	1394660	1362450	1383440	1396660	1400540	1371650	1431030	1367590	1422050	1420410	1528340	1562390	1588240	1686410	1726180	1810660	2053110	2284790	2618650	3073500	3609600	4030870	4207910	4289140	4220390	3952010	3841960	3847270	3757900	3579020	3615990	3398220	3252400
	-0.63445	1450400	1450540	1551600	1439670	1419130	1404720	1417620	1393290	1359360	1336780	1316310	1363640	1275200	1400190	1348070	1360000	1351320	1393710	1428320	1389380	1359410	1352340	1399840	1403590	1394160	1470530	1507730	1601910	1650720	1716800	1802390	2017400	2221970	2555280	3042180	3545780	3922160	4092530	4154330	4078150	3907740	3813860	3734310	3640240	3542030	3562160	3322500	3189840
	-0.60999	1404950	1404810	1512410	1411570	1401030	1371360	1400250	1414990	1334650	1345460	1291360	1363830	1265830	1371370	1350850	1313570	1330140	1368740	1454360	1362180	1356250	1301010	1403400	1351620	1396900	1418840	1458980	1584200	1592120	1729230	1786180	2000070	2158470	2498600	2996330	3405690	3798600	4011300	4088690	4035240	3804080	3741050	3631860	3524620	3520110	3458080	3228490	3159280
	-0.58552	1347220	1389040	1470730	1383790	1354200	1336530	1412390	1408880	1299600	1354220	1288280	1342070	1281520	1351210	1343350	1315370	1326690	1356200	1408180	1343260	1370890	1305010	1421080	1329880	1413680	1391660	1443730	1539280	1584750	1730710	1722260	1904930	2090460	2390080	2916940	3270860	3720520	3939270	4013090	3940550	3707450	3623650	3523610	3531690	3457450	3303880	3215610	3119560
	-0.56106	1360080	1400180	1461570	1344230	1321620	1317660	1398850	1402760	1295330	1346920	1287160	1290770	1302630	1322410	1283710	1306580	1305270	1330070	1318220	1332540	1349640	1340190	1408660	1374390	1414130	1358950	1450760	1521760	1555190	1696230	1651570	1832350	2072710	2322560	2814040	3187160	3603420	3805350	3843510	3783350	3611380	3511940	3457350	3456640	3335830	3191720	3212570	3078600
	-0.53659	1388880	1398190	1405320	1308950	1322100	1294610	1366780	1392630	1325230	1327800	1305270	1273900	1341150	1298000	1216440	1276520	1287020	1301690	1254940	1294150	1324130	1341600	1369430	1384480	1394580	1336650	1400850	1461110	1532080	1617110	1641500	1773160	2038570	2284970	2757440	3125870	3515710	3659530	3680040	3653940	3526710	3460780	3404820	3383240	3289860	3154650	3175260	3015090
	-0.51213	1355390	1402190	1353370	1377710	1327950	1302680	1365050	1380830	1321330	1349260	1280800	1259980	1329220	1306540	1173250	1267100	1274160	1255600	1247390	1274220	1344740	1300290	1321760	1338630	1365030	1315860	1359420	1390160	1532330	1535130	1661160	1693740	1988980	2246640	2738850	3104480	3365840	3581180	3557800	3634080	3430390	3388810	3380070	3307870	3288800	3184660	3068260	2933820
	-0.48766	1336250	1372870	1310620	1396130	1299870	1340150	1358430	1317450	1328690	1302170	1222300	1240630	1290800	1277950	1170110	1260820	1239850	1211380	1250290	1289500	1340820	1241420	1285740	1267470	1352940	1294050	1323340	1386890	1515520	1474090	1654190	1652990	1899340	2197990	2710320	2992220	3281930	3488000	3478610	3580090	3285070	3297140	3341490	3288820	3265530	3186420	2975170	2858860
	-0.4632	1322580	1313180	1318280	1342770	1257220	1349490	1343850	1243980	1274940	1188860	1210830	1253910	1273280	1218090	1189590	1223700	1190400	1163930	1289670	1276470	1274050	1177700	1248060	1241370	1307320	1274560	1304190	1398750	1460360	1429410	1615560	1577210	1806110	2197400	2639340	2874080	3306920	3341400	3390320	3507690	3203550	3217790	3233020	3278240	3141770	3205380	2987880	2792810
	-0.43873	1299490	1290210	1327560	1270390	1255030	1299260	1329460	1233700	1272680	1187020	1212450	1222240	1227420	1208770	1211290	1178170	1160010	1181830	1289400	1213090	1230000	1172250	1227990	1271870	1263690	1232960	1275280	1361740	1435550	1401180	1562640	1571850	1777220	2176990	2568680	2721080	3254730	3209460	3291380	3389400	3130160	3164210	3161060	3230820	3058830	3125520	2987140	2791310
	-0.41427	1278100	1266850	1286320	1229460	1298770	1265780	1300100	1249250	1235710	1216600	1197270	1179640	1163110	1229720	1174090	1198660	1150320	1200690	1266950	1145920	1179290	1168850	1188150	1259810	1223840	1217460	1232710	1347340	1341060	1415420	1536420	1554870	1801800	2101150	2454290	2619920	3136720	3117700	3219700	3258950	3109040	3130600	3084200	3125460	3030770	2973280	2900110	2797460
	-0.3898	1222690	1248430	1238230	1167280	1263970	1234580	1286220	1277660	1239060	1210320	1172540	1180760	1130530	1213610	1148110	1187340	1115960	1196080	1224030	1110750	1153380	1144220	1138140	1206530	1197250	1237790	1178590	1344430	1300460	1433750	1523280	1517230	1794070	2020950	2343790	2644000	2985890	3028370	3152100	3255360	3111720	3072190	3000060	3057960	2952090	2846470	2792430	2689210
	-0.36534	1159270	1233740	1193370	1115920	1218750	1190400	1242670	1250680	1239430	1201890	1151200	1164520	1111940	1193830	1132710	1161510	1074690	1188620	1172380	1106370	1163270	1119590	1097100	1156160	1184150	1181860	1185830	1319770	1288180	1395310	1474070	1520230	1749030	1969720	2277820	2558030	2880060	2956580	3079310	3299020	3028730	2992510	2998840	2969930	2855770	2787720	2681520	2634480
	-0.34087	1136090	1226790	1155770	1136660	1219830	1161300	1182300	1222850	1252100	1167960	1163840	1107260	1074070	1155430	1110640	1102790	1079980	1160400	1108280	1115170	1136040	1091570	1054340	1099770	1158640	1157870	1159310	1249930	1262480	1326690	1398560	1535600	1688520	1913690	2198800	2454280	2832930	2900600	3026450	3215290	2939480	2915090	3020390	2923100	2780880	2802820	2635550	2608370
	-0.31641	1142300	1245290	1164890	1156890	1166020	1140250	1179380	1198080	1275830	1128370	1139290	1082850	1057790	1109950	1122150	1072390	1067350	1108960	1027670	1105640	1055760	1051230	1053270	1097470	1129120	1149590	1168640	1213470	1273950	1263550	1330510	1516290	1622380	1837470	2144610	2382620	2734180	2855830	3050750	3053620	2826730	2829650	2946620	2845430	2691160	2789780	2630960	2536100
	-0.29194	1147220	1238560	1157650	1141020	1122390	1101310	1197870	1121160	1204320	1128860	1117260	1060690	1065740	1101860	1096890	1071930	1040950	1072530	1054020	1119980	1019540	1038870	1079670	1095850	1087870	1120010	1175910	1242170	1299050	1214400	1295250	1430530	1560760	1794450	2086880	2350450	2613690	2789250	3040480	2926090	2710030	2742330	2838400	2778490	2640860	2680470	2620780	2466970
	-0.26748	1105470	1193480	1132330	1125030	1045440	1050050	1195540	1078380	1113080	1148430	1086730	1049680	1047470	1066360	1066610	1048820	1007730	1059700	1053010	1086010	1031230	1031190	1042920	1048800	1079080	1088130	1129460	1219500	1307870	1192850	1290500	1374400	1504890	1773090	2020150	2314500	2587430	2671770	2910600	2848330	2712030	2721070	2756850	2706700	2630190	2579920	2567610	2417020
	-0.24301	1041470	1124720	1126690	1089570	1007590	1064080	1180450	1093420	1098010	1152900	1041160	1027540	1035230	1067250	991088	1026840	984891	1052360	1017320	1053520	1024320	998311	1003620	1005210	1085020	1038280	1062420	1138680	1243930	1169820	1287220	1339020	1436170	1727170	1996320	2252410	2514830	2620590	2747820	2754620	2620000	2674670	2674680	2632240	2573200	2509940	2477680	2370120
	-0.21855	998796	1055270	1123120	1022520	1016820	1056030	1129830	1107530	1091160	1072310	1003810	993264	1024440	1044730	955549	1019260	990349	1054630	1010280	1003770	994271	958824	999090	989716	1060760	1003060	1045440	1092330	1166160	1157840	1258770	1286050	1361850	1689440	1953930	2141600	2388640	2595200	2629080	2714280	2493530	2570380	2554450	2566100	2516770	2417180	2347700	2333310
	-0.19408	971151	1021340	1104230	972687	1014300	1015700	1061640	1074070	1037760	1027050	977117	969678	983955	990929	930404	1014910	945537	1054350	953515	960115	945681	951974	975210	966051	1025230	991710	983266	1054560	1138500	1123230	1142330	1243990	1290640	1636200	1837440	2052520	2310210	2498230	2533040	2683720	2477770	2476180	2460890	2445910	2455860	2347070	2230860	2209220
	-0.16962	935921	995424	1053260	951248	980062	979213	982319	999276	970610	1013580	938511	940314	933963	924529	885731	991046	867082	991632	913151	929308	877660	926923	930261	894044	997722	941355	922101	1010690	1083940	1062440	1100840	1197490	1245320	1614990	1773700	2001010	2271400	2350870	2462150	2610930	2409400	2454330	2379790	2336280	2330700	2271960	2186900	2120480
	-0.14515	870957	970750	963871	922462	932523	920788	932906	922708	924369	945115	845718	895274	889751	895405	866676	954541	791791	938700	910826	865356	818018	859818	866332	832693	975435	882168	892355	1011480	1048650	1012310	1096010	1147280	1226090	1522910	1722810	1900630	2242410	2262220	2404960	2470550	2338760	2325370	2317600	2285820	2213110	2213830	2158990	2079350
	-0.12069	801662	893021	899377	870823	880091	878402	893852	862070	839957	873134	742926	849874	840115	846195	824339	878667	769260	866791	880516	821992	784838	801410	800342	802547	909960	834197	854466	973327	972611	951751	1048870	1081410	1179920	1390200	1635740	1792820	2115770	2181910	2299740	2279480	2178030	2169420	2290780	2256050	2082650	2156790	2068400	2026240
	-0.09622	765251	834326	844658	819919	843533	835091	817888	782519	753112	832203	734991	794577	752747	792658	757155	797894	740454	789042	809359	791343	742658	766415	754562	779488	815932	766467	807916	894404	912173	915712	974587	1008700	1135450	1284830	1474630	1718100	1951420	2021230	2127410	2117570	1982590	2045150	2202480	2147870	1941750	2020610	1923660	1884880
	-0.07176	730329	783952	777419	752951	759180	750670	756708	723619	730075	766098	693089	721509	687400	719780	701419	720062	682405	711910	707164	749156	668070	667425	704309	733551	746379	698575	745006	804569	862481	849680	909610	920979	1088380	1184940	1363440	1618760	1739240	1853420	1945720	1996490	1848040	1907900	2005890	1984850	1861420	1839680	1802780	1704070
	-0.04729	643237	694213	709426	665769	671217	663416	667411	661625	673671	677517	653227	633160	639674	629674	650528	666056	620501	646012	641273	660435	612979	613403	644007	669145	683217	647661	693609	698155	789508	751956	814570	833930	971595	1059240	1277100	1471060	1592970	1703440	1789950	1851740	1741880	1797170	1799370	1809220	1779330	1702160	1676050	1523760
	-0.02283	570230	613107	629557	609422	604983	609313	589480	596732	605364	599309	594178	551202	575943	565837	586385	583981	566515	584965	593851	562722	566710	583084	588858	598488	630366	586702	645065	659317	702830	693529	721527	773210	857406	993039	1161990	1311490	1497150	1576170	1654300	1689760	1645870	1667590	1653110	1653060	1663570	1563510	1532750	1423970
	0.00164	548528	570912	547748	562068	538377	561187	537303	556277	546250	542580	513030	505379	520029	548972	522688	546353	510511	538922	532388	523509	515752	535291	531055	521231	565808	531102	589589	625029	641442	650384	666509	710221	771422	958547	1070050	1208180	1381480	1493300	1553700	1556960	1530300	1540260	1519670	1528420	1522250	1458920	1380850	1344730
	0.0261	503706	520684	494546	501487	480738	498030	501891	525169	494726	481592	471402	476177	475845	515337	466849	496049	459340	502238	469704	486546	465391	480312	484544	459662	490888	500158	520562	561153	596045	589190	621383	646583	702703	871214	979658	1122570	1286540	1388400	1455090	1464170	1415320	1429370	1389770	1410310	1390790	1336050	1266290	1221010
	0.05057	445396	472797	452153	454031	441487	440507	458416	466644	454320	417913	434333	436544	426541	449597	407396	424811	411582	457127	426757	436907	430091	409845	444894	422275	437487	477041	484070	506006	553827	520926	548752	603928	652626	773938	887226	1041080	1218660	1285510	1358260	1393280	1314680	1282670	1307500	1287700	1236140	1232050	1168040	1116010
	0.07503	406999	410461	407264	413009	406533	401592	417809	409146	404313	377092	395297	392986	382152	391501	382022	385288	378599	426703	391098	392336	378872	374934	391027	399893	402702	427880	443578	468338	492874	456878	509090	557784	584796	703876	819264	958373	1146550	1168680	1265990	1293640	1215560	1156540	1205340	1197080	1142660	1146870	1092510	1023470
	0.0995	375295	375516	376687	377666	380826	364456	381947	376553	368064	348548	363741	363326	334469	369713	367148	362028	342978	376594	371392	361545	331136	357777	353529	376837	380676	366375	398381	416859	432931	418986	485688	511541	527174	652988	765353	886451	1049970	1077360	1177140	1196680	1121310	1076720	1144290	1131920	1097720	1086760	1018830	965102
	0.12396	342173	366994	359373	351093	361795	327951	338183	343123	345686	330506	333604	336041	304960	364133	345590	332049	331684	333425	359048	353115	320693	337752	333418	340923	350721	331484	363824	391651	409890	392486	461553	474794	507050	615758	715736	825836	947721	1015640	1086350	1127520	1049490	1035370	1076580	1084130	1069000	1024630	950436	918965
	0.14843	314975	346412	341565	340942	347393	308714	306125	316191	314465	314883	307478	311139	307482	339731	326275	313500	328310	307106	334886	331516	308969	318669	318515	316883	341359	316419	352560	379738	389280	384755	430044	448137	474980	586258	678685	785560	892297	963669	1027720	1057410	1007430	998804	1002080	1029390	1010020	965459	911631	867962
	0.17289	305727	321201	322983	333224	322903	299754	289620	306354	294671	307123	301061	295692	313183	302063	310119	315280	312772	295539	315587	307402	290297	300164	301382	304724	337294	307461	351016	367654	371776	366120	402120	428377	448223	557834	649688	742302	860895	921800	985113	997821	968687	967908	972063	978999	972208	915500	886239	837922
	0.19736	297695	306048	301893	318807	311567	296191	283963	305418	283747	293518	281147	284063	309364	279492	288035	301805	286963	297319	289982	285222	277711	287365	285886	288272	319334	297269	342486	357628	365091	368986	382336	410012	446149	534062	619173	722455	829029	878267	947132	959432	926062	933598	954064	935534	937861	887729	855424	812778
	0.22182	300471	293767	296755	303625	297761	302769	286744	290536	273973	270063	263486	273739	280725	266925	270598	293310	278282	299011	278058	283289	271767	272672	286851	280889	304392	288864	331787	346371	363994	360943	380067	394489	443220	516125	599829	703813	807938	853197	919399	927655	895130	910409	936893	912256	899961	869508	823843	787273
	0.24629	291231	283953	300981	302258	278118	291238	282905	276357	261488	256210	255681	276075	256814	269614	268933	291107	277661	294650	278556	285234	266030	265755	292368	279595	301224	289319	323759	326731	354360	352223	371277	383980	428590	496096	583730	674864	791649	837483	894721	902024	882347	892481	919837	904530	871472	856947	804445	760978
	0.27075	267314	280549	283185	291294	279638	290175	274636	273884	254479	249457	260566	279427	255506	274684	272928	286262	266366	284839	274602	286044	256235	261835	279855	274115	304847	285957	314279	315771	343083	353089	354344	370754	419000	482401	570614	650458	773700	819273	873452	889417	868885	869213	882098	891937	856111	839885	790238	744611
	0.29522	261719	290627	260958	278405	284086	278541	260257	266500	255028	252591	265759	260079	264895	279002	270234	269702	245212	275424	263341	280557	251533	266471	268603	271975	286800	272554	304823	319300	340403	338939	349149	373217	412391	477913	562759	640586	750680	806386	858297	870775	846195	847519	843542	875469	843567	819851	768434	732993
	0.31969	259843	296511	255914	263562	282767	273217	249152	263766	253523	260944	260515	252371	256482	273774	261067	252280	240866	267666	265318	260313	250640	267562	266914	270099	259949	267626	296795	317555	337344	321859	339250	371486	399220	469277	549028	635709	728512	805002	841755	848264	826975	830792	826308	858601	839427	803677	766398	719245
	0.34415	241545	281205	257253	255134	271494	259604	252332	272189	246897	267135	253800	247205	256083	266902	254241	245909	247787	263790	261602	247191	250711	255867	261480	277823	248072	268994	296055	299264	322627	305749	336549	357251	392104	456248	527367	622630	716834	788247	813741	827156	823151	815921	819707	849253	825165	794317	755272	706988
	0.36862	234449	265393	259721	261019	257633	259007	259083	264710	248857	259766	246837	258632	249730	258926	249566	250247	244089	255593	251322	253655	256512	255551	258545	268920	243797	263924	286816	289803	315130	302139	344496	347815	386411	449371	504090	616128	701967	771408	800885	819275	820065	798159	826629	841376	809391	790259	731848	695347
	0.39308	240830	258983	252285	258499	250578	263625	255157	264177	254514	247928	238680	271391	235888	248237	241000	249092	234273	248780	247613	254312	260964	249100	252735	253897	250706	258513	273027	291271	312154	295026	340853	339618	363198	434884	491394	606633	693374	745537	787605	818763	810404	785294	819897	818479	792303	786979	721707	686840
	0.41755	239898	262143	248861	248178	245767	267659	252103	271300	254585	250904	234567	256233	240581	244307	223698	243880	235076	241943	249420	250358	254677	236227	244402	244496	256722	253435	267310	290405	305397	288559	323145	324935	354099	422623	493862	593526	682686	741456	762899	819338	788617	774863	796110	795344	779557	768068	724457	675607
	0.44201	230252	267383	245654	241712	256053	252205	249598	262600	255455	253946	232614	245861	243028	241215	220312	235329	238893	227490	249558	239888	237575	239410	242076	236191	239323	251960	263183	289214	312870	293732	318045	319934	360688	416543	503741	580760	672759	743290	747146	806905	768068	776560	772758	780756	772777	749154	718686	672941
	0.46647	231575	271786	231811	245603	264743	245636	241741	249476	251523	237007	233729	243581	231125	238929	228606	227340	231936	225505	246542	235488	230078	246514	236832	232017	238422	247839	263330	290183	319579	292505	316972	329691	366132	418115	503484	568212	673991	730367	742232	791772	755000	771319	760951	770512	754684	743129	706281	666247
	0.49094	238655	265867	232273	249470	252119	248772	241990	233524	251839	223983	237048	238260	219604	231594	230018	220727	225035	226664	239211	237536	230536	243389	231702	234395	245450	243065	259769	287544	303960	293902	313839	335729	359951	415002	491310	567570	671369	705012	752675	774384	750891	754834	757776	769187	742939	727772	688606	662890
	0.51541	233122	245691	232865	246484	235212	256266	237597	230272	234199	228938	235321	235193	207198	221162	223868	215799	214223	222140	236538	235417	228219	228985	245070	233208	238849	244959	257375	285392	277301	295442	297113	327251	345409	405011	477854	566257	656680	689164	764061	757062	754298	739971	747448	768766	732789	700774	684847	654839
	0.53987	224317	233212	241475	237079	235343	258668	227547	233077	222160	223059	226841	226833	212939	210909	214416	216867	212435	216699	236016	232728	222197	216167	246332	236555	225868	239371	256271	281799	267204	295323	283337	311111	339846	394014	472569	552409	638996	677936	743996	749395	749859	730820	732513	760295	721980	691179	680679	643618
	0.56434	230350	227762	242822	222683	234059	247319	236696	229786	221603	211359	217925	223885	222126	216793	215820	216143	220780	216343	230501	225679	227227	212386	223345	237164	216432	234447	254894	270768	266685	293035	278648	304071	334546	386206	459782	538259	625321	673827	709351	741660	729882	723050	719450	743767	725311	691921	669513	634207
	0.5888	242386	224713	229216	223469	227052	236538	241772	227285	214788	208431	217139	216904	228318	232926	228906	214284	229567	221056	227634	215478	233091	211899	216281	233872	215332	236958	245632	254633	269832	288709	275144	293320	334550	375043	454081	532871	611112	675666	693939	733211	714659	711378	706664	732535	719730	686483	651654	628311
	0.61326	243278	228706	223766	234745	220783	236677	242306	223276	211868	219155	217467	216944	234228	232634	230888	216202	223129	236482	231256	218360	225273	214221	212999	220325	220652	235661	247333	252101	273786	279700	277314	293731	330323	369802	458997	521227	604694	675788	702864	726832	716448	705300	696527	721457	711203	680974	630740	622522
	0.63773	227871	235783	219335	233738	215687	226512	231786	215686	213768	225489	216866	218987	219327	217746	225794	221882	220028	245486	225286	221504	218140	216835	207414	231036	220695	230136	257363	262970	277230	262422	279551	299263	327132	370242	447917	503343	596343	663963	694121	715093	708016	690928	696447	708349	699645	680534	628759	610372
	0.6622	218548	225610	226614	220182	215806	223052	221313	209523	212725	221130	216534	218003	203525	201656	229096	222447	216066	237447	213709	220618	213917	226299	209455	235962	213216	224417	242245	267765	280551	257993	275493	291209	322517	380831	432174	500564	587189	651016	687071	696237	686499	673706	692518	705898	689066	677694	625941	602409
	0.68666	219034	206042	234658	217670	218208	232841	216221	207584	209584	213457	216258	214770	201885	199347	226241	212785	201113	232362	212448	224540	215170	232750	209898	226054	220268	216515	227008	256619	270188	264105	273584	293387	317288	385137	427448	510654	581171	646304	693000	695448	672058	668580	691765	700571	681385	672721	617549	594707
	0.71113	223405	202638	237700	233572	217046	228717	212697	204336	211042	204219	219727	215070	211752	202107	222405	210380	195117	223809	217422	219353	215570	222004	208094	219890	230417	215977	222553	240903	262228	264405	274198	290706	317169	383695	428871	508838	583287	639075	673815	694778	665812	660278	692356	695146	671628	668251	609321	585974
	0.73559	227164	212203	225551	236005	216047	218647	218133	209523	205096	202958	211468	210418	215081	205507	211062	211132	199365	218672	216405	212718	213074	203629	214901	207917	226687	216697	218141	237983	258353	257269	272024	285218	319131	379084	426137	498760	586408	630313	660721	684490	661135	655679	680617	686844	660089	658752	601481	578491
	0.76006	224112	217862	215764	219148	226064	216518	217291	204597	200078	192219	197443	210873	217959	198615	207495	210297	204937	209249	206639	211584	202287	195533	216910	195766	213295	222617	222331	237877	253722	252570	264045	282133	317208	367738	421189	489328	580854	625232	661633	678269	644021	653229	656405	693131	654469	653584	593733	577451
	0.78452	218414	217182	217960	213788	234513	210779	209383	194345	210663	187702	195894	213363	216647	200221	201922	204416	207543	200423	197933	204570	196668	197091	215198	197143	200766	220442	225089	231534	248767	249139	259325	274467	306472	357866	414427	487084	570400	622692	650532	663382	637850	656500	643365	687336	648094	643018	591399	571345
	0.80899	205497	221100	221001	207749	228679	199382	208427	202282	225530	197336	197435	203948	203268	211281	192716	196913	206669	195622	199499	202016	202445	197004	214039	199948	200501	212781	216044	224460	254490	248398	261748	270943	295792	344382	406873	484269	561186	623635	643557	660560	641043	644424	649982	681054	639869	627835	593391	566599
	0.83345	196001	222885	224702	202764	220680	205983	211085	217251	227921	207103	200577	194517	200948	206551	200329	196815	208919	202977	208672	204669	205055	193619	211804	200589	207956	210732	208973	223656	247967	252543	264326	271683	301203	338047	405245	487215	558999	621186	641548	664064	644711	629326	652119	654865	631962	611772	590978	559176
	0.85792	200084	218964	214615	202721	210999	215598	207719	234164	217332	210778	195467	197343	203672	196907	210453	200232	203106	203151	209518	212066	206736	189031	201806	201753	213351	195260	212071	226533	243775	254134	258845	276395	307880	338519	403886	492555	555541	614893	631910	654240	642324	612723	642798	641550	625944	602773	585484	548986
	0.88238	213655	211172	209497	200884	204288	210336	209564	220996	211623	204286	192665	203335	204763	196606	198802	205085	190656	195915	208114	210884	211022	189787	195782	201127	209419	178621	211577	223213	242319	253192	255282	281056	301382	332699	399691	485871	546437	604351	625276	629838	625503	605610	636486	636902	624472	597006	586612	549859
	0.90685	215756	197556	208217	195611	195238	209981	212025	216702	210857	192993	202572	207983	205814	195195	187926	191993	187591	184902	201124	200161	201504	193125	198745	200360	204725	173935	211391	226102	242956	245837	249176	277912	291260	335623	392394	478834	534522	598070	621341	622900	622409	608350	624973	628965	616112	599520	585976	538499
	0.93131	215744	190534	213166	187423	197932	210597	205199	211834	201631	198438	205931	214987	204249	196468	183244	183091	194646	180920	190480	192898	205423	199757	199619	200573	200825	173448	220337	229156	246704	235859	242650	274570	288953	332668	386531	463102	527902	599730	607815	615930	617015	606383	615407	631988	608332	600488	568201	529044
	0.95578	210260	189310	214880	192163	210094	204193	195682	204364	202433	198225	195526	215213	200754	194558	193012	186583	200061	189339	182082	190348	207064	197337	192662	191592	197020	183838	224111	229180	251359	228615	248712	264738	294503	336704	383722	449115	527003	586851	595074	612814	608563	609242	607208	620890	605387	593095	558909	519557
	0.98024	198520	190167	219050	205225	210126	197881	191416	191034	208893	191749	184738	206402	199256	187923	200625	186160	198696	205073	180113	192246	195185	192270	187303	182559	193449	190190	209238	221789	231053	227879	254632	254549	297849	329384	384899	444421	524737	575604	591471	602502	597244	613048	606435	597799	615560	582156	558572	517561
	1.00471	192779	191901	218869	203242	202490	202704	194841	184678	210307	195656	184441	199849	199402	193032	198233	175457	192349	190680	186744	194172	188946	193370	189522	177210	190850	192500	195010	228092	228671	227871	248993	256101	294277	326848	385588	435223	522269	570123	593421	605693	578813	608159	604508	581950	612147	575247	552542	516240
	1.02917	186390	193038	211385	196393	203217	207448	200131	178574	200647	206440	202003	191438	203276	185507	192474	176387	185491	183423	188211	189862	195755	193840	194469	174709	195244	194766	192498	240377	231184	228275	238199	258152	288338	324238	374104	435342	520910	571113	592430	608080	564860	598410	601907	580030	592971	576159	559878	507919
	1.05364	186721	190025	215121	195880	199014	202914	197855	179360	201935	204812	205813	186853	206842	176068	195373	170620	186879	187160	174957	187296	192141	197420	196538	173055	201240	204021	199414	231989	224495	227610	233835	257048	280211	316624	361435	443684	515115	573638	581829	599168	571182	588939	597292	583862	578951	563368	561152	509098
	1.0781	182125	197038	215125	200280	194168	197438	196555	183066	203686	195688	192377	188457	198413	174854	201827	170877	187227	184210	173170	187201	188273	207240	191400	167658	197467	202767	193254	214113	217508	227669	233815	256367	272797	315158	358718	452160	515669	562117	570848	585739	583985	572228	588328	587261	576994	557954	544972	510879
	1.10257	180783	185716	207763	199770	195649	193713	197863	186270	202805	187979	191645	185995	190364	175392	191723	171419	178206	178916	181442	180950	187229	200801	178962	171975	189280	194908	182998	207953	214852	227230	229400	254569	269145	315459	358033	451732	504502	554544	564674	576312	574533	571031	580280	595003	570726	547765	530814	505344
	1.12703	185174	186917	204272	191472	202585	191746	204760	188178	199672	189291	191381	183129	184821	177911	185431	177609	175296	181806	189519	177843	184422	191195	174306	177067	184997	190566	178112	207280	219088	223062	228818	245493	268975	314655	356428	433935	492641	546749	566849	572628	567097	561769	574488	597490	557845	538425	522414	497913
	1.1515	187262	198646	203039	186266	199966	183747	204042	189802	190395	199710	174550	183777	180567	187278	184094	180840	171554	175835	180509	178119	188546	188129	174512	182800	183055	191044	179409	216250	217113	220980	232057	239335	275374	312472	356202	421735	492352	541621	567610	563399	579035	552421	566475	589065	555972	536815	523053	489005
	1.17596	187586	205264	200453	177592	190463	177794	200569	196273	186310	203725	179193	187687	177634	184589	183010	178962	166979	170481	175946	168358	189298	177415	178550	179322	179076	187627	176086	207027	207280	215854	225630	242563	276028	314172	366546	425573	491592	539497	564000	566087	575041	551422	555053	579884	552804	534613	522502	487505
	1.20043	198611	195561	199860	177983	187630	191410	191361	202104	189150	195676	183350	192157	174202	170801	187195	182944	171914	165143	172901	162593	179471	173167	177637	169656	183538	181299	174060	201491	201691	210178	223504	246776	275711	308067	363638	435057	489155	531987	561317	562685	558668	561107	554704	568346	552514	528323	519775	485235
	1.22489	196731	194961	194730	193024	191490	202752	179865	197359	187728	190480	181790	188623	173257	166653	187709	177676	182343	170236	173028	165080	175525	166622	171150	163674	189589	172024	168616	204546	203904	210736	221492	246289	273471	300117	358595	421751	481973	525511	556137	555030	546187	563585	555771	560374	535287	520636	522426	480363
	1.24936	185000	201663	193217	201670	201894	192062	180082	189802	184073	187687	185560	177805	170881	173846	170928	172665	168165	177642	178093	171718	174695	167532	174702	162744	192001	165178	168268	207153	211199	209992	213585	245857	269831	294943	352863	409413	474573	526486	546697	548151	538742	555434	544107	552489	522617	515881	520334	480129
	1.27382	186654	191237	198742	193632	198943	179390	189638	181485	181600	187750	187658	169939	166319	175328	161017	169671	160414	174847	173087	183607	173180	170023	180239	168426	197669	170581	171821	210137	214607	208804	210742	241280	267258	295731	353552	406067	458407	522888	536338	543592	527022	537839	527983	538921	528095	521497	506989	473201
	1.29829	191460	185357	200145	185492	187239	173871	183211	179534	179632	185363	178316	168236	164453	171920	159700	175521	168031	171217	172787	179891	171025	169327	180148	171259	191653	179527	176272	207901	212070	213004	213735	230790	267687	291532	352423	406825	457579	520962	524275	538806	523504	534394	519867	529901	532270	517559	491020	463135
	1.32275	192518	177483	192048	186001	179770	176798	172710	184832	175990	182356	173530	169232	169304	175028	164533	175390	174710	165918	174301	168492	173908	175066	174904	169561	184835	182782	175631	199917	213107	215913	211169	228565	272793	285170	340634	408850	455717	522198	514672	532919	525709	531829	512327	529037	526169	511145	480589	463401
	1.34722	190840	179331	179138	184722	180556	180828	178652	187526	170652	181728	172380	165508	170889	171196	169528	162390	160691	163118	171158	162854	174461	171131	167634	172058	180196	190265	174681	199058	209746	216151	208445	228157	260447	289869	327201	414591	454477	514672	514391	527313	514473	511950	513750	525737	524605	501202	481910	453636
	1.37168	191563	186372	174912	179729	180892	182822	187746	187024	164761	177682	171444	159334	168146	162469	168223	151423	145267	160888	160941	161419	162709	164850	170079	178100	179353	190146	171761	203869	211112	211547	216725	229400	247114	296809	323663	411673	464979	503271	507000	519534	503875	496207	509956	517812	514166	493694	491540	452116
	1.39615	189675	184555	177424	176941	179873	171837	195311	182892	162944	161225	167239	156346	162041	161481	159799	149457	141494	159413	151507	163835	157316	160677	172487	176181	172709	187200	170693	201341	209438	213360	222332	226783	247384	293529	326880	401988	459029	493652	490106	506784	490838	491782	499406	512962	502551	490692	485253	451033
	1.42061	179041	179682	180311	173421	175212	169862	190875	174765	160399	156661	159892	155737	159290	163090	163256	147179	143080	156269	151048	165859	164208	161097	164893	165443	175315	182050	171085	199952	203647	220438	214052	225393	253073	284093	327720	395593	441559	492495	484217	495985	474462	491965	487588	501654	495482	484706	466203	439062
	1.44508	172107	177838	186337	175436	174698	174049	185822	170017	168191	164101	157576	156548	158460	166202	164221	146186	145378	148175	153698	164586	166438	158467	149678	155535	177166	175446	172125	202829	200053	211231	207696	228192	248177	274486	321330	381625	429251	485984	480404	486779	467212	480043	478834	486444	485709	479451	443014	437888
	1.46954	183097	190807	189995	182419	169780	175653	178822	169171	181616	165650	159750	156765	159353	166562	162501	152926	142985	147950	151250	165139	155552	165202	142085	147768	173163	170549	167362	198967	199795	207989	204972	224906	234883	270830	317598	368451	419332	463811	478042	481716	467862	462527	469509	473097	475456	467346	433531	430277
	1.49401	193675	193070	188332	178987	168382	171726	169092	164012	184528	161110	165322	155093	159302	162394	160646	153036	139090	150555	152875	158276	151736	170838	146791	143384	175552	167860	165403	194761	202618	212802	203432	218483	227192	269269	314520	360990	418591	454098	477705	473489	467775	458491	467590	467739	466692	456467	427903	422048
	1.51847	186642	186510	186053	176127	164136	162771	166295	156821	174026	158949	161947	154583	155170	154323	152961	154247	135431	147281	151349	153966	163627	170961	154397	141461	171589	162694	173930	190452	199783	203184	205190	214935	223005	266734	306495	359154	420100	451260	484763	471297	464542	453773	463570	469532	459293	445961	418019	418886
	1.54294	176929	175903	177890	167244	155430	158236	175037	148960	158092	158522	149862	146125	148548	142990	148753	149346	140691	144153	152531	147205	168099	159716	160349	141129	171815	164249	174673	186812	189484	193193	198510	220851	222997	264389	299546	352620	419458	448003	476901	469366	460640	450947	451732	466359	461782	435367	415538	417398
	1.5674	168206	171448	172570	159834	151950	151872	166433	146633	153142	156270	147796	145753	145587	140321	144625	150794	146809	146613	149305	145347	155576	152609	161892	139602	162402	168251	161901	187936	182423	190656	192158	223591	223259	260257	299879	345452	409139	438452	461572	464779	451985	451264	445658	452854	454787	422913	419106	414013
	1.59187	167274	174003	172637	158819	156524	161132	155767	151539	155006	159553	148602	147963	141902	145885	136703	148500	147759	145636	149238	147569	148573	146514	151577	138098	157553	165329	157403	183841	180843	188736	196352	217917	221753	253467	296670	335945	396688	434687	460173	458979	446405	451962	447854	446060	447829	422199	411441	405228
	1.61633	162820	166188	174347	164128	164993	163802	163909	154767	150447	162197	146539	143235	146560	147807	130834	146503	143135	146004	146059	147858	146173	146032	142354	138909	165451	160954	158008	177969	183199	187636	193413	211070	219861	251649	292653	332425	396720	429436	452473	451089	447670	446927	451672	446984	438001	429886	402411	394785
	1.6408	159381	157125	160745	164878	163306	170004	171991	154625	147010	158253	151479	134927	150268	147024	127991	144228	144136	149796	142176	151448	145726	151276	141278	138771	165708	159451	156433	172470	184734	186587	190899	206350	216388	252718	286731	330688	398380	427541	450848	449761	447841	445785	447279	445195	428129	428997	397969	391333
	1.66526	160980	156379	155386	160711	155422	162704	168977	153716	150905	156325	151471	135168	146710	144216	125626	138620	143911	149515	141437	153990	151317	152419	139407	138213	155093	151549	152682	169759	180946	187861	193271	204441	208542	249213	284592	325582	395163	421359	450646	451414	451029	451656	442518	444588	423302	415103	397350	391250
	1.68973	167709	156154	154604	151492	155058	154815	155933	152559	151368	157835	143563	136737	146876	139657	123957	138407	133059	144134	141868	151068	150008	149773	133724	134213	153408	146332	149960	167635	175500	186508	190776	200355	211020	241369	283340	323699	385830	420654	440921	451430	449931	453214	444246	439448	434023	407647	400164	396198
	1.71419	167010	156944	147602	144758	157105	148826	148936	153890	146895	162276	135454	130113	142321	138791	122687	138727	131951	140057	135933	146715	144314	148816	129464	133489	149587	149536	152560	168359	172583	187038	183791	195900	210346	234290	285792	322775	380791	422909	438800	450713	440602	449151	444128	436013	438882	406663	402308	396043
	1.73866	156921	157062	146772	148250	154573	154523	146491	157750	145165	155654	140157	123433	140072	137174	125792	133581	130808	143485	131730	138831	141566	144948	130916	139962	147982	152309	157217	168742	171158	186068	178144	196272	212067	234892	283503	324912	378779	423400	437291	445761	434086	444849	441745	433594	432134	409412	400795	381128
	1.76312	151543	156951	159150	149853	147273	150249	144397	158418	147306	146795	150060	124413	141962	133318	126231	133858	127696	143390	129057	133403	135848	143054	134020	143962	144932	151779	160536	167081	173497	181334	178243	195603	211690	239630	281367	323814	374805	416366	431231	441416	425959	435548	437792	433225	424719	407330	394206	375422
	1.78759	152751	170129	167716	148933	138571	148060	141533	154163	146646	144574	145926	120761	138819	127169	122913	138632	123951	139278	127472	131450	129786	141013	130133	142728	146578	149410	159282	165842	178746	172203	184143	195508	210858	240145	277394	319294	374405	409276	429765	433328	417559	422338	433605	430635	420952	403471	399331	382457
	1.81205	151870	178561	170449	145185	138042	147831	135422	148525	150494	145997	132083	123856	131951	118917	118989	133538	126636	134770	126930	129690	124919	133550	137651	141541	147883	143489	154328	166855	180903	160767	187236	196482	204764	235645	276958	318695	374247	407493	425596	422096	407790	411396	428828	429941	413668	400547	391860	387353
	1.83652	157829	168333	163763	141851	140088	143162	132262	150022	143098	150296	127673	130990	118699	116975	114540	123346	119664	131270	122605	124155	123127	124422	141970	132084	144553	137576	148097	165787	177526	159073	186175	194728	208697	232127	274791	318374	375134	404671	411753	416324	402098	406147	420023	432182	406083	398338	380992	382247
	1.86098	162034	158883	159817	144075	143430	146567	135726	158986	135655	146151	128103	125002	113710	115378	110989	117999	113241	127818	118734	119458	125073	120213	137916	126917	134242	133289	141928	164323	170350	163823	177808	188444	206176	236104	267360	314402	370467	395045	406680	412775	394079	399565	412316	419026	397533	399655	376161	370252
	1.88545	161331	154258	159509	153570	145341	153820	139226	149785	132534	135166	120876	127156	113184	110463	107805	112058	112035	120586	116966	114267	123400	119379	133609	123360	132442	131695	139934	161704	161025	166602	172628	185529	200363	234884	264464	304886	366740	386140	401921	398864	383259	385428	401936	403637	390007	396391	371989	360202
	1.90991	163756	153753	159288	146200	144792	141933	137796	133927	124399	124126	112237	121061	107203	107718	107315	107739	108128	111376	113859	109684	118896	120558	117698	116558	134206	130896	137734	158637	158895	168363	174620	185280	201073	231608	264258	298285	360667	377267	390055	387160	375326	371690	392473	388819	381476	391278	363812	349433
	1.93438	163298	154969	150129	129789	143690	134029	139187	122609	119069	114331	110186	113575	102881	105089	108458	108242	100305	106865	110348	106351	113764	119948	119221	117686	128325	128468	139958	157818	163831	169024	174196	183435	201256	227746	259663	290765	344393	367427	381075	375492	361092	353758	380654	379070	376122	384465	357211	339188
	1.95884	161821	145716	139766	129820	140463	129490	144156	123328	119405	110538	110008	106891	100747	101874	99899.3	101312	93526.6	104188	105140	104323	113811	113308	115539	119170	125948	124418	137192	157541	161159	163479	173100	175788	194222	219256	254719	283125	326329	356691	361149	357473	340761	338217	361124	366803	368893	371344	347431	336312
	1.98331	153213	139216	135710	140864	138599	129304	140720	125386	119938	107325	103227	95997.5	90625.7	98319	85685.6	87643.7	86558.3	100894	98063.1	102995	110438	107039	110512	114560	128602	127028	129259	154807	159659	160898	169421	170569	188815	213532	247798	279676	313352	340391	348606	343264	323218	330371	341849	358617	353464	355043	344803	331578
	2.00777	138176	143529	135532	140682	136446	129948	136868	121617	116742	105911	95156.8	88036.9	79053.8	88793.2	74208.7	76336.2	77371.3	93348.8	90736.6	98408.3	104408	102574	108273	113812	129872	129124	125413	153513	161622	159121	161596	177614	186797	204151	241369	269245	304165	325248	326806	324686	303824	313692	322164	349149	335939	340519	330771	318944
	2.03224	130670	139157	135512	128039	128846	126255	132538	120716	112115	107380	91876.8	77388.5	70577.6	75688.7	69534	71222.3	70960.6	79346.7	85628.3	89927.5	96400.5	101882	114150	109037	130845	126700	126482	151321	158194	153433	153688	176291	189841	202199	235981	255987	291101	306951	299556	305251	278364	285936	303245	325178	323837	329263	314933	304117
	2.0567	130295	127740	129193	123402	125504	123671	124436	111278	109089	107625	83364.5	68953.6	69846.2	70417.7	71990	74667.2	71332.4	72086.6	78084.3	78244.3	88199.4	98662.4	109210	105373	127083	124220	126414	146906	152780	148327	149859	169211	183236	199651	224260	244759	272034	280395	267626	282320	242324	242757	282605	295495	305518	312442	302112	290392
	2.08117	125319	120952	126488	125661	126812	117675	123251	101769	103605	97431.1	72722.1	67064.2	74598.3	73735.3	74707	78096.2	75239.7	75526.8	72932.5	71337.1	78286.1	87493.4	96423.9	105808	117892	119897	126288	145596	144558	146074	149602	166883	167021	191431	212280	233785	250655	244506	222987	240188	200631	199983	246460	266010	278879	293119	287036	278663
	2.10563	120731	112927	130583	123343	123032	113270	118020	93903.3	92281.6	83004.9	67995.7	71550.5	77852	76558.7	80722.3	82557.5	79040.3	78808.9	75727.9	74555.5	73236.6	75462.1	86599.5	99667.5	113711	113363	118556	143369	138704	142698	148161	158278	160178	182075	201066	218541	219930	203659	188738	197549	190779	190246	202552	220482	240788	271063	264712	263407
	2.1301	111898	108654	131014	117856	119800	114767	108128	91769.9	88781.1	73276.8	70560.5	75076.2	80647.1	82339.8	84008.8	85302.3	82995	84451.7	79049.1	79671.6	78234.7	70296.9	77767.9	88529.6	113893	106046	113551	141790	138851	136626	141928	148402	153359	170388	189712	188589	182269	184177	196617	193410	213243	213431	189148	185226	198804	235157	232234	242409
	2.15456	105726	107426	124071	121419	119437	110904	100314	90596.6	82088.2	68124.3	73445.3	78661.2	85727.3	83846.4	88015	89708.2	87796.2	87116.9	83829.3	83898.1	81607.7	73081.2	70779.4	77929.8	106917	102123	114453	134138	132169	129070	135450	138653	141219	161764	169560	155627	168487	198341	229811	220333	259354	258516	209712	191108	184653	193718	194259	207747
	2.17903	99897.8	104299	119272	117114	113401	104410	93618.1	84528.3	67236.7	72257.4	76610.8	83653.4	88233.8	88698.3	90368.2	92955.3	90742.5	90663.9	86873.7	86796.2	88242.9	77593.9	70300.8	68888.9	96293.3	94402.8	109745	123403	121122	123560	131803	129169	126114	137556	143522	150152	186175	235070	278144	268472	308524	308990	252248	221957	204853	178725	171101	170894
	2.2035	93820.7	104962	112495	102069	105407	95252.9	84899.4	71570.2	65620.8	72648.6	80108.2	86942	91546.8	91675.9	95469.9	97052.7	95116.5	93898.5	92029.5	91548.6	90137	82949	75446.3	67812.7	86089.3	83811.2	99434.1	112475	111931	118917	122865	121012	110046	115321	131424	166208	222041	281362	317021	318279	331635	332916	303721	273454	246711	198132	182041	163605
	2.22796	85192.9	98947.6	107645	93818.2	98952.2	84010.4	74173.9	67911.9	71405	75896.5	83012.8	90329.4	96468.9	96349.8	101715	104033	100740	97916	95864.8	94672	93944.9	86132.8	79963	73399.5	77443.6	72468.2	84493.8	99691.3	105491	109829	106460	106365	101661	112488	141094	196264	261750	309337	346474	346210	358656	360090	331580	317511	295908	239158	216543	185701
	2.25243	74563	85844.7	102977	86408.5	88816.4	73056.3	67616.2	72613.1	72965.6	81124.1	85538	94594.3	102589	102570	107168	109555	107088	105706	100661	99203	97665.9	91211.1	84372.8	76988.1	78183.2	71325.2	72572.5	88106.2	96402.6	95175.5	92192.5	94956.5	108210	127966	162442	229020	282461	335960	362576	364930	373200	376016	360102	347142	325031	285654	261088	224999
	2.27689	65852.2	72512.6	91468.5	78821.1	75327.1	66506.8	70626.4	74446.3	77291.8	83467.2	90138	100025	106799	108134	109019	112327	111173	111511	107635	104983	102348	94802.3	88790.6	81957.6	82838.3	77657.2	72457.8	83184.2	83593.8	87532.2	86945.7	97284.8	122629	145907	187652	245774	305425	351345	379855	380420	393599	396267	375956	365359	351019	312331	292026	267633
	2.30136	62511.6	66261.3	79493.8	68089.6	68035.3	68584.6	73233.7	77970.2	82281.8	87209.1	94955.3	104468	108721	110743	108604	112331	111220	113116	112194	111009	109588	98725.7	91859.7	87176.4	88118.3	83423.6	79215.7	88901.5	83566	92990.6	92735	109521	138841	166023	203787	266228	318363	369479	405856	405754	427157	427104	395922	381645	366377	339067	317057	288063
	2.32582	66713	69933.9	69158.2	65478.8	71732.6	71610.5	76990.6	81751	84802.5	91318.5	99966.3	105689	106969	108897	106176	110255	108361	112586	114388	114761	116595	104536	96404.1	89451.5	92979	89601.4	86155.6	96438.9	92891.6	101825	103145	122240	149161	178874	219954	274236	335627	395627	437782	437538	457744	458678	426374	404875	385509	352199	330469	308882
	2.35029	69954.9	72117.7	67491.6	68646.5	73063.7	74715.4	79210.8	83864.6	88544	96700.1	104005	103666	103376	106556	102343	106549	104699	108759	113835	114915	116642	110409	101933	93483.3	96807.5	93742.3	91948.1	106603	100547	111966	114609	132024	160257	188025	229247	288049	361760	425279	462654	467210	472546	473937	457139	438357	414633	372617	346593	319575
	2.37475	74330	76082.6	71922.8	71119.1	77108.5	76651.1	83299.5	87823.2	92028.8	101600	102424	100689	99335.2	102768	98206.7	101961	101416	104591	110767	112551	115108	114182	107779	99351	99441.5	97234.6	97930.6	110865	109477	119028	122644	141183	166189	195670	239939	315139	388940	442779	469755	480348	464035	465096	472467	467077	445777	401154	370604	336915
	2.39922	76095.1	78531	74948.1	73864.1	79423.3	80482.8	85942.4	91927.9	97666.7	104528	100994	97222.8	94717.5	98801.5	92226.9	96261.7	96647	101380	106754	108965	111312	114083	112276	106556	104207	101842	101515	117029	116855	126960	129530	147361	172920	205419	258340	335466	401192	440699	449794	465727	429743	432285	465291	474795	462746	429806	398676	363872
	2.42368	79763.4	82792	77140	78358.9	83993.5	83856.3	90133.8	97217.9	102285	102908	97409.4	92483.6	90060.3	93162.7	87129.1	92599.3	91228.9	95911.2	102970	103789	108247	110259	114123	110707	110583	107878	105899	121061	121086	131445	136317	154433	185215	219843	276376	344596	397421	417475	413814	431429	391786	394863	433173	455757	458336	444176	419090	391309
	2.44815	81702.2	85461.6	81271.1	81289.6	86474.1	87502.4	96375.5	101232	103297	100379	93564.2	87625.8	85328	89149.1	83451.1	87034.6	86823.3	90066.8	96952.1	96803.1	102822	104714	111821	111712	117607	114245	111454	127032	127839	137030	144038	163050	197089	233822	285257	336766	373054	382724	373248	389495	344620	347264	395077	418518	426676	437437	418654	402245
	2.47261	85564	89671.3	84482	84789.1	91494.6	92294.1	102155	102298	101432	96913.5	89039.4	83238.4	81536.6	85076.2	81347.2	85246.9	83141.4	86333.9	91234.8	91710.7	97080.6	100015	107538	110343	121574	119972	119411	136203	135102	146700	152639	173167	202718	238818	282698	313957	341149	341366	327440	344449	296839	299415	350131	376155	387573	406802	395881	394892
	2.49708	90515.7	95105.2	87914	88944.3	96621.7	97101.6	103810	101528	98188.2	93748.5	84241.8	80629.6	80394.1	82217.2	81086.1	83407.8	81440.8	83597.5	88514.6	87246.9	92596.5	94754.8	102677	106105	121574	122899	125204	143558	143715	155210	162420	180754	201097	230681	268164	290019	303171	297923	283090	297508	260033	259559	301417	327046	341762	367783	363019	365221
	2.52154	95684.5	100413	92657.2	94687.2	102171	100041	102677	98446.5	94743	89303.3	80424.3	78799.6	80006.6	81679.5	80034.1	82221.3	81084.9	81837.9	84426.3	85412.4	88610.7	89379.9	96396.2	101337	118904	119766	128503	147293	149795	159588	167065	181645	191154	216828	248254	259718	263505	260405	249761	260241	232586	232584	259099	279999	293141	324452	321499	330344
	2.54601	97220.6	101025	97775.7	98475	103842	99191.3	100132	94456.4	90713.1	84012.5	78266.6	77337.1	80093.6	81580.6	79539.8	82597	80618.2	81280.3	82904.1	83135	85815	84989.8	90515	94729.6	114510	114629	127083	145359	153619	159180	165699	174101	178257	202365	225737	226859	230586	232236	226894	235010	217967	218121	231085	243989	251252	275552	275243	288075
	2.57047	96580.9	97814.3	101184	98119.5	101994	96836.9	96411.1	90549.1	85608.5	79930.8	77800.3	77277.8	80081.7	81319.6	79883.9	83154.7	80614.3	81478	82959.4	82731.8	83351.5	82581.2	85638.5	88039	109432	108835	121124	137889	149526	150591	157581	163160	164908	182613	200194	201664	209182	216392	215350	222165	212970	210973	212959	219672	219894	238520	235997	244663
	2.59494	94413	96451.8	101808	96219.7	100007	94178.4	93005.8	86294.3	82001.3	78176.4	77918.8	77649.4	80263.6	82015.6	81529.1	84459.9	82548.2	82545.7	82935.7	81624.7	83058.9	81058.5	82059.2	82954.7	102772	101989	114394	129461	140944	141507	147753	151855	149240	162541	178652	183780	194981	210254	213476	217459	213541	212265	207583	207254	203333	209908	206771	210568
	2.6194	91443.6	94295.7	99746.4	93245.5	95701.3	91373.7	88526	82912.5	79271.2	77323	78408.9	79017	82900.6	82925	84234.2	85163.9	83608	83648.9	83908.3	81419.1	83331.7	79864.1	79140.3	78930.8	96621.6	94592.7	105108	120543	130855	131120	135655	138903	134515	147567	162885	171814	190607	208458	216606	220377	218518	216178	208098	202431	197109	195506	187205	187884
	2.64387	88655.9	89406.7	96338.1	89351.1	92991.6	85748.5	83410.1	79779.6	77924	76912	78404.9	80692.9	84671.7	84661	87279.4	88529.6	86182.6	85562.8	84596.3	82965	85016.2	79828.5	78068.5	76802.2	91408.9	87706.9	96977	110869	121339	120734	123142	126219	125000	136510	151599	167394	190631	211767	222923	224817	226482	222736	211008	203478	196899	187546	178624	174671
	2.66833	82886.8	85011.4	92795.5	84623.2	89448.4	81233.4	79191	77962.3	76090.7	76611.7	78535.3	83032.8	87561.7	88445.2	91894.7	92907.8	90062.2	88307.1	87518.2	85701	85992.9	79599.1	78408.7	75049.4	87544.8	83324.8	90792.8	102394	111135	108851	111481	117603	117134	130679	147511	168627	193428	216202	230457	231184	234058	230978	217606	209606	200312	189331	177663	169215
	2.6928	78626.2	79925	88585.4	79879.6	83207.4	78523.5	76639	77089.2	75383.5	76410.2	79515.4	86827.4	93752.9	92830.5	98432.1	99813.3	96184.2	93831.2	90226.6	87179.7	88195.5	82003.8	78349.3	74258	85167.8	80951.7	86282.2	96482.4	103421	101841	103846	111168	114331	128069	147297	171271	198831	224726	238439	238931	244025	242047	225166	216769	207755	190707	180727	171382
	2.71726	75870	77535.8	84418.8	76234	80936.1	75821.5	75418.3	76603.3	76624.1	78065.8	82392.3	92977.7	101960	99220.6	105796	108206	102765	101190	94781.4	92200.9	91137.4	83613.5	79650.5	74475.7	84867.2	79990.7	83429.5	92197.4	97020.1	97795.9	98924.2	106737	114300	128564	148612	176195	204666	232839	252749	252137	263804	260356	235038	224761	212375	196327	186082	173802
	2.74173	73631.1	75494.2	79888.8	73966.8	77953.9	74355.9	75564.5	76670.5	79109.3	79966.4	86822.4	99570.6	110409	107932	116261	118014	112138	109387	100787	98246.2	95396.1	85832.3	80496.9	75872.3	83415.7	79096.8	82175.3	91402.1	93568.5	96252.2	98361.9	106084	115327	130790	152847	180755	213156	248409	275168	271738	290219	288306	254155	238151	224518	204212	191711	178147
	2.76619	72813.7	74601.7	77594.2	72165.7	76271.1	74731.2	75679.1	77658.1	80243.2	83044.4	92113.9	108851	121423	118747	126567	129124	122234	119637	108829	106090	101537	90329.1	82711.7	75999	83838.9	78345.4	80347.3	90658.3	92175.2	94439.3	94746.6	106064	117380	133199	156147	188529	227829	272405	307435	300502	328549	326331	281416	258438	241384	213196	199610	183888
	2.79066	73453.4	73405.1	76061.8	71474.5	76065.7	73775.3	77215.8	79388.5	80839.8	88485.4	99673.8	119757	128536	128043	130755	134661	129962	129871	118200	115097	109786	97072.5	86769.6	77569.7	85116.4	79310.4	80466	90507.9	92147.5	94368	96144.4	107260	119168	135936	161071	202112	250417	306563	348824	341182	374521	370659	318319	289458	266832	229818	214039	191887
	2.81512	72936.2	73930.3	75576	71514	75955.1	73949.1	76603.5	81095.2	83893.8	95036.6	109569	127180	128464	130614	113911	123053	126937	133335	127780	127132	120173	105876	92611.2	82436.4	85009.6	80192.4	81229.6	92066.8	93006.4	94771.8	96976	108982	121932	141050	170214	223164	280658	349173	396547	389341	425384	420221	362916	330254	302203	255337	234878	208437
	2.83959	73042.8	74763.6	75497	71976.2	76441	74841.8	79076.5	83892.3	88793	102793	119603	127777	95796.8	111008	82418.9	85907.4	86823.3	114761	133489	133482	130221	116401	101759	89040	88739.2	82581.2	82598.6	93170.7	92697.7	96711.3	98698.5	111481	127296	150427	186044	249295	319147	392231	452814	443473	479463	474695	414068	376766	346815	292099	265343	231228
	2.86405	74452.4	76694.7	76741.1	73271.7	77140.1	77634.7	82379	89008.4	94849.7	113189	124480	92408.5	77626.6	82272.6	70032.4	73492.5	74175.9	82858.1	118493	124499	134057	126684	110357	96114.5	92105	86374.1	84687.7	95042.2	94178	97993.8	101280	114799	135463	164169	205958	281424	363103	447991	498456	495473	500175	497523	468688	431464	397517	334050	303037	263201
	2.88852	75234.3	77915	77215	74097.2	78830.8	79424.1	87613.4	95712.7	102262	121747	111644	76250.1	64291.5	69745.5	0	0	62564.6	70603.8	84568.6	86052.9	113392	129769	121040	105017	98444.9	93018.6	88553.3	98294.6	96972.6	102914	107121	121935	150195	182209	231913	317748	410715	481213	499458	509655	414782	419733	495319	477258	452378	379094	344454	301319
	2.91298	76794	79838.1	78747.4	75882.5	82500.3	83489	92136.7	102923	112092	123371	78851.5	63779.6	0	0	0	0	0	0	72493.6	74033.6	84059.3	114989	129278	116550	106011	101569	94860.2	104554	102253	110506	115971	132484	165903	203787	257801	353877	432357	447757	333380	393111	261766	262723	430354	484591	480585	429326	394044	343918
	2.93745	80900.6	84505.9	81429.1	79010.6	86454.3	88576.9	100567	112633	119847	100098	68051	0	0	0	0	0	0	0	0	0	72212.4	81984	129504	126406	117971	112003	103442	114078	110153	120061	126742	145630	184204	228954	290079	367337	375459	269239	237567	258302	193936	195499	264253	344910	427192	453128	430229	386179
	2.96191	86393.3	90954.7	83573.6	85452.7	92130.5	95766.4	109096	120831	120756	76544.6	0	0	0	0	0	0	0	0	0	0	0	69268.6	92761.5	126822	129634	124252	113579	124404	120152	132779	138990	160103	204816	251142	309117	298646	234571	206655	168317	188850	0	0	197525	234209	258758	397382	422250	402304
	2.98638	92604.5	98529	89264.7	92384.5	99086.5	104433	117661	121356	95394.9	65840.5	0	0	0	0	0	0	0	0	0	0	0	0	74983.6	91991.7	138150	134353	125188	136923	132577	147060	154504	179051	217863	254105	284735	195550	176865	0	0	0	0	0	0	166851	192100	242181	248303	329713
	3.01084	100897	107158	95848.4	99407.1	107777	112251	121536	95475.6	75099.1	0	0	0	0	0	0	0	0	0	0	0	0	0	62529.2	73039.4	136579	134839	135471	150601	146486	162936	170890	195021	206453	194343	174853	147071	0	0	0	0	0	0	0	0	0	179209	185768	207155
	3.03531	109580	115735	103937	109665	116400	117062	109772	75117.9	63953.5	0	0	0	0	0	0	0	0	0	0	0	0	0	0	59460.2	90954	101755	138411	156097	158278	170176	179301	192443	128703	135211	136689	0	0	0	0	0	0	0	0	0	0	0	0	151289
	3.05977	113947	118855	111954	115858	119718	110853	78361.4	64198.2	0	0	0	0	0	0	0	0	0	0	0	0	0	0	0	0	77922.2	77779.8	111158	135637	161947	153152	159917	127597	102592	102886	0	0	0	0	0	0	0	0	0	0	0	0	0	0
	3.08424	101398	103647	117519	115024	104593	79179.2	67888.7	0	0	0	0	0	0	0	0	0	0	0	0	0	0	0	0	0	0	64577.9	81676.7	95398.3	125876	101410	105739	100314	0	0	0	0	0	0	0	0	0	0	0	0	0	0	0	0
	3.1087	72944	76003.6	116666	80483.9	77582.6	69177.1	0	0	0	0	0	0	0	0	0	0	0	0	0	0	0	0	0	0	0	0	67025.3	78926.9	91514.2	82540.9	85262.8	77533.3	0	0	0	0	0	0	0	0	0	0	0	0	0	0	0	0
	3.13317	62472.1	65467.5	82440.1	67856.6	66814.8	0	0	0	0	0	0	0	0	0	0	0	0	0	0	0	0	0	0	0	0	0	0	0	73128.2	0	0	0	0	0	0	0	0	0	0	0	0	0	0	0	0	0	0	0
	3.15763	0	0	71093.4	57832.1	0	0	0	0	0	0	0	0	0	0	0	0	0	0	0	0	0	0	0	0	0	0	0	0	0	0	0	0	0	0	0	0	0	0	0	0	0	0	0	0	0	0	0	0
	3.1821	0	0	44158.4	0	0	0	0	0	0	0	0	0	0	0	0	0	0	0	0	0	0	0	0	0	0	0	0	0	0	0	0	0	0	0	0	0	0	0	0	0	0	0	0	0	0	0	0	0
[truncated: 93 more columns]
