# Supplementary material for: Interplay between disorder and electronic correlations in compositionally complex alloys
Source: Nat Commun. 2024 Sep 12;15:7983. doi: 10.1038/s41467-024-52349-8 (PMC11393320; doi:10.1038/s41467-024-52349-8)
Supplement: Supplementary file 3 — Source Data [file 41467_2024_52349_MOESM3_ESM.zip › Source Data F1 - ResPES Cr.xlsx]

## Sheet: ResPES Cr
	Binding energy (eV) / Photon energy (eV)	572.5	572.6	572.7	572.8	572.9	573	573.1	573.2	573.3	573.4	573.5	573.6	573.7	573.8	573.9	574	574.1	574.2	574.3	574.4	574.5	574.6	574.7	574.8	574.9	575	575.1	575.2	575.3	575.4	575.5	575.6	575.7	575.8	575.9	576	576.1	576.2	576.3	576.4	576.5	576.6	576.7	576.8	576.9	577	577.1	577.2
	-13.45	0	0	0	0	0	0	0	0	0	0	0	0	0	0	0	0	0	0	0	0	0	0	0	0	0	0	0	0	0	0	0	0	0	0	0	0	0	0	0	0	0	0	0	0	0	0	0	0
	-13.4256	0	0	0	0	0	0	0	0	0	0	0	0	0	0	0	0	0	0	0	0	0	0	0	0	0	0	0	0	0	0	0	0	0	0	0	0	0	0	0	0	0	0	0	0	0	0	0	0
	-13.4013	0	0	0	0	0	0	0	0	0	0	0	0	0	0	0	0	0	0	0	0	0	0	0	0	0	0	0	0	0	0	0	0	0	0	0	0	0	0	0	0	0	0	0	0	0	0	0	0
	-13.377	0	0	0	0	0	0	0	0	0	0	0	0	0	0	0	0	0	0	0	0	0	0	0	0	0	0	0	0	0	0	0	0	0	64437	69942	72551	0	0	0	0	0	0	0	0	0	0	0	0
	-13.3526	0	0	0	0	0	0	0	0	0	0	0	0	0	0	0	0	0	0	0	0	0	0	0	0	0	0	0	0	0	0	0	0	67682	134887	142381	140520	71181	0	0	0	0	0	0	0	0	0	0	0
	-13.3283	0	0	0	0	68019	58935	64155	0	0	0	0	0	0	0	0	0	0	51436	55791	51051	56507	0	0	0	0	0	0	0	0	0	0	69190	118758	262404	265752	266335	218344	71179	0	0	0	0	0	0	0	0	0	94635
	-13.304	0	0	0	64057	102155	94773	87024	63344	60646	0	0	0	0	0	0	50318	53783	85143	147700	141314	108609	53244	0	0	0	0	0	0	0	0	64685	163844	245970	343594	354542	348975	304417	206792	70537	0	0	0	0	0	0	0	89455	243262
	-13.2796	0	0	65731	178104	222048	218141	211068	139267	65845	58994	0	0	0	0	55268	73242	141880	196649	234738	232585	211908	116806	56577	0	0	0	0	0	0	64117	111646	275955	326946	410895	430319	415491	383674	310594	146056	0	0	0	0	0	0	0	138845	392103
	-13.2553	31661	61773	153459	269732	297331	304199	288486	237391	189557	114852	56192	59132	55047	51586	85393	184308	225640	266291	292718	295622	268805	222004	157403	59127	63955	0	0	0	66310	103421	234887	347255	398045	473436	490201	463628	450381	391972	276220	81616	0	0	0	0	0	88182	317749	502713
	-13.2309	77610	181898	267730	337942	362529	366818	350468	307006	260494	225296	161852	129018	99919	131676	201803	255542	289962	315387	338373	346329	317793	291588	235228	166322	98264	59834	62847	72241	70629	227543	315762	416184	451653	534144	540357	510354	507378	457514	366972	239112	78967	71290	67042	0	82763	257152	424623	591569
	-13.2066	127612	279981	343465	394562	409841	412937	398122	357463	305287	288313	249701	222534	203384	218293	272066	313402	341515	357755	381676	385558	369231	337048	292619	248789	210862	162828	112514	172931	198886	305374	388607	474088	497949	596860	593223	580086	565671	515359	429015	318903	211966	107220	88842	79603	251761	376168	513674	657921
	-13.1823	161475	360951	400334	445815	448181	455329	442632	402844	359551	334170	306351	287476	271179	279513	324476	360938	390329	400298	421172	423948	403431	376262	348799	297647	283817	252881	227937	259166	286303	370431	450256	522036	556379	650378	634834	648170	626393	561848	480263	372284	301936	255043	257629	240116	370705	473939	601002	736223
	-13.1579	198717	411732	448469	498024	497692	499703	494901	445064	416255	376217	357370	342972	321950	335611	363661	401949	435429	447938	473469	474536	440790	426666	408431	357357	335065	309832	309327	320871	356884	422368	495526	576845	598409	680602	658304	688697	660696	628812	538712	439603	373170	333254	340002	336675	454293	558818	684367	835219
	-13.1336	227309	462757	497964	561902	554142	549378	540047	487686	472995	423858	409755	387665	372477	384828	399768	441890	484458	496108	508729	509662	479732	486778	454457	412469	381800	357326	370712	391193	402890	472217	537746	614339	613388	685680	677626	711116	674816	660139	598718	506942	442335	401982	411064	422982	516789	633077	762079	886701
	-13.1093	244238	520797	553435	594487	580426	585077	560597	520655	520271	477105	455292	426357	421434	417478	444481	487618	513146	521231	529322	530029	508320	518735	504787	447935	424153	411163	421005	446629	444359	521706	581986	630603	636689	685006	700991	721678	692979	673235	642577	553766	515093	473329	481135	498885	567971	680323	824889	906090
	-13.0849	271821	583815	595074	607097	595698	604550	577627	541725	531106	517249	506804	476908	467726	458467	493173	507223	539622	531223	542577	550935	532762	535201	521546	502497	468781	462540	476305	483587	509369	570273	610062	643776	663786	691778	715788	724287	714351	699329	669371	623049	585010	530311	541075	553368	623507	749677	847312	923903
	-13.0606	289473	620488	620994	627725	621038	606215	583873	559549	547006	534527	540549	520235	505029	493362	521007	525018	559684	542360	563876	566518	548793	555389	542720	525719	517357	518653	526915	529749	578839	602832	634786	666267	685488	703159	711500	734186	712191	734352	686537	661982	647540	585760	597301	618171	698504	805079	867807	944017
	-13.0362	296733	640295	639976	652934	637346	610832	588819	585304	567605	547807	549188	541637	519191	505305	539920	551980	569118	558372	572378	576772	560193	571572	560964	533888	546621	555897	562479	575818	600212	623841	661291	675646	692745	712244	711960	747809	701843	736007	714285	672498	664275	638875	656875	696827	735727	831363	899923	957359
	-13.0119	316046	660024	658598	661793	641374	627048	607165	616590	591696	569287	552221	556297	531639	507136	561518	568588	569354	571240	566164	582539	570543	579273	576015	549230	556373	581790	577545	610834	607126	640944	686344	684330	685191	721661	722847	745977	714625	745131	738796	680048	671216	682532	690285	728007	757934	848316	921613	974302
	-12.9876	342302	681837	675121	660992	645371	634713	633970	627952	590843	592225	553368	563488	556145	522502	569586	575318	576641	579899	569189	581425	581610	585081	586181	573235	573307	602903	594463	621892	631116	657524	691752	697811	685761	730708	732041	739219	728381	750458	742548	700108	701368	723787	728835	737105	792138	878998	928848	989132
	-12.9632	349763	700644	684821	664420	652028	633580	643582	620681	582635	599859	563908	568813	576526	541693	577857	572291	577343	579683	587998	578060	595030	584562	582210	594782	595145	611462	609665	625518	664932	660518	679672	701330	696860	734514	744485	739429	734678	758882	738766	722468	724454	738053	755458	751356	822657	883591	930172	1007550
	-12.9389	341599	704067	694111	665923	654720	634529	642096	627416	593434	592729	579529	577543	580923	539209	587250	563893	567380	569116	595892	573344	597378	579406	596573	603748	605526	609926	616832	633742	672548	664225	674677	711935	709498	734538	756482	734750	745813	771875	736714	740457	717884	737433	759378	789283	827417	890369	936350	1020400
	-12.9146	335546	704293	698796	666947	659523	636118	651632	621675	610351	585615	584952	591365	579910	542747	585065	562302	568117	568997	593399	580013	591443	579186	587637	607556	614174	616481	623437	638208	661967	671545	674116	715219	716597	738335	765125	734481	745116	775838	733063	739752	721986	742700	764452	805818	821710	892701	946199	1022230
	-12.8902	344125	686941	693760	674146	665015	639022	656449	616541	617211	590600	578602	604473	583392	564908	582183	572766	585338	573184	591005	599385	582506	579435	585512	597244	615402	622598	623534	638312	656180	678492	677093	704913	720671	736407	762342	743699	738897	768060	740401	750980	723576	744352	779052	807319	839290	887492	950234	1008910
	-12.8659	355574	695850	694445	675923	673654	645806	651624	624295	615098	597773	587998	604092	574666	576034	592987	582058	600751	578763	594886	599032	581538	587314	599891	591471	607287	625617	625385	644183	660690	688628	679824	706014	726281	727190	760339	754172	746682	771236	741294	756145	745504	744097	792874	796399	860927	886018	953979	1006840
	-12.8415	364311	722491	697341	671765	688224	653439	647752	630224	615949	592772	608630	597360	560899	565757	598963	587149	607843	590752	592190	601251	596526	593501	606931	606537	605656	625606	637353	648486	657396	690731	685193	707200	738431	728484	760661	762315	755696	772097	739673	760147	761778	755929	794977	795809	857417	907706	963479	1021590
	-12.8172	366867	731960	704282	671142	699423	648252	641330	631024	611707	586900	611253	595848	563235	555530	592188	587426	598096	598682	584970	603704	618346	604049	608440	616499	614740	620795	645382	654895	657861	684765	699474	704959	742563	743290	768893	769725	758088	764041	746684	764637	754767	766696	787516	809873	860988	907458	971170	1023470
	-12.7929	365140	728683	710232	680136	694367	641941	649208	636161	618534	591521	607697	600166	582183	578183	595524	589817	595681	606548	582397	596254	616164	610637	599847	612401	627908	623714	650488	671051	670081	681150	708730	703788	733251	758776	784538	779468	764517	760811	765028	760235	751674	773328	788367	809039	873916	903302	969308	1011800
	-12.7685	368224	725985	719265	686031	677729	646014	665945	638097	629504	605622	602683	607768	598059	584973	601621	605374	614741	616813	584004	598948	603530	621091	604226	611543	639685	634676	661704	672245	674399	682422	706921	704428	733420	758216	803610	776830	772522	769142	780719	744060	757308	783860	785582	807689	887003	912865	974707	1007860
	-12.7442	368586	726503	717148	692683	671590	655112	671726	636698	629859	625445	605905	608817	597763	580308	593176	618427	623630	626863	588724	609421	601778	629122	628138	623472	638156	648628	668989	676455	668403	694577	706535	721735	737333	753637	794832	765987	769557	771472	777624	747796	769589	781676	789441	824506	877823	926515	986761	1016070
	-12.7198	362203	725577	698182	692728	674840	665872	665415	651950	631254	633637	612760	610528	590723	590576	589367	617865	611211	628625	605409	600509	608775	614071	639209	642467	635625	668999	664758	684660	673294	707068	713928	738587	740031	754387	780748	763475	767016	764911	778844	765697	770414	780839	801053	830041	863848	944411	985592	1044710
	-12.6955	350567	721962	703469	686476	675668	675943	664615	662811	638361	637370	611679	623662	581950	581661	601436	614857	603915	624816	626925	611030	623889	598472	630282	646631	641611	660350	660168	685850	679619	705438	723406	730328	741566	752214	791919	770323	774805	777474	773948	777626	775008	788641	802600	830144	860925	958878	977097	1061250
	-12.6712	357132	719578	720437	689437	678686	676206	678254	665314	639493	643465	616720	627927	584492	580292	606765	608800	608022	625385	625718	630331	631528	605506	626728	648017	653783	650516	668802	668082	684721	712717	727685	734379	752788	743965	795253	783756	790135	797593	774667	786658	788526	781761	799724	828782	875368	962298	980314	1050510
	-12.6468	371672	731058	735707	693043	686881	677353	689559	658972	634493	640660	624417	619544	589740	593291	597740	605505	613640	626138	603982	638898	632855	630848	625133	647589	660590	648279	670303	675221	686453	725376	725694	751754	756526	746368	785374	789379	796034	802182	787118	792513	796514	776906	804902	827314	887002	952204	985829	1047300
	-12.6225	376145	756848	746207	690183	692795	689498	686409	666440	639132	633745	626306	606094	595969	610086	600440	607063	616985	624235	609519	647154	629354	634353	628872	642230	655276	661367	675446	698800	685899	724570	719678	752775	746224	753967	794318	786842	795786	811630	789441	789954	803413	783154	810841	826125	892669	942132	993290	1064320
	-12.5982	373258	769338	746540	688605	694218	687343	669223	660635	653338	632505	633804	602750	605580	619475	608555	614395	605499	613451	622354	646301	620743	622176	635953	639786	656578	674198	684734	707560	692341	712557	714963	751176	744729	757535	805291	792085	798451	811984	785373	782861	806838	787500	809893	823715	888739	939749	1009200	1074640
	-12.5738	368034	767476	745027	691974	697697	675107	657598	635689	658006	629966	637166	611064	608774	617070	610343	622246	602249	602943	627201	643591	625252	615624	642097	633988	660543	670111	679180	696859	699274	706882	719528	753541	751237	759119	802006	812192	808874	801489	789026	790183	792885	795495	809448	832244	881936	960886	1023180	1070270
	-12.5495	364102	767215	725126	701658	700852	681307	666630	643065	645149	627636	631606	624867	611482	621676	614244	619171	624459	617471	627129	649084	635706	626683	639711	627583	650812	663948	670539	701326	696946	709978	729947	753017	752733	770916	802863	828036	820693	789881	795243	806994	787037	811541	814598	841801	893388	968190	1032810	1071690
	-12.5251	363332	770730	719410	703587	704421	690103	686071	660411	641216	635039	626490	637995	620486	624284	620436	607057	635130	626141	636311	643110	640631	640677	643909	634133	646328	668852	679499	713901	689849	718189	736831	754675	753013	778575	803598	821043	824949	788191	801416	813730	788582	820261	820973	852137	907940	965282	1046580	1069600
	-12.5008	371370	755456	730341	714313	710289	686769	698752	665761	657547	639086	624771	633711	613894	617558	629935	605085	627715	625534	645540	626756	649814	653897	657157	636958	653183	667957	688080	715376	703623	732038	733599	762115	753756	778550	792115	818389	822366	797154	813114	806929	776841	815844	828711	849191	910607	960601	1053930	1060390
	-12.4765	372250	742885	739253	737216	704619	676662	703674	664532	662091	650453	628871	625456	608479	613652	632632	618397	622481	635264	650851	624191	648174	655925	657103	632501	655294	661873	688584	717825	717709	735219	738530	753286	765744	786006	791783	832304	824898	802253	810289	808976	776252	811361	832289	841488	905625	967374	1044350	1046420
	-12.4521	375870	753473	730540	735129	701820	682617	703268	667329	653354	662138	640062	624301	608855	608918	634405	631122	619928	638643	648434	628152	635952	642826	653804	635184	666403	653774	687526	730950	710959	733662	742387	742924	785594	789985	804236	832101	827763	809431	819059	822659	793208	815213	833400	848561	921941	974411	1036650	1055260
	-12.4278	383670	770797	726071	723197	703826	703526	695390	678968	651748	663301	657531	626233	617659	607925	628492	631907	636649	631642	648640	622541	633460	643181	651319	651566	689815	658337	691078	740206	711294	736110	746604	754500	785134	803528	805042	832854	832579	822983	846315	832915	807276	823816	834471	866501	937500	964703	1038480	1066450
	-12.4035	387823	774225	733000	728535	705275	711611	689250	688289	653612	657242	673997	636815	633865	621434	624745	625638	648479	634943	652576	616937	637062	653438	649775	657084	687727	676133	697388	732878	718776	741423	744340	775829	773971	821570	802833	846491	835145	833394	844566	839821	812265	834161	837883	872717	945235	958428	1047340	1090790
	-12.3791	379861	770701	746589	733841	713970	702358	683628	681403	652225	645832	680240	638005	643581	641031	640466	632372	639115	642827	654438	612070	641870	655830	649959	659220	674310	691127	703151	729644	721216	747345	739358	779815	775115	834251	809790	849369	831924	840140	817990	839176	818165	840202	841306	866721	943215	969886	1060870	1112070
	-12.3548	374648	767384	753029	745378	730506	697929	685442	678991	660535	645355	675499	641881	643997	651247	649489	631165	636313	641776	654925	628970	647653	647663	651487	660668	670552	697318	699386	727083	735761	745603	739191	779592	786407	836854	827239	847888	827073	855178	811386	834076	826971	842900	842132	859998	950092	972811	1060830	1099840
	-12.3304	377060	771770	746017	745234	740819	707664	693308	680049	677659	639677	655687	642790	643869	642837	634095	627301	644350	639500	650855	652412	654398	654702	661299	659833	674585	698962	691526	728880	751131	745857	748606	785659	805920	832362	847300	859978	830432	865736	831580	837241	828763	852465	854385	861073	940058	978744	1077670	1093810
	-12.3061	376795	785866	741143	744982	736683	714505	699972	683148	686503	639811	643782	646035	655771	637114	620739	631708	650616	642527	639961	666639	666045	657945	670423	660790	681619	697636	690151	725373	744165	750553	753569	787421	809816	830325	846531	865918	850396	858613	836541	843669	823061	859212	863821	880081	930107	1005890	1083440	1104380
	-12.2818	379759	784163	742977	755100	718432	711366	702314	696247	685167	654766	640639	636352	662067	637882	623749	640584	656926	654040	637786	657576	671798	649080	673486	655529	683927	692349	700595	731968	725908	755160	763671	784298	795245	823650	835404	868731	866383	849980	843504	841254	824823	857734	853619	904406	930823	1027390	1082070	1108740
	-12.2574	387430	765859	753122	750505	715447	717538	708809	694032	675181	657178	641735	638741	660217	631917	626283	642125	655974	663147	636407	649486	675858	649661	665008	657180	683197	691275	705937	739670	721867	747074	760720	785361	787038	826111	820815	861620	871862	849987	844211	839644	828426	858358	848782	915126	945083	1022370	1080080	1110710
	-12.2331	392637	761747	762956	743389	736397	710998	708349	686918	672995	665348	645991	644999	649253	630623	635715	642163	648340	656946	635381	662122	671782	642192	654434	663488	680983	692530	704975	745693	736890	747971	765675	786642	790213	825242	810638	854360	865014	861170	838183	849111	827053	863310	862546	914412	954991	1008960	1061270	1123830
	-12.2088	388959	771973	760133	747180	746280	702769	708510	683362	679076	668677	659873	652261	644819	638362	638054	649660	645927	654827	644664	662117	648583	639856	656993	668185	677715	698509	715483	750425	747438	753158	775509	788389	784813	818884	824813	837598	858102	864825	838290	852246	827751	869599	884760	909491	963712	1001660	1056980	1134440
	-12.1844	388237	777137	768594	755809	745990	706628	706166	686137	691601	657249	673599	662507	645848	649514	631124	655354	648841	654244	662770	660904	643762	643891	668106	672320	688150	695880	728926	754493	740136	758275	775146	787410	783396	831568	840696	845512	858006	856137	862339	843603	837730	878554	901401	905219	973690	1002080	1071460	1140560
	-12.1601	388262	781407	772326	767910	739111	723048	706266	687439	708497	665527	674991	669577	641377	657830	638456	658201	649319	652743	658850	659934	650110	661207	684643	682115	694531	685011	740411	744988	732862	751994	775610	780898	791766	850325	852109	856599	862958	848552	868009	842394	855540	880690	897158	904537	979721	1002740	1089160	1128680
	-12.1357	380999	784688	772319	767776	731921	732804	704394	683304	710566	673757	661436	666164	646445	651520	649261	662798	647706	651152	645942	657521	661931	682405	696263	689494	697074	688741	739391	729159	733276	754300	793849	786683	800310	854117	851845	853987	876463	845288	864885	837755	865099	867137	886448	906508	976031	1005240	1077150	1124640
	-12.1114	378750	784204	773548	762703	742799	727340	703770	681740	701855	666534	654731	660629	650669	653647	658012	646162	654233	652343	647310	658499	681645	687646	687212	685518	699796	704719	734859	738827	739646	764637	789712	796991	798465	860672	847561	848783	884825	845998	857469	828383	854786	872515	882959	916668	966393	1019180	1064940	1123830
	-12.0871	383203	782392	787009	761883	753163	725289	723731	692809	693190	676190	661408	664230	656345	655303	654845	646042	661608	661207	651619	654877	686050	677937	679895	671845	688157	709155	736574	762574	736830	761166	787404	802855	800705	868419	839304	857197	888371	847729	869076	834470	854987	884655	887661	926896	958447	1029050	1068840	1108960
	-12.0627	387570	783065	795260	756999	749047	710680	727118	699682	683067	684910	674241	658664	665770	660733	648203	654489	662118	676356	662702	654404	689886	672215	684608	665153	668864	696750	721508	756773	725507	754158	796357	809223	816237	871378	856694	866656	892547	863635	879375	851143	867459	885131	896600	938262	965455	1035780	1083140	1107610
	-12.0384	386041	792355	793029	746812	746633	698131	723063	707346	677524	678896	681523	651040	666212	669559	664844	639431	672255	683650	674062	659105	689334	665845	687907	670810	665727	701279	723523	737561	726787	739557	800551	802062	825608	864030	867059	871083	903026	877491	875061	864593	876687	878521	891609	941745	986017	1038390	1111620	1116080
	-12.0141	380894	809333	792355	743441	737531	713367	719850	713301	682196	677711	676670	654582	663567	664683	666611	645448	679903	671872	678457	668623	674036	665853	695450	684249	685260	719550	738586	736217	742295	741439	785609	803996	815802	860117	873880	890087	909092	875679	860235	865537	880954	885781	886846	944106	987210	1035210	1113980	1132640
	-11.9897	389168	815129	786660	748316	741095	719300	728799	720889	681811	671356	669761	665693	673530	655364	667237	658553	676688	678129	677533	678743	673080	674063	699891	692318	709207	717764	757367	752579	759239	745179	761650	816498	802587	863580	882127	906946	896378	870605	863419	871950	880309	904042	891091	950252	973586	1044120	1097140	1158230
	-11.9654	398574	810112	785288	743425	756873	715309	720474	713407	693223	684612	665262	666331	675670	655361	667140	664534	669794	678597	668704	670461	686709	681744	705556	684727	708763	700991	747040	762392	766388	757535	757356	821041	811255	858385	874380	906225	886578	875717	866830	897933	883792	912843	902895	946618	977729	1058820	1100650	1169950
	-11.941	398851	805519	795762	740871	754789	727215	726541	702477	703438	694406	673367	665574	675465	660880	662470	658485	664537	671014	662802	659042	685991	689324	714477	677028	688806	698100	731440	754449	762221	762294	775412	826017	815046	854486	873453	889153	890397	887754	873623	918116	884676	892447	900444	951559	990109	1063340	1118720	1163880
	-11.9167	395123	792883	796015	754010	762952	735237	732511	708048	701017	670529	681806	661380	660682	655200	658041	649966	665447	673312	673972	669200	678394	683425	724194	678152	678124	707342	724758	752063	756365	756657	776971	820587	812063	862604	873557	882201	913635	908773	889349	916544	881210	894620	900583	964645	1007720	1060330	1120770	1169970
	-11.8924	390679	784854	792546	769302	781206	737356	728357	716545	689915	667685	678637	659810	650324	652568	656119	661393	667183	671690	684601	680814	678851	679721	724068	678147	690405	710425	729379	755881	758636	770363	784678	816795	825004	869257	866858	893037	929182	924703	900825	888971	874523	908679	903667	963262	1024650	1069710	1132130	1177920
	-11.868	390747	797530	792695	778025	770235	738030	725764	715291	701324	691946	680387	666947	652612	656041	650136	666678	663666	682019	683797	687205	682015	681198	713796	684402	710971	712594	744043	758947	767519	780368	796360	826661	833136	861750	864845	904878	913548	925596	900251	871408	868420	902908	904753	947379	1032920	1088320	1138520	1175700
	-11.8437	391569	810805	795983	776708	761403	733194	736428	715194	709412	706425	686047	672255	653666	661297	648561	677975	663583	678409	678192	696239	678612	680712	709376	701178	709703	714374	742390	756533	764526	779130	791479	829163	852984	860745	866266	913136	905410	921935	907891	878223	874661	905642	907340	930624	1018830	1097920	1137020	1166690
	-11.8194	394425	807114	794975	766492	765580	730210	740366	718784	710955	701733	696498	680750	660394	671256	649090	690908	671812	670433	679908	710384	683425	678023	705117	704940	699116	704650	730708	765524	768895	788918	781529	818410	856421	860766	881503	901206	911575	918452	911080	880223	877738	918766	918405	930124	1002570	1089350	1139440	1174510
	-11.795	402898	807618	785097	762688	753054	735809	736613	721211	713640	699917	700311	690712	669091	681027	665610	690024	687626	665024	678247	715177	690105	683366	696954	693605	701125	703181	730745	783463	765362	794420	795027	808760	837513	848633	887271	900469	924119	909046	911774	874582	872854	925525	918696	948890	1000100	1078350	1140150	1181510
	-11.7707	405329	815363	789631	780403	742767	755546	739824	714746	720517	697656	691600	691628	669257	678648	703262	699174	686642	664181	673739	713014	694180	691530	701471	692728	702966	716006	739666	779930	761516	789617	823235	811397	835404	849158	891427	920687	933715	901088	903726	876559	877167	919178	921122	964969	1016200	1083620	1139760	1187680
	-11.7463	406119	826184	800844	802143	754191	753774	732368	707007	718287	687086	692324	694113	672888	682737	708934	688536	679472	659844	680339	701919	696176	699565	706740	698136	717050	723796	752434	763188	765894	784640	836009	816650	854688	859514	905206	917210	927044	888993	906667	899662	883482	909370	944714	969985	1039120	1105900	1138170	1207870
	-11.722	405295	830059	801456	800700	775482	740929	727716	704400	713858	690601	700656	701748	677232	690621	698452	693885	676911	675299	698951	689370	697832	708723	714195	696678	717899	725228	764026	767263	786506	798508	828659	824707	852921	867136	913610	894547	921115	894695	920043	916951	895689	922834	947300	956130	1052620	1119450	1146880	1220200
	-11.6977	407054	830153	792037	794260	787632	742749	736054	713263	726141	704223	707169	708923	687036	691584	698546	707404	679379	699946	712663	692685	707435	713656	721405	699972	717757	724092	755251	784903	807833	810190	830350	838755	862593	878225	913601	893996	916263	911362	938696	925539	905425	910053	933738	958869	1055900	1115600	1164950	1210010
	-11.6733	409628	832727	792584	782138	787487	756166	743892	725423	724937	712707	699889	709157	700518	693942	704833	717570	688753	710910	709385	705478	717853	705213	719193	701492	703562	736584	743300	799912	794057	818870	828976	849428	870015	887651	907437	899206	911529	926533	941554	918113	919155	895208	941900	985482	1051620	1102120	1183840	1213980
	-11.649	414440	826428	799481	782793	777154	753844	746059	736319	719877	722150	695220	707097	708827	701390	703022	716028	704329	698331	701550	712022	722636	691115	712002	701588	705162	744687	739711	799275	770448	822986	822691	846652	869535	890798	900785	896827	924929	931542	934312	893774	936590	896382	953015	999146	1035740	1108880	1193730	1224530
	-11.6246	421779	816945	800090	796314	788533	761341	747634	742914	729571	728117	696750	703305	712096	702239	700007	690793	708957	693578	695528	704068	715369	691080	706304	711668	716836	736223	742851	793474	777792	816181	821066	841396	863942	889175	905631	899418	928458	928536	916806	893389	954791	915421	962304	1000740	1031290	1112920	1191030	1223420
	-11.6003	428064	811375	805207	801114	794829	780860	755866	739322	735013	725519	692643	703927	708034	703650	700807	673160	699227	703730	696930	689678	708712	703237	700031	719645	719021	729066	748428	793797	790890	804918	822574	846816	873472	893265	913192	914235	913749	924707	912973	906352	947752	925593	966217	1011040	1042710	1110500	1188800	1236760
	-11.576	430651	815867	813318	799349	782166	781091	765989	737114	731598	721148	697485	709032	699476	708128	707111	680611	686290	697070	706799	701134	716026	714397	699413	718564	722505	730403	756507	795238	811316	794342	824409	856827	886592	905275	918292	931440	907575	950470	943543	918168	931333	935382	974627	1001340	1032060	1128580	1185540	1254810
	-11.5516	426597	826043	825255	792562	791829	769230	755048	745971	738427	718658	723379	714396	706899	702591	697226	690622	691773	694057	707385	717511	719023	720444	709486	707416	723516	739458	765915	796467	815382	802222	830217	861505	880581	919736	934863	940700	932355	966954	967658	924862	922370	945879	971825	998369	1031590	1146150	1198150	1252870
	-11.5273	422830	832301	838672	794287	805353	764411	754383	754933	732365	715019	729153	722637	720169	711441	696371	708392	703396	714016	717681	714109	717183	727593	721306	699322	720156	748311	770612	798308	808625	814313	831837	866469	880968	931044	951428	950012	959670	972281	963952	930569	915813	950268	975238	990577	1045560	1141410	1203450	1251210
	-11.503	422131	844013	842642	818247	810308	770028	762498	765156	725652	715238	726717	726127	717474	719075	696646	721113	710605	724755	725677	711327	715883	743155	730970	715713	727886	759600	766956	802472	802847	808874	828969	873706	887969	928619	945652	960255	966897	966628	962608	934588	915405	952155	982524	977554	1049160	1146540	1196950	1238380
	-11.4786	420072	866560	842424	824294	812256	775545	757507	777146	730189	727442	722468	722954	708650	707883	697099	726256	724877	714546	726018	721938	718110	752585	747377	730291	741549	764394	779522	814897	799344	817697	828701	864868	884573	922887	933281	965580	950517	959387	968330	933882	917766	962073	995744	986615	1040880	1155000	1185430	1226430
	-11.4543	424853	872691	840699	827459	808260	782965	751921	769559	741940	738067	715691	719838	706783	702707	712438	733201	737568	713418	720311	733035	714187	742457	742568	735727	741615	759223	803459	821458	797724	837025	824122	852499	890537	920887	929918	969090	948225	952551	971299	952548	943748	966461	997692	1013250	1049920	1150190	1184450	1245280
	-11.4299	431731	856570	832019	833878	809007	793521	764159	753540	747287	738900	723944	715303	711676	709490	730633	731565	738581	714464	722999	735367	707892	733917	734448	739674	740914	762632	801148	806579	802668	833796	826097	852830	906153	925300	940539	962213	958551	964002	971503	962350	958872	959081	988345	1018050	1063530	1144330	1189730	1259990
	-11.4056	433419	861887	842344	830701	819724	790381	779548	759722	754015	740211	733246	702790	714008	712348	733498	718311	729209	722692	737413	735415	718659	731669	738871	746427	743660	774418	786790	788486	807814	833171	832388	857237	913613	928831	947542	957390	964287	965371	977249	967530	958363	957347	992543	1028670	1057120	1146890	1198220	1256540
	-11.3813	433702	872708	863499	825593	827880	786650	780337	773115	756220	751774	728295	697438	703562	712615	727772	706192	725373	738073	746850	743920	730208	727005	737054	752587	745594	783520	778497	784194	813213	843575	847447	871668	914288	929720	939240	960463	957326	955424	980433	970119	966682	968732	1002630	1022980	1041880	1158220	1203560	1274510
	-11.3569	435969	885373	858218	823298	827504	792412	781186	791031	780546	757078	722053	701104	698343	714799	711276	709116	729680	739479	747795	749504	720017	731845	750463	750942	743642	774542	774692	791434	817763	839171	871116	903764	907156	934020	933834	966320	958544	964893	979158	974559	961954	970839	1004150	1007380	1057520	1161000	1213500	1295620
	-11.3326	436684	895257	851370	815399	822034	804895	778336	795563	790243	760209	733398	709093	706423	712607	707611	707528	729584	735648	748130	761710	712539	739332	758609	746605	749347	772707	789251	803794	826019	835906	876847	920469	905181	936930	943882	974603	967607	969436	980964	973214	956514	978621	1012280	1020520	1088280	1161560	1211150	1289690
	-11.3083	432096	901482	854285	809939	817197	804852	781903	789790	777945	760506	749834	724549	719351	714198	730911	712527	722479	733292	752346	766216	723705	747516	758194	751742	768775	761029	799505	813424	830187	837035	867668	915268	911036	942241	952808	978914	976565	967696	977902	970687	950639	993880	1008530	1044270	1088810	1163480	1203010	1291120
	-11.2839	432192	889329	848098	819798	819086	792793	796493	782395	756395	757706	744784	736567	734185	720983	738682	734364	723916	732425	757410	756024	737349	761992	760728	750915	773620	754949	806506	809985	817294	825003	855057	909603	919344	955650	957753	977733	991289	978315	977891	967690	957697	985792	1010200	1062540	1103640	1164340	1212440	1286400
	-11.2596	428890	877980	850691	836025	833469	795755	811995	783510	748205	762496	740744	722214	737432	736624	735527	743058	739557	734188	760456	747886	735301	758787	756765	753875	760941	769484	818606	804099	818019	826820	852614	921505	928670	961314	956072	977730	991139	991189	992803	963732	962809	974504	1020600	1067650	1113510	1152980	1223900	1274540
	-11.2352	426470	873558	863512	853615	856622	805386	808110	789703	762109	764686	747943	707802	735466	748679	744397	745225	754295	731482	747168	745582	733768	745381	752628	769054	747009	788550	815990	810526	833343	840749	857829	924741	940734	954961	959707	991146	985652	1012790	993644	974283	983577	969787	1020660	1070980	1125090	1151440	1222230	1274420
	-11.2109	439700	880594	870216	867264	868387	807172	803291	780597	773571	762075	751285	722838	740535	750511	749168	759971	750467	722646	737457	737147	745509	741942	748424	782336	751165	791474	813360	825792	846866	856430	866178	902629	953096	963537	980184	1005400	988103	1017420	980693	971149	1016520	964875	1018860	1051460	1146500	1178350	1221420	1286820
	-11.1866	441441	892183	876972	858180	866392	807947	800891	775423	781013	767058	762447	748900	744412	749657	749064	759605	745038	725063	743481	745489	749016	751255	748674	777976	761444	779977	817402	838073	848099	863000	881558	889395	958898	976436	1003070	1013560	990257	1009260	975258	961394	1024160	976238	1021800	1045200	1123400	1206380	1233250	1304950
	-11.1622	430000	890298	880287	865693	863242	812057	799051	790759	781859	774106	768777	767910	739180	752273	747649	755794	739467	744349	741731	758907	749147	762835	756919	778511	770191	795857	816944	843645	855612	858884	898959	884549	963283	984204	1008100	1011290	986095	1021800	979526	968333	1012710	984625	1014820	1051540	1111450	1218620	1252070	1317840
	-11.1379	434056	891028	890557	880916	870827	819432	798536	811413	783518	778989	759701	765036	733510	743833	752291	751970	735705	758963	752074	753997	755406	779000	771757	789105	774271	804908	819709	841898	858156	861335	897784	894395	960140	988534	998480	1010990	990559	1038900	1000400	978165	1019640	998816	1019420	1046420	1133940	1214930	1273350	1317050
	-11.1136	444110	907521	902688	882600	873790	810448	802558	821377	797853	780567	758277	750322	735013	745198	744846	749922	731939	752031	767813	746227	756597	780524	777347	788544	770579	789332	820850	839437	863298	865484	883271	920208	954664	989807	991323	1019830	983544	1040890	1016890	991633	1024220	1004180	1031240	1065470	1149520	1213710	1284790	1327380
	-11.0892	447473	905096	897828	874711	870489	811712	804337	808534	802746	776370	760686	734973	733292	767543	739919	757238	723145	745789	773324	739891	755717	771584	781454	776638	762110	791334	828661	845698	859317	865835	884044	939188	958221	977149	982910	1019420	986487	1035180	1014240	1020960	1013670	995628	1037920	1085810	1146410	1223520	1280760	1340670
	-11.0649	449814	895801	890963	864994	861519	828179	810563	802429	797787	766337	754655	747675	744888	768290	744860	752504	716274	755497	758030	740826	754803	771932	793044	768809	765366	799504	843238	846320	859823	862790	904216	952982	963717	963462	982419	1011800	1009220	1038350	1028950	1024900	1022250	1004730	1053260	1087180	1116540	1224420	1274270	1338740
	-11.0405	452354	908182	893225	878160	851776	831764	815114	803061	793202	757514	746452	763934	758927	752125	753661	744389	733702	766640	750742	747756	757179	776871	788682	771944	778174	809874	847085	857582	857029	875929	907957	970412	959489	972550	1003500	1004050	1015720	1050430	1053580	1031940	1014910	1025070	1059610	1077040	1107110	1205200	1273820	1335580
	-11.0162	450702	925220	895036	892747	852906	831479	817801	814307	787523	772028	749850	777089	766393	763614	755538	744467	763149	764165	758926	765659	754193	772566	779026	778089	790411	818515	838763	864285	866108	887809	899030	967964	958305	991028	1019200	1001520	1021370	1062720	1054190	1040280	1010510	1027290	1073990	1069870	1136090	1196260	1275060	1331720
	-10.9919	458132	927824	897501	896434	868866	840186	830333	819352	790399	782160	764326	782118	769463	774406	740065	749657	786249	764345	770220	768912	755052	772132	787216	790773	794591	828031	839164	858173	872771	897228	910904	971798	960696	995534	1033320	1010830	1039350	1055230	1041470	1043750	1017820	1027560	1079200	1082530	1144760	1211760	1266700	1337440
	-10.9675	463844	925435	914210	890675	880176	838771	831221	822876	798661	770762	773480	769533	764395	776456	731183	768814	791213	768784	776366	762327	747505	791931	805084	785670	802692	822172	845138	858432	879416	910165	930471	968135	968898	995096	1047840	1027670	1058130	1053260	1033090	1051390	1028590	1032030	1073120	1094460	1133620	1222940	1262430	1361350
	-10.9432	460317	934198	924021	899127	877864	821603	821838	816154	799493	774535	768701	773479	755720	767734	738451	780774	783173	773900	772117	766205	741683	816227	798608	792075	812995	827158	853390	864505	876045	912269	929337	949205	982516	992324	1053060	1021120	1066890	1064580	1029500	1056280	1020650	1029550	1076360	1106210	1137540	1224540	1268720	1368120
	-10.9189	460266	944212	930552	906043	879806	813523	826384	818708	794873	776097	769898	774053	758402	760635	741760	774889	767020	778785	773911	763411	740778	811290	773227	798936	813388	833707	868059	865132	873010	908304	919050	953816	994494	991135	1048030	1021980	1068820	1059860	1024150	1050700	1011710	1023940	1077040	1109370	1146840	1229610	1285200	1367720
	-10.8945	468182	946547	934946	901150	883104	819355	844565	827724	793453	772239	769061	760599	767082	757786	755698	773311	766026	777658	782579	758373	744278	791308	781476	799415	814548	829756	877410	860937	871335	911760	924034	978487	1007490	1001830	1043960	1029840	1053680	1050680	1022370	1040330	1012540	1039240	1079230	1114460	1165900	1234530	1302000	1383330
	-10.8702	478157	941143	933122	892608	872605	829393	862753	824089	804498	776846	777712	754227	773242	765895	770957	776378	768397	778906	799581	776176	740053	793706	809429	801809	821331	824639	872111	851062	873828	919059	930711	979369	1008980	1008290	1052200	1035640	1044540	1062460	1035600	1040500	1026260	1052380	1083430	1115720	1181700	1230020	1304620	1390410
	-10.8458	481651	933038	924261	887487	851592	840332	867618	825296	820396	785187	785510	776471	770070	781117	774481	779456	769122	781515	798194	785792	747405	802742	806773	805880	823969	843775	874229	865758	879856	918585	939950	973277	1001930	994822	1058230	1049520	1049690	1082380	1051230	1055190	1030120	1043090	1077710	1126860	1196960	1245190	1299260	1379680
	-10.8215	485769	933869	922731	879471	843028	852145	859542	840953	824435	788597	791771	785334	770726	794113	770398	785403	783150	788318	778584	781084	766567	807555	793021	808368	825307	861835	878843	888968	888932	919664	945873	987858	1006250	1001980	1041940	1061320	1056050	1073390	1060830	1082700	1023430	1044730	1070010	1133570	1198050	1253510	1299930	1372780
	-10.7972	482839	936694	927570	879591	852510	854172	845351	833396	821962	795333	801568	782129	769744	790764	774618	792359	790703	788821	771325	784994	785407	822394	793550	808367	818583	845310	870698	896921	894449	925236	957415	995116	1006720	1017890	1034130	1061740	1061110	1064500	1070090	1082400	1033370	1060660	1076340	1135940	1192880	1247750	1313280	1387080
	-10.7728	467460	952457	914774	898101	864808	860166	844864	832251	821561	806254	805622	793713	771999	788198	792541	791896	797223	786771	782675	791961	805365	824021	814623	809098	813653	835284	862748	880529	900845	928554	961824	980204	1001860	1005610	1046690	1050870	1070150	1054540	1061470	1059310	1050910	1068580	1080300	1140220	1202090	1252660	1329880	1377900
	-10.7485	483022	966484	912641	919080	885785	881790	857043	838995	825722	804297	809267	797808	783147	792270	800168	787324	811595	798060	791261	786586	805221	821679	827976	809965	818301	841254	862703	867236	909358	937728	946019	962421	1007850	1008900	1064840	1055620	1077680	1071140	1060180	1036120	1077570	1075460	1078640	1137770	1195820	1257650	1348940	1380160
	-10.7241	505280	972342	938290	928306	905078	899381	857625	850566	830026	795963	820906	795052	793571	802881	808017	781536	812585	804794	796387	795061	800238	819917	816492	823030	827788	852496	866773	864797	916996	948949	947570	987680	1028520	1040890	1061000	1087130	1085830	1091080	1077940	1036710	1092300	1087610	1086730	1152640	1195690	1266920	1361180	1381210
	-10.6998	497165	981301	949683	935025	900587	899010	863359	843486	823712	808533	818883	787908	801497	814110	816971	774409	802941	797230	796330	803323	798400	818603	811424	847287	836832	849765	873465	883455	913829	946765	950738	1003240	1038770	1051140	1050830	1100320	1096150	1089050	1088740	1047360	1097190	1086420	1092560	1160100	1213850	1280000	1372910	1390110
	-10.6755	488696	981469	941244	926535	898856	884348	871736	842881	822073	823863	806083	792159	801874	816488	819869	778325	788280	786922	797107	807418	794537	815339	814396	858809	835356	845085	874007	905259	916084	924067	948418	974935	1015490	1041530	1056920	1091380	1103720	1103050	1093940	1051790	1097640	1086260	1089820	1156230	1213960	1277000	1371480	1407970
	-10.6511	491682	980038	949246	921039	906796	877819	868556	846135	829041	821957	800506	797520	792888	807106	804552	797495	783602	791287	813234	808429	792541	820222	820711	847171	837156	856514	862361	908904	920903	920045	946562	1003730	1012940	1043120	1056590	1085590	1098260	1118740	1091690	1065940	1097620	1086140	1083490	1166460	1191490	1287280	1352110	1418760
	-10.6268	490884	985521	972355	924326	914522	887563	870233	854084	841086	812322	803403	796063	793604	806891	782236	816058	782402	797218	814252	798584	800835	822028	824399	834007	845951	872412	874352	906723	916792	942880	957110	1033840	1010390	1051130	1057600	1088740	1091760	1113600	1101590	1089670	1092070	1085880	1083360	1176220	1192460	1296580	1342340	1413020
	-10.6025	488648	977257	969707	921878	910026	883923	872123	834212	846182	805568	820116	796693	806058	818460	782946	819860	783340	798054	816759	806214	817955	826067	841770	839650	852556	878405	904281	905722	917093	957294	985482	1035500	1002630	1040030	1063540	1091090	1093320	1107750	1097810	1102700	1087070	1100590	1094520	1173840	1193670	1284330	1361360	1403190
	-10.5781	495552	968359	950641	922671	908682	881022	867763	842321	838039	804260	835976	794861	809790	821903	801041	806638	787275	805204	818517	820184	816184	827763	845844	847236	848386	870114	910769	915557	914168	963013	987073	1025990	1005600	1053160	1090030	1084700	1098610	1122820	1098980	1104380	1084280	1104210	1106520	1173180	1191470	1278920	1393780	1403730
	-10.5538	498691	978020	942900	914941	907890	882519	875171	871255	833907	811956	842585	795063	809625	816305	803818	799173	786908	815552	813243	825581	823294	830549	844196	840173	849151	863760	906046	932253	923877	962447	971717	1001240	1041310	1060270	1096700	1095200	1096050	1133910	1110580	1102920	1086710	1091260	1112820	1170560	1213920	1293750	1398020	1421250
	-10.5294	499254	991252	949843	908813	917051	893260	895629	871929	832689	831036	852422	795743	810316	827272	818577	792674	792443	817746	811750	821085	817944	835105	841311	830727	853665	869957	921349	937963	951147	977936	970036	985249	1043750	1052100	1095390	1109000	1090330	1127130	1120910	1102120	1107890	1091650	1131890	1169060	1227690	1297450	1384740	1428330
	-10.5051	493958	981825	956730	911448	917053	896615	897123	871799	842713	838600	853456	797334	812935	823090	832829	796774	809129	817176	826123	829306	813337	845151	831475	833287	856006	883647	926534	942828	982444	980201	978944	997029	1028870	1078200	1087470	1127140	1094570	1129510	1121800	1091620	1119860	1101750	1141950	1174150	1225590	1292670	1387040	1421980
	-10.4808	492141	986833	967666	930053	918747	912528	894089	867064	857759	837314	856995	809412	807938	803482	844016	811055	815295	828186	841428	835585	825561	838538	824860	843224	853074	885000	919525	938436	985278	957586	985689	1012240	1033820	1087260	1092980	1131370	1102250	1148270	1126840	1092870	1115370	1103580	1139260	1177380	1225670	1290640	1369500	1421830
	-10.4564	497398	1001630	965072	940269	923968	905321	897208	860473	851792	838616	854139	810093	798506	803764	842040	818493	805649	836224	840535	848093	826814	834605	823899	841987	851037	867108	908038	938841	970702	936813	994671	1020920	1036420	1088920	1109590	1119490	1104030	1158890	1158020	1095400	1117420	1102780	1140080	1186200	1231620	1296140	1367530	1440440
	-10.4321	507687	1000830	957651	935067	937426	886062	890146	861118	843255	853532	837567	814542	799646	817613	831048	825995	800770	831929	837865	858213	832846	836984	827013	845796	855205	860887	912190	934693	961918	942317	984990	1026670	1050660	1095910	1118010	1134520	1112040	1155840	1181590	1114060	1115900	1116530	1149610	1199920	1240580	1314890	1401500	1451960
	-10.4078	501631	1000230	952731	942016	949326	895657	877835	872731	855489	851994	837657	829734	810046	827174	820255	827558	804669	832855	837963	860445	849835	839791	834806	855243	878442	884701	917389	938825	959506	958702	965075	1019240	1066580	1103150	1119140	1131770	1128580	1146600	1164700	1139630	1108400	1127310	1146100	1197450	1259220	1338920	1409180	1442420
	-10.3834	494997	1010610	976987	943266	946873	914210	860285	878031	873622	835951	852213	836535	822985	830722	812316	813898	802550	849636	844075	844743	858462	845431	846151	858498	890090	910773	914938	944313	958770	968814	989384	1019010	1070640	1116150	1110460	1111930	1139350	1136190	1145140	1144480	1106880	1137500	1147880	1187370	1264910	1340520	1421940	1429520
	-10.3591	496107	1021070	987209	939391	934506	919897	868957	884066	879249	847241	865227	835925	827455	833902	807461	804473	794691	858367	850839	840117	837683	846869	844962	851105	881070	903513	930488	947825	957426	981602	1029600	1022480	1077480	1106090	1125180	1117680	1157920	1126230	1126000	1146080	1117900	1153480	1163720	1180980	1260060	1336280	1437070	1434400
	-10.3347	497170	1024700	979313	938441	932097	928094	903398	881197	877838	856548	871877	823178	841156	839096	809645	821743	803762	840284	847031	837075	844513	849168	834905	849296	874054	890247	934831	957503	952967	994793	1043120	1019720	1077390	1102820	1152400	1154480	1158230	1137240	1115920	1138430	1139010	1150070	1161250	1184640	1257940	1344850	1447830	1433300
	-10.3104	490144	1029420	970777	948740	919847	923375	925857	876840	875698	872353	873827	833080	833177	847148	822861	817879	826535	829752	840470	833145	860665	854281	840831	859262	874468	883521	928482	975905	944998	998652	1019710	1037230	1069970	1115310	1142810	1163590	1149840	1153400	1122230	1127720	1143820	1139210	1147960	1197580	1246750	1359020	1441110	1439980
	-10.2861	493489	1035190	979904	966292	901489	918102	938258	871290	882622	875109	871343	840382	826820	835981	817104	807580	834346	842584	842304	835209	869939	877219	858735	861703	881602	885325	918923	981447	957723	1002730	1007850	1070330	1084380	1115570	1119480	1178630	1143630	1160930	1137070	1127160	1143720	1141530	1145640	1205040	1246460	1363380	1420500	1470150
	-10.2617	506892	1038920	1002570	974481	913111	926954	944188	869400	893680	871208	871033	838169	841467	826103	827539	822514	832219	850220	839681	833830	877758	888203	869164	862232	887954	905933	920441	972099	977926	993320	1031320	1076420	1102820	1093210	1120430	1198100	1139310	1169120	1181100	1147920	1153540	1158060	1154600	1221880	1250350	1360430	1416460	1480210
	-10.2374	510200	1034050	1014760	974478	951411	940713	935368	876975	912237	874306	874952	840839	844570	835851	845376	833775	838665	867023	840286	840934	863468	872233	867258	882676	889698	932954	938015	959088	990225	991042	1040330	1066770	1096280	1099600	1138240	1190520	1151280	1182150	1174940	1161570	1156410	1161200	1182220	1231280	1246500	1350450	1456080	1469400
	-10.2131	511712	1027990	1011160	970492	960992	932788	932330	887427	916431	873168	885357	853963	849604	847168	846073	835006	845138	865081	839756	853337	856142	865218	859791	910219	897340	939233	946981	950086	992242	1007600	1046370	1072830	1081780	1117060	1171860	1184720	1160770	1193440	1152160	1159840	1162120	1165930	1190380	1228810	1253560	1352740	1457590	1466190
	-10.1887	519125	1022260	1019560	968177	951258	914123	932916	900668	898244	870013	891572	859723	857032	846220	835635	843932	848930	842680	837846	856587	842757	874005	857914	911069	901570	935205	944599	955262	983633	1021600	1061550	1068130	1085740	1127310	1191860	1176090	1168550	1182480	1159670	1161110	1169570	1182180	1200400	1232330	1286050	1358360	1431960	1463400
	-10.1644	527668	1033900	1026060	957751	940346	904100	936957	908189	895184	877532	889703	848498	856621	839433	840609	849033	846283	827082	848799	854773	834017	867975	872837	901284	891714	934076	945580	951693	970259	1021960	1051950	1079560	1074300	1137430	1201480	1185390	1187520	1172300	1165920	1162570	1166220	1187680	1222760	1239140	1306650	1366220	1433170	1484250
	-10.14	532636	1058510	1014610	958584	937801	931099	949460	908098	902556	874925	875874	843750	849706	843782	847764	841058	842544	839514	863361	847664	846474	865883	886275	904618	917845	934726	956403	949848	973616	1035360	1052290	1105980	1091130	1138950	1185660	1199280	1192010	1177860	1178640	1161570	1164990	1198180	1229180	1230810	1306930	1383440	1446110	1504590
	-10.1157	527634	1059710	1013930	973986	948519	953998	946316	906539	904794	878688	855679	842505	862141	849443	853342	832678	839315	853066	871987	851043	864309	880831	895109	901682	947811	942618	962040	963375	985560	1049620	1035600	1107430	1108020	1147000	1172590	1208150	1176980	1198320	1200980	1168680	1175960	1210420	1208210	1222140	1312780	1383050	1452310	1507670
	-10.0914	526947	1059080	1020580	990130	960991	956686	946464	909288	908010	863887	855919	845261	872826	856088	872060	834114	842178	863794	867094	861020	857886	884745	891431	900592	951447	941485	958081	971969	994432	1046100	1040840	1088790	1130400	1148100	1182020	1207690	1183060	1199940	1212780	1183270	1172930	1218440	1207730	1232620	1301550	1389110	1454420	1499730
	-10.067	525142	1061660	1027500	992958	955037	961848	932669	908695	914263	855701	864384	848543	870185	852520	881246	845202	834643	865732	870638	878861	870576	893050	887000	895519	937711	944447	947178	981471	1002460	1043060	1054160	1084440	1134810	1154530	1186180	1194860	1200720	1207080	1198810	1189340	1167120	1208760	1209800	1236720	1308570	1392520	1488170	1507030
	-10.0427	520702	1055140	1028720	1006000	979406	953452	925817	916874	916260	861797	868961	867948	871787	853861	874805	851650	836358	878755	880455	895880	896569	903091	880523	900126	924463	949340	961459	988383	1004980	1044470	1070850	1087560	1121740	1152340	1181670	1199230	1210670	1223850	1187020	1194880	1160180	1204480	1218720	1247290	1326540	1394510	1516850	1515820
	-10.0184	514665	1051550	1037170	1020970	1004410	948272	918162	924862	912657	898738	864915	878674	874623	853655	871826	858771	850779	873951	884514	889753	897701	900300	884104	905665	920462	962200	974057	989877	1012800	1024800	1079000	1085360	1120430	1146130	1171440	1210840	1211280	1224260	1184660	1195030	1171040	1196550	1220650	1246410	1324100	1380830	1501450	1502900
	-9.99401	518623	1065230	1033400	1015260	991664	952482	922094	930709	903058	916324	876413	875675	873751	853984	851228	856022	860284	868371	877701	876881	898588	896951	890615	900632	936883	975820	978815	989915	1035510	1007900	1079060	1091330	1133350	1158490	1174840	1204580	1181500	1222790	1189990	1203750	1185940	1202650	1215290	1252870	1324170	1384170	1480520	1493320
	-9.96968	527952	1064140	1024810	1003030	974813	953586	936155	935133	905884	919757	887922	868474	866429	861252	841821	868811	865801	884916	872451	878565	905235	895326	886982	905111	942756	971523	997851	998582	1038760	1010160	1069820	1099080	1152710	1178020	1185740	1193540	1163660	1234880	1200930	1195350	1201560	1214410	1227290	1269710	1339010	1400820	1482900	1506690
	-9.94534	537480	1063630	1020750	994277	976686	959549	935893	933607	907709	903760	893458	879272	868023	869116	851209	875164	864776	884367	870830	889973	886488	885696	890964	915778	930341	959628	973972	995416	1018440	1042330	1080850	1114880	1166580	1183170	1191260	1194060	1179830	1245310	1205610	1187280	1219420	1237120	1237510	1288280	1323680	1382810	1500420	1508380
	-9.921	543379	1065030	1020250	996807	985237	953403	938309	939079	905805	902966	896711	896331	874794	868378	872143	862070	871712	890953	879569	903150	876404	881925	894291	906570	918242	966772	961504	992285	1022780	1059250	1093600	1120880	1161190	1170180	1190770	1210700	1199250	1251130	1212140	1199900	1210220	1231240	1230370	1287840	1308840	1372030	1511570	1496560
	-9.89666	543222	1064770	1035330	1011930	1003740	947750	956158	942976	911216	908684	885553	893944	867636	867036	882089	847612	881613	896502	893308	914314	884160	884891	900374	905921	917497	982592	977569	1010730	1046190	1080090	1081740	1112090	1158650	1165270	1192850	1227350	1220860	1245460	1235820	1213280	1200250	1213640	1216580	1277340	1319880	1381220	1485940	1504170
	-9.87233	543390	1075000	1036140	1028640	1008880	954694	963394	949232	922158	909330	881218	886063	855985	881438	871009	832473	883476	907054	897750	914396	891668	893846	915018	922435	907865	975983	989726	1031370	1059040	1102360	1083530	1111710	1157210	1184170	1200900	1238790	1249190	1231790	1253980	1228900	1209260	1213880	1209620	1271410	1356760	1396570	1475740	1518790
	-9.84799	541516	1064250	1028980	1033250	993640	964115	956003	959594	924326	904265	891506	889506	863511	886161	841729	842437	865701	910197	893261	901702	887954	917931	922675	927776	921197	965258	987605	1050220	1053610	1100140	1102570	1132240	1142900	1203150	1219590	1245100	1260160	1244460	1251230	1233860	1224660	1212100	1222430	1265460	1378800	1396050	1503000	1536420
	-9.82365	547285	1057480	1035650	1021980	1004330	968964	950310	963438	937277	887669	897150	900321	869775	877170	835384	871397	856349	903749	893614	893302	879436	943807	922229	934292	931141	975480	971853	1060340	1058190	1085530	1110940	1141800	1131300	1208800	1228930	1238090	1260650	1271480	1262220	1237660	1229740	1211520	1233680	1270460	1362160	1393200	1525190	1556140
	-9.79931	553898	1087740	1050460	1011900	1016190	979156	937646	956714	935811	893611	912399	905324	881790	878317	875085	894584	876221	901405	901030	896539	886078	940310	917941	942617	933880	983231	965820	1065200	1072430	1076310	1104980	1137680	1137090	1215120	1231680	1243080	1277460	1284240	1280260	1231270	1223740	1222750	1237700	1266360	1343170	1405550	1519100	1543840
	-9.77497	553043	1106560	1066990	1002370	998006	988841	942451	950453	928091	914223	921033	904569	881344	888342	893799	892300	895997	908277	908559	902825	913339	923965	910025	953053	938177	976728	977885	1074530	1075170	1078850	1095360	1131320	1146900	1223570	1240250	1262630	1263450	1262420	1276670	1223840	1215720	1249680	1256890	1281630	1331100	1400540	1505450	1532730
	-9.75064	550700	1099330	1070150	987693	991388	997079	959546	945226	940184	920958	909002	905326	889099	885234	891817	906252	907663	906124	908274	903566	933406	919372	913434	946497	944845	981146	990631	1077190	1081020	1084640	1104550	1133550	1159240	1229610	1244310	1278520	1246740	1242720	1257960	1220500	1224180	1251830	1272400	1310180	1341320	1381930	1494120	1541050
	-9.7263	548875	1086300	1067300	986557	1005360	999073	963989	937974	955450	936720	901656	918506	913138	883787	890531	908956	912512	909148	908963	906301	941392	919164	927063	922973	946766	994677	997159	1083160	1083060	1088390	1113830	1150450	1171550	1236720	1252900	1278450	1253150	1266260	1254210	1228300	1238280	1236550	1286020	1321070	1375230	1388100	1498070	1541830
	-9.70196	549684	1101470	1062590	1001550	1015600	987866	966143	946365	961161	948353	908074	923890	919415	891721	884053	910314	906558	920494	905846	909457	940332	921114	945138	923401	940795	1006560	1003200	1076500	1092150	1096600	1122230	1164140	1182170	1233890	1260540	1256720	1264540	1295260	1260740	1230420	1259520	1224910	1295550	1312220	1390410	1415490	1508020	1536740
	-9.67762	551220	1119220	1053990	1021250	1032950	985461	985936	965675	955211	942163	925409	908185	906643	898585	878556	911295	890630	918039	910282	897967	930401	914166	949151	930302	930020	1009720	1004760	1058850	1090940	1097630	1124920	1160100	1185230	1228760	1270720	1266200	1269830	1294540	1259680	1201260	1284380	1222080	1293580	1300700	1389460	1425960	1500790	1545380
	-9.65329	546218	1111230	1045910	1032530	1027180	995195	984167	973254	947491	935342	926258	900730	900934	914207	877541	898753	880399	908272	912936	879723	912905	911204	946396	940953	939071	998742	1003200	1058600	1069640	1102430	1120770	1155790	1196530	1230050	1270210	1293820	1283470	1290600	1264720	1205540	1286940	1241400	1323400	1310710	1390460	1420650	1501410	1557480
	-9.62895	542563	1103740	1052560	1033240	1016310	1002290	976762	973773	949148	942475	921335	906601	897938	941265	882747	899352	899550	912778	909738	887382	922862	917771	957170	949751	943284	989535	999325	1067540	1062230	1118330	1116870	1167320	1201580	1237620	1259740	1293870	1289920	1292660	1268470	1241900	1275620	1247440	1338560	1339270	1394500	1418620	1513230	1582290
	-9.60461	550164	1112330	1054630	1045200	1008130	999092	977389	975784	959928	952918	937876	912319	902100	950950	877591	939879	919649	919859	910831	911748	940025	930952	955802	957614	957347	989431	1007320	1073020	1066730	1105650	1125550	1174870	1207320	1238280	1260030	1277380	1303480	1285240	1279840	1257480	1265990	1242490	1313470	1346840	1387570	1428920	1525120	1569540
	-9.58027	555080	1115720	1058970	1054780	1017440	1004320	984620	965714	952708	954462	927485	921809	905362	936073	873901	946997	922981	923948	914610	931930	937870	937988	942713	970070	972896	1003360	1023320	1073890	1085550	1116400	1134280	1173510	1212360	1237300	1278590	1261770	1297990	1287280	1300430	1248780	1259500	1250030	1293460	1343120	1396760	1459270	1538330	1555580
	-9.55593	560023	1118250	1073740	1036630	1041680	1007600	1002840	957534	956024	955001	911321	944815	911426	937284	885234	939318	928772	918961	911037	945198	928531	937687	936881	980563	984645	1014520	1023060	1073810	1120200	1133530	1141600	1171930	1214420	1228740	1291250	1253760	1281740	1285610	1301890	1233850	1244060	1254570	1297990	1328990	1407520	1494290	1546080	1560550
	-9.5316	565769	1126550	1089310	1034320	1055380	1002000	994858	955189	971091	960136	922448	941130	919668	942291	895340	928978	931317	908685	917051	946485	939915	937715	946840	986491	990113	1004240	1015960	1077670	1117370	1140480	1134440	1172380	1224190	1222740	1282720	1255190	1287520	1298290	1281670	1259960	1250010	1255760	1320420	1330190	1427780	1499720	1553690	1586170
	-9.50726	568320	1144910	1098330	1057950	1048670	998443	981119	960371	986308	954084	947126	921209	916462	927290	903809	932243	921733	913490	934664	950909	956607	950732	967804	996962	981949	1002950	1022090	1065480	1109700	1126930	1133200	1171040	1233460	1224380	1262260	1270110	1292840	1306020	1279480	1270050	1279380	1273040	1313620	1317730	1420940	1490290	1564310	1613970
	-9.48292	561813	1155310	1112320	1076270	1053240	1013070	987188	974378	972903	952238	957553	912712	902872	903575	918848	938719	910232	916770	950331	941814	960597	967562	974979	986018	979450	1028840	1031880	1056260	1100680	1110960	1155670	1176070	1230890	1220690	1255180	1293710	1291940	1305130	1284740	1256090	1312880	1284520	1309730	1307120	1407080	1476240	1556500	1615420
	-9.45858	561347	1161880	1132860	1071000	1065870	1028520	993329	982868	953522	949674	943906	923178	905020	910582	930962	933469	911281	905594	953391	930268	950573	973214	970108	968999	983577	1028270	1038130	1074200	1093400	1104800	1159340	1175200	1228780	1221740	1263700	1303110	1294540	1288220	1293310	1263920	1296350	1263740	1314900	1313730	1403400	1488350	1543260	1601400
	-9.43425	559849	1155710	1121360	1072450	1054040	1027660	992257	979298	959505	954050	931262	935218	909305	919279	923039	928721	922105	917129	956064	937643	941534	949171	974734	970676	994928	1029260	1046870	1086210	1104840	1114820	1153360	1178950	1227450	1238800	1277910	1305730	1294140	1300920	1312400	1294160	1307100	1258820	1325080	1342020	1429750	1492700	1531820	1601740
	-9.40991	563584	1162810	1108830	1076310	1041270	1029870	993876	973446	966303	966846	932535	946593	918937	922727	914344	938289	926224	936358	957283	948794	941425	925947	976712	970068	1011470	1041810	1063270	1087580	1125950	1137710	1158270	1185600	1227940	1252820	1282120	1308080	1307410	1316090	1318820	1317970	1298290	1289080	1333090	1342620	1452150	1497570	1554340	1610680
	-9.38557	576685	1155890	1117930	1075260	1054320	1044020	993089	990064	967891	964231	945985	956199	942982	937116	925915	948602	916886	943215	947197	955983	942687	936680	980955	974401	1011580	1040680	1088300	1087700	1136590	1166210	1153370	1196010	1218600	1273600	1289440	1315030	1324510	1338380	1324060	1322970	1298380	1314580	1334770	1329700	1443380	1504720	1579000	1616110
	-9.36123	576929	1156260	1115790	1080240	1065580	1053290	995195	1000760	973674	947163	961435	954200	960797	935491	934514	952915	927674	942373	938050	956890	941448	951546	978022	983907	1003180	1032680	1098740	1088600	1124660	1193430	1149490	1213350	1212600	1290430	1295300	1319350	1317150	1351950	1338630	1324920	1292710	1309870	1335640	1346860	1426720	1496390	1590140	1609640
	-9.33689	574807	1162760	1112320	1078270	1062630	1050420	1010280	986447	979445	937029	955267	949886	964418	933546	938144	935393	936970	949546	946008	945842	951502	949603	970242	983370	995552	1039380	1109530	1091940	1122890	1191990	1167720	1241410	1211980	1291880	1293770	1323560	1317150	1355820	1336900	1324850	1312760	1309900	1338890	1358350	1416610	1492370	1581270	1603080
	-9.31256	575763	1174110	1113700	1093960	1041770	1039970	1011560	988050	983191	936480	955671	957737	970812	929034	937300	933624	934977	955392	941175	958164	963023	959261	977384	979419	999966	1024870	1122640	1096870	1137630	1166100	1189600	1245510	1229890	1286220	1280280	1325990	1337820	1370600	1336470	1311850	1332690	1317080	1332500	1359260	1415940	1469930	1567170	1604810
	-9.28822	576839	1171040	1137850	1100450	1040110	1039630	1018880	1006700	981791	944168	973387	963100	971952	945067	937455	945933	941928	965916	940294	965004	966730	964976	986404	973267	1002120	1006210	1111640	1102860	1143480	1152880	1178540	1231480	1250220	1266880	1280600	1324150	1336640	1378330	1328360	1309400	1313650	1320200	1334640	1379280	1408580	1488870	1559100	1626820
	-9.26388	578088	1161420	1154820	1093720	1065740	1041460	1034800	1036450	979053	948473	978496	972043	966117	961011	940625	957618	944065	972113	948579	952876	971065	982250	978820	987180	997000	1015240	1089390	1105080	1138970	1140580	1173430	1226630	1251780	1266640	1299700	1344420	1324850	1355930	1311400	1329050	1306150	1301950	1339720	1374740	1423580	1502340	1565560	1634240
	-9.23954	577289	1138030	1143100	1097230	1082490	1039150	1038100	1048130	979040	963466	945422	975861	950919	940685	941084	969862	941523	963863	946176	951712	977276	986596	977833	997347	1003400	1039460	1090270	1106010	1121180	1135770	1182890	1227650	1247300	1276730	1309460	1349510	1336920	1343610	1303080	1329960	1291730	1301040	1337250	1375020	1434310	1517170	1561710	1613230
	-9.21521	574875	1135630	1141010	1087840	1088420	1043340	1043430	1044480	987584	982637	938102	980869	941932	924467	942666	969128	951903	954693	942917	981760	985274	966909	988749	1002110	1017310	1036850	1089230	1096730	1126240	1150910	1186160	1252470	1250170	1286050	1317320	1352260	1351340	1343910	1293310	1330930	1291620	1302060	1340060	1365340	1414380	1512800	1554560	1618340
	-9.19087	580183	1141760	1143320	1076430	1077860	1040290	1044310	1024880	999253	984715	943387	980167	951787	932329	952811	954726	960275	944715	939418	990196	976361	970145	964839	1018280	1026830	1048090	1082440	1114270	1149400	1163210	1197650	1261550	1280000	1286360	1315930	1354000	1356050	1348700	1304080	1326010	1306730	1292300	1346730	1364900	1443050	1500520	1573100	1620410
	-9.16653	574225	1155860	1144910	1078460	1079240	1041900	1038680	1007370	1002670	990835	950952	974905	968087	947528	958574	941868	969951	955560	957609	977190	975662	979545	968928	1014930	1025780	1063310	1085180	1139830	1164590	1173670	1204700	1262550	1298220	1281650	1317920	1344280	1364930	1359210	1330460	1336780	1300350	1299710	1347470	1380430	1481070	1515310	1577380	1636380
	-9.14219	576294	1165270	1141760	1089780	1091980	1053190	1028490	1020470	1007320	990862	956298	975931	982634	951447	961402	952773	981225	964275	981044	970219	993584	999406	977473	993187	1012940	1074100	1093260	1159770	1174890	1181230	1214070	1271200	1293240	1285830	1326760	1360340	1359840	1372750	1355290	1345460	1314340	1316950	1352520	1386280	1488730	1538030	1589510	1662040
	-9.11785	583107	1185590	1157210	1116810	1082000	1065980	1022920	1055280	1000490	990922	973943	976207	979653	944540	980737	959051	986004	962839	991422	974865	1003050	1018410	991281	995487	1010990	1065180	1105770	1163900	1184810	1201310	1210860	1278650	1276730	1310600	1344050	1382720	1355590	1388380	1345440	1345290	1340240	1342140	1371020	1392820	1472990	1523100	1613910	1648650
	-9.09352	592790	1196890	1170610	1142990	1073190	1067900	1028660	1067630	998756	989096	990214	978060	973618	953625	988355	957753	967138	965548	998614	986564	1000280	1020010	1004580	999232	1036800	1071810	1087660	1150630	1180550	1213540	1207520	1266700	1276060	1314880	1339490	1386050	1367600	1406620	1336940	1350720	1349430	1352730	1371070	1401810	1479920	1505530	1617810	1666470
	-9.06918	593852	1197060	1171420	1142620	1094740	1076130	1046050	1036440	1020180	986848	999240	982338	976925	966725	977681	968634	975964	979263	993890	983756	1001130	1002660	1028100	1001230	1053620	1102570	1082040	1142490	1167340	1220650	1225080	1261340	1302690	1313620	1334250	1379060	1385820	1426100	1339670	1336000	1346600	1355320	1368390	1396400	1466840	1513970	1614490	1674030
	-9.04484	595460	1196130	1156220	1141950	1113700	1087770	1063480	1020330	1034960	995913	1007020	997560	975382	985165	971147	977527	1000820	987380	974677	973117	1004150	1016440	1037070	1009730	1048670	1114240	1107810	1132430	1162680	1214420	1236040	1271570	1332190	1330180	1361000	1374740	1388020	1404150	1345460	1337070	1345360	1346840	1385870	1395410	1460050	1531270	1627610	1664800
	-9.0205	600500	1195440	1171980	1141450	1106800	1087450	1069210	1031950	1026590	999470	1005720	1003140	975998	981272	981742	977545	985436	990924	976206	984338	1001390	1037540	1046080	1012400	1039200	1093370	1133230	1125750	1169890	1208430	1229930	1261640	1340790	1346070	1365860	1375070	1366810	1368360	1354450	1352470	1359760	1347860	1400700	1395210	1472990	1558450	1643640	1675120
	-8.99616	595615	1188270	1178200	1143860	1099630	1088830	1074400	1035250	1018680	1021220	995379	1003660	978852	985582	992283	993491	988988	1002710	992532	995480	1002550	1031950	1034070	1014520	1046810	1075020	1130150	1135950	1183240	1204010	1233560	1267140	1325450	1347410	1383800	1389950	1364910	1366580	1350240	1373690	1376930	1358130	1402580	1393160	1482380	1555780	1651400	1684780
	-8.97183	597408	1183650	1185550	1136740	1100760	1103430	1093980	1055210	1022030	1040710	994407	999920	970817	992933	993720	1012550	1004780	1002980	1015790	1000570	1001560	1010710	1006910	1033900	1052980	1087010	1127780	1158640	1189150	1187090	1241380	1292150	1309250	1333990	1398860	1390870	1378520	1396460	1370640	1386900	1376970	1364580	1404910	1399880	1482810	1539400	1646750	1673020
	-8.94749	602798	1204700	1188700	1128860	1104920	1114100	1104400	1056420	1033460	1027800	1004480	984700	984013	989494	994800	1005490	1025760	997283	1025510	998682	1020150	996368	1015490	1049890	1053760	1108100	1135210	1179070	1193180	1184490	1239300	1289320	1302890	1332050	1396730	1391690	1394840	1402720	1388580	1387440	1371880	1355220	1393990	1421460	1483630	1563190	1629920	1678690
	-8.92315	602916	1215220	1182520	1142620	1103260	1108000	1088820	1045020	1049290	1009820	1004240	989487	996829	993613	983818	998001	1014920	993181	1010230	996899	1027460	1009960	1052170	1046900	1059000	1117280	1138990	1179710	1205830	1207770	1239520	1296100	1302780	1346040	1383010	1398720	1416750	1395550	1398320	1385110	1372510	1350110	1370540	1440560	1486660	1570440	1618090	1695040
	-8.89881	608430	1210800	1188460	1166980	1099780	1109670	1069910	1041890	1050310	1005010	998329	1023150	1003820	994344	970362	995582	1005330	992764	1013870	1003120	1035060	1019930	1044390	1031100	1061650	1106900	1128840	1169620	1189680	1235310	1254390	1295940	1310500	1375940	1378440	1415000	1432170	1393210	1400220	1382340	1367630	1362080	1364880	1465530	1477740	1562570	1635360	1705530
	-8.87448	616040	1207360	1186080	1175420	1096750	1111480	1053400	1070340	1046300	1001070	1007670	1013220	1020800	1005840	971481	995610	1002110	992412	1025220	1015480	1035490	1024790	1020920	1038520	1071680	1100730	1120130	1160670	1181500	1248210	1265610	1269170	1333680	1396060	1392570	1427350	1422260	1415180	1397480	1381620	1355590	1368500	1370670	1480500	1472440	1544060	1652660	1701420
	-8.85014	607393	1206060	1166860	1161650	1114340	1114700	1063530	1082600	1047340	1013290	1036810	990844	1020610	1029510	975156	1002200	994663	1000280	1031510	1027060	1029220	1034270	1016420	1066150	1069160	1099660	1149010	1166550	1199760	1257540	1262070	1297340	1343420	1396190	1409440	1401200	1416950	1438950	1410820	1384870	1360110	1378160	1388780	1479300	1470630	1546500	1643700	1688480
	-8.8258	596534	1191900	1158320	1141190	1135800	1116290	1088750	1084530	1040090	1031890	1048030	1010460	994223	1044430	983106	1006920	1003520	1008590	1029520	1034180	1031390	1043780	1024340	1068980	1070550	1114210	1170110	1188940	1203320	1267520	1256370	1326640	1338800	1379670	1398780	1395100	1410460	1442160	1420340	1383260	1384100	1379720	1411060	1468110	1476800	1566590	1626920	1694720
	-8.80146	604309	1199230	1173110	1157600	1140160	1099800	1081990	1101800	1037690	1041140	1038690	1018640	984333	1044790	995152	1009750	1016070	1007660	1013020	1030650	1042540	1053870	1048160	1061700	1096360	1118700	1147470	1194920	1195420	1270150	1254790	1290680	1335580	1366580	1390040	1402730	1416020	1415090	1405110	1385760	1395070	1383870	1434620	1452190	1483330	1607710	1624090	1699860
	-8.77712	612128	1221520	1192920	1169830	1135340	1084960	1057270	1101410	1062140	1038580	1026830	1005380	989009	1041780	991405	1022940	1017370	1008470	1020250	1031900	1048790	1062540	1054560	1067610	1114470	1124570	1129950	1208260	1211390	1260840	1269350	1289070	1341140	1366260	1412260	1418320	1431270	1421700	1400630	1402450	1403460	1399850	1435110	1446410	1485940	1613260	1635590	1718800
	-8.75279	611033	1237800	1202910	1173480	1132060	1094420	1071330	1108490	1068220	1027740	1021370	1022150	996555	1025380	990969	1021890	1024390	1010420	1025170	1027050	1051240	1075760	1041170	1071180	1106930	1132470	1155050	1202740	1230120	1247000	1281820	1325160	1342560	1364090	1428700	1430270	1437180	1441880	1392800	1417050	1410440	1422030	1420760	1465280	1497220	1603200	1640540	1706960
	-8.72845	620369	1241180	1224970	1179530	1137120	1111140	1091890	1102570	1053970	1032390	1029020	1036260	1017270	999645	994589	1018530	1032010	1013330	1033760	1028700	1059930	1065130	1052910	1075150	1087260	1140210	1176340	1183700	1224430	1258200	1286680	1344170	1337780	1362570	1423100	1429910	1435190	1453400	1401910	1418050	1404020	1426020	1418390	1489290	1501530	1584980	1641080	1691480
	-8.70411	621453	1253710	1226180	1191500	1144820	1119870	1090450	1089360	1050440	1045890	1048210	1056780	1026900	1010800	1009460	1026560	1031850	1013420	1045660	1042870	1074550	1038900	1064020	1092550	1073300	1146340	1177620	1189890	1223010	1273870	1294360	1337210	1342780	1389770	1401020	1421690	1428780	1459130	1418300	1432020	1390060	1421020	1421240	1474050	1508320	1565420	1626360	1683360
	-8.67977	628269	1264590	1196060	1184300	1155980	1120120	1095170	1094490	1058910	1053610	1057470	1054970	1040560	1015970	1020600	1034350	1027270	1015560	1049560	1061290	1084370	1048040	1064380	1104000	1098460	1138170	1201090	1205520	1241880	1267180	1303760	1350120	1352450	1397820	1399670	1428240	1424620	1454490	1423040	1444980	1399870	1417340	1425050	1447720	1528820	1563030	1643860	1695680
	-8.65544	643232	1260150	1200360	1180500	1167380	1119480	1106830	1109480	1053580	1063330	1066650	1022100	1046200	1019010	1036380	1035020	1018320	1025360	1047760	1056120	1075140	1075260	1071720	1111620	1128110	1126370	1217270	1206640	1248300	1258500	1297300	1354860	1361870	1421530	1440060	1439090	1426430	1447140	1421190	1450640	1419920	1407960	1445200	1453520	1547200	1577210	1681740	1721720
	-8.6311	641377	1255760	1228880	1175480	1170880	1125450	1120620	1109260	1058100	1072580	1075120	1020840	1044270	1030450	1035440	1038680	1022340	1043400	1059840	1053420	1072050	1073860	1075410	1111720	1138150	1132340	1204700	1220360	1243300	1258760	1292960	1364620	1365780	1427240	1468830	1417240	1437060	1452830	1433750	1429280	1402830	1399020	1453470	1453320	1552270	1587780	1683450	1734960
	-8.60676	628850	1269180	1244880	1182500	1171350	1122310	1136810	1103930	1082440	1079570	1074230	1045820	1051600	1028780	1023130	1035290	1035430	1053980	1067940	1058380	1077880	1070440	1088190	1107080	1126590	1145500	1207730	1240000	1230600	1263100	1282470	1367270	1385040	1416040	1463400	1428330	1449630	1453990	1449410	1407490	1384110	1404390	1454890	1454220	1535120	1592540	1665260	1738430
	-8.58242	627836	1275580	1246410	1213430	1167950	1118580	1129090	1101420	1101370	1088670	1072470	1078510	1065940	1030200	1020320	1035360	1044850	1058170	1063540	1056370	1072940	1074980	1100800	1100190	1112870	1168970	1209140	1238790	1223120	1253380	1288960	1344350	1386170	1423530	1456660	1429670	1456850	1444450	1464990	1415920	1399670	1417030	1454240	1456990	1520550	1594050	1677940	1741410
	-8.55808	640133	1274940	1248780	1241120	1177810	1120870	1101280	1094290	1097030	1091440	1072270	1077780	1070210	1043340	1036290	1052940	1056550	1037760	1070350	1063970	1097500	1086760	1099460	1095450	1110520	1174240	1197910	1226920	1235240	1264630	1308260	1349040	1379380	1427780	1444680	1442540	1455850	1439810	1457670	1449670	1419220	1429540	1460280	1466190	1522810	1605580	1698330	1748270
	-8.53375	642100	1273440	1239160	1252560	1200470	1137740	1107390	1093380	1089620	1087870	1067760	1067320	1074870	1043840	1046720	1062960	1055310	1036470	1073470	1073770	1093160	1091420	1097620	1102750	1116190	1180040	1209990	1221890	1263590	1273370	1313970	1362100	1396810	1425780	1453950	1461670	1445410	1450730	1439560	1459760	1436100	1426350	1467070	1471980	1537460	1616090	1682830	1747950
	-8.50941	641379	1269830	1243560	1243730	1202270	1141530	1121870	1106350	1094890	1068440	1074060	1056650	1051840	1048300	1028590	1062820	1041220	1050580	1071540	1068150	1083280	1092780	1105880	1103900	1124940	1183630	1227140	1223120	1273680	1273560	1327760	1369220	1412440	1430030	1462660	1481160	1436720	1469040	1429230	1444790	1445590	1426860	1463750	1477910	1555640	1620750	1684500	1740060
	-8.48507	637188	1265800	1252680	1239680	1204160	1153430	1113170	1122420	1096200	1066200	1090670	1048320	1035940	1063920	1029800	1065600	1058010	1050420	1068880	1057200	1080460	1112580	1103590	1101530	1133210	1174430	1223220	1225870	1270200	1287070	1350100	1370870	1412050	1444130	1451510	1499450	1456800	1477500	1459050	1441100	1442880	1423900	1460570	1490760	1556160	1624170	1687800	1738410
	-8.46073	621069	1264880	1272660	1248090	1204640	1160980	1119640	1137070	1115780	1082070	1099860	1047690	1044760	1064630	1033580	1073400	1081570	1076140	1063480	1069940	1075350	1114370	1099530	1105630	1143940	1179700	1224680	1237640	1270840	1290050	1364160	1373350	1397080	1466280	1456280	1505620	1482520	1480690	1481000	1446720	1442410	1424930	1471780	1482830	1562820	1604820	1685250	1733020
	-8.4364	633376	1282190	1284660	1245560	1203720	1173510	1137410	1164220	1133340	1087410	1106760	1059160	1076600	1054450	1022960	1072460	1086380	1073950	1070050	1090800	1074990	1110590	1109460	1120240	1135600	1168810	1252920	1249930	1273800	1292150	1345940	1370670	1408480	1455870	1486860	1518270	1485300	1478670	1475420	1447110	1439640	1440350	1475330	1469320	1574700	1601890	1719290	1738640
	-8.41206	651431	1297730	1271990	1237920	1193530	1175620	1148220	1181410	1138060	1092510	1102780	1066960	1072500	1059440	1033980	1062140	1080770	1070720	1078460	1108700	1090760	1105740	1122040	1138460	1135290	1158200	1249820	1250870	1288980	1302930	1350970	1378710	1434410	1449360	1496510	1525080	1494580	1487360	1464700	1431190	1442660	1455500	1466860	1472580	1589480	1623550	1736930	1751830
	-8.38772	657205	1291760	1257630	1230240	1207530	1180690	1162080	1166340	1129930	1101020	1105870	1080670	1064530	1075490	1050780	1060110	1086820	1086760	1081470	1129450	1118500	1100130	1134640	1150000	1150860	1161240	1241760	1253060	1285480	1303920	1361750	1403980	1465560	1467280	1481890	1499780	1526940	1514420	1462400	1432290	1433480	1468660	1463840	1490720	1587000	1644150	1715140	1746620
	-8.36338	651406	1288080	1249220	1224090	1207150	1197310	1183400	1160130	1127130	1099480	1107570	1105330	1074490	1083460	1054310	1069020	1101360	1088000	1077550	1135300	1130450	1103780	1149360	1151590	1172370	1163940	1252430	1269280	1278660	1300980	1356550	1403590	1481530	1459900	1466930	1489240	1545920	1532690	1472080	1450250	1439410	1474990	1462610	1513790	1580040	1655460	1710280	1749440
	-8.33904	650954	1302920	1256530	1219550	1177960	1212680	1179830	1159910	1125910	1103770	1093470	1099750	1074070	1080900	1076550	1088840	1100720	1076290	1079890	1121130	1127840	1119990	1154670	1151110	1190760	1173620	1259350	1291010	1285120	1329260	1364240	1405890	1462980	1455600	1463420	1510250	1522700	1541850	1482020	1464090	1459020	1456730	1461790	1535290	1584020	1652270	1713690	1782890
	-8.31471	650912	1331690	1266060	1221230	1183450	1212140	1178650	1162250	1128610	1098800	1092350	1091650	1064910	1073280	1105470	1107780	1099820	1088800	1097330	1101880	1125450	1129810	1153900	1154670	1203480	1189920	1272720	1298960	1295570	1354170	1365410	1399960	1447120	1491660	1467020	1539800	1515630	1536170	1507580	1482800	1457930	1456230	1466760	1541260	1588450	1641650	1710740	1803410
	-8.29037	644893	1351050	1281040	1222390	1206030	1200060	1188130	1165800	1127360	1100750	1099640	1086890	1060240	1057920	1096930	1101480	1094040	1122300	1117550	1105840	1133100	1131780	1151530	1138880	1202350	1208580	1275060	1300220	1311620	1348060	1375350	1391260	1428380	1506700	1474050	1553260	1516450	1535230	1514210	1504720	1456820	1467220	1481800	1527210	1604830	1640360	1700540	1816100
	-8.26603	653063	1348760	1295300	1240210	1216440	1181430	1190320	1177560	1132830	1101270	1114540	1093600	1074510	1060910	1084120	1079750	1093620	1105990	1123960	1111930	1134480	1137110	1143320	1127740	1182000	1211480	1263270	1309720	1316190	1350370	1417250	1395320	1404860	1487890	1503370	1547380	1521860	1538020	1503520	1524610	1463580	1486000	1485080	1514190	1613320	1658940	1710530	1836540
	-8.24169	659796	1328050	1299680	1276870	1256910	1182150	1176780	1170890	1163290	1111900	1110660	1099670	1067530	1090070	1078440	1062110	1108880	1111990	1136930	1102460	1120050	1137590	1146500	1139300	1176320	1217030	1268920	1328730	1320260	1361850	1421460	1413350	1406490	1494300	1551310	1524560	1531090	1542310	1507170	1513850	1463280	1494120	1467180	1510540	1611630	1675080	1731100	1853040
	-8.21735	663519	1323690	1312460	1297900	1262440	1200780	1186790	1169950	1180170	1134890	1111910	1109290	1065260	1119740	1087430	1077510	1134510	1121510	1136730	1100840	1116070	1150680	1169680	1153440	1185500	1223610	1291050	1320130	1308080	1364880	1407690	1420350	1443720	1502090	1557940	1518090	1560450	1538860	1536270	1503420	1456430	1507100	1459180	1515880	1619930	1697890	1766350	1848410
	-8.19302	666689	1345110	1315990	1282080	1223490	1212420	1203420	1181530	1166620	1150290	1128890	1117970	1072400	1120240	1103250	1107980	1153280	1118000	1129690	1115880	1120420	1157280	1199670	1159690	1181090	1238580	1314220	1299770	1325180	1370770	1406160	1418420	1476560	1515650	1545520	1522950	1570570	1534010	1542340	1488840	1467590	1515700	1474040	1507730	1659340	1699400	1762980	1830560
	-8.16868	676401	1377760	1297280	1273160	1229720	1220880	1202550	1188610	1149520	1152230	1138700	1116460	1089100	1114960	1098420	1135920	1145650	1104010	1124930	1119300	1120050	1161760	1210840	1171100	1182420	1256000	1309600	1308190	1331120	1374580	1413280	1433550	1480430	1505710	1545990	1510570	1586480	1535760	1536450	1483060	1489020	1512090	1492060	1518430	1659840	1685420	1734390	1813640
	-8.14434	685226	1395500	1288860	1274870	1261920	1221490	1195350	1189700	1165390	1136890	1139850	1107200	1106880	1109330	1106080	1141560	1128950	1098240	1129540	1126660	1120000	1159150	1204070	1168880	1201120	1268810	1292030	1334970	1332710	1368520	1407160	1461440	1476080	1498860	1562710	1524200	1596590	1546140	1529120	1495290	1502950	1513650	1482080	1542390	1641780	1676750	1723300	1817050
	-8.12	691973	1384640	1287760	1288420	1255510	1227690	1203600	1198450	1176520	1153110	1148330	1107100	1117260	1104530	1119200	1121760	1138160	1118930	1127650	1126350	1118400	1160290	1183430	1169120	1229980	1259200	1281710	1336950	1333900	1343490	1421570	1471250	1465960	1504260	1576010	1550940	1584450	1553220	1536220	1498380	1501810	1520720	1478260	1565400	1622080	1681870	1765010	1812820
	-8.09567	689725	1365750	1297730	1306100	1245730	1226250	1219960	1193850	1170820	1163420	1143240	1112420	1129140	1099720	1121190	1121030	1147220	1143360	1128290	1124790	1141890	1160950	1191640	1170820	1233760	1240520	1297600	1337940	1338920	1343550	1425900	1472680	1457730	1505000	1571020	1558460	1567240	1562620	1555680	1506970	1511220	1512820	1498010	1572040	1617500	1693090	1780940	1809350
	-8.07133	685804	1381900	1315480	1318610	1248920	1218700	1224820	1192690	1170760	1158690	1139190	1118660	1127040	1107950	1118090	1120180	1147450	1138140	1132730	1130440	1171940	1156930	1217900	1177010	1220040	1238680	1321060	1336530	1353240	1365670	1412230	1473920	1491050	1500860	1548050	1558190	1571450	1557540	1563770	1514640	1504280	1506960	1535330	1568270	1619760	1701710	1783080	1805810
	-8.04699	688446	1406920	1337590	1315590	1248190	1225510	1216590	1200370	1174740	1156680	1145630	1116750	1099910	1124300	1113540	1121610	1147380	1135560	1157110	1137030	1173080	1157930	1218010	1184520	1241570	1251140	1305540	1339290	1353770	1397020	1416860	1474060	1519380	1512730	1544860	1557290	1568130	1562750	1554080	1515040	1504740	1497390	1561040	1570940	1621000	1692250	1772530	1812130
	-8.02265	695341	1411610	1341920	1293070	1247200	1239600	1199160	1201180	1175560	1155560	1146370	1129990	1101600	1138550	1101870	1130800	1147260	1139010	1168540	1151510	1170350	1182540	1206550	1182680	1273210	1257220	1299090	1349010	1360330	1412580	1422720	1462630	1514660	1531790	1564640	1555480	1569280	1583780	1543010	1525020	1513690	1497400	1547680	1563070	1624220	1704560	1776190	1828410
	-7.99831	700247	1369910	1361760	1285030	1261030	1249020	1207960	1204500	1168320	1170130	1150170	1141350	1132630	1146750	1116530	1130950	1147370	1142570	1147860	1159560	1165020	1202360	1202120	1172060	1269570	1265030	1305560	1369080	1392080	1390500	1416580	1457350	1505500	1526110	1597500	1572090	1568080	1595150	1536170	1522120	1506900	1516530	1513990	1538100	1648120	1719030	1809810	1849450
	-7.97398	703519	1347830	1387420	1305710	1279570	1256590	1218500	1212300	1166450	1199280	1156310	1144650	1140610	1149670	1144750	1142300	1154780	1139700	1154740	1157110	1165160	1191760	1190360	1181230	1245580	1276070	1311860	1380150	1392170	1385840	1434200	1458620	1505940	1509120	1621290	1597740	1598720	1584930	1536230	1512880	1481020	1534620	1523340	1569730	1675330	1725860	1803080	1865700
	-7.94964	700536	1381550	1380430	1321610	1281520	1269950	1242810	1205170	1177080	1207600	1172060	1153810	1138600	1141090	1152720	1154210	1152800	1146590	1174820	1147660	1188940	1183080	1184970	1218420	1232820	1280250	1323830	1381850	1380820	1416250	1445010	1460350	1516050	1516010	1610120	1600740	1604810	1599560	1547800	1538880	1487330	1550830	1537820	1601620	1706230	1725350	1785580	1862720
	-7.9253	696422	1416670	1361040	1337180	1277410	1258700	1249180	1196540	1208260	1189480	1184840	1165820	1141850	1138610	1151690	1155990	1149900	1157080	1171770	1140310	1190440	1200760	1193840	1243410	1218640	1278100	1325170	1386450	1385020	1419290	1461530	1477340	1545500	1536450	1580120	1579940	1606120	1618010	1573040	1540520	1516510	1559790	1553160	1610080	1707280	1718600	1801870	1864640
	-7.90096	703157	1445420	1364440	1336040	1282770	1265720	1255020	1182030	1224580	1183090	1177150	1169990	1143910	1141900	1163660	1138930	1152860	1151990	1170240	1153260	1187130	1211480	1203960	1247760	1222580	1291330	1319450	1389880	1395290	1427990	1480140	1507220	1549860	1547360	1589110	1582190	1622700	1614680	1584770	1527180	1516760	1559010	1546310	1621450	1674930	1740790	1825020	1883420
	-7.87663	707051	1442390	1370130	1332080	1281600	1282760	1256500	1176280	1205200	1189510	1177380	1170800	1158820	1140170	1168200	1118590	1165770	1129520	1184690	1155990	1193100	1212030	1204090	1254010	1246720	1309360	1319360	1369110	1399380	1444840	1490520	1521440	1549020	1544240	1619470	1599740	1623290	1598100	1588840	1557930	1502960	1554030	1554090	1645060	1658620	1759150	1825840	1877240
	-7.85229	696236	1412260	1368480	1329560	1280810	1293410	1253190	1192990	1199450	1209340	1165470	1170420	1168380	1132440	1164960	1142460	1171310	1135490	1185390	1168910	1191720	1200290	1213100	1253380	1243490	1324400	1319450	1362330	1403140	1466220	1490240	1539780	1556690	1550460	1624910	1600990	1610030	1611770	1581020	1559000	1514860	1570520	1567090	1627340	1657500	1761720	1809670	1865250
	-7.82795	698291	1410020	1362810	1335030	1292250	1299900	1257630	1233730	1226920	1198300	1177410	1176910	1170140	1130020	1156100	1164370	1180170	1169140	1179570	1188610	1184180	1195250	1209000	1267100	1236210	1326340	1327370	1389680	1384430	1458770	1492310	1547260	1558110	1550920	1596950	1609950	1626380	1628640	1580280	1553710	1550110	1575880	1585420	1585650	1667960	1741980	1784500	1864640
	-7.80361	699144	1409640	1373110	1341720	1305840	1305240	1274600	1261560	1235930	1188010	1199440	1180550	1174800	1132660	1179180	1169640	1189150	1183180	1198770	1191000	1198310	1197940	1214680	1282160	1234400	1332520	1348330	1425160	1383340	1447140	1486290	1549970	1549010	1552210	1572730	1619330	1642670	1603260	1583420	1535140	1569980	1569690	1573340	1595220	1688580	1745970	1798430	1899110
	-7.77927	697201	1400050	1405040	1361050	1319760	1308990	1295990	1251880	1217060	1208640	1190440	1192890	1177100	1153500	1199630	1171110	1187030	1183740	1220650	1190640	1225280	1208400	1222490	1271970	1259430	1341580	1355140	1409780	1390830	1450810	1492830	1571850	1546920	1579570	1591720	1612160	1637090	1598480	1574460	1536980	1572510	1569580	1541340	1625060	1701450	1769490	1829260	1917920
	-7.75494	705479	1402220	1422710	1378760	1328100	1307840	1292220	1242440	1211100	1222940	1191580	1204580	1173900	1170820	1189400	1173180	1192230	1189320	1222480	1210060	1237710	1221910	1237260	1264680	1285370	1330040	1364400	1382360	1386050	1457410	1504940	1570950	1556500	1591520	1626110	1590610	1627520	1624320	1577700	1566380	1571800	1570320	1547290	1622480	1715540	1769840	1859570	1902420
	-7.7306	715824	1424620	1413230	1372780	1322650	1307770	1277380	1252660	1229510	1238400	1214560	1199870	1177950	1166180	1163160	1170350	1210110	1199870	1210690	1227620	1243450	1224310	1252710	1275380	1293330	1313190	1376900	1381300	1406700	1473130	1500590	1546080	1552090	1593780	1654230	1575790	1643750	1640000	1595440	1587570	1577240	1573310	1567450	1629230	1719260	1777070	1853830	1903450
	-7.70626	723094	1434280	1403120	1351620	1318600	1305930	1270840	1265940	1235050	1255970	1225450	1187210	1175580	1166250	1133130	1169940	1210430	1198610	1214830	1217280	1248490	1214240	1246170	1279720	1297100	1305680	1380040	1392480	1423320	1488030	1496200	1531650	1564570	1612830	1673940	1596900	1637480	1635560	1616770	1600190	1564020	1580760	1584130	1643590	1700280	1781310	1831630	1919140
	-7.68192	733106	1436820	1419650	1349520	1317280	1301710	1292180	1266510	1236760	1257890	1214560	1184290	1170950	1171880	1150960	1179200	1200010	1188010	1219120	1233790	1263370	1216360	1257300	1277290	1304480	1318160	1381140	1404670	1445500	1476840	1505030	1546310	1579810	1636150	1687790	1650640	1613970	1649620	1622820	1610680	1549900	1587810	1594070	1678420	1686610	1780540	1829320	1926810
	-7.65759	739197	1460150	1435450	1368230	1314710	1302290	1299140	1269560	1258220	1244680	1197920	1199070	1187650	1189730	1185360	1201910	1201320	1193390	1219100	1253230	1266470	1252690	1250860	1273180	1309940	1344930	1386510	1409340	1476420	1466910	1540530	1560580	1595300	1620800	1655900	1677500	1620430	1655810	1624860	1603760	1557660	1592820	1603270	1708260	1693460	1783240	1852170	1920420
	-7.63325	730038	1480820	1430750	1373000	1334140	1321830	1294320	1281060	1261160	1245260	1207020	1207300	1196790	1198350	1191760	1211600	1216320	1218670	1235790	1256820	1264210	1279060	1246440	1271250	1305550	1355250	1395860	1409710	1480400	1472920	1548490	1575810	1604760	1610440	1620090	1689000	1640340	1675890	1617020	1613760	1573830	1601850	1599250	1705780	1723790	1783420	1862270	1930190
	-7.60891	719991	1483520	1408030	1379210	1347810	1329660	1287080	1298970	1266360	1252550	1222420	1220540	1197190	1208010	1200500	1219140	1243280	1222800	1235540	1248330	1254580	1285100	1260000	1261350	1311510	1353130	1401600	1420110	1465360	1477200	1554760	1580470	1620210	1623320	1604640	1667150	1640400	1648550	1620390	1617170	1579240	1589620	1598490	1669030	1752530	1787260	1871940	1912500
	-7.58457	713667	1493230	1409140	1371780	1364520	1339510	1295260	1281960	1258850	1254180	1209840	1229590	1207120	1216590	1218170	1215270	1251200	1215640	1232040	1243340	1257440	1276260	1279330	1258050	1314010	1355330	1416560	1446730	1443330	1491870	1558620	1580570	1611390	1642000	1618520	1639540	1643350	1617070	1612340	1610820	1593400	1570070	1607780	1663780	1753830	1775860	1884220	1916920
	-7.56023	719182	1508680	1435410	1361920	1358180	1339760	1296540	1276150	1252580	1247740	1224360	1238460	1225370	1213770	1220760	1210300	1227400	1217490	1227630	1239550	1253430	1268240	1285710	1268160	1322170	1348380	1423740	1444130	1437720	1484760	1553390	1568780	1606720	1640410	1647580	1644680	1650520	1638100	1609270	1596600	1603390	1574760	1615520	1673620	1755120	1810420	1883660	1920290
	-7.5359	724222	1491960	1444250	1373010	1339510	1335650	1304180	1305910	1262700	1260960	1230110	1242770	1235980	1205750	1224410	1204370	1227460	1232140	1233470	1254290	1256270	1245130	1289570	1272950	1308760	1362720	1429020	1431930	1463400	1468550	1536840	1559910	1627250	1639650	1676440	1660810	1658000	1698090	1616290	1612540	1609940	1604400	1638020	1687320	1743600	1816700	1873520	1920740
	-7.51156	739048	1479990	1432010	1397280	1347440	1342920	1311250	1322370	1286050	1275040	1218250	1242600	1252150	1207520	1216860	1215090	1236560	1238910	1242310	1272540	1258350	1254740	1279260	1277400	1282870	1369840	1415800	1412460	1499550	1457480	1532500	1574280	1633940	1650430	1673140	1673100	1674970	1692080	1614160	1626050	1600770	1621560	1649550	1688240	1736530	1810250	1868520	1931170
	-7.48722	740758	1490540	1429760	1427720	1363890	1358980	1312640	1311970	1295980	1277470	1210080	1238980	1250930	1220960	1205420	1228570	1244820	1244870	1248200	1283640	1261000	1288080	1279740	1297340	1286890	1378770	1404790	1418990	1497570	1458850	1537370	1602040	1620720	1640720	1667160	1704700	1692740	1678050	1630750	1624220	1597680	1626570	1644830	1681000	1733990	1809450	1885320	1961860
	-7.46288	728008	1513400	1454230	1426740	1361580	1374270	1308150	1301210	1292380	1275870	1228650	1244640	1240980	1254920	1197840	1232430	1240240	1242830	1248280	1278470	1264010	1300940	1308390	1319960	1333830	1390060	1405300	1456850	1504520	1459720	1541190	1601280	1609950	1635900	1678840	1715760	1688390	1691660	1639330	1631870	1607450	1621800	1627650	1673670	1751410	1816680	1909900	1980940
	-7.43855	724741	1515100	1476540	1425660	1352830	1389540	1323060	1314450	1302180	1282730	1247810	1244540	1243450	1259050	1206340	1237570	1240170	1245150	1251930	1266560	1271680	1294940	1319890	1315920	1376970	1384300	1420560	1488980	1514960	1491620	1530900	1604160	1602430	1650240	1679900	1710880	1659630	1695260	1637940	1652900	1604570	1629460	1632120	1675460	1783630	1818450	1919360	1983060
	-7.41421	738049	1478970	1489600	1434340	1365530	1396000	1349910	1321060	1310240	1283770	1261460	1247850	1257480	1245920	1218520	1233240	1238340	1257470	1268370	1255740	1284940	1294480	1296520	1306140	1377370	1400520	1437030	1489230	1507190	1541990	1509320	1614720	1616650	1648470	1675950	1715940	1659290	1708860	1666490	1662100	1609540	1641050	1662250	1692290	1789910	1807920	1909170	1999280
	-7.38987	758589	1502480	1502300	1439490	1392750	1382400	1350900	1326510	1308620	1278520	1286130	1255110	1270170	1254090	1222890	1237930	1246830	1266240	1279100	1247100	1301290	1288900	1292030	1310320	1357290	1410570	1442890	1481330	1486910	1564960	1519370	1624110	1628160	1639990	1689360	1717420	1690250	1695290	1684110	1660390	1622450	1654470	1673270	1720030	1799950	1826290	1900460	2007480
	-7.36553	781520	1538060	1485510	1436380	1405160	1371180	1354770	1323440	1316050	1275050	1286590	1258960	1283360	1261260	1234200	1256920	1259210	1276780	1289150	1239470	1314640	1277780	1305670	1334450	1333980	1395960	1436800	1492280	1487750	1559110	1543990	1625610	1603630	1641670	1695780	1733930	1707070	1670850	1668300	1665620	1626170	1658800	1668830	1718460	1818010	1849290	1894960	2005930
	-7.34119	769324	1521400	1452300	1453380	1392770	1368340	1364100	1303270	1314820	1275700	1274460	1257670	1277170	1254520	1240520	1254500	1263890	1274570	1261610	1224980	1320330	1297420	1301340	1346880	1307510	1410360	1449580	1517900	1480320	1560420	1553520	1603630	1597010	1661680	1695260	1758040	1727460	1658500	1664230	1671510	1636900	1653350	1657280	1711540	1815990	1861000	1889480	2010250
	-7.31686	756793	1493770	1465690	1457800	1376980	1370220	1354060	1310950	1302560	1279510	1259600	1255090	1264620	1263410	1240100	1247160	1255180	1262470	1259110	1240500	1310310	1332610	1309370	1359080	1319560	1413700	1473680	1506920	1476520	1562350	1558570	1590340	1633060	1673260	1713390	1738560	1720270	1674620	1680330	1690550	1634550	1658780	1662840	1708530	1807230	1865150	1892480	2006500
	-7.29252	771428	1502570	1504300	1456360	1397690	1382880	1355510	1328550	1292440	1274800	1265790	1262500	1271880	1275040	1242460	1258960	1239960	1267690	1278880	1277760	1290960	1330630	1320740	1362840	1353720	1406930	1470880	1485220	1506060	1546840	1560760	1622360	1652700	1696850	1737080	1722300	1700120	1696940	1703490	1700100	1650870	1665700	1676560	1711960	1803600	1855280	1903400	2019650
	-7.26818	768218	1511850	1518220	1475630	1424720	1387090	1367190	1317730	1307340	1289290	1268680	1294530	1286900	1262170	1242040	1279820	1263060	1268880	1298340	1284200	1290790	1330490	1332710	1351790	1381320	1407840	1454260	1479870	1507250	1519290	1566420	1653920	1664360	1726770	1742640	1719730	1712450	1713810	1705450	1716500	1660990	1662610	1692440	1733950	1807900	1862850	1920320	2004690
	-7.24384	767297	1513520	1526550	1500720	1430510	1397760	1389800	1323090	1315280	1317730	1287730	1302640	1301370	1254270	1254400	1279410	1305790	1279150	1298510	1286580	1316830	1340280	1337160	1363840	1386120	1401960	1459220	1481660	1490900	1526450	1566590	1677640	1665040	1737130	1751580	1723480	1715910	1724610	1687910	1738470	1668640	1666700	1703670	1752560	1794520	1875810	1925570	1997270
	-7.2195	771475	1533540	1514260	1478620	1419500	1404030	1384770	1349630	1319480	1332590	1293340	1305160	1304960	1246920	1264150	1267510	1304520	1297080	1293040	1285010	1312000	1351070	1356740	1363080	1357920	1409070	1469430	1494320	1508850	1556140	1574540	1675350	1672350	1733240	1761110	1724740	1713950	1718870	1689570	1721220	1657430	1675330	1706860	1737930	1802320	1875620	1952210	2032600
	-7.19517	764353	1544430	1509950	1470270	1424930	1406550	1381840	1352930	1324350	1353230	1291100	1317900	1293720	1257670	1273340	1265060	1306740	1305520	1293000	1293320	1304310	1350060	1357330	1352880	1339260	1450960	1462610	1506580	1529540	1562550	1572980	1640230	1689750	1726530	1752750	1719290	1704620	1689780	1703610	1702830	1651260	1692580	1711530	1721690	1837050	1897770	1965510	2063970
	-7.17083	778126	1539090	1491960	1476970	1437690	1413810	1395450	1358060	1344440	1348450	1303460	1319690	1300170	1265630	1279910	1295530	1319390	1296600	1299030	1308990	1304440	1343600	1372030	1351680	1376970	1473740	1447350	1533720	1556190	1545240	1591980	1643500	1690600	1707810	1754390	1717230	1708700	1684260	1709350	1703920	1683820	1703410	1697130	1725820	1866000	1880870	1966150	2045230
	-7.14649	780117	1538480	1490500	1469880	1443720	1407510	1392620	1345650	1347860	1330420	1319660	1301890	1297990	1285220	1279760	1306820	1305440	1281420	1316380	1324420	1297760	1354120	1368550	1379310	1421390	1454470	1461250	1545090	1555370	1551700	1618330	1654730	1674560	1711500	1739520	1717430	1727730	1707040	1692970	1717840	1702780	1704330	1684090	1763220	1883100	1865680	1985110	2042450
	-7.12215	780336	1560910	1503420	1470650	1452940	1391700	1392500	1349850	1334980	1331740	1308680	1296370	1309780	1295210	1272830	1290020	1314540	1290500	1331570	1311640	1318080	1346860	1359580	1382830	1437820	1443250	1468340	1536920	1548410	1565330	1625000	1639880	1674220	1724190	1739080	1743270	1751990	1701260	1689680	1721460	1714300	1699920	1682750	1747890	1866010	1890410	1993530	2060410
	-7.09782	772585	1566400	1528880	1488550	1455970	1409910	1414900	1349250	1336800	1334320	1277540	1284760	1321130	1296880	1285410	1306970	1342080	1304400	1340880	1326370	1330670	1362830	1360550	1385020	1412580	1460660	1488600	1542310	1547630	1563520	1612520	1641300	1697550	1729580	1759080	1756990	1758570	1697890	1686050	1716720	1708130	1716750	1689990	1730760	1820720	1893480	1974860	2061310
	-7.07348	780609	1561440	1544510	1498880	1456930	1434800	1438190	1347630	1355750	1321710	1275530	1303320	1315870	1317030	1310560	1321770	1344170	1304650	1340560	1344800	1330700	1381020	1353910	1392780	1389840	1463700	1507460	1540710	1540400	1559190	1605730	1669510	1706690	1745080	1750290	1748430	1751620	1712480	1696830	1714330	1700470	1704630	1684240	1739870	1802510	1888500	1957690	2072870
	-7.04914	790149	1566780	1537990	1477540	1463910	1429030	1430530	1337230	1376710	1305050	1296970	1311910	1320300	1313970	1306010	1318520	1339510	1312970	1330800	1366440	1335190	1376520	1368340	1389650	1396770	1469190	1516270	1511880	1548780	1559850	1616400	1667080	1703250	1723400	1735350	1734040	1750790	1728190	1720300	1713550	1708770	1679660	1680540	1745380	1830680	1901050	1978650	2084800
	-7.0248	786753	1566070	1548880	1477960	1475470	1435670	1422920	1359610	1379930	1318520	1320290	1294360	1315760	1303170	1287740	1323360	1338450	1343860	1322680	1373140	1331440	1362140	1373890	1397620	1401160	1468000	1511540	1509660	1571350	1565100	1610700	1627850	1709670	1715650	1766970	1754260	1759800	1723010	1728740	1728900	1696910	1676770	1692750	1748760	1876910	1919730	1998510	2091820
	-7.00046	788658	1565480	1550390	1500970	1475780	1447620	1408720	1381150	1382770	1321230	1332560	1276740	1292680	1298630	1272660	1324720	1345360	1364040	1340220	1365620	1313950	1366490	1374140	1394040	1395490	1461360	1483740	1537900	1581100	1574640	1618620	1619820	1701300	1724630	1773570	1784800	1763860	1732810	1732490	1739340	1708160	1681200	1700660	1759300	1909300	1912170	2001490	2117870
	-6.97613	785885	1593670	1543660	1517440	1487470	1467780	1418770	1381990	1379010	1330960	1355050	1268010	1299030	1309510	1274940	1316840	1354840	1361400	1353580	1373950	1333610	1357480	1377080	1387950	1418590	1459130	1483400	1538210	1564870	1600960	1623050	1634240	1687250	1711580	1725070	1773630	1764330	1744220	1744900	1739590	1723690	1701690	1710100	1794820	1893720	1904000	2003630	2108860
	-6.95179	766152	1608420	1559820	1521540	1487700	1497150	1432120	1395170	1386490	1355260	1364330	1264030	1338650	1308640	1295560	1334020	1361850	1350690	1349760	1365550	1355760	1355770	1389190	1381220	1466100	1495100	1518790	1515550	1558820	1600890	1618900	1636230	1703540	1715810	1721060	1774180	1764390	1747880	1783560	1725800	1708370	1721620	1726460	1822530	1867440	1923570	2021100	2075160
	-6.92745	759909	1598150	1561220	1531330	1477170	1492720	1432290	1412160	1407130	1351990	1366800	1295700	1355240	1286060	1315220	1332650	1367940	1346310	1353940	1356180	1361380	1367810	1383210	1388140	1477580	1522210	1529720	1511400	1562500	1584610	1630510	1653420	1721610	1760050	1742560	1793270	1744130	1765920	1802500	1715770	1679900	1722780	1739560	1826150	1855860	1941490	2029510	2084710
	-6.90311	779445	1593800	1556340	1543940	1490920	1478660	1429200	1406900	1417550	1345680	1376310	1309850	1338080	1267540	1319720	1310540	1365890	1366400	1365930	1369160	1363370	1375180	1379650	1410320	1480520	1515490	1513470	1557440	1573170	1593440	1624010	1673320	1730420	1784190	1761360	1814080	1739420	1770240	1772580	1723810	1683690	1703060	1726100	1791910	1864560	1948270	2005280	2085190
	-6.87878	787384	1597730	1574640	1552180	1493800	1473840	1430090	1399420	1428280	1341050	1378130	1325160	1332420	1273690	1302780	1318200	1361840	1364450	1355100	1377080	1354770	1397880	1395930	1426530	1474770	1519460	1519240	1592590	1585850	1593050	1639400	1663180	1735470	1773500	1776340	1791940	1749650	1766610	1742220	1736390	1691800	1699560	1728420	1782010	1867430	1953860	1996630	2097480
	-6.85444	787912	1608340	1570340	1570520	1499990	1473740	1447420	1424060	1436690	1353810	1385840	1356040	1332020	1300430	1301820	1338680	1372710	1361640	1348480	1367860	1357000	1396860	1410710	1430120	1451700	1512850	1517380	1591280	1582060	1597020	1631680	1674680	1729820	1781610	1772890	1749220	1764330	1776980	1721800	1734580	1691970	1697670	1736560	1797410	1864420	1968780	1982560	2089580
	-6.8301	792143	1620050	1574330	1583180	1493090	1464710	1482790	1446020	1449840	1364510	1389860	1374440	1343440	1310740	1314930	1350170	1363530	1366590	1352470	1370140	1385770	1368430	1408090	1425480	1444870	1490340	1510190	1580680	1584420	1614140	1630110	1687610	1722980	1785250	1762600	1748470	1775240	1784170	1738850	1710120	1719740	1689740	1736010	1815240	1865750	1981290	1967740	2075200
	-6.80576	805100	1606920	1578610	1566760	1499350	1478990	1466710	1450030	1441550	1358470	1372290	1386320	1348060	1334360	1335490	1331470	1342650	1377810	1346140	1360250	1394690	1371980	1397210	1424650	1447500	1505860	1514390	1572870	1598000	1621980	1645470	1684720	1706890	1771230	1771860	1767940	1776140	1790110	1750080	1702640	1741060	1706470	1760290	1822300	1862590	1988760	1987460	2083190
	-6.78142	818149	1577730	1575190	1544510	1518480	1495100	1431450	1452160	1416890	1375370	1354750	1371430	1353300	1352350	1337650	1319360	1338360	1371100	1345600	1367090	1370100	1400840	1390020	1422140	1460150	1528920	1543150	1591070	1602290	1626020	1651850	1682560	1706310	1762430	1795360	1796390	1782350	1793540	1742600	1707900	1752700	1733910	1786270	1805000	1873280	1994680	2017260	2099890
	-6.75709	821973	1567920	1575200	1545820	1502780	1501060	1444070	1438840	1407510	1380850	1349320	1364920	1361560	1348140	1329770	1343860	1335080	1372500	1357760	1386150	1356210	1413040	1384400	1430640	1464860	1528480	1571060	1617530	1606780	1626580	1643810	1713760	1701380	1757800	1790010	1795540	1783180	1787560	1723760	1706470	1747190	1757050	1801110	1807810	1887270	1992040	2015190	2106680
	-6.73275	820146	1586060	1584900	1567910	1515860	1497740	1466900	1422060	1402340	1381430	1341120	1369030	1366140	1321050	1334660	1352520	1344690	1379310	1381540	1398900	1355000	1396170	1389120	1454450	1458020	1527800	1583360	1597930	1608140	1615020	1647630	1722590	1705880	1758990	1780190	1786420	1790730	1777220	1731710	1705020	1735730	1744280	1802960	1805500	1902570	1971580	2025970	2103850
	-6.70841	823460	1626140	1587380	1580760	1519810	1497860	1466420	1424210	1412240	1375940	1346660	1352310	1367740	1322790	1342530	1325970	1362100	1376930	1387400	1385280	1365830	1435520	1398310	1454680	1473000	1530100	1569440	1572220	1595120	1621580	1649770	1705470	1744560	1764520	1807460	1797590	1810450	1764310	1739050	1721380	1724660	1733610	1811410	1792540	1899020	1968070	2037950	2097560
	-6.68407	835081	1648970	1591260	1577360	1492180	1507270	1453410	1434510	1432280	1375230	1366260	1351980	1366540	1348390	1343550	1322570	1363800	1393700	1392080	1384550	1402640	1445710	1416190	1444210	1470710	1540820	1556800	1584850	1592730	1633480	1659610	1692900	1760310	1754440	1803710	1786130	1828090	1775850	1737360	1739910	1717110	1720860	1793600	1788030	1880780	1995970	2043240	2086000
	-6.65974	849874	1652380	1607360	1558150	1507580	1504050	1464320	1440160	1441320	1358810	1393300	1372550	1361060	1371780	1350760	1326100	1361510	1385970	1410880	1391050	1404220	1415990	1429370	1452480	1467340	1541520	1537390	1604390	1601480	1635040	1660210	1717270	1753220	1771270	1800000	1804000	1817090	1811400	1741810	1743760	1710330	1737310	1766190	1780780	1871870	2006060	2047440	2083090
	-6.6354	844877	1642010	1602310	1562160	1538780	1507030	1489480	1434250	1439850	1371850	1399570	1376200	1346240	1370190	1372420	1348290	1385720	1379100	1404560	1388960	1377250	1400890	1422990	1457710	1489780	1524920	1536740	1600060	1612090	1642300	1656420	1709160	1720550	1765680	1818030	1855900	1813360	1818290	1763120	1756520	1707450	1762600	1775490	1788120	1890560	1996300	2051860	2076860
	-6.61106	839952	1628060	1610820	1581150	1529190	1496940	1498110	1437040	1446690	1401580	1396700	1376350	1363480	1356140	1367930	1362290	1411010	1380740	1397620	1400550	1377440	1401420	1428780	1476350	1507220	1516950	1535920	1612080	1640400	1680950	1663370	1717210	1742860	1775080	1808580	1882540	1809510	1822730	1767080	1774100	1712790	1736550	1782830	1820010	1923210	2002570	2074960	2111220
	-6.58672	849006	1645980	1587480	1615690	1518580	1496540	1508570	1475940	1450340	1397660	1406340	1392770	1387680	1359720	1356630	1355810	1420030	1390110	1391510	1404420	1401060	1422210	1430150	1497320	1491380	1531620	1557360	1634750	1653350	1677600	1662940	1711970	1750320	1805490	1781810	1870120	1805870	1824060	1788220	1791210	1718830	1718460	1769000	1837560	1944880	2012660	2083430	2164450
	-6.56238	845655	1665890	1607640	1620470	1521140	1493100	1490980	1480410	1451260	1392280	1405360	1393470	1377160	1364940	1360520	1362630	1402700	1393680	1411360	1414740	1411320	1436900	1453300	1478890	1490760	1554720	1593880	1655160	1660270	1650590	1676150	1709510	1737020	1830980	1794620	1841300	1791840	1842380	1805440	1794100	1739290	1764320	1771220	1850670	1932580	2003240	2102880	2197510
	-6.53805	847793	1695460	1644770	1600920	1561790	1480690	1481500	1480070	1440290	1395540	1422340	1390650	1378830	1390830	1379960	1369960	1410770	1409910	1433140	1429680	1403090	1451760	1473700	1473710	1508100	1552570	1603880	1655730	1647380	1677390	1686450	1710290	1738290	1833920	1814440	1831690	1804620	1849220	1796240	1797120	1748310	1806800	1782930	1854800	1878770	2025700	2116700	2170690
	-6.51371	853459	1695660	1638700	1586400	1583050	1492790	1477370	1486270	1463230	1403740	1427040	1377060	1397560	1397930	1377720	1382340	1423600	1410810	1421160	1413390	1407040	1460750	1470300	1455820	1512380	1557890	1603230	1643470	1667170	1665940	1680390	1688380	1748460	1796580	1813800	1808170	1816890	1823020	1783450	1799810	1768210	1804620	1774100	1825400	1879920	2021670	2114740	2131330
	-6.48937	870387	1673410	1621940	1602130	1566630	1531800	1478830	1494540	1479890	1409840	1419980	1385230	1397740	1391280	1364780	1361670	1424730	1382260	1407550	1399140	1419860	1467080	1454550	1434550	1501430	1562120	1605050	1638120	1675530	1660460	1686510	1699570	1767940	1777950	1826730	1782180	1840680	1806640	1775490	1804420	1773720	1796180	1787130	1840340	1909900	2000670	2109550	2130970
	-6.46503	867305	1657980	1605710	1624860	1574020	1522830	1482620	1496290	1474200	1397890	1413390	1403630	1388260	1378610	1377520	1376500	1434370	1369580	1402580	1399170	1423280	1463290	1447050	1440340	1473320	1568940	1595770	1640390	1661270	1691660	1715470	1732050	1784860	1803640	1837540	1783530	1865390	1822190	1778550	1778010	1777240	1763780	1806850	1865750	1916660	1997930	2124070	2154430
	-6.4407	855368	1669900	1606440	1620790	1570890	1506640	1486460	1472620	1467550	1400380	1397580	1401040	1363340	1381490	1376890	1419030	1426690	1393030	1418870	1401140	1424120	1450960	1457620	1474890	1464770	1570690	1576410	1628910	1650330	1700770	1722300	1747400	1775240	1817770	1825680	1815360	1853740	1861060	1779850	1767690	1792790	1777480	1818430	1861420	1919830	2002520	2114690	2176270
	-6.41636	862026	1685620	1616010	1621940	1558600	1515380	1496140	1451990	1469550	1410510	1402080	1394960	1362920	1377650	1390070	1409470	1414060	1398270	1429700	1400990	1406300	1447980	1461360	1505310	1478700	1576660	1579410	1629500	1663510	1695200	1696110	1747170	1766310	1817300	1838460	1851870	1825450	1872450	1806030	1789180	1803520	1766530	1806290	1852420	1942960	2007650	2122720	2169820
	-6.39202	867007	1687900	1647360	1625340	1556220	1526450	1501080	1452590	1503600	1425360	1423470	1389080	1368860	1357560	1400940	1383140	1418190	1391340	1425980	1414930	1420540	1432330	1476110	1513500	1497640	1591940	1590210	1637730	1679780	1662240	1706020	1744040	1769420	1813230	1849540	1850360	1808750	1854920	1826020	1813160	1796170	1752280	1826120	1852860	1967360	2011920	2112440	2156060
	-6.36768	875657	1690780	1659440	1624490	1565970	1550230	1507970	1475620	1501840	1437730	1437920	1387850	1384320	1360770	1402630	1386570	1426880	1393420	1415330	1445500	1452260	1415450	1489870	1517510	1517240	1581640	1595640	1640770	1685160	1667630	1713100	1757440	1775070	1793810	1844010	1822810	1838000	1848940	1829180	1816020	1793090	1764480	1860490	1853140	1967340	2044240	2113610	2155710
	-6.34334	883293	1696350	1665700	1636300	1578180	1544910	1510660	1510300	1477380	1448930	1411020	1395070	1400670	1384930	1388090	1359140	1431400	1407720	1396940	1457760	1458700	1426040	1483150	1504120	1532760	1566690	1616000	1659240	1685840	1685750	1706430	1761820	1788620	1773220	1835210	1813490	1873790	1849910	1831370	1805360	1813380	1742840	1830290	1837310	1960380	2041800	2116150	2154700
	-6.31901	874837	1712350	1682300	1645900	1603260	1550970	1500600	1528860	1473090	1468640	1388460	1409160	1416090	1398950	1393230	1349840	1428440	1409140	1397950	1446320	1434880	1441400	1490740	1493870	1510600	1555020	1638050	1664280	1685820	1717970	1723940	1746270	1805530	1759560	1847740	1818660	1872540	1851030	1834930	1799600	1796200	1765030	1793980	1834070	1961950	2018840	2101500	2168110
	-6.29467	857860	1734800	1665670	1652250	1611540	1551560	1510510	1521220	1486660	1469800	1407000	1428510	1435610	1402320	1396770	1377860	1419140	1423740	1431970	1438470	1426990	1442270	1503540	1504570	1520100	1555240	1644960	1659180	1695080	1732730	1732400	1755000	1807480	1774060	1866220	1858820	1844660	1862720	1827270	1803060	1762640	1776850	1780010	1843530	1975590	2026760	2096380	2208850
	-6.27033	851582	1732460	1645470	1649270	1608420	1548790	1521750	1509440	1502100	1467550	1423230	1437540	1435500	1399320	1391060	1391570	1412830	1421100	1444560	1437650	1448480	1451320	1494620	1524340	1516610	1563910	1646280	1658530	1699020	1704220	1732060	1777890	1806580	1827120	1871000	1903180	1847490	1868900	1812670	1794140	1769150	1805880	1799630	1853760	1995760	2036420	2127560	2223200
	-6.24599	856338	1704430	1647630	1639250	1587300	1561920	1523880	1509000	1506820	1481670	1430530	1429180	1435220	1403970	1398750	1398310	1424900	1416780	1425310	1444550	1471740	1476110	1488040	1525230	1525070	1557050	1632980	1654300	1696750	1676930	1719820	1792990	1794390	1858820	1849440	1905040	1877690	1877640	1796660	1803220	1784710	1813410	1819460	1863000	1984120	2026460	2127980	2205640
	-6.22165	866774	1708130	1641080	1641580	1553920	1566880	1556500	1516620	1490210	1460480	1436840	1418140	1434090	1433800	1405790	1402980	1446640	1434860	1432550	1462210	1470900	1497450	1495210	1514100	1557230	1549140	1610890	1644780	1688360	1674020	1709000	1817580	1787080	1853470	1829840	1873890	1871180	1895200	1792440	1837100	1795050	1806650	1805530	1872530	1951300	2028330	2116440	2200720
	-6.19732	862898	1725370	1645200	1646510	1564520	1562660	1568820	1510100	1460220	1446400	1430480	1412940	1442650	1446550	1425580	1401210	1465200	1446840	1445280	1460230	1471270	1486730	1489630	1510940	1566800	1556490	1623940	1650720	1707250	1682650	1704920	1816350	1814480	1851180	1825990	1867500	1854150	1887450	1813550	1839310	1806980	1793700	1803020	1879820	1943930	2037560	2129140	2197260
	-6.17298	853595	1731920	1674700	1649900	1592210	1551830	1557140	1493170	1450600	1459590	1422680	1425140	1439760	1423590	1450040	1401180	1471930	1436440	1455370	1457680	1480010	1458380	1499100	1513370	1544630	1564190	1643420	1671320	1707600	1696720	1718010	1780510	1856610	1837980	1830770	1872690	1877540	1858510	1826330	1813810	1811500	1825040	1839480	1897020	1949310	2041240	2125990	2178420
	-6.14864	859059	1740920	1693770	1649030	1619370	1559570	1543520	1498800	1442210	1465080	1441730	1439320	1411420	1423470	1426500	1392000	1476650	1461170	1456590	1457800	1488150	1450510	1514690	1539960	1535620	1583620	1629640	1680940	1686700	1703500	1735240	1756950	1823990	1830340	1844750	1890590	1884120	1838720	1831330	1808600	1801040	1829140	1848100	1887570	1940070	2074370	2108420	2167490
	-6.1243	859030	1744390	1708200	1656590	1599130	1575760	1527650	1523430	1437790	1470730	1460570	1438980	1392260	1439900	1415560	1388520	1472010	1470350	1449010	1443640	1481320	1457940	1524570	1541510	1546310	1613430	1609770	1690820	1691910	1720570	1722610	1761340	1802380	1831800	1838460	1890670	1869070	1835570	1831850	1805500	1806890	1805130	1827910	1875210	1926230	2090010	2094570	2163730
	-6.09997	856786	1750510	1702100	1646670	1590260	1576860	1541750	1534020	1462490	1494010	1466520	1436290	1395310	1449100	1437860	1404830	1462550	1465360	1451750	1457970	1496320	1469890	1527640	1548550	1559270	1614060	1603670	1697540	1689210	1738540	1722180	1772910	1804130	1837540	1834420	1884020	1856280	1847990	1827600	1816610	1811390	1815380	1825340	1899610	1924960	2071580	2098430	2179740
	-6.07563	868284	1758430	1682650	1643100	1599150	1564800	1552270	1533630	1472800	1489490	1472090	1432210	1419000	1443700	1419110	1429120	1451440	1454590	1470690	1461440	1506900	1485830	1509600	1572610	1554700	1600860	1615600	1703590	1666360	1729360	1733990	1753960	1785310	1842950	1857250	1886810	1843960	1854940	1844000	1861230	1811380	1820350	1829160	1901440	1926680	2052480	2128810	2174420
	-6.05129	876544	1742540	1701060	1637930	1614280	1543920	1558890	1532990	1492350	1484210	1466010	1429700	1425680	1423510	1415560	1432920	1416610	1430580	1491500	1457460	1493160	1501720	1499380	1564900	1541700	1601040	1653740	1706800	1682920	1756410	1732930	1730640	1782820	1851450	1864470	1886350	1848970	1875350	1828790	1855890	1824600	1833720	1844200	1871110	1940120	2010510	2136460	2188300
	-6.02695	879334	1742990	1715970	1640850	1604140	1540580	1586350	1529140	1492670	1478060	1465380	1441160	1428620	1417820	1430040	1424710	1420100	1435400	1500830	1476830	1490210	1528280	1504660	1552540	1540660	1595670	1653820	1696000	1698410	1759450	1748680	1749930	1790360	1875090	1873860	1893230	1845900	1889870	1790930	1830420	1816940	1827260	1834840	1865740	1942680	1993480	2119950	2205700
	-6.00261	865780	1751370	1698910	1656180	1581630	1547600	1581410	1523260	1490130	1485870	1468520	1441490	1444570	1417570	1454920	1427770	1459340	1456720	1489310	1483890	1490830	1534640	1517870	1553620	1553950	1602840	1648230	1682980	1680500	1729550	1769990	1768190	1809100	1876550	1863270	1883420	1855410	1892000	1794140	1836480	1826110	1820330	1873530	1859840	1960360	2013480	2133190	2206130
	-5.97828	849781	1737750	1694990	1671100	1586640	1541700	1570030	1508830	1493760	1516030	1481230	1439950	1463820	1419700	1454540	1427700	1458990	1471330	1481780	1484600	1494220	1500070	1527800	1545150	1585510	1608330	1658160	1678670	1696500	1727220	1766990	1785700	1842770	1860980	1836380	1884160	1862160	1901520	1810720	1853330	1806350	1805140	1869200	1876450	1984890	2058210	2122440	2221880
	-5.95394	855231	1723740	1704750	1686850	1587410	1533550	1572810	1520920	1512780	1512210	1476200	1452260	1469770	1429530	1428510	1441490	1458050	1463440	1483080	1475350	1500350	1491500	1510910	1545530	1582520	1601470	1650770	1690500	1734140	1721580	1783430	1797580	1849480	1852600	1841470	1900640	1858160	1881630	1829030	1843150	1780460	1791540	1841260	1877420	1976320	2068950	2100230	2219480
	-5.9296	869233	1731700	1730490	1692690	1598500	1550140	1585460	1526840	1536200	1497440	1473370	1468210	1455780	1440770	1420560	1466510	1456300	1450490	1480180	1463030	1507660	1511530	1512590	1544680	1553140	1603390	1639370	1703930	1721800	1725230	1785800	1801140	1833330	1865430	1876160	1926380	1868220	1845320	1837340	1821230	1783940	1800030	1856640	1876610	1966760	2062240	2098980	2219230
	-5.90526	890929	1765090	1740390	1701980	1629740	1569010	1583600	1512490	1540430	1499970	1472990	1480420	1447580	1443570	1413730	1459910	1467250	1458880	1479190	1465480	1519740	1527480	1552660	1547580	1561410	1636030	1647080	1700270	1692950	1729770	1736480	1794340	1820530	1880320	1903900	1939650	1869850	1846430	1837970	1831640	1809610	1820820	1862910	1899790	1969440	2072330	2108100	2220980
	-5.88093	903837	1770420	1723740	1700380	1639980	1588500	1573130	1508160	1527890	1505050	1461240	1469570	1449410	1439620	1419320	1437050	1464510	1481660	1477370	1472540	1532920	1528840	1560880	1537880	1564460	1660860	1664810	1716130	1697520	1734020	1712450	1776410	1803040	1853710	1894350	1917120	1869960	1861770	1833160	1837750	1836580	1819960	1846880	1908040	1997110	2072800	2130200	2218300
	-5.85659	883839	1757420	1715070	1702600	1629520	1596920	1572680	1508710	1548460	1510110	1459170	1460110	1449650	1435530	1443720	1432080	1458850	1505210	1484050	1489060	1535860	1515180	1562130	1542430	1561800	1667330	1655250	1721850	1744380	1746770	1739880	1781170	1798800	1852840	1869590	1909000	1879470	1867320	1823520	1842900	1833790	1813570	1848290	1893890	1998110	2079840	2135830	2201790
	-5.83225	868349	1768210	1719170	1692000	1619830	1578910	1582720	1514710	1560640	1509060	1474140	1466080	1450370	1435310	1451560	1448630	1487680	1502100	1470590	1495960	1519900	1510660	1573790	1552880	1574590	1676430	1656700	1713670	1728870	1751150	1777330	1777790	1807010	1867610	1859260	1913550	1882900	1842040	1831160	1837440	1801560	1824560	1843730	1897860	1988480	2089670	2148830	2174950
	-5.80791	871474	1745820	1715110	1678640	1633330	1584530	1586870	1501150	1535480	1511090	1483420	1483800	1448480	1433280	1453050	1473800	1491300	1485460	1475840	1494180	1520220	1517550	1572800	1565900	1577020	1686340	1677700	1695700	1724760	1732150	1793410	1797070	1797820	1847320	1854920	1896190	1886690	1858160	1841880	1829440	1801750	1841440	1821280	1931030	1964800	2079750	2137220	2195510
	-5.78357	891805	1740330	1708880	1698580	1662680	1595230	1602580	1509260	1535180	1523200	1482040	1486300	1423950	1440750	1442280	1493720	1494870	1468770	1492370	1489900	1527140	1531980	1559010	1564120	1574650	1666040	1688540	1672190	1751070	1707270	1786950	1816190	1785280	1845390	1866500	1876470	1891640	1880000	1857030	1815630	1844340	1841840	1827030	1936410	1945800	2062240	2132950	2215250
	-5.75924	900898	1771470	1723080	1692770	1663530	1602750	1600060	1547040	1540540	1535420	1466720	1468380	1400680	1459550	1437020	1504700	1477130	1456500	1491800	1477630	1529610	1524210	1536980	1548390	1557950	1631580	1679700	1670770	1751770	1722600	1775610	1791470	1801980	1855530	1864740	1864560	1885930	1874760	1845780	1825350	1886420	1834160	1836300	1944920	1950210	2073060	2143380	2191690
	-5.7349	907149	1803920	1748820	1705890	1654810	1620210	1589910	1574240	1527790	1515910	1462660	1462990	1415810	1484870	1437580	1487480	1453880	1461520	1491760	1480970	1529620	1518480	1532700	1554340	1562840	1595310	1654830	1685170	1727160	1740240	1789560	1776430	1801530	1853560	1875970	1862900	1863780	1881640	1814790	1824990	1867980	1803690	1823850	1917780	1960250	2074220	2144360	2210000
	-5.71056	915717	1822600	1763360	1697930	1671650	1623630	1584810	1592280	1510300	1481660	1491890	1471600	1442260	1492450	1442400	1478220	1475770	1465580	1488630	1479070	1520660	1530790	1545650	1560140	1583280	1591460	1665710	1702190	1716550	1731690	1802590	1777020	1794460	1851720	1897670	1878980	1879280	1856100	1822350	1779490	1850230	1818880	1822260	1879800	1980670	2058650	2159960	2210890
	-5.68622	914371	1846260	1765700	1684040	1687370	1611100	1578100	1585940	1517800	1484170	1502380	1474570	1452450	1485540	1461750	1485810	1497850	1473400	1493190	1468850	1507310	1535760	1556140	1559470	1589280	1614130	1693520	1714140	1734520	1751960	1779230	1771270	1808030	1872940	1873020	1894180	1905240	1851290	1835190	1786960	1834310	1831760	1830800	1882040	1971240	2061970	2176620	2191670
	-5.66189	905181	1841220	1763270	1705280	1685710	1598040	1574100	1574420	1516550	1511290	1508510	1482510	1475440	1481280	1472990	1475100	1503920	1493050	1512220	1488580	1489500	1539800	1553250	1581070	1591020	1616470	1702590	1719670	1747660	1763480	1766120	1802650	1813400	1910660	1867860	1892040	1897540	1855600	1843690	1830080	1831150	1821590	1859710	1902240	1947300	2064720	2170250	2222450
	-5.63755	889885	1808640	1750000	1723450	1680510	1591410	1553740	1566930	1521210	1532450	1516870	1495830	1489730	1482490	1478050	1463480	1506670	1498910	1520700	1501590	1479040	1573010	1561330	1591530	1586920	1623890	1688680	1723600	1745200	1729720	1788120	1806770	1813340	1894450	1895780	1894320	1911100	1866000	1856560	1860850	1862710	1820470	1893610	1891420	1963400	2077700	2151440	2256520
	-5.61321	870048	1803590	1737040	1732880	1680200	1610050	1563590	1568100	1545500	1542590	1518400	1509750	1478750	1472070	1482840	1452610	1494260	1503160	1519830	1498260	1494640	1587610	1550860	1602980	1581800	1634980	1667940	1721140	1720930	1717700	1799380	1803480	1816340	1868780	1937680	1901290	1929910	1880450	1866560	1868950	1855990	1833400	1894570	1866090	1980070	2072890	2135530	2266880
	-5.58887	873977	1784760	1735100	1700480	1682980	1617830	1588910	1576120	1546300	1540720	1523920	1509400	1466440	1488860	1470060	1462400	1476870	1509510	1517350	1481030	1526800	1577260	1544440	1622390	1590270	1667510	1675830	1711780	1723170	1746480	1790320	1798660	1829930	1863180	1948580	1911610	1926120	1901010	1861480	1859360	1847460	1832520	1877040	1874830	1985120	2056140	2129950	2253690
	-5.56453	874549	1788080	1771370	1670790	1675560	1624680	1607090	1569690	1547100	1529620	1508420	1497810	1454400	1508400	1458080	1478790	1477340	1516810	1522760	1494940	1562230	1557360	1544930	1599190	1598570	1697280	1691740	1722080	1754960	1777900	1772480	1806260	1845380	1892830	1929310	1946090	1905710	1909590	1843660	1857210	1824420	1835440	1887790	1886220	1974150	2069320	2134720	2214690
	-5.5402	872083	1821520	1779180	1677360	1664620	1638800	1623300	1554620	1558370	1527830	1517020	1495500	1459110	1511940	1468980	1483580	1489590	1509030	1524590	1526730	1559290	1549690	1537510	1578260	1615400	1694010	1699580	1711550	1778860	1767050	1775520	1785370	1854470	1923220	1940600	1949890	1877850	1915400	1844770	1858740	1853910	1841920	1895400	1882790	1968120	2086740	2161640	2196570
	-5.51586	871626	1803910	1764850	1700950	1674050	1647780	1631650	1556800	1554630	1550470	1543820	1498680	1476410	1483730	1489760	1486130	1485980	1492380	1506290	1542270	1546780	1538380	1553390	1562560	1621870	1674850	1717660	1715220	1766970	1751630	1788970	1774610	1844510	1915930	1949400	1955680	1885140	1906130	1853770	1873020	1858220	1855250	1904110	1888600	1989920	2091700	2175130	2237390
	-5.49152	910959	1810570	1755400	1725900	1690380	1642320	1631690	1576060	1562870	1570880	1545400	1490050	1502350	1471540	1488170	1493220	1504580	1491190	1505640	1541890	1539840	1560440	1557430	1575290	1618340	1655930	1724070	1740470	1755100	1767530	1798460	1799760	1857210	1892850	1928460	1918210	1882870	1912600	1867360	1871930	1833350	1858950	1890960	1872330	1975400	2082670	2167310	2240540
	-5.46718	933439	1847040	1765850	1741500	1706770	1632680	1645940	1598950	1563320	1576180	1541520	1468470	1510060	1494920	1496850	1494590	1501010	1526180	1534590	1545300	1533980	1578980	1550260	1576840	1604570	1645640	1717680	1777520	1753580	1790060	1793130	1820410	1862160	1907370	1897920	1849590	1858150	1905350	1871910	1848440	1819170	1867600	1865480	1870130	1972990	2063220	2158700	2256950
	-5.44285	924703	1824290	1781870	1736480	1692940	1625240	1657990	1606840	1578080	1581420	1519780	1472550	1499780	1507350	1503370	1515070	1505660	1531260	1563560	1551930	1537280	1590030	1579940	1580730	1591760	1634190	1697250	1783840	1766370	1786620	1801430	1824450	1862930	1900890	1883820	1839780	1868960	1886350	1886480	1847640	1834650	1856500	1860530	1873710	1988050	2069020	2174700	2262040
	-5.41851	905747	1831070	1774370	1715580	1688870	1647880	1659920	1601840	1582760	1584500	1516860	1482250	1475680	1507810	1504440	1522120	1542980	1510310	1570290	1564430	1540610	1592540	1585250	1604520	1595390	1641390	1684280	1746190	1768520	1786810	1801140	1814910	1887440	1882210	1884320	1869160	1902090	1884510	1889690	1871250	1839600	1837100	1873110	1870010	1990900	2120160	2166310	2267470
	-5.39417	916159	1830250	1758720	1695410	1700360	1663440	1633860	1605000	1570980	1571640	1547810	1496540	1497610	1511300	1493320	1523430	1539210	1507190	1585580	1555620	1557600	1594590	1568100	1605650	1622520	1672840	1688730	1740380	1787440	1778340	1795230	1794750	1906700	1884580	1884210	1901150	1930920	1888280	1889940	1870070	1826160	1835010	1867730	1858840	2015960	2137190	2150970	2240350
	-5.36983	920798	1841630	1755290	1716220	1701440	1663250	1605330	1609750	1578230	1577460	1553820	1496490	1515800	1503620	1501430	1519630	1532880	1524080	1571840	1571460	1576620	1597840	1598230	1613270	1616690	1654670	1723080	1740090	1792750	1788560	1786210	1796120	1899540	1895310	1915740	1942450	1942220	1919050	1887330	1868860	1815160	1870760	1871270	1885670	2034440	2124120	2154860	2217360
	-5.34549	919361	1857030	1762740	1754910	1707570	1686990	1611800	1612840	1591950	1579440	1536250	1504050	1508000	1486070	1528330	1510770	1537930	1536590	1560770	1574580	1589160	1604040	1585220	1624090	1612970	1655350	1732600	1751520	1770990	1807580	1795420	1827870	1892740	1906010	1954400	1965540	1942530	1942560	1885550	1879120	1836390	1876250	1875410	1890150	2031670	2128970	2169880	2210770
	-5.32116	913727	1852300	1773810	1777630	1719340	1707590	1641740	1627220	1591250	1586230	1540300	1537400	1516570	1483000	1522060	1524190	1541740	1543690	1570320	1560260	1621360	1588050	1590450	1616910	1632040	1657440	1725280	1759030	1759480	1799990	1808700	1845430	1877010	1916230	1948820	1943860	1937910	1923490	1903540	1887870	1855320	1852220	1887390	1905120	2020280	2120760	2179070	2237800
	-5.29682	907231	1861990	1806700	1784680	1745730	1719350	1660230	1634350	1604950	1589950	1546920	1571420	1541150	1494790	1485770	1544110	1550920	1558590	1582880	1571130	1624870	1594240	1637080	1605210	1640380	1656750	1709460	1762540	1759530	1775630	1832500	1837650	1874240	1922480	1903640	1917450	1929120	1911800	1916060	1908380	1885360	1858260	1882380	1932500	2004760	2120870	2172450	2291540
	-5.27248	926273	1868270	1833030	1773540	1751820	1718610	1667990	1625740	1634220	1571150	1554870	1552800	1551930	1512580	1470770	1550280	1565020	1561980	1585580	1572480	1601970	1606700	1655560	1614050	1650150	1629020	1698560	1751090	1783760	1763070	1841890	1857440	1888240	1913780	1909110	1915950	1923540	1929510	1920090	1904500	1894290	1869810	1870700	1927540	2016780	2127130	2173380	2297420
	-5.24814	942930	1869470	1831170	1758640	1737340	1723750	1682660	1636050	1629030	1570540	1565270	1546990	1542430	1507750	1488680	1539320	1564270	1554740	1582390	1571260	1595160	1607540	1627450	1637640	1663270	1639820	1719220	1746810	1804700	1781200	1818110	1859290	1903090	1907840	1944050	1920240	1913770	1952380	1888610	1881460	1893200	1856600	1882820	1906160	2016490	2123660	2184240	2293610
	-5.2238	950152	1860690	1812200	1755860	1729190	1729920	1700830	1673620	1602940	1558150	1569340	1547190	1540340	1514510	1510220	1549670	1561430	1570430	1568670	1576820	1590990	1615400	1600420	1657050	1669840	1661820	1750980	1736770	1790950	1792220	1806200	1852670	1921520	1895950	1956030	1940900	1912540	1949060	1865530	1889490	1877260	1863710	1900520	1907300	2008040	2095710	2193560	2264460
	-5.19947	945154	1887520	1791640	1754470	1714660	1715210	1705410	1657860	1594710	1559610	1568420	1546610	1546350	1537160	1524070	1571990	1550030	1587730	1555820	1580970	1581840	1614210	1613270	1666170	1682600	1670010	1785820	1739270	1770520	1799480	1833740	1855520	1939370	1899540	1944170	1949990	1937060	1942480	1865160	1915140	1853160	1880420	1893490	1915640	2020140	2090460	2191270	2245620
	-5.17513	939797	1907350	1795300	1756840	1709810	1706020	1700570	1632370	1603700	1580810	1561990	1557080	1552150	1564080	1538000	1571040	1557190	1576830	1566110	1572840	1601460	1589150	1626720	1669740	1678520	1676360	1809530	1756910	1762150	1813670	1848790	1850620	1946780	1926450	1966160	1947680	1967150	1928420	1868430	1924780	1856430	1862280	1882110	1925640	2035710	2110070	2210860	2252670
	-5.15079	937122	1882300	1812920	1762010	1729840	1722790	1679650	1613940	1620810	1615470	1573090	1565980	1546830	1574820	1556140	1571210	1586110	1569460	1584190	1580810	1610780	1589890	1620160	1653240	1665380	1688250	1785320	1767980	1761280	1833510	1864590	1840240	1940830	1933990	1945810	1931450	1973970	1939870	1878230	1923730	1887300	1860970	1890390	1937650	2031980	2135340	2224430	2262250
	-5.12645	940961	1894960	1845760	1747990	1751880	1720010	1656830	1642610	1617040	1627940	1586560	1573400	1547930	1569960	1572760	1583130	1596750	1584270	1581320	1592580	1604200	1596510	1615640	1647300	1656280	1703540	1774680	1779300	1766360	1842060	1860870	1842720	1922120	1947060	1938240	1934440	1988620	1944170	1896340	1921650	1904400	1889430	1890820	1929910	2025640	2153060	2219230	2245440
	-5.10212	933333	1917100	1846520	1732350	1754490	1709750	1652400	1653280	1603070	1610420	1576390	1586930	1552160	1557960	1566940	1594340	1588360	1597560	1596900	1597200	1593020	1578260	1623850	1658360	1656440	1706260	1764840	1770370	1787110	1827540	1837490	1878800	1916700	1925780	1910480	1918600	1971920	1943410	1887190	1913630	1893440	1911800	1883260	1915940	2030330	2137140	2199850	2253270
	-5.07778	945044	1920270	1840140	1770710	1771740	1723650	1676140	1629330	1600600	1601960	1567790	1602000	1572530	1564560	1571700	1573300	1583820	1597110	1613280	1574580	1600280	1595510	1643800	1658010	1659590	1701990	1771680	1752900	1803130	1802960	1836180	1884780	1918440	1911490	1914770	1897120	1952260	1953810	1870740	1893220	1875170	1932460	1901740	1919800	2042240	2122780	2192440	2266960
	-5.05344	938056	1907400	1859850	1795800	1780070	1735290	1685070	1629160	1611500	1602440	1579830	1587050	1583420	1570460	1575090	1574450	1577780	1576120	1609350	1591290	1609960	1651270	1652760	1631340	1681620	1726320	1766490	1742620	1796430	1791430	1860360	1894570	1923380	1913950	1927810	1922060	1965000	1969450	1901210	1887410	1880060	1912940	1918920	1928570	2037280	2117210	2220550	2260660
	-5.0291	946581	1914540	1839930	1796840	1761830	1726470	1683290	1650680	1604420	1626840	1591320	1560690	1575340	1587190	1562580	1573510	1564510	1566670	1595360	1606110	1626300	1641610	1633350	1621400	1690140	1731620	1762990	1740970	1777410	1830320	1852980	1904360	1943250	1949990	1966620	1922140	1958630	1980270	1895000	1899590	1854140	1918920	1923030	1948670	2032490	2121060	2204740	2262770
	-5.00476	962821	1911570	1821530	1813990	1744610	1746560	1686900	1669020	1604820	1653140	1591780	1556240	1601730	1596060	1545560	1571450	1569640	1561350	1599690	1599810	1640790	1646600	1629330	1626570	1676100	1731430	1771970	1783460	1808200	1850940	1854050	1898480	1935920	1956890	1953890	1904890	1962690	1982420	1897490	1889960	1847920	1922830	1916490	1955150	2035860	2110480	2196480	2279870
	-4.98043	965241	1908040	1830550	1815400	1731670	1773130	1681170	1658700	1628450	1658550	1599250	1560720	1585170	1605720	1534400	1585840	1576230	1557700	1608180	1615840	1646880	1639970	1638920	1624820	1671720	1704000	1771400	1805880	1833340	1828270	1856440	1898260	1949980	1985460	1959750	1937920	1968770	1996140	1898620	1899250	1856040	1906510	1920130	1949000	2034730	2115150	2219830	2326330
	-4.95609	956862	1907910	1849140	1820790	1747610	1769030	1688200	1655850	1628160	1647650	1598600	1547710	1559070	1602170	1527590	1577370	1568780	1585250	1606390	1614260	1654890	1655160	1654340	1636780	1682940	1686900	1773440	1802110	1826410	1819740	1854430	1884660	1941610	1980580	1968150	1978610	1968020	1975400	1882750	1925900	1887140	1889950	1917090	1938940	2041660	2137090	2236820	2327220
	-4.93175	955433	1923810	1871130	1830980	1746320	1737660	1705140	1658060	1629740	1637940	1579570	1556150	1563760	1572560	1539640	1586140	1548770	1590640	1626040	1625120	1645100	1665680	1655990	1627480	1687250	1739960	1771860	1801720	1824080	1820480	1880640	1903700	1935420	1956670	1957350	2011360	1936870	1983540	1869680	1927970	1917390	1891330	1933080	1954570	2066470	2144050	2229930	2300620
	-4.90741	963440	1943500	1877100	1844740	1761840	1735870	1724130	1685950	1634840	1652660	1588950	1602340	1562300	1576200	1582650	1580820	1565950	1598650	1637380	1613390	1635790	1650790	1628910	1634760	1701260	1774360	1774320	1788440	1829450	1832740	1865040	1902860	1950840	1939340	1967480	2032820	1938280	1994310	1910250	1930750	1926240	1892270	1948310	1962350	2070730	2170300	2237640	2301610
	-4.88308	964126	1944690	1892660	1836370	1760020	1736460	1724420	1695480	1651440	1628230	1606240	1606640	1590090	1579020	1597210	1570870	1578170	1586440	1638960	1615140	1638690	1645110	1637550	1653460	1714640	1781400	1772130	1796720	1848980	1828290	1867230	1910910	1963630	1919240	1981780	2003080	1949140	1980480	1946060	1926540	1936320	1902340	1923900	1938060	2067190	2174460	2249710	2336920
	-4.85874	957986	1957060	1877360	1835700	1757320	1753840	1735120	1694370	1650980	1614020	1617910	1588590	1633330	1578600	1604090	1565700	1598860	1577000	1617870	1629180	1637880	1647650	1654980	1680180	1718500	1769550	1791360	1805820	1860390	1825170	1863160	1899690	1947940	1914220	1981300	1970410	1941780	1957050	1935740	1940120	1934520	1915310	1923900	1948820	2067540	2165840	2247280	2335210
	-4.8344	953369	1954810	1883760	1833190	1753540	1729870	1710150	1681750	1650860	1604340	1608590	1591230	1662720	1571900	1566720	1574060	1627060	1581650	1602120	1646580	1641600	1653040	1669330	1664200	1711910	1759390	1785970	1831000	1880070	1814200	1891610	1884940	1940190	1921010	1971480	1973040	1955440	1960800	1911520	1946690	1945060	1901960	1927230	1975900	2087420	2134710	2280720	2317730
	-4.81006	972491	1969410	1885790	1830350	1767620	1734310	1694680	1687170	1659890	1625740	1605490	1606840	1616980	1586060	1544370	1596390	1640180	1587020	1609750	1658570	1630410	1656310	1674780	1648110	1705150	1749280	1794100	1851740	1875140	1820960	1907530	1911910	1963040	1932660	1960250	1950100	1994890	1971690	1914460	1941160	1935940	1913980	1936180	1994630	2088370	2138000	2290380	2304950
	-4.78572	984428	1967870	1881000	1819910	1787500	1764610	1697030	1690260	1673210	1638940	1602000	1613300	1604890	1609240	1556060	1608010	1631860	1608020	1631720	1641260	1640700	1645850	1664230	1662490	1744250	1758580	1800320	1855710	1860910	1825080	1892480	1914670	1966600	1942100	1958440	1949610	2006060	1967250	1906290	1920860	1934700	1947570	1941340	1989480	2081670	2146980	2254880	2298890
	-4.76139	986422	1956300	1890760	1826290	1782780	1778330	1700280	1695990	1679660	1664580	1599950	1629890	1617080	1632750	1580350	1618530	1620550	1640690	1649490	1613030	1633640	1654040	1660460	1688260	1777990	1760090	1814640	1850190	1840000	1844800	1909580	1895660	1944120	1959930	1986920	1950320	1996970	1948670	1917460	1921040	1924350	1978690	1959160	1970600	2092540	2143100	2234070	2308500
	-4.73705	974046	1966920	1907260	1850540	1776110	1792620	1719500	1700040	1670350	1681400	1619220	1641520	1619850	1636690	1597880	1632390	1615770	1627040	1666310	1638000	1624550	1666930	1678740	1694320	1765490	1759330	1807910	1845490	1837490	1885100	1891580	1891960	1937490	1967590	2005410	1965800	1980640	1953040	1910050	1930030	1902350	1957000	1941420	1942180	2121420	2147610	2261130	2322040
	-4.71271	968370	1978200	1882590	1877170	1777550	1790880	1736250	1694070	1647660	1647090	1635600	1662620	1628940	1632040	1610410	1625120	1621210	1635410	1668180	1672610	1627460	1669940	1690190	1685660	1745750	1758690	1793760	1849820	1842180	1906290	1861920	1899070	1954240	1967130	2008400	1951150	1957670	1962830	1893240	1930670	1890090	1933760	1941630	1928220	2110310	2167780	2264050	2326320
	-4.68837	972551	1971380	1884140	1865970	1769400	1788070	1754960	1679510	1660840	1632470	1621410	1650020	1591550	1609540	1610760	1615050	1614130	1672600	1684270	1673350	1631440	1683580	1695930	1689410	1724840	1770440	1797640	1861900	1848780	1879320	1864140	1899440	1964500	1966180	2005600	1950500	1942110	1961260	1882290	1899140	1894660	1935630	1963940	1944870	2074030	2161210	2261240	2330490
	-4.66404	972928	1977600	1896070	1847870	1773530	1804230	1773340	1664270	1692000	1674610	1631440	1624770	1581650	1591330	1600920	1598670	1605020	1681050	1690890	1658200	1627460	1667760	1692760	1704760	1723570	1783850	1800960	1875730	1841610	1867170	1885240	1896140	1956920	1983240	2019000	1960060	1944180	1969550	1910720	1897470	1900790	1955500	1964260	1985390	2049280	2152820	2286520	2330750
	-4.6397	969130	1965440	1906860	1844810	1796730	1781220	1756940	1688190	1711010	1677050	1665220	1607380	1602170	1583930	1598890	1613110	1608370	1672210	1666750	1657700	1626650	1649570	1679280	1703410	1740980	1784080	1797050	1881830	1844970	1869520	1865710	1890830	1950990	1995220	1992500	1967110	1967050	1982980	1944220	1924360	1918200	1931790	1954990	2002100	2063750	2170200	2298670	2333510
	-4.61536	976245	1962640	1916120	1835410	1821730	1762610	1743950	1724180	1711490	1666390	1681120	1627220	1613040	1602660	1599020	1642610	1604610	1687540	1648110	1669710	1624320	1656450	1661500	1692850	1745640	1766970	1800990	1852300	1849060	1896490	1861310	1890030	1957170	1980460	1982260	1990540	1981580	1984270	1969210	1934590	1932230	1920300	1948890	2006640	2089630	2180990	2271260	2357120
	-4.59102	989587	1981670	1946510	1839300	1813440	1784490	1755560	1735720	1705240	1665070	1687640	1657190	1617980	1620730	1596800	1651870	1607070	1680020	1634840	1683040	1629240	1682720	1642050	1687020	1728310	1756970	1803740	1822100	1832170	1903430	1883700	1885740	1977230	1957630	1984270	1974120	1978800	1959500	1975060	1913150	1932540	1945770	1952580	1986080	2094040	2156530	2267220	2361820
	-4.56668	991493	1985840	1965310	1851130	1818660	1806040	1756320	1724770	1690150	1677250	1689940	1673680	1610300	1617170	1617510	1649820	1628670	1677770	1644950	1698480	1652090	1693330	1643660	1697890	1718870	1764720	1805830	1837010	1824210	1904030	1883840	1900800	1962730	1947480	1994600	1962530	1959840	1953050	1969620	1903330	1927900	1944340	1942180	1975560	2089380	2144880	2280470	2359170
	-4.54235	996091	1979880	1951780	1863310	1825410	1800920	1722770	1733090	1668070	1696660	1684640	1655220	1618020	1610570	1639440	1639140	1656020	1682220	1653840	1672960	1671750	1685280	1676960	1737110	1735130	1756370	1809400	1853280	1839860	1892580	1892080	1900530	1934990	1954300	2010250	1973080	1958080	1954670	1946400	1935900	1934810	1950730	1953500	2011040	2100390	2158660	2318200	2367280
	-4.51801	989568	1971580	1963340	1852790	1840180	1821840	1727580	1730330	1645930	1687750	1678190	1647060	1629740	1623560	1650160	1639800	1664840	1667140	1670280	1649100	1684890	1663280	1706710	1756390	1739090	1763080	1823070	1844950	1856380	1908760	1904580	1891740	1929940	1969340	1999640	1987550	1971630	1952090	1925580	1965210	1944380	1931820	1964430	2019330	2111820	2165940	2330330	2380510
	-4.49367	986418	2000450	1969940	1857880	1859550	1831260	1753700	1731990	1659860	1698190	1681680	1672230	1658130	1655660	1666140	1655400	1677000	1681050	1684010	1660200	1701480	1667600	1714870	1763640	1752500	1793750	1815990	1831600	1862980	1897720	1916400	1904160	1945840	1970470	1997750	1979170	1962280	1953920	1921870	2006720	1931420	1918030	1979810	2018610	2108560	2186610	2317460	2390890
	-4.46933	989100	2022150	1952310	1878740	1857400	1834120	1776500	1760920	1710730	1699510	1675670	1669100	1642580	1652330	1655960	1655350	1676060	1669380	1669570	1670250	1680180	1674020	1720800	1757940	1769290	1812590	1822100	1842430	1874220	1882050	1889500	1927750	1929680	1995410	2009880	1965500	1974480	1952740	1910630	1999280	1920340	1918500	1957080	2015960	2110260	2207260	2308950	2389840
	-4.445	995072	2016090	1941510	1880950	1838930	1824300	1780430	1775660	1723050	1693740	1654520	1659850	1623300	1633190	1618320	1647360	1664230	1661500	1673990	1679430	1670570	1686500	1716700	1743420	1772760	1796660	1841120	1856380	1885180	1882520	1865370	1942550	1927910	2046620	2004350	1956110	2004630	1952320	1893880	1973380	1927460	1934800	1941650	2037670	2095210	2211530	2306200	2404200
	-4.42066	1006390	2006760	1955540	1880040	1815110	1823610	1759740	1767630	1718930	1690660	1659630	1656200	1625600	1633480	1589500	1661080	1657130	1638680	1688790	1679100	1688440	1718670	1708630	1744820	1766150	1785770	1830080	1877930	1907570	1902590	1877680	1935790	1942680	2055670	1992770	1947970	2000810	1984890	1906810	1977680	1941470	1947050	1944850	2027550	2089300	2206930	2318090	2414850
	-4.39632	1021810	2004210	1974160	1900260	1787360	1843290	1760060	1749800	1729070	1695390	1676920	1635140	1626690	1627420	1603840	1665710	1654750	1637310	1684420	1674810	1698770	1752150	1705450	1751890	1761440	1797900	1826080	1911540	1912670	1916370	1900980	1917090	1951500	2028000	2012390	1950760	1977150	1979040	1930200	1989400	1934940	1954250	1949200	2013230	2090660	2192640	2292920	2390450
	-4.37198	1026400	1996640	1958870	1905820	1798390	1835970	1794050	1727340	1761120	1711820	1670980	1633020	1640580	1627570	1626330	1669620	1646640	1654750	1679970	1677450	1699100	1753510	1720800	1754610	1754920	1809900	1834080	1913620	1907490	1912490	1880860	1899770	1969440	2015870	2017540	1952000	1982620	1962060	1937620	1977690	1902780	1940500	1970220	2024550	2088720	2212660	2294460	2366830
	-4.34764	1025400	2002590	1922710	1894730	1818920	1840370	1811010	1717430	1781620	1711020	1661090	1657320	1655600	1626170	1649100	1661100	1648000	1684570	1689010	1670180	1707880	1726340	1725300	1744830	1756980	1827800	1834040	1905440	1906620	1918500	1856250	1904620	1968210	2015550	2002450	1971520	1971940	1963210	1959360	1971070	1895390	1936480	1981350	2019300	2089330	2239860	2335690	2377210
	-4.32331	1019890	2009740	1909100	1912690	1841740	1851420	1779830	1737380	1752000	1695200	1670550	1691380	1649430	1632240	1662860	1666810	1670470	1700140	1689930	1654970	1707820	1723680	1722420	1738470	1762330	1816330	1841640	1899670	1924270	1925610	1879580	1917230	1961460	1981120	1983760	2004730	1967000	1963380	1995500	1967710	1908440	1967300	1956770	1998910	2087940	2232220	2362630	2393630
	-4.29897	1017660	2019470	1925550	1920750	1884740	1866180	1759590	1759710	1748230	1700300	1697260	1719510	1641150	1656460	1669570	1676930	1676850	1683930	1679880	1680400	1701940	1732680	1733150	1735680	1780080	1769590	1847670	1880240	1940200	1920100	1890200	1929520	1964340	1959280	1990580	2023750	1971690	1986450	2012730	1965550	1919060	1987490	1958000	1988690	2073920	2205570	2345670	2422550
	-4.27463	1018790	2034210	1940460	1909440	1904710	1858560	1760310	1784540	1710620	1697270	1710610	1721900	1645640	1684160	1671030	1665850	1673650	1675480	1655490	1709450	1704630	1734360	1744890	1745190	1799620	1768980	1861130	1860050	1923820	1922880	1898670	1940950	1962500	1966920	2012510	2022340	1977540	2013050	1999970	1974170	1938380	1958560	1960040	2020340	2074760	2209680	2339000	2426600
	-4.25029	1010310	2062780	1934140	1912960	1911980	1863380	1793860	1816160	1687650	1690840	1709020	1705980	1655580	1691620	1673810	1675200	1668480	1691230	1647820	1716030	1709940	1720740	1769210	1768210	1793370	1793060	1862530	1853180	1923250	1928120	1917480	1941670	1967060	1962250	2018500	2015690	1991600	2022810	1973240	1971730	1950470	1947980	1953180	2061420	2083140	2226440	2351500	2419380
	-4.22595	998371	2084460	1927810	1933300	1903580	1849570	1832960	1819070	1702440	1707210	1718280	1696500	1643840	1686540	1664170	1685130	1673170	1705760	1659660	1718240	1715470	1701720	1788280	1789220	1779960	1802410	1841950	1853870	1929280	1925330	1918240	1946220	1975480	1972210	2011290	2019670	1989240	2020430	1954500	1941300	1949910	1953610	1951710	2083090	2081320	2206790	2328570	2418360
	-4.20162	989629	2086370	1941280	1942950	1886820	1845580	1815220	1798150	1714290	1711680	1733520	1706030	1632520	1677000	1647880	1687530	1680920	1701040	1675750	1699500	1720770	1699500	1781430	1817630	1780140	1803440	1821740	1847520	1886220	1913100	1906920	1942620	1986070	2000130	2008360	2024100	1974370	1989790	1948750	1931710	1953730	1972510	1953150	2105200	2098420	2213200	2313220	2424870
	-4.17728	1006940	2071660	1977560	1935600	1903690	1873180	1800500	1793720	1717530	1709720	1727340	1725210	1649250	1670250	1638190	1689640	1688580	1700430	1697080	1681470	1714040	1706640	1756560	1823700	1786130	1804670	1834740	1841740	1863600	1897360	1936050	1937940	1988180	2014980	2018160	2011510	1961120	2013190	1948320	1952930	1947240	1984340	1979200	2088140	2127870	2243090	2321010	2459920
	-4.15294	1022380	2076350	2011160	1961880	1927110	1908810	1805060	1795510	1743210	1710850	1707540	1736720	1677020	1686720	1666080	1681260	1690290	1723150	1714820	1700940	1708020	1715050	1741310	1823500	1776630	1826760	1861500	1853720	1905620	1906600	1974310	1926720	1974880	2020790	2031450	1991880	1969740	2043090	1947700	1977180	1907360	1967470	2005880	2090590	2126880	2243250	2328530	2473810
	-4.1286	1014840	2080060	2024750	1970680	1931020	1919750	1827160	1799230	1749050	1714110	1704310	1736630	1703070	1711520	1690690	1687200	1682850	1754050	1716870	1739970	1730310	1729010	1747210	1797580	1790340	1838610	1873520	1882500	1947990	1910360	1989720	1930590	1969590	2019730	2029410	1997530	1993800	2033120	1956040	1973670	1917200	1968810	2014450	2082640	2116610	2230290	2351690	2463160
	-4.10427	1003650	2094910	2023830	1935210	1902980	1907840	1825800	1799080	1782260	1730960	1707480	1730280	1713520	1720790	1684880	1686240	1660470	1746400	1724710	1738540	1745470	1746960	1782580	1785030	1820430	1825400	1884130	1905820	1934070	1898320	1970610	1939490	1970300	2013580	2017580	2011880	2031710	2019150	1960160	1953540	1961070	1967410	2021500	2058530	2122800	2234590	2357950	2465850
	-4.07993	993951	2101830	2019650	1938440	1895470	1907110	1837350	1772290	1820130	1751720	1718100	1723480	1714620	1699560	1700450	1686120	1645780	1724010	1708100	1728220	1741990	1745510	1801350	1790420	1807100	1813060	1904110	1894440	1932180	1879640	1949620	1930980	1964590	1992720	2003100	2029130	2071420	2029200	1960810	1940980	1970340	1948540	2020300	2043790	2141000	2246580	2362860	2462130
	-4.05559	997849	2092870	2030260	1964770	1909830	1900960	1852570	1756240	1823610	1747410	1736940	1725790	1718740	1673080	1727250	1690980	1670370	1709320	1699330	1733710	1745750	1729130	1789990	1796590	1800860	1805850	1924770	1864540	1935410	1863500	1968170	1945040	1975540	1962940	2004990	2054160	2069500	2059780	1973280	1930740	1953250	1949390	2027450	2024570	2144890	2250800	2379400	2458720
	-4.03125	1003460	2097740	2034280	1983140	1929980	1878780	1862160	1800010	1822910	1746510	1758490	1733700	1712780	1679200	1754250	1701810	1726680	1717380	1716530	1744010	1758310	1725920	1782300	1797570	1819090	1799720	1935570	1873170	1926690	1886770	1964870	1961420	1994840	1974830	2044620	2071960	2066790	2066220	1974080	1928230	1950840	1976660	2021020	2011860	2158110	2263780	2384970	2450900
	-4.00691	999748	2092830	2014980	2000220	1931280	1871070	1871670	1840140	1807990	1754500	1758940	1744190	1707790	1694320	1766760	1716690	1757610	1729180	1723690	1747940	1764390	1746600	1789110	1807920	1833860	1818810	1915670	1907860	1953400	1907560	1941120	1955290	2002730	1998350	2048160	2055020	2049430	2036860	1959180	1946740	1969070	2011080	2034110	2043980	2131050	2279080	2387950	2438440
	-3.98258	1006740	2105350	2010260	1984730	1937790	1892950	1880090	1845710	1787680	1757380	1753520	1744630	1717890	1700410	1739030	1711130	1737630	1742710	1740530	1755240	1773400	1768490	1805600	1806490	1830300	1848840	1895480	1929120	1983360	1905980	1938370	1972980	1998160	2019760	2039380	2049630	2027390	2035350	1960140	1961680	1999170	2050240	2040970	2088870	2108990	2282820	2377810	2436880
	-3.95824	1028170	2129710	2026130	1970500	1931760	1905640	1884250	1838000	1799370	1762880	1745740	1739610	1723480	1700450	1703110	1708800	1698780	1738450	1739300	1766090	1777860	1780820	1796910	1798490	1825580	1867220	1899990	1936420	1967990	1934100	1952320	1971060	2022770	2032620	2052390	2059560	2021810	2033760	1973130	1969890	2001750	2048750	2043420	2092190	2121940	2265060	2358240	2422540
	-3.9339	1031260	2129780	2047760	1970060	1920750	1898640	1880770	1831030	1819380	1773980	1766950	1746370	1709560	1707150	1718720	1701700	1690430	1744340	1741960	1789990	1774930	1786710	1771580	1804680	1830430	1862370	1909440	1954130	1942340	1978700	1953710	1982200	2026350	2024640	2049930	2046730	2037610	2033930	1969690	1988310	2003400	2007350	2025640	2082200	2152820	2254190	2343000	2413970
	-3.90956	1046200	2149620	2055040	1985560	1911490	1894900	1868080	1832600	1825380	1788980	1800920	1756180	1719050	1729690	1733660	1715380	1723560	1760300	1767480	1799470	1772630	1810060	1766360	1823920	1853080	1849410	1920450	1964230	1932080	1978380	1952350	1986820	2004380	2026580	2052900	2016690	2081270	2063730	1978290	1995990	1984920	1992620	2001770	2075110	2160710	2297570	2380200	2404060
	-3.88523	1041930	2168750	2062220	1977970	1912510	1889350	1871220	1848470	1822400	1811090	1788670	1747290	1735170	1741690	1728890	1718950	1763220	1762710	1765760	1792360	1768570	1819950	1776730	1817740	1847440	1862500	1930990	1960630	1941050	1969380	1970540	1964720	2009790	2028170	2068680	1994550	2094730	2043380	1982240	1984020	1976610	1981170	2019200	2078310	2187320	2292830	2395030	2394860
	-3.86089	1031140	2149200	2063030	1976840	1928640	1901880	1878000	1844510	1822350	1803780	1744750	1746580	1735090	1750400	1727500	1708910	1776390	1756370	1794550	1803500	1760170	1806480	1802190	1812220	1831690	1863950	1932800	1943210	1971630	1977090	1995800	1976260	2010190	2046790	2066490	2011250	2097190	2043220	2001290	1981180	1982090	1946510	2024950	2101160	2166810	2282170	2364460	2411920
	-3.83655	1034660	2147290	2043340	1975370	1934230	1913580	1872560	1823070	1837420	1793520	1736410	1758930	1732530	1766330	1735260	1732670	1792970	1757060	1816100	1794800	1745550	1806160	1798580	1796470	1836530	1868120	1947320	1937440	1976380	1984690	2009630	2005740	1995680	2054980	2073820	2045040	2102180	2050250	2019470	1996460	1990950	1965210	2002460	2091150	2170080	2263370	2353730	2439010
	-3.81221	1026860	2123120	2071720	1982520	1945020	1903350	1884310	1827350	1842850	1797170	1764530	1746710	1730630	1741620	1749040	1769680	1792900	1757410	1799530	1777410	1777460	1812100	1814910	1790320	1827840	1875380	1939800	1965010	1959070	1987480	1997880	2021980	2011600	2045860	2106320	2051800	2093670	2075200	2000500	2022880	1991300	1995720	2017900	2086840	2187120	2274360	2367390	2448160
	-3.78787	1048320	2119970	2103760	2019780	1970100	1918320	1888590	1840690	1828270	1793500	1792700	1747170	1726400	1728350	1736990	1786960	1749960	1755250	1799230	1771950	1827180	1811660	1850790	1798880	1828040	1859380	1898920	1961720	1961960	1973940	1982880	2034800	2020540	2055010	2118310	2056980	2083370	2057060	1981520	2042620	1987210	2008340	2058190	2060140	2191210	2276650	2380770	2494310
	-3.76354	1056550	2134480	2128050	2057490	1984660	1937000	1890340	1864420	1825510	1790680	1817790	1758000	1731480	1746010	1734690	1788910	1729660	1754580	1802030	1788970	1841070	1823170	1858970	1820680	1842260	1845620	1886890	1929590	1986760	1969150	1998590	2030570	2010230	2052870	2122170	2079350	2090400	2047290	1987020	2043880	1987790	2041940	2071730	2045400	2163740	2285750	2385180	2488550
	-3.7392	1070930	2166400	2117440	2077470	1996290	1955900	1901020	1870970	1837690	1811590	1836890	1757000	1753340	1777510	1744030	1767670	1744650	1759100	1820060	1807400	1845840	1848870	1890590	1831130	1856740	1847310	1901930	1928190	2006330	1991010	2010390	2048300	2018640	2066160	2135330	2099190	2119630	2056100	2013480	2030220	1993690	2055860	2058620	2081090	2165080	2334990	2387080	2482210
	-3.71486	1093150	2194340	2095430	2083720	1994630	1957690	1917880	1903990	1868580	1834040	1849460	1780710	1787510	1801770	1754080	1743970	1751700	1753200	1824530	1801290	1836970	1864440	1883970	1866330	1866260	1878120	1944250	1950870	2030120	2010570	2013190	2065480	2050720	2061860	2129620	2087860	2113890	2088490	2047990	2020510	2039520	2040970	2051460	2104360	2204190	2330570	2403500	2508310
	-3.69052	1077330	2220750	2087270	2060660	1991240	1961520	1937570	1905820	1882640	1869330	1840270	1784820	1798220	1786100	1777930	1734350	1755880	1778620	1832100	1824420	1841720	1859420	1879550	1868760	1865100	1910940	1981530	1967620	2021320	2022700	2019490	2053850	2064400	2068700	2126070	2089350	2101460	2093800	2056770	2031240	2063300	2049180	2062760	2122660	2212090	2351240	2407160	2482390
	-3.66619	1070480	2196420	2085150	2047650	1996100	1976610	1937330	1920680	1886240	1879250	1839080	1774740	1787280	1788240	1787600	1753960	1787130	1805930	1854520	1872380	1854840	1874800	1885800	1876790	1874980	1921460	1968740	1967500	2012090	2016220	2035790	2021220	2062460	2094560	2114150	2107580	2101040	2103000	2048120	2042750	2042400	2038310	2085530	2136950	2207050	2344840	2414910	2483840
	-3.64185	1077330	2209940	2121120	2079230	2017460	2002480	1930670	1939270	1886420	1866730	1870170	1784250	1768310	1798310	1784980	1773370	1808560	1817990	1831580	1871480	1847380	1875680	1884280	1863240	1874530	1919580	1959630	1978210	2000720	2012010	2034820	2013830	2061300	2090420	2088370	2105190	2092470	2105140	2038720	2050910	2019080	2040990	2098090	2155670	2212400	2350720	2419120	2527450
	-3.61751	1080450	2229930	2140320	2086840	2041300	2007790	1937810	1940490	1884630	1861950	1852950	1831160	1772630	1827270	1784070	1777110	1823270	1819590	1808420	1846390	1844190	1871820	1872260	1869480	1888160	1922160	1970470	1989930	2007500	2004330	2030320	2037630	2065720	2075450	2078460	2119110	2064660	2075580	2052120	2061300	2040120	2056320	2094520	2169400	2215620	2335360	2436450	2579170
	-3.59317	1103280	2232310	2158930	2070750	2046000	1990830	1966850	1932330	1881340	1868950	1847880	1835520	1788430	1848440	1788270	1785180	1841020	1822860	1836180	1830610	1844950	1881510	1870680	1892350	1926190	1960340	1988970	1983080	2004290	2002070	2041180	2059300	2067100	2079370	2095980	2124020	2055830	2076870	2061890	2061600	2059690	2063210	2095040	2184040	2227040	2329650	2461130	2587310
	-3.56883	1117480	2260500	2192450	2095200	2057480	2002730	2005470	1922720	1893940	1873800	1857310	1821780	1796900	1846920	1785490	1796800	1861890	1848640	1848180	1835820	1851720	1902280	1886480	1906000	1940040	1934460	2021240	1964690	1997870	2010500	2040780	2054880	2070640	2100260	2118880	2102150	2087380	2117230	2046210	2061260	2074980	2062650	2074470	2175580	2216320	2342790	2457430	2554000
	-3.5445	1109080	2254650	2182210	2118910	2069140	2008240	1987300	1935540	1911150	1878340	1859980	1833270	1831870	1854510	1780440	1825900	1839800	1854810	1857810	1869780	1847690	1920530	1899530	1907650	1933200	1923430	2019790	1966880	1997220	2025150	2029600	2034440	2082180	2098940	2105620	2101470	2111290	2141610	2041500	2057990	2059950	2073380	2047680	2181680	2207150	2371450	2456670	2524440
	-3.52016	1107260	2263880	2173120	2118300	2079430	2013040	1961290	1914570	1916020	1883550	1866260	1810830	1869930	1835840	1792680	1848580	1839500	1848400	1858130	1891330	1859360	1901980	1918750	1932520	1922730	1925170	1990490	2014760	1995330	2043930	2019950	2026430	2087650	2115440	2096590	2107060	2103960	2154860	2041600	2060800	2049860	2086450	2032130	2179050	2225720	2382760	2449420	2511800
	-3.49582	1106800	2254750	2179830	2111040	2095150	2023210	1966870	1940690	1934190	1886460	1861440	1810970	1891900	1817740	1812090	1851640	1849420	1846370	1860890	1886290	1891790	1899760	1922680	1939230	1955040	1927390	1996920	2052350	2026080	2027410	2031730	2043900	2096340	2152640	2131290	2103750	2101180	2160980	2049110	2046180	2056230	2089900	2054200	2164850	2251060	2390150	2451820	2515580
	-3.47148	1112110	2248790	2217960	2124820	2095660	2029800	1991290	1976950	1941130	1892980	1878980	1850910	1857070	1823340	1826440	1845740	1846410	1873370	1882130	1873480	1918540	1924330	1910740	1934420	1977940	1928670	2045310	2041820	2057420	2015400	2042370	2054330	2112170	2146760	2163200	2093440	2101450	2163560	2070280	2056250	2067880	2121410	2121360	2161310	2273370	2407090	2487240	2530870
	-3.44715	1109450	2256600	2233590	2150510	2102830	2035160	2022450	1980940	1929040	1903910	1878690	1874940	1827250	1820950	1827220	1855590	1842570	1897720	1912660	1878280	1923370	1930180	1914340	1948680	1970910	1961260	2085380	2025840	2053980	2023070	2046440	2060700	2087020	2124180	2178130	2103470	2109660	2160210	2097880	2076100	2084270	2133290	2149550	2172840	2285650	2385940	2510760	2553370
	-3.42281	1107910	2273650	2232040	2162870	2106490	2046590	2034880	1974980	1929450	1907720	1877220	1885640	1834720	1831330	1836010	1869970	1847600	1880020	1966060	1890960	1916110	1907480	1942260	1931860	1963960	1989280	2085000	2046190	2046940	2039990	2069790	2087740	2071800	2109480	2160460	2126460	2127820	2152150	2107670	2073210	2085020	2133110	2132140	2181380	2281440	2365260	2511260	2570380
	-3.39847	1122650	2285000	2248060	2160360	2113880	2053530	2067970	2011100	1942510	1920750	1909510	1911010	1825410	1855050	1865050	1866530	1850950	1873940	1962130	1899090	1919430	1935240	1963950	1932160	1970930	1993500	2071400	2060260	2052440	2075050	2095140	2077210	2084900	2126360	2151740	2118820	2137900	2132780	2080920	2094950	2091550	2139320	2122030	2211730	2276240	2373740	2505910	2593990
	-3.37413	1122480	2308450	2277220	2148100	2113310	2034850	2087640	2003100	1964590	1928250	1917240	1922010	1836180	1850990	1889160	1886040	1851350	1890920	1919210	1889410	1901690	1953880	1957900	1957380	1990950	2021280	2059730	2091520	2066000	2082160	2098870	2071690	2107090	2139500	2144810	2116620	2132870	2152240	2090140	2105420	2092070	2125890	2141540	2253360	2316640	2382370	2510600	2602580
	-3.34979	1146300	2350510	2276440	2127330	2114740	2037400	2069320	2011290	1962450	1928540	1914530	1905920	1867570	1865990	1914810	1904660	1868750	1901000	1919700	1893780	1892940	1938410	1977750	1991460	1989690	2053260	2053080	2095100	2097470	2083710	2087080	2085730	2145460	2149960	2186360	2145360	2142940	2170530	2093790	2104780	2084680	2111500	2170460	2266180	2357460	2433390	2535330	2606080
	-3.32546	1152680	2367040	2282160	2105310	2109100	2071930	2032800	2008120	1958550	1934770	1913530	1910780	1899880	1884650	1914360	1917430	1886310	1900160	1974190	1933510	1890340	1944990	1974800	2010480	1996050	2063780	2039970	2079760	2121900	2101980	2077350	2132160	2150570	2167220	2216130	2175760	2157760	2171460	2117650	2128520	2077820	2097180	2169330	2244760	2369040	2494710	2552030	2610400
	-3.30112	1128680	2359650	2317200	2129500	2117320	2120860	2014350	2015450	1969790	1934830	1937480	1930000	1894660	1892890	1914520	1919260	1892690	1904790	1994220	1928750	1893320	1955710	1960060	2013930	2019020	2034050	2038600	2064600	2110350	2109120	2063110	2130310	2150840	2179610	2211810	2207080	2186670	2155740	2145870	2142480	2074720	2115090	2162850	2249160	2365400	2497560	2548910	2618860
	-3.27678	1129390	2362180	2299720	2149630	2145720	2119660	2027940	2032920	1994110	1963370	1950770	1930340	1891540	1901650	1921790	1912830	1879440	1921560	1989420	1933260	1904410	1979090	1987020	2009840	2043310	2047810	2064700	2052960	2103200	2093740	2069550	2144770	2152200	2197950	2194410	2223230	2209280	2163220	2144100	2135800	2084880	2147400	2163460	2261580	2358700	2472580	2560800	2636070
	-3.25244	1156560	2359530	2281780	2195570	2157470	2119950	2056530	2043770	2023370	1997540	1949800	1911560	1911110	1889620	1933960	1919040	1894850	1943570	1976540	1959500	1922670	1986020	1982410	1990620	2044870	2066600	2093100	2042100	2094140	2102270	2096560	2152580	2169090	2225590	2179080	2214320	2222830	2183520	2146720	2140530	2112360	2130410	2170010	2245760	2347370	2490850	2562480	2646790
	-3.2281	1195230	2357610	2295560	2231130	2167150	2136720	2061020	2049860	2049110	2007090	1952680	1921650	1932520	1888780	1921500	1942710	1903620	1945690	1965120	1986630	1942280	1976340	1987060	1965780	2050050	2074850	2095530	2054790	2081890	2128960	2143900	2154180	2193180	2214130	2192610	2220590	2254890	2199300	2150240	2146100	2148730	2111800	2191310	2254530	2344150	2502960	2570700	2672480
	-3.20377	1227060	2383240	2288880	2215180	2176940	2123280	2083060	2070180	2027800	2005770	1960020	1940870	1929350	1905080	1932540	1931370	1896260	1955010	1954620	1990130	1978160	2002010	1994860	1980350	2049480	2077110	2090630	2107320	2093160	2157490	2153450	2147690	2206390	2176500	2211640	2225550	2282890	2199820	2157900	2177700	2171150	2158980	2206650	2284270	2361540	2498130	2590010	2708430
	-3.17943	1234260	2391850	2289460	2213520	2198240	2105320	2116680	2101740	2008040	1966020	1978450	1959020	1930740	1914120	1937960	1912520	1916120	1965340	1966180	2006220	1981040	2031250	2018770	1996700	2084900	2063770	2082510	2155260	2131450	2164510	2141550	2152480	2200610	2190420	2240900	2227340	2274560	2205890	2188780	2205550	2182800	2195680	2195830	2282080	2413500	2499360	2612530	2728920
	-3.15509	1204330	2383830	2305520	2217900	2207800	2093320	2119160	2114880	2024080	1972460	1993800	1965220	1939390	1895530	1922400	1925730	1943470	1969050	1992650	2044220	1993030	2017600	2037430	2010950	2077600	2047180	2132420	2144320	2147430	2148880	2136870	2171460	2174530	2201220	2248220	2214810	2269520	2237180	2202110	2208150	2188000	2245660	2208330	2297850	2430850	2521010	2629170	2745050
	-3.13075	1180240	2394430	2297190	2254170	2221140	2128760	2143260	2108810	2038650	1989110	1998970	1972960	1941720	1906010	1940370	1926730	1960720	1972120	2003620	2061560	1988950	2021870	2040290	2018910	2028330	2064490	2155380	2133840	2162150	2153750	2099560	2174530	2202630	2227220	2265370	2227250	2260770	2275180	2209430	2210940	2189560	2274670	2224660	2329380	2443860	2551760	2634420	2781000
	-3.10642	1177040	2398990	2320960	2293300	2234880	2150610	2171090	2097700	2074160	1978460	2008520	1998460	1962580	1932520	1951140	1938380	1981800	1998430	2001200	2040570	1984110	2056800	2049590	2018490	2026400	2091000	2146500	2169700	2164870	2173020	2111260	2178400	2254460	2248000	2287300	2258110	2260860	2286220	2233120	2211460	2179940	2243600	2235730	2340810	2484080	2576090	2637280	2819010
	-3.08208	1186500	2398360	2337850	2306870	2215270	2159800	2160380	2100100	2102350	1993430	2023050	2015370	2006520	1950960	1976770	1958250	2001040	2003220	2014530	2037800	1977130	2086100	2088180	2048650	2038010	2069250	2148840	2185270	2166760	2198670	2172530	2194230	2269330	2236330	2292940	2263230	2281390	2282990	2245550	2238540	2187700	2217350	2264010	2364510	2498830	2603570	2655590	2832530
	-3.05774	1203760	2420620	2341420	2310230	2206100	2184210	2156070	2125850	2067320	2032590	2039430	2018940	2027200	1982100	1995460	1980040	2010890	2030130	2023550	2054710	1980560	2105340	2122590	2081460	2043940	2078240	2146930	2198940	2195960	2218020	2170670	2214660	2274760	2246180	2302400	2271510	2291600	2301640	2241310	2268430	2211920	2201390	2299180	2389220	2509780	2633460	2715090	2838640
	-3.0334	1203980	2466390	2369320	2322630	2237360	2201650	2147370	2113190	2041820	2047380	2043430	2024360	2027690	1997660	2011140	2000780	2006800	2065770	2035120	2060080	2014480	2102830	2132290	2088710	2068010	2113900	2152280	2200400	2242080	2220930	2144230	2229070	2277110	2280120	2335750	2311150	2298170	2346270	2255820	2263230	2232230	2210040	2342250	2410520	2542540	2643680	2770990	2859490
	-3.00906	1197280	2461510	2409890	2327780	2261480	2200520	2183700	2117190	2051760	2052270	2056720	2019350	2050360	2008950	2057410	2013260	2027220	2085380	2043630	2051210	2039260	2109850	2112940	2095810	2095140	2157200	2195240	2201370	2245490	2232830	2202320	2229910	2265780	2329580	2340150	2352280	2333360	2351680	2299560	2275970	2234190	2277080	2364310	2438890	2568320	2660980	2771640	2866990
	-2.98473	1212240	2436940	2450900	2308730	2262370	2207230	2185770	2111460	2074210	2054080	2067690	2040720	2033730	2048510	2069490	2017570	2041580	2061930	2056110	2076360	2066620	2114480	2111120	2112240	2112250	2187530	2239280	2228350	2224570	2249350	2276760	2252180	2261400	2368890	2338260	2386800	2364030	2336500	2329570	2318190	2255940	2354590	2371400	2445930	2578910	2679480	2797140	2901070
	-2.96039	1231820	2465940	2481060	2314390	2281470	2230110	2200620	2130070	2086980	2080900	2078280	2046930	2059300	2040480	2056800	2012160	2054400	2084120	2059550	2087030	2090240	2098780	2126840	2139200	2086480	2185190	2240740	2238980	2217450	2257450	2321470	2277290	2272040	2384550	2349310	2381100	2382610	2325430	2333200	2339680	2297300	2365050	2367180	2448080	2587910	2694910	2842480	2919670
	-2.93605	1228180	2489400	2506580	2345380	2301700	2202420	2222610	2165970	2122730	2125860	2089620	2032280	2092840	2012450	2036000	2037780	2051820	2079270	2084730	2086430	2098520	2119670	2136970	2149070	2122060	2189800	2240310	2259320	2244720	2257900	2332920	2314540	2292350	2374750	2367050	2346050	2375470	2342680	2335410	2341220	2312920	2337960	2369310	2453320	2611640	2706090	2896100	2937590
	-2.91171	1245480	2503710	2504710	2383080	2329630	2219950	2247380	2209940	2120670	2166690	2097600	2068360	2101530	2035860	2071870	2053140	2065540	2063910	2110190	2088350	2106880	2175290	2142170	2178360	2160630	2190690	2275360	2271500	2267640	2300890	2327010	2333280	2347530	2371670	2415640	2373990	2378670	2387440	2380580	2370760	2304050	2340640	2396460	2475170	2652450	2735950	2927380	2969660
	-2.88738	1269240	2516200	2513650	2420150	2326680	2243610	2255220	2232080	2135390	2194770	2088800	2094380	2121820	2049870	2104240	2066770	2083680	2070390	2114530	2111020	2127540	2200210	2156770	2198100	2166300	2213660	2299190	2308720	2310720	2348080	2368250	2344180	2405120	2366130	2450550	2407990	2399430	2433460	2433190	2367460	2342640	2357310	2426420	2489760	2702210	2791220	2972190	2995650
	-2.86304	1288660	2574640	2531220	2408470	2333660	2258890	2245130	2228690	2187060	2180580	2119070	2117520	2160620	2067620	2143110	2099850	2085100	2118700	2137910	2145240	2141640	2182570	2160580	2218900	2185790	2223240	2277250	2331680	2314120	2383340	2374080	2363680	2420220	2398890	2478320	2407740	2411630	2465220	2438330	2368870	2375500	2382290	2466350	2515500	2735880	2872570	2991870	3064380
	-2.8387	1302350	2622260	2521960	2404770	2371170	2297340	2291340	2248130	2231030	2163360	2160730	2126790	2166180	2063260	2137900	2100980	2095620	2157830	2142950	2147530	2157240	2183260	2150880	2236780	2219020	2248960	2322130	2347440	2318780	2381420	2367740	2365590	2431680	2431200	2479690	2414860	2446960	2463960	2444870	2377110	2386400	2362530	2480600	2528860	2774590	2913640	3033640	3103280
	-2.81436	1309200	2593990	2518520	2422460	2386950	2326740	2313010	2246610	2227820	2156020	2149430	2120910	2135660	2054420	2124330	2086370	2100030	2185890	2152650	2162810	2166350	2204450	2163860	2230580	2249560	2281840	2381230	2364210	2345330	2340490	2381760	2370670	2408550	2478700	2496900	2433980	2470440	2480580	2429430	2367600	2389330	2399580	2480820	2550640	2792220	2899570	3087100	3138450
	-2.79002	1317080	2559940	2512720	2437700	2405700	2343180	2329340	2269070	2188360	2170910	2148930	2137610	2129960	2079550	2145480	2072000	2130730	2155450	2164760	2170920	2147230	2212100	2198700	2257960	2252220	2296940	2388220	2374600	2377520	2332460	2398510	2406140	2405240	2473460	2557000	2434850	2497260	2512380	2419650	2417220	2380570	2458700	2488080	2597480	2792490	2918120	3129490	3193110
	-2.76569	1300890	2558570	2523210	2420460	2379480	2341720	2324690	2296800	2171920	2196860	2152660	2144030	2128940	2105880	2154600	2131110	2159770	2139910	2172180	2173510	2147220	2206610	2220570	2278260	2246520	2333260	2398800	2403370	2416110	2372560	2383820	2466760	2445710	2469090	2592990	2472720	2505550	2515550	2422850	2429000	2396840	2511290	2496080	2632840	2840360	2934780	3194180	3260430
	-2.74135	1297250	2609090	2539980	2440620	2371500	2348710	2337990	2317750	2199530	2194020	2156160	2185620	2125420	2148250	2173320	2187060	2168100	2170780	2172030	2168030	2182600	2219750	2212590	2274820	2245570	2351230	2371200	2405080	2432820	2397610	2417900	2486180	2480330	2494520	2601680	2515180	2522130	2488110	2448670	2439910	2420670	2505570	2521240	2692700	2853550	2985080	3232640	3295200
	-2.71701	1306720	2637960	2567890	2479990	2395940	2382980	2365930	2312960	2249590	2215510	2173070	2218740	2146270	2173020	2194970	2194500	2169270	2206900	2177380	2170750	2202410	2237380	2232620	2267260	2280780	2352890	2395740	2431900	2462590	2384840	2451060	2490580	2523670	2506700	2615670	2542750	2541330	2503610	2486430	2453680	2454540	2491070	2581090	2702490	2874120	3033900	3231420	3312510
	-2.69267	1333340	2654830	2571520	2490020	2433240	2401450	2374240	2298330	2280600	2247360	2229800	2235550	2152010	2176130	2211850	2197140	2181760	2221300	2196320	2207970	2228250	2268140	2252630	2295150	2326770	2364310	2441610	2483840	2463930	2415550	2458270	2501950	2572440	2518740	2637600	2571520	2564320	2559840	2495370	2482630	2471020	2538240	2646840	2723600	2910130	3076010	3251500	3337800
	-2.66834	1341730	2662750	2589710	2491210	2489490	2419440	2398880	2316080	2289950	2266660	2260980	2235590	2168940	2175530	2225140	2207850	2207380	2245730	2229960	2255800	2273590	2289830	2255230	2327110	2349820	2386270	2457700	2513140	2470020	2491250	2474440	2511570	2575620	2545500	2642550	2601750	2603780	2632830	2512490	2519100	2497050	2566070	2654630	2765310	2942030	3116500	3269130	3406580
	-2.644	1331130	2666480	2608330	2508480	2548470	2415440	2435950	2352170	2297800	2276020	2254900	2235920	2190830	2207220	2212140	2206020	2232780	2243200	2254350	2272580	2288530	2306180	2258050	2335290	2330660	2389570	2464760	2506640	2469180	2546080	2495540	2529850	2584420	2571350	2646100	2611920	2637450	2665490	2550910	2556530	2513770	2575820	2635700	2817100	2975690	3148980	3301300	3486110
	-2.61966	1335370	2685490	2634770	2542420	2574710	2451770	2459390	2350660	2310890	2323200	2237840	2245480	2193010	2255160	2218930	2181860	2247590	2233920	2269030	2302630	2262530	2317820	2267020	2350500	2346960	2397710	2495400	2520260	2499000	2571980	2519860	2562020	2594630	2616880	2640440	2616300	2667060	2683660	2561580	2585460	2542330	2597780	2630990	2862160	3005180	3169260	3315260	3541820
	-2.59532	1341690	2718520	2642990	2570470	2572420	2479420	2460170	2369980	2346240	2344470	2226940	2274670	2216890	2260260	2241510	2179890	2262160	2262840	2254230	2318140	2267020	2329930	2281590	2355780	2364180	2429170	2538470	2555360	2521080	2580900	2547710	2570890	2607980	2652000	2653120	2661440	2681690	2688430	2579680	2595050	2574100	2615880	2670260	2886680	3017170	3194340	3390880	3567940
	-2.57098	1341120	2726360	2661630	2555950	2560500	2483610	2480020	2392810	2391970	2340720	2251710	2300550	2238640	2250210	2231980	2200660	2281840	2294810	2230740	2309290	2301510	2327180	2319630	2306880	2422920	2474450	2571820	2569550	2558720	2600090	2540440	2596190	2592140	2660200	2702380	2717980	2694650	2696090	2620250	2596150	2599400	2628850	2739750	2893810	3023560	3262480	3469080	3621990
	-2.54665	1361350	2749280	2695040	2573440	2547570	2486400	2475000	2393680	2389240	2331910	2261120	2317660	2230090	2276400	2240010	2236090	2314100	2294410	2234040	2305940	2330150	2319690	2344640	2307950	2472580	2494630	2545520	2551160	2597670	2574910	2557650	2640030	2603690	2663960	2755300	2728320	2714840	2742350	2639850	2634380	2604260	2652670	2796050	2930220	3048290	3305810	3537290	3694900
	-2.52231	1363540	2761370	2721550	2611280	2573680	2473460	2467460	2418700	2381920	2328650	2251640	2321260	2230490	2295520	2270230	2284460	2333450	2322860	2278850	2313640	2349720	2311300	2347110	2366510	2479360	2513720	2554180	2560960	2590430	2593660	2608360	2659260	2636260	2691440	2776940	2748090	2743300	2800420	2645180	2695120	2612630	2683500	2805340	2965270	3089670	3315990	3602370	3754630
	-2.49797	1360560	2776360	2728590	2638390	2600920	2476740	2486000	2444740	2373200	2363640	2277900	2325790	2280170	2308270	2324410	2320690	2329520	2335300	2314050	2340180	2376000	2319680	2360670	2409880	2469690	2532710	2592750	2591640	2591050	2627060	2629380	2681630	2671100	2749330	2779360	2818650	2759260	2818580	2687460	2726290	2616250	2692020	2770940	2990400	3117510	3360510	3644280	3814570
	-2.47363	1364230	2814320	2727050	2672200	2599580	2478440	2506970	2453950	2409800	2396770	2327050	2339040	2328040	2317370	2347820	2335460	2322430	2343250	2345380	2379040	2380060	2350020	2395950	2430510	2508740	2549770	2625800	2638000	2629030	2661420	2647070	2713120	2725340	2815780	2798990	2847090	2789880	2825240	2737090	2739910	2661930	2698420	2800400	2984050	3157640	3425780	3682990	3845080
	-2.4493	1383480	2835640	2743160	2681080	2593780	2499760	2565790	2483410	2431730	2407360	2347240	2364430	2314600	2323560	2319280	2371460	2344040	2354960	2364210	2393470	2383540	2388420	2432570	2430280	2531530	2578300	2647660	2686510	2654640	2663890	2680480	2748320	2774040	2892510	2843300	2858150	2823760	2831430	2765690	2758190	2719210	2753700	2831420	2992580	3228880	3475890	3744960	3879490
	-2.42496	1416000	2850840	2780140	2657460	2595520	2524040	2570880	2500680	2431360	2412740	2353860	2388860	2305630	2313270	2328680	2398030	2377140	2357520	2384600	2399740	2389410	2419590	2452260	2445760	2556480	2581460	2675170	2725110	2697290	2678160	2718380	2775210	2800860	2895270	2845970	2857360	2830420	2838550	2787450	2765800	2770040	2817480	2861300	3048120	3288950	3537910	3792600	3920730
	-2.40062	1415330	2877270	2810560	2667100	2648340	2561510	2567490	2508060	2464540	2415160	2353430	2400550	2327790	2307480	2356170	2390230	2381610	2372150	2419220	2415030	2407750	2429150	2472590	2496150	2573470	2585780	2700410	2756030	2736390	2714840	2718700	2779910	2797440	2879410	2856380	2869080	2839720	2863260	2808560	2795740	2778910	2830890	2909410	3094390	3306130	3577680	3835450	4013790
	-2.37628	1394900	2876250	2808780	2703440	2687800	2570230	2568120	2546160	2471810	2436950	2363890	2403710	2351670	2321800	2360660	2370420	2393750	2373840	2408080	2417600	2415260	2439360	2500360	2539640	2579240	2616660	2714980	2787220	2751380	2747080	2712740	2789630	2815500	2880070	2905960	2911280	2858940	2904270	2840150	2822250	2798510	2816990	2951290	3115910	3365210	3609920	3910720	4082490
	-2.35194	1403740	2882900	2796640	2729560	2710050	2590210	2560490	2558100	2453270	2480930	2393280	2397830	2368570	2349160	2356460	2399620	2401180	2387260	2404850	2433220	2441580	2440140	2521830	2549530	2574700	2653060	2718750	2783430	2747260	2768650	2728230	2824560	2838350	2886660	2942690	2940210	2908700	2944520	2849090	2802440	2837740	2866860	2980410	3132670	3418680	3671710	3928260	4127460
	-2.32761	1418400	2914680	2789480	2758180	2739510	2624220	2582810	2574140	2464760	2482830	2419620	2405680	2403550	2404780	2381350	2415440	2396750	2436610	2450500	2450880	2480160	2461120	2510400	2555830	2607060	2672040	2717770	2817450	2811820	2764690	2775280	2869670	2857830	2913980	2959220	2944960	2963710	2989530	2860560	2838930	2861820	2929590	2975420	3168200	3428740	3725680	3908110	4174560
	-2.30327	1420210	2926390	2840400	2787250	2777420	2632070	2610870	2598020	2485920	2476820	2419900	2406360	2419910	2422670	2435270	2418570	2396860	2472620	2461780	2468920	2504910	2474580	2520190	2533850	2625100	2699640	2757120	2867150	2805200	2772860	2789050	2904700	2877750	2978980	2978540	2952610	2984790	3019000	2869240	2889300	2904620	2952840	3036670	3209170	3435950	3733070	3941300	4187410
	-2.27893	1440050	2919950	2893540	2804290	2798620	2637270	2597960	2610910	2514180	2497440	2429460	2415050	2450300	2427120	2449280	2437390	2422390	2484340	2481350	2498720	2511420	2470270	2564190	2554420	2648930	2711720	2807100	2853860	2851810	2799650	2821210	2926600	2927970	3025620	2991340	2981630	2960460	3005310	2890420	2875640	2940130	2939030	3087180	3260770	3443520	3763540	4022280	4217620
	-2.25459	1450420	2915840	2880330	2811680	2784340	2646960	2582420	2634540	2523980	2506690	2447510	2407240	2461980	2451030	2455270	2432870	2440280	2483670	2489490	2519740	2516500	2477580	2584140	2597460	2669400	2755270	2848660	2864700	2906680	2824820	2902160	2932330	2951330	3046990	3013660	3038490	2976810	2980680	2907670	2911770	2975490	2940130	3073350	3245540	3488690	3832800	4100840	4276990
	-2.23025	1450600	2919980	2871900	2794950	2750820	2664340	2601760	2660700	2572770	2512050	2482700	2406320	2459870	2434800	2480030	2414660	2466110	2471810	2473890	2530490	2516040	2508430	2599390	2612370	2702480	2797490	2872550	2892820	2931160	2850040	2955700	2926070	2964470	3041590	3015210	3063170	3021100	2981980	2909140	2944600	2991310	2962830	3075120	3237050	3535670	3871300	4123100	4333140
	-2.20592	1467260	2959880	2890660	2769980	2747440	2689300	2621920	2640310	2594010	2529090	2509370	2432820	2464340	2410570	2490570	2410860	2474690	2491840	2494130	2542250	2541310	2549420	2612120	2611190	2737410	2803590	2887190	2902720	2954220	2864970	2963180	2943340	2965850	3026450	3026170	3071250	3063640	3040760	2931070	2934280	2975070	2978290	3107510	3284730	3604080	3890520	4141160	4381990
	-2.18158	1470230	3005370	2902380	2779690	2744020	2687450	2645140	2633380	2576450	2533810	2510720	2443150	2459310	2432010	2491850	2457750	2499090	2523190	2525790	2521790	2575880	2588280	2615270	2638670	2758220	2803320	2888470	2920340	2975260	2856920	2952020	2963520	2991080	2992920	3051030	3091010	3078880	3061140	2999060	2936220	2973520	2999370	3147100	3325640	3629210	3870960	4198480	4435780
	-2.15724	1476490	3015560	2915850	2804240	2771760	2676930	2692390	2655990	2581460	2548790	2509140	2444290	2446280	2463430	2491720	2508390	2537720	2532300	2549700	2502150	2604320	2610810	2623290	2660930	2744590	2806520	2880840	2914800	2998590	2883530	2936870	2987520	2999180	2990240	3114670	3131590	3086700	3069100	3027750	2981760	2983120	3031230	3163780	3335310	3638440	3884230	4238550	4479650
	-2.1329	1500830	3010760	2906710	2806490	2798690	2696330	2714480	2677720	2598940	2553940	2525470	2472500	2472970	2477140	2485810	2529740	2565600	2535410	2523540	2507290	2612240	2640720	2640400	2688100	2742370	2844510	2893060	2928980	2997500	2908140	2942100	2979740	3020530	3020220	3136950	3167570	3084480	3066590	3023540	2985270	2967600	3047930	3165800	3346370	3624070	3935470	4267850	4464440
	-2.10857	1501450	2990420	2908010	2818820	2801170	2775470	2739880	2664350	2599910	2564750	2545140	2520930	2495620	2483230	2500890	2538820	2526430	2548550	2524140	2567840	2607880	2639740	2658830	2690950	2738080	2891120	2921480	3001010	2945420	2939840	2930270	2977040	3026650	3101420	3118080	3203510	3126290	3107160	3036160	2977220	2994010	3071090	3195380	3373800	3662430	3958140	4282550	4505880
	-2.08423	1491740	3037600	2934210	2846540	2788220	2798730	2760230	2656860	2618830	2599060	2578120	2571210	2501990	2476870	2526050	2557350	2516910	2540400	2547420	2589130	2590650	2654730	2681730	2714290	2750460	2868610	2911130	2998220	2932530	2949860	2948220	2978350	3039360	3128370	3093290	3179720	3144240	3126490	3068870	2981430	3040740	3085130	3227770	3412900	3716610	3999300	4324280	4539220
	-2.05989	1479970	3064630	2977270	2818950	2806320	2787890	2761460	2639420	2646730	2641380	2581850	2558620	2511180	2490460	2553110	2573700	2514370	2552340	2588150	2572980	2619180	2659950	2666320	2737810	2764400	2863970	2909120	2991520	2962190	2969900	2962740	2980470	3065780	3134130	3142730	3174650	3135270	3122960	3082480	3038270	3073940	3121310	3249240	3439660	3723500	4064660	4352380	4581840
	-2.03555	1488670	3100260	2982360	2809450	2806860	2759810	2742180	2647780	2661330	2630220	2572940	2549080	2521330	2515620	2541940	2589940	2549800	2555570	2600040	2567760	2647010	2666200	2642140	2785270	2781760	2901810	2936260	2983610	3005040	2959120	2972050	2974410	3087660	3159750	3190080	3192480	3144660	3124590	3085880	3058930	3059360	3149550	3276100	3438180	3726350	4105360	4387460	4574490
	-2.01121	1505870	3099810	3001160	2823540	2827480	2749700	2745060	2644770	2630930	2621060	2625760	2558310	2508920	2520070	2566200	2579610	2563870	2573030	2591840	2595160	2657470	2654880	2696740	2786420	2785930	2887840	2970710	3021000	3002330	2960270	2972040	3008980	3083820	3190760	3202320	3177930	3161150	3132160	3071800	3068280	3074720	3151760	3309520	3467130	3744970	4093230	4388070	4613140
	-1.98688	1516240	3094960	3004340	2849280	2833370	2765940	2738160	2652290	2641380	2625570	2639610	2583910	2532200	2528730	2593660	2565150	2559960	2580170	2557720	2596850	2665880	2671300	2712870	2824500	2798920	2862140	2971090	3028330	2987540	2978150	3002290	3038540	3074460	3194880	3218970	3163130	3164070	3129450	3086580	3072480	3102080	3119140	3317440	3476630	3773690	4095080	4412520	4653560
	-1.96254	1522440	3094660	2990860	2860260	2821980	2776080	2738960	2676630	2664020	2647630	2587580	2588000	2558690	2509580	2607650	2553360	2591840	2591130	2570650	2603720	2682180	2692180	2725140	2827550	2798860	2892090	2998230	3021830	3010100	3019860	3047290	3069170	3081420	3200780	3201830	3176680	3209950	3124280	3106100	3126120	3061480	3110000	3335660	3493340	3756600	4130180	4436520	4666180
	-1.9382	1530600	3070920	2995760	2870280	2831300	2767660	2771130	2689970	2676780	2649750	2568350	2578850	2590880	2535200	2619070	2567880	2580170	2622580	2598480	2630890	2665190	2700660	2724710	2765230	2806170	2898310	3013380	3020330	3055490	3043470	3072350	3117380	3126660	3211550	3190380	3189600	3221270	3178120	3132480	3148850	3061480	3115290	3325470	3471130	3711540	4125330	4443210	4640180
	-1.91386	1541160	3037730	3017210	2904770	2864910	2742040	2802580	2689020	2680610	2634040	2588340	2582880	2582280	2550210	2604030	2569390	2561820	2647780	2603530	2635920	2639510	2709980	2711590	2743280	2816980	2931240	3014630	3054050	3056960	3034680	3056170	3141740	3166330	3208060	3200460	3206520	3197350	3192260	3133120	3150120	3086000	3154670	3332700	3486880	3753650	4123860	4441310	4630770
	-1.88953	1539670	3071210	3018860	2887740	2854600	2736780	2803830	2717090	2670920	2625760	2620780	2586980	2564030	2522100	2537690	2571110	2558650	2633710	2621510	2620710	2614210	2707900	2683880	2766720	2824030	2963270	3040800	3079750	3027300	3018860	3032960	3118010	3188220	3191120	3204280	3221360	3198600	3188000	3126450	3144290	3122480	3167440	3345860	3495480	3770830	4147820	4465040	4702690
	-1.86519	1545790	3116900	3001260	2888960	2814530	2764790	2804240	2722860	2671950	2634530	2618180	2591000	2558390	2537390	2511940	2593010	2575870	2605750	2625960	2600260	2625590	2697230	2704640	2806360	2827870	2993040	3059880	3102360	3026840	3010550	3015060	3125460	3201490	3210170	3243340	3258240	3235520	3205890	3129800	3143000	3130660	3173390	3346690	3519340	3757070	4184140	4463560	4754910
	-1.84085	1555460	3086420	2973440	2943530	2810620	2798840	2793340	2741140	2689400	2670260	2633010	2610170	2577970	2573340	2552510	2618850	2589740	2598620	2609150	2606460	2648360	2711960	2704070	2807640	2845580	2987270	3061360	3090300	3049780	3004140	3044080	3128890	3224950	3260580	3281040	3301480	3277350	3190870	3126910	3124050	3177060	3189960	3337490	3545020	3786250	4142690	4437860	4735510
	-1.81651	1553680	3061260	2996020	2959160	2844980	2868350	2787810	2744660	2695820	2707940	2639170	2640490	2586290	2571040	2589980	2633950	2619150	2610840	2628870	2642760	2665490	2710870	2689270	2784300	2852960	2962240	3089640	3064720	3063180	3003920	3073690	3155720	3227950	3275350	3283260	3335670	3278280	3192230	3118020	3112200	3210970	3215160	3340390	3585550	3799750	4107590	4421110	4717430
	-1.79217	1575700	3062250	3018850	2991720	2880720	2919160	2802710	2723760	2695100	2694880	2658520	2657720	2574920	2551000	2588490	2641430	2630820	2638530	2631920	2672180	2688380	2724310	2689310	2776360	2837420	2935600	3111820	3062010	3073100	2989250	3065580	3173740	3193050	3254080	3226040	3324920	3254440	3221910	3124880	3098610	3186650	3253310	3350410	3568310	3828690	4111810	4434490	4706360
	-1.76784	1549420	3095530	3048720	2977040	2892710	2890520	2806260	2738110	2685930	2698110	2677260	2642590	2571660	2538290	2589160	2629610	2636870	2666760	2648270	2678100	2702360	2782460	2742730	2764880	2817350	2980920	3117920	3077190	3068640	2994530	3069430	3168330	3151700	3217770	3191450	3283550	3220750	3218100	3137250	3110040	3135560	3281360	3347170	3532620	3841290	4128330	4470030	4695440
	-1.7435	1532910	3138110	3097990	2958530	2892100	2857950	2795970	2760270	2680350	2725920	2711600	2615130	2615060	2540710	2602580	2627190	2658090	2660540	2673960	2687110	2692230	2751620	2771220	2742780	2830770	3005490	3070110	3059170	3074310	3038420	3061060	3146480	3120990	3212010	3238080	3266530	3218990	3191210	3140660	3136110	3128460	3259570	3321730	3514310	3830090	4145630	4494310	4672180
	-1.71916	1571600	3133890	3115400	2941970	2899240	2847760	2782640	2806550	2697060	2706870	2704150	2608100	2625480	2577280	2620500	2645690	2659230	2640720	2647600	2685030	2669190	2700600	2777030	2744720	2867230	2982600	3031560	3065990	3072860	3060150	3043370	3104000	3147210	3170030	3261030	3243920	3220560	3215330	3119500	3130600	3122180	3223290	3297980	3470630	3820530	4169090	4488420	4741470
	-1.69482	1575920	3143810	3089690	2946470	2936890	2846170	2789840	2806290	2720750	2668450	2692890	2598630	2627440	2556960	2632700	2664610	2643220	2649820	2619890	2683680	2676490	2680360	2773930	2747490	2877660	2976870	3036590	3074080	3073460	3040890	3030100	3063030	3151050	3197360	3239910	3268440	3240380	3221870	3117360	3125760	3098630	3209950	3310470	3454460	3830920	4141620	4454780	4730740
	-1.67049	1553740	3119080	3034060	2969770	2943830	2817540	2791400	2779700	2736660	2662380	2702530	2621300	2661450	2576490	2639180	2668310	2625040	2665280	2627060	2660220	2686730	2704390	2783240	2763540	2874590	2968680	3036510	3051960	3065550	3022860	3032760	3041160	3159950	3246680	3219980	3271400	3258550	3212820	3175810	3122060	3116800	3207430	3356160	3469590	3823180	4136300	4398230	4661280
	-1.64615	1537420	3127100	3057380	3001260	2951380	2819540	2809640	2768950	2732790	2696460	2722340	2656050	2685170	2629280	2651740	2627250	2647710	2686260	2648020	2685950	2692400	2689910	2766020	2788670	2848430	2929170	3034260	3015250	3043760	3028640	3011990	3066880	3143740	3251960	3188720	3225610	3219360	3215160	3175420	3105320	3122740	3196410	3347220	3470270	3785320	4137600	4304460	4649180
	-1.62181	1529190	3165290	3080150	3005590	2961320	2820670	2821240	2733390	2736070	2710920	2701970	2661910	2684000	2616540	2623390	2604160	2657220	2677600	2675950	2709440	2697810	2684010	2768960	2764870	2841160	2931990	3026400	3017690	3059920	3025880	3003050	3070780	3091060	3204350	3188630	3218790	3173620	3170540	3141930	3062940	3129530	3163960	3272280	3449840	3725700	4095460	4255590	4600320
	-1.59747	1554570	3193230	3098290	3013590	2961260	2844810	2837240	2728430	2734870	2724800	2659380	2627830	2661880	2591620	2595510	2610280	2664580	2672900	2653500	2675240	2683900	2673420	2775680	2780900	2829530	2911310	2998580	2997220	3060200	3003420	2986500	3048420	3062880	3184600	3182320	3205610	3198250	3134120	3098590	3034690	3112050	3134670	3251480	3446610	3665360	4059080	4241840	4547620
	-1.57313	1577400	3200360	3124230	3025010	2947550	2872510	2867590	2738420	2738980	2735010	2655910	2623380	2637090	2599150	2588990	2619980	2652370	2681560	2608540	2662080	2672740	2667180	2738240	2817110	2843830	2901520	2969310	2991660	3038660	3005520	2974870	3054680	3077750	3194340	3136660	3153850	3216490	3149200	3071200	2999660	3101560	3091350	3250530	3432720	3665500	4012160	4229270	4497840
	-1.5488	1577130	3183850	3084760	3027640	2946110	2862330	2880200	2764810	2756970	2712120	2679050	2601220	2633700	2613600	2619220	2608180	2604000	2699330	2617700	2677200	2688170	2694860	2691470	2809330	2909220	2894720	2964240	2994010	3011040	2992730	3004380	3043240	3099510	3161670	3131690	3143730	3168480	3127200	3077320	2986370	3079610	3067280	3236090	3424440	3658570	3953060	4188100	4409210
	-1.52446	1546520	3151750	3027210	3001800	2934260	2844020	2871150	2794110	2766880	2681540	2708200	2611860	2647820	2610500	2628840	2608210	2588330	2673880	2648980	2678400	2681380	2753070	2703730	2783920	2928990	2906380	2971610	3015350	2994040	2964620	3020490	2991710	3123660	3127270	3174220	3157140	3120520	3097190	3073990	3014170	3072080	3039020	3200350	3394970	3601430	3862610	4158560	4354330
	-1.50012	1550220	3140640	3007810	2993700	2932470	2848950	2888600	2816530	2727440	2678660	2709230	2648060	2617460	2561280	2620880	2612480	2610060	2637840	2651580	2651760	2687910	2769040	2730820	2742760	2851140	2893110	3003500	3006250	2988140	2969960	2992120	2953200	3113980	3112560	3140730	3102380	3116520	3070940	3049410	3013320	3054520	3026730	3188110	3344520	3541220	3802740	4087090	4292970
	-1.47578	1573870	3155500	3044010	2995650	2952060	2848050	2887220	2832700	2706700	2667120	2666490	2645320	2623070	2540100	2625200	2620710	2633660	2622990	2652540	2642770	2711470	2782440	2737000	2703520	2807670	2917580	2968390	2981090	2970190	2955320	2977400	2954260	3087910	3076710	3079200	3055160	3115740	3029840	3032110	2961510	3029540	3032960	3154580	3297310	3492750	3753050	4008690	4209120
	-1.45145	1575330	3176890	3073070	3032860	2950380	2824140	2862530	2826940	2743670	2660160	2642530	2673830	2644590	2564490	2607720	2619320	2637440	2635440	2661240	2645660	2753210	2765940	2700140	2711830	2782010	2893240	2911560	2970660	2938720	2946340	2953790	2935580	3056490	3049510	3073080	3059380	3073120	3002660	3005250	2934500	2994360	3043000	3105610	3264730	3439530	3702070	3912910	4151930
	-1.42711	1568220	3181490	3082230	3042240	2944260	2833410	2852090	2799510	2774340	2708280	2648120	2692610	2645190	2570660	2583150	2646770	2612200	2652800	2657160	2641470	2707980	2716540	2688440	2742470	2735170	2859650	2893150	2975020	2935510	2943100	2911800	2892870	2994490	3017510	3080730	3043360	3016550	2976450	2943200	2940720	2973670	3027140	3074550	3218280	3422530	3675550	3821230	4082730
	-1.40277	1570920	3179420	3063090	3047760	2957700	2872770	2833990	2800750	2737870	2709090	2649260	2702310	2626690	2578360	2570010	2659660	2609700	2674650	2645460	2618230	2628400	2705290	2678100	2789920	2710340	2839750	2884380	2964270	2945990	2933860	2874940	2893130	2950950	2981830	3070360	3002090	2979310	2953210	2919950	2942860	2968420	2979600	3032980	3193300	3405100	3628370	3772150	4015040
	-1.37843	1570410	3175660	3057860	3052080	2960400	2891080	2826530	2795440	2716750	2681580	2644070	2685070	2585750	2597130	2551210	2623100	2633600	2669050	2654170	2630320	2615100	2674580	2667320	2772980	2710920	2822010	2840360	2915430	2941880	2913100	2883220	2914130	2934270	2961140	3052530	2996580	2938300	2950400	2898160	2926470	2939430	2934370	2976210	3173540	3352560	3535680	3737010	3942170
	-1.35409	1569070	3185130	3068000	3044800	2936150	2890750	2829720	2770260	2728490	2673000	2626390	2680600	2583950	2608800	2548580	2598750	2642810	2623560	2645970	2615410	2632570	2674310	2667370	2717920	2702040	2802140	2831670	2903560	2878750	2854240	2888130	2897980	2929010	2963370	2974630	3008800	2914660	2939990	2885070	2906110	2915130	2933860	2968050	3137990	3287430	3444860	3693150	3864810
	-1.32976	1589450	3194880	3089710	3035060	2923140	2902550	2845870	2742840	2728630	2680000	2623630	2666430	2624300	2615360	2586290	2626240	2594110	2610800	2629610	2605790	2642780	2631970	2673670	2696710	2701270	2781260	2807560	2864460	2814350	2791190	2870480	2879560	2940450	2936020	2900660	2944660	2882470	2898400	2861850	2865660	2918440	2911450	2967760	3087690	3235790	3399620	3628670	3756140
	-1.30542	1591520	3228220	3107010	3028030	2908060	2894330	2845120	2733220	2736070	2697760	2650830	2647210	2637350	2596130	2600440	2638370	2566500	2643650	2607810	2566330	2635380	2586440	2677870	2674350	2686410	2768720	2778220	2827340	2796680	2794280	2856340	2870590	2909470	2923670	2881160	2884660	2829810	2877450	2846520	2825380	2875440	2846250	2927980	3021820	3200510	3385020	3553630	3683730
	-1.28108	1577840	3230060	3123300	3027710	2878100	2859490	2829300	2766280	2737020	2697870	2649620	2621980	2632670	2588740	2586530	2606790	2575300	2633840	2595290	2526500	2584970	2569140	2642500	2649020	2686770	2770550	2779480	2811750	2798050	2819860	2837960	2844150	2829320	2863240	2854250	2846710	2797410	2874060	2796740	2826410	2817660	2809060	2881370	2962230	3176060	3329920	3488300	3618020
	-1.25674	1548090	3210400	3115870	3034350	2871040	2851130	2824230	2813960	2715860	2711530	2638590	2634450	2631550	2603000	2575210	2567140	2573990	2593550	2605070	2538960	2588790	2570070	2584630	2637480	2703540	2781820	2763040	2772930	2775180	2770760	2775450	2817860	2791640	2820070	2855250	2839600	2780350	2831740	2757560	2836740	2779680	2818800	2858200	2910980	3142420	3277000	3415300	3552540
	-1.2324	1541540	3191830	3099080	3016760	2910510	2888740	2836750	2801820	2709270	2686370	2614290	2617710	2625790	2576650	2566250	2550100	2571880	2559550	2602930	2555720	2547870	2570480	2568780	2624620	2643490	2737110	2741790	2754600	2757370	2743150	2685710	2807850	2772120	2791970	2851680	2770130	2773020	2765200	2746560	2783920	2747760	2805290	2834330	2859650	3086490	3237970	3329940	3464610
	-1.20807	1555300	3162310	3073600	3020780	2902360	2899560	2834620	2739590	2732000	2660520	2575760	2595810	2614020	2557520	2547740	2517340	2569730	2554060	2593040	2552780	2537180	2573640	2565910	2589040	2569680	2670200	2740020	2711290	2743090	2738810	2685080	2788600	2775990	2774020	2814780	2709770	2745320	2764640	2708710	2736250	2730050	2774350	2821860	2841420	3005370	3195260	3284730	3408990
	-1.18373	1568510	3129450	3031150	3034010	2911670	2899080	2831950	2722840	2721700	2699330	2578450	2617590	2619290	2562250	2576060	2503710	2571760	2550630	2574160	2550130	2534110	2553340	2541680	2581360	2601000	2649440	2680900	2672200	2713510	2715870	2688050	2747740	2773840	2763800	2752890	2713550	2727910	2763880	2675630	2716590	2711410	2736220	2789240	2835360	2936010	3166320	3219780	3352230
	-1.15939	1547850	3104550	3010640	3005430	2909340	2836920	2842320	2719590	2694150	2693500	2585770	2611200	2575640	2550460	2585740	2531780	2538530	2519620	2558440	2561770	2523910	2532600	2554030	2578670	2605310	2606260	2644860	2645930	2685250	2682940	2691790	2754730	2721190	2754870	2732050	2739360	2718330	2724750	2649790	2689710	2688040	2714980	2751180	2816290	2888570	3095480	3155970	3304100
	-1.13505	1550000	3116290	3032900	2983210	2868780	2849200	2831460	2690520	2673860	2645100	2594980	2600510	2540160	2571440	2570270	2561980	2511360	2476260	2533270	2535480	2526980	2521380	2574160	2576740	2597490	2568350	2642790	2601230	2650600	2695320	2645410	2769000	2656280	2715460	2719970	2706770	2694530	2669020	2622930	2676170	2657710	2713680	2717450	2794490	2847890	3018860	3064910	3259840
	-1.11072	1562540	3115680	3086530	2986930	2874200	2875330	2800870	2690110	2667300	2622740	2583940	2589060	2562140	2564420	2561050	2551190	2533050	2492400	2527000	2510840	2487920	2510500	2558450	2559500	2605100	2574940	2616960	2601720	2617290	2674490	2618090	2713790	2627640	2673730	2668330	2648000	2644740	2639280	2601780	2654550	2640950	2691320	2628630	2756330	2841740	2951750	2992700	3174950
	-1.08638	1550420	3120890	3079560	2968900	2886840	2862560	2772540	2698470	2668640	2661710	2575220	2604100	2585710	2557410	2552640	2551180	2544290	2526190	2524810	2518820	2476000	2507560	2524820	2527460	2577430	2583220	2603940	2587050	2570330	2627780	2605580	2634480	2616290	2667010	2634210	2614240	2567750	2625170	2572050	2632340	2608760	2674270	2590230	2726710	2810720	2903040	2995560	3070130
	-1.06204	1540740	3140140	3034930	2936760	2874460	2840400	2750340	2685810	2652200	2667050	2586750	2615560	2556640	2554270	2553020	2544210	2526380	2540920	2491100	2508970	2509810	2526700	2506440	2512050	2542240	2588230	2556570	2568330	2568840	2556940	2617370	2592970	2596970	2659840	2623550	2596970	2550500	2605360	2560890	2574550	2584500	2640940	2612260	2676920	2769810	2867360	3029440	2979530
	-1.0377	1551950	3144700	3031480	2918300	2860620	2742540	2761010	2641690	2627010	2638920	2585690	2611800	2547840	2536700	2526850	2524350	2512180	2502020	2470350	2510630	2536830	2514780	2497350	2502160	2534660	2568060	2538980	2575660	2575170	2521340	2618740	2586250	2607580	2639770	2618890	2588200	2546150	2617460	2574610	2536290	2560560	2609620	2596520	2642020	2726410	2831320	2990110	2944400
	-1.01336	1555370	3108620	3011740	2946690	2850100	2712830	2746320	2661370	2604950	2620680	2562690	2579850	2593990	2528960	2527700	2507890	2511770	2455900	2449350	2495760	2496680	2494590	2470880	2487070	2513180	2554190	2512850	2569050	2564380	2511520	2583900	2558330	2588600	2597460	2583890	2585850	2486590	2616110	2553850	2545890	2558420	2542580	2558360	2640770	2677920	2800280	2907650	2906160
	-0.98903	1530790	3059960	3003870	2935030	2808440	2714440	2716500	2681760	2588950	2616320	2543830	2532810	2578050	2507570	2501550	2494910	2485790	2445220	2439880	2473220	2482050	2470280	2456630	2481940	2483840	2571400	2481210	2554850	2559210	2487850	2578040	2514640	2567180	2563670	2570840	2566790	2453860	2602450	2512990	2548560	2585350	2524260	2512650	2613680	2657080	2759400	2841020	2853830
	-0.96469	1521630	3077830	2989810	2910980	2799930	2756680	2727480	2672540	2597720	2589340	2574830	2513560	2515250	2502580	2463480	2465920	2456910	2441540	2440360	2476660	2481050	2446140	2462480	2472000	2489580	2561470	2456870	2522680	2534790	2457300	2541670	2504280	2568150	2560510	2549760	2527760	2449730	2603450	2470680	2529070	2573090	2541290	2483920	2574520	2642160	2728930	2825800	2811630
	-0.94035	1518120	3096400	2968290	2916740	2852440	2761730	2714550	2643740	2614800	2549760	2585060	2494230	2490290	2489510	2441130	2460540	2456220	2432540	2425080	2484310	2434140	2418790	2463540	2438450	2464280	2515150	2445920	2494390	2511410	2464100	2495060	2518290	2552920	2527660	2539330	2513170	2421470	2571000	2455860	2486070	2513380	2500630	2463750	2557390	2617010	2685050	2777840	2779070
	-0.91601	1503280	3045060	2961050	2884320	2856060	2728990	2673130	2617520	2639530	2556700	2549710	2478190	2469910	2453600	2436080	2443910	2462730	2409300	2415630	2458450	2423320	2387730	2430340	2410620	2416660	2478870	2425760	2444030	2481460	2447050	2486210	2514160	2520850	2474190	2515890	2519040	2402170	2508720	2448700	2476770	2451870	2465230	2471510	2546860	2580060	2628220	2723040	2745790
	-0.89168	1482400	2978910	2962530	2816860	2809680	2729580	2644380	2615660	2623710	2573830	2491340	2496880	2467800	2447560	2411870	2403380	2454150	2391850	2413460	2431840	2398750	2365920	2379170	2388050	2409330	2465520	2419440	2404930	2440940	2414860	2481990	2497160	2467690	2403340	2467560	2491840	2380140	2480650	2425120	2472850	2438300	2410820	2449600	2495550	2565190	2560150	2668600	2696730
	-0.86734	1460750	2953960	2949510	2787350	2794020	2735200	2640080	2623160	2589730	2562730	2462500	2524000	2439360	2464980	2375350	2362190	2425670	2365890	2373540	2403170	2355370	2365790	2360840	2350750	2416720	2447940	2425840	2411110	2437530	2407950	2445710	2469950	2424310	2429320	2447300	2436570	2382260	2457910	2398340	2438230	2442950	2384240	2434310	2441190	2558750	2505070	2635980	2614180
	-0.843	1447010	2968990	2926920	2776220	2774500	2710170	2629530	2607460	2557970	2538760	2482100	2504020	2422200	2442360	2368770	2397400	2389170	2351870	2334540	2361830	2333900	2364220	2366120	2337540	2381660	2417300	2415650	2400880	2431600	2395860	2422400	2424800	2407820	2436930	2418000	2387850	2381510	2401970	2360070	2402350	2413250	2382210	2425360	2396200	2511950	2501270	2564460	2567730
	-0.81866	1445910	2988530	2890990	2765440	2700180	2697420	2628240	2574360	2523180	2489850	2496490	2471310	2422960	2413360	2368040	2384560	2367600	2368850	2335400	2350210	2332340	2353770	2346570	2334620	2352950	2389370	2374010	2407240	2370250	2392590	2393840	2407360	2386600	2391140	2421030	2353650	2332270	2360900	2331900	2389660	2363820	2391740	2425590	2380110	2465310	2526410	2544420	2569580
	-0.79432	1442010	2958390	2860040	2779430	2663710	2698350	2606260	2545170	2472420	2455200	2472880	2441340	2393590	2402740	2322660	2342940	2352700	2349000	2330310	2342160	2299440	2329190	2327040	2296460	2338780	2370730	2332470	2423190	2321990	2350420	2377900	2379710	2374670	2303530	2375710	2327700	2316930	2330990	2334870	2386700	2334800	2417040	2360780	2388520	2431680	2511100	2554170	2525930
	-0.76999	1440230	2899190	2863260	2757520	2671120	2681820	2609010	2494290	2440320	2426680	2447640	2377180	2395330	2380440	2339860	2329980	2300180	2331720	2317350	2337090	2281350	2278360	2325640	2255430	2336170	2323310	2309980	2382610	2300960	2317930	2344900	2366910	2343540	2263650	2348760	2299210	2306280	2343240	2301500	2374220	2296500	2381100	2314400	2379540	2385500	2448540	2493840	2485560
	-0.74565	1433180	2868760	2835420	2746120	2607950	2617310	2569960	2480180	2420690	2390440	2432000	2364390	2409600	2337680	2348090	2358170	2286770	2287260	2278590	2306500	2261210	2262040	2293460	2234670	2336780	2284950	2283310	2332600	2267880	2281760	2335580	2349460	2323990	2292550	2362250	2275320	2283890	2332160	2302720	2347360	2274390	2315640	2282320	2337640	2367990	2421100	2459270	2426800
	-0.72131	1404610	2812350	2807570	2697800	2612460	2584990	2528100	2483720	2436290	2417370	2395590	2370200	2385300	2297510	2351560	2347330	2261400	2256250	2292340	2300460	2254530	2238210	2275420	2211630	2311030	2274420	2277690	2313770	2289950	2248770	2299230	2333770	2313270	2311820	2357310	2263840	2264720	2300300	2309940	2289330	2263170	2305480	2262030	2279480	2330540	2383120	2431460	2380960
	-0.69697	1395030	2774940	2759950	2639710	2621820	2605440	2532510	2487770	2400250	2381720	2370630	2371600	2357630	2316660	2289900	2309710	2238440	2225130	2289360	2296870	2258880	2217020	2229230	2208530	2290700	2231490	2260930	2283760	2277860	2220710	2257800	2296900	2277580	2273060	2311500	2262910	2258070	2267870	2280470	2263190	2223000	2273010	2247630	2254750	2277220	2351390	2355450	2349480
	-0.67263	1366830	2757540	2721900	2615280	2575970	2614320	2551460	2431570	2361880	2336310	2333690	2317680	2311400	2302200	2236150	2254410	2231550	2193130	2230460	2258120	2256530	2199960	2199460	2185080	2216700	2214210	2245080	2262040	2277700	2227210	2238690	2271090	2245060	2240580	2274910	2283420	2243360	2236180	2234160	2245710	2209770	2229060	2207930	2247830	2263600	2309180	2295060	2321180
	-0.6483	1329970	2775290	2678460	2601490	2533690	2580260	2534270	2362540	2374100	2282750	2319450	2275730	2274520	2268120	2216730	2217970	2217940	2176050	2181380	2211460	2201740	2170320	2167530	2167580	2207210	2192240	2224650	2213370	2248020	2218100	2216180	2236210	2242130	2204650	2227540	2274810	2212030	2195410	2212410	2237780	2172180	2160870	2158970	2240330	2236940	2281870	2275460	2286050
	-0.62396	1326860	2809660	2660190	2572490	2485130	2494250	2493040	2324000	2365840	2269620	2277180	2241820	2224460	2250400	2217920	2186140	2188130	2182640	2174790	2184780	2149000	2127840	2142170	2149000	2201530	2161200	2204370	2189500	2217210	2180630	2189090	2188680	2214910	2196820	2204880	2262240	2187880	2173140	2195270	2203570	2146570	2150120	2120880	2166560	2218640	2226080	2274290	2262890
	-0.59962	1324190	2768770	2649330	2537360	2434410	2418370	2410470	2315080	2354790	2270200	2231470	2218880	2187470	2252560	2210440	2141180	2197240	2174050	2154830	2151190	2113100	2120450	2140290	2166090	2188550	2129500	2161790	2169540	2184330	2138050	2169490	2154020	2190710	2180240	2189830	2213380	2156960	2146820	2159360	2148310	2157550	2145640	2098950	2120820	2191330	2194460	2281020	2236510
	-0.57528	1301310	2675070	2630550	2510970	2422160	2415230	2376990	2311580	2334170	2253540	2231380	2202490	2164810	2221770	2155940	2089680	2184020	2140110	2136190	2146930	2096680	2129510	2131050	2156510	2135220	2095420	2127210	2136370	2138080	2135570	2129060	2120440	2154320	2140040	2145960	2152240	2128120	2119590	2099990	2096930	2149600	2119140	2095160	2106020	2155410	2168540	2243370	2195240
	-0.55095	1289400	2645590	2603040	2505130	2412570	2398930	2336510	2314740	2283750	2225990	2217560	2198180	2157730	2202820	2103310	2066310	2146120	2114330	2127700	2145160	2095780	2112070	2089030	2120780	2085140	2064650	2105370	2091160	2100290	2107460	2116080	2081060	2119870	2107800	2082220	2126340	2095990	2088700	2058660	2054880	2090780	2093760	2077210	2050820	2119180	2155320	2200450	2144690
	-0.52661	1281980	2604450	2560870	2499680	2361400	2381020	2270650	2307680	2224220	2194900	2193630	2185750	2149600	2171050	2111730	2059100	2100120	2088680	2098860	2104440	2077600	2050200	2063490	2093710	2067730	2051950	2083040	2063190	2069470	2070170	2107670	2080070	2108000	2076790	2066980	2093550	2068430	2065540	2035130	2000080	2052560	2053920	2062800	2026810	2070760	2088850	2158000	2111020
	-0.50227	1271020	2564360	2481480	2452550	2318900	2342010	2236210	2260500	2216030	2132520	2171940	2143380	2121400	2117380	2105520	2038110	2057540	2057750	2063160	2058210	2041640	1989430	2016470	2034970	2044330	2033240	2051620	2045270	2063890	2026060	2067730	2079210	2100450	2044330	2086950	2043380	2054600	2041490	2012510	1992500	2015960	2004430	2004600	2006160	2026490	2045140	2138310	2086980
	-0.47793	1237810	2547760	2422780	2398550	2270250	2301300	2257190	2204400	2209840	2068950	2159130	2083150	2076500	2060290	2049180	2000310	2042000	2016070	2026780	2027250	2028100	1975080	1950700	1978020	1999240	2020360	2015290	2039000	2057620	1998630	2016000	2045200	2085380	2024050	2091640	2028400	2025770	2029980	1979560	1993980	2009870	1972610	1970090	1970240	2018300	2031810	2118050	2067610
	-0.4536	1203500	2488120	2395280	2383290	2202360	2266020	2244770	2177420	2161890	2038800	2094160	2039850	2045980	2029340	2006240	1989310	2007220	1972820	2000440	2002320	1984840	1982870	1921940	1927520	1974730	2003130	1978820	2034620	2023150	1989540	1987980	2008500	2043190	1985330	2038450	1996520	1980290	1993550	1942130	1990040	2005270	1946910	1977290	1946050	1978560	2011120	2055150	2039140
	-0.42926	1199350	2476940	2365380	2357190	2174350	2252400	2202660	2135920	2105120	2037550	2028980	1999770	2008530	2020880	1967970	1967480	1966850	1988260	1984560	1975410	1942820	1968710	1933500	1896830	1962220	1953630	1950110	2001020	1964820	1975920	1964990	1979820	1963490	1963400	1984960	1976180	1927620	1943990	1894190	1952980	1963940	1948930	1953180	1913080	1912840	1978920	1999470	2022850
	-0.40492	1180940	2450370	2329820	2309320	2164920	2209990	2138690	2081120	2083530	2039460	2000180	1981480	1965980	2000050	1923940	1943860	1947020	1951380	1925420	1930740	1910560	1945720	1928330	1908880	1947230	1925430	1924060	1945580	1943510	1955000	1959090	1921840	1943330	1941120	1920930	1944140	1892840	1892840	1899820	1883770	1901070	1938100	1933570	1919970	1904720	1923760	1984350	1989640
	-0.38058	1142160	2396680	2308200	2249200	2173660	2180030	2106670	2006930	2031310	2020700	1971440	1950910	1932480	1969050	1896400	1902180	1904780	1886880	1880650	1907180	1889950	1891450	1902210	1915000	1928950	1906550	1925130	1908520	1887420	1949480	1931790	1885010	1909150	1925020	1880660	1906670	1874270	1877670	1894950	1875080	1857660	1906520	1921750	1869100	1923510	1897480	1936360	1962880
	-0.35624	1117080	2340350	2263980	2221220	2147540	2130910	2064760	1990170	1985850	1957780	1953980	1906380	1918970	1950090	1830650	1870030	1862660	1836890	1864120	1867590	1860060	1860280	1864010	1873780	1917340	1887890	1896070	1895540	1863020	1904380	1909940	1819320	1859740	1907740	1875130	1855230	1844720	1811530	1878710	1835450	1851590	1862520	1862620	1819910	1893450	1887550	1902160	1931490
	-0.33191	1102450	2312640	2232510	2170920	2120760	2079400	2038830	1986190	1948530	1902310	1911860	1841890	1896370	1905040	1810600	1836590	1823200	1833310	1852980	1833100	1834190	1820280	1835730	1808750	1874960	1871310	1842140	1878280	1843320	1855360	1873890	1777330	1834540	1888320	1872690	1795280	1829670	1783590	1834260	1802650	1841470	1819140	1785650	1793610	1837120	1851600	1875870	1896870
	-0.30757	1085240	2264170	2209580	2096160	2070930	2021250	2010060	1968670	1917140	1861130	1875090	1799000	1880660	1867620	1806590	1803570	1802550	1823000	1828790	1781780	1786050	1791630	1800100	1794860	1835380	1830430	1798820	1823080	1825220	1818740	1827560	1753220	1805490	1848360	1844980	1772700	1827380	1791050	1792400	1798810	1773860	1766070	1724360	1742270	1782640	1834940	1866570	1861300
	-0.28323	1058760	2210200	2189320	2054540	1989130	1958140	1961440	1929800	1871090	1833250	1842520	1763750	1820670	1833750	1795010	1776240	1752500	1771390	1780200	1742650	1732880	1769780	1760540	1767360	1768960	1782890	1793570	1784610	1779200	1793820	1789370	1745030	1772980	1789540	1785590	1765530	1765820	1763400	1746440	1779710	1737850	1734590	1714470	1710300	1761590	1777310	1842550	1791200
	-0.25889	1039700	2183200	2143660	1993080	1937000	1912370	1901280	1883360	1838190	1803070	1805670	1727550	1749500	1778770	1780590	1740740	1742990	1737190	1751130	1677020	1702760	1709150	1714720	1723990	1710720	1728840	1755700	1733060	1746700	1740070	1757320	1750990	1727790	1734440	1757250	1758380	1730090	1695150	1705240	1739780	1719070	1685530	1690410	1698680	1757540	1727600	1808020	1750030
	-0.23456	1018150	2122440	2038200	1917930	1895910	1888240	1845980	1833480	1814060	1733210	1756240	1701990	1698060	1721610	1721070	1714180	1715900	1687780	1676790	1633950	1677220	1655750	1678080	1666050	1688960	1684590	1709060	1683900	1717040	1689610	1707590	1724860	1682530	1698800	1744380	1726930	1694460	1642910	1674290	1670820	1714190	1640820	1642080	1684190	1713070	1710120	1770260	1727270
	-0.21022	981948	2019850	1948390	1848550	1855220	1862290	1809130	1781270	1768520	1668080	1704680	1667240	1662600	1669260	1648840	1646580	1636040	1623510	1632310	1631340	1647700	1627090	1614160	1602630	1654380	1664880	1660390	1642460	1673740	1674720	1632300	1699180	1630990	1676780	1686190	1661850	1626100	1634350	1628740	1634910	1667960	1610040	1601780	1663400	1629170	1684660	1718590	1664920
	-0.18588	948069	1960260	1909300	1837040	1800200	1800270	1785040	1748010	1718150	1630570	1654310	1630910	1638680	1605710	1567400	1575270	1576520	1582260	1598940	1591280	1588780	1603270	1535740	1544820	1600450	1603710	1604490	1585760	1635180	1623430	1570900	1654320	1585840	1639790	1621050	1617000	1580070	1619880	1603960	1579040	1613640	1592960	1543270	1607180	1575770	1623820	1684280	1592860
	-0.16154	925711	1912400	1890660	1770860	1743700	1719830	1711280	1669220	1632870	1598230	1609340	1577940	1601030	1567070	1508300	1526700	1525660	1538900	1536780	1516160	1518210	1554870	1511000	1518820	1539560	1548910	1567330	1532520	1566380	1561660	1523380	1555060	1552140	1575070	1557820	1574220	1536530	1568590	1562740	1527270	1538420	1556610	1488400	1533420	1549400	1574370	1635380	1521220
	-0.1372	899061	1827160	1820570	1688880	1677810	1638100	1636690	1538920	1538490	1515860	1510340	1508640	1547520	1499950	1453280	1456800	1464390	1473560	1480860	1447440	1466660	1482300	1470950	1483990	1485120	1487540	1510610	1462190	1488500	1488740	1462270	1465600	1488280	1489570	1505190	1516040	1450610	1489840	1479110	1467670	1468400	1472720	1437960	1470920	1503560	1509220	1543940	1482410
	-0.11287	818278	1714040	1692130	1593030	1568410	1533630	1541860	1437480	1471280	1401920	1404500	1423460	1459270	1416730	1373080	1364050	1398160	1389920	1391640	1369630	1380320	1404760	1391410	1419740	1401150	1403670	1418970	1387790	1419540	1389920	1403640	1375970	1391820	1423400	1445290	1434250	1340040	1406810	1389240	1398470	1412000	1373650	1378100	1396080	1410300	1432040	1445510	1429680
	-0.08853	736867	1607830	1554340	1446100	1413190	1412380	1404050	1337110	1372980	1294200	1295120	1286390	1329320	1312120	1266710	1262300	1278950	1292620	1277580	1270590	1273870	1305940	1282330	1302160	1271340	1271880	1311260	1280280	1301300	1288290	1319710	1273800	1298550	1329520	1338510	1290020	1243210	1306330	1290010	1295760	1294350	1256590	1275210	1286540	1278030	1329880	1333960	1349590
	-0.06419	666732	1430640	1390080	1279880	1260100	1287510	1237960	1204630	1218930	1161050	1168220	1145140	1173270	1168300	1136790	1149490	1125190	1164220	1141550	1123890	1132850	1163640	1165690	1133460	1141510	1109580	1182670	1156210	1161680	1159570	1180770	1158560	1181260	1171820	1195070	1133160	1138540	1173680	1149770	1163820	1150180	1122620	1125740	1133120	1150010	1177040	1201490	1228050
	-0.03985	590586	1219580	1186920	1118570	1104280	1117370	1052150	1064150	1040600	997254	1042990	1003820	1007910	1010080	987703	1004990	978396	1000030	993553	973711	960736	1001950	1017460	967304	1011060	965824	1028250	1006980	1023080	1001690	1008230	1020600	1023690	1002580	1037860	987430	989876	997989	994892	1019860	999780	986302	966254	995815	1024180	1023240	1065810	1071030
	-0.01551	500428	1024160	999669	939133	933337	935089	885010	906356	867491	851775	879199	847681	844186	858934	837722	832855	830184	827415	848027	827994	816847	831910	831033	826892	859530	841418	863523	845806	880462	847839	840548	869019	847514	855864	873408	840047	832845	832368	846960	854730	846474	854553	829278	853364	867659	896815	914819	902413
	0.00882	412142	845776	838830	771766	782217	778019	751826	749945	724354	716660	728310	699430	697303	724874	701493	684381	690174	682709	706732	692169	690263	682683	689037	694335	713946	712853	725536	720544	724795	712293	703007	712223	698377	726331	723203	718740	706117	695978	705086	705597	710483	723543	710948	708186	724810	754470	762288	762524
	0.03316	349036	709534	692791	643395	656663	647466	632934	618076	612819	595894	605745	586247	582342	600764	588052	572296	587081	576016	601273	575673	577563	566412	576898	584523	594907	610253	610001	601104	603268	607976	590947	582362	593342	604158	611727	618485	602751	582760	599920	590426	596848	600968	605715	601097	612414	627702	650326	638779
	0.0575	306586	616175	585192	561266	560357	550058	539661	520822	525993	514903	506089	494392	496796	510566	501225	493448	514534	504926	508393	492521	490549	496642	492734	491434	507354	525607	519074	509045	519363	522508	502183	503474	515530	511904	530290	535675	520574	507664	514714	512658	510906	504709	517117	522299	523943	543273	568815	560205
	0.08184	270203	546716	510938	505552	491594	484324	478856	463586	471236	463255	434289	437077	440922	444468	439665	448943	455700	451190	436233	433170	435170	444508	437320	442641	446468	464225	460373	450857	459721	454956	446270	449850	459347	456399	464646	470041	459381	460565	451295	459851	451868	441548	453689	460829	467058	490538	501442	501636
	0.10617	246445	499527	465338	457989	447569	446990	442790	432330	435821	422261	398903	398616	404538	407229	404089	416785	411073	412245	396246	395560	405376	404337	405892	416217	407541	419675	423334	421975	424246	414755	413004	411838	423592	424898	419684	428067	416626	424170	408216	422435	408752	404286	415749	420261	429371	449770	451457	463157
	0.13051	232893	463760	436347	424402	422275	423183	416761	408569	407909	391535	383408	375599	381852	396076	383643	388956	380181	385409	382241	375235	382337	379982	383635	391162	387198	393255	396043	395836	406390	391493	396182	391362	404458	404677	397520	402075	394244	401505	388932	397684	392981	382008	392711	393517	405848	415563	428195	442625
	0.15485	214324	446928	427064	405315	406158	405866	396579	379694	389255	373062	371756	365667	362461	379767	371886	366854	364438	368573	371097	359161	365147	361702	363983	373963	370960	377895	378596	378107	390919	379934	381291	381708	390856	384810	388139	386313	383264	390026	383801	380808	380619	370279	373748	381614	393622	399750	412673	427707
	0.17919	206299	435583	411043	392186	390852	393176	380568	368219	375044	362365	358929	360868	344228	358567	360062	350418	352939	355635	355820	348276	351054	350562	352802	356798	361495	365832	369819	366993	373829	368123	363840	365219	375729	371693	381244	373111	368028	375674	374492	369171	368104	362519	358885	373290	385514	392716	403281	416228
	0.20353	202092	418996	399671	381220	377611	383888	368054	359509	360291	345299	346054	344878	338029	347486	348575	336909	340533	343338	339317	346362	336743	343961	342847	343617	350532	352519	364528	354715	360676	354470	356787	356166	356360	361319	369023	360642	351187	357480	362378	361696	352754	355375	353530	364267	377507	390375	392121	401110
	0.22786	198155	404839	391945	368387	368337	368831	354554	348954	350106	332711	337497	332869	339272	344795	339806	328805	333400	330572	330600	335578	332001	336001	328433	334520	339379	346151	352241	349175	347119	342377	348731	344741	341924	353264	356269	353965	340441	344942	348032	354388	340344	346892	347445	353955	365114	377899	377892	391543
	0.2522	190285	385426	372949	358739	356714	356992	342038	343436	343620	329334	329276	325258	331270	337953	328753	325419	325283	320317	318862	325874	328723	327092	323952	329494	329551	338893	341525	345528	335072	331401	337015	340612	338832	344294	345486	351995	333850	338943	339546	343079	326645	335453	336875	339913	353928	366338	368988	379960
	0.27654	187948	376678	368266	348184	346475	347202	335369	332846	335217	322113	318054	315721	318317	327102	317059	320591	317990	311264	311880	314808	316159	323575	323116	323693	325514	330919	332935	330709	332868	320890	326166	329522	334503	332622	339667	335953	323857	329019	333674	330714	320761	326891	324497	333145	345031	357744	360892	367218
	0.30088	184870	370357	367876	339783	338552	333735	328936	320194	323250	314164	310771	307039	307726	315501	308837	312362	311391	307546	315149	304797	302154	313757	315319	316602	321102	323562	323740	326652	333349	320003	312704	312884	322324	325360	331546	326950	318455	319589	332227	320233	320516	321482	318584	330094	333177	347307	347403	354715
	0.32521	180440	361585	359241	338101	333321	325001	313580	311582	313414	301221	299137	296764	302980	304246	299201	300330	307654	301081	317066	295936	292833	305088	307819	306949	314918	316223	315069	318097	327051	318527	307450	310525	311599	322766	321680	319194	316341	318048	320513	313913	326600	311408	317610	324866	324152	339819	341347	347133
	0.34955	173362	356292	343478	332235	328484	321087	305755	301203	307120	295140	293214	290661	297200	295274	293739	291604	301418	293601	312942	287377	291203	298626	303427	296802	305742	304462	309968	303758	314626	308764	303216	308323	310152	315147	319760	309335	311155	311167	307013	310254	324981	304408	313046	319648	315098	336183	337582	339501
	0.37389	170995	349266	334467	316966	317851	319621	300433	295713	299187	294994	291263	284698	292165	284772	291733	285757	292236	289752	312850	280397	280622	290619	302256	288693	301490	293911	301845	296810	310611	298576	292349	304793	311357	303075	318675	303229	300138	302180	296464	304980	311605	299317	302045	313181	310664	332063	335619	336022
	0.39823	168129	346786	325204	309707	309704	314716	293515	298598	289229	296935	289599	277142	295630	278837	289401	271642	285048	288970	304041	275939	273517	281877	286312	286620	294057	289633	301281	294581	305611	293856	288401	301781	307728	297374	311432	294806	290060	297923	288494	298276	299905	291784	293980	306405	306235	325636	330623	335123
	0.42257	163274	336469	319808	302730	305691	305290	289457	291241	284457	285860	281734	270484	290878	272726	281101	264815	273556	282392	289118	270533	271480	280702	275681	283174	288175	284432	294001	288435	296187	291800	292466	294887	300232	294382	304177	293916	284213	293640	278641	289378	290823	282522	290461	300504	300978	315244	320344	335003
	0.4469	162366	326179	314900	300742	301901	300435	284897	283614	278256	274507	277812	269510	276167	267967	271715	269840	266993	276425	278347	264603	270093	275558	270937	278037	278818	277545	284778	282273	285866	292349	285041	288854	294936	296044	301710	285730	279630	287736	275213	286513	287759	275244	285732	292008	293988	309428	309035	334091
	0.47124	157692	315325	302530	299326	295757	295186	278706	278133	273517	270426	272722	269545	268964	267991	262044	272951	267258	271792	270718	252387	264775	276440	265610	272514	271542	277924	280095	279057	280947	289558	275774	284208	285686	287772	289248	283032	278146	282736	278349	282813	290863	269656	280782	280906	292533	303172	304531	325754
	0.49558	154720	306324	298334	291587	289645	282330	274129	269042	275542	262981	262223	266849	261980	270616	257257	267044	267058	267313	266767	252845	264722	275854	262870	265101	270999	272158	274006	277040	275420	284416	274325	281735	279004	284070	277803	280136	273884	279733	276231	277733	286423	267756	279476	277341	290912	293308	306302	316879
	0.51992	154009	304487	297165	286713	287898	276185	274062	263375	273398	264795	256678	260777	254975	268544	257808	259139	265499	264177	259451	258504	265474	267739	257466	262356	273337	263601	271059	272526	273242	272189	271320	276597	274837	275553	274258	276237	269617	277698	279625	276202	275920	263567	273095	276554	285268	288406	303556	315557
	0.54426	153357	301350	295289	283901	283116	273609	268806	260884	275152	264824	255859	262654	250877	262220	252732	261341	259543	255327	253122	259561	261031	261582	254639	260290	268459	264931	275639	266488	270373	263430	264100	264945	270246	272895	270229	272280	269296	275851	272969	272793	268647	258783	264614	276498	283358	287593	302395	319743
	0.56859	154105	300169	293426	281057	281913	267940	263181	263864	274807	250357	249009	259579	239678	254642	249197	262290	255194	254924	250290	252016	252340	258700	252898	254306	261044	270118	274449	261545	267045	261764	258007	257157	263871	273158	264218	272882	265781	268423	268927	268381	264069	258406	266265	281049	281033	286931	302072	317422
	0.59293	155931	306000	290388	275839	283968	265655	258818	260431	267786	239746	239924	252377	238817	243034	248928	254518	250581	257107	246494	246995	249148	250624	252286	248259	259799	273139	267353	263188	271148	261039	256812	258215	263473	271054	259320	273235	261420	264934	266257	262372	261239	258435	266346	282177	276191	289986	299754	310198
	0.61727	152214	310770	286044	271167	275612	257760	253831	255000	258261	241515	240344	243192	241566	239285	255857	244538	246303	250727	245010	247905	249099	245190	249627	244290	253565	266494	267209	264177	266095	258535	257403	268702	261405	262375	262544	263726	259750	263522	261964	257528	253650	260227	261683	276460	268636	297840	291505	304353
	0.64161	147662	302568	286046	264457	263222	262076	255560	253891	248159	255812	241177	241245	240768	241942	248039	247320	242605	241091	245194	247953	248330	242904	248548	239439	248567	261471	261700	261904	263678	255196	248155	271598	257277	252451	265086	261657	253315	263805	256049	255855	249187	257279	261082	267401	268533	298846	288477	297191
	0.66594	144949	293929	277547	265524	260273	265177	255427	257457	242830	251162	241756	240995	241169	245264	240105	248218	237891	235546	244448	244517	245527	239193	246656	234834	246524	258066	255019	258233	265221	251158	239975	264143	250804	251234	270584	255707	252193	263419	247606	256216	249740	255671	263223	260215	271373	293925	285402	293349
	0.69028	140380	287261	268047	267385	257916	260079	249142	257062	243533	238731	243851	235993	243913	243060	237188	236056	230730	235285	241300	243263	241948	235298	244248	229651	241741	258221	247983	253926	258026	249186	245036	256611	251163	252966	270739	252639	257163	256442	249791	255386	255181	248781	255674	254009	274944	285227	286438	292735
	0.71462	137545	283332	265264	262460	254277	254383	245539	255281	245440	241443	242831	234605	241581	236184	232622	230590	229803	236896	234426	239949	238052	234932	238941	230433	241644	254937	249606	248092	249230	248022	249764	252464	253458	254432	261456	255557	252014	250714	251615	251526	255322	241549	253770	251059	273401	279794	286083	287328
	0.73896	140336	278825	265630	256539	255598	259210	245995	249885	242923	235829	239241	237312	237800	230030	232006	228347	233008	241903	227004	236731	233068	232224	232392	231582	241267	255211	250532	247603	248500	240671	248403	249497	248238	253418	253345	250345	241881	246230	253181	244929	248975	236241	256504	250130	269926	274753	283160	282934
	0.76329	145751	269209	262275	258009	252050	253888	247562	243084	238811	225395	238229	236967	231982	232985	229827	228265	232231	244346	226854	229505	227190	225968	229617	230466	237742	251407	245978	244913	250371	238071	253530	243696	247263	253253	247338	249478	236995	243077	253892	240712	244924	232704	252172	252565	268799	268052	281989	283298
	0.78763	144393	262945	258041	259402	252804	245237	248654	238153	236971	226964	235360	236026	234654	236897	229157	229105	227519	235418	229721	225956	223880	226789	228092	228794	232648	242790	244680	242218	251137	240804	250424	235777	243951	250585	243685	252543	241093	241461	251427	236779	246733	235885	244044	254806	267373	269140	276721	280628
	0.81197	137379	262523	258205	252746	252930	241908	246895	233652	236961	232008	232997	238788	237842	236635	231182	233305	224704	229107	231451	232969	230497	229280	228138	228764	231593	239170	248126	241755	245857	240893	240048	230360	237507	248025	243932	252714	248973	242232	248514	235097	245331	243513	239266	250355	264070	270573	272371	276439
	0.83631	136103	264283	258487	248254	246683	240603	247957	228166	235900	226692	234564	237568	238147	235423	232978	223475	228219	220562	230902	235089	236838	233739	227774	230879	231265	239052	242067	244504	239146	238206	230546	233147	243027	244690	239851	250526	247300	243444	243791	234266	241178	240947	241860	244362	259516	267896	269026	273361
	0.86065	135087	263729	260042	243169	245456	240101	244213	222178	234378	222632	235929	231517	230774	228146	229167	212465	229103	224102	229624	231345	235508	229885	224775	230490	229082	236755	241271	243499	241134	236459	229864	241913	243063	240817	241951	247838	242315	244947	242554	234705	240530	234098	241185	240862	252436	264936	268155	275014
	0.88498	133103	264907	258449	238931	243762	235522	240206	225052	235201	220974	232576	229423	225711	221176	221044	208009	226012	221902	223552	227623	226944	228635	222810	229692	230876	230815	243032	236353	238024	231655	232472	247832	235704	235164	245268	244733	238762	241515	236726	236126	238654	229347	235589	236463	244821	265404	266760	275305
	0.90932	133932	264956	257975	238354	241663	231872	233758	225674	233326	219391	228916	224112	223991	218233	213238	213816	223046	221778	218836	224880	217777	225726	227426	227718	222666	231843	239865	235135	229570	228857	231414	243999	234347	238304	245854	240701	235385	238454	234569	238036	236699	227100	226649	233159	245519	260984	258964	269819
	0.93366	137438	263640	252397	239431	245829	230333	237553	222119	229039	218562	229828	222035	223919	216967	217357	217263	218762	218975	222432	226136	217400	221629	228516	223573	217759	234034	246470	232065	222529	226969	229878	238662	236886	239138	239289	237760	233102	239355	231624	239908	236105	233519	230019	234576	245235	255105	259681	266927
	0.958	137107	261774	245693	241730	241351	229366	240388	222060	231586	220138	226625	221066	222491	212382	216957	213386	220304	216087	224548	223578	220368	217499	225084	219928	218881	235623	251377	229932	225070	232744	235612	238291	238081	232621	233850	236605	235397	239959	226665	237216	232665	234297	233171	235480	241027	251920	258594	268865
	0.98233	134699	254502	247987	243389	238169	231352	245029	222876	227599	220618	220904	215782	217368	210639	212574	211974	223671	218306	222193	218895	226198	214313	222081	221525	223648	234113	245887	229129	227596	233591	233400	240930	235290	228019	232021	239108	231802	239410	226298	232845	228320	229143	230457	239889	239358	251678	254386	271134
	1.00667	135684	251638	255234	246219	241152	233192	239490	223530	221487	218681	218399	211267	213595	213377	210214	213165	220458	218830	218362	219076	222895	210459	216670	224701	220458	228267	238104	228742	227509	222859	228260	235985	233656	229344	229363	241539	227676	235503	224414	236969	228531	224715	230176	231414	241415	252271	249783	270152
	1.03101	135386	255961	258033	244621	246567	234554	230585	227786	223610	219950	224400	211099	211912	216329	210031	208192	215648	210909	211924	219899	217382	207989	215330	219685	216356	226094	233501	229363	228262	217924	221899	227086	232104	230578	223979	237215	230783	229968	224772	236955	233106	228382	229626	226400	240990	250871	246910	267334
	1.05535	129983	261129	252939	242421	244051	236472	222697	232118	228883	210309	225571	217199	214110	218885	211462	200216	214374	206733	205338	216546	214090	208950	215723	213474	221738	226785	228915	227534	229113	216624	222929	224130	227057	225000	224532	231301	232790	224120	233599	232770	234758	228581	223803	226439	234988	250389	249133	262294
	1.07969	124608	261062	246618	243526	234595	238830	221830	229598	232434	209777	218318	218347	212937	216362	214669	203372	210594	209024	208129	212826	215799	209114	215866	212368	218425	228469	223396	222905	221992	220797	219920	224413	223071	216811	224332	224945	229860	221777	235651	226142	228594	227974	220128	226257	236451	248534	248637	256795
	1.10402	124971	257097	245076	243885	235614	232994	226790	223333	227958	219936	211489	214145	212208	212543	218034	205846	205906	210577	211184	214233	217187	210506	213145	213190	212123	229638	218232	219021	217350	221477	220619	224381	222955	215578	222736	223301	223208	221740	230529	222750	222075	222953	220362	225869	237610	247462	246171	253393
	1.12836	124261	254385	245628	246319	239220	226575	228873	221113	213387	221138	207160	212636	215862	212609	218714	211728	207122	201818	211084	218518	212314	216906	211713	211329	216216	226515	216421	215085	221210	218918	225393	223766	222527	214688	220936	220688	218805	221300	232434	218379	219936	221980	218511	225156	237682	241760	247595	251805
	1.1527	125859	256879	246680	242563	232041	225622	225090	221269	208042	217861	205840	214007	212841	212287	212035	211524	210096	200543	207380	218367	206600	219439	211224	208844	218765	217978	219585	214460	220298	221322	226439	223121	223914	212200	220507	218678	212999	222228	233509	213959	222582	217178	221543	224656	236834	240639	249535	250113
	1.17704	127664	259099	248776	236695	227605	227155	217903	217288	208566	216355	204420	216146	212567	211071	206594	206324	211624	207747	205237	209852	205303	216095	208647	208994	216209	212962	225845	219511	215857	222447	220542	221042	219534	209757	221389	218273	206490	223479	228413	212010	224019	208935	220469	223255	235014	245724	247133	248130
	1.20138	126440	249768	247434	236230	229361	224955	218417	212919	205922	215414	200767	216476	211190	209150	203763	204069	207962	209413	203157	203475	206109	213999	207672	209263	213669	215983	225851	225971	210972	221830	215479	224459	209312	208936	218773	217541	204777	221902	228358	213461	223370	209002	210936	221055	231555	244711	245056	247631
	1.22571	125365	239699	238836	239883	234784	221153	212780	215442	208149	214927	199857	213498	206609	206654	203875	205100	201194	204973	202754	204995	204924	210514	206461	209997	209932	213222	223405	223613	213675	217632	207121	224745	206120	216625	212191	217595	207665	215288	227863	215550	222516	214803	211009	218108	229240	240208	246048	249961
	1.25005	123263	238833	236135	237501	236957	216816	214079	218825	212593	213257	200707	209455	201029	201910	207804	203992	195589	201452	201474	203128	201861	206151	203396	205904	210406	208242	214875	215628	222647	215155	207281	218364	211668	224204	208063	217073	210637	216157	220528	218654	218545	214590	222099	213762	230345	237709	252290	250530
	1.27439	122912	240080	238243	232036	227673	220349	214975	212097	216466	210730	200803	207728	198830	198676	208666	199595	195039	200820	199266	201520	204737	200902	203045	200549	207216	206011	210383	213255	219356	213473	211757	212443	213109	220139	208540	217112	210505	223927	212213	215020	210281	212714	223935	218712	228792	232405	248739	246348
	1.29873	123285	236961	234346	235254	223423	222270	210617	203552	212108	206950	197543	208562	197956	197302	203895	199165	198828	204217	199615	200268	203793	195100	201063	202681	206860	203880	210123	217575	208901	206963	209991	210955	212520	212405	210047	214810	202822	220298	208561	207282	210736	215644	219863	221892	225644	231165	240203	246505
	1.32306	124763	237278	232431	235650	222526	218093	209130	205965	201851	199766	196175	209508	197585	196622	201205	202168	199836	205281	199492	200634	202430	190980	197155	205134	204871	205508	210486	222642	203737	205034	207174	208449	214091	211946	211334	212678	204229	216551	210789	201466	213596	215522	217624	213467	222178	230370	235998	246114
	1.3474	125745	234983	230754	227191	221101	218499	208527	213444	200932	194727	198728	207779	204949	195070	198159	198316	199501	201914	198864	200761	202506	193901	194549	200213	203535	208831	212518	223609	206012	205756	206227	204581	217815	217647	210738	213177	209043	214704	215626	195244	217998	212131	211787	211488	219458	231491	232882	244809
	1.37174	125103	232283	226889	218227	218357	221376	210066	213025	203447	192623	198979	205037	208667	193474	195237	193363	199164	196479	196555	197314	197037	199314	197877	200776	201988	210684	214742	216724	209613	210258	201683	203121	215250	217727	211548	208715	207568	214148	218292	197732	216102	210884	212444	212454	218977	230504	229298	244243
	1.39608	122821	232469	222477	221812	215354	222360	211486	210809	204498	192864	194937	204060	204633	195145	192112	194451	197970	193601	197567	195492	192824	196071	199114	204781	204469	207427	216724	212146	210836	215808	197135	205486	209020	210922	213423	204765	204816	211957	213099	205220	209185	209059	214185	212036	218929	225315	228023	241318
	1.42042	118122	239473	224741	224541	216507	220648	207401	210565	199719	194948	194796	203097	200415	198400	189857	196107	194457	194570	196942	194023	190886	191129	197392	204842	205248	204635	217327	206667	207537	215965	195652	207549	206859	207004	209956	207474	201547	210010	206776	206512	202463	204757	202183	213645	217463	223793	228749	238402
	1.44475	115154	243067	228900	226475	219518	219784	200674	208188	199692	198897	195857	203054	194348	199200	191279	192418	196565	196807	193315	191698	190756	188905	197523	200803	204958	203554	212290	202937	207522	209188	194231	205345	204852	203744	204713	211665	203634	209824	203742	206236	203707	200106	194337	212230	218374	226142	230488	234294
	1.46909	117428	242634	225123	221218	215105	222398	198890	207075	201765	206959	194308	202851	190859	197293	191960	186805	196896	197814	192762	194302	190233	190469	201233	196673	204298	201041	206279	206421	201952	206271	194830	202035	203274	199308	202451	207845	202179	205000	200468	202371	205987	200391	198584	209708	211365	224768	228100	233605
	1.49343	119176	234605	216696	219023	205470	220048	202927	207905	201015	209135	191673	199214	192935	192959	189164	184362	193230	199571	194791	194986	187362	192967	204252	188782	200093	197525	203084	203890	197538	202015	199214	197854	198911	197723	201537	198240	201999	199357	198599	203498	204215	205758	204397	209452	212691	224903	226657	235065
	1.51777	120239	231046	209889	219552	201766	214380	211245	206332	203701	200321	189411	194906	198557	193394	187775	182633	192318	198386	191152	187837	181997	190335	200514	183456	195304	190759	198133	197763	196179	194820	201621	195618	194422	199798	196434	193040	200135	194864	202174	204230	196516	208748	202071	201870	215075	223849	227260	234121
	1.5421	120927	228084	208830	218003	209594	211364	210314	200412	204451	194088	188066	195704	202180	193731	189529	180516	194999	195048	189253	184633	176596	181561	193357	183259	193882	191201	190601	195711	194806	190123	198260	198780	195405	204401	194976	192831	199798	190158	205115	197659	199252	207703	196358	196916	213723	218266	223356	234406
	1.56644	116644	228327	216114	213779	214045	211042	200774	199865	198360	191360	186528	194477	199078	188137	191859	178577	194069	188151	191881	187934	172210	174854	187785	180916	196597	193039	186273	195380	198306	189924	193035	200696	197340	205282	198394	195276	200288	187894	201949	194557	201888	202079	199632	203745	210220	215994	216204	228694
	1.59078	113195	226354	222355	215886	213198	211109	195601	199542	191798	188280	191444	188703	191000	185470	189155	183253	186613	183148	188551	187977	171217	172650	186379	183223	198466	188922	183983	192506	195135	193486	191199	192075	195627	197574	194837	197619	196713	180577	196875	189927	208636	197113	200007	207456	215177	215681	212670	220741
	1.61512	109638	227294	221641	212333	208416	210654	193207	197601	188501	185692	196218	188474	183050	183041	186107	185286	181980	180947	189818	181703	172035	175691	186638	182271	194143	184029	182302	191662	185482	188576	192302	186734	190643	187460	184182	192859	192341	185218	195306	186628	208522	193824	195335	206175	213676	214713	211859	218490
	1.63946	111370	218738	216131	207787	201566	209432	193095	195801	187372	186048	196576	187931	181088	183643	187749	180322	177882	176054	194251	178812	172978	180635	183225	182535	191948	187931	182816	192639	184757	180400	191084	185317	185042	182867	175101	186544	190718	189785	195291	192959	197084	190997	191842	201477	209080	210015	211137	217715
	1.66379	116517	206905	209683	211689	198132	204601	189655	195405	188110	188451	190612	185282	183998	181922	189348	175711	180546	173284	187194	178898	176671	182606	176277	175542	190752	190452	184733	194610	188360	181255	184847	184686	183408	178516	170952	182250	182875	183282	186606	191627	193603	188070	191910	197588	201389	202023	207998	213961
	1.68813	114502	209789	211609	211027	197766	194874	186221	194379	187026	186542	179166	185337	184668	181497	181913	173321	176080	173875	175996	175667	177396	182934	170393	170037	186676	190465	182989	194527	185145	183189	179577	187232	183637	171099	168489	177819	175801	171018	178718	184926	192286	187236	190775	193185	196045	202834	205471	207262
	1.71247	110136	206888	214244	201160	194607	189880	185001	186671	184799	180122	174475	185839	181425	177321	176935	169634	166532	175605	172349	173157	172433	178109	167177	174260	178262	181196	177276	192102	181320	184224	177919	191160	182041	169656	168772	178057	172130	165787	175948	180532	190260	188604	192009	187030	194697	200237	202514	205141
	1.73681	105910	204646	209331	195285	187117	188854	181336	180060	181715	176580	175190	178097	177910	173358	174561	167061	162486	173708	164419	169771	167539	172866	172696	175379	171870	172577	175924	182319	182088	186486	174441	185203	178299	169778	172573	176315	171182	171069	175173	179908	182831	186610	191642	177916	189544	194379	196596	204709
	1.76115	101823	207087	201774	190126	183680	186715	178960	178916	177968	175642	178571	170884	176396	173657	170459	164272	164071	166045	157821	163482	162561	167497	172431	171459	168316	170132	176800	172410	177823	185103	170266	171480	174478	168522	174842	170871	164560	173876	172838	177347	174316	183670	182922	175417	184358	187375	190794	198885
	1.78548	105177	201249	195657	183837	186774	185672	180030	176427	172462	175126	179927	167012	172323	174910	169157	162385	163812	161984	158122	159309	159986	164960	169582	168637	168016	168926	174125	172849	171417	178059	168191	168985	174946	169064	174891	168118	160543	169451	166720	172613	175312	180939	173510	176856	181002	185044	190600	193237
	1.80982	105212	199651	195881	186109	189210	182674	176615	174769	170630	169436	178257	163162	172206	171348	167066	161412	158758	162476	157246	162864	155378	167391	163123	167050	169141	170248	169608	170433	168262	172435	169696	174456	173064	165432	169266	166551	159144	170107	161832	168015	177285	179263	169388	178075	181491	183958	189208	188256
	1.83416	101192	199423	192665	184077	186900	178440	173902	174377	171231	165102	172978	163928	174081	170080	164189	161508	153561	160781	155325	164520	153493	166008	162037	166048	168025	169091	163204	168307	168241	169909	173063	174038	169103	158755	166674	162262	160530	171072	156907	163052	173745	177191	168306	171995	177628	180013	183941	184654
	1.8585	98532	198612	183193	176560	182348	174915	173083	179413	172835	161410	170299	166756	167306	168375	162687	159797	148277	163109	153140	161721	152383	161156	161609	162132	163762	166028	159603	167241	174811	163879	171260	166724	167471	159278	166280	158533	160457	169657	151470	163512	166519	173625	166560	170982	174034	178483	182235	183999
	1.88283	102897	196504	180724	174753	179107	173314	172154	176281	172628	156461	167110	161153	155653	160513	162597	153439	149635	167864	151331	150973	152956	157538	155657	156077	157569	159334	157604	157848	172598	160504	161850	162983	166053	163806	161679	157625	161413	168335	149675	168206	162297	170955	164592	170892	174930	176906	178748	181312
	1.90717	104197	186582	182736	181679	176492	175312	172094	169006	169193	152590	159532	154033	150785	158088	160699	149048	152900	160777	150071	144088	155142	155774	151096	148871	153819	151276	161201	158908	160636	159662	153125	158433	162528	163354	155910	158188	162273	163798	152061	167724	157110	174053	163049	166620	176080	174486	174967	176499
	1.93151	101950	188226	180130	183168	175540	170899	166901	167253	166949	154173	155471	154592	151468	160275	153570	148424	151039	153052	147846	147383	151074	153234	147102	152956	150590	150974	164076	157447	153411	160167	153399	153426	158848	157882	154374	154404	159054	156682	154967	160817	154660	175854	161722	166309	176398	172403	175034	175458
	1.95585	103720	190357	177366	176143	170999	163738	159356	165862	167489	154191	152501	155097	153618	159949	145403	147393	147833	151963	146479	145862	147871	150364	145358	150030	150759	153143	162776	158182	150470	157405	155678	152064	157013	151619	152187	147698	153787	151739	151544	154516	160069	167207	160345	166916	176419	168530	175175	176170
	1.98019	101366	185523	174023	167299	162022	157982	156889	160169	163575	153422	153356	152626	152709	156042	142520	146388	146620	147183	143411	141909	145659	151442	146370	144550	152064	154349	159183	156637	144796	151138	153001	155300	155286	149669	146066	144688	150094	147785	147110	151301	160654	159517	160429	164375	170573	167580	171863	175241
	2.00452	96937	179173	170866	162877	155173	157220	155369	150243	153257	154179	157124	146587	153967	154448	140126	142046	142957	143505	144819	139279	141584	143803	144147	144872	150985	149742	151682	153234	141156	144759	149141	155834	153121	145855	142349	145664	143878	142962	144464	152702	158785	157089	157604	158517	164223	168207	165023	172149
	2.02886	92607	171132	169705	158752	148653	154602	151520	148407	145794	153095	154214	146692	150053	150994	138363	138661	138065	140784	141736	132822	139255	136833	144452	146058	150044	144056	146760	153956	143521	140026	145430	150208	147725	143732	135399	138280	137107	138006	142120	153154	158916	154435	151423	155867	164939	167118	162381	166112
	2.0532	90617	167191	168210	156013	142677	149627	146051	149274	138936	146664	148725	142760	145192	141957	139245	138052	136478	135134	132861	132437	138241	132252	139723	143778	146944	144000	146055	158559	144576	140904	140405	145399	142980	139098	132294	134484	134785	132555	140276	146784	150880	152390	147466	159063	162645	166063	159265	159337
	2.07754	86199	164734	162114	157278	141368	146331	139634	152564	133738	139920	140332	138212	138924	141372	136617	131945	133276	130369	126439	127484	136296	129972	136858	137563	143155	144757	141452	151108	141940	141579	139376	137728	137388	134930	129399	129956	132823	128749	140199	140181	146449	148065	145535	154481	157707	160125	153996	152979
	2.10187	85811	161596	155097	149867	139875	139146	136437	146104	131591	136787	135148	135069	136580	140930	132775	125997	132089	127289	126210	119074	130009	127729	135883	133754	138163	140653	136742	144963	139565	139614	139885	131471	129970	129823	121604	123603	124697	126174	136604	137340	146115	144544	144324	146150	151643	152706	151471	149565
	2.12621	85232	156530	156683	135438	139200	130712	132305	133083	130732	133499	133942	131933	135314	136369	128875	123590	129350	124958	119213	118897	125346	123315	131503	131810	136295	136606	135530	139048	136406	137678	134514	124834	125297	122387	113718	115093	117318	121851	132963	136657	143078	142936	143732	142950	147289	148216	149278	145745
	2.15055	78032	150876	151408	129315	135609	124509	123287	129038	128696	125778	131198	125565	133262	132953	124786	117395	123107	118847	110618	117193	119814	115560	127776	127576	137806	131754	136847	137911	132475	132874	126274	121546	116783	113783	110144	106751	113909	117364	126235	132431	137290	137955	140042	144687	141640	145204	141075	135551
	2.17489	78050	148159	141148	128180	125144	121133	117351	122598	123839	118511	124504	125413	127951	125218	121027	109847	113895	112149	103298	108324	105542	113351	118056	122472	131355	124263	132407	133788	126362	124888	118696	114914	107746	102860	101068	102208	108936	115058	120220	127609	131428	132413	136654	145133	134802	140876	131103	126229
	2.19923	77441	142488	135636	123160	111580	115287	112669	114457	116903	113335	121347	120746	120246	119351	115310	106459	106561	105463	97060	100349	99161	109629	110181	116487	120969	120407	123857	127298	120590	114728	110720	104224	100419	90769	93665	93629	100119	107094	110556	123768	129607	127686	132675	138785	128498	135445	125575	118209
	2.22356	75016	135721	129311	112059	101083	105577	104794	103380	111000	108823	119435	118512	114941	114122	107234	102748	100953	98298	89777	92407	94844	101664	102862	109499	111648	114961	117764	121886	115172	110238	104134	92932	90434	75491	77765	76283	85861	94883	102447	118133	123926	123877	126488	128119	121620	128203	119403	109643
	2.2479	69599	128587	118850	100056	93543	91383	93591	95815	106132	107818	113779	116332	107035	106931	99010	96103	93057	86265	79748	81686	83949	93815	100100	102312	105573	112518	112708	114160	110032	104753	94577	82300	75934	57865	57797	56216	66932	80787	94415	110319	115665	116801	119925	119921	116240	120099	108926	96400
	2.27224	63181	120633	106905	88822	79843	76238	78740	84353	98710	100464	104048	105868	97190	105388	95090	86081	80619	71484	65205	65338	68467	80950	92741	97887	100492	108734	109552	107122	103956	98757	84681	69762	58846	53580	53479	52285	54954	65312	87703	101068	105847	111155	112471	115225	113615	110733	97867	77936
	2.29658	58323	108849	93217	72403	62622	60417	62112	71149	83987	89056	93810	94439	94537	98459	89740	72778	64487	56061	52752	52311	53858	67999	78425	91517	93177	103054	102962	100868	98839	91005	71980	54941	53104	58279	58115	57570	55349	53979	75608	93149	98262	107224	107006	112222	107761	101727	81969	62474
	2.32091	50390	92531	74379	57493	54607	53910	53731	56210	64440	74823	82648	81869	87935	81862	75255	57680	52894	50547	51847	50939	49812	53643	63604	79994	81728	96076	97562	89979	92541	75642	56504	52982	57029	67470	67531	66381	61950	53593	55458	81866	91509	97250	98838	105851	96039	89370	64196	61388
	2.34525	42327	72905	58147	55560	57518	57217	55923	52775	52937	57281	66112	69160	72206	65303	57983	50360	51696	53178	57277	56158	54044	50041	52102	64813	68765	83365	89097	79302	78270	58201	51189	58395	65404	75663	76205	75284	71163	59984	51012	64452	79322	86398	87386	95443	81618	70927	57234	68621
	2.36959	33896	59071	55365	61197	65423	64921	63154	57367	53375	50642	53413	53999	54614	52518	50413	52216	56988	60145	64934	64163	61706	54195	50817	52153	55381	67854	74398	64104	61269	51564	54835	67103	75284	83147	83466	82570	77657	69269	55787	52972	63637	72739	73024	81724	65759	58039	61369	79910
	2.39393	32657	58400	60937	70103	74802	74014	71858	65471	59842	54048	51925	50597	49228	50643	52600	58832	64752	68871	71352	70388	68795	61992	56424	50897	50510	53892	56046	51557	51977	54911	63022	74669	80583	87652	88306	87058	84586	75983	64517	53217	52318	57031	57638	64648	54863	57919	71078	89008
	2.41827	35478	64816	70254	77382	79907	79146	77105	72555	68350	61622	56903	54760	52689	55127	59390	66907	70746	73383	77751	76883	75406	69544	64526	56486	53685	51769	50749	51545	53056	62094	72484	81667	86833	91422	92556	91183	88439	83077	72565	59802	51572	49964	50193	53635	54979	65140	82892	97539
	2.4426	39699	74221	78201	84603	86684	85665	83691	79284	73830	69983	64765	62153	59874	62643	67364	71617	76891	79173	81276	80368	80116	75997	70713	64238	60722	56970	54895	57300	59699	71242	77585	85920	89807	96747	97922	96380	93065	87156	79707	69014	57670	52870	52721	54226	61900	75762	89068	103171
	2.46694	43520	81612	85760	88702	90159	89418	87504	83168	80043	75777	70846	68690	68307	68836	71649	77311	80460	82144	85413	84102	83537	79915	77165	70191	69938	64854	62662	66125	68453	76040	83646	89951	95017	105102	106055	105038	100036	91654	83730	75284	66746	60621	60479	61003	71797	83535	96637	108098
	2.49128	47393	89220	90532	93144	95639	94432	92433	87114	83420	79858	77150	75058	73756	74877	77505	80531	84565	87156	91274	89829	88295	83706	80716	76499	74797	71369	71636	72930	74146	82654	86780	95713	102867	112665	113028	112523	107888	98530	87790	81588	73157	70205	69821	70659	79020	91069	100840	115608
	2.51562	49766	93563	94703	99679	103483	102151	99791	92997	87590	83084	80656	78814	77707	78494	80472	85143	90397	94317	97987	96689	95553	88835	84056	80193	80555	77842	77385	79541	80439	86381	92117	103569	110361	115302	115720	115162	112613	106336	93112	85210	79758	75502	75519	77218	86299	95398	106736	125239
	2.53995	51658	98330	100787	107572	111140	109805	107130	100674	94498	87900	84466	82367	80600	82220	84859	91641	97367	101038	102767	102012	101962	95563	89689	84285	83348	81717	81862	83190	83684	91119	99136	109682	114395	112006	112566	112514	112635	111440	100703	89418	83496	81364	81654	83806	90398	100320	115878	132350
	2.56429	55168	105314	109036	113148	114127	112231	110558	106881	101792	95252	90543	87553	85693	87565	91619	98163	102277	103529	103367	103390	104366	101894	96812	90020	87461	85703	84912	86868	88002	98436	106410	111397	111085	106384	106343	106190	108315	111899	107248	96206	87662	84757	85155	87221	95191	107716	124966	133885
	2.58863	59437	113836	116047	114380	112251	110208	109441	108238	105592	101715	97692	94419	92619	94623	97964	100966	102721	101658	99710	100097	101364	103998	101866	96657	95322	91296	90249	92765	94838	105702	109714	108206	105585	99877	99892	99655	101948	107798	109678	103678	94289	89890	89504	91761	102263	116219	128972	129235
	2.61297	62811	119538	118004	110964	107232	105317	104600	104510	104897	104411	102144	99955	98818	99926	101025	99554	99227	96568	94655	95033	96590	100999	102698	101625	101858	98297	96907	100050	102461	108260	107223	102793	99118	91920	91517	90944	93935	101868	106634	108260	101862	97082	96560	98784	110340	121823	126967	121595
	2.63731	63153	119665	114132	105101	100762	99464	98868	99174	100814	101885	102577	101459	101842	100870	99114	94976	94369	91939	88741	89420	91328	95346	99227	102393	104232	103341	104517	105242	106263	106721	101973	95853	91012	83254	82726	82650	85507	94345	101392	107983	106795	103983	104056	106327	115710	122461	120368	113002
	2.66164	61297	114993	108127	97886	94039	92298	91697	93381	95453	96696	98862	98480	98889	97590	94682	90026	88491	85031	81792	82651	84497	90434	94043	98987	102550	104254	107273	106257	105525	101657	96026	87689	83186	76533	75986	75903	78000	85895	94334	103272	106981	107580	107500	110795	116016	117728	112013	102873
	2.68598	58528	109017	101414	89954	86069	84642	84162	85970	88682	91227	93453	93748	93953	92253	89787	83689	81487	77479	75219	76108	77552	83777	88291	93911	97079	100589	103815	103031	101144	95635	88253	79697	76039	71936	71296	71045	72272	78111	86209	97302	102816	105541	106542	110358	111412	110444	102326	93054
	2.71032	54974	101621	93220	82739	79507	77910	77706	78586	81148	84799	87459	88414	88866	86703	83152	76711	75025	71868	69999	70924	71567	76279	81325	87826	91767	95327	98871	97435	95498	87711	80222	73346	71324	69265	68798	68281	68491	72372	78011	89963	96497	100570	101604	105545	104798	101806	91793	85346
	2.73466	50988	93082	85028	76873	74079	72531	73130	72891	74623	77383	80654	81643	82273	80068	75966	70812	69815	67778	66374	67132	67310	70417	74561	80712	84765	89616	92894	90811	88736	79391	73731	69045	68735	68592	68110	67562	66894	68096	71530	81850	89043	94021	95043	99316	96667	91996	83647	80007
	2.759	47391	85402	79025	72997	71337	70172	69652	68937	70092	71483	73943	74609	75678	73399	69885	66249	66153	65145	65097	65275	64800	66491	69233	74119	77383	82444	85601	83243	80716	72880	68570	66863	67598	69020	68461	67840	66849	66141	66872	74153	80917	86312	87418	91470	87434	83474	77739	77497
	2.78333	44130	79611	74961	71421	70500	69640	68760	66695	66666	67114	68706	69309	69987	68316	65627	63874	64731	64492	65021	65157	64284	64451	65476	68657	71771	75092	77925	75686	73685	68221	65518	66329	67923	70159	69806	68933	67734	66334	64662	68621	73594	77592	79165	82696	78988	76879	74350	76760
	2.80767	41780	75545	72696	71151	71043	70178	68485	66329	65811	64912	65492	65393	65620	64771	63284	63387	64618	64581	65593	65683	64535	64002	63739	64969	66865	69405	71903	69738	68426	65268	65352	66827	68921	72091	71538	70735	69228	66875	64301	64994	67643	70479	71808	75075	72610	72427	73138	77242
	2.83201	40358	73918	72318	71641	71878	70811	69423	67028	65824	64311	63967	63498	63195	63131	63019	63703	65116	65605	66794	66698	65498	64395	63776	63545	64368	65348	67271	66081	64724	64411	66144	68128	70773	74156	73707	73032	71241	68408	64703	63447	63873	65866	66516	69525	68565	70286	73215	78896
	2.85635	39858	73556	72859	72998	73933	72465	71246	68014	66430	64453	63611	63164	62507	62848	63274	64418	66199	66737	68390	68370	66872	65120	64214	63187	63653	63471	64423	64397	63778	64386	66591	70259	72556	77115	76834	76084	73206	69947	65677	63346	62198	62483	63304	65577	67021	69869	74481	80987
	2.88068	40032	74350	73954	75356	75539	74483	73320	69785	67891	65468	64161	63412	62833	63474	64117	65775	67679	68387	70418	69968	69178	66451	65230	63079	63981	63495	63737	63849	63816	65163	68217	72639	74994	81503	81386	80700	76826	72012	67292	63924	61868	61373	62275	64035	66791	70328	76289	83556
	2.90502	40795	75929	75745	77532	77955	77118	75588	72072	69556	66881	65391	64248	63757	64487	65554	66938	69650	70708	73293	72422	71579	68541	66716	64051	64517	63756	64139	64218	64366	66570	70270	75568	79161	88087	88435	87446	82304	75693	69172	65537	62244	61572	62177	63954	67219	71749	78686	87254
	2.92936	42050	78145	77954	80562	81922	81037	78917	74829	71626	68916	67181	65831	65202	65983	67228	69090	72096	74862	77590	76647	75575	71267	68457	65824	66397	64609	64790	65443	65336	68414	72455	79874	85477	97187	98165	96863	89995	80500	71585	67167	63379	62519	62388	64720	68436	73615	81683	93085
	2.9537	43309	80664	81095	85767	87718	87239	84232	79118	74688	71468	69219	67781	67144	67860	68927	72549	76448	80455	84136	83188	81508	75059	71113	67732	68159	66288	66424	66899	66468	70669	75890	86566	94656	108328	109516	108082	100125	88214	75972	69081	65037	64075	64007	65903	70199	76306	86380	102053
	2.97804	44627	84328	85708	93292	96893	95946	92514	85765	79818	75007	72174	70268	69098	70501	72439	77894	83306	88295	93066	91813	89680	80925	75230	70679	70196	67969	68059	68778	68891	74810	81819	95716	105387	121156	122545	121259	112310	98106	82720	72809	66898	66308	65354	67819	72254	80126	93144	113629
	3.00237	46898	89683	92867	103120	107607	106837	103265	94837	87697	80787	76350	74168	72698	74419	77141	84978	92073	97644	103322	101637	99470	89166	81613	74837	73332	70711	70166	71518	72543	81242	90558	106560	117569	133504	134803	133706	126149	109485	91623	77714	69974	68547	67931	70021	75762	85941	103245	126998
	3.02671	50573	97453	102725	114911	119807	118472	115354	105737	97438	88793	82990	80219	78304	80495	84960	94163	102304	108433	115065	113701	110859	99109	90247	81267	78821	75161	74324	76180	77306	89633	100869	119336	130655	136528	137481	136747	135454	122832	102381	85373	75068	72261	71137	73511	81124	94497	115634	143091
	3.05105	55661	107932	114275	128960	133419	131218	128738	118619	108320	98538	91720	88115	86245	88770	94289	104554	114295	120042	124081	123192	121817	110574	100289	89678	86864	81968	80187	82750	84911	99592	111870	129866	134922	110491	109012	110851	131698	132343	114749	95521	82128	77415	76536	78455	89362	105406	128775	155671
	3.07539	61589	120211	127906	139232	139131	136462	134724	129055	121986	110035	102211	97818	95884	98453	104489	116304	123242	124364	122689	122534	124324	120921	112709	99790	96438	90721	88578	91446	95101	111009	123749	130398	114347	72247	71643	71853	80226	129826	126109	106481	91674	85972	84520	86331	99727	117565	143506	156218
	3.09972	68393	135173	139517	138203	122927	118544	122757	129388	128920	121285	114321	109360	106883	109442	115951	121471	121796	107936	84613	89059	101591	122672	121778	111935	107150	100976	98399	101834	105939	123494	128324	97420	72432	54266	53470	53875	60982	85013	128328	120050	102551	95567	94908	96457	111560	132294	150970	111175
	3.12406	73947	145738	140618	96806	77731	74453	75806	96622	122767	124426	122761	119138	117199	118862	120629	109754	82793	68370	61143	62561	66556	97111	120806	120493	118421	113553	109588	114171	118779	127886	109455	66332	54716	0	0	0	43261	61938	101227	128199	114955	106453	105906	107551	125721	142924	133632	76930
	3.1484	74160	143721	106496	68588	59532	56937	58424	66503	74203	103272	120690	120128	120122	118550	107145	68326	60247	52470	45010	46464	50373	64767	84293	119592	122795	122883	121071	123753	126792	110292	69685	48998	0	0	0	0	0	44530	66478	124878	124415	118624	119049	120844	135750	140314	82633	56076
	3.17274	55782	95203	72227	50171	0	0	0	49439	57668	66994	80144	91525	100018	86147	67550	52799	44220	0	0	0	0	48548	60617	82342	106490	122314	124317	123149	121497	69618	52789	0	0	0	0	0	0	0	49482	75353	122331	123926	126247	129196	133145	90122	63009	0
	3.19708	39652	69951	53715	0	0	0	0	0	0	50878	59217	62211	64772	60593	51758	0	0	0	0	0	0	0	44531	59484	67644	86394	103046	87020	72353	52903	0	0	0	0	0	0	0	0	0	57831	80539	110314	117578	126164	85500	66801	0	0
	3.22141	30566	50848	0	0	0	0	0	0	0	0	42959	46525	49427	44713	0	0	0	0	0	0	0	0	0	43583	51900	61849	67095	61535	56109	0	0	0	0	0	0	0	0	0	0	0	58720	68208	70763	75965	63078	47627	0	0
	3.24575	0	0	0	0	0	0	0	0	0	0	0	0	0	0	0	0	0	0	0	0	0	0	0	0	0	45428	50994	44913	0	0	0	0	0	0	0	0	0	0	0	0	42086	51621	53945	58714	45164	0	0	0
	3.27009	0	0	0	0	0	0	0	0	0	0	0	0	0	0	0	0	0	0	0	0	0	0	0	0	0	0	0	0	0	0	0	0	0	0	0	0	0	0	0	0	0	0	0	31347	0	0	0	0
[truncated: 48 more columns]
