# Supplementary material for: Interplay between disorder and electronic correlations in compositionally complex alloys
Source: Nat Commun. 2024 Sep 12;15:7983. doi: 10.1038/s41467-024-52349-8 (PMC11393320; doi:10.1038/s41467-024-52349-8)
Supplement: Supplementary file 3 — Source Data [file 41467_2024_52349_MOESM3_ESM.zip › Source Data F1 - ResPES Fe.xlsx]

## Sheet: ResPES Fe
	Binding energy (eV) / Photon energy (eV)	704	704.1	704.2	704.3	704.4	704.5	704.6	704.7	704.8	704.9	705	705.1	705.2	705.3	705.4	705.5	705.6	705.7	705.8	705.9	706	706.1	706.2	706.3	706.4	706.5	706.6	706.7	706.8	706.9	707	707.1	707.2	707.3	707.4	707.5	707.6	707.7	707.8	707.9	708	708.1	708.2	708.3	708.4	708.5	708.6	708.7
	-13.5571	0	0	0	0	0	0	0	0	0	0	0	0	0	0	0	0	0	0	0	0	0	0	0	0	0	0	0	0	0	0	0	0	0	0	0	0	0	0	0	0	0	0	0	0	0	0	0	0
	-13.5327	0	0	0	0	0	0	0	0	0	0	0	0	0	0	0	0	0	0	0	0	0	0	0	0	0	0	0	0	0	0	0	0	0	0	0	0	0	0	0	0	0	0	0	0	0	0	0	0
	-13.5083	0	0	0	0	0	0	0	0	0	0	0	0	0	0	0	0	0	0	0	0	0	0	0	0	0	0	0	0	0	0	0	0	0	0	0	0	0	0	0	0	0	0	0	0	0	0	0	451621
	-13.484	0	0	0	0	0	0	0	0	0	0	0	0	0	0	0	0	0	0	0	0	0	0	0	0	0	0	125658	139768	146191	165490	175315	0	0	0	0	0	0	0	0	0	0	0	0	0	0	0	437328	602057
	-13.4596	0	0	0	0	0	0	0	0	0	61305.3	0	0	0	0	0	0	0	0	0	0	0	0	0	0	100149	0	235393	216146	467253	378708	253878	173274	0	0	0	0	0	0	0	0	0	0	0	0	0	412154	664328	1538330
	-13.4353	0	0	0	0	0	0	51920.7	69895.3	60063.2	73841.6	63871.5	57303	71391	0	0	0	0	0	0	0	0	0	0	0	129511	103371	480129	468805	664130	638935	621296	259510	198287	0	0	0	0	0	0	0	0	0	0	0	0	487943	1480820	2171820
	-13.4109	0	0	0	0	0	52498.9	64513	168780	150846	198168	168116	106762	110160	66064.7	53931.2	0	0	0	0	0	0	0	76575.6	86929.9	339264	330267	638494	651784	831694	820422	842007	636152	658502	218242	234665	0	0	0	0	0	0	0	0	0	370014	1303590	2055320	2704540
	-13.3865	0	0	0	0	62905.4	129522	193830	274822	237317	265452	266739	225863	228653	145016	83464.8	52122.1	68358.6	0	0	64513	63666.3	64628.6	126948	261853	476682	500528	738352	801026	959582	969851	1011630	894465	895379	494433	263591	0	0	0	0	0	0	0	0	323423	789646	1803880	2545500	3119050
	-13.3622	0	61182.2	60417.5	60842.7	177060	245702	279522	331129	320103	325776	325706	300995	292237	249119	208358	151171	86586.8	63908.8	67787.9	67317.9	123759	181689	289249	363762	559099	634198	818490	910269	1085560	1104220	1164540	1094930	1103460	849281	734279	214445	0	0	0	0	0	0	0	493474	1380130	2138940	2946850	3475740
	-13.3378	75000.8	116989	154613	186665	261189	320599	340812	379368	374739	382852	340584	345911	343128	315329	296523	266691	224826	172916	188660	205184	254695	289604	396477	447693	660266	718431	923521	1013740	1190300	1240730	1302850	1248800	1289440	1079410	1013380	423829	240976	0	0	0	0	0	282341	1081610	1793120	2501410	3256510	3801360
	-13.3134	186215	227619	250346	265478	323475	374661	389424	432173	390823	440502	391375	389752	396216	365623	365500	336131	282755	270917	266616	301084	332349	383356	469122	566786	733668	758005	1032370	1142940	1352540	1378530	1477140	1401510	1440200	1250140	1271990	801411	365232	222726	270376	270801	280857	307138	895931	1514530	2135030	2857890	3542050	4106290
	-13.2891	246864	288682	315351	338007	367843	414915	418603	461319	432856	498782	461211	432889	450241	405884	419204	375907	337153	336627	351543	372091	400767	471867	523366	672560	799199	835144	1098770	1243870	1408820	1476880	1628630	1548860	1601390	1429710	1455540	1068340	850030	677312	399372	447417	579819	931362	1324930	1874820	2480870	3169840	3837070	4295630
	-13.2647	329105	346019	378380	384818	407100	460472	464933	517174	509521	577931	562993	489308	503612	447111	466201	406578	415116	404027	452841	448939	442949	545406	585526	742493	875868	945401	1126270	1284850	1418570	1512510	1674780	1670430	1826210	1586520	1619990	1305380	1153890	1072040	912917	993521	1054330	1283510	1651240	2148390	2770560	3476190	4026670	4449630
	-13.2403	393174	393572	439073	435444	452665	522796	542322	554384	532575	609315	572892	533523	545477	515395	501143	452102	471293	442527	493810	477223	493810	590050	643619	819989	901966	1020090	1186410	1327570	1485950	1549860	1705180	1742780	1900580	1758910	1784810	1512240	1380280	1325340	1271160	1318270	1351860	1565570	1941070	2361500	3025090	3650020	4211330	4566010
	-13.216	447514	450390	480341	496320	515802	542128	556432	559543	556992	623634	564817	565362	546619	552900	533885	530886	525075	480893	555567	494672	565682	643314	683903	843872	952924	1067000	1241040	1358490	1539510	1622400	1746090	1813120	1963250	1906150	1948900	1695850	1549480	1520790	1518490	1562000	1612710	1828490	2184480	2615910	3213850	3799500	4391620	4667510
	-13.1916	496288	520643	509349	552258	553530	546108	549752	585996	578566	618398	591919	580908	551773	561195	557212	589972	560289	543127	605634	550099	619218	679975	719587	879676	1002340	1090450	1246060	1407160	1552260	1680320	1749110	1887620	2007120	1993490	2038820	1901800	1741050	1698330	1698270	1789790	1878960	2038470	2451580	2895950	3333310	3984940	4518710	4728870
	-13.1672	554201	563746	535227	552527	551296	546152	550994	607950	585686	598301	609103	584190	574869	557861	584306	594608	578476	568771	607704	593105	652512	706368	760993	927113	1021480	1136820	1258600	1431280	1538680	1713720	1752080	1939020	2070470	2052360	2097020	2061650	1973790	1880460	1876390	2009750	2085590	2212520	2731700	3060820	3440660	4066770	4530180	4762820
	-13.1429	561965	582161	553553	565753	548394	548554	556835	615876	585541	597282	606600	598051	613019	576783	613317	588181	603183	593060	623590	637316	681452	732914	803056	943596	1012010	1148950	1285330	1432020	1532500	1717820	1789460	1945260	2097370	2106370	2135330	2141700	2180010	2107780	2085100	2228080	2303740	2495150	2846700	3142960	3566150	4095710	4517790	4802600
	-13.1185	576998	595630	568420	610248	566522	569341	581176	617868	590610	607573	602038	607182	639304	609293	615507	602307	619505	621329	641919	686861	700687	753410	834947	950071	1020910	1158950	1285200	1435130	1559650	1703050	1819810	1962480	2086890	2159250	2224880	2203960	2247180	2248620	2337810	2394690	2498970	2661010	2862720	3225290	3674940	4180190	4549980	4796670
	-13.0941	596845	605238	600471	645999	578879	612956	590751	605846	610143	622851	590472	612758	649162	643933	609595	626376	648405	654843	675149	725186	730005	744115	831041	950425	1040220	1187600	1269800	1444440	1610950	1691490	1833040	1998710	2087070	2205600	2284470	2284510	2300410	2368080	2485870	2529630	2622160	2747920	2928910	3344260	3758700	4197620	4592780	4774480
	-13.0698	635091	628259	629863	655391	609550	649438	622612	628032	614817	618334	578349	619509	655540	655738	610326	650195	654048	661090	691590	726238	734067	754044	832283	939471	1053300	1187130	1279190	1460110	1663020	1718800	1879680	1984750	2089790	2187520	2319930	2378030	2393240	2503040	2549120	2649850	2733420	2814140	3070830	3426820	3814140	4180380	4630700	4837710
	-13.0454	636332	647480	647894	662247	621691	670893	663261	642623	600565	618539	615824	620706	657991	650419	611855	653325	657051	659915	699572	712377	714089	792123	852298	939086	1085730	1166230	1299600	1460480	1682420	1774720	1931900	1956030	2093280	2199430	2377160	2439590	2469800	2543780	2593300	2750310	2833690	2925450	3178240	3487710	3868830	4181900	4658900	4918500
	-13.021	649159	647502	634171	648521	641057	680859	658841	659427	614761	633519	664056	641911	672985	637920	637241	650091	649382	697883	716040	703880	732127	783638	858460	957165	1110690	1184880	1330140	1479420	1633220	1838760	1924600	1970660	2108690	2248920	2392210	2429080	2482120	2528570	2674350	2837060	2875380	3001510	3149340	3529460	3855110	4203810	4669620	4975720
	-12.9967	639378	643108	637704	640326	660654	682616	650785	671523	617577	647461	661579	669058	683146	649188	682642	666689	647133	707207	709199	700341	767741	798733	852779	972197	1113460	1202550	1344530	1501230	1591220	1834300	1895680	2016620	2163440	2294960	2396930	2393000	2496650	2547470	2732780	2887040	2873250	3003630	3159250	3473100	3834470	4293060	4641380	5077470
	-12.9723	602875	651877	678916	659848	687715	668908	660658	655055	636219	673694	644440	675619	676980	651661	696819	682019	665652	697920	704518	721702	771247	870713	868576	979907	1109770	1181670	1335300	1504150	1621840	1856690	1908580	2067590	2195610	2267790	2446100	2411830	2527190	2584360	2733560	2890690	2907690	3011600	3162260	3411190	3882020	4360730	4624410	5195120
	-12.948	602432	671833	701385	677991	711019	660632	654813	662187	659274	684007	654432	696234	684444	651240	695152	710807	674503	707304	729829	751079	759206	902604	882962	989023	1122040	1165800	1350760	1514750	1678360	1853060	1949930	2107380	2167900	2257510	2496370	2461650	2561910	2644010	2735170	2878650	2961360	3013930	3223610	3430920	3939780	4363700	4677600	5213600
	-12.9236	639636	694320	682400	684820	707946	679561	655738	650389	678308	670926	671031	690005	703377	648278	696849	726178	666764	712821	726928	766890	769747	902615	886002	1012910	1136670	1199510	1382980	1504220	1701660	1812180	1971200	2106100	2150240	2307440	2522650	2489080	2582310	2731960	2776970	2860270	2988130	3003930	3268970	3473440	3969860	4350410	4746180	5187030
	-12.8992	664495	711571	686939	697073	673560	682247	670486	638394	679856	683966	672314	667353	724201	657763	685492	718341	657860	718916	720333	765103	781661	882414	891138	1030890	1132630	1246270	1388140	1488490	1737960	1789670	1986050	2091720	2170950	2346010	2503990	2471090	2593620	2719850	2807650	2850790	2963870	3062300	3256050	3492710	3985420	4341640	4791870	5192670
	-12.8749	653489	700490	716763	700404	660945	693832	671303	655951	655126	706182	687532	672433	717841	680046	682627	718311	669785	722619	728580	757248	781944	897550	909292	1030900	1150010	1259100	1402440	1505010	1758730	1828050	1987220	2101750	2179840	2357910	2468810	2471310	2643740	2716770	2789630	2873650	2945300	3170230	3241220	3546720	3995120	4362550	4815760	5232280
	-12.8505	640151	670542	700975	690303	673653	701284	673105	693362	670583	689680	708408	698867	702392	706633	701206	726096	697897	727431	733116	759676	799206	907042	933771	1027750	1144150	1248230	1417060	1548210	1718530	1905040	1981220	2108070	2189420	2369640	2475820	2468000	2673110	2674060	2792980	2940960	3016880	3208570	3320510	3637020	3961600	4418770	4854520	5261130
	-12.8261	647084	666570	694395	692146	701553	680296	688188	724201	666178	687196	721892	731154	706312	728744	698740	744809	708711	735003	738509	755178	831922	902958	943063	1054660	1111690	1244490	1395310	1578850	1701560	1902630	2017890	2121520	2208250	2351500	2509010	2475600	2641540	2607520	2830030	2971840	3037370	3250200	3386690	3678780	3870670	4471060	4879590	5251520
	-12.8018	680708	693533	706801	695406	733455	689561	710743	723701	650997	706562	716778	739218	718296	718088	668259	730307	711773	746390	760725	760918	827080	891933	936703	1058150	1113570	1264460	1385500	1592560	1751680	1886670	2067740	2158440	2271150	2329820	2497710	2501300	2626220	2619100	2820190	2964700	3041510	3251660	3414910	3678230	3878720	4525650	4907000	5251590
	-12.7774	687352	729035	706570	707398	770933	713839	745376	700367	665745	717916	719333	714417	713694	726909	674593	726823	731086	757797	769811	765984	796446	883876	954577	1035300	1155600	1275350	1384280	1587600	1792150	1893770	2079620	2194720	2327230	2326480	2490110	2521740	2636820	2718290	2824610	2987180	3110900	3225680	3401840	3704830	3970930	4526330	4985920	5293380
	-12.753	677501	733541	699278	715976	769303	714816	762213	706969	687002	702679	737170	718878	714898	715749	713533	736569	750288	752556	765931	766745	775088	884790	968717	1026650	1193980	1287260	1365970	1590150	1779370	1870160	2052530	2171740	2343070	2356000	2541640	2550480	2658590	2755130	2887110	3011230	3129800	3224230	3440760	3725900	4050440	4453250	5057530	5348210
	-12.7287	686946	715909	700572	718774	731556	692459	762914	701057	712067	683049	733798	744861	719330	713280	730702	752530	738957	752545	755559	771198	780493	884924	962149	1052050	1176800	1302590	1372840	1589090	1758850	1881900	2006230	2116360	2339800	2376870	2562870	2607180	2693130	2781210	2933250	3019990	3120650	3265430	3531910	3685070	4132800	4436570	5095700	5387100
	-12.7043	698913	711896	703530	716372	727636	698677	757353	703608	723201	707304	714190	771068	713884	726417	724749	752728	736849	767401	743709	759617	809508	867240	944002	1079120	1140440	1290200	1414200	1585570	1729840	1903770	2011630	2113800	2341830	2361210	2552410	2657770	2706860	2811730	2927030	3049700	3141780	3277620	3565880	3679070	4170560	4513930	5086830	5391430
	-12.6799	714451	736558	701150	715749	733373	700132	737509	708610	697095	753078	707103	771183	700296	738546	709703	778099	747569	785834	752686	769855	823201	869657	929523	1081330	1147470	1273620	1465640	1589450	1730860	1918590	2092390	2144100	2336190	2360270	2548850	2687880	2683870	2810870	2931190	3095510	3163100	3247060	3533990	3735260	4150490	4598420	5048730	5418780
	-12.6556	724282	750598	706174	700848	726085	723600	720217	694347	692925	754615	734928	748975	684850	730810	722552	735801	744011	808580	779456	805133	838714	882298	915894	1073060	1177880	1258650	1488740	1608400	1756550	1911320	2140900	2163060	2345130	2420770	2532440	2649310	2662640	2827210	2945440	3145220	3210960	3216470	3484590	3718310	4166460	4605570	5107210	5432890
	-12.6312	732660	750769	715316	687864	730855	735339	702985	685242	715812	734309	750698	728393	691422	704097	744503	740251	739337	810952	796681	817766	877203	889109	914883	1067250	1195280	1262180	1440130	1629600	1764730	1962490	2129290	2131930	2369540	2436310	2526200	2630040	2681400	2870600	2961060	3151180	3243820	3225510	3506850	3690590	4147760	4591330	5218400	5425810
	-12.6068	743638	739759	737845	705708	735342	750352	706689	696085	731679	727722	741754	735372	740445	721396	756510	758080	741157	800862	787479	796282	894357	923618	965315	1068950	1188630	1285740	1426990	1614840	1766320	1987760	2128070	2113020	2379470	2452510	2534920	2645800	2730470	2897400	3009970	3137030	3190440	3299370	3522070	3751260	4129840	4612500	5249620	5506030
	-12.5825	746225	740035	733914	732974	733522	761441	728464	722940	725040	710050	727632	773190	751952	769777	757319	769031	735794	810840	775320	771560	861563	933745	998862	1081340	1194750	1280950	1455980	1599740	1782690	2008800	2158800	2176140	2378480	2445040	2557680	2675380	2758930	2892240	3085670	3107650	3171220	3403370	3529550	3816180	4198100	4649650	5222760	5575010
	-12.5581	752450	743944	696025	744115	751347	769919	735652	747703	726014	692586	708177	764854	736711	797479	742075	763238	735428	827871	779751	782164	837718	916476	989392	1089900	1214900	1259610	1463510	1627680	1818460	1985840	2174330	2222260	2387860	2445120	2586440	2688510	2774110	2915510	3139590	3114160	3213990	3436840	3547130	3820940	4239930	4720530	5200460	5571700
	-12.5337	750735	728774	669334	739378	782112	761605	743078	734384	736353	696842	696405	751847	760628	788061	729964	747487	753835	829150	797722	817707	865644	926960	992410	1067280	1211840	1265970	1502910	1692820	1841510	1960850	2160640	2209120	2432350	2473100	2625260	2695060	2783620	2978940	3111940	3198700	3197680	3393320	3561230	3790160	4299000	4773800	5244110	5553270
	-12.5094	732047	728211	700277	728349	799878	751564	753183	731612	737979	709766	701806	737267	767912	764641	719643	725630	771709	817558	807707	838755	901048	925304	1007380	1046790	1187320	1285020	1530450	1737600	1807020	1984760	2129420	2210350	2461770	2490760	2627050	2728630	2808030	3002610	3012460	3252980	3194830	3361240	3548670	3808500	4357190	4771660	5293090	5583430
	-12.485	725472	714298	756491	732287	799471	741892	753313	740836	731724	735197	722485	721116	767293	755189	752336	752765	782082	815144	823548	836692	911787	916076	1023430	1058770	1192050	1318720	1511990	1702850	1798340	2021480	2100760	2264510	2444910	2492800	2594110	2750360	2856320	2942730	2983680	3235420	3233480	3395860	3553500	3908480	4315820	4792220	5226380	5607200
	-12.4607	727848	705051	771918	730747	775353	726286	746349	751112	733358	740523	732694	753186	782809	749695	774831	765898	787129	790225	854618	806461	898900	920552	1037720	1092370	1196770	1345220	1498590	1662820	1848520	2002060	2132730	2329060	2419690	2526260	2610040	2745130	2860100	2887110	3025980	3224550	3258870	3473880	3579240	3970220	4255480	4815890	5132540	5598970
	-12.4363	722662	712907	762776	723787	757293	743507	745051	746420	750463	728490	735327	763626	782317	750131	781735	777647	776241	764854	856539	794093	905551	937068	1049180	1112920	1173690	1339130	1490400	1661740	1901430	2003440	2174260	2354780	2412500	2547600	2661210	2751510	2844870	2911000	3018690	3219430	3332970	3552030	3568410	3924290	4298510	4801020	5126880	5534280
	-12.4119	722134	733936	755286	734921	783384	775674	742828	734805	763224	735227	728856	735208	788736	762884	785987	808378	788792	768043	838770	809523	883954	938411	1052470	1102290	1179330	1331070	1493340	1686650	1899270	2007050	2220000	2317400	2421960	2566420	2669050	2741750	2847540	2930590	3031380	3206660	3372560	3566960	3562680	3872390	4357600	4830230	5214950	5527020
	-12.3876	751942	749676	759665	747397	805417	785976	748934	749065	779602	735659	719863	762653	786062	762552	757438	813567	808289	788755	831023	826390	858247	939754	1032040	1082320	1199440	1315170	1487610	1695150	1857170	2024820	2230000	2310620	2453670	2545400	2678310	2779430	2894140	2936410	3127110	3220510	3377490	3533900	3637550	3857450	4351070	4912690	5286030	5632750
	-12.3632	803286	732851	761422	750721	794559	773757	767118	782377	795122	736771	724365	782727	772959	764149	726674	813395	812407	804708	828979	819602	866785	950586	1029610	1081230	1213930	1299010	1499790	1685220	1852700	2026990	2218290	2334090	2467320	2504910	2686610	2826740	2881320	2964800	3169700	3242710	3364010	3525210	3728120	3947080	4383610	4911600	5310300	5709800
	-12.3388	808882	743970	787752	744775	787282	748095	773462	795092	801836	760676	740766	760359	747341	774544	745062	811896	804503	788251	829120	831164	904510	967322	1016680	1098250	1228550	1341950	1516130	1642870	1904820	2004780	2171540	2329740	2467200	2479290	2673830	2807620	2860090	2969680	3167300	3261600	3384660	3506150	3755160	3992190	4429130	4828360	5301810	5716540
	-12.3145	781972	764048	823656	743447	798214	743515	775745	787990	810478	769434	776547	737114	753727	777248	789176	816069	794010	786483	836159	868117	932678	958851	1015860	1123110	1208980	1393730	1507750	1645700	1941250	1998340	2148320	2300200	2478740	2461470	2692530	2782970	2876220	2982160	3163250	3274230	3404210	3482820	3733250	4013220	4439550	4790710	5359910	5728450
	-12.2901	791834	773164	832324	752847	800579	757718	779661	786580	818714	753966	799609	738166	771217	790131	812746	824074	769986	811728	847285	866834	943145	947624	1015380	1137370	1214630	1390730	1524870	1679890	1934270	2029970	2177940	2326470	2487840	2505670	2703320	2800440	2920850	3056320	3143300	3314340	3406620	3499410	3694010	4014770	4444310	4895440	5421580	5864650
	-12.2657	805448	790833	810616	778117	791396	754272	762791	803958	812944	766991	801000	717502	768035	792063	794805	793690	786920	823201	848262	858688	927236	957277	1025520	1146450	1259120	1362480	1549770	1683500	1912760	2045400	2246080	2364080	2479030	2570730	2694100	2831910	2983510	3097850	3149280	3246610	3425690	3521370	3713050	4028800	4442480	4972760	5458570	5942150
	-12.2414	811583	792030	784861	803440	799777	764246	738181	790374	810344	790176	797893	726879	778841	775085	760568	760426	815655	831366	823123	851138	881131	965506	1008820	1147550	1280890	1353890	1554930	1687860	1903210	2053020	2298840	2336050	2478290	2627180	2705410	2852410	3029690	3080270	3171500	3226400	3438830	3552570	3783740	4006180	4417380	5002490	5437960	5853280
	-12.217	826682	787300	778490	800560	788598	769572	734406	739635	808736	792858	800072	731672	780605	773470	757121	766715	844081	849646	808307	829590	878531	962346	1002590	1143890	1268890	1353180	1540890	1699880	1903750	2073360	2289940	2370740	2484840	2656010	2729390	2886540	3019990	3100170	3245750	3276010	3432170	3635800	3791430	3974460	4460980	4999320	5423670	5818590
	-12.1926	833968	760393	772787	802649	782060	762507	764716	727159	789408	787509	782899	743257	793958	766543	776737	769509	840512	844167	823182	829926	916196	965737	994517	1154860	1228460	1361970	1534310	1663050	1915340	2078460	2212740	2389750	2500290	2635800	2716270	2856320	2959800	3120910	3339090	3312310	3427620	3664560	3767110	3986960	4499670	5043070	5424050	5795600
	-12.1683	818113	735137	775450	833675	793779	758889	788706	756125	785159	795540	751377	774227	794298	748871	786409	779911	839930	831638	834421	844186	952335	962794	1009620	1165640	1229330	1385310	1551860	1663850	1949660	2080200	2177410	2391620	2541360	2632820	2706600	2862900	2947720	3113360	3325500	3333120	3467700	3626090	3780410	4069510	4461740	5149900	5415660	5820540
	-12.1439	798152	742996	777491	820586	801586	775976	806692	787256	792455	775357	743940	796815	780758	766610	770508	814935	834659	822369	835789	840232	931485	967139	1033130	1163260	1267130	1390490	1550070	1701480	1923560	2070190	2224280	2369530	2547920	2626120	2718210	2887940	3022010	3117630	3327740	3391730	3479860	3603220	3814700	4116270	4438600	5155210	5430400	5871090
	-12.1195	796878	772022	795230	785253	796539	791362	806025	803488	802265	760833	763276	800187	782515	782261	781575	832589	821899	805047	832395	853421	930690	970500	1036160	1139810	1290280	1388450	1568990	1720530	1909240	2108650	2312940	2382650	2550060	2612290	2799000	2889320	3059560	3113240	3294910	3530300	3447450	3636280	3833730	4180710	4456010	5089540	5463580	5899040
	-12.0952	812378	795118	815017	780143	776409	798576	796625	808128	804965	742731	783018	776301	774701	788915	786200	813074	824253	822481	828475	868587	942835	962839	1023720	1144040	1308080	1391200	1604490	1751000	1933620	2151300	2343840	2431570	2587080	2626860	2878520	2933650	3021340	3072260	3219400	3588280	3507320	3692790	3799520	4187460	4496620	5108270	5535250	5853610
	-12.0708	813524	789359	794096	816144	791258	801724	798643	801493	803802	753992	805073	757479	766498	809534	800836	797524	821485	841485	824577	859422	930929	965543	1030250	1150600	1295400	1395300	1622840	1719600	1950100	2157550	2333070	2481420	2581460	2640080	2860540	2918880	2980270	3044230	3248090	3487110	3546260	3717740	3809070	4219080	4532050	5088500	5581400	5887670
	-12.0464	808604	794641	759091	853671	821873	809124	811836	784771	805349	762560	820989	758867	771758	855375	823138	802496	790213	857468	841362	858512	921343	991649	1052720	1143830	1297810	1408420	1594320	1682540	1948190	2167870	2322270	2474470	2571250	2643470	2799660	2945940	3024240	3091740	3338530	3449720	3531360	3707490	3871980	4216470	4584440	5144290	5555000	5863610
	-12.0221	804254	798050	766226	859109	817953	800549	814271	773544	825920	766282	809784	790254	771694	891850	830094	830724	787129	868426	883018	868893	933279	1015770	1059530	1164990	1314250	1402270	1571750	1719090	1965180	2218570	2327260	2480870	2627930	2679570	2739430	2970620	3058660	3160170	3387620	3459070	3544920	3684400	3914450	4202130	4684850	5215410	5551050	5934560
	-11.9977	821776	807718	800959	828065	812683	786487	785234	789542	855431	773731	774190	838490	777468	866629	814525	869180	817476	860415	912622	879407	941343	1026940	1035960	1189050	1313780	1391170	1577800	1791960	1984200	2241620	2351590	2483380	2638520	2729590	2787930	2964520	3080670	3210680	3396820	3441640	3590360	3709210	3935140	4197130	4734920	5252900	5713820	6096890
	-11.9734	815333	817151	817241	800639	812664	791004	779273	809408	836759	762649	761664	824797	786185	824260	808087	861399	839437	853279	904685	893301	964748	1029710	1038710	1175420	1304120	1414290	1604370	1814100	1977590	2233660	2377280	2472910	2609040	2762270	2895670	3027250	3107440	3197840	3429610	3465690	3634110	3731910	3929160	4278980	4704490	5280390	5870660	6223360
	-11.949	789797	814894	816845	801179	797875	791519	802597	813999	797994	762888	761512	801731	775260	800042	831071	822765	835767	859851	876916	895472	1001760	1033500	1055450	1161610	1313750	1428760	1641130	1785770	1982410	2191480	2385940	2491810	2568260	2784780	2910710	3063140	3135180	3184080	3450210	3490780	3621150	3708930	3944680	4341200	4677880	5234580	5859430	6139130
	-11.9246	779072	823936	808964	801884	788002	806886	826539	804369	800724	778583	774924	810031	794469	789203	835995	821560	828714	863275	865129	881843	988012	1044780	1076310	1183230	1312510	1431680	1639150	1762190	1953220	2158430	2369020	2457980	2594800	2779840	2906670	3039390	3099560	3219130	3464810	3548330	3624990	3720280	4033300	4339160	4660830	5185380	5757290	6030950
	-11.9003	778100	836066	777118	802959	784313	811209	829083	788136	779967	780948	790381	822164	845845	808856	816088	838703	816084	861582	856953	879963	942309	1046180	1103030	1183080	1292480	1459710	1629590	1778950	1978780	2167080	2400000	2435320	2629250	2767070	2911240	3025120	3144830	3265510	3455100	3538890	3664190	3737040	4078410	4299560	4659340	5237980	5695580	6065330
	-11.8759	796854	839557	740788	849113	780609	792906	823835	794275	785107	776580	795394	833540	836979	824197	794607	846271	807151	884626	841582	894245	929314	1033270	1068350	1177690	1340370	1460400	1655660	1781380	2031760	2175200	2443050	2502050	2650670	2758080	2919900	2985820	3198170	3274290	3420170	3496920	3677250	3756110	4050570	4383530	4697430	5271640	5676640	6195550
	-11.8515	813612	839538	753022	884611	774361	803011	844547	815625	808755	806263	777274	823473	798513	833063	808613	838662	837957	884200	839008	920000	934678	994327	1046810	1179600	1384800	1454430	1668960	1802980	1988660	2182410	2385680	2563400	2699420	2776440	2904360	2970060	3161710	3295780	3405110	3526910	3656000	3778810	4069910	4410750	4785100	5342490	5727960	6219070
	-11.8272	817015	828904	770691	860582	797591	821448	826972	811049	814219	825215	794510	827449	804055	847252	840784	824264	848848	850724	871578	933928	927926	977091	1061430	1163720	1372650	1445490	1668790	1773470	2011320	2226490	2345520	2537410	2734440	2739710	2996180	2983950	3142630	3273430	3485010	3558170	3613810	3792090	4075830	4385380	4853810	5337560	5796700	6147680
	-11.8028	817678	823533	778438	839538	824611	834406	807304	795148	795077	795920	830471	832384	814473	853067	850306	826841	857621	850549	895815	928851	924555	993305	1084380	1165320	1365060	1458130	1678830	1777930	2037880	2280670	2348120	2530310	2751860	2690190	3026140	3052060	3096310	3280080	3570360	3576010	3631770	3828560	4108060	4393120	4879730	5348530	5861350	6146970
	-11.7784	819422	829963	805204	833011	835547	827065	818430	802906	790631	773638	831362	799400	806625	840612	825353	840038	876036	840456	879661	936938	955017	997993	1118630	1164270	1386340	1479050	1656490	1799670	2024800	2298860	2355030	2557250	2769560	2717960	3014430	3096170	3074310	3318460	3591360	3579650	3708600	3882250	4127210	4399460	4824130	5386720	5876530	6190070
	-11.7541	831339	846371	845853	851858	829064	817878	844678	800053	808688	801858	811720	784033	790695	830340	815428	849191	910780	833317	843257	919956	953935	985558	1116460	1193130	1361460	1453920	1644260	1818760	2024110	2283510	2398180	2566250	2789640	2763730	2983220	3103860	3115980	3333700	3525970	3595000	3744890	3914030	4112930	4439480	4761450	5358870	5860710	6196030
	-11.7297	863536	869493	864946	861869	833458	815062	863093	792854	836263	820933	786345	793242	790557	831026	812022	869370	900209	829363	842022	916330	937699	981790	1103230	1213370	1332500	1439010	1643510	1822730	2069990	2254970	2439770	2596330	2798230	2809590	2970730	3146900	3156340	3317820	3484780	3584190	3740410	3891400	4121150	4486220	4797420	5375470	5922020	6242850
	-11.7053	865836	854335	861358	835114	852149	794119	871757	803671	822720	827468	812048	811754	804279	852451	796107	876707	862444	836353	848065	953670	946017	998497	1086240	1236180	1340880	1491350	1669650	1837360	2084630	2252710	2438110	2594950	2786670	2875400	2977270	3171190	3184230	3310230	3541950	3600890	3750380	3875950	4196520	4513750	4855850	5501610	5971400	6331760
	-11.681	861336	823179	856580	821302	844320	780441	874365	844462	778251	809982	822981	829631	807931	882384	787890	863924	835942	822742	880627	962913	948195	989008	1094370	1250140	1333670	1527140	1700930	1857340	2079070	2294680	2442610	2586260	2786880	2918270	3043000	3193960	3209310	3353770	3561750	3645630	3758510	3904900	4217550	4513520	4912850	5553880	5969060	6378240
	-11.6566	840304	814413	848430	828986	824995	773973	855547	860970	788748	801672	820430	818486	807878	873850	810799	861742	851090	822690	884398	937016	939400	977467	1090980	1232290	1328700	1534380	1682650	1865010	2102400	2324390	2427170	2639990	2826870	2902970	3135660	3211530	3213440	3433050	3553780	3640150	3827100	4001070	4141150	4488010	4983360	5520260	5963310	6324610
	-11.6322	831015	809620	831798	837475	816110	780005	842552	833913	826062	825569	846353	798759	827696	843055	842999	866517	858766	868109	873958	901843	943503	1009350	1087580	1213730	1355600	1533230	1645160	1877830	2144680	2355380	2446620	2676400	2828810	2878820	3141800	3150410	3227320	3502670	3630860	3632410	3861960	3999740	4116320	4515880	4998330	5489930	5966680	6295620
	-11.6079	851532	795081	844924	844659	801661	816629	848535	826647	822772	847953	836028	801485	848490	836110	849366	864324	845532	896815	901500	908624	947710	1047670	1105390	1210540	1347980	1514510	1662570	1883110	2163360	2371370	2508640	2673080	2798060	2942920	3059760	3123130	3293720	3477720	3616070	3699980	3796050	3981730	4169240	4521500	4979730	5522100	5978070	6341390
	-11.5835	855015	790788	847188	841306	817229	837509	826315	846315	810650	825857	799911	821041	862115	854219	846968	844297	850840	862227	942395	938367	953077	1035550	1107260	1217240	1331600	1483750	1691030	1879070	2117160	2360510	2544650	2638550	2804070	2977250	3041000	3178560	3315280	3426320	3549410	3755660	3775690	4056010	4220310	4524430	5009240	5497760	5968560	6379540
	-11.5591	848123	813138	834562	862690	829087	834738	809188	864089	824768	808210	780333	840982	856368	853328	833559	838035	857722	862723	948269	942175	977098	1008720	1117040	1230070	1332900	1498050	1695440	1849710	2106590	2341400	2553780	2588850	2781510	2979790	3071420	3197470	3266420	3457320	3573850	3746100	3818230	4047860	4208900	4563840	5039840	5486040	5984380	6418160
	-11.5348	866841	851619	837431	866595	825965	835860	858878	847942	837308	854447	804678	854764	831500	830780	829158	861556	894875	908348	923331	929288	1023740	1007820	1110670	1242300	1352250	1553660	1727110	1834610	2109290	2337610	2531500	2572860	2755160	2975750	3071900	3204650	3234580	3476860	3587980	3707510	3832820	4018930	4229030	4581700	5024140	5579590	6065840	6467750
	-11.5104	867592	872082	832227	844402	824126	844357	899665	831478	809165	872809	843555	838576	838415	826256	830769	894767	902869	930467	896975	936449	1040010	1021660	1106590	1258410	1396500	1563430	1752630	1865390	2119550	2311440	2515930	2622460	2803990	2974130	3093390	3254570	3267620	3498790	3567530	3724530	3845440	4051840	4265310	4572460	5023240	5625770	6130910	6517410
	-11.4861	854230	876341	839437	859407	852089	857576	895327	844853	816692	851496	845987	843067	862798	857625	824130	898628	885845	932607	907352	930086	1023240	1083590	1107370	1249120	1379640	1548300	1740630	1886850	2159630	2297220	2508930	2688880	2863290	2992840	3177920	3283110	3329810	3537230	3578260	3783710	3893760	4073670	4259240	4582450	5062940	5597410	6139310	6562400
	-11.4617	846598	887244	849109	838016	891295	859352	871914	846871	817468	856703	826666	871716	873201	867229	836726	891705	895077	919169	941668	931850	1005640	1110970	1099670	1261940	1369480	1556280	1720640	1886960	2151420	2316100	2506680	2719290	2901020	3020630	3232660	3311140	3374940	3519990	3587310	3830610	3922500	4054850	4210920	4539490	5141570	5622250	6096070	6589430
	-11.4373	857568	882466	841023	839456	885718	856073	864219	808404	809852	869657	822690	868710	856737	854622	875144	909344	891582	922548	944756	929650	998631	1063850	1096630	1287140	1412040	1582370	1707420	1913670	2125530	2331300	2500790	2751440	2878850	3007380	3186270	3316220	3422210	3481940	3607550	3835960	3903980	4051570	4300000	4534070	5152460	5656210	6115590	6631130
	-11.413	901944	876386	838885	853727	852757	854077	859732	795032	809285	880064	834700	851120	842433	845420	887651	888370	879508	918956	942488	916315	1007560	1032630	1125780	1289620	1453700	1578540	1714370	1963150	2161210	2338500	2466020	2785140	2879210	2978660	3189750	3300050	3454950	3476650	3606980	3815170	3912890	4024060	4356020	4565140	5096140	5696610	6135480	6633150
	-11.3886	899986	878658	863260	862854	864454	859560	845663	797408	833052	849366	838165	837599	857155	842239	893521	867542	879072	864536	947076	915976	1001710	1021960	1136000	1307100	1461410	1571920	1723400	1979310	2219540	2331860	2465400	2765560	2912880	2991480	3245610	3277060	3448290	3471370	3623330	3840980	3944930	4066180	4386850	4615080	5119740	5695590	6135610	6603520
	-11.3642	852414	869191	848423	877285	877438	851560	819713	796263	851839	818572	835017	842115	878229	859150	909993	880702	890097	856401	962052	916539	992611	1026630	1103080	1291320	1448970	1584340	1727060	1948270	2221710	2346450	2525030	2734700	2959330	3020510	3265720	3267470	3416420	3436410	3663490	3878800	4000760	4124790	4375640	4708160	5267460	5696350	6109420	6658300
	-11.3399	855669	860112	847371	854029	877043	844618	809258	798777	862958	820829	817024	869542	896841	872205	907650	896502	901388	901254	967915	929739	1002090	1025500	1088090	1276310	1444490	1581210	1763100	1926320	2201370	2373840	2622210	2732810	2985040	3044420	3257140	3299540	3381790	3446340	3716360	3902220	4034270	4153750	4415160	4773390	5326440	5714530	6045350	6653590
	-11.3155	878239	868855	877610	830318	882507	832802	825592	814510	861284	820661	805372	890053	899825	864600	902865	918684	901806	926688	959217	923092	995561	1025550	1115110	1258950	1471460	1595160	1803480	1921310	2242640	2384590	2669590	2747140	2974300	3047100	3263330	3346720	3356090	3510830	3744720	3916120	3989930	4166410	4498220	4771710	5287070	5779260	6053270	6614850
	-11.2911	902096	894581	889516	845297	875763	846047	860161	851798	871437	833861	819270	894029	892291	884640	897251	926986	904603	940317	957098	920769	980347	1085560	1129590	1249820	1477930	1591890	1813270	1921490	2262730	2398860	2655280	2767270	2941640	3056570	3285440	3415650	3363600	3542160	3804330	3888340	3966530	4192800	4506310	4743970	5255880	5846070	6208950	6628050
	-11.2668	892826	924607	879896	864876	855439	890403	867140	887669	889292	866621	883753	903022	899769	926289	873488	905651	917464	932977	965886	924577	974692	1110860	1134130	1235490	1461380	1593930	1823540	1915500	2227190	2424790	2621220	2794490	2932280	3125310	3303530	3491280	3404730	3579860	3849620	3912090	3994050	4233510	4470970	4762040	5242830	5848500	6363020	6677940
	-11.2424	887506	931630	867494	859620	874812	881783	854641	891795	875677	882686	913309	898699	924596	915349	869836	913432	952410	919616	962764	921884	977710	1111880	1139310	1255820	1459400	1594040	1849500	1947600	2192690	2437970	2598640	2783040	2907880	3181160	3297830	3512150	3491720	3612500	3863410	3984970	3987890	4263250	4452050	4823550	5199160	5861590	6349310	6654850
	-11.218	901530	908650	859027	858057	888128	887472	828975	886270	848333	884958	895655	880493	941436	872731	900179	929277	962794	927815	947729	939482	1014480	1104150	1144620	1296620	1447070	1582530	1870650	2001420	2200450	2413480	2588540	2758980	2920650	3159270	3253680	3500530	3543250	3655570	3892160	4031200	4017080	4296000	4462180	4829400	5195880	5855980	6266440	6587900
	-11.1937	905386	888292	854973	863924	881131	891571	824685	895058	831716	880911	872865	903018	931033	883216	913805	910560	966852	921660	945920	973682	1059150	1099210	1169470	1347150	1435800	1566410	1881310	2010940	2229100	2424160	2625890	2768950	2969840	3165790	3275830	3466650	3540390	3676900	3897130	4001990	4077620	4282080	4396450	4813930	5164700	5882650	6309830	6617820
	-11.1693	915938	874268	856446	860769	879281	915166	859855	899329	835062	887125	886647	928579	901604	903085	893809	916054	967826	909124	938833	991104	1055520	1099680	1191150	1355840	1450350	1575680	1882840	2034150	2224710	2472570	2646270	2789590	3070480	3102860	3322480	3459220	3542250	3690110	3857800	4015620	4130600	4257450	4454370	4781370	5172190	5879190	6316620	6737660
	-11.1449	910746	866386	847170	864077	895875	941884	892134	874749	843969	907285	904902	914137	888579	891198	880030	924058	970757	931843	938680	990772	1043790	1102390	1207270	1318310	1457120	1611710	1880600	2075800	2256300	2457850	2607740	2770420	3110980	3082750	3291890	3485340	3551650	3691100	3843690	4083020	4152660	4298440	4540210	4803700	5243370	5860760	6324680	6793670
	-11.1206	908159	895737	898796	845651	928732	950556	888292	906796	873551	912044	903022	900541	896352	863231	907650	944883	963980	952611	957505	990675	1048480	1097430	1214190	1293520	1446000	1653600	1892200	2052140	2321670	2455330	2577310	2804190	3044210	3120260	3246150	3487340	3541790	3683400	3864550	4130150	4115720	4337580	4608050	4842390	5331860	5920690	6384150	6836460
	-11.0962	913692	916300	935218	845465	946572	919370	870191	922026	883533	907807	889855	898915	918609	855070	934954	947210	966121	938836	996580	980903	1049490	1106580	1208010	1322480	1463710	1638100	1904770	2028050	2353640	2483260	2600780	2856010	2989250	3111950	3280680	3444710	3532100	3664600	3922100	4122650	4129400	4347580	4640030	4799280	5319330	5969380	6387990	6849900
	-11.0718	923946	918449	944547	879068	948590	884790	866252	949467	877393	897080	903163	887893	915815	895599	948553	925170	965282	931757	1027000	964263	1048810	1096360	1211100	1349500	1514240	1618090	1893590	2021720	2333330	2515510	2651560	2864480	3007060	3107000	3400460	3439010	3520030	3671020	3956180	4064300	4162240	4366290	4628600	4739860	5244550	5925870	6329870	6773260
	-11.0475	927632	899239	931791	909415	918997	888963	877997	955114	885842	883652	908975	881522	909508	925036	947900	935752	943905	945196	1005800	972398	1041090	1100950	1185760	1352300	1541840	1621410	1881800	2055780	2297060	2541060	2689490	2852240	3020510	3089580	3445030	3434150	3520060	3663080	3917220	4061920	4142510	4396750	4524310	4809120	5201300	5852250	6316900	6711300
	-11.0231	944216	900754	901078	932373	899717	896170	897852	950272	901955	879240	910851	889389	937296	935274	923734	926446	928199	967285	966889	1003620	1029830	1103510	1154830	1390130	1515300	1635090	1879930	2076550	2276480	2494680	2737540	2844270	2994270	3101610	3443690	3436590	3559100	3668760	3904210	4124190	4237170	4395000	4500580	4942550	5201270	5841030	6349440	6766110
	-10.9988	975835	901283	883674	936009	909874	905808	914771	949601	892425	882630	905748	919150	928266	940944	898285	925875	921160	980243	959523	1028170	1040630	1116080	1181850	1406600	1485300	1658320	1893910	2101500	2306470	2475150	2773400	2884470	3022100	3079230	3464800	3475380	3635030	3689980	3952040	4108910	4266000	4432650	4542620	4980860	5277150	5913050	6402090	6836670
	-10.9744	972322	899885	894473	922194	932063	938064	918158	953335	894062	887341	905480	936774	926162	948079	900634	957807	920705	990806	965442	1026220	1058790	1176500	1220480	1394330	1483700	1678940	1924480	2117080	2327970	2457940	2809670	2895940	3050080	3155430	3466680	3518220	3693960	3773450	4003350	4127870	4251740	4434520	4515760	4962800	5393720	5941370	6438320	6805880
	-10.95	951244	906282	916401	910541	936285	967203	902343	952731	915226	897904	898438	942947	945714	937852	929142	975323	940332	992742	975796	1005680	1069270	1197530	1228380	1370950	1491280	1693030	1893290	2125790	2299870	2447310	2819610	2892570	3034200	3179280	3474790	3547060	3696860	3788980	4040690	4169760	4271470	4339020	4503680	4945010	5444150	5930380	6405440	6781490
	-10.9257	939902	908881	921880	909612	924368	972301	897975	932324	902410	901966	888665	972622	938389	940485	926237	954006	951694	993238	997035	992913	1109930	1181690	1235330	1369670	1498980	1675560	1869160	2109900	2278020	2481630	2790740	2898530	3039260	3131610	3468600	3599600	3645950	3769360	4050730	4198930	4238030	4285230	4620940	4975010	5479770	5916930	6441020	6798590
	-10.9013	940052	897885	891459	945289	911123	960369	919519	921048	880672	897624	880105	985472	932936	931440	905845	958490	939269	989262	1019940	1008440	1153770	1161800	1237810	1353820	1516560	1661180	1865490	2075200	2310240	2553170	2797990	2904100	3035370	3131250	3434820	3649210	3616950	3823420	4008100	4207380	4250390	4342300	4689500	5018820	5474810	5935830	6554400	6864010
	-10.8769	951764	902623	923469	972059	942406	909653	941466	938437	896252	908419	873492	978523	955599	937949	914491	961671	950948	997005	1027240	1030010	1126780	1133450	1242050	1350480	1518390	1685000	1876260	2044420	2342500	2638270	2821860	2940760	3041790	3172110	3409970	3657730	3647770	3869150	3979620	4219120	4286650	4422380	4662510	5030710	5402510	6001060	6640590	6908110
	-10.8526	966255	910634	978956	962249	968657	890914	946658	939941	917360	923387	884249	981231	944323	970951	936315	970112	980049	1012590	1031390	1037120	1083890	1126790	1222320	1361050	1508130	1692900	1912150	2064050	2358280	2654420	2859580	2957610	3066810	3164770	3407780	3633680	3679880	3915350	3998150	4196000	4247650	4459640	4675350	5036640	5416670	6012330	6626980	6866090
	-10.8282	955729	932667	987288	942014	966304	915875	937867	942798	917277	932671	933961	944126	911179	976826	945976	978493	978281	1015890	1020320	1042170	1066920	1141820	1215000	1376780	1516800	1692000	1962180	2128910	2367810	2595540	2823940	2962970	3054790	3186920	3456510	3552630	3702570	3900330	4034270	4157740	4287370	4485110	4704310	5003350	5468130	5965460	6600800	6842840
	-10.8038	931578	940698	959709	927031	963506	933055	920627	942137	908620	915148	976766	919646	942108	947695	933648	964241	958549	1048650	1014050	1050490	1106330	1165250	1243740	1404340	1522620	1715840	1942640	2182240	2373930	2537660	2797150	2927890	3046970	3240830	3521350	3545690	3723050	3835490	4062230	4134290	4366190	4471760	4751660	5031230	5555140	5972920	6656110	6863780
	-10.7795	926088	938057	932313	912682	931007	905968	922667	937591	896990	887460	960231	910866	984517	921261	946252	965274	960552	1078150	1031450	1031030	1126260	1166120	1244010	1391360	1523080	1733560	1894050	2166680	2375100	2549390	2864940	2858680	3063800	3284030	3570520	3627910	3742040	3820880	4038740	4124320	4380550	4441410	4764190	5115360	5622530	6022640	6693410	6838840
	-10.7551	933439	977643	923193	918247	911261	886625	950933	944278	909228	886073	926710	924883	974875	947359	948620	965819	965714	1069540	1040200	990518	1115260	1166320	1210030	1340430	1529880	1746780	1894830	2151290	2357350	2623970	2893310	2892950	3029130	3322080	3568570	3657660	3774990	3837330	4052130	4186680	4447230	4447390	4724520	5112730	5636990	6099470	6658240	6898880
	-10.7307	959851	990526	927251	937807	917125	898624	963872	949396	940116	902246	927893	916091	948273	966740	970903	953130	986665	1062670	1026540	987949	1125650	1188720	1230520	1329690	1512090	1755580	1934970	2205900	2304160	2661990	2852590	2972230	3001530	3336960	3519140	3580140	3760770	3884210	4084260	4249920	4491580	4492590	4722860	5178730	5628630	6107260	6687280	7005410
	-10.7064	990996	1003140	953204	971906	910851	951910	954297	938299	954364	932354	951690	908176	940358	943648	1007710	967441	1013390	1049650	1024360	1036590	1126680	1179700	1272780	1385210	1530220	1777780	1944680	2164940	2299510	2690530	2818260	2978800	3067280	3315500	3488920	3590410	3719740	3941440	4132180	4234950	4485560	4533250	4733520	5177380	5532260	6084450	6726670	7078910
	-10.682	1007760	997669	972525	977617	928113	973655	953525	930019	941339	957288	956979	970977	956255	936446	989012	971813	1016850	1027430	1043260	1064230	1124510	1155260	1314170	1445980	1565470	1789190	1956330	2096920	2333700	2647030	2809310	2956230	3157850	3328350	3448510	3636410	3706150	3941760	4142660	4228780	4416780	4547850	4752840	5153960	5527040	6123890	6714850	7086320
	-10.6576	1001540	1006360	972369	962257	971988	965450	918736	940590	927363	944901	950992	1009360	919922	936487	968131	968702	1010730	1017110	1031880	1042570	1102910	1154960	1306840	1462770	1570530	1787240	1986460	2077930	2371820	2602230	2808970	2976980	3230150	3318030	3436950	3676040	3752030	3911980	4149820	4264100	4439680	4539400	4806470	5146720	5596130	6165080	6702280	7024670
	-10.6333	995852	997598	969239	959407	990966	954443	887740	949560	944801	921750	956610	986457	900586	941171	973406	967449	1016830	1034820	1008000	1032870	1089860	1179090	1262560	1495730	1587310	1787870	2007840	2150320	2377170	2629700	2831820	3022470	3218320	3334400	3505850	3672980	3841700	3921960	4157270	4283280	4501600	4561450	4813850	5202890	5667650	6102890	6734590	6924450
	-10.6089	1013830	989351	969459	934894	972272	989687	893175	959567	973033	932309	973118	948717	930310	941041	963476	980373	1042070	1055680	997911	1068750	1093800	1197910	1251890	1516420	1590820	1784090	2008360	2163870	2380990	2666800	2833220	3055600	3191000	3344580	3578240	3707600	3895850	3938330	4198650	4288670	4496060	4572210	4790930	5214390	5737670	6094890	6751660	6952120
	-10.5845	1009690	987982	974114	912809	957930	1011310	926274	980947	988702	945935	967952	949970	956464	924394	962794	1004960	1043030	1068150	1010820	1072880	1098340	1206930	1267630	1498870	1576740	1783590	2051140	2144530	2422360	2662750	2837340	3070150	3209670	3379320	3586310	3780680	3914380	3993220	4251710	4306990	4500570	4586170	4798990	5170610	5680450	6158040	6728500	7097320
	-10.5602	1006900	988049	969791	919362	970243	987005	939926	990056	998359	942563	965364	963529	961201	955226	967930	1028120	1021880	1073500	1027300	1026530	1087950	1201570	1282810	1503770	1557170	1790340	2032800	2169790	2418780	2645890	2876960	3100540	3230880	3394730	3600430	3750440	3914680	4040320	4259720	4350290	4508460	4557760	4845980	5174650	5618430	6134050	6737010	7235160
	-10.5358	1017260	975203	972134	937662	965838	962522	924241	970556	996315	943607	977680	996781	956878	994808	926975	1035270	1006140	1062500	1029840	1016450	1130210	1202900	1300130	1523920	1518840	1796680	1987580	2191130	2404250	2704810	2935180	3094940	3227310	3344810	3602810	3646260	3918960	4049340	4243830	4372860	4535130	4554620	4876270	5178240	5632650	6159970	6833750	7262510
	-10.5115	1036010	987893	993144	954159	939955	950030	936050	970530	970187	919799	977247	1009820	952663	1000420	910802	1029810	983033	1044370	1043370	1032610	1127400	1222570	1314990	1508460	1535550	1779620	1995180	2231990	2415800	2770330	2952930	3104410	3205470	3403710	3590970	3617540	3860170	4048660	4218210	4351110	4509400	4591720	4890280	5187370	5678520	6217440	6860300	7234680
	-10.4871	1044340	970209	1023210	958393	933432	964823	989366	989000	953555	908091	967046	969019	957576	990914	955688	1042990	990108	1030020	1063030	1052950	1152440	1219870	1319480	1479600	1561890	1760750	2027570	2270890	2424320	2763710	2972930	3107950	3235230	3444310	3627060	3709460	3820180	4057780	4202100	4359440	4515030	4705010	4894150	5247450	5714510	6250880	6799530	7195830
	-10.4627	1046330	934405	1040340	971362	961880	997072	983282	996826	957229	917005	955644	951496	955520	980709	999146	1049510	1016820	1037120	1085210	1096690	1149000	1208870	1320900	1483370	1560530	1752550	2009730	2281540	2431110	2723530	2978870	3088380	3288350	3424910	3656700	3830190	3822370	4084490	4206670	4335850	4548330	4801220	4887840	5292940	5724420	6248470	6746450	7208890
	-10.4384	1041010	950701	1021070	992141	985561	1025170	963641	1016300	973786	936804	956121	979359	968020	974036	1031070	1036680	1015170	1063870	1080220	1099840	1115450	1219220	1359010	1489040	1564520	1796880	2001350	2293900	2469800	2743190	2921680	3092070	3324770	3480860	3662520	3804790	3960050	4090010	4176250	4304790	4530100	4755860	4908330	5265950	5752150	6237490	6779270	7263880
	-10.414	1032760	987889	1014770	1010630	988303	1012580	971041	1019730	1005240	976151	962533	1005770	990175	975468	1018300	1012730	1014010	1068190	1044930	1067100	1090500	1202020	1401620	1480700	1571590	1834420	2030750	2318710	2468420	2767820	2923290	3145030	3366490	3554750	3659720	3809320	4060790	4086020	4189650	4336530	4523930	4693260	4908780	5235830	5775930	6242710	6786850	7307870
	-10.3896	1034230	1016150	1034390	1035900	983010	998844	962745	1007920	1028690	1005880	971951	977893	991988	972902	987169	1032840	1024430	1041060	1027960	1080540	1145990	1164750	1389590	1466280	1579440	1837180	2047960	2333720	2475190	2738200	2920440	3113650	3394460	3515480	3639320	3869190	4060930	4099590	4210340	4425170	4513100	4678400	4911530	5264940	5765720	6321270	6770670	7329090
	-10.3653	1043710	1025370	1042100	1043910	979911	1003130	954111	993178	1004400	1001460	962432	942186	1006370	979638	987605	1049130	1035780	1040370	1039730	1094420	1165510	1171930	1350180	1453190	1566940	1833030	2077000	2338310	2508160	2710560	2917890	3051910	3370860	3457530	3646420	3918430	4036700	4096610	4258660	4503080	4505460	4699850	4942550	5260990	5756970	6338240	6805700	7320120
	-10.3409	1048520	1011710	1020240	1018890	977281	1000110	962074	980362	992040	987594	951444	969370	1039400	994386	1006660	1062150	1084670	1052580	1087010	1088120	1148680	1213520	1356350	1472350	1588360	1833910	2097900	2323740	2560410	2683850	2985900	3123750	3365740	3421100	3671810	3933750	4032280	4087670	4363410	4499190	4509470	4731820	4965980	5275190	5847170	6422990	6955910	7236140
	-10.3165	1037390	1014820	998687	1005350	956155	997024	983118	976341	1021350	985211	958471	981417	1062770	993752	1011940	1097880	1122450	1048910	1130910	1094740	1147070	1227780	1350510	1496740	1648650	1826490	2092970	2348010	2639260	2716550	3064280	3240530	3380140	3414720	3664650	3934140	3975130	4086020	4377410	4514900	4570710	4734840	4960200	5286640	5953420	6507870	7062020	7279990
	-10.2922	1050440	1011330	978180	1009500	943320	1006680	1011140	973853	1019910	974017	972839	959478	1046050	993827	989996	1109380	1106630	1041830	1124760	1099400	1146850	1215180	1346650	1505860	1675610	1820970	2099750	2370290	2588010	2777920	3076070	3261070	3377750	3474010	3694660	3889050	3980440	4081970	4413930	4511890	4692500	4776290	4924270	5296630	6013410	6534300	7063210	7355350
	-10.2678	1064620	1014670	970571	987799	976647	1006700	1018530	998146	1007520	976348	999922	1001410	1041810	1006170	976927	1102370	1067950	1032570	1093940	1111250	1162660	1216920	1370790	1501890	1657860	1815610	2117870	2392580	2512770	2825010	3071920	3287800	3375880	3529310	3750500	3889550	4052600	4110380	4463270	4542750	4739430	4880060	4981590	5318590	5995270	6512900	7125800	7301990
	-10.2434	1075520	1035620	990407	957628	1024150	992260	1034330	1019520	996013	982145	987356	1045280	1025360	1030060	969694	1063250	1036150	1042010	1078590	1145920	1211000	1232170	1380290	1518310	1647100	1810600	2103720	2355890	2545270	2837450	3040000	3267160	3401170	3598120	3745550	3901490	4064390	4074930	4480590	4590420	4718880	4867890	5013030	5332620	5958910	6490920	7118040	7291600
	-10.2191	1056500	1007470	996218	955024	1039460	983435	1059840	1022280	985315	1001740	953327	1055340	996195	1031460	996098	1044580	1040730	1067800	1076830	1132140	1250190	1222760	1382030	1516790	1629290	1844500	2079850	2296490	2578580	2818020	3073730	3330680	3468670	3597370	3798200	3849820	4043170	4041180	4434410	4528920	4676300	4812640	5034100	5353400	5947750	6504100	7037660	7344940
	-10.1947	1041450	974010	1015380	1006740	1047590	1003020	1086390	995017	999131	1053700	968669	1039670	979601	1019580	1022650	1054320	1078990	1087070	1102110	1114430	1211050	1215880	1395470	1514720	1582410	1899430	2107360	2254130	2567300	2761970	3098340	3356320	3455620	3570190	3787430	3832150	4033980	4108020	4446710	4541850	4653070	4800880	5067000	5400640	5995860	6514330	6991850	7423580
	-10.1703	1038130	992622	1017440	1031690	1053300	1013890	1036620	972551	1008560	1013140	997728	1001000	1023470	1022060	1016710	1075290	1102410	1082210	1088720	1094170	1170670	1231850	1414200	1484860	1592810	1923770	2111570	2272280	2580130	2737690	3053220	3304080	3456160	3572800	3767450	3843400	4088070	4165740	4430260	4599920	4657070	4772330	5091760	5489310	5990500	6624030	6984760	7501230
	-10.146	1048920	1017050	1022730	1043600	1035090	1030550	1005210	956315	991212	990981	1012060	985129	1081940	1046430	990172	1070480	1091470	1075080	1071730	1104040	1173330	1242470	1419430	1484400	1649890	1890440	2089720	2328810	2649670	2783920	3065750	3242220	3476030	3625910	3808390	3927970	4115350	4259170	4378200	4647490	4704590	4819870	5090720	5490920	5995340	6615650	6992020	7558960
	-10.1216	1064330	1012650	1037330	1023090	1007880	1053010	1003940	957609	1003270	986024	1017360	988504	1066970	1065970	998292	1059180	1102800	1064500	1115280	1134390	1182430	1269950	1428360	1495990	1664420	1857540	2112610	2343570	2658240	2826650	3107120	3250570	3489900	3641500	3796170	3979560	4127420	4324660	4349750	4611110	4722210	4834380	5121970	5595590	6009720	6632520	7010020	7549960
	-10.0972	1055950	1012720	1026390	993331	1017060	1084280	1017610	998180	1028530	969321	1019330	1008020	1026890	1079590	1035240	1069650	1123950	1076390	1142120	1159650	1194240	1270200	1390600	1483060	1701130	1857780	2124480	2348910	2637750	2861380	3149330	3252190	3441420	3588190	3756390	3997870	4167170	4337570	4418790	4636910	4760030	4846860	5221760	5650450	5990130	6644250	7038780	7579840
	-10.0729	1069330	1026850	1022860	999586	1052890	1094580	1009120	1030690	1019570	990522	1003630	1018910	999907	1067000	1082440	1060130	1149090	1079960	1137710	1166070	1229120	1281810	1364250	1479080	1695560	1845990	2122310	2409940	2694250	2907710	3164690	3266690	3423710	3528790	3741150	4022490	4187690	4322720	4488590	4688200	4787900	4856880	5280760	5535070	5971380	6622780	7056970	7618610
	-10.0485	1054960	1036870	1036590	977635	1052480	1055330	1020310	1032390	1045210	980884	994081	1018530	1020850	1036100	1101000	1047960	1138000	1059230	1163600	1191280	1247960	1337100	1365910	1520830	1691730	1838040	2120860	2471480	2701510	2920470	3157120	3249080	3449050	3547750	3804970	4028780	4147130	4282150	4520690	4717060	4788440	4867270	5235760	5506810	5984570	6676720	7104780	7661910
	-10.0242	1067730	1047970	1059480	988128	1038580	1035490	1035990	1018780	1037470	978784	1010250	1050050	1055820	1033830	1081800	1045720	1108070	1068640	1143130	1176640	1208610	1332710	1368490	1554930	1713800	1844810	2136710	2449190	2694300	2884640	3103610	3256670	3496760	3601150	3881250	4042590	4161030	4254900	4482890	4703910	4803060	4937850	5174650	5501480	6018090	6664620	7092600	7644560
	-9.99979	1065100	1049050	1062500	1029970	1060910	1049130	1048520	1008540	1021930	1013110	1022240	1084230	1076050	1057500	1048660	1048990	1079850	1098250	1134750	1192290	1183130	1280510	1372610	1537770	1736830	1889650	2168650	2393150	2714900	2867770	3089450	3274960	3535010	3590760	3936540	4063730	4159920	4272340	4565780	4671330	4842100	4992190	5159350	5524450	6050650	6691550	7099280	7639850
	-9.97542	1025560	1061540	1052810	1046770	1050360	1061530	1053730	1023290	1022740	1000220	1001390	1088790	1094080	1069060	1054750	1069820	1078120	1117880	1149630	1193260	1223860	1266860	1374310	1538190	1776170	1933120	2199970	2398870	2676950	2893350	3120190	3279010	3542810	3586220	3991100	4085670	4129870	4333000	4636360	4647780	4893010	5029820	5158020	5609160	6114260	6711490	7104890	7640300
	-9.95106	1001320	1089230	1046200	1037910	1001560	1067350	1059950	1061790	1042180	1002540	1020630	1052280	1094450	1070320	1063370	1090910	1073500	1102160	1117150	1162020	1248290	1272120	1383340	1603000	1763080	1939900	2201630	2431760	2660870	2915680	3159480	3275180	3567330	3630680	3945220	4099980	4172660	4418230	4646360	4658440	4905890	5072920	5208790	5690090	6093570	6748720	7102820	7656490
	-9.92669	1032690	1129430	1030300	995326	999071	1051950	1087010	1087060	1032570	1043850	1032530	1034350	1084530	1051780	1071040	1089600	1044270	1084440	1106440	1169320	1239090	1258630	1415080	1669240	1714320	1896810	2208630	2454780	2677220	2953680	3182610	3314060	3561040	3667970	3894100	4159040	4212650	4431900	4690870	4780320	4906690	4990990	5317140	5733700	6024690	6695880	7158570	7728200
	-9.90233	1058240	1152040	1042350	982738	1017170	1037640	1068730	1063290	1028040	1073850	1014880	1079680	1084470	1015640	1075900	1054800	1048300	1100690	1120960	1212460	1240390	1260290	1412860	1671670	1724510	1900720	2215700	2452870	2706080	2952840	3171450	3373710	3557740	3699270	3958690	4192710	4241910	4391290	4657520	4846430	4877180	4958630	5330790	5713590	6033650	6626240	7189730	7809120
	-9.87796	1056080	1126080	1060700	993756	1016430	1037290	1064240	1023410	1030900	1064760	1058430	1107670	1083560	1016540	1083420	1024390	1083310	1146900	1110280	1198650	1249250	1286990	1415370	1628260	1770090	1891010	2209650	2447670	2695070	2964480	3183740	3404600	3618070	3715950	4007970	4182260	4248330	4392090	4601820	4826100	4917340	4979940	5318950	5702790	6082460	6652930	7212280	7751670
	-9.8536	1056850	1118790	1089990	994043	1048090	1046050	1069960	1030470	1037750	1075320	1064740	1095990	1054530	1059000	1080930	1034650	1105730	1136250	1098010	1206530	1255920	1335770	1432590	1632900	1805090	1852510	2206470	2447460	2702740	2994210	3250640	3405540	3609730	3687140	3954550	4186710	4218840	4433040	4611120	4785270	5042070	5061860	5410130	5730410	6135390	6632200	7209460	7718380
	-9.82923	1061010	1103990	1111160	980063	1079720	1068940	1065550	1037330	1066470	1084790	1042130	1083240	1035610	1071240	1066620	1072990	1125750	1103150	1102710	1201380	1268880	1336780	1430730	1694870	1790340	1896990	2197330	2416290	2723080	3026860	3289100	3416150	3601580	3686690	3926720	4182700	4233860	4453430	4646120	4803310	5098520	5100870	5475980	5731310	6180030	6685590	7192220	7698020
	-9.80487	1067010	1065390	1114340	1002880	1083510	1093150	1061800	1004230	1079410	1045910	1040210	1061970	1048050	1072820	1059640	1090910	1164510	1103820	1151470	1176200	1241520	1321920	1433320	1709280	1749920	1942420	2188340	2393720	2724810	3092500	3280690	3385030	3691530	3742090	3971500	4190050	4240530	4444930	4694530	4815470	5027310	5091820	5444370	5727500	6176700	6790430	7274990	7666410
	-9.7805	1075260	1046560	1100410	1033610	1058250	1101140	1038030	1030870	1071140	1043700	1044400	1031500	1076450	1098880	1055410	1100440	1179150	1098350	1196610	1169850	1214460	1318980	1439770	1662360	1750560	1944520	2232980	2445840	2736220	3071720	3304890	3370430	3712610	3750220	4105000	4201380	4272640	4453550	4718470	4849240	4937020	5133550	5469070	5751740	6135010	6779940	7357380	7726500
	-9.75614	1096540	1067380	1100700	1075680	1022060	1105450	1033260	1094170	1056460	1072320	1040380	1034400	1076620	1106000	1057080	1106840	1151360	1123090	1198400	1184680	1211220	1299690	1425630	1608110	1792170	1970810	2253710	2524950	2766220	2988810	3306180	3415600	3666470	3786610	4225440	4193070	4276770	4524330	4697510	4883640	4928170	5217470	5451840	5769720	6138190	6784780	7311290	7841070
	-9.73177	1120130	1086430	1102680	1086360	1051060	1102880	1041540	1073070	1060220	1071320	1051910	1052150	1074700	1111890	1050570	1095330	1142160	1115600	1208420	1200750	1223260	1326930	1401520	1632460	1806670	1972820	2255140	2560410	2779150	3020380	3345910	3470600	3622310	3860360	4201770	4189740	4304730	4539940	4696520	4861370	4956330	5203550	5408570	5820740	6186430	6766260	7315810	7929620
	-9.70741	1111770	1090660	1122440	1068300	1084560	1095720	1072440	1048740	1091660	1046880	1079980	1059210	1084290	1094700	1058690	1085420	1132690	1129730	1196500	1169870	1229690	1362120	1408960	1690460	1808630	1973150	2272360	2526840	2752320	3058450	3375700	3503720	3661540	3863760	4129420	4230240	4351670	4505950	4715090	4839210	5004890	5129810	5335580	5857630	6278760	6789670	7342340	7941470
	-9.68304	1088830	1094730	1140660	1025530	1094790	1092030	1094960	1073770	1091560	1047360	1101660	1082080	1095170	1053200	1095420	1079250	1128530	1169010	1170210	1142800	1239780	1346690	1447580	1682670	1786190	1966010	2278230	2497780	2750120	3072210	3335740	3481240	3687280	3816130	4053670	4263110	4369720	4497450	4666700	4857070	5049040	5167560	5375440	5865050	6245280	6790900	7378990	7888620
	-9.65867	1079350	1102220	1147780	1019600	1111970	1075840	1074650	1089500	1101010	1073900	1102350	1090830	1098080	1035440	1129610	1091550	1127520	1149520	1162750	1167930	1266590	1314260	1474540	1641610	1779790	1932250	2259960	2525020	2779240	3109850	3280480	3435090	3650980	3802020	4040450	4253550	4385850	4522250	4628260	4888240	5040570	5205990	5421200	5819560	6246530	6824270	7411010	7856180
	-9.63431	1092130	1112290	1111470	1047770	1096460	1050820	1048500	1088120	1121360	1086610	1095490	1093960	1105260	1059790	1118970	1122220	1123880	1147590	1187590	1188790	1299260	1314490	1480140	1653450	1796690	1931250	2265300	2571690	2824960	3115220	3260910	3436760	3568560	3818150	4078940	4231020	4409100	4545220	4653240	4886560	4986060	5189130	5360950	5774920	6246290	6872400	7467040	7842100
	-9.60994	1118000	1144210	1091300	1063080	1084600	1072700	1042980	1087750	1120130	1098390	1088000	1117210	1101640	1105960	1136500	1119340	1103680	1128850	1184420	1165490	1303670	1335250	1473740	1648870	1828680	1988030	2289110	2547460	2846310	3101230	3264750	3485640	3561500	3830660	4071230	4269630	4382150	4522920	4717040	4895030	4999920	5196790	5367110	5760430	6251630	6896310	7515500	7828340
	-9.58558	1122050	1187480	1103480	1071640	1132930	1104760	1059620	1095930	1105680	1130230	1050400	1128830	1099350	1154430	1182030	1122910	1113210	1120160	1172410	1163420	1276280	1363120	1464030	1687260	1856000	2032730	2285170	2506870	2835030	3084840	3270430	3506850	3602760	3889560	4076310	4279570	4368360	4517520	4745170	4926300	5032680	5198750	5397430	5802530	6364280	6893940	7484670	7859330
	-9.56121	1112770	1206130	1112770	1071260	1143650	1103230	1071070	1096090	1098260	1137420	1017730	1103780	1113000	1152740	1172110	1138270	1135850	1146110	1185300	1196240	1261470	1356610	1469920	1730990	1830820	2027520	2278990	2511270	2817180	3107580	3287310	3533100	3666350	3987120	4128610	4271110	4361960	4625610	4765360	4988490	5081390	5184330	5421440	5855760	6417330	6889690	7436450	7947670
	-9.53685	1109810	1178110	1138260	1063770	1133820	1109770	1086760	1092800	1084620	1102210	1044700	1113110	1109220	1130970	1144050	1135810	1154640	1151590	1202580	1215460	1270290	1330930	1480860	1700220	1813570	2004330	2292430	2529330	2801310	3170150	3310170	3545730	3703400	3980680	4158590	4289700	4374890	4658470	4779960	5011470	5131640	5230090	5549050	5860250	6412800	6924990	7470700	7944450
	-9.51248	1095310	1142940	1136390	1048990	1126280	1101810	1116520	1083760	1067220	1086820	1091990	1128920	1097340	1119730	1145070	1125390	1156740	1168120	1198120	1220140	1254560	1346260	1480430	1681270	1829650	2002020	2310770	2549810	2803520	3152300	3348890	3549270	3759010	3920140	4177360	4354780	4423680	4637390	4837420	4997840	5202840	5372620	5547340	5851860	6432150	6975810	7470740	7949370
	-9.48812	1114400	1140070	1112430	1059320	1131490	1123090	1125500	1087240	1057400	1081380	1123710	1122200	1119990	1107960	1170510	1136190	1154340	1222900	1207410	1247490	1235880	1354310	1487070	1704340	1817240	2025990	2332470	2606830	2794040	3053540	3401820	3534720	3743940	3899130	4132600	4440680	4471460	4642400	4863840	4972440	5261070	5441120	5542530	5885100	6406640	6950640	7501400	7900950
	-9.46375	1137150	1142100	1125360	1075350	1141480	1161200	1100730	1098880	1065620	1088740	1131080	1127640	1142680	1111390	1185090	1161050	1139690	1220050	1232470	1279020	1270540	1356850	1503550	1712800	1791280	2043650	2339110	2591470	2806230	2992700	3378990	3540320	3736280	3934740	4124650	4470750	4456630	4610490	4845240	4929530	5252710	5353170	5543260	5913110	6390770	6972370	7575970	7915810
	-9.43939	1147410	1160000	1126940	1085640	1145360	1123970	1107580	1077920	1093560	1099040	1112350	1137230	1161300	1087000	1153810	1148210	1115640	1208980	1241240	1287790	1324140	1350380	1522190	1675880	1794140	2028310	2329520	2534880	2875230	3072010	3361730	3550300	3798440	3952320	4199630	4474280	4487090	4598130	4843580	4880450	5171840	5320080	5567380	5964990	6459310	6976720	7599390	8046620
	-9.41502	1141940	1226200	1108270	1107160	1136000	1105480	1127500	1091420	1109620	1107810	1112330	1131950	1170160	1079340	1128750	1144530	1089210	1209130	1240660	1254300	1315100	1325710	1543290	1656920	1842910	2042320	2301570	2541520	2923280	3119050	3396620	3555040	3849950	3974520	4287690	4462420	4590810	4651320	4798020	4957340	5116610	5371080	5569070	5989920	6540360	6976340	7598100	8031260
	-9.39066	1158200	1252710	1100730	1118080	1091500	1124150	1125080	1105740	1107070	1111110	1130570	1145280	1164440	1075420	1134380	1148310	1076390	1191680	1249360	1213150	1305910	1342090	1542550	1650610	1872330	2042970	2273600	2578210	2952040	3109260	3393320	3578160	3859830	3958010	4284970	4432550	4656910	4728830	4725110	5092090	5083910	5336000	5581470	6010080	6618670	7033160	7625630	7986140
	-9.36629	1183260	1218620	1118350	1109780	1096340	1108400	1113080	1100380	1137160	1084960	1140420	1157970	1142100	1097900	1159900	1168520	1085270	1163750	1245110	1206360	1276530	1397190	1525430	1660920	1881610	2017820	2283460	2565570	2944070	3067000	3381530	3597530	3804720	3992660	4253300	4468320	4656090	4695790	4773030	5116670	5046230	5283090	5598310	6012390	6588070	7100370	7679120	8011130
	-9.34193	1169980	1191220	1110070	1125800	1132060	1082550	1102700	1122350	1147270	1090570	1128800	1159970	1122070	1122730	1183480	1186560	1106160	1195240	1232020	1221200	1229210	1421720	1524010	1658380	1938230	2041980	2289470	2567950	2957500	3082950	3381860	3661850	3783310	4116850	4257040	4462200	4651420	4698480	4912790	5070180	5060210	5332130	5576570	6026170	6564700	7137880	7643470	8067490
	-9.31756	1152680	1195140	1128460	1165740	1144710	1100700	1128440	1134400	1114260	1099520	1119820	1141780	1141080	1115640	1181270	1206980	1146590	1238550	1198080	1223850	1249240	1419490	1530540	1693300	1939890	2067720	2343670	2594400	2971970	3099980	3427370	3650150	3796870	4094460	4237460	4471680	4598890	4715950	5006710	5097900	5239240	5404940	5558030	6030900	6535790	7128160	7684480	8088490
	-9.2932	1155600	1215550	1146210	1187130	1153160	1165850	1155090	1130510	1107110	1117140	1106790	1112080	1153420	1120230	1165390	1200640	1195960	1226190	1176180	1223720	1285690	1450910	1528410	1723950	1889490	2113050	2401500	2602220	2954740	3133040	3458510	3664590	3809850	4070090	4243620	4566580	4576940	4799720	4969520	5149430	5327850	5413630	5590610	6029000	6554600	7165180	7782550	8140240
	-9.26883	1155010	1215210	1151770	1190350	1153030	1193130	1160760	1134090	1119450	1153650	1089810	1121220	1147880	1129030	1133780	1177190	1204530	1233580	1172070	1231170	1302650	1439690	1537050	1751690	1867140	2152880	2386160	2589610	2945220	3172730	3487550	3693900	3809370	4095880	4245550	4582950	4651230	4846100	4964590	5199430	5289820	5452830	5643790	6064940	6598460	7198830	7826560	8193700
	-9.24447	1137840	1216120	1123610	1177270	1155830	1217450	1162270	1110360	1120290	1159160	1087800	1158100	1154890	1146300	1125700	1189910	1167710	1234260	1202980	1228660	1312720	1406590	1556100	1744990	1892750	2149120	2340720	2582770	2948590	3147930	3545800	3663420	3850410	4124370	4247990	4638360	4717030	4813390	5017970	5222030	5316210	5473540	5720850	6057610	6737330	7205800	7872010	8293480
	-9.2201	1104270	1204790	1137220	1173640	1129700	1178990	1147640	1126290	1145710	1157380	1099250	1185670	1160500	1143730	1147620	1186150	1160690	1214730	1255740	1243950	1346550	1419250	1559090	1746530	1939960	2140970	2376360	2602310	2961400	3164060	3584090	3649770	3890690	4091310	4247130	4658670	4754910	4818710	5002830	5159240	5399530	5478920	5740710	6095180	6743200	7238880	7928090	8365970
	-9.19574	1122600	1216650	1151560	1171050	1139890	1148010	1129220	1170060	1174270	1163610	1145050	1168100	1122590	1171600	1162370	1178170	1185670	1241700	1269250	1259190	1367760	1428320	1535830	1744230	1972400	2128070	2369280	2634570	2968230	3210920	3531890	3674150	3893770	4085100	4272930	4558700	4774320	4830030	4986490	5193240	5480510	5457300	5791070	6163910	6659590	7276440	7963140	8325590
	-9.17137	1185770	1227660	1153640	1156270	1172180	1156970	1131220	1161150	1141790	1178320	1163660	1176530	1095400	1191650	1167870	1179230	1199370	1259040	1279130	1275450	1370120	1415150	1532160	1753490	1942780	2105540	2331460	2634680	2963890	3258200	3492200	3702570	3876080	4116290	4323060	4475980	4792810	4837290	4943520	5232270	5492890	5483120	5853600	6138170	6713680	7244030	7908750	8274540
	-9.14701	1211510	1195910	1168550	1156260	1189480	1178810	1138910	1142880	1097600	1194970	1159900	1189290	1117090	1165120	1186400	1187190	1197210	1216270	1307660	1288350	1355150	1393140	1543730	1739940	1936200	2096210	2404940	2704930	2954770	3282200	3545910	3738410	3880680	4141890	4373670	4487530	4764020	4857670	4915490	5248960	5495430	5471520	5837750	6047250	6751190	7214930	7923110	8206370
	-9.12264	1191140	1168220	1186450	1172730	1180750	1165090	1138470	1144620	1092470	1204370	1168290	1184330	1160330	1141220	1240690	1211870	1213810	1189130	1314690	1293780	1369510	1417660	1570520	1723700	1968730	2093800	2450250	2695080	2969150	3290010	3567210	3873190	3947880	4165960	4427590	4497060	4722540	4844940	4981280	5264990	5401430	5535560	5759880	6031220	6679860	7229830	7943840	8170230
	-9.09828	1199910	1194370	1192630	1188160	1191620	1175470	1161770	1140730	1090690	1206220	1154390	1154460	1204530	1144990	1257730	1225180	1248780	1209470	1297640	1298890	1393710	1424060	1581060	1753740	1968380	2093830	2466960	2677030	2964450	3283110	3564030	3892810	4015570	4188120	4469860	4530550	4709140	4892040	5114900	5280380	5358130	5657910	5760360	5991690	6605710	7240080	7908280	8208660
	-9.07391	1228280	1182750	1186340	1201100	1231400	1115940	1173210	1141720	1096420	1192640	1149250	1141800	1221820	1173110	1235470	1212580	1248510	1233990	1272860	1305470	1387950	1414720	1573590	1769000	1965550	2131110	2425150	2726930	2992970	3264930	3571050	3798240	4052230	4197160	4466330	4594910	4755180	4963860	5171920	5255450	5361200	5676190	5829930	6065800	6698940	7328860	7942860	8279160
	-9.04955	1231900	1160530	1186970	1203610	1238950	1121790	1179280	1156000	1142010	1190600	1149530	1148050	1220130	1176050	1206740	1183070	1209040	1260580	1244720	1306120	1420140	1449390	1555390	1768590	1958570	2182240	2412560	2741140	3043380	3289980	3597890	3771240	4037370	4214470	4431960	4622040	4737210	4947580	5153570	5325210	5346140	5636450	5860100	6247550	6826330	7376410	8003810	8375660
	-9.02518	1230920	1194840	1189090	1187150	1228690	1189630	1153790	1179410	1191300	1241490	1153170	1152000	1229900	1180200	1174200	1193830	1217050	1275990	1227700	1310130	1401410	1486660	1552470	1762960	1949600	2215710	2436650	2677370	3042190	3347040	3663670	3801470	4015330	4204180	4459260	4677530	4765820	4969130	5116340	5361610	5385400	5680090	5873560	6253140	6833930	7437770	8024240	8551750
	-9.00082	1233250	1208300	1182770	1181590	1238630	1210250	1130960	1172620	1208170	1256800	1159730	1153450	1235900	1179070	1164070	1201240	1233850	1276510	1260020	1335270	1367290	1470500	1579060	1755150	1999810	2209280	2437950	2712780	3011420	3322270	3714930	3775300	4024550	4225880	4486290	4670630	4845470	5010410	5120470	5383210	5462120	5776110	5882790	6321850	6902030	7527050	8170700	8628480
	-8.97645	1244910	1228240	1181700	1188100	1261260	1180430	1154050	1156970	1194120	1214370	1145270	1179890	1202480	1180320	1190330	1219040	1213680	1279520	1306600	1338710	1397030	1449100	1569780	1759700	2050870	2189280	2418650	2748590	3046170	3292820	3755940	3747300	4062630	4233510	4508390	4545280	4804620	4996970	5151050	5370350	5536970	5724900	5936550	6380540	6897240	7614950	8209750	8589220
	-8.95209	1235040	1274650	1173530	1196160	1240910	1159280	1198750	1162770	1183020	1188600	1165920	1214150	1190830	1210100	1203780	1243450	1215600	1285330	1326240	1363720	1404270	1461360	1561460	1767720	2036460	2207790	2388480	2741280	3057400	3278710	3752210	3778180	4081420	4160380	4523310	4572000	4804110	5022920	5114180	5331110	5532410	5632750	5917200	6365910	6930750	7574330	8208940	8546530
	-8.92772	1217330	1282830	1162150	1195830	1208640	1167300	1206920	1183100	1197400	1194180	1196870	1204950	1181240	1236150	1180890	1236060	1233230	1289350	1338880	1414530	1416240	1481930	1570780	1769430	1998620	2226180	2399320	2699510	3043450	3362130	3718550	3806770	4133470	4108140	4544920	4630980	4813810	5091140	5168020	5380050	5459160	5620740	5914200	6334810	6954530	7498820	8224190	8627490
	-8.90336	1256780	1257340	1180750	1185260	1199310	1184230	1206890	1200410	1198370	1167590	1209820	1171500	1202610	1255780	1174840	1226820	1253420	1301390	1349800	1413170	1442350	1451050	1605180	1798250	2000910	2193460	2451290	2657640	3077790	3438970	3737740	3795400	4140900	4175500	4511950	4608750	4766360	5152740	5276590	5455980	5467130	5654600	5955360	6359850	6917000	7534490	8173570	8659520
	-8.87899	1292700	1202440	1196370	1186850	1226270	1192570	1234450	1198140	1206060	1163980	1221300	1190640	1220630	1256840	1213420	1231940	1265310	1290020	1331130	1376160	1432670	1435310	1633610	1831770	2040780	2198910	2503720	2716610	3120650	3417860	3704440	3851430	4180410	4250640	4523620	4638070	4819830	5181770	5317970	5510430	5565560	5662030	5999190	6309260	6923940	7616190	8162680	8556520
	-8.85463	1261480	1204230	1172620	1203450	1243150	1193290	1257590	1193900	1208290	1179790	1201240	1248960	1217950	1220960	1239450	1236530	1271700	1251230	1299560	1384060	1396810	1472520	1604820	1819400	2037040	2229100	2496740	2768390	3140240	3386370	3709900	3872200	4176120	4266180	4567950	4717640	4877710	5193730	5329540	5545730	5651040	5698550	5991320	6232020	6967310	7638890	8197710	8539530
	-8.83026	1219350	1223420	1168450	1209240	1220620	1181560	1234060	1196920	1190870	1201510	1180390	1253600	1179390	1205990	1228060	1237040	1280390	1263550	1292210	1369070	1414970	1504020	1596650	1815320	2004070	2224920	2473010	2714230	3189800	3452460	3725210	3905570	4152900	4279400	4586840	4776500	4828840	5130100	5374250	5552350	5681520	5777680	5948940	6178890	6995830	7584170	8140400	8526170
	-8.8059	1205510	1243850	1216150	1233080	1195620	1188830	1209680	1218940	1185680	1213870	1177280	1217500	1186530	1206550	1224890	1260170	1276460	1339670	1304470	1382140	1454530	1486920	1591340	1849000	1981430	2245860	2500980	2712110	3182440	3528870	3781260	3999980	4143110	4389920	4621590	4852690	4879320	5114630	5344800	5486290	5652360	5840290	5984620	6228900	7002000	7617690	8244150	8497130
	-8.78153	1225340	1248850	1259720	1231760	1202160	1222270	1186020	1231200	1206870	1227180	1185590	1229750	1237150	1201670	1238550	1249960	1272690	1364300	1282450	1397090	1462970	1465240	1596880	1869130	2008220	2267460	2547360	2819380	3182940	3583310	3765060	3968610	4220180	4455920	4680310	4870160	4880900	5190890	5357130	5503440	5599880	5802500	6062420	6257540	6995570	7783220	8402720	8564680
	-8.75717	1244120	1256680	1275860	1231220	1232310	1244500	1174810	1208190	1214450	1255640	1213240	1252450	1245190	1219650	1278840	1232040	1279210	1333570	1293780	1383310	1456730	1464080	1596500	1857690	2051440	2240520	2566380	2910750	3175230	3580460	3737630	3876960	4216180	4431070	4708220	4818270	4949080	5271080	5348340	5611280	5690690	5784190	6051780	6325290	6963330	7825790	8369720	8639590
	-8.7328	1278120	1246630	1269490	1257900	1243620	1235200	1183220	1200220	1208570	1246250	1248940	1223950	1212300	1218780	1299230	1248470	1304130	1313010	1339480	1390690	1454420	1497130	1630560	1825850	2086760	2231330	2571230	2872540	3173430	3551700	3688310	3930040	4261670	4376620	4697330	4757310	4963110	5263580	5321360	5678460	5770180	5823160	6075140	6381950	6973220	7788860	8416140	8559240
	-8.70844	1301360	1278230	1260530	1253450	1250550	1235120	1169380	1220550	1208780	1241760	1261560	1206960	1211930	1229790	1288610	1265940	1293590	1323100	1342050	1408300	1464760	1518440	1703770	1807290	2078410	2269670	2627360	2835260	3225050	3534700	3707800	4031170	4322280	4395480	4724990	4856840	4920530	5239690	5275610	5675450	5747510	5811510	6149420	6405070	7023520	7765370	8477150	8574290
	-8.68407	1295970	1291590	1247220	1215500	1261430	1275030	1185150	1247830	1201720	1268800	1261290	1208130	1217150	1252550	1267750	1278360	1283260	1305670	1309410	1415250	1480330	1518770	1761270	1809240	2009470	2325350	2640050	2838040	3232750	3529110	3798680	4094700	4287730	4410080	4726930	4932940	4908470	5246360	5315480	5654590	5759270	5880860	6184670	6549250	7017010	7766110	8343900	8717440
	-8.65971	1283490	1279240	1245680	1228350	1222690	1292250	1234810	1257620	1212800	1305090	1287210	1208070	1253160	1256370	1273510	1268590	1277210	1285160	1319060	1430890	1504090	1536720	1753830	1835230	2027340	2376610	2609640	2860770	3193500	3565440	3893610	4084370	4223060	4414350	4714260	4928940	4966230	5276060	5371170	5558220	5833800	5980360	6186520	6593870	7042480	7731300	8289060	8838260
	-8.63534	1297060	1325830	1257080	1228610	1196380	1257920	1238880	1243930	1236930	1273020	1299660	1203180	1298130	1264840	1304010	1248300	1231960	1291160	1368240	1401810	1499380	1543050	1708590	1850160	2031230	2347050	2626640	2914890	3192640	3603150	3919020	4055590	4254410	4524060	4732670	4935620	5010940	5296380	5452240	5597350	5858860	5992780	6238440	6593490	7094090	7717310	8275620	8803200
	-8.61098	1302660	1382880	1273590	1245910	1225910	1248190	1267150	1269260	1254850	1235380	1302230	1195880	1316140	1264840	1297300	1270640	1238890	1319940	1386320	1358520	1486520	1521020	1683450	1881220	2061280	2315030	2653560	2926970	3193480	3605000	3887700	4079480	4324440	4521300	4815050	4920760	5022490	5281260	5506330	5729920	5959770	5990310	6276370	6723160	7069620	7786340	8306530	8699140
	-8.58661	1262040	1352100	1301360	1272070	1232010	1278500	1262510	1281920	1263870	1226700	1298410	1214210	1328370	1282170	1285250	1298380	1288840	1330340	1388770	1357560	1482210	1490120	1672210	1917450	2089280	2288630	2675010	2900180	3253460	3577730	3815400	4129620	4378550	4428440	4790020	4925890	4957880	5193120	5523200	5862690	5975290	5944110	6296720	6772310	7099780	7859140	8491170	8714570
	-8.56225	1270420	1274880	1328460	1254310	1251010	1293880	1230630	1236350	1245460	1245710	1297880	1231080	1336390	1310960	1297340	1283910	1259890	1307580	1394990	1419790	1510880	1515160	1691510	1934250	2111610	2289070	2653090	2937790	3306180	3541670	3827570	4095360	4396050	4468050	4790960	4928380	5008470	5161910	5513140	5822670	5881500	5874720	6345360	6667750	7150170	7919190	8612960	8860340
	-8.53788	1294870	1275530	1335230	1253260	1266680	1286850	1243420	1221140	1219950	1241930	1280560	1223720	1330000	1295350	1312950	1269940	1285070	1317270	1408580	1458850	1526730	1554300	1693590	1915630	2111660	2295990	2655050	2991230	3332930	3588210	3825920	4076400	4358150	4547710	4844930	4973610	5086960	5236580	5558130	5827510	5756600	5859810	6308090	6681640	7186140	7922880	8614520	8922370
	-8.51352	1285720	1300270	1321830	1292970	1266210	1287900	1277090	1245270	1214280	1259020	1278870	1257580	1286190	1260340	1304850	1275170	1334430	1334350	1391440	1457630	1552140	1579160	1685740	1867640	2090060	2278120	2641300	3031220	3336250	3658710	3826140	4133430	4330050	4573310	4836770	5021880	5126650	5265360	5621780	5770880	5652040	5844730	6297720	6644440	7225680	8001760	8546950	8940260
	-8.48915	1272980	1276970	1300740	1309860	1291580	1317270	1271180	1265630	1223070	1304750	1291480	1310770	1264410	1283710	1301380	1291870	1313960	1310660	1379220	1470840	1552490	1566160	1697230	1851000	2158220	2312490	2630120	3036710	3339940	3684120	3869740	4220120	4271450	4620260	4779850	4993310	5152480	5339310	5646530	5742590	5712690	5959460	6331810	6545720	7250040	8025420	8519380	8873260
	-8.46479	1303010	1249170	1307120	1321390	1315650	1336490	1248800	1261580	1227680	1337970	1253810	1303870	1269980	1329680	1280420	1324870	1273030	1307690	1376490	1443560	1518740	1530650	1722900	1876020	2174670	2334430	2607580	2997670	3291650	3675010	3851200	4182670	4221500	4667990	4809200	5038180	5121550	5426230	5655080	5821550	5855310	6034040	6325030	6575740	7275770	7930620	8618870	9020340
	-8.44042	1347730	1256760	1308810	1336220	1285690	1323690	1258920	1237740	1255390	1305760	1214910	1282180	1271520	1316370	1273830	1329060	1288110	1319940	1380630	1401750	1475310	1526680	1738900	1892230	2126360	2377160	2653220	2985470	3302920	3659360	3849180	4072780	4327540	4652690	4872440	5072740	5134960	5439750	5711020	5882930	5948770	6037430	6343840	6709570	7281530	7838610	8712940	9132940
	-8.41606	1332950	1323350	1275630	1369690	1232190	1307610	1271310	1240510	1250200	1268460	1233280	1262330	1282740	1281180	1255650	1301840	1308400	1335980	1432920	1405720	1456920	1552590	1739020	1919100	2152570	2351480	2691810	2990430	3371880	3632620	3870100	4086750	4435030	4674170	4865830	5108580	5177330	5458640	5741760	5873670	6024850	6064940	6373530	6802720	7305430	7884380	8685970	9048680
	-8.39169	1323670	1361260	1263680	1368390	1243620	1291130	1270540	1291130	1271730	1269760	1279970	1258650	1287310	1269210	1275780	1312080	1334170	1359280	1458350	1412670	1497090	1580010	1762200	1956930	2152570	2364590	2718830	3026120	3386300	3699030	3961250	4164620	4461580	4683280	4846960	5121860	5188010	5439730	5709900	5793950	6079410	6114540	6501800	6804800	7342510	8042160	8650820	8999720
	-8.36733	1325660	1351150	1319400	1336160	1268410	1282620	1256740	1303340	1262470	1306120	1323640	1261710	1291100	1281920	1308490	1330080	1328780	1377910	1419660	1440830	1497530	1611810	1782550	1949120	2176330	2397560	2742590	3011000	3394410	3782380	3951810	4188480	4396330	4696310	4855420	5154830	5260710	5432090	5702270	5814470	6124940	6130090	6494430	6776760	7419580	8174740	8682680	9074740
	-8.34296	1369230	1307910	1359860	1320670	1254530	1291710	1253150	1275250	1233560	1286620	1345470	1273210	1281320	1283930	1322650	1332980	1324430	1373390	1403260	1470550	1482390	1630290	1750970	1906860	2198150	2350610	2733490	2983140	3478130	3788570	3960030	4207770	4461480	4712720	4856620	5140460	5348000	5427800	5627110	5870640	6147050	6117910	6460440	6876970	7495150	8215110	8774300	9135500
	-8.3186	1410190	1299940	1355080	1343090	1244030	1345710	1299150	1281360	1206410	1262880	1359030	1285530	1294220	1291370	1342050	1339660	1377510	1371230	1416550	1484750	1472320	1596250	1731500	1976870	2233720	2338040	2696820	3003960	3545120	3757970	3983050	4269600	4573750	4706200	4941860	5150400	5357770	5463960	5631170	5902970	6147910	6158860	6445120	6913060	7501350	8218640	8829590	9121410
	-8.29423	1412550	1344470	1315490	1345230	1264180	1382990	1304790	1313910	1247950	1315390	1362620	1279040	1319550	1318170	1355270	1342290	1374610	1352660	1436770	1494060	1486770	1589170	1705990	2027690	2246090	2400560	2717600	3098040	3532110	3791320	4051270	4277040	4525910	4720580	5008530	5186930	5382710	5520630	5681390	5954800	6096690	6180280	6440390	6917190	7427830	8158260	8950310	9184330
	-8.26987	1394940	1358670	1300290	1380830	1272700	1362360	1285460	1317760	1326530	1318890	1368700	1273170	1335060	1332150	1329670	1348760	1379750	1337920	1452940	1520580	1521040	1629570	1706630	2019540	2223340	2397220	2751240	3095470	3475190	3833990	4122770	4292720	4559200	4797930	5096470	5212680	5400850	5497530	5713090	6022120	6049680	6169180	6430460	6968240	7465110	8227480	9016240	9253840
	-8.2455	1372110	1333820	1293720	1370410	1304220	1338590	1294240	1330310	1331980	1281730	1342490	1292950	1366950	1310570	1330790	1345450	1398440	1325400	1443170	1532250	1568010	1658700	1718150	1990780	2187000	2400890	2810000	3045330	3423860	3815800	4148470	4301790	4511810	4820740	5122320	5217410	5397710	5534640	5727540	6045120	6004020	6176270	6484530	7034850	7566090	8219510	9004280	9269080
	-8.22114	1339820	1340820	1277080	1357500	1347700	1351390	1278820	1345960	1263420	1319690	1325620	1288390	1385750	1319600	1326120	1345070	1381050	1381450	1476060	1500590	1565760	1642630	1765640	1994360	2202650	2480160	2866850	3044090	3411640	3789480	4069760	4326460	4481140	4808350	5137670	5255300	5318820	5646230	5845050	6112470	6011630	6221020	6541620	7037670	7650920	8219730	9014080	9296870
	-8.19677	1363340	1341540	1308660	1391870	1376280	1359540	1294670	1363180	1292760	1355740	1322230	1293950	1362490	1328270	1345950	1353400	1406400	1422910	1500110	1500030	1528720	1633360	1817510	2018130	2183750	2526780	2856100	3078240	3464180	3811420	3994260	4295630	4522100	4785630	5043260	5266250	5305690	5633010	5958520	6121530	6029920	6224010	6636950	7090340	7612680	8238590	8983140	9307190
	-8.17241	1397840	1340760	1325120	1388670	1390900	1372860	1317540	1361850	1344450	1379610	1332170	1307530	1365180	1335230	1374820	1339560	1440850	1427430	1406560	1511960	1514790	1635150	1841070	2053580	2165160	2577550	2818670	3094990	3451790	3858010	4019810	4268880	4630620	4786270	5001520	5227530	5327820	5593780	5913070	6107580	6018650	6174250	6624340	7102450	7535600	8287600	8906510	9350700
	-8.14804	1429120	1354650	1309610	1334030	1379650	1394630	1325030	1366370	1356110	1382820	1345110	1324680	1378040	1359190	1363890	1330570	1468910	1427600	1397470	1531340	1517270	1657730	1802930	2036200	2211870	2566960	2767150	3083950	3484260	3868810	4079390	4310270	4716420	4782790	5065560	5189390	5357230	5575190	5839510	6046840	6019420	6225830	6537480	7118820	7504360	8372120	8908970	9371710
	-8.12368	1435190	1389150	1310800	1325050	1391170	1396190	1353980	1355940	1342660	1358790	1335420	1337410	1382840	1362500	1339400	1347390	1463740	1446820	1423790	1534320	1533910	1653660	1753890	2018810	2254560	2515120	2755130	3072610	3474580	3840790	4112050	4391090	4717940	4804410	5156930	5249640	5341820	5637740	5876030	6004110	6045970	6332140	6524420	7123690	7550030	8363450	8949170	9483910
	-8.09931	1400150	1403070	1324000	1331050	1357160	1366880	1355170	1355140	1331480	1368130	1297640	1351750	1378510	1380380	1347380	1365950	1475690	1456470	1445100	1524990	1572130	1630360	1769000	2070390	2230220	2464970	2815570	3073760	3413310	3818700	4164780	4392450	4655890	4846680	5256690	5395560	5433350	5708600	5952650	6024710	6075750	6422380	6591360	7109840	7608450	8336570	8968480	9529570
	-8.07495	1406950	1381090	1340810	1376750	1320960	1345940	1340590	1328040	1360080	1371170	1329950	1361190	1362080	1392040	1368820	1389300	1499470	1443860	1451420	1542350	1601530	1731850	1792040	2041320	2237400	2495550	2859020	3081240	3425480	3807710	4209490	4339370	4658890	4905180	5332780	5468760	5446500	5809940	6012310	6138700	6192400	6397030	6719880	7113110	7643740	8410050	9031530	9522160
	-8.05058	1394440	1357220	1362570	1411700	1368900	1365550	1348130	1321850	1367310	1349760	1363540	1352680	1357630	1391290	1353470	1408890	1490920	1466950	1471770	1553600	1614520	1819100	1799210	1965550	2270130	2494640	2886350	3094280	3455120	3862240	4214410	4317430	4712290	4951110	5313700	5371320	5407910	5769910	6034630	6197960	6289220	6387880	6814240	7119050	7645190	8489280	9172120	9529140
	-8.02622	1413180	1355010	1388900	1395320	1450500	1410710	1327050	1320580	1393040	1332040	1372720	1354240	1365840	1382590	1343450	1419140	1468350	1497520	1478560	1527500	1603380	1762450	1826610	2022310	2298280	2488120	2876210	3087590	3468730	3973320	4178060	4356910	4725360	4962100	5233300	5256200	5469150	5770150	6033980	6197940	6318240	6436730	6753560	7124100	7742640	8559050	9207930	9616190
	-8.00185	1436730	1362040	1376760	1380180	1447850	1404900	1336540	1367050	1368940	1368890	1378270	1362150	1386940	1365110	1368800	1433780	1456680	1498200	1486570	1499830	1584140	1753710	1851130	2085500	2303280	2507990	2888970	3098090	3530750	4041170	4194380	4372270	4698230	4936260	5201100	5261930	5534600	5837560	6005870	6218190	6356410	6481820	6795580	7200970	7768060	8519540	9251100	9666820
	-7.97749	1456440	1400800	1387030	1376560	1385520	1374560	1336720	1409750	1386980	1419580	1394490	1371120	1381100	1376990	1416370	1439790	1484160	1478170	1472950	1501360	1609460	1790630	1886290	2082860	2291270	2514600	2942970	3108920	3566750	4041730	4191210	4415340	4730020	4954030	5207490	5386900	5546600	5857520	5979970	6195680	6455560	6563630	6809660	7300770	7763570	8527950	9416660	9632680
	-7.95312	1469210	1450950	1399550	1411460	1342410	1370110	1332430	1376960	1404720	1424410	1405700	1415010	1372780	1386950	1443860	1424030	1507320	1467020	1494340	1516200	1635900	1777570	1891030	2064240	2348340	2528430	2979980	3129920	3567740	4077730	4145760	4503610	4777780	4980060	5223120	5461050	5565240	5874960	5997200	6130760	6449250	6608250	6748890	7429070	7774690	8544170	9520700	9706550
	-7.92876	1519400	1463640	1386250	1425660	1377060	1389490	1346500	1360390	1392220	1415370	1396130	1463580	1380190	1394540	1461260	1400360	1483540	1475620	1501420	1514060	1612830	1759300	1892340	2085820	2381430	2621240	2962880	3165920	3578580	4078130	4140370	4524380	4784000	5023820	5240880	5465820	5534350	5894260	6044390	6125730	6418770	6540550	6786860	7422050	7923950	8531320	9471070	9734090
	-7.90439	1524400	1431110	1390970	1424980	1433310	1437470	1326760	1375090	1386750	1420450	1430890	1460280	1399910	1413390	1455330	1411450	1447130	1478030	1535860	1525610	1624820	1770000	1924390	2136050	2394300	2715820	2923550	3197840	3582630	4024140	4181020	4527110	4808650	5003880	5308560	5433420	5536520	5872340	6101320	6119300	6418500	6537230	6778200	7403570	8020280	8583410	9369360	9622720
	-7.88003	1470320	1375440	1437890	1422420	1451170	1444330	1341600	1404590	1370430	1417760	1458800	1433400	1399870	1398140	1452980	1427070	1440080	1469960	1528070	1530060	1649640	1801060	1957810	2141490	2396230	2734040	2964100	3259700	3530650	3975340	4260330	4563330	4855930	5018120	5327270	5501100	5593460	5874650	6124820	6107590	6415810	6572130	6812800	7428330	7976990	8658560	9296900	9602320
	-7.85566	1429350	1382090	1453500	1424690	1407610	1430170	1382880	1387800	1359880	1419790	1441420	1412620	1387890	1382910	1449810	1446390	1439890	1503020	1478770	1526100	1682190	1802120	1957110	2127290	2374240	2688540	2979750	3307400	3532930	3953110	4296720	4617560	4810210	5052790	5368600	5605900	5668030	5980600	6083270	6123350	6415580	6613940	6902110	7340630	7973660	8677000	9267500	9776810
	-7.8313	1405660	1440480	1476240	1430740	1406540	1466600	1420010	1390170	1385740	1421780	1402470	1397120	1382040	1366840	1420270	1482740	1434330	1550170	1467780	1563820	1730270	1777350	1924100	2132020	2357750	2649760	2966750	3335420	3629910	3975700	4303200	4641450	4732320	5042020	5366990	5706580	5720380	6096750	6152570	6263090	6519640	6552310	6979890	7253960	8088870	8664930	9341430	9856590
	-7.80693	1441800	1473280	1488930	1421670	1438550	1484640	1442640	1385810	1407360	1421790	1420400	1412920	1392200	1387800	1407450	1481330	1425170	1533930	1507790	1599680	1743280	1794090	1898380	2151220	2352570	2604010	3018900	3336240	3721200	3984050	4366250	4664480	4748940	5006780	5333140	5658020	5715530	6020730	6182390	6346840	6620520	6560580	7007240	7275800	8105780	8685740	9451770	9889450
	-7.78257	1501390	1454040	1500180	1441690	1431040	1436320	1417990	1376310	1398750	1424190	1447220	1441540	1415550	1427610	1431310	1457850	1452850	1499570	1533150	1619900	1699770	1785040	1903510	2148610	2363050	2560880	3040110	3328730	3718560	4062940	4469670	4647390	4779500	5087180	5322400	5603940	5692490	5981950	6096750	6351310	6675410	6683460	6985470	7324520	8012990	8719970	9548320	9876490
	-7.7582	1486660	1389610	1469850	1457710	1403860	1424640	1382370	1354810	1378700	1417050	1434910	1426550	1401430	1414220	1458590	1439040	1500280	1514370	1544210	1633220	1656600	1813580	1916600	2137440	2428180	2623780	2977690	3284830	3676450	4099300	4466020	4627190	4831710	5147480	5401400	5635350	5742410	5957390	6052590	6432340	6559760	6708280	7007230	7326230	8064340	8788290	9452140	9900650
	-7.73384	1458000	1361530	1439470	1463520	1394960	1418690	1396710	1344670	1411570	1402150	1430390	1414160	1390660	1435460	1479520	1464950	1534940	1555280	1533950	1622610	1660570	1825510	1929370	2140280	2436730	2730070	2945480	3236750	3653980	4042360	4432190	4569050	4837360	5102080	5453870	5667830	5841290	5951920	6078990	6459230	6427900	6628050	6977540	7402380	8068840	8743290	9429410	9881030
	-7.70947	1480160	1392120	1436380	1505630	1426870	1427300	1399220	1425470	1475980	1409700	1433620	1418430	1404850	1459400	1472110	1496950	1518470	1524480	1548320	1639330	1642330	1780150	1959070	2149560	2433680	2707710	2943780	3218100	3706780	4021730	4375430	4574120	4833090	5154510	5516830	5646230	5924870	5953230	6178300	6423670	6535280	6641930	6983380	7470010	8080210	8764750	9474400	9905970
	-7.68511	1510210	1419280	1441760	1532520	1420950	1419770	1397620	1451840	1501600	1407180	1402940	1413050	1434100	1454030	1443810	1528920	1490560	1520730	1582050	1671610	1629490	1767480	1989790	2165730	2436550	2670460	3002260	3232320	3778420	4060480	4376830	4595730	4835360	5223860	5562970	5574440	5947640	5944700	6227710	6436380	6645790	6760260	6979980	7558660	8051330	8805760	9528760	9974660
	-7.66074	1541220	1444130	1467060	1472580	1422940	1413050	1430150	1447310	1465750	1410730	1418380	1384120	1428000	1437220	1474270	1517780	1473610	1547700	1595060	1661560	1639800	1779520	2010290	2183490	2394970	2709170	3068470	3315130	3803640	4204950	4412830	4626540	4914800	5159200	5581550	5581670	5903090	6041930	6294590	6488740	6570210	6821410	7036590	7558610	8036990	8890500	9598540	10037200
	-7.63638	1523020	1491000	1484060	1424800	1492140	1437810	1476120	1463650	1432070	1425260	1448930	1413620	1432930	1411130	1503720	1543470	1468540	1549710	1593520	1656200	1670880	1786890	1997050	2215600	2394550	2743650	3102020	3410740	3786800	4237450	4443500	4681400	4973760	5143900	5598320	5636810	5952890	6202900	6341070	6444370	6564970	6838480	7056200	7592930	8008830	8913890	9607420	10028200
	-7.61201	1531100	1506470	1450510	1455120	1531840	1437070	1469260	1463950	1428650	1429190	1431180	1468600	1448100	1432260	1530670	1600900	1468170	1516310	1579970	1667050	1688050	1845830	1995100	2240420	2447900	2764080	3088380	3446310	3812530	4264880	4483290	4703590	4993810	5118950	5618070	5668720	5974760	6221920	6359700	6533740	6660170	6852980	7104180	7620370	8141570	8821300	9584430	10003400
	-7.58765	1527170	1486770	1441580	1485160	1509120	1441810	1444620	1466780	1423730	1440980	1410350	1482240	1452040	1416410	1560920	1596330	1509680	1527310	1591150	1685970	1662640	1861100	1966940	2249730	2440230	2794980	3087710	3455090	3851210	4277980	4515000	4703690	5044830	5195840	5630260	5652270	5978490	6140540	6389600	6652950	6650300	6882100	7075950	7599180	8153090	8810400	9556640	10029800
	-7.56328	1531150	1499990	1438540	1462700	1475260	1482550	1450480	1463090	1455980	1466970	1433970	1469010	1430130	1391010	1571080	1531080	1529550	1562820	1587550	1698900	1659860	1850810	1930600	2246770	2426090	2785090	3056350	3452180	3867920	4246160	4529870	4682900	5117520	5225280	5696440	5674430	5975110	6100480	6426080	6625420	6683210	6821940	7035390	7558140	8176410	8934050	9555720	10025700
	-7.53892	1529360	1501170	1489240	1470430	1459440	1488200	1453170	1470420	1512610	1496260	1449030	1442990	1453340	1402520	1555150	1545640	1506440	1583810	1577540	1694180	1704050	1866930	1948020	2236650	2466610	2741740	3047830	3460230	3867620	4298880	4527870	4656990	5201570	5304660	5710910	5744480	5978900	6123660	6414870	6610840	6753620	6677600	7060810	7564450	8255610	9060890	9556850	10022400
	-7.51455	1500770	1480480	1525780	1510290	1424360	1467400	1442740	1487630	1521090	1502090	1427100	1405000	1521640	1461230	1522010	1598130	1475790	1583020	1568170	1684260	1705380	1870640	2029640	2209810	2499760	2726670	3079690	3485380	3864110	4314720	4527510	4672820	5198770	5409470	5686940	5758560	5991230	6192390	6454840	6652490	6732150	6601420	7122850	7655570	8264930	9081730	9600870	10121100
	-7.49019	1495820	1480520	1526310	1530450	1436290	1453580	1438580	1512420	1495080	1464480	1426980	1402610	1566670	1477210	1472950	1599420	1493610	1538870	1574840	1672390	1708940	1869000	2031550	2186580	2510520	2747960	3152600	3490540	3840490	4290550	4593540	4644780	5180660	5472650	5752780	5706510	6041830	6255590	6517600	6608060	6651960	6717530	7129800	7750140	8361450	9059560	9645580	10189900
	-7.46582	1530050	1492530	1546500	1551710	1511450	1479990	1447020	1502640	1482090	1434620	1440670	1469270	1582210	1482850	1426540	1570180	1518340	1517330	1593260	1653950	1736610	1896840	2018020	2184920	2511780	2761130	3162920	3533940	3831230	4235490	4607250	4639440	5163710	5454900	5807030	5695240	6078840	6274640	6514540	6628530	6618600	6887200	7126460	7752000	8395740	9122040	9639080	10249100
	-7.44146	1556410	1524220	1539270	1546110	1540880	1551620	1463740	1483890	1466940	1470700	1456160	1524280	1537790	1520580	1413630	1562660	1514300	1517750	1586650	1648200	1759960	1903060	2024960	2196160	2521040	2781730	3124120	3567560	3868390	4133820	4594500	4742030	5149280	5402110	5804120	5821170	6106320	6278580	6480870	6686060	6717460	6936390	7138220	7753540	8359620	9262640	9673780	10277200
	-7.41709	1596230	1556980	1556280	1550990	1513740	1562590	1494940	1471490	1444720	1530730	1465600	1489580	1524590	1598830	1444520	1589160	1502220	1529890	1565970	1653890	1760020	1888280	2020420	2236120	2559020	2789300	3087410	3509710	3968810	4210240	4584420	4902500	5210850	5435930	5777630	5888330	6159320	6253550	6381870	6648410	6745040	6908860	7125150	7819550	8361520	9333270	9694500	10283900
	-7.39273	1623730	1565760	1533040	1570490	1473130	1525750	1513120	1492490	1431470	1512270	1478970	1455080	1543960	1616730	1481350	1600460	1518890	1567760	1566090	1655440	1752400	1895280	2010370	2268150	2571880	2746060	3077760	3512740	4026550	4312800	4598770	4908720	5239170	5422160	5715660	5843670	6094450	6222970	6354740	6677820	6749380	6894230	7164080	7701800	8419390	9259040	9738950	10292700
	-7.36836	1615550	1530700	1501640	1541710	1459260	1537420	1513850	1541870	1443370	1489380	1512460	1486610	1542360	1571360	1516170	1588670	1556110	1594210	1602080	1660540	1785740	1905230	2019710	2280170	2575300	2734450	3055390	3452340	4004850	4366070	4581500	4856760	5276450	5349180	5733580	5903020	6034380	6242170	6352150	6799780	6760490	6924110	7298010	7698300	8361180	9234170	9776320	10353400
	-7.344	1604410	1500960	1515170	1508900	1464160	1556770	1526470	1551580	1462350	1526520	1502330	1559250	1520210	1556600	1526660	1613940	1570900	1598810	1639870	1672850	1893480	1900480	2021130	2295690	2533520	2734130	3092760	3433980	3933940	4351480	4646800	4859010	5310730	5404470	5759810	6025080	6045890	6351430	6406980	6926800	6785890	7010680	7372840	7811680	8379630	9238940	9880390	10379700
	-7.31963	1614930	1507590	1540090	1503780	1507920	1516480	1539930	1524320	1491240	1532310	1471300	1580690	1489810	1538480	1551300	1592450	1573020	1632520	1669760	1684320	1888720	1911200	2052750	2317790	2532860	2773980	3118010	3523040	3896800	4354870	4663180	4972140	5293120	5490730	5826800	6037860	6029210	6372940	6502080	6959300	6873130	7112760	7352000	7742520	8414390	9238730	10017400	10399600
	-7.29527	1624280	1536540	1551530	1545290	1555530	1492240	1514530	1549750	1528690	1501280	1452270	1550960	1492910	1577920	1563470	1548130	1583750	1678140	1692760	1703200	1841050	1902340	2057900	2348600	2542560	2823700	3168320	3543370	3863490	4359610	4652200	5046150	5249700	5529290	5871630	6071060	6061820	6371460	6548200	6790960	6946990	7161520	7294840	7692400	8468110	9224510	10022800	10473700
	-7.2709	1653270	1548020	1555590	1578450	1590340	1495660	1490420	1571050	1571550	1505250	1445320	1523090	1510300	1609160	1578410	1556660	1572750	1678830	1684870	1685300	1857360	1904230	2060790	2304120	2566500	2812350	3273700	3539420	3845660	4419450	4666270	4965370	5260680	5547710	5883060	6091890	6171710	6413350	6574180	6738510	6952150	7138840	7363090	7770100	8528420	9196990	10066300	10547600
	-7.24654	1679370	1601210	1579200	1569700	1595470	1503810	1513600	1535950	1566230	1517970	1471560	1535580	1533690	1596330	1612220	1585540	1587330	1687990	1660210	1668670	1880290	1891960	2026170	2223230	2569040	2802840	3263160	3544850	3886340	4427130	4667150	4932000	5333960	5530910	5889560	6133680	6301450	6434250	6546360	6757770	6977840	7181090	7441370	7960370	8511810	9206570	10031600	10638200
	-7.22217	1704820	1617910	1598480	1535680	1586610	1512070	1529730	1522660	1541920	1523850	1531760	1528880	1538420	1565440	1588920	1584040	1613710	1694610	1648710	1699080	1828930	1883280	2019100	2228200	2532210	2828750	3205440	3646040	3932550	4421430	4706310	4955360	5400730	5442840	5840480	6136240	6252420	6328390	6594500	6881130	6973030	7214130	7503020	8057290	8559110	9225960	10068900	10530100
	-7.19781	1696220	1598640	1583580	1527250	1606690	1524490	1546350	1542410	1542350	1554330	1592740	1482260	1531420	1559650	1568700	1579000	1598980	1640950	1657530	1724990	1756450	1888690	2040910	2278430	2541520	2848590	3193990	3692680	4003140	4417390	4711820	4913400	5383550	5395810	5831020	6068540	6180540	6322350	6665150	6855760	6958570	7226720	7540010	7948550	8571870	9281820	10085600	10413700
	-7.17344	1650000	1600870	1542990	1556090	1635860	1530280	1552260	1573480	1518400	1519320	1608290	1485370	1570660	1548220	1552130	1565400	1612830	1595030	1652880	1724290	1736190	1914550	2032920	2327260	2605350	2861810	3172250	3697330	4018990	4452310	4697290	4964690	5289020	5384390	5852160	6057880	6219290	6418580	6707230	6778080	6940380	7177510	7476380	7899090	8606270	9234070	9971920	10495900
	-7.14908	1615500	1597990	1520610	1586440	1630920	1557270	1541560	1598490	1510580	1514500	1574930	1538950	1570110	1556960	1580800	1568710	1672000	1622600	1625420	1741930	1794820	1954030	2065540	2364780	2666140	2902440	3155990	3691910	4004680	4493980	4732240	5032160	5206930	5428520	5814190	6116190	6255400	6460680	6659800	6824790	6921210	7114900	7406950	7967480	8664100	9195700	9867350	10509300
	-7.12471	1608100	1577030	1522090	1579510	1593080	1601030	1566360	1622700	1501570	1528850	1532300	1565010	1528480	1583580	1630490	1571390	1727380	1651060	1628300	1726850	1786310	1975320	2096870	2374690	2658880	2900890	3206450	3727050	3970510	4513580	4754980	5043370	5245870	5544240	5823940	6099660	6288240	6444810	6613210	6943740	7011240	7100980	7454460	7992340	8659350	9228720	9859750	10492800
	-7.10035	1621240	1583370	1544800	1588560	1581890	1606530	1596730	1641010	1486880	1528160	1524580	1588810	1510520	1611390	1629530	1585090	1717420	1656420	1665730	1722970	1799040	1950270	2091480	2382470	2660750	2952780	3230440	3712850	4002120	4581750	4820620	5063860	5307060	5572490	5893090	6036960	6358860	6456880	6725310	6851430	7113290	7113160	7550460	7976400	8558300	9276070	9845820	10549600
	-7.07598	1656540	1591040	1572870	1606320	1559480	1557720	1598140	1627150	1509100	1588840	1534080	1607560	1550560	1633220	1611440	1597030	1666540	1674860	1718220	1733170	1829410	1901340	2112870	2407860	2633620	3011060	3264580	3600500	4130630	4600440	4856680	5102670	5339050	5584910	5818750	6029060	6367420	6543060	6757580	6900310	7159510	7125680	7556880	7976090	8603980	9373360	9867330	10579200
	-7.05162	1677910	1622200	1593220	1581510	1537480	1513460	1610520	1589040	1567590	1620490	1535380	1577900	1578390	1659490	1584100	1611360	1621920	1642360	1736070	1700180	1860540	1885630	2154200	2391560	2634490	3016540	3298850	3639390	4261130	4550570	4823230	5143470	5414360	5586860	5801520	6073710	6293750	6634870	6759600	7004900	7079430	7136770	7490000	8026410	8706320	9468340	9948290	10563100
	-7.02725	1654190	1674140	1632120	1556730	1539350	1531680	1593640	1578450	1576270	1599460	1566760	1596390	1575450	1652410	1571750	1666340	1625640	1594800	1737080	1699840	1873760	1898720	2115890	2352620	2736720	3026520	3292600	3744660	4258550	4538300	4832010	5159100	5496760	5586130	5864770	6202330	6294050	6681240	6763900	6957600	6998330	7273200	7423700	8040440	8671820	9529390	10072000	10643900
	-7.00289	1635580	1655480	1646440	1579350	1547510	1574990	1564910	1570350	1577120	1597330	1572090	1642210	1594310	1632620	1590750	1716480	1617310	1611770	1737860	1751090	1858180	1921450	2136240	2367870	2739790	3026520	3299850	3750270	4116640	4556160	4914030	5220270	5546990	5697640	5863340	6240740	6239700	6652910	6796950	6949050	6956080	7247160	7492170	7977590	8584030	9462430	10035900	10650800
	-6.97852	1637620	1611060	1613090	1607000	1582260	1596780	1572550	1547880	1607630	1644970	1536980	1651780	1599490	1617030	1598260	1723730	1622570	1631080	1752450	1767620	1841820	1953920	2131200	2401870	2709990	2999980	3289690	3733240	4065920	4572770	4963860	5238920	5560100	5805760	5966800	6187090	6248930	6677880	6709050	6996670	7016580	7187920	7606010	8131860	8502270	9407890	9998020	10638300
	-6.95416	1639220	1615570	1595710	1619990	1628920	1610480	1568790	1563090	1641020	1704600	1547190	1618030	1563790	1618970	1621900	1699640	1614060	1658650	1771620	1755520	1841300	2019070	2128210	2442450	2702040	3010160	3304700	3703390	4121020	4617110	4948590	5137870	5539060	5820460	6076560	6227760	6266330	6740410	6687930	7026520	7113960	7238150	7597370	8246690	8481310	9437320	10151300	10769400
	-6.92979	1674200	1634800	1589920	1623980	1644070	1622110	1584560	1561380	1627080	1717800	1589220	1589930	1587540	1622840	1663970	1677180	1604400	1688590	1780140	1718530	1874440	2059180	2154670	2423060	2724160	3028740	3320990	3699740	4157350	4662870	4923770	5065390	5526990	5765540	6029360	6294630	6304290	6711080	6823300	7097330	7140340	7271480	7562160	8180440	8505400	9374270	10268500	10730200
	-6.90543	1693530	1678850	1587030	1609850	1649550	1677190	1621530	1553720	1575710	1664430	1575360	1583780	1613900	1592860	1670960	1635700	1615640	1677770	1772860	1715280	1877340	2007830	2154920	2404950	2670100	2976430	3328100	3760270	4216280	4650650	4998300	5130950	5519610	5712180	5952500	6340820	6292430	6592490	6921060	7146320	7201550	7233550	7617890	8165290	8637660	9448870	10243000	10817300
	-6.88106	1717550	1694360	1609420	1591860	1679820	1702810	1621770	1581980	1594380	1643540	1568710	1622990	1620180	1564150	1626650	1607310	1635930	1668210	1767170	1763310	1844260	1941880	2160810	2425010	2595720	2982910	3329800	3856450	4273530	4631520	5100840	5280410	5461360	5602770	5946320	6296320	6299000	6605710	6887860	7146590	7327090	7212930	7706370	8150560	8753230	9508000	10239500	10933700
	-6.8567	1704960	1694590	1657910	1606670	1638710	1666070	1592140	1594350	1644960	1663760	1592810	1624260	1624420	1565990	1604760	1649630	1621550	1704410	1778420	1811120	1836160	1959390	2215080	2384030	2672520	3040800	3394080	3884320	4278290	4587330	4984400	5370730	5417260	5492480	5962270	6289440	6290880	6690760	6994880	7064990	7423720	7328020	7763310	8126760	8706470	9482520	10221500	10816400
	-6.83233	1667290	1686550	1667440	1601560	1595450	1610810	1573620	1572150	1649210	1637040	1592570	1604800	1591200	1576310	1634470	1705560	1675000	1745490	1754910	1828590	1846960	1983190	2270930	2329750	2780260	3123740	3451400	3846150	4247730	4527190	4895950	5315980	5513270	5572960	5982580	6314510	6306190	6690250	7038710	7059280	7404910	7420870	7780620	8125990	8683560	9478310	10080800	10706000
	-6.80797	1682190	1659500	1619340	1597600	1628730	1601330	1612890	1590320	1641950	1594680	1575090	1612590	1603380	1596280	1645450	1711910	1700010	1761700	1697590	1826300	1847060	1984740	2266200	2354290	2789520	3140820	3482000	3797890	4254050	4589050	4895510	5197770	5467790	5744200	6073540	6309100	6374600	6737320	7067720	7103780	7332190	7421650	7806450	8156190	8705400	9474250	10109500	10624700
	-6.7836	1712040	1666010	1603580	1628210	1678070	1623360	1614150	1634990	1622090	1609450	1541110	1611440	1652960	1613950	1613150	1680490	1685280	1789090	1700470	1816350	1863150	2008720	2198850	2384610	2752500	3136180	3436270	3794020	4321510	4650060	4975500	5203390	5472550	5819760	6148440	6281400	6395990	6774340	7078040	7095200	7246150	7434090	7844350	8269610	8700280	9610270	10114300	10805900
	-6.75924	1697100	1671310	1639680	1637440	1689270	1650250	1578270	1683580	1649780	1614060	1542800	1599780	1662320	1641440	1613740	1633530	1684910	1783980	1757700	1836270	1904580	2030580	2208910	2398840	2730440	3169800	3402370	3834890	4328380	4654500	5068150	5215930	5602930	5887180	6137090	6253300	6454410	6814200	6989800	7147420	7266920	7495010	7822760	8293890	8768180	9553640	10144700	10967800
	-6.73487	1688970	1690800	1662050	1680570	1661370	1668660	1617000	1657740	1662830	1628350	1577200	1621910	1652770	1708830	1645090	1601590	1700460	1728070	1780820	1877990	1922190	2046560	2291500	2404250	2823100	3157160	3395980	3801450	4394330	4622280	5086530	5364950	5592950	5959910	6128600	6262900	6517610	6844200	7017980	7228760	7357970	7521980	7766360	8178250	8867250	9570970	10211000	11046600
	-6.71051	1723120	1660190	1645850	1700560	1652400	1663840	1647710	1590560	1665120	1629420	1581100	1646010	1673270	1722200	1659360	1622960	1694240	1739870	1785160	1887370	1898220	2048810	2316970	2397380	2828570	3081930	3420320	3787850	4334780	4665250	5045340	5427430	5579230	5909870	6089810	6311900	6475160	6863410	7074790	7372740	7324950	7562210	7756860	8220800	8881060	9613120	10337700	10939100
	-6.68614	1708380	1629590	1614740	1672340	1656110	1664870	1665670	1579990	1681750	1609950	1567660	1654960	1676740	1686060	1690330	1663530	1681940	1751360	1818150	1832420	1888940	2030320	2304950	2438530	2816440	2989280	3475030	3811630	4281760	4687390	5002510	5346120	5656760	5921450	6084600	6392960	6491450	6852700	7003490	7432640	7260930	7579260	7748650	8200660	9013360	9621060	10399700	10934300
	-6.66178	1699990	1673510	1617660	1629220	1682420	1658950	1675230	1586190	1706000	1619480	1597260	1666270	1651870	1638760	1711380	1684600	1688530	1719820	1823850	1827400	1942810	2004020	2299880	2476740	2847780	2993750	3503980	3845210	4343450	4644990	4936760	5314470	5705700	5908290	6064080	6375500	6555820	6806240	6960580	7443180	7366250	7621520	7885410	8158100	9073470	9552820	10309800	11018100
	-6.63741	1716540	1730350	1665190	1640330	1684920	1663370	1676440	1602740	1693270	1644150	1615180	1643850	1647660	1650960	1725850	1693750	1685570	1734090	1786850	1846980	1941900	1968460	2319160	2423590	2780080	3014080	3489950	3924840	4318920	4630660	4929590	5329870	5757930	5870290	6065130	6394980	6548740	6837400	7077940	7443430	7501440	7563620	7918850	8184090	9066370	9545330	10308400	11033800
	-6.61305	1723360	1750570	1681580	1685750	1616100	1683330	1639900	1602460	1673880	1647460	1646750	1635190	1616260	1664720	1719760	1712220	1679200	1746930	1752310	1841210	1917890	1992790	2257370	2447470	2774660	3112990	3496150	3991060	4393990	4626710	5011590	5389290	5787330	5855770	6155630	6447780	6618150	6886280	7049510	7318500	7497910	7527770	7944940	8289470	9008300	9576030	10284300	11051400
	-6.58868	1718300	1769740	1697210	1675080	1587730	1663710	1641580	1644060	1703410	1621550	1661470	1636880	1594560	1669440	1694750	1706390	1667550	1731240	1770660	1811240	1927610	2028340	2193360	2512120	2850840	3113260	3526980	4056120	4476820	4697210	5144150	5443980	5717030	5860870	6204020	6485030	6656110	6961220	7086990	7350200	7476340	7646880	7945660	8316280	8927460	9563310	10316000	11034800
	-6.56432	1729630	1713000	1713320	1654700	1601450	1624520	1642490	1652030	1710830	1605530	1621610	1640590	1619570	1672130	1696320	1712030	1642520	1686100	1757320	1825910	1966250	2041300	2236100	2533660	2865710	3059410	3545780	4041060	4423920	4762140	5191560	5445040	5710810	5920410	6296490	6426850	6659260	6984990	7177570	7383040	7511820	7701400	7951960	8373460	8922210	9603600	10380400	10983800
	-6.53995	1709720	1618720	1743030	1665730	1656450	1636650	1650440	1597960	1648040	1638010	1628380	1663300	1632990	1676890	1692570	1736930	1673090	1717080	1782440	1837350	1994000	2076030	2280460	2493350	2774350	3102610	3501110	3934870	4402120	4779720	5139900	5465730	5755490	5947520	6271140	6380430	6711220	7063460	7260530	7387160	7600900	7668260	7930830	8331060	8937150	9703500	10380900	10964200
	-6.51559	1726550	1611000	1742810	1714590	1647760	1656530	1665080	1589100	1617960	1690020	1691060	1681150	1596340	1697170	1695670	1751770	1703930	1752650	1801090	1851440	1996300	2083830	2271420	2494400	2704510	3153040	3456240	3859310	4436720	4765140	5151920	5483790	5798070	5965200	6169230	6401690	6705590	7069850	7259890	7366690	7616090	7560280	7901090	8250470	8965700	9746330	10411500	11025900
	-6.49122	1737930	1670330	1730520	1693010	1657700	1646600	1643360	1597790	1657570	1727430	1742540	1676240	1574740	1701180	1704600	1735500	1758500	1721200	1815260	1867530	1977170	2101090	2229230	2530610	2716040	3192070	3452700	3884960	4467160	4781140	5145130	5478810	5879870	6010270	6127230	6432620	6667400	7015080	7195640	7340370	7591860	7572560	7875020	8352690	8944560	9716570	10361600	11063200
	-6.46686	1790080	1715060	1744460	1721020	1699750	1652940	1628920	1646640	1653140	1699200	1736440	1675070	1604390	1742800	1690480	1724630	1788780	1713120	1865180	1862110	1972250	2072420	2227780	2539850	2789510	3146920	3455470	3944830	4511870	4807520	5091700	5463950	5790850	6020400	6261360	6563830	6742530	6933050	7233760	7447690	7612390	7596670	7977920	8398850	8943500	9710580	10383300	11059900
	-6.44249	1773050	1726440	1770660	1735320	1654470	1710590	1672210	1661900	1675200	1646900	1684230	1678270	1657520	1787900	1693180	1732470	1771710	1770130	1865180	1882300	1989950	2055070	2255900	2591030	2835620	3141400	3505480	4004850	4489120	4837620	5127620	5443990	5700460	6092940	6359380	6623360	6834780	6915830	7265950	7507440	7610040	7829940	7989330	8336090	8960980	9776360	10471800	11016000
	-6.41813	1723210	1731080	1722720	1728680	1637080	1758250	1682200	1645860	1706740	1637040	1648330	1698400	1728550	1784050	1700330	1734260	1772320	1798300	1798270	1895380	2013480	2091760	2268370	2589910	2825870	3184060	3592180	4026310	4432640	4861760	5220860	5501580	5723180	6166960	6345060	6562100	6781890	6927620	7254580	7500340	7542710	7823760	7993930	8378690	8923800	9876230	10450600	10886500
	-6.39376	1728010	1721960	1668940	1743900	1718270	1728050	1706860	1659700	1733470	1652880	1631170	1734850	1743300	1728970	1731940	1736390	1762800	1795610	1741030	1867930	2012260	2053930	2312900	2544360	2869200	3151980	3631020	3991470	4426670	4861930	5270880	5579640	5738410	6145520	6261450	6641880	6733950	6884810	7186690	7445420	7477510	7696820	7985320	8512160	8929800	9861570	10395100	10882000
	-6.3694	1787200	1666000	1664120	1724040	1776540	1720960	1721020	1633930	1700700	1679910	1666440	1723900	1686320	1688240	1766950	1717610	1743790	1798090	1734720	1869810	1981220	2071710	2363170	2537900	2812280	3163130	3603830	3969780	4502570	4874660	5294000	5622030	5830420	6152240	6184960	6706900	6761380	6851010	7181730	7409410	7480530	7697900	7936490	8554760	8922580	9732560	10559000	11061500
	-6.34503	1828380	1657750	1698710	1698050	1781930	1742390	1664840	1632250	1659110	1691160	1702540	1692530	1639580	1678250	1767790	1727480	1740550	1737250	1789930	1869050	1973040	2110320	2357430	2596040	2773740	3236990	3552710	3987430	4585940	4919080	5324040	5611930	5857980	6101860	6184840	6654180	6752930	6983090	7298690	7475970	7626640	7593340	7962810	8504960	8890930	9815250	10629200	11193900
	-6.32067	1821260	1710640	1727400	1702130	1761690	1707530	1650410	1649270	1664950	1665620	1677940	1706550	1635880	1696450	1740130	1727870	1722820	1731860	1845160	1850470	2003450	2078670	2341140	2635500	2845700	3254510	3562360	4029840	4571270	4910280	5363340	5533120	5790640	6007960	6246300	6641490	6762020	7128760	7364110	7550680	7707940	7604970	8095280	8472270	8841780	9922820	10518300	11185500
	-6.2963	1782620	1740900	1714720	1711240	1730590	1668210	1685690	1660960	1660300	1635890	1683490	1718300	1665040	1731530	1720730	1716170	1730080	1773190	1837360	1825770	2019730	2048020	2348610	2640750	2868690	3233290	3647920	4038250	4464790	4922700	5414690	5485160	5741870	6034800	6248320	6652470	6866740	7152660	7337890	7548570	7651340	7709170	8140770	8426180	8892140	9856530	10559300	11050500
	-6.27194	1704200	1753230	1763040	1738900	1719810	1658480	1707980	1687700	1674970	1614130	1675400	1690020	1721360	1679280	1718720	1717160	1752850	1811930	1824260	1862540	2044610	2112640	2298650	2701540	2857430	3262610	3672570	3966660	4429730	4828340	5406410	5498740	5769910	6154270	6265590	6664010	6923630	7292800	7316660	7569690	7650490	7768290	8128490	8429080	8945150	9812570	10639100	11045700
	-6.24757	1704510	1750120	1798250	1785150	1709410	1676290	1684440	1709470	1672790	1610170	1657100	1671980	1710310	1659600	1743000	1742990	1759400	1792100	1845400	1899430	2037170	2152200	2273540	2666720	2853430	3286950	3697890	3978170	4470100	4780470	5359960	5494160	5856550	6206520	6335180	6697260	6902130	7322700	7320520	7616100	7626700	7691570	8186590	8499680	8934110	9820010	10778400	10969800
	-6.22321	1734000	1737670	1773010	1766290	1736060	1710110	1625390	1736040	1651170	1668390	1688790	1680230	1637910	1680240	1772790	1760840	1758920	1779360	1841710	1907540	1966480	2112510	2317340	2525950	2884170	3273060	3714460	4077730	4460880	4806960	5301250	5581870	5962420	6172540	6397190	6709410	6950350	7063740	7386650	7630140	7535360	7623180	8189130	8581410	8969430	9931130	10781300	11001500
	-6.19884	1743830	1757580	1732750	1733500	1712480	1729490	1633170	1758130	1663010	1732170	1741350	1700420	1633240	1652970	1769060	1748890	1754120	1788270	1867060	1913220	1905630	2093850	2328530	2560620	2897440	3218010	3725260	4179690	4462380	4882880	5293130	5653680	6019040	6189950	6404450	6793350	6970530	7036150	7470760	7672930	7570080	7723220	8154330	8622730	9047390	9872040	10667000	11184700
	-6.17448	1780420	1791790	1712560	1707270	1697980	1750240	1691840	1751230	1683520	1749280	1757600	1692510	1682820	1640700	1762680	1739380	1724930	1805740	1885680	1911860	1899620	2093430	2306700	2611510	2921740	3179640	3725460	4184770	4547700	4967380	5302870	5618600	6002290	6276280	6460100	6842540	6913700	7111960	7464160	7760040	7651050	7833850	8167590	8567910	9129150	9753270	10682500	11165000
	-6.15011	1774440	1786970	1730270	1710570	1740380	1747040	1736480	1753060	1697390	1749030	1739890	1710220	1711720	1675180	1750080	1760830	1746050	1824200	1870370	1907790	1928880	2097160	2288520	2604910	3007900	3172600	3688170	4076560	4640610	4956870	5315330	5650600	5939050	6285830	6501150	6733210	6887970	7113090	7433430	7772710	7667350	7889170	8134740	8587190	9102090	9824960	10686000	11135300
	-6.12575	1765760	1785430	1763700	1717400	1742180	1737260	1744840	1746260	1666610	1718410	1767240	1781130	1686630	1727840	1751980	1769380	1795830	1793750	1888050	1892810	1936770	2152560	2294140	2586060	3026800	3162790	3734260	4109590	4682910	4964850	5432940	5738560	5901040	6228370	6547780	6736180	6882610	7016100	7445640	7730420	7627680	7822210	8162620	8572020	9165820	9841290	10773800	11139200
	-6.10138	1737950	1775950	1776110	1717760	1718270	1749640	1717150	1706060	1629470	1672900	1817080	1779960	1674680	1817650	1797390	1739250	1808460	1804850	1882420	1931700	1944920	2139880	2320670	2553200	2973050	3213200	3793440	4217980	4655570	5135020	5550860	5863700	5985130	6223110	6579140	6794930	6949780	7072840	7452870	7643190	7596090	7765470	8153350	8537050	9335570	9759830	10845700	11153300
	-6.07702	1714960	1740830	1794750	1722220	1669730	1761120	1666240	1689240	1642460	1678170	1788930	1715200	1710030	1813170	1833450	1754590	1812870	1867180	1878630	1959360	1975650	2128540	2327690	2565890	2971200	3257190	3837930	4230030	4674180	5205340	5564630	5862980	6062050	6262590	6508780	6831100	6959770	7233210	7487670	7583480	7663780	7763940	8232780	8615780	9299360	9740670	10789800	11215500
	-6.05265	1741780	1731170	1780310	1676790	1682960	1718290	1635200	1708040	1702890	1728810	1741930	1698410	1744260	1727530	1818360	1831720	1845070	1902890	1871440	1947740	1991570	2124790	2344600	2610810	3009230	3251300	3882710	4170680	4714620	5112830	5545130	5811650	6046700	6261980	6490590	6904310	6922270	7221450	7424660	7568100	7698080	7766210	8294550	8638920	9255270	9857930	10737600	11252700
	-6.02829	1763160	1723490	1782040	1687930	1717320	1699030	1664280	1726040	1734690	1727080	1719630	1723820	1738900	1692790	1751160	1831350	1867700	1883970	1851820	1952230	2016990	2094040	2338210	2627660	3002070	3226160	3836460	4137580	4715300	5027010	5565120	5843280	6047880	6253790	6539750	6945290	6916040	7166660	7333940	7672360	7711750	7805920	8211000	8644140	9249370	9934340	10737000	11266500
	-6.00392	1768140	1745110	1794240	1722090	1738960	1750050	1702700	1765840	1723320	1695020	1701310	1746680	1714950	1762410	1701900	1784180	1873590	1868800	1858200	1978650	2023350	2148320	2321420	2642110	2961580	3218760	3775770	4124230	4653940	5030510	5590080	5862320	6007880	6292910	6594100	6940460	6893450	7233450	7429090	7852420	7792710	7849240	8182930	8602440	9246250	9925260	10741400	11204700
	-5.97956	1749490	1747560	1765300	1731320	1774030	1790410	1735120	1780400	1702560	1689380	1690580	1729550	1722520	1792730	1735180	1730430	1878420	1897140	1898180	1989720	2034910	2188970	2316960	2632650	2941850	3261890	3713200	4072290	4639050	5057430	5537610	5830130	5968650	6234630	6613310	6842720	6958480	7356160	7591610	7840740	7764540	7906030	8160700	8517160	9248770	9971910	10604600	11215900
	-5.95519	1730710	1770010	1768040	1758600	1730900	1757170	1767980	1745950	1713310	1690510	1700380	1701210	1738700	1827480	1772650	1725110	1871590	1920840	1924330	1969500	2057830	2151700	2304280	2587810	2967310	3302540	3712330	4077960	4610530	5038560	5549750	5784440	6002400	6267660	6592470	6677740	7057480	7336020	7612440	7749950	7790260	7921320	8235580	8494410	9200500	9941450	10512800	11165400
	-5.93083	1747060	1788790	1787310	1786760	1700290	1731030	1743870	1724100	1747070	1677180	1737950	1736540	1717470	1806280	1770080	1717700	1852250	1905300	1901010	1963850	2054610	2127710	2319800	2558580	2997040	3343960	3709260	4155740	4568010	4920020	5565860	5760480	6072670	6323850	6575810	6714300	7087260	7320070	7519260	7712680	7839830	7893880	8282170	8509270	9207590	9903660	10584900	11054000
	-5.90646	1774540	1777430	1875390	1786750	1707770	1749420	1721840	1755100	1752870	1699230	1736420	1802250	1722320	1786030	1729260	1732920	1857510	1882210	1844680	1987930	2039790	2131980	2302910	2596810	3016480	3371980	3762680	4222070	4620330	4913060	5518920	5742460	6046650	6363180	6521650	6850060	7055720	7270570	7563370	7745820	7815900	7875460	8292760	8543180	9144210	9885920	10651900	11049700
	-5.8821	1799030	1811520	1959210	1770710	1698150	1763440	1769230	1783790	1716350	1770390	1710090	1784470	1727520	1804800	1715080	1730820	1864570	1835840	1817740	2027890	2083620	2156040	2307120	2646970	3024870	3348070	3832530	4256300	4685820	4953640	5516600	5795370	6028770	6336410	6533810	6984630	7061060	7255090	7660580	7736360	7826230	7845580	8352210	8550330	9267040	9810620	10786500	11049100
	-5.85773	1801340	1830120	1915920	1776910	1716190	1757410	1796820	1763420	1698730	1796640	1723450	1732120	1737580	1851890	1721250	1767950	1836780	1812360	1857120	2085510	2125650	2132500	2372630	2668920	3028770	3320370	3815560	4196130	4657880	5014340	5546670	5863120	6106890	6330840	6611430	6956410	7093380	7337090	7725140	7695090	7863090	7902190	8330390	8609410	9318010	9778400	10759900	11093500
	-5.83337	1795710	1799800	1832340	1784880	1743040	1784230	1777410	1753850	1702500	1769560	1740800	1695130	1782680	1829600	1710840	1799670	1829400	1817710	1892970	2067610	2031130	2119390	2360480	2698010	3004200	3284410	3745860	4195110	4626740	5140090	5604530	5839910	6165240	6317970	6672140	6849110	7042830	7404270	7790460	7682310	7970470	7965830	8297180	8636930	9227370	9863050	10623300	11172500
	-5.809	1829070	1812750	1835930	1753030	1788990	1763440	1726180	1752150	1692130	1764550	1711310	1698870	1851820	1798370	1720470	1778180	1822880	1854580	1902120	1977060	1978830	2144290	2317370	2682190	2963580	3312290	3768030	4226820	4619950	5206270	5632630	5779190	6169410	6289650	6702120	6874650	7065150	7437290	7727060	7682550	7873230	8011630	8323510	8638000	9173130	9941260	10607100	11094600
	-5.78464	1837090	1860920	1839350	1734760	1860370	1752230	1707790	1778420	1688680	1779940	1691080	1732740	1826730	1769550	1720110	1779790	1838230	1859360	1884370	1932500	2014640	2133620	2341160	2647270	2934830	3376740	3855930	4224560	4651950	5261200	5672080	5787040	6184750	6326830	6680360	6923740	7039590	7382520	7590730	7787070	7779900	8002060	8303780	8652780	9216340	9952430	10593300	11032800
	-5.76027	1828780	1880440	1826000	1772720	1839580	1764890	1756080	1785880	1716040	1785610	1689210	1749350	1762990	1787800	1717910	1848350	1856700	1826350	1856380	1937700	2063610	2096960	2364750	2651480	2908020	3373530	3903380	4215770	4702470	5302620	5741010	5815370	6207270	6368170	6704360	7024290	6927410	7326070	7602620	7862630	7934410	7914220	8368090	8589970	9340300	9938900	10579200	11043500
	-5.73591	1827850	1853070	1841940	1805250	1823130	1745880	1747430	1765500	1749560	1767330	1710510	1732620	1735640	1809130	1746460	1807260	1840520	1830630	1823500	1948160	2125130	2118060	2402780	2662470	2972190	3345440	3805350	4251120	4781730	5341140	5769370	5807070	6289750	6379900	6729830	7031850	6926500	7325050	7640150	7780710	8007790	7886080	8451890	8604090	9255240	9969840	10584300	11217200
	-5.71154	1831020	1798010	1825440	1826820	1860850	1752980	1729460	1756760	1756980	1759810	1746600	1702140	1748740	1797930	1748870	1784670	1824730	1820020	1829780	1928520	2166160	2139820	2467880	2674500	3048140	3334170	3799540	4301050	4805430	5301600	5812440	5776630	6335700	6384900	6704030	6978250	7013050	7335370	7695010	7749080	7904880	7990060	8458680	8668190	9207430	9974120	10615500	11322100
	-5.68718	1812410	1791320	1831240	1849310	1862230	1768770	1740610	1736160	1757020	1774680	1786730	1745540	1773290	1816150	1699790	1804270	1814910	1818600	1885370	1924190	2125790	2187270	2485660	2712640	3063480	3335560	3789030	4256560	4769250	5262370	5787260	5787470	6293740	6410380	6643190	7017680	7076040	7368500	7820460	7780050	7800770	8095820	8418420	8679570	9259890	10071800	10792000	11337200
	-5.66281	1773140	1807890	1869860	1850960	1820880	1774100	1746120	1715010	1766730	1776300	1822950	1761610	1780950	1818360	1722650	1799740	1836160	1875580	1914140	1977060	2143900	2221780	2472400	2701770	3012610	3364400	3785770	4177320	4763720	5317120	5709430	5843870	6179850	6448670	6652350	7031410	7161330	7335750	7838300	7827640	7831100	8153500	8382620	8661220	9187440	10138600	10880200	11241200
	-5.63845	1814460	1826880	1863380	1829250	1779500	1787570	1747480	1724950	1775720	1791820	1826700	1745140	1758180	1831810	1781280	1837640	1869760	1901620	1908540	2019490	2105680	2190830	2513920	2633020	2984910	3416280	3897630	4145800	4853590	5336830	5559350	5965400	6160620	6513150	6840190	7004570	7252340	7345250	7777620	7833410	7918840	8188850	8366510	8737350	9189010	10104100	10768100	11199700
	-5.61408	1867820	1808800	1882970	1813220	1779640	1780080	1754340	1765310	1779490	1803380	1795260	1759410	1774880	1817460	1798710	1844040	1891250	1900630	1955970	2022780	2074340	2175400	2489280	2680630	3039200	3403250	3882150	4190600	4881340	5239700	5589900	6065300	6211070	6559520	6968950	6990600	7322670	7436750	7745380	7910690	7923980	8239610	8298720	8800410	9281900	10026100	10783500	11272600
	-5.58972	1866040	1785250	1895540	1806450	1796830	1742610	1777980	1805930	1806410	1783990	1779200	1832400	1774890	1778460	1771500	1839820	1878210	1902750	1966260	2021310	2101660	2179170	2477050	2785210	3102950	3391070	3872650	4276210	4865830	5181130	5705750	6034880	6264240	6504710	6972750	7063550	7289710	7390700	7744100	8054170	7968910	8178190	8277350	8692220	9323400	10080600	10856600	11377700
	-5.56535	1849720	1809530	1900480	1813010	1791130	1722700	1813610	1819280	1801850	1792380	1776020	1817730	1806720	1789710	1759520	1831650	1862620	1901490	1902600	2045640	2113550	2175680	2462810	2824490	3071630	3419950	3972160	4353970	4877370	5206180	5773910	5935490	6261090	6499340	7010950	7091690	7248540	7385320	7682480	7988410	7999530	8218300	8266900	8706660	9541440	10110600	10810600	11432800
	-5.54099	1858150	1873680	1850190	1786960	1784240	1726980	1810810	1854710	1780390	1831690	1755360	1773630	1814200	1771210	1803020	1847900	1878390	1867980	1874950	2077080	2063960	2255640	2466400	2819100	3047200	3459320	4004580	4335130	4927830	5185460	5738420	5911280	6317960	6523500	7021330	7064240	7200630	7490140	7734720	7986430	7959570	8355210	8321680	8859180	9567050	10093800	10709200	11470200
	-5.51662	1858270	1915260	1782990	1762550	1768360	1770310	1811320	1862120	1760090	1823070	1749560	1796250	1821740	1793010	1808730	1840280	1842760	1868000	1892320	2104390	2027520	2322180	2498440	2788920	3072980	3495580	3963810	4277020	5005950	5217100	5717470	6001650	6409270	6579420	6937310	7136720	7211630	7569320	7814740	7991420	7954060	8391770	8427500	8840310	9430330	10110700	10705900	11513000
	-5.49226	1843940	1936270	1769590	1760590	1760660	1763060	1804790	1838930	1801750	1802080	1785760	1797540	1824790	1788470	1833610	1799140	1787100	1918530	1918500	2101650	2064490	2311110	2515500	2759730	3121160	3541750	3951910	4327860	5008460	5231710	5777150	6067110	6465390	6627070	6872990	7168070	7230190	7568260	7831380	8001820	7933790	8370380	8518440	8714560	9368750	10167800	10737300	11537800
	-5.46789	1835440	1890690	1802000	1782780	1750600	1789130	1792870	1809100	1849300	1781020	1791750	1801410	1781450	1774090	1813350	1784160	1802870	1952000	1936780	2070700	2086260	2267630	2491180	2761050	3152260	3550470	3970150	4379640	5022360	5235810	5777440	6075150	6439450	6614270	6896830	7189890	7278400	7573590	7909540	8154990	7960090	8357170	8433470	8776990	9394550	10195600	10833900	11443300
	-5.44353	1847830	1854550	1815810	1816340	1750980	1821610	1806040	1766290	1797900	1787960	1797750	1839880	1748060	1767430	1781840	1788830	1845050	1925490	1934550	2034630	2084100	2260630	2451060	2783010	3184110	3511740	3993950	4374960	5067500	5266690	5791850	6078640	6417450	6645440	6977950	7206550	7254340	7581250	7962860	8154740	7980690	8259440	8425020	8900190	9405710	10134600	10886400	11432900
	-5.41916	1854560	1881700	1830500	1838200	1794620	1839090	1806380	1734000	1734980	1815560	1800960	1869300	1767230	1792750	1800420	1794750	1863970	1916300	1956620	2020970	2130860	2266360	2427560	2794860	3234980	3555310	4005060	4396400	5011610	5285410	5812340	6048720	6430760	6696470	6970180	7306250	7285620	7662400	7903520	7996610	8135090	8317920	8578880	8924280	9418300	10074700	10962700	11538100
	-5.3948	1860470	1942190	1863630	1819790	1839990	1851120	1805160	1730220	1753440	1785820	1787580	1868450	1793900	1851190	1813520	1809060	1895400	1945140	1988170	2030630	2192350	2287760	2455880	2798370	3209690	3610640	4057530	4429540	4955570	5299530	5821960	6125180	6408600	6707610	6966680	7427980	7394860	7728740	7880180	7962660	8185980	8334830	8572950	8832790	9407780	10079100	11154000	11547600
	-5.37043	1868550	1957000	1868330	1813300	1851250	1851820	1804350	1754180	1815120	1805250	1801680	1877090	1820360	1880620	1825790	1854350	1940490	1965430	2021230	2046890	2174700	2338590	2541360	2799710	3239700	3583760	4033500	4438810	5000120	5324680	5809710	6207590	6404480	6623930	7034140	7353310	7550680	7743120	7913750	8039500	8163240	8345270	8476850	8858560	9404910	10140000	11012900	11467500
	-5.34607	1883510	1937340	1875880	1795610	1857390	1815550	1792730	1799640	1848810	1841590	1815140	1880650	1862060	1861430	1817250	1897120	1941480	1952480	2049500	2071940	2108580	2352770	2612960	2822750	3252040	3576190	4025940	4487340	5031600	5313940	5775300	6171180	6466390	6559640	7060410	7294270	7587830	7709350	7950490	8142380	8216060	8337440	8484330	8923120	9409410	10179600	10855400	11524600
	-5.3217	1873570	1930440	1922370	1777430	1867980	1822070	1768610	1818810	1834980	1838420	1820540	1843910	1885870	1851340	1899300	1896880	1878630	1941500	2067880	2074770	2106910	2337690	2604530	2831160	3175560	3615700	4067610	4579080	5093140	5319730	5775710	6264090	6514180	6599660	7040880	7298610	7638810	7621500	7957510	8106150	8211620	8281490	8515150	8945910	9373950	10147800	10989000	11605300
	-5.29734	1899380	1987480	1966510	1812030	1866380	1816540	1772970	1846060	1827200	1865760	1840900	1832070	1898590	1860650	1897480	1891500	1869060	1969530	2078170	2121930	2142770	2325040	2542590	2803240	3111070	3597690	4048700	4625850	5107200	5337010	5855420	6198190	6491360	6648820	7063330	7241590	7638940	7616440	7886160	8095670	8180190	8293840	8491430	9055000	9362170	10115800	11141500	11517400
	-5.27297	1916040	2006940	1961570	1861960	1850380	1802070	1812420	1874940	1799650	1868070	1868400	1846480	1898560	1889280	1863730	1876510	1877420	1983110	2057370	2214970	2173320	2330510	2548020	2804600	3148420	3619500	4007480	4587840	5019330	5343900	6016260	6169860	6487670	6692000	7133160	7294920	7421670	7691530	7857200	8041600	8178670	8257350	8503020	9007310	9432870	10204700	11089800	11546100
	-5.24861	1888470	1982230	1958930	1850590	1849050	1842550	1860540	1866860	1807870	1879380	1849930	1905390	1926010	1900810	1833620	1894600	1879110	1931910	1988980	2199090	2154170	2382920	2514270	2823290	3190100	3623400	4046260	4581980	5012160	5428280	6121560	6233380	6552900	6691500	7153460	7336100	7392600	7782820	7913230	8131510	8178880	8264280	8571310	8858390	9577540	10323100	11051200	11636100
	-5.22424	1883610	1941450	1958110	1878120	1847770	1879380	1914540	1870440	1857290	1866430	1841150	1900120	1921770	1844520	1817640	1889440	1890000	1901300	1963610	2118440	2157660	2387800	2522730	2847840	3245030	3587590	4097040	4579730	4998550	5508370	6052840	6299030	6557860	6695510	7193060	7302610	7505310	7784400	7936140	8239630	8213950	8317860	8543980	8919750	9715490	10140000	10967800	11421000
	-5.19988	1916450	1907430	1925250	1898210	1846400	1856600	1937190	1893280	1907720	1851520	1882560	1851100	1959200	1804240	1862470	1868850	1904580	1896530	1971350	2129550	2181850	2375970	2563250	2854850	3275250	3614940	4061890	4562310	5066430	5558150	5957890	6243700	6614610	6762770	7115070	7262840	7571770	7711870	7958970	8239210	8259200	8359060	8488140	9009470	9718140	10105000	11056200	11410200
	-5.17551	1965900	1926380	1891690	1861930	1877900	1836450	1917990	1874570	1892640	1819310	1901940	1862300	1942220	1816380	1888260	1883010	1948390	1920640	2008080	2155030	2162400	2403260	2620570	2935550	3236000	3616900	4053790	4531260	5099910	5564460	5992740	6258020	6637520	6838670	7045320	7299010	7571080	7708360	7969290	8157480	8327360	8379920	8466210	8924850	9658030	10218200	11098400	11552600
	-5.15115	1935700	1971280	1856270	1811680	1865510	1868930	1857190	1871180	1843800	1801260	1874800	1882510	1925130	1819710	1835360	1912040	1949020	1931270	2015570	2118250	2167530	2414630	2637890	2937910	3251980	3588990	4041980	4490800	5071600	5517680	6020990	6303510	6519480	6827220	7102020	7336560	7557190	7718570	8004390	8155280	8361820	8380550	8509960	8875370	9551770	10296900	10964100	11756400
	-5.12678	1899980	1994160	1819020	1844460	1832600	1892350	1855040	1879780	1853320	1807950	1883340	1880650	1924150	1846570	1801190	1917290	1933310	1923660	2040990	2109530	2192410	2388420	2673820	2897560	3203550	3573920	4134510	4594610	5023350	5483340	5993470	6246360	6467230	6863400	7083850	7420230	7521700	7774280	8046440	8198730	8352580	8376560	8480120	8844550	9509500	10306100	10928100	11701600
	-5.10242	1913700	1973690	1797240	1859990	1857900	1831860	1847560	1843940	1897820	1853910	1907410	1895470	1865440	1883990	1825750	1944680	1917750	1950190	2008000	2098470	2233390	2398520	2680300	2892760	3169480	3528700	4228620	4716100	5048350	5448650	5896580	6233070	6557000	6824910	7171720	7448820	7511540	7746290	8052720	8191960	8293760	8329440	8478390	8848380	9539910	10352800	10835300	11615400
	-5.07805	1954380	1942940	1867660	1858310	1900990	1779620	1861830	1865770	1909900	1879550	1883920	1903150	1861000	1885280	1839520	1976520	1976490	1975600	1979100	2096970	2251660	2389730	2640100	2893010	3235290	3573400	4279040	4728270	5054000	5452980	5954580	6243770	6653820	6777510	7358140	7470000	7430830	7735970	8058010	8154740	8281730	8343990	8395170	8819740	9528670	10378000	10909800	11552500
	-5.05369	1989240	1935360	1960780	1851820	1902120	1829130	1912130	1895370	1869460	1883780	1837680	1870900	1896080	1908060	1839200	1954580	2025610	1986710	2020120	2144270	2222020	2352230	2686610	2932040	3313020	3574210	4230700	4618060	5029860	5455910	5966750	6269580	6703130	6894130	7287250	7495870	7388670	7793070	8117940	8168970	8267780	8344980	8375030	8794520	9564960	10429200	10917300	11598800
	-5.02932	1965620	1932130	1980410	1887050	1891030	1892860	1887970	1861000	1903650	1857640	1825900	1889650	1898400	1942750	1905590	1928720	2011240	2005070	2080580	2176350	2200020	2358190	2706270	2958970	3311880	3607320	4223590	4583300	5109870	5562790	6038560	6285240	6759010	6928200	7061850	7456590	7552140	7850120	8198530	8337100	8282020	8272960	8516740	8907240	9595060	10457200	10978400	11648500
	-5.00496	1957550	1954430	1953840	1891500	1872210	1917900	1838220	1847980	1980710	1892830	1845680	1883100	1835740	1939870	1965500	1909750	2011250	2007370	2125130	2152350	2217260	2357640	2683910	3019800	3343020	3708170	4227410	4601320	5153840	5679440	6067780	6377920	6673090	6867670	7123240	7495950	7603880	7889980	8162290	8374160	8299290	8303140	8609090	8968660	9721570	10502100	11006500	11625400
	-4.98059	1984350	1989540	1923690	1876090	1885770	1922780	1900280	1893440	1996450	1905570	1887800	1872370	1826270	1880500	1916600	1929720	1979500	1969700	2089830	2112320	2255390	2410680	2666330	3014730	3321760	3775900	4216540	4654530	5127680	5701830	6168170	6393300	6537090	6802950	7100970	7594090	7650350	7857920	8036500	8262560	8252180	8393140	8678880	9084200	9725770	10484800	11011200	11560400
	-4.95623	1964110	2015870	1971050	1859080	1891170	1943670	1983650	1910420	1927390	1871650	1875620	1883570	1844810	1856940	1868650	1963860	1926660	1976780	2053780	2086460	2238910	2457540	2723180	2985800	3268970	3701810	4254550	4687210	5149210	5664190	6255480	6341210	6603090	6927530	7071470	7728550	7628700	7799910	8028330	8291380	8290950	8540160	8720550	9177810	9724010	10401500	11019200	11596800
	-4.93186	1964990	1973420	1997580	1887520	1891460	1934470	1978340	1878660	1827420	1865580	1846740	1884810	1842880	1864730	1828480	1949730	1958610	1987650	2095440	2148340	2230090	2483600	2714100	2997370	3255260	3686760	4278690	4681050	5212990	5686930	6235300	6386000	6692800	7005250	7102990	7624500	7657550	7759320	8061750	8279970	8272600	8596470	8732820	9175090	9676580	10392500	11078900	11640500
	-4.9075	1959680	1935490	1986080	1949840	1858290	1910400	1922310	1879940	1848590	1877410	1841560	1902450	1818320	1898720	1839420	1889940	2011180	2023960	2095280	2142640	2210130	2480700	2646960	3031310	3307710	3743180	4249370	4620160	5199720	5698490	6157960	6455650	6776820	6987140	7137320	7510680	7599910	7813560	8163920	8275400	8343600	8598810	8791520	9075310	9639240	10362900	11092500	11686300
	-4.88313	1938160	1927550	1922510	1941450	1863050	1867320	1913650	1913350	1863480	1842540	1851320	1913610	1810090	1947780	1921480	1887370	2019860	2013740	2058590	2103070	2196300	2425100	2624350	3021750	3353840	3808460	4237640	4629150	5196920	5680070	6102830	6488030	6760500	6944560	7211420	7495770	7538290	7752060	8149370	8345560	8496640	8466310	8785530	9064950	9639710	10229800	11071700	11658100
	-4.85877	1961640	1957470	1865120	1905900	1904970	1858520	1918100	1880350	1842320	1826330	1891980	1914410	1847670	1988870	1967650	1942900	1944390	1958240	2084920	2066270	2222130	2478970	2665330	3011740	3405200	3835310	4230670	4688840	5225940	5682100	6082740	6481020	6709790	6895020	7273890	7548440	7631050	7913440	8191150	8324290	8577130	8314550	8616290	9106990	9747980	10265700	11099500	11633300
	-4.8344	2004790	1992330	1878320	1890050	1914060	1901880	1959930	1885950	1827740	1830310	1976140	1936680	1879660	1969460	1947000	1990230	1936050	2032760	2085290	2086020	2281170	2574980	2661600	3029810	3413740	3806480	4259200	4736230	5241650	5706970	6093400	6456160	6699060	6895650	7288930	7720340	7751250	8084520	8217190	8255410	8448190	8362660	8609700	9095730	9778130	10356300	11152500	11643800
	-4.81004	1990840	1989980	1924750	1936740	1914520	1896910	1959990	1892320	1762760	1850380	2041380	1927180	1897460	1972490	1926300	1987810	1983720	2105220	2042640	2129990	2307720	2523370	2630210	3042050	3428800	3780310	4314480	4741090	5296840	5736330	6162070	6419170	6752390	6890750	7384480	7841820	7773990	8033590	8291320	8310660	8361480	8353340	8676520	9084180	9711100	10370500	11157700	11689700
	-4.78567	2022750	1977880	1960750	1937180	1954110	1865640	1939040	1876620	1755770	1865830	2046450	1922300	1941020	1987600	1948070	1945100	2001040	2024780	2096870	2113230	2296620	2492790	2614190	3018610	3423270	3729010	4310170	4712520	5389720	5797460	6210760	6374390	6791420	6894980	7398270	7729120	7736970	7984130	8448490	8359170	8396940	8390140	8584310	9082300	9688500	10380900	11130600	11766400
	-4.76131	2071770	1960150	1959650	1962000	1985260	1873110	1956920	1898780	1809210	1864720	1970440	1906520	1961150	1951890	1954840	1908620	2001740	1966890	2136360	2109600	2292020	2478470	2636980	2986830	3445680	3676250	4289680	4667230	5369520	5886680	6233500	6341330	6925420	6965070	7454870	7603300	7730780	7967860	8526040	8388580	8404790	8506460	8526200	9107820	9732940	10462900	11165300	11779500
	-4.73694	2037490	1938990	1943070	1987930	2003570	1870780	1945410	1938350	1829800	1870270	1894200	1908750	1945390	1907120	1913450	1911120	2023780	1998330	2168410	2207260	2331350	2420260	2674470	3026920	3419470	3721800	4318550	4722510	5316190	5828830	6184800	6370900	6985170	6976060	7564040	7573370	7699020	7900950	8456560	8431650	8339440	8603600	8680070	9201510	9768680	10450300	11181900	11782400
	-4.71258	2018020	1965710	1964340	1991910	1952510	1886730	1908490	1912880	1872410	1878260	1917330	1932170	1983720	1923690	1917420	1924350	2046430	2040040	2166350	2232480	2350070	2446790	2690860	3071410	3365430	3788290	4381990	4849910	5317620	5792760	6165420	6431390	6930440	6886120	7560550	7618890	7628700	7865630	8382310	8473860	8329430	8470500	8835210	9229640	9749580	10340700	11268600	11790600
	-4.68821	1994480	2047130	1920680	2041670	1884010	1931140	1876420	1871450	1923390	1886400	1975120	1942360	2009490	1955980	1990350	1950700	2018050	2067090	2145120	2201080	2319530	2459460	2736090	3065850	3382340	3826600	4354640	4837190	5276770	5820460	6215390	6491210	6908560	6866520	7565170	7687520	7686100	7919110	8370320	8464040	8313680	8329670	8707700	9160810	9669640	10423100	11259400	11735500
	-4.66385	1976410	2069430	1892590	2073490	1917770	1953620	1936460	1868250	1913450	1904240	1948120	1935790	1962360	1933470	2020250	1962790	2013110	2125840	2112880	2193980	2294030	2523600	2780800	3090520	3443930	3875480	4289880	4758170	5270260	5897610	6253080	6464240	6876450	6928320	7506780	7774740	7791940	7972850	8390840	8404000	8310110	8302580	8571210	9065110	9564160	10543100	11143300	11687100
	-4.63948	2023490	2063320	1955120	1985770	1976240	1995330	1985130	1919750	1890170	1938910	1953250	1932440	1896800	1934590	2017660	1945710	2034710	2123080	2100170	2201560	2278360	2505100	2818240	3127650	3447810	3928200	4327350	4740330	5350800	5927840	6237530	6504500	6849070	7044470	7458430	7820930	7815710	7980260	8408750	8359050	8359950	8346930	8654740	9010190	9588370	10541000	11015400	11652400
	-4.61512	2000780	2036050	2005940	1949180	1957510	2006330	1958550	1928930	1909650	1934760	1925740	1920510	1885630	1922570	2020350	1969870	2040460	2097280	2097110	2236850	2310740	2541910	2854700	3080230	3427410	3970930	4374070	4750490	5402300	5853350	6248940	6589120	6814610	7168710	7431820	7784930	7722160	7939500	8418580	8348170	8456770	8417570	8796040	9084640	9682580	10594600	11019600	11600500
	-4.59075	1986770	2019190	2045830	1947710	1853830	1968470	1950690	1914480	1930420	1905330	1902860	1897320	1894070	1942580	2016300	1995760	2005460	2055810	2104160	2235610	2317820	2536990	2836360	3067630	3442860	3886720	4373300	4766880	5429110	5855720	6343970	6531140	6778460	7161010	7440870	7800320	7649510	7982560	8438060	8358450	8503700	8363720	8889250	9128850	9703900	10680100	11165600	11557400
	-4.56639	2016410	2033610	2081610	1961370	1876860	1945200	1971150	1906890	1925930	1911160	1917610	1926040	1925970	1965020	1999230	2037130	1973550	2072790	2112440	2235500	2311630	2531240	2765910	3157210	3475720	3834040	4405590	4832700	5408070	5890970	6395400	6476600	6809740	7036580	7469660	7832370	7734790	7973740	8364220	8387330	8491920	8347710	8711220	9160210	9747650	10600600	11245700	11494100
	-4.54202	1998800	2052480	2064870	1952560	1901150	1921780	1968350	1930080	1935040	1957270	1975460	1993260	1950490	1988030	1993990	2081290	1988790	2118400	2161940	2269960	2309930	2502880	2720970	3126960	3548120	3883000	4431880	4899150	5397560	5891150	6405170	6570770	6822650	7040360	7487620	7852030	7782120	7993490	8343400	8545180	8530800	8339790	8692370	9185390	9709830	10464200	11168400	11516600
	-4.51766	1978030	2042490	2032340	1955160	1884570	1905600	1925920	1904950	1877680	2019220	2006810	2030730	1979090	2022110	1977460	2076920	2047980	2095650	2185680	2269640	2261400	2461790	2734450	3111570	3531720	3910710	4386130	4950550	5452080	5899690	6442310	6631700	6817560	7133010	7465710	7756180	7765500	8013580	8346370	8573720	8515350	8419040	8812910	9214110	9742020	10358700	11064900	11622900
	-4.49329	1992550	2023180	2046940	2006490	1929680	1978880	1904640	1854440	1875550	2046260	1979460	2010210	1994880	2057050	1969270	2041920	2097430	2054640	2190610	2249700	2234950	2502500	2715880	3130090	3452110	3904200	4326460	4969730	5497100	5928400	6472030	6565480	6858690	6992770	7412630	7647270	7761450	8069570	8328920	8450030	8475240	8538190	8808100	9272740	9906060	10338900	11053100	11685000
	-4.46893	1988440	2043470	2024950	2048760	1969610	2049250	1903450	1905340	1908960	1989680	1981910	1970330	1978930	2050410	1980400	2072190	2105230	2052860	2159390	2238140	2266030	2509670	2695130	3125870	3465040	3877420	4405570	4984670	5515730	5981780	6462500	6547170	6912530	6955380	7433000	7671720	7783540	8157630	8306630	8402010	8440120	8634030	8674450	9282720	9991780	10409100	11121700	11673600
	-4.44456	1964200	2076240	1953860	2022950	2002270	2000280	1933790	1898660	1913690	1939990	1962950	1977220	1953540	2015520	1966150	2073130	2122290	2061780	2167410	2256840	2290100	2441610	2733960	3109740	3465280	3887240	4518820	4966350	5481120	5980350	6468720	6576510	6933510	7011690	7441550	7740710	7812220	8099700	8266650	8420050	8402290	8636300	8662100	9211370	9930900	10425400	11228000	11572300
	-4.4202	2003350	2112950	1906160	1993490	2026800	1971050	1953750	1897400	1882040	1973600	1953210	2007960	1978030	2019140	1953300	2013940	2133460	2083400	2182840	2287090	2310320	2471520	2812630	3104050	3480420	3919390	4514360	4945930	5432580	5833550	6515580	6571550	6904610	7153240	7402700	7707150	7846690	8106510	8281230	8450060	8386720	8470640	8625760	9217050	9842660	10383600	11258600	11511000
	-4.39583	2031320	2147130	1972850	1979210	2012860	2027030	1945490	1887340	1882760	2025000	1990930	2009510	2005480	2083350	1959000	2056060	2109470	2133840	2154070	2271550	2309410	2535000	2870530	3075550	3579740	3921770	4517240	4955390	5446400	5861940	6509780	6538740	6878100	7198410	7371540	7672140	7805950	8068190	8319950	8481090	8406380	8279010	8659950	9209880	9672510	10284100	11207800	11602900
	-4.37147	2072240	2154340	2002170	1973540	2020750	2019420	1941720	1937280	1896350	2034050	2026370	1974450	1986520	2095100	1963410	2064780	2064790	2138640	2168810	2264200	2296920	2566560	2864640	3111740	3667790	3968670	4483310	4926130	5511930	5984920	6388770	6565640	6930160	7118210	7410750	7609840	7715820	7962700	8300380	8501970	8376940	8272730	8814440	9117990	9554150	10210500	11208300	11709200
	-4.3471	2121550	2089780	1998520	2008110	2060420	1992370	1940540	1954810	1940000	2025230	2091600	1939160	1949730	2065360	1985420	2025300	2043230	2087230	2225020	2303920	2318150	2481620	2775840	3171080	3638610	4031460	4455530	4941290	5564860	5998250	6369000	6677050	6977770	6991230	7415850	7629440	7710290	7972880	8274420	8513170	8438570	8400940	8831410	9047020	9490520	10271100	11178800	11768600
	-4.32274	2086140	2013510	2039240	2031290	2087540	2006450	1976010	1961080	1994390	1999130	2110880	1968020	1946310	2049060	1983180	2012630	2049030	2087810	2196870	2290740	2334130	2494560	2673270	3155500	3598570	4020250	4516270	5007720	5527800	5942220	6466310	6803530	6999520	7029780	7395060	7733410	7753900	7970630	8294030	8573380	8535210	8511630	8711470	8992900	9560560	10400700	11069100	11826500
	-4.29837	2048550	2001910	2096540	2039990	2094040	2031860	1986920	1989040	2019620	1990340	2031030	2019320	1963170	2049270	2008120	2089750	2083520	2076030	2177570	2278170	2338520	2590780	2665670	3108810	3588820	3956830	4549480	5039160	5528520	5881110	6527260	6892590	6928320	7142420	7468560	7728780	7781130	8012490	8269090	8587650	8536070	8582410	8579440	9022010	9590180	10460200	11047900	11834800
	-4.27401	2048410	2033790	2072010	2085990	2034470	2025020	1951400	2034260	2016980	2012360	1937680	2009810	1982990	2081620	2036450	2091700	2084510	2053740	2199740	2279340	2371560	2594380	2733010	3130690	3607860	3933130	4546500	5064670	5562110	5829700	6480470	6785030	6889130	7223870	7557440	7796970	7820890	7950120	8252570	8502120	8523270	8561580	8569420	9164470	9620810	10442200	11116500	11822200
	-4.24964	2039720	2069730	2014110	2105910	1951760	2020970	1922960	2058630	2010460	2032770	1911430	2005810	2007000	2082560	2049150	2092210	2058810	2102980	2174030	2248590	2379650	2540830	2814900	3149820	3645510	3987150	4559600	5047170	5596150	5771650	6475290	6641170	7012280	7219990	7505870	7779880	7905930	7855900	8296470	8385320	8544820	8503920	8630050	9225290	9736540	10381800	11186200	11839200
	-4.22528	2055930	2076700	2013230	2061040	1939110	2039150	1925860	2009350	1959710	1984930	1912030	1987890	2013930	2030090	2076970	2073380	2070440	2155320	2171470	2222020	2405720	2527560	2843390	3223570	3624090	4056070	4563850	5018770	5637950	5799280	6519770	6651960	7117800	7239590	7475650	7585510	7961160	7953120	8288840	8333940	8519090	8445190	8651660	9155820	9713480	10382600	11238100	11796900
	-4.20091	2051360	2062480	2038170	2011830	1988640	1999270	1951560	1976920	1946680	1920590	1905450	2019240	2014670	2062930	2049320	2105140	2091600	2157930	2197160	2258230	2419330	2496400	2849410	3309690	3582560	4073700	4560420	4947900	5654520	5827220	6490370	6716360	7088400	7385020	7552720	7615980	7892630	7956590	8255380	8396440	8460900	8344720	8656830	9106500	9702210	10488100	11197900	11765500
	-4.17655	2054020	2045670	2061320	2006420	2024590	1972480	1959110	1983570	1983940	1929540	1933390	2013950	2007050	2116740	2040120	2133130	2107770	2158390	2223300	2285450	2417090	2503950	2805970	3362950	3559470	4020410	4569650	4888820	5684780	5893390	6403400	6734350	7024170	7418270	7665960	7761910	7799710	7953320	8207480	8436880	8443050	8316100	8564100	9006670	9744500	10517800	11078000	11678000
	-4.15218	2075100	2019520	2084340	2065630	2046370	1996730	1946610	1954170	2019970	1960730	2002340	1942590	2028040	2123820	2098400	2138800	2109160	2173110	2221980	2297660	2453390	2552890	2765980	3332980	3569020	3971680	4573750	4948640	5734560	6015380	6376470	6713380	7053810	7329220	7761840	7793260	7804020	8029410	8199420	8443200	8417540	8417830	8504310	8963760	9779620	10441400	10982500	11657500
	-4.12782	2082820	2030820	2138860	2136510	2077580	2013440	1942480	1962470	2030700	1953520	2012270	1950660	2025920	2073820	2126040	2136410	2131010	2213180	2230760	2301530	2441430	2559790	2740590	3215170	3613320	3976300	4601380	5057810	5679390	6051170	6477930	6629320	7085580	7190010	7767600	7733480	7839180	7984700	8269880	8546350	8346190	8487490	8575030	9055360	9768870	10357100	11021600	11595700
	-4.10345	2069910	2078160	2079370	2130300	2070880	2039570	1933870	1989060	2037390	1976220	2003030	1975920	1980290	2092270	2129190	2118820	2143400	2213120	2249710	2276180	2380890	2538630	2750890	3145650	3650120	4024230	4595050	5099700	5591520	6003470	6568870	6738820	7132280	7153530	7747670	7725790	7907200	7957230	8349720	8656540	8257190	8551160	8641970	9110310	9669650	10395500	11043000	11639100
	-4.07909	2076840	2094110	2000760	2082660	2043010	2039830	1949380	2020070	2004720	2038090	2012650	2008930	1989240	2108050	2091600	2093320	2137220	2177850	2239720	2272340	2362310	2585740	2809750	3193070	3619540	4059180	4586900	5121590	5517540	5969050	6599590	6920100	7128480	7316280	7665960	7707180	8005300	8016830	8331150	8583130	8303180	8668530	8669820	9089800	9657270	10381300	11112500	11777900
	-4.05472	2091420	2114850	1987930	2060560	2013050	1991660	1987280	2050060	1997460	2078960	2072260	2016460	2022640	2058980	2074150	2086610	2138640	2191910	2249650	2274370	2361440	2619340	2883960	3245150	3567030	4077440	4589250	5146460	5491120	5946220	6586700	6988470	7087750	7283530	7579470	7634160	7959500	8005700	8288850	8485530	8468880	8702850	8682440	8982080	9656820	10332200	11207700	11706300
	-4.03036	2060820	2154570	2026140	2063230	2053210	1985520	2012170	2033240	1989100	2082830	2114190	1996200	2032900	2047920	2053890	2097160	2152830	2233530	2282740	2267690	2383690	2586880	2928060	3247830	3573000	4077590	4455220	5130030	5572430	5985800	6513060	6862980	7008690	7246360	7492280	7647570	7870120	7990290	8200130	8469330	8438030	8605600	8605920	8896390	9687410	10260300	11131700	11621900
	-4.00599	2049560	2188140	2051300	2031760	2124780	2033200	2040980	2006270	1983160	2051120	2076370	2028050	2048640	2056090	2047110	2100520	2142520	2248640	2266600	2260440	2368920	2582710	2976860	3224780	3606100	4075980	4414650	5208350	5546790	6081650	6474600	6747390	6889360	7297210	7546360	7703070	7872790	7997480	8146880	8471840	8370810	8456760	8574560	8919360	9526670	10160400	11130700	11529600
	-3.98163	2064010	2144210	2056390	2016880	2143860	2052640	2079340	2016230	2001780	2009390	2028300	2045180	2020800	2047600	2065540	2105350	2170190	2256910	2240260	2271200	2422170	2539610	2942250	3233160	3660000	4094380	4578920	5302040	5501540	6055960	6517880	6753070	6861040	7259720	7655380	7695270	7859350	7950910	8135750	8412040	8461200	8425990	8566230	9074060	9457010	10155200	11113100	11542400
	-3.95726	2090750	2104260	2057940	2041640	2102810	2024320	2089800	2059540	2004210	2012540	1998020	2055540	2015640	2044750	2053630	2112510	2178590	2251280	2238260	2297700	2471110	2526190	2853080	3283230	3686010	4068510	4687450	5225620	5577450	5991720	6569900	6808170	6884030	7271940	7569500	7580110	7796390	7957430	8140520	8338390	8465820	8379890	8539970	9023660	9498970	10182200	11014500	11720900
	-3.9329	2083590	2107290	2055860	2054470	2021470	2000180	2040380	2067380	2013650	2054360	2007540	2060610	2054990	2067800	2097590	2053850	2132780	2201010	2235580	2304750	2419480	2564750	2840820	3320220	3660840	4082660	4724220	5107210	5622990	5971860	6516250	6783350	6902010	7227090	7461770	7473390	7734780	8076880	8177460	8357190	8492520	8283960	8527260	8911570	9432240	10261000	11055600	11789800
	-3.90853	2080830	2141580	2065670	2060620	1992820	2043870	2006050	2041660	2026430	2139820	2037710	2053880	2044700	2047510	2090710	2055970	2124430	2159190	2247980	2304310	2415830	2614620	2875350	3324420	3677720	4118590	4741780	5112420	5654810	5994020	6507490	6689100	7046500	7147180	7389860	7509920	7795630	8067430	8238400	8405700	8533960	8220060	8506800	8900850	9356860	10389800	11082400	11735900
	-3.88417	2130200	2154880	2053630	2087360	2022810	2063350	2058470	2028220	2029960	2167710	2080020	2027450	2085480	2024700	2086970	2132450	2167330	2195080	2282400	2322950	2451640	2611040	2835860	3316550	3737320	4111230	4707050	5128950	5663060	6087570	6518690	6626190	7109540	7178600	7361940	7561090	7900520	7924150	8287540	8322220	8357520	8206640	8460130	8872000	9283080	10437400	11144000	11632800
	-3.8598	2177210	2117210	2003240	2120850	2095770	2089660	2075440	2095450	2069120	2112190	2128200	2004950	2157550	2046910	2098110	2204260	2169320	2224100	2290870	2306000	2423700	2631650	2804230	3322140	3778510	4146190	4635230	5097980	5709110	6133200	6420910	6719070	7035710	7261780	7396580	7568410	7896040	7891260	8182990	8306580	8305180	8247090	8390240	9030330	9265600	10474900	11108000	11623500
	-3.83544	2179750	2097710	1993340	2180890	2155890	2104230	2036540	2144530	2103740	2078340	2094990	2017830	2159950	2087750	2118060	2230270	2201850	2194180	2279370	2284800	2420860	2697860	2850720	3345940	3765560	4137780	4622800	5094860	5737930	6084220	6411190	6704890	6994130	7246110	7480410	7723680	7756070	7829900	8094160	8417480	8271690	8201840	8355650	9259140	9328760	10360800	11073700	11588400
	-3.81107	2159130	2106320	2046650	2218120	2155970	2142220	2050130	2153010	2143290	2058910	2018980	2055150	2092450	2121130	2182850	2248570	2257990	2177890	2238830	2359080	2502500	2730070	2937330	3392990	3809960	4076240	4632620	5047870	5705700	6082570	6516340	6706630	7068010	7196740	7520740	7748300	7679820	7792180	8007990	8348500	8237530	8134920	8443190	9214480	9400200	10287100	11035900	11582300
	-3.78671	2122000	2112780	2082350	2213210	2148710	2119610	2093100	2157310	2138870	2093270	1977450	2072720	2113210	2138720	2243680	2288220	2248690	2227280	2263320	2480850	2509640	2730600	2996350	3469960	3803510	4065900	4663830	5069260	5619710	6165920	6563300	6720610	7137610	7238700	7424500	7687480	7709970	7764470	8032250	8235570	8315090	8129270	8519210	9163040	9404850	10245100	10974500	11663400
	-3.76234	2163770	2156210	2078300	2184520	2191550	2078020	2085820	2132170	2084580	2116220	2001470	2069630	2107490	2161850	2237160	2251800	2225760	2252640	2305690	2530560	2516670	2713690	3004880	3494320	3757460	4110950	4665700	5077140	5551200	6143420	6508040	6754900	7103790	7219910	7436170	7765740	7668690	7750930	8003700	8324580	8351300	8162430	8532540	9196430	9335070	10281900	10881400	11614100
	-3.73798	2257110	2224330	2073190	2161130	2226970	2039240	2107350	2125830	2041610	2125850	2086570	2120160	2037290	2179330	2205710	2219000	2256250	2221790	2286000	2501590	2491530	2664900	2944920	3440540	3746170	4148650	4746340	5071980	5614010	6120400	6401830	6774120	7043690	7205110	7485870	7803780	7738250	7862260	7937430	8395410	8315260	8276030	8525210	9149220	9325500	10258900	10851000	11476300
	-3.71361	2276290	2268160	2126020	2159240	2191620	2086760	2103700	2156130	2053470	2124640	2122210	2164480	2085570	2130560	2183510	2243470	2287800	2206790	2224810	2465040	2490320	2652070	2911220	3384040	3728800	4215890	4828370	5098430	5666160	6091720	6415130	6650360	6985290	7226270	7519390	7665810	7786380	7867780	8000590	8369610	8274970	8350350	8574240	9053660	9305790	10121800	10817400	11387100
	-3.68925	2230950	2290460	2205540	2163890	2120700	2117350	2102800	2156010	2101280	2109580	2120650	2178670	2153260	2080520	2186880	2235500	2306960	2219190	2200850	2393060	2515070	2681190	3023070	3361280	3708150	4301230	4834170	5130530	5606790	6103180	6421210	6681410	6987370	7189910	7473310	7608800	7847460	7868200	7978830	8203670	8288670	8367950	8574060	8967370	9322570	10060000	10760100	11411900
	-3.66488	2204700	2282020	2221190	2152130	2092120	2106860	2118310	2116640	2079890	2079600	2099860	2124290	2147620	2145380	2164910	2210150	2329640	2227000	2216340	2343050	2538850	2662780	3032350	3351760	3648960	4273060	4789810	5158310	5569940	6086420	6428170	6771650	7007960	7242700	7470160	7659640	7800820	7927000	8008990	8232570	8216040	8326990	8549170	8794530	9434940	9944550	10729500	11374300
	-3.64052	2196410	2186960	2191110	2145290	2113250	2090670	2187000	2090530	2069350	2087360	2077190	2106350	2090660	2198770	2139700	2212660	2266920	2219990	2198820	2355450	2496810	2655350	2941740	3319220	3642060	4235940	4751250	5166980	5611130	6047700	6486380	6743790	6969690	7265470	7476130	7528060	7550890	7856230	7987450	8311420	8189480	8244110	8528760	8794000	9441990	9969960	10590000	11424400
	-3.61615	2202570	2220350	2184950	2210170	2122240	2108990	2233480	2122850	2108170	2074960	2096930	2097900	2153070	2181880	2135860	2197960	2253490	2256360	2243830	2351100	2513520	2684810	2962860	3328800	3697960	4248350	4682970	5225710	5649170	5976360	6414060	6722120	6946010	7202790	7452470	7468670	7417670	7765510	8013890	8254930	8222570	8243520	8402050	8786140	9369390	10136500	10561400	11401600
	-3.59179	2193900	2255210	2185040	2231240	2138300	2155820	2224710	2152860	2127330	2117830	2131500	2059380	2201800	2136050	2149720	2224050	2297280	2284110	2292490	2324240	2551110	2721850	2952910	3348250	3746900	4215610	4649490	5194200	5658730	5860020	6368060	6648140	6962900	7160310	7494820	7503890	7456860	7693780	8106100	8110690	8215020	8171130	8331580	8716990	9277420	10231300	10682700	11180300
	-3.56742	2187160	2247040	2211040	2257680	2180880	2169080	2159680	2175740	2161600	2210390	2142920	2031710	2159810	2159760	2184140	2262400	2299590	2256080	2298600	2331730	2547040	2726510	2913240	3344330	3792440	4147630	4615160	5193620	5685500	5835890	6489570	6602920	6872060	7136180	7464430	7479850	7472600	7695430	8013510	8025300	8227660	8070920	8358370	8646040	9273870	10183600	10773200	11082800
	-3.54306	2199570	2247510	2231920	2271590	2180230	2147780	2096680	2172660	2167910	2179020	2158870	2049980	2127660	2219350	2216490	2267640	2280910	2259550	2282050	2383120	2550370	2708230	2929840	3300690	3795160	4161150	4580540	5239850	5629300	5971580	6453390	6663310	6860560	7133420	7424750	7485340	7439360	7672110	7875100	7996780	8144860	8107910	8358680	8633810	9307360	10007500	10732000	11018100
	-3.51869	2163980	2219750	2201190	2263180	2145130	2132280	2131220	2161600	2144790	2109280	2194050	2111640	2148390	2243190	2239370	2255980	2262550	2293200	2237600	2423910	2529300	2748490	3005590	3304980	3787400	4203210	4602440	5250280	5597140	6160890	6344770	6689490	6781250	7090170	7459200	7443600	7516070	7605590	7897590	8059330	8067520	8198720	8317160	8614340	9268480	9956740	10630100	10962300
	-3.49433	2115830	2225930	2167330	2248880	2127110	2122170	2229730	2160870	2151180	2090110	2208870	2154920	2149680	2254520	2257080	2237280	2236860	2293570	2232890	2410510	2491210	2806970	3051220	3298570	3863610	4243370	4640780	5246340	5556990	6221130	6274820	6653750	6647230	7022070	7484340	7478820	7486460	7580980	8025420	7985230	8069340	8136740	8289930	8526090	9302800	9850870	10589500	11023500
	-3.46996	2128070	2208540	2163650	2235270	2159810	2163630	2237530	2137630	2199240	2108350	2202750	2149720	2130070	2237060	2230860	2223140	2226910	2276550	2277350	2339850	2517610	2831170	3019360	3285240	3884260	4277930	4695340	5210480	5555470	6140870	6279800	6643110	6649800	6977580	7511610	7466310	7482320	7674070	7971100	7946960	8109500	8054880	8382940	8549560	9273180	9764450	10548100	11066500
	-3.4456	2176560	2214300	2203920	2242040	2205100	2218810	2208050	2142040	2182630	2166510	2154770	2151230	2135080	2230800	2205890	2265220	2326650	2299610	2317310	2354540	2579420	2815990	3022730	3321900	3889120	4294170	4701290	5186610	5497170	5995970	6339020	6574090	6648370	7001250	7454470	7375660	7346090	7725340	7901030	8010310	8061180	8063610	8441840	8571770	9157370	9846730	10392000	10960100
	-3.42123	2215670	2222230	2219580	2237540	2229060	2232770	2165440	2230230	2138500	2174110	2151230	2187240	2206080	2204820	2203410	2300210	2377380	2277320	2365010	2431880	2594460	2778870	3065530	3363090	3837510	4307300	4664140	5237260	5593810	5950740	6369650	6479190	6715670	7011910	7331610	7336910	7284250	7647410	7727110	7972830	7953020	8025990	8409040	8590590	9141990	9832340	10421000	10644100
	-3.39687	2236330	2237660	2198460	2306740	2219010	2232090	2207690	2255500	2158480	2197720	2152370	2193740	2232890	2160080	2200890	2284370	2351760	2247210	2320360	2527830	2535320	2778100	3076920	3378980	3745110	4276360	4622910	5229980	5677770	5984360	6310310	6527950	6729590	6976670	7258510	7358040	7257980	7609670	7613100	7911080	7970800	7974110	8341010	8547760	9138760	9850930	10388800	10585100
	-3.3725	2306740	2275080	2230750	2324270	2189990	2244560	2259960	2218670	2214310	2186930	2195650	2205670	2282070	2120040	2204060	2268020	2330820	2248400	2251160	2503720	2511210	2771480	3045730	3380970	3780270	4174070	4608070	5134070	5668210	6032110	6261450	6496120	6792710	6877170	7187620	7366830	7193960	7594000	7599260	7853750	8008690	7986360	8279630	8526940	9046240	9771390	10324500	10650000
	-3.34814	2317670	2278530	2304520	2326200	2196150	2290100	2264780	2177420	2191070	2166800	2199660	2233830	2318510	2132770	2202450	2207870	2272000	2273770	2304710	2444290	2562720	2784160	3072800	3397400	3804510	4079740	4623430	5077530	5585380	6030590	6228610	6480070	6763450	6911100	7144750	7301770	7137260	7549540	7586580	7795470	7907870	8005740	8260210	8513220	9078550	9608480	10378500	10741600
	-3.32377	2291460	2278160	2364570	2329240	2229700	2316880	2200860	2249570	2209090	2162240	2188450	2230970	2299660	2181880	2179600	2211790	2278040	2299790	2402150	2500560	2590120	2850940	3070010	3430940	3862810	4168040	4628710	5104170	5508540	5924570	6186370	6431810	6712780	6992370	7169480	7202100	7233730	7491320	7546650	7702030	7795540	7872810	8182130	8540310	9122420	9603740	10375000	10838900
	-3.29941	2331710	2309260	2394230	2349760	2268470	2278270	2172320	2310760	2246470	2167410	2229570	2253990	2264330	2255360	2233750	2282300	2313260	2335160	2437010	2515870	2605850	2835260	3028240	3416910	3866830	4255320	4643280	5197820	5470620	5924270	6177060	6425030	6589320	7015410	7123850	7176050	7272790	7422350	7512660	7689880	7725670	7737800	8059910	8440010	9038020	9703900	10269800	10773900
	-3.27504	2383640	2309470	2371020	2336500	2325240	2213680	2201440	2266300	2291620	2189090	2217180	2262510	2260730	2340440	2298860	2341970	2335530	2349150	2402490	2491590	2643790	2783610	3069030	3347250	3882260	4227130	4657160	5147330	5528020	6001040	6225870	6455790	6574400	7008420	7127320	7166520	7323770	7353930	7490760	7642250	7704280	7733630	8075290	8330540	8946900	9808640	10248300	10584500
	-3.25068	2380940	2331380	2370260	2287180	2354250	2224370	2228850	2200810	2273060	2240230	2159500	2282520	2290940	2380430	2298080	2378170	2351560	2366640	2468700	2559560	2653540	2776600	3111510	3294810	3896490	4275260	4630010	4978720	5512200	6017840	6222550	6433370	6623890	6939610	7132230	7172360	7354310	7386570	7455470	7672380	7773850	7766200	8090690	8327600	8888620	9725440	10189200	10486000
	-3.22631	2337230	2409490	2326520	2275430	2295740	2262040	2233400	2225080	2244760	2306720	2208040	2297240	2299230	2389180	2302320	2370020	2404260	2362370	2513020	2612130	2671160	2776490	3120840	3318660	3874610	4194520	4615770	4948420	5443640	6019780	6224740	6314360	6769210	6826210	7146690	7243120	7252730	7369720	7427190	7707770	7771490	7716840	8038870	8389820	8837800	9557670	10193200	10482400
	-3.20195	2351740	2417000	2323600	2342270	2271510	2299590	2238510	2257100	2226720	2350590	2256180	2259370	2287870	2351340	2321970	2334240	2406060	2384190	2511310	2624860	2687720	2750650	3123130	3373740	3869920	4199030	4635480	5039790	5470890	5978720	6217690	6330440	6779960	6820440	7056450	7201840	7176040	7320010	7445550	7642620	7730660	7759350	7900160	8413670	8817490	9474230	10208300	10508900
	-3.17758	2361630	2368810	2372840	2323850	2348910	2329680	2291750	2306590	2199980	2354370	2226930	2255550	2307300	2295020	2317480	2320320	2396870	2429140	2472150	2610670	2649230	2742780	3078570	3428100	3890150	4234280	4616700	5102550	5442780	5959610	6141940	6395390	6662440	6770960	6967330	7115610	7103050	7308570	7447020	7508740	7691060	7744470	7848180	8385320	8815220	9270160	10172700	10542300
	-3.15322	2388450	2372520	2404760	2310540	2443530	2322980	2324100	2332140	2255460	2344570	2225080	2299850	2338450	2328070	2355910	2304090	2388360	2474870	2468210	2554210	2635280	2789440	3046480	3552580	3984480	4186240	4552170	5079510	5465040	5945670	6065070	6366040	6619730	6730440	6965290	7123670	7100120	7291200	7307220	7464930	7658100	7703790	7918490	8350020	8785110	9167460	10084600	10580400
	-3.12885	2382460	2389330	2368850	2339050	2487250	2361950	2346550	2401920	2345920	2372190	2288630	2312080	2346260	2386960	2356260	2307940	2374360	2522600	2479080	2483900	2685290	2842280	3057850	3599990	4002100	4185710	4565940	5033290	5437600	5965050	6097280	6341140	6620080	6720360	6961570	7091050	7130960	7323800	7362880	7545070	7675590	7704090	7905290	8212970	8697020	9230850	10082400	10425300
	-3.10449	2408050	2418710	2385720	2372380	2473580	2392860	2304110	2400650	2389480	2341760	2288730	2255190	2350140	2428770	2357110	2335480	2380460	2538280	2488260	2491170	2745720	2883310	3078030	3525840	3990440	4279700	4554370	5000100	5494600	5934280	6064960	6348410	6604760	6740060	6916270	7058850	7126600	7265920	7378290	7541530	7692600	7600170	7734390	8052050	8619070	9350540	9981880	10338300
	-3.08012	2465970	2469530	2458050	2457140	2450030	2391780	2324400	2385850	2345060	2277400	2347890	2266490	2379160	2440430	2380870	2347230	2365260	2501960	2480650	2524020	2761650	2868090	3067580	3394770	3974060	4331160	4511490	5064760	5598090	5800930	6083220	6272870	6533280	6728590	6926490	7057160	7118740	7132620	7330170	7427940	7596420	7379180	7565330	8034290	8541270	9358760	9858700	10286200
	-3.05576	2431870	2482640	2474720	2474760	2408700	2405140	2376340	2389130	2326120	2341740	2307410	2321370	2382610	2458210	2415220	2347100	2345640	2457360	2462080	2552400	2737270	2842100	3082930	3335090	3904080	4352580	4506060	5089130	5667790	5707490	6059230	6189190	6511900	6750180	7012040	7056930	7064840	7041510	7291590	7290330	7491590	7377980	7612720	8060220	8543390	9390100	9808010	10124800
	-3.03139	2387120	2458140	2442280	2426210	2403110	2417040	2399200	2391570	2300800	2384770	2291580	2344600	2416330	2456590	2422330	2372700	2386060	2465080	2492720	2605080	2752000	2849360	3101540	3401120	3890030	4321930	4524810	5021600	5609240	5684950	6012620	6214470	6549100	6670470	7017260	7005300	7009810	7007930	7299240	7213970	7369560	7490140	7753090	8077180	8501900	9299480	9714730	10101100
	-3.00703	2511430	2472910	2476970	2478100	2421770	2469720	2415290	2374940	2290340	2365100	2287280	2361170	2456660	2445900	2416870	2411590	2390710	2499040	2508310	2599890	2749590	2853750	3131550	3527090	3911700	4233490	4627650	4987900	5527770	5707600	6024300	6261240	6456670	6671540	7057060	7038240	6927300	7064300	7340390	7277600	7310310	7412860	7745750	7931230	8474090	9205230	9636150	10033600
	-2.98266	2595400	2509100	2518550	2525460	2400240	2480790	2412930	2384370	2340900	2404800	2261830	2424820	2484300	2464420	2397310	2445530	2391270	2516610	2518490	2671200	2713900	2940700	3205440	3512460	3874550	4195030	4687360	4957620	5463160	5653130	5982870	6230730	6349900	6683510	6981670	7031760	6976940	7098270	7202600	7360510	7321670	7346600	7673230	7819890	8435510	9127590	9587380	9971680
	-2.9583	2611990	2529420	2485890	2551290	2392710	2443660	2411440	2393380	2355890	2436010	2290880	2459090	2512520	2557160	2395990	2490870	2367970	2527520	2587410	2703350	2687200	2955880	3197430	3501230	3820250	4225940	4712300	4975450	5419340	5650310	5962880	6137740	6284870	6502030	6747280	6942230	7006710	7107960	7129630	7351070	7456370	7308010	7671810	7811090	8371100	8921670	9638820	9942220
	-2.93393	2603770	2520330	2441270	2535210	2437520	2437560	2365000	2428730	2345300	2413540	2360480	2404560	2489200	2556280	2446650	2484070	2386880	2576700	2659100	2666030	2692010	2956600	3156630	3545660	3840600	4264110	4704080	4955700	5445200	5712980	5959480	6139010	6331400	6486100	6757830	6804740	7013650	7085870	7046650	7306180	7467160	7267640	7671580	7777200	8242890	8760950	9650000	9887850
	-2.90957	2585960	2505750	2455500	2558020	2502710	2436590	2349580	2559760	2373170	2402890	2325430	2403390	2510360	2482690	2485600	2489430	2448210	2627520	2599250	2632430	2718010	2953250	3146040	3529990	3837790	4223150	4702730	4930070	5391000	5709780	5961120	6132050	6392560	6483700	6814720	6775070	6982250	7051020	6991680	7273910	7257750	7248410	7510090	7790280	8114570	8829450	9621190	9775980
	-2.8852	2554370	2548890	2494700	2580340	2481470	2474000	2346460	2589570	2361270	2423040	2324740	2446280	2526860	2414160	2529620	2486450	2434880	2563460	2524580	2642740	2739610	2909610	3243620	3493910	3861960	4138620	4680110	4924250	5361970	5597040	5927480	6158490	6396570	6366760	6816990	6895560	6954200	7009450	7077220	7153300	7090470	7233180	7482780	7667830	8127870	8894640	9493750	9757510
	-2.86084	2532080	2562800	2510010	2586560	2485300	2517940	2378610	2529020	2363150	2463080	2362120	2498170	2505050	2451280	2549490	2464380	2467950	2513150	2554180	2704810	2796780	2912730	3307980	3452570	3885900	4120470	4611700	4925020	5397100	5549020	5851510	6170410	6331720	6332290	6704310	6926450	6935980	6936700	7071130	7071350	7002320	7244400	7423730	7582870	8066870	8755030	9357940	9832560
	-2.83647	2531200	2532380	2513510	2587470	2528230	2491680	2456770	2498170	2417280	2479930	2415540	2547460	2496260	2524180	2559010	2449160	2566300	2514100	2603770	2712370	2847140	2882090	3244690	3465370	3886440	4125320	4533840	4956940	5409240	5672090	5800030	6148650	6366090	6396420	6580530	6897020	6832570	6926060	7087460	7148110	6981310	7201310	7340120	7610520	8056670	8584790	9264830	9783040
	-2.81211	2524650	2528770	2556860	2603760	2587410	2510370	2516420	2507940	2461210	2479250	2424220	2527390	2533330	2503910	2525000	2484650	2584460	2523710	2634280	2674190	2872500	2800240	3175910	3418120	3863090	4118590	4503190	5007440	5427600	5737370	5814620	6123100	6372730	6322020	6561600	6840720	6740830	6963220	7046180	7120030	6962630	7265740	7260190	7649070	8144220	8463130	9188220	9699620
	-2.78774	2597530	2584980	2594320	2584660	2581480	2577480	2603010	2567820	2496340	2490230	2464530	2500140	2547870	2489320	2474770	2539020	2546400	2535550	2630830	2678140	2834950	2815760	3166640	3392550	3865740	4077390	4490020	4994440	5436440	5621720	5798670	6097330	6324950	6319800	6605920	6750530	6715360	6832110	6969330	7048720	7049550	7157180	7243710	7579510	8048680	8471040	9070790	9613940
	-2.76338	2653570	2637330	2539040	2612180	2598550	2611980	2650010	2598690	2536760	2491460	2469060	2516450	2544450	2481010	2470740	2574870	2568380	2529150	2633810	2715300	2762990	2893910	3196040	3460510	3873250	4058130	4577060	4974020	5379890	5554680	5838550	6040470	6331340	6427410	6601560	6665680	6731340	6779700	6920580	7052550	7113650	7030460	7152210	7507420	7871880	8550650	9007690	9467710
	-2.73901	2651920	2632440	2546300	2628460	2608100	2600470	2626870	2620210	2565360	2514270	2498390	2483740	2520950	2535620	2515660	2567530	2577410	2538120	2665760	2739400	2709520	2913630	3227970	3478000	3875050	4163220	4633450	4970930	5277630	5636350	5888690	5967800	6377100	6412340	6566330	6691160	6684360	6710830	6915400	7101260	7096540	6911020	7076080	7487100	7824970	8531370	8909250	9387290
	-2.71465	2625400	2659770	2592530	2642950	2607470	2552870	2667530	2590450	2528650	2559410	2559770	2532170	2547280	2579040	2578070	2614930	2553160	2618940	2698160	2776860	2694650	2961770	3248070	3490920	3856810	4269600	4599270	5029880	5259180	5698130	5824740	5940060	6316790	6370140	6529540	6704070	6645440	6650940	6803220	7027060	7040540	6902470	7094390	7419760	7714380	8475240	8810340	9376280
	-2.69028	2674750	2696570	2649590	2674060	2583570	2526030	2683790	2582360	2514740	2550520	2517690	2567070	2576780	2599070	2648580	2641910	2574720	2687920	2688860	2827800	2724460	3012260	3264810	3554110	3842850	4337470	4561230	5039700	5367150	5696540	5789400	5974540	6311670	6440240	6529330	6655140	6578410	6613870	6721340	6934530	6954520	6929390	7099870	7302050	7703480	8470500	8776020	9356330
	-2.66592	2776590	2680460	2729030	2691870	2625460	2501890	2637000	2599040	2551330	2522630	2564520	2579230	2603720	2598790	2655990	2655390	2596060	2697960	2706650	2806520	2793990	3029640	3289250	3587430	3893850	4318030	4589840	4981440	5352250	5581350	5859260	5981680	6297710	6489110	6449620	6569860	6488350	6610680	6681370	6888620	6935790	6887740	7018040	7191770	7736870	8465910	8824490	9176700
	-2.64155	2832280	2686680	2742600	2714190	2660380	2541180	2626590	2651720	2656730	2559270	2651190	2602180	2599780	2601970	2628850	2629490	2616160	2690140	2739280	2766640	2863720	3089070	3272710	3620920	3955170	4211350	4551240	4998130	5206990	5520350	5926050	5995550	6243770	6288340	6376730	6472360	6426040	6623000	6656430	6892040	6942830	6769710	6940930	7095760	7704270	8397900	8801850	9039210
	-2.61719	2834720	2748920	2779540	2709960	2730770	2612010	2646220	2697210	2702630	2621420	2639790	2600860	2622980	2643590	2626110	2654650	2618880	2727520	2783780	2759750	2913170	3080440	3230280	3635750	3939280	4126140	4507090	5059500	5152010	5555650	5910470	5980980	6207610	6162570	6391770	6381910	6399190	6616920	6627680	6880280	6891900	6743940	6862580	7080380	7628050	8252960	8723040	9074100
	-2.59282	2814580	2818290	2827390	2655120	2797870	2665910	2654250	2738800	2681550	2664420	2615440	2614310	2645340	2682410	2621190	2691180	2624690	2760080	2822100	2788420	2954040	3057110	3193230	3597070	3951830	4129700	4493150	5049540	5242670	5498750	5803190	5853310	6165230	6156220	6462020	6394530	6390850	6515330	6659610	6775340	6839730	6711710	6872920	7088960	7584100	8112890	8702750	9057400
	-2.56846	2793020	2809240	2870910	2667680	2768690	2710520	2640350	2752790	2707460	2731460	2610550	2594520	2605670	2706570	2647830	2624050	2685760	2772340	2831700	2848140	2974290	3067590	3218260	3556340	4025770	4227020	4586080	5002700	5329650	5498160	5765770	5802550	6085030	6187900	6498690	6454640	6432530	6552640	6661460	6627150	6688160	6646540	6934080	7081880	7632250	8104120	8611390	8999040
	-2.54409	2787030	2793100	2850590	2706070	2736800	2772420	2599430	2728480	2759650	2740250	2658890	2645010	2594430	2696620	2673610	2594130	2731900	2818800	2841160	2842660	2961370	3042000	3295560	3612880	4092780	4227550	4621670	4947810	5286230	5557110	5825870	5892120	6042740	6232840	6447690	6369280	6476160	6632240	6644580	6615550	6638630	6643990	6872530	7093500	7550320	8100530	8534100	8887180
	-2.51973	2824880	2842200	2890300	2740710	2745800	2746570	2595940	2751240	2808750	2684970	2704270	2730910	2631360	2690640	2686380	2653410	2753350	2797070	2849050	2818240	2942020	3064280	3306030	3688120	4066000	4202590	4572150	4895810	5242960	5611800	5738950	5969840	6109330	6166900	6395840	6304340	6463300	6518190	6635350	6641380	6565280	6671120	6774400	7116140	7560200	7995910	8471900	8743490
	-2.49536	2840290	2844440	2898060	2786670	2781960	2774890	2662510	2733540	2810150	2646060	2762700	2785040	2723530	2726040	2730530	2750200	2766680	2735220	2846140	2804880	3014460	3131150	3261360	3718130	3984600	4175890	4567140	4892750	5241820	5584120	5643430	5914920	6148030	6094610	6379730	6315790	6454460	6411880	6635680	6602870	6535750	6612580	6798740	7090390	7619010	7852460	8394930	8647800
	-2.471	2871960	2834510	2898850	2768430	2779320	2791310	2736720	2771680	2842820	2658600	2799850	2744880	2796960	2728670	2789120	2805680	2779280	2728480	2831160	2807110	3044770	3180180	3332110	3605290	3966120	4131580	4512470	4887980	5246520	5586880	5613700	5844510	6102890	6079370	6364270	6281680	6448500	6314440	6577060	6615390	6549260	6494650	6776490	7050470	7399460	7770120	8300850	8654240
	-2.44663	2940460	2870470	2871100	2750460	2833850	2799270	2796080	2875170	2868120	2715190	2779380	2697140	2752950	2732180	2850890	2776150	2785550	2768380	2867670	2846620	2995770	3224470	3348790	3554180	3957530	4124470	4593540	4864410	5188940	5598920	5674820	5871830	5979010	6154660	6245880	6201680	6366210	6332810	6501830	6640440	6571850	6472360	6689450	6950150	7289250	7727420	8151910	8642740
	-2.42227	2969650	2948660	2864190	2775070	2921980	2771120	2801930	2898870	2854130	2784260	2742460	2764440	2702560	2708580	2882850	2810720	2803430	2805940	2876670	2900400	2926760	3232730	3375730	3614880	3882970	4154560	4699730	4874220	5159990	5581070	5767950	5857650	5894980	6120320	6163280	6125110	6329620	6327120	6399020	6586900	6533870	6495250	6638100	6781350	7236390	7716650	8026260	8568100
	-2.3979	2963160	2955050	2900680	2806330	2950800	2770350	2795980	2825390	2868890	2820550	2731000	2871430	2722590	2686560	2836670	2752840	2830150	2873220	2869070	2992340	2916490	3226950	3436360	3681970	3858800	4174090	4659420	4902540	5202760	5512470	5770750	5770540	5954070	6049570	6148060	6150010	6342420	6269910	6318540	6462810	6398940	6485220	6529890	6659880	7084900	7656070	7974460	8458800
	-2.37354	2992160	2962840	2897470	2825230	2946780	2807020	2823810	2748360	2919220	2841920	2738390	2872880	2758950	2696630	2809420	2727960	2840120	2954390	2900540	3055020	2985740	3239750	3441720	3700290	3923170	4157860	4523260	4862750	5199890	5487750	5652360	5777530	6033690	6016150	6148630	6255040	6321870	6164000	6394700	6397660	6319260	6377200	6460150	6661500	6958890	7549980	7843320	8362330
	-2.34917	3006170	2963990	2947610	2886450	2957760	2875490	2834730	2735360	2935200	2866170	2746990	2901880	2797520	2756650	2848230	2779200	2849840	2952950	2895860	3023740	3027680	3235720	3489200	3678880	3947250	4092830	4600550	4859880	5110390	5455070	5643600	5785590	6021610	5979500	6143870	6285300	6282850	6213630	6394080	6318670	6278490	6305880	6436530	6647180	6904500	7474460	7772630	8299510
	-2.32481	3019290	3032680	3032730	2935460	3000740	2916120	2890260	2762260	2943230	2874410	2780050	2910000	2841420	2848780	2873780	2836320	2848590	2916210	2863490	3012910	3060910	3184740	3491070	3696760	3915300	4024780	4626270	4921150	5069270	5324390	5669520	5706270	6003930	5934220	6093630	6161420	6239800	6330070	6356600	6345680	6304400	6355310	6393630	6582430	6862540	7427380	7809200	8341810
	-2.30044	3068080	3049070	3091500	2947730	2985920	2901050	2942760	2783510	2948670	2817150	2780830	2866110	2862770	2851960	2892930	2920130	2831120	2928740	2841170	2990790	3149540	3178300	3441150	3773410	3891250	4006380	4584340	4976860	5070270	5342850	5682750	5659610	6003850	5927210	6082580	6132980	6182170	6297140	6349740	6306380	6276290	6355290	6386210	6539880	6887780	7303790	7829590	8201790
	-2.27608	3085080	2984420	3076370	2934270	2980400	2859940	2883890	2860710	2960160	2824540	2786520	2821190	2876280	2840290	2912090	2956330	2845390	2993080	2849900	2932470	3117120	3224460	3371870	3744670	3879910	4083690	4526830	4972730	5066500	5400550	5615340	5697280	5982950	5943560	6100360	6142510	6040580	6233970	6281660	6252610	6203620	6242170	6380720	6435420	6902980	7259640	7808950	8080980
	-2.25171	3074690	2961900	3028110	2962540	2990850	2881580	2864830	2933890	2946010	2831500	2762540	2855400	2910780	2890800	2853640	2985920	2917830	3044740	2908150	2936330	3083380	3250820	3371280	3685340	3905040	4154040	4517810	4992670	5050750	5361720	5522950	5609950	5862010	5957900	6033570	6187780	5986090	6108350	6240280	6187520	6187950	6179130	6300580	6344520	6827210	7198250	7835600	8012020
	-2.22735	3093580	3060090	2948300	2995350	3021540	2909130	2911760	2956920	2972360	2807100	2745130	2904250	2901110	2868140	2864380	3021380	2866460	3051130	2953790	3018600	3079690	3267870	3457410	3689790	3948620	4186180	4524320	4951100	5063430	5350230	5474180	5547210	5793980	5973870	6006300	6161860	5966780	6031350	6259860	6070560	6187340	6153250	6290050	6331370	6677700	7135360	7682940	7921590
	-2.20298	3097100	3153640	2968730	3020480	3039430	2915900	2930830	2947530	2975010	2810300	2809330	2943050	2884330	2878580	2931080	2987930	2816280	3045180	2976600	3099730	3102410	3280130	3522680	3711030	3882410	4187480	4497760	4888880	5054650	5300860	5523160	5545440	5743180	5976830	5994170	6066190	5978990	6113070	6169500	6005810	6140820	6163600	6280830	6349240	6634810	7071890	7464760	7771550
	-2.17862	3070920	3128560	2996060	3034130	3033770	2917150	2913530	2971060	2945650	2865120	2925810	2993180	2908480	2937100	2900270	2956280	2859590	3000250	2989550	3089590	3138390	3299990	3527470	3705920	3817780	4222850	4529980	4854640	5054150	5253230	5410420	5614740	5657960	5942470	5900770	6003220	5865080	6138980	6124800	6043210	6099660	6121430	6240880	6327170	6651440	7039070	7238220	7713250
	-2.15425	3066710	3140960	3079700	3054610	3035290	2991570	2952270	2964040	2962960	2948470	2934620	3018750	2930240	3047620	2851310	2915750	2955690	2950600	3000090	3042730	3157530	3310440	3450520	3756430	3813010	4217410	4641700	4784260	5028680	5246880	5357370	5543650	5614340	5883260	5847670	5934520	5778640	6124760	6064210	5998080	6076410	6108230	6202290	6331700	6622230	6892340	7181970	7666280
	-2.12989	3137670	3072350	3165280	3083670	3085480	3021430	2981400	3014920	3005330	3028330	2935800	3067190	3016400	3022350	2967660	2857320	3034070	2904720	2975470	3017510	3085490	3318480	3468730	3739710	3889750	4175770	4666600	4804330	4971110	5265340	5477030	5521200	5699230	5770240	5887430	5922820	5836470	6062230	6084410	6001500	6029180	6084400	6145130	6210580	6502250	6806540	7273410	7652230
	-2.10552	3186830	3067240	3127090	3122330	3133290	3063110	2946650	3048740	2980750	3032970	2896760	3013320	3027600	2948740	2976540	2827020	3011390	2929140	3003920	3111340	3091770	3302920	3411680	3666970	3989960	4178590	4624210	4802990	4922640	5178470	5442700	5555180	5751840	5703810	5773400	5868280	5958010	6018560	6086090	5975590	5896930	5948490	6088900	6158320	6331790	6755030	7301190	7614870
	-2.08116	3181550	3063350	3031960	3118250	3156250	3083990	2913720	3023040	2976430	2999020	2831400	2965390	2939400	2947480	2878450	2865960	3035160	2968390	3001670	3183550	3092660	3287470	3436790	3662060	3967880	4174350	4527240	4801590	4908180	5100360	5288280	5564210	5709900	5732370	5761830	5790130	5880900	5877080	5956080	5940910	5792400	5751600	6101320	6230190	6286020	6742270	7276850	7543740
	-2.05679	3213230	3172140	3099010	3135520	3153910	3066820	2940350	3033370	3037210	2983640	2823250	2939400	2891800	2960360	2828350	2911260	3043160	2987620	2999550	3183180	3087370	3289530	3394160	3720980	3903100	4120270	4484150	4830190	4916630	5118290	5328600	5559100	5526960	5713940	5798870	5747260	5837700	5795210	5819750	5859680	5792100	5733250	6075960	6156660	6278090	6615910	7181720	7389150
	-2.03243	3301590	3276120	3243310	3157840	3096180	3052100	3002030	3092250	3075360	3003300	2898470	2967960	2980510	2975180	2891410	2984910	3031030	2969100	3008470	3114270	3089060	3271820	3294640	3712710	3914830	4053530	4508690	4745390	5026700	5182990	5369260	5469140	5480060	5575590	5768900	5644870	5822870	5815290	5848850	5748780	5756830	5798640	6080400	6059320	6193520	6547630	7096400	7400480
	-2.00806	3316840	3271440	3275330	3149300	3050810	3091230	3081100	3086350	3090110	3013480	2958690	3005920	3054070	2965870	2907160	2992400	3046010	2953280	3059960	3115070	3089680	3248230	3376260	3710370	4002650	4019070	4473030	4701580	5106650	5206850	5284080	5436540	5486420	5500090	5721420	5589090	5842020	5804950	5850540	5691080	5707350	5804010	5979360	6020790	6135410	6442490	7089400	7451400
	-1.9837	3268050	3265340	3231330	3097480	3088490	3131530	3142070	3049750	3113120	3099500	2997750	3043260	3084070	2939100	3006740	2983080	3076510	2957810	3077930	3154580	3106770	3286130	3472840	3751950	4022100	3988990	4451790	4680520	5068730	5183950	5242900	5486670	5448770	5467300	5717290	5683590	5845320	5680110	5749920	5698570	5741020	5720700	5790170	6109600	6059080	6389080	6984310	7325780
	-1.95933	3258070	3244290	3243960	3110800	3139120	3155600	3063320	3062170	3141900	3146490	3014440	3052910	3094180	3005470	3089030	2989400	3061370	2962230	3047350	3110320	3158040	3292410	3465620	3819860	3912080	3985180	4454150	4691590	4988950	5167650	5286490	5404570	5436380	5522480	5669810	5721420	5736390	5612080	5637120	5603230	5745330	5667090	5616720	6015070	6020850	6359210	6884830	7219720
	-1.93497	3282680	3209610	3257060	3134340	3212140	3162420	3009350	3102760	3170780	3122220	3008650	3095620	3129620	3090260	3112980	2960860	3081890	2939510	3044250	3088540	3221540	3276580	3507350	3803830	3802250	4045920	4496460	4737490	4970870	5093380	5289560	5393050	5402370	5642880	5672780	5631730	5614940	5579110	5518820	5538740	5730550	5602460	5548270	5866920	5993850	6416770	6924940	7078770
	-1.9106	3288490	3226880	3266200	3180080	3299500	3119830	3018500	3113280	3170560	3058930	2995250	3104300	3130920	3104310	3133180	2927490	3095480	2938040	3072270	3125930	3241730	3324030	3519480	3734290	3814280	4094730	4465940	4686190	4971000	5049360	5188630	5370870	5427350	5643880	5633630	5532510	5558960	5561250	5567720	5664970	5719330	5567920	5566630	5829350	5949060	6521860	6758550	6980310
	-1.88624	3239700	3262960	3283150	3215670	3297510	3074240	3042570	3084390	3134640	2992110	2989390	3067510	3070290	3081260	3083730	2972890	3005580	2991210	3004880	3160240	3268860	3374770	3468560	3678890	3915680	4100370	4393940	4701200	4968940	5057180	5092900	5275650	5405970	5557890	5615340	5500880	5526410	5575800	5614710	5699710	5550450	5527130	5592320	5838530	5853530	6512810	6766860	6947090
	-1.86187	3191340	3261160	3329390	3202910	3237120	3075120	3129340	3129150	3095880	3065140	2961570	3001200	3033570	3069560	3041920	3034100	2967220	3032560	2957800	3153420	3280350	3319930	3463920	3614070	3931420	4105730	4419140	4679310	4997280	5084110	5178000	5204200	5361830	5451140	5659330	5469020	5509850	5527620	5584030	5562250	5410530	5482450	5519980	5827890	5774210	6339620	6798060	6792620
	-1.83751	3232820	3296580	3379550	3212670	3174980	3102090	3212640	3169790	3083590	3164050	2919890	2920710	3065580	3117810	2977720	3040890	2999640	3087060	3025800	3172240	3286130	3212270	3428980	3615400	3886200	4090770	4424820	4542190	4933540	5033760	5231960	5187070	5326590	5413240	5592980	5486030	5385910	5430290	5567040	5386200	5372420	5451870	5457050	5766600	5778580	6246250	6539180	6721590
	-1.81314	3268070	3287090	3340450	3169840	3134670	3158680	3172410	3175730	3140460	3137030	2996210	2939790	3107850	3199290	2978570	3036110	3055690	3140790	3047820	3221910	3266820	3145520	3431380	3617250	3912060	4180450	4470620	4513800	4830770	5030950	5234950	5128100	5339670	5433040	5482360	5514940	5283400	5428360	5579070	5387860	5384700	5487140	5463430	5646060	5773250	6196970	6427280	6670360
	-1.78878	3288240	3248860	3263110	3193820	3119340	3211460	3194490	3167240	3148230	3090350	3019760	3023900	3086490	3197930	2947120	3041050	3037970	3122950	3043620	3274500	3197940	3165610	3460840	3693500	3907320	4258400	4539850	4593270	4762740	5028460	5180660	5154740	5240240	5404180	5336050	5517000	5294240	5451890	5559740	5421200	5375050	5494440	5457730	5463690	5766480	6112720	6421110	6624900
	-1.76441	3356100	3337060	3229230	3256800	3165380	3196140	3184840	3151930	3135380	3089320	3027340	3070780	3061300	3124750	2943000	3063010	3055220	3044550	3047530	3279050	3155350	3210330	3523330	3718630	3899110	4283390	4535730	4664240	4714570	4887440	5125750	5159350	5201000	5223900	5228440	5489660	5308620	5450240	5465170	5374050	5319630	5403240	5474340	5499330	5720930	6162110	6396400	6535790
	-1.74005	3449230	3420450	3324580	3237790	3203370	3200330	3088370	3169060	3130140	3105160	3066530	3068310	3066430	3105160	3064850	3104070	3032870	3052840	3105200	3213350	3159750	3238610	3605210	3641140	3941880	4148580	4483700	4681900	4733950	4795270	5106520	5130690	5186630	5164330	5276530	5509910	5319200	5445610	5349310	5341430	5292830	5344340	5450740	5491350	5712520	6097480	6387070	6539370
	-1.71568	3374800	3335670	3451880	3232740	3233520	3200800	3049470	3242270	3141750	3137790	3093800	3125980	3043220	3103380	3111950	3131600	2993280	3026000	3101280	3138580	3204660	3325540	3597410	3581080	3935700	4082360	4460140	4663450	4794500	4852720	5035050	5117230	5116880	5256060	5275980	5430040	5272870	5494330	5362970	5309200	5293370	5268530	5455730	5438760	5752560	6073710	6289870	6435870
	-1.69132	3252370	3311490	3459990	3262420	3240400	3178590	3076000	3259920	3180280	3152640	3128170	3133130	3036550	3104490	3081780	3061240	3004230	2992800	3087590	3126870	3239460	3356640	3523620	3627140	3928560	4011910	4426660	4606950	4778510	4877570	5010530	5171610	5085000	5274840	5251560	5298160	5336240	5493430	5339640	5227430	5276850	5299190	5394840	5421750	5754830	5952320	6178520	6294900
	-1.66695	3321490	3297140	3387970	3253240	3238460	3171320	3204140	3199650	3207370	3180660	3104280	3080020	3058020	3100500	3078980	2971750	3056470	3052110	3084010	3146610	3299280	3363140	3460700	3634320	3883820	4035460	4463760	4604780	4736360	4903820	4973190	5125710	5140220	5189380	5337630	5239250	5367950	5365970	5317540	5135920	5213550	5319700	5261510	5359960	5675670	5914600	6171290	6304180
	-1.64259	3359910	3284800	3323400	3278640	3297400	3174230	3236050	3187090	3181530	3183810	3067550	3018050	3034790	3122690	3074400	2992460	3101850	3048010	3091190	3140350	3321700	3350440	3463190	3625810	3868480	4060680	4469260	4627560	4695870	4894940	4919160	5083460	5066680	5166410	5358790	5244430	5237860	5241710	5252750	5176610	5173620	5205860	5179290	5353470	5574630	5936880	6158690	6309030
	-1.61822	3379140	3274370	3285920	3283510	3329950	3171250	3183050	3207970	3151540	3149430	3081560	3057530	3047920	3174680	3034660	3076510	3115140	3027060	3132990	3160290	3305680	3308850	3462420	3636830	3826350	4000710	4428590	4576310	4752390	4829110	4899380	5028970	4936610	5133880	5244840	5250690	5141600	5139720	5161240	5216340	5099680	5082490	5192910	5439890	5456860	5809310	6042070	6210920
	-1.59386	3439740	3293730	3276310	3309660	3292390	3212230	3100850	3196220	3180710	3138300	3107170	3148000	3080970	3127030	3022080	3102210	3058810	3054370	3158710	3205640	3263240	3261410	3497300	3608720	3791710	3964020	4375140	4516300	4751450	4790990	4850410	4990500	4976970	5044320	5226090	5235740	5110200	5066170	5086200	5158820	5005050	5120910	5147750	5375960	5406160	5643020	5885680	6098250
	-1.56949	3489550	3270910	3284910	3306160	3240830	3226220	3087970	3210220	3250080	3201560	3050630	3165530	3176670	2998570	3100960	3100620	3043080	3077540	3201450	3229850	3186110	3291810	3434530	3580020	3812310	3956450	4326350	4506580	4682690	4790020	4838270	4974940	4939930	5003410	5238880	5213430	5160290	4994580	5064730	5122050	4955950	5183680	5160630	5265080	5429210	5594860	5781540	6130090
	-1.54513	3459680	3232880	3322360	3249540	3153760	3192210	3125750	3230540	3255900	3220310	3013190	3088710	3236440	2947010	3149190	3052760	3051600	3109030	3194840	3253460	3149380	3317740	3377710	3639950	3837920	3963510	4322390	4509790	4617360	4805220	4841970	4975770	4971100	4982970	5177490	5161280	5192850	4970960	5046380	5147170	4971870	5083580	5184550	5213710	5437090	5510790	5692260	6070930
	-1.52076	3364100	3257940	3339090	3265520	3143230	3160690	3218150	3214650	3153450	3156250	3040600	3044860	3219980	2984760	3152320	3010090	3072080	3111160	3192040	3179090	3189090	3366890	3416220	3608500	3798150	3941200	4314640	4526190	4680480	4773460	4849540	4841020	5007780	4953080	5114900	5033880	5132540	4957070	5026300	5117700	4975590	5036100	5119560	5196380	5417670	5432860	5689810	5906130
	-1.4964	3336260	3316840	3280610	3324040	3188770	3172420	3215880	3236850	3141480	3143820	2980310	3060520	3178440	3018190	3162460	3004600	3092840	3090170	3094760	3137870	3222760	3387210	3432350	3529280	3821700	3948580	4210740	4513030	4670080	4726270	4823660	4726180	4893850	4881460	5015840	4934450	5008460	4944100	4993460	5048160	4915790	5030090	5030830	5114260	5414190	5474490	5660780	5812010
	-1.47203	3399610	3360780	3261420	3350400	3236670	3193290	3170520	3263480	3165480	3135960	2962120	3066180	3166990	3048340	3158900	3016750	3127610	3006910	3044390	3176240	3220790	3329300	3422980	3525360	3913370	3944960	4105400	4449040	4585330	4704070	4763820	4744020	4784370	4856360	4883010	4951440	4923760	4945050	4975110	5025840	4809770	5039780	4909290	5092880	5356140	5421430	5634930	5765140
	-1.44767	3385780	3352760	3258370	3343220	3239290	3250630	3159190	3249720	3154290	3117330	3055170	3061700	3194090	3077740	3164840	3010040	3084230	3000350	3077930	3218890	3160420	3276040	3430270	3519020	3873070	3889720	4078010	4363420	4421320	4596540	4702740	4734160	4746820	4861210	4839190	4980910	4930110	4902120	4931400	4960840	4721250	4999950	4806800	5090550	5233490	5354180	5645970	5777140
	-1.4233	3364030	3319260	3281330	3317480	3195510	3263300	3176020	3169190	3165270	3091560	3048220	3067850	3219950	3097800	3125390	3006020	3011100	3057090	3107930	3211360	3130440	3251090	3410220	3514290	3767420	3819830	4111830	4392780	4339100	4544610	4678480	4590410	4697630	4833100	4856850	4970960	4916360	4846740	4892700	4844620	4651660	4931620	4865500	5093560	5078220	5296610	5589520	5777880
	-1.39894	3328710	3273740	3329640	3304770	3136040	3206830	3196030	3071390	3129250	3099620	3019140	3054330	3174970	3145670	3056370	3040530	2969620	3070840	3128000	3102310	3132030	3247750	3378290	3522370	3784740	3811030	4183350	4419180	4295370	4599540	4666730	4478360	4628680	4854860	4877540	4954670	4911650	4777210	4839650	4784420	4703830	4878940	4942810	5090500	4920180	5278440	5531840	5699530
	-1.37457	3306590	3240100	3334660	3280880	3170510	3175410	3167180	3056390	3130530	3083230	3087020	3063360	3125280	3147210	3028330	3087620	3000010	3019940	3068480	3061230	3124830	3219170	3357780	3583130	3799340	3794470	4173740	4327580	4315060	4557940	4583760	4516670	4585850	4768690	4783170	4818760	4905210	4753460	4806360	4838720	4809480	4838800	4875210	5013140	4859290	5287610	5496040	5629930
	-1.35021	3346490	3211890	3328650	3209340	3186820	3158550	3169920	3176550	3095510	3109050	3126620	3087740	3108240	3111940	3000880	3060500	2986490	3032490	3069900	3137820	3119600	3110250	3355380	3657510	3728420	3796760	4154240	4281900	4373240	4459720	4551200	4611120	4532850	4687840	4697120	4705160	4853210	4702080	4755550	4899830	4835380	4837300	4818460	4920710	4920650	5240390	5437700	5479050
	-1.32584	3384470	3226210	3338040	3179010	3179680	3212680	3183460	3211800	3051170	3140190	3092030	3084630	3085610	3102180	3027600	3042030	2972730	2999360	3116270	3173850	3108590	3101480	3390610	3595410	3683530	3841020	4116120	4281740	4395460	4425830	4566040	4644060	4474690	4639640	4632340	4700340	4835040	4699540	4685470	4821960	4788970	4752860	4720870	4861190	4915950	5243590	5307610	5316820
	-1.30148	3335920	3262000	3348690	3224780	3205930	3237810	3204600	3098300	3082920	3199390	3072310	3089900	3120270	3055310	3057720	3040630	3027500	2981820	3095850	3190610	3100730	3190970	3418950	3531770	3664510	3828890	4004990	4304120	4371960	4418930	4593290	4582440	4492100	4573770	4598290	4679680	4801620	4763120	4664100	4740490	4757960	4656810	4654160	4824670	4845640	5138690	5206430	5284630
	-1.27711	3308360	3310550	3341110	3178600	3172920	3242130	3200770	3080990	3107360	3226010	3054180	3071830	3163670	2992810	3079100	3044150	3108910	2971970	3065410	3180630	3069190	3229660	3374670	3486470	3675170	3835170	3919630	4326450	4350960	4327820	4605440	4495080	4603590	4532670	4662160	4684110	4742800	4721230	4674120	4716250	4775880	4538740	4636420	4802610	4867720	5021850	5100600	5239500
	-1.25275	3325350	3349410	3375900	3144370	3088010	3229670	3181650	3211510	3087000	3130840	3016960	3044450	3145050	2946080	3088700	3081980	3162420	2945210	3125180	3183790	3066680	3226940	3329670	3472810	3677840	3865920	3937110	4253700	4315440	4275470	4556880	4468090	4605680	4480860	4658790	4691530	4667920	4676460	4647650	4709050	4763760	4507030	4661820	4707030	4822970	4983980	4975620	5117660
	-1.22838	3332400	3375400	3326970	3185090	3088230	3132460	3118010	3125220	3040140	3095760	2988600	3017370	3086670	2946800	3038140	3071440	3138070	2936810	3157800	3243020	3049280	3189760	3322770	3460470	3643480	3804640	3990980	4131060	4297930	4316110	4533800	4499720	4545270	4476100	4602090	4690900	4558160	4524690	4610410	4722400	4657190	4504620	4574700	4569180	4752740	4974890	4931420	5013820
	-1.20401	3289890	3369220	3245280	3189910	3172670	3117900	3084960	3040070	3001640	3163400	3026850	2984700	3020070	2996010	3002560	3045660	3084350	2918210	3112450	3221950	2993200	3080420	3291940	3464930	3624030	3770090	3940540	4030010	4275060	4316570	4517360	4452160	4520860	4459750	4538050	4656320	4513810	4429630	4582550	4671010	4575150	4497200	4565270	4503500	4750370	4915090	4939720	4975020
	-1.17965	3336210	3326860	3265210	3226360	3198600	3103790	3183160	3012050	2995950	3179840	3053110	2972060	3032040	2967570	3045590	3053550	3038720	2879970	3072170	3159750	3000570	3057920	3258970	3420240	3613320	3858370	3866760	4029690	4168920	4316610	4438290	4380520	4492410	4481370	4503620	4611230	4491390	4357950	4590600	4586510	4548040	4457740	4597240	4474780	4740160	4814880	4934680	4918300
	-1.15528	3373370	3235340	3257020	3259300	3211340	3135140	3150560	3067600	3037650	3172010	3017820	2964170	3046350	2958270	3079150	3084680	3018760	2870830	3019310	3123790	3072330	3076560	3225030	3410140	3620610	3940880	3860260	3996400	4129990	4375300	4343310	4316090	4478960	4420990	4472700	4519490	4450650	4344800	4560550	4534910	4488980	4423270	4479260	4469240	4677670	4705510	4823380	4882140
	-1.13092	3339580	3186280	3195930	3235960	3171280	3123700	3102600	3178900	3044830	3104490	2977020	2944080	3012030	2941520	3074210	3065910	2994650	2954200	2976850	3166990	3116360	3100410	3192070	3379440	3584400	3839310	3855610	3915320	4153090	4282190	4301250	4284050	4427890	4315190	4439410	4421160	4377360	4341610	4553360	4505500	4389720	4432230	4273550	4458430	4578760	4599960	4681770	4875650
	-1.10655	3275700	3157970	3204420	3150170	3141690	3119020	3098250	3155520	3036210	3041100	2934080	2926230	3015820	2899360	3061670	2956090	2955970	2998250	2963840	3169570	3082200	3113830	3173810	3364620	3567740	3782190	3867480	3945260	4131830	4200960	4261050	4311170	4336620	4267200	4474630	4396290	4365930	4338610	4536510	4492060	4340430	4493190	4293360	4367360	4563810	4608980	4689610	4828780
	-1.08219	3221500	3140880	3231160	3088490	3118540	3168630	3057690	3094250	3008860	3028410	2924660	2915500	3004050	2871910	3077360	2955890	2973700	3027470	3063150	3097700	3058030	3062730	3138710	3408790	3564790	3740550	3856300	3976980	4036880	4166750	4192530	4290300	4346620	4223320	4470050	4413080	4383060	4368120	4443490	4486590	4373990	4476560	4306530	4302980	4515510	4645180	4700900	4780280
	-1.05782	3215520	3124460	3195300	3067200	3143250	3140070	3057670	3133840	3013460	3000070	2980720	2906390	2946100	2840310	3112230	2908200	2997500	2971320	3186280	3071850	3064510	2998090	3108570	3394720	3487620	3711330	3725410	3916740	3937390	4112710	4154630	4214960	4395020	4157240	4416340	4368830	4352200	4376660	4324850	4428520	4407780	4356960	4267940	4304690	4443970	4553020	4598240	4703360
	-1.03346	3172330	3157990	3148460	3108800	3160260	3091210	3099480	3082030	3015140	2970460	3061220	2916900	2918460	2908620	3112860	2841540	2935900	2969680	3172260	3042940	3041480	3084460	3152320	3365210	3455610	3650010	3703790	3841210	3894940	4164290	4142660	4160860	4407570	4213180	4414640	4327230	4322570	4331200	4215750	4321180	4328420	4286380	4236800	4263200	4372520	4457270	4545180	4563080
	-1.00909	3136740	3208350	3150230	3127210	3157630	3019190	3068320	3012150	2986050	3012200	3065520	2966370	2960030	2969720	3079480	2828230	2859240	2939880	3103430	3013140	3007170	3084990	3170100	3314230	3465610	3620110	3761780	3763350	3951180	4130080	4120790	4123840	4349010	4187160	4379660	4267810	4293080	4273620	4198900	4289900	4311010	4225580	4154690	4152790	4384120	4428420	4488170	4453430
	-0.98473	3188850	3139550	3178110	3065370	3130050	3002890	2976020	3036810	3008280	3019170	3004240	3003830	3011980	2916330	3002000	2857920	2875990	2865200	2990600	3017090	2952880	2981510	3132930	3264290	3443240	3641040	3685090	3775610	3935390	4088220	4108050	4091760	4184590	4099110	4278680	4268260	4250670	4289110	4179340	4298900	4246730	4107100	4140090	4097910	4345050	4345220	4381800	4458010
	-0.96037	3190080	3112340	3207190	3089400	3170550	3038030	2910160	3012270	3022330	2977660	2926960	2950620	2996530	2926780	2928010	2848140	2909940	2806870	2919130	3038240	2930810	3034610	3115540	3255100	3439990	3657040	3667140	3827540	3859500	4021950	4080700	4068260	4073500	4127270	4215390	4263380	4184990	4282500	4155310	4236670	4146770	4100730	4157860	4118000	4255180	4306380	4312020	4415740
	-0.936	3128370	3151720	3194380	3113920	3207570	3046620	2911150	2991150	3044830	2949970	2936810	2862160	2920250	2955430	2880000	2860940	2923180	2830850	2950050	3019000	2973380	3076590	3156020	3217850	3399960	3701330	3705530	3798930	3865440	3918710	3990120	4038820	4064260	4036820	4171520	4187730	4111430	4190360	4190390	4166980	4116490	4147250	4210300	4099820	4123570	4307050	4241350	4363770
	-0.91163	3100230	3190300	3077280	3032050	3227340	3038490	3000610	2971830	2989940	2920350	2977360	2909100	2894980	2894120	2880340	2868450	2895550	2782750	2974290	2897280	2981250	3076250	3168760	3184800	3315620	3657220	3726590	3815900	3804300	3777540	4026140	3978640	4026470	4014840	4111900	4200610	4082360	4087970	4196080	4165610	4102350	4128110	4226940	4056810	4114130	4188650	4217030	4264170
	-0.88727	3112950	3152820	2968440	2995840	3173640	3033800	3055230	2955440	2893470	2903170	2964740	2875770	2800630	2869720	2904290	2890380	2843880	2817610	2942860	2813820	2971040	2974500	3143560	3143850	3288260	3597250	3648150	3815840	3764310	3743030	3985980	3945790	3975780	3981230	4054240	4220330	4093650	3992890	4184770	4125950	4083190	4074710	4198860	4021650	4117300	4177590	4142200	4150520
	-0.86291	3074760	3076040	3010890	3063830	3023440	3000210	3028520	2903720	2852480	2861660	2860630	2874490	2766800	2917150	2833720	2826590	2825000	2899420	2884590	2829660	2984550	2907200	3075200	3178720	3206360	3551170	3523630	3813730	3739250	3764110	3904850	3883800	3913630	3944760	3996740	4176050	4031090	3912680	4191490	4046200	4044330	4055300	4108470	3975540	4052520	4167370	4143070	4092220
	-0.83854	3083640	3033150	3061320	3055020	2945580	2914820	2924140	2841510	2862380	2842660	2814300	2883600	2770510	2794880	2763140	2800300	2809020	2927990	2842070	2858390	2969530	2909210	2958080	3198110	3177530	3494180	3483930	3812450	3722070	3718940	3808920	3882810	3932790	3911380	4030120	4075130	3958110	3860470	4115960	3955150	3989760	4050310	4065880	3862200	3964390	4119350	4085330	4099650
	-0.81417	3102920	2986760	3129860	2997110	2947470	2924490	2852650	2795910	2860190	2821490	2811040	2884500	2763790	2770460	2724850	2766770	2798150	2878450	2817060	2873090	2961110	2874580	2839440	3153570	3210510	3479010	3475850	3728020	3690600	3723910	3774320	3811990	3894030	3875270	4035180	3984000	3922650	3868390	4053740	3928340	3948580	3999060	4014200	3871280	3907260	4079090	4013680	4152580
	-0.78981	3118720	2997250	3030410	2902860	2993660	2988200	2823670	2763610	2874260	2838080	2818430	2864960	2765990	2777540	2711120	2723930	2742980	2711840	2730740	2842410	2939090	2801010	2822540	3082100	3239610	3481180	3459710	3645580	3684260	3715770	3756070	3674310	3828240	3873910	4032590	3925180	3881530	3834090	4030910	3937320	3946840	3931590	3946210	3913450	3850390	4019540	3999660	4123070
	-0.76545	3046590	2943610	2954270	2878020	2990590	2956480	2847360	2753570	2899870	2824680	2767090	2855260	2797550	2774710	2689220	2719180	2692810	2662330	2707930	2835800	2878100	2757120	2869490	3039720	3181470	3437590	3448450	3635080	3642370	3619370	3678040	3585640	3795600	3820490	4002110	3829100	3904010	3831640	3950060	3825770	3860340	3869430	3879670	3893210	3834030	3966020	3972600	3956180
	-0.74108	3012780	2913230	2933170	2956650	2943640	2885530	2876480	2813850	2919380	2757360	2725670	2855760	2749240	2752600	2711530	2676990	2661110	2699820	2723590	2823370	2836570	2775210	2909150	3011400	3102080	3363590	3383020	3565590	3543670	3583810	3611950	3571410	3786640	3693200	3916580	3795200	3854130	3800310	3903150	3747730	3780000	3780940	3838810	3868550	3835240	3897200	3866740	3844420
	-0.71671	2991900	2876300	2954860	3000280	2946240	2798770	2827810	2799800	2884050	2712810	2708330	2808430	2682490	2703220	2683390	2581340	2684510	2697600	2709220	2779170	2801120	2736240	2841180	2992170	3063840	3274240	3381560	3503220	3425980	3567420	3638160	3577440	3734080	3646970	3808560	3765410	3796610	3799510	3793970	3747530	3698570	3765250	3794450	3776650	3774820	3821680	3790270	3790230
	-0.69235	2909660	2915610	2916370	2981410	2944480	2713750	2725220	2749450	2818560	2671880	2725290	2674320	2624480	2644020	2660170	2621590	2667130	2633400	2714680	2745690	2765330	2731350	2779850	2939460	3107270	3248110	3374600	3421140	3349820	3519120	3603030	3609260	3686710	3694000	3749910	3672740	3807780	3770300	3760990	3804570	3644910	3773040	3724210	3698350	3682370	3799050	3766900	3733030
	-0.66799	2828760	2822680	2853930	2958310	2873780	2708960	2694330	2702780	2771810	2624870	2672770	2703350	2554850	2627600	2639830	2683870	2612610	2628530	2697340	2742660	2753250	2785910	2769390	2952410	3102450	3167740	3294560	3298900	3312410	3520190	3512840	3620020	3612250	3653660	3677760	3644900	3747680	3702420	3745180	3771900	3618730	3708660	3627690	3667180	3661030	3712430	3743070	3647100
	-0.64362	2856620	2728170	2818480	2879440	2862050	2795480	2732950	2650820	2763620	2621160	2610280	2723300	2606920	2634450	2643700	2647610	2543960	2668880	2651120	2684150	2695330	2846760	2783750	3008390	2997810	3074010	3211180	3164450	3281860	3488070	3480220	3485900	3517550	3552320	3627630	3668170	3589210	3588860	3685490	3689030	3560630	3595330	3595300	3582580	3546420	3656090	3617110	3622760
	-0.61926	2892260	2722160	2861430	2861670	2843680	2757370	2751820	2626970	2766540	2629660	2590680	2615240	2604130	2643810	2627920	2573290	2522360	2728740	2669800	2650280	2667950	2778510	2754860	2975360	2951590	3052460	3146350	3171320	3264640	3395750	3418720	3367810	3471410	3531230	3590430	3588360	3494760	3518820	3586850	3683320	3574750	3518210	3570840	3559600	3406390	3585580	3519490	3558770
	-0.59489	2892530	2715290	2880160	2868550	2749670	2753220	2749320	2624560	2752740	2614870	2584360	2580120	2543120	2678190	2539580	2511580	2557790	2658350	2649450	2662480	2601570	2696270	2727270	2888150	2940620	3043630	3030470	3167150	3261480	3343930	3431420	3379090	3448350	3534020	3519830	3524790	3466910	3451950	3480440	3673690	3540090	3494060	3519930	3502300	3384310	3522600	3499540	3497330
	-0.57052	2843190	2685120	2815440	2803600	2718760	2722440	2731030	2610490	2689280	2548650	2562940	2551120	2526250	2638770	2510950	2491990	2548820	2545690	2565370	2651140	2554230	2663560	2679430	2825960	2902050	3025820	2993020	3112010	3239790	3272080	3454230	3354510	3391640	3474660	3432950	3551960	3478060	3432280	3435840	3543630	3488460	3558920	3455820	3488580	3407800	3489320	3491080	3449350
	-0.54616	2829840	2717880	2720430	2720620	2723990	2646930	2661140	2650610	2605790	2516860	2543690	2551360	2489850	2564730	2529390	2497910	2474240	2508260	2493750	2618210	2521120	2609520	2623500	2744310	2874070	3036750	3082320	3049550	3219530	3204790	3340830	3271480	3441460	3396330	3356810	3529300	3435490	3442460	3365490	3425660	3454380	3615000	3400380	3438700	3441950	3482900	3393270	3461680
	-0.5218	2819470	2739740	2690340	2641040	2647290	2603070	2612880	2605670	2523660	2475690	2489050	2428980	2431680	2510110	2496260	2460810	2408340	2517050	2480290	2606750	2486570	2555640	2622790	2695050	2795930	2965160	3045550	3015040	3057000	3131580	3325170	3220240	3415590	3323950	3362950	3443180	3404750	3387870	3273990	3341760	3403690	3587450	3378910	3370460	3463060	3448060	3335420	3382340
	-0.49743	2775060	2713820	2653570	2563660	2571390	2506410	2545090	2537770	2512330	2463040	2427130	2385920	2433940	2419740	2440450	2434740	2342760	2491210	2464200	2521940	2458440	2496830	2627610	2644560	2748360	2886260	2967580	3008120	2969720	3086120	3322220	3257850	3314910	3219130	3406100	3417630	3292150	3335410	3305710	3306330	3315340	3438600	3371750	3324630	3381300	3443020	3284610	3321020
	-0.47307	2701950	2683680	2618650	2515670	2496090	2453110	2473800	2436950	2482060	2463670	2380490	2437000	2395820	2417870	2401400	2398610	2348490	2473410	2405190	2453840	2431890	2417340	2530420	2645540	2756540	2812700	2897250	3072310	2982730	3049300	3296130	3252000	3214460	3194940	3386640	3364930	3236310	3287860	3316160	3313860	3265600	3295080	3350410	3329330	3343060	3355240	3213730	3301780
	-0.4487	2608710	2635060	2551970	2486540	2465820	2423910	2412170	2397860	2436370	2452140	2397540	2451710	2312460	2405250	2416590	2413170	2387470	2430420	2320360	2421060	2351450	2401650	2487350	2652990	2748800	2780310	2757270	3040910	2932000	3037060	3236130	3196370	3160170	3133560	3386020	3281390	3216180	3227710	3335180	3345850	3261450	3191390	3358060	3310940	3242040	3199540	3146550	3208600
	-0.42434	2514680	2605460	2480370	2502460	2442760	2424590	2428570	2420490	2419760	2418850	2387420	2381530	2327790	2392870	2391400	2376490	2348410	2396320	2309200	2359730	2315400	2321800	2423130	2606940	2750070	2783750	2674960	2983110	2898830	2978460	3164040	3088090	3108280	3150000	3326000	3295580	3256010	3232600	3303730	3220690	3212180	3124390	3351540	3210140	3144170	3080970	3111720	3196960
	-0.39997	2511550	2597880	2424450	2493940	2403020	2409770	2446840	2393720	2382370	2288730	2310350	2286580	2325710	2362840	2353180	2328120	2275530	2294450	2286940	2310600	2300640	2301420	2405860	2551930	2692590	2703310	2624910	2916870	2882250	2863640	3039250	3037030	3047360	3186040	3206760	3301550	3237040	3158190	3234260	3136750	3084420	3050860	3315000	3130710	3120720	3102920	3095950	3141890
	-0.3756	2504470	2501850	2387050	2476370	2366820	2367190	2376160	2369710	2367040	2232980	2244130	2239690	2265590	2271540	2276710	2261060	2234990	2227680	2253410	2317300	2271300	2378330	2376290	2522870	2615010	2676270	2652320	2875520	2820840	2798030	2942290	3021100	3016870	3062500	3124410	3231370	3185990	3081680	3146810	3071240	3062220	3030770	3167310	3118640	3088950	3113050	3022970	3035280
	-0.35124	2467780	2368770	2365910	2421480	2340230	2323700	2366380	2324620	2344050	2249240	2202140	2200070	2167620	2172950	2167130	2190680	2207720	2246910	2223760	2321390	2194170	2389840	2326630	2553880	2520750	2659960	2656720	2795820	2749650	2799970	2986460	2955970	2943180	2982720	3058760	3123560	3055930	3031120	3110070	3054410	3070330	2988890	3083970	3042620	3024640	3028890	2945410	3007270
	-0.32687	2403180	2233070	2344590	2354240	2307710	2244640	2291980	2262140	2338420	2251070	2221180	2190370	2094390	2126800	2157020	2169000	2138620	2223910	2199090	2284750	2154710	2302300	2283160	2512540	2428300	2619790	2620300	2701000	2699280	2812270	2919430	2820560	2855240	2953390	3002380	3058230	2950310	3044190	3024960	2943010	3039790	2938330	3044070	2956230	2911020	2957800	2909970	2936880
	-0.30251	2346970	2195050	2338160	2315330	2219340	2174550	2226470	2227630	2292020	2197100	2253620	2184470	2080160	2132080	2104920	2102260	2060780	2142580	2122680	2187880	2187660	2195230	2270930	2395560	2377220	2614080	2610320	2625690	2683840	2801730	2814200	2764590	2795810	2888590	2904790	2949240	2937050	3076860	2904600	2903830	2923590	2921510	2904890	2846510	2887890	2908640	2900260	2897810
	-0.27814	2272510	2145720	2339800	2305770	2145230	2136150	2203830	2206900	2209320	2106030	2194620	2131810	2082250	2085090	2040400	2034460	1976290	2064180	2058210	2021270	2154750	2130320	2239400	2351890	2382860	2543700	2559400	2577440	2640360	2760680	2761380	2808750	2770430	2870010	2782690	2825160	2945360	3013170	2902020	2953980	2818840	2835010	2769920	2748340	2928660	2882940	2820530	2894480
	-0.25378	2164500	2089030	2298380	2237940	2107750	2074420	2145780	2148270	2142220	2062130	2084680	2100980	2027930	2009440	1978580	2024610	1968420	2020220	2021040	1969660	2084980	2108990	2176340	2302620	2309020	2456260	2463450	2549280	2540990	2682510	2661400	2793750	2783720	2844420	2754450	2845300	2974900	2913510	2900080	2934240	2789400	2746830	2707360	2747380	2867390	2803420	2777060	2847520
	-0.22941	2132460	2050960	2192900	2162830	2064170	2024490	2101860	2081620	2092560	2023750	1991110	2091300	1930020	2009440	1949150	2006920	1929850	1994700	1978610	1916320	2020310	2075420	2091880	2236690	2203050	2386950	2418350	2537540	2520240	2625080	2664310	2677180	2725430	2787750	2735360	2845690	2916670	2830730	2814790	2899590	2711150	2653760	2685530	2712990	2769410	2742220	2732400	2787520
	-0.20505	2103630	1996650	2095450	2104790	2052330	2020410	2095170	2021550	2044980	1932770	1974650	2014380	1887880	1995180	1928860	1950850	1907410	1946850	1912230	1893820	1937690	2015110	1990090	2171710	2103720	2325200	2333920	2423360	2500170	2589960	2622060	2587500	2598540	2756490	2679670	2775230	2752440	2788930	2790550	2770300	2661240	2614510	2677040	2584000	2664620	2659560	2667870	2681210
	-0.18068	2034100	1999880	2032070	2040230	2040710	1994800	2057390	1935570	1974080	1881560	1985650	1898970	1876720	1921730	1876860	1900870	1883530	1882630	1872690	1832000	1882700	1945340	1922200	2096620	2053880	2254790	2232230	2291130	2343910	2509200	2542540	2513020	2541160	2668650	2598820	2676820	2658600	2718800	2726160	2583320	2619590	2521100	2608250	2512050	2545980	2542270	2629210	2637840
	-0.15632	1938090	1989580	1993500	1976830	1972130	1902000	1984830	1861970	1872610	1821870	1883350	1831850	1815800	1819710	1830280	1837610	1844470	1835080	1843600	1747570	1817910	1882510	1877020	2053760	1979010	2153830	2161500	2192910	2240530	2382130	2466680	2424800	2459660	2534970	2525570	2596370	2587040	2569950	2576310	2509490	2520170	2420060	2481280	2435700	2479460	2466770	2520460	2560480
	-0.13195	1801310	1894560	1877200	1875040	1850280	1780930	1830110	1796160	1780310	1769280	1719380	1753120	1734670	1730630	1727710	1763250	1736510	1760030	1771560	1651000	1759230	1814450	1832270	1988780	1927680	2071230	2031770	2143750	2146400	2275060	2302580	2311070	2299690	2356580	2455390	2504520	2468220	2379280	2446510	2493210	2393410	2318290	2363150	2294100	2390080	2353550	2389730	2465460
	-0.10759	1658130	1734040	1715090	1727070	1721450	1639910	1661490	1671700	1693210	1701900	1605140	1633860	1616650	1627430	1603900	1662140	1606580	1631250	1662490	1536570	1648810	1683210	1704390	1854840	1814510	1931350	1889630	1986690	1978860	2132270	2173360	2146450	2131770	2167620	2309480	2363580	2268830	2216610	2288630	2389980	2238470	2187770	2230230	2155150	2237930	2164090	2231840	2343210
	-0.08322	1550680	1524230	1593650	1619200	1583420	1477740	1554420	1497730	1556280	1542250	1479510	1462800	1438340	1478320	1473490	1481350	1415570	1469980	1502070	1423880	1476430	1522950	1528420	1689990	1640890	1732810	1737380	1814880	1831640	1910400	1989410	1956950	1991280	1991190	2113710	2185920	2078270	2069590	2082360	2165840	2089460	2019050	2054070	1993520	2048880	2026740	2063250	2123410
	-0.05886	1402990	1374830	1426810	1476320	1423310	1309160	1424350	1331930	1360620	1388080	1321670	1301230	1276700	1310720	1343590	1318630	1253950	1290390	1298540	1309890	1313670	1356170	1348850	1481230	1422790	1533790	1578970	1671630	1654990	1716160	1761450	1744040	1781940	1803120	1898780	1928800	1886570	1869040	1873700	1899550	1888510	1796600	1840770	1842760	1825990	1876500	1882550	1889790
	-0.03449	1229760	1198260	1231290	1278230	1220470	1165830	1247820	1182310	1178560	1209570	1176900	1151660	1123840	1148360	1157750	1172430	1129680	1140530	1144380	1162650	1138020	1195630	1211820	1249340	1245120	1367330	1396980	1474110	1455090	1520060	1549640	1538150	1547090	1601250	1606380	1664040	1634810	1629220	1659010	1636440	1652690	1567230	1644330	1632000	1616780	1681610	1664570	1691630
	-0.01013	1065030	995804	1053140	1067490	1015750	1026180	1074700	998758	1009170	1009820	1028940	1014580	985293	995662	980507	1000920	979836	986859	999250	990545	973439	1045990	1054160	1054240	1086220	1180780	1193500	1274990	1276880	1308280	1330530	1345490	1348880	1399080	1335660	1422970	1437050	1421710	1436650	1385550	1405390	1385150	1419820	1393850	1443350	1435930	1482440	1517880
	0.01424	881560	855088	895066	881138	860385	875998	902940	850288	865211	827714	837084	874424	829493	854663	828113	843555	854518	814950	845666	834051	829385	851884	877207	926751	976188	986087	1007940	1103370	1099000	1113170	1126810	1170380	1155660	1214370	1151230	1215460	1269330	1250300	1216840	1203820	1214370	1215510	1213550	1195490	1265540	1262900	1301630	1334680
	0.0386	750449	756528	770116	757233	757707	731892	750680	723895	740870	693145	701586	753127	704037	715089	682679	727472	731941	683873	700982	679274	729848	703175	735506	813417	828538	836853	863242	933980	926964	948698	978941	1029590	989217	1045330	1003900	1051070	1098370	1097130	1050420	1070180	1047080	1034490	1048950	1035850	1088280	1094590	1134170	1161100
	0.06297	654220	653601	683571	641575	664735	630218	647875	614276	645671	606980	621549	648461	614004	598081	584336	626753	636816	599953	608543	582717	653299	622799	652702	727204	704235	752929	758457	798513	809699	831299	871369	900511	878318	922552	876543	919202	948937	946352	940466	939098	913615	921306	917031	915763	958434	961142	1015620	1040700
	0.08733	569114	570666	622418	564071	578730	575552	571475	550438	573385	550427	554731	565626	546108	524120	527003	550080	558364	562363	529345	535522	586529	567070	590192	653366	654854	677282	676420	728531	728483	767785	785775	791787	798203	824018	785663	823641	845245	828673	844469	831992	829229	827214	828557	833951	865726	885409	913570	946237
	0.1117	518547	527719	558226	520662	534511	526801	516268	508805	528417	511289	504612	517365	489353	488950	484388	511113	511617	515209	508719	499230	524840	528495	550024	570013	606492	626055	619241	680796	681833	713198	708032	718658	725846	743503	742444	777323	782679	769057	779844	776021	770415	749509	771437	775435	797095	839881	840403	882164
	0.13606	492811	493131	504362	488771	519002	480188	500006	475761	513926	459886	482113	493553	463810	474709	461136	484459	491524	465571	487600	463881	485683	501337	510457	532243	550080	598424	594806	644227	654224	667588	663381	681971	683052	698927	714816	747330	740710	726734	730900	715350	723660	713328	732881	731512	748677	796648	790090	845935
	0.16043	484802	470606	482598	491438	492997	457671	483978	440595	503060	438458	461005	472050	446615	466298	449051	457611	487290	444590	470864	448312	463441	473266	489674	537521	524011	575104	575481	610464	622747	628327	632389	651885	646771	667886	697562	722254	698017	690232	703981	680740	697897	700546	721556	692657	734238	755551	756827	820683
	0.18479	465202	463169	467667	481457	476026	446108	476030	427809	475657	434224	444691	454027	449390	451625	433053	440938	470345	441628	438510	424832	451878	449707	477231	527503	514168	548346	552135	589960	591538	610796	614489	625167	612519	644071	667707	698532	687976	666980	679196	672228	687700	671516	691176	678837	710012	735271	740072	784428
	0.20916	452147	452035	450230	465836	466593	438592	460125	429569	458488	443191	426951	435586	446720	438671	414064	435534	448350	439088	418395	414146	444191	430073	467965	489957	497682	530218	527100	572340	566775	598353	599666	613582	597946	632321	627905	669684	676756	652071	649248	658517	674940	632955	652500	672773	677211	726398	728923	752422
	0.23352	428450	431960	446977	444165	438999	436783	449644	421274	432236	449834	408189	414993	427626	412803	401267	429032	427466	424277	401860	402005	436183	424657	451479	466209	475429	517976	506846	549547	554940	578741	591117	602430	597778	617998	595156	640811	650893	636380	632739	636450	654750	618894	642057	653664	659110	704772	718759	733321
	0.25789	413650	414706	446738	436474	418615	430595	443523	416802	423993	439957	412889	401628	405530	393743	391987	427794	412982	408279	392651	391711	421852	411226	434016	468081	459935	488499	495578	530703	545086	561706	582295	582974	592900	594209	586671	626462	630982	617107	620147	614787	623519	607805	631184	623470	645876	684805	701206	718248
	0.28225	408980	394374	442136	417063	401446	405664	430692	413255	402057	431781	400230	399924	389566	393803	398029	424844	397615	394918	393426	392852	412251	401144	411401	466022	450591	459107	491874	528081	536992	545541	565690	567417	587424	576932	587898	615645	625966	597226	606458	606883	593571	597077	619587	604574	628737	656342	679777	699889
	0.30662	406794	384978	422438	407693	405116	388853	425776	390394	382143	406780	385429	399241	383807	396727	414553	409786	378443	389614	389715	383117	405944	406891	392848	446988	448413	447119	482770	530520	529767	526402	560151	569621	579319	572396	587950	601452	616831	584500	606167	607487	574153	587301	596727	591654	614392	629140	669296	682235
	0.33098	402762	390107	397067	412658	403154	380327	419726	373184	378238	382035	383300	401863	376220	381886	403031	392069	364691	380383	394202	372181	388906	394284	388413	420942	443870	442505	470252	532512	518230	511307	551811	560304	569718	570315	570330	584533	594623	576682	599416	592404	563441	583832	596383	586167	605291	616913	661456	663657
	0.35535	391617	397969	398574	406455	404944	364986	413430	364736	377969	369696	376257	393262	363191	372639	386325	377209	358786	359600	392046	369376	367406	394825	390364	412733	420577	439823	466138	524840	497216	504672	533463	544023	548804	556261	548301	568267	575746	580300	581654	577928	574261	567488	587230	583847	597115	617637	639923	642579
	0.37971	388190	391502	401677	393307	394116	354922	406988	369085	374672	364915	363949	370290	353423	375497	382065	366578	347962	337414	365347	360226	360125	399946	395560	409976	403079	425302	455183	508473	479055	501938	525470	536302	530453	551423	536234	556399	570680	590266	559569	576342	566645	567969	570061	574974	592627	612198	603094	639822
	0.40408	388723	381110	399308	373840	380707	347380	391785	364956	367962	356854	364989	362375	353602	371655	373706	371796	331431	327037	353930	358108	363124	393329	400386	397041	404653	412997	440528	493046	469797	501744	526742	522948	513862	552381	527935	540039	555294	579099	550259	578875	552531	559140	565183	561841	589774	596320	588241	637707
	0.42844	379294	373781	382076	361465	383922	357608	369585	371293	353117	349823	356164	358108	352572	372983	375925	362591	326045	324247	347947	356190	357089	385780	387637	381990	403326	409566	420405	469293	469166	511490	513280	510628	508357	545615	527678	530681	537070	548845	544097	564787	545966	549006	557779	551009	577887	589655	588502	625440
	0.45281	367003	374836	360379	366161	371013	369189	354333	366750	354456	345075	343121	354195	350525	357902	360349	347608	331144	333699	334307	339562	348279	375444	360842	383848	394743	409230	403449	453534	465328	522490	497480	501292	517999	537950	515951	528368	535544	542721	537361	544586	531956	546372	540147	540584	551882	576525	589181	620117
	0.47717	350741	373531	359212	372964	367332	373352	344844	360181	368794	345485	341468	346038	342058	338854	337164	339133	331140	339436	325362	330465	346366	372315	348320	383598	391323	416086	396291	441069	454083	503381	481132	490323	516231	524832	503825	521885	542568	531852	528055	526608	518715	529685	526548	529703	543187	558185	579308	612418
	0.50154	334094	353285	368753	363397	361095	356317	345318	357690	366593	344870	335299	332785	327097	337794	330771	330170	327753	337030	328645	332222	337820	365456	351353	375787	384613	404172	397637	431789	458484	467357	481121	489002	507242	518715	500882	503993	542594	510211	506906	514429	512613	513012	515358	532706	540196	546883	570054	596257
	0.5259	326720	339629	378566	351688	357578	341450	354240	353553	345523	337690	333110	333359	320058	333967	331498	312763	327779	331629	338279	328425	331412	342695	357712	371916	377973	386798	393296	436977	461237	458435	482770	484396	494888	516037	503374	504810	523083	489271	501710	507738	507492	520386	514362	532419	545582	545682	558032	585153
	0.55027	329906	343080	365097	353908	341715	340629	365996	343602	338939	341047	328302	338331	322561	322095	326735	308044	328473	326399	344355	324732	333621	330252	356746	362528	367488	380364	390375	448685	453079	453564	471393	476395	484414	501162	504444	503068	502251	486734	508088	499166	492367	519170	510524	518935	545992	540464	544067	577350
	0.57463	340435	355478	341920	353736	338096	340648	356276	337958	326556	341278	331987	334978	333117	315389	323483	319700	324370	324374	342158	316489	328977	321636	348675	350674	358995	383695	381752	444258	446384	453441	457443	465589	476328	484381	489185	490364	490125	485250	508383	495809	479838	495037	510144	502669	545332	531997	536951	570490
	0.599	340278	359544	343270	338869	352330	345914	340196	347735	328645	335720	331226	324818	326817	322341	324393	326705	311782	315885	329738	306232	335034	322655	345702	344758	355638	390286	377272	431908	434612	460002	450248	455105	467607	485858	476138	478208	482673	475022	499786	498603	470412	486126	511498	494194	536234	525089	536835	567409
	0.62336	332028	350566	349331	321174	359074	329879	335045	338939	322673	326989	322606	321703	306399	319823	322487	334684	307925	310528	317977	299797	340375	332546	345101	341368	359245	389245	379652	425646	422800	442844	447850	452800	451296	486369	479655	474124	476447	465019	491475	500554	466570	482072	510636	491304	527622	524821	543269	561762
	0.64773	329133	341998	352222	324575	353087	343039	341621	323997	309637	315691	309025	317727	306485	314915	317947	337324	318432	315616	317295	301103	330760	341379	331976	343949	361562	368913	379439	413893	415079	427350	434493	454985	450584	474873	484661	482949	472083	465183	490453	505160	474105	473079	514612	479707	521345	525615	540155	551788
	0.67209	345530	345001	365560	328693	333300	346332	344676	309846	309894	316325	295538	310353	316370	306317	311923	335251	317436	316146	320331	312662	325896	334430	321491	356862	356604	357738	372210	407436	405049	418510	427067	449793	467906	468544	476742	483840	469420	472024	488025	502165	479756	471076	497272	472990	513735	517988	532538	545242
	0.69646	349372	343553	352856	328723	324661	326582	333792	300409	315542	316642	304120	315974	312110	311241	307768	329958	308022	313580	315034	326664	323759	324296	314736	354758	350327	357160	362863	405564	398824	411651	424851	438887	471210	454422	465936	469998	468555	483299	478558	487548	480386	465563	489002	484970	513691	510517	520088	550964
	0.72082	337291	333374	329003	323106	323054	323542	318857	301845	316937	311077	308015	323520	299451	311979	308373	315527	302222	300260	301648	321398	319656	326347	311360	349156	341368	352945	373911	412404	396522	412628	422777	426194	460673	433549	453725	463258	464795	486753	473710	473918	470222	460159	494284	488905	508450	516798	509189	551150
	0.74519	335597	329301	336328	322487	327250	321424	302211	306664	300890	309738	302319	306698	285087	298533	314221	311282	295806	296444	299973	317406	309712	334296	316112	337925	335982	344713	375810	408495	396325	419790	417652	427175	453243	443616	445224	467096	461453	483874	467018	468808	455716	454788	488391	468558	495929	518633	505496	540043
	0.76955	340431	326541	346821	329965	326754	317063	291745	308742	289749	308928	288175	289406	281573	293893	320473	308208	295642	305680	302793	328559	293404	324020	315892	330017	339320	333538	363654	396291	393661	411192	416048	441569	443669	457854	443904	465962	454717	469711	458995	462206	448999	451938	464467	449868	486164	505966	503038	531688
	0.79392	332065	317268	336295	331573	312856	320055	295292	306161	293434	302849	277157	284053	285385	316108	317526	305758	290465	302994	299943	324930	290797	306720	309410	323072	345612	337630	355325	399726	389480	398234	421882	435493	431334	461595	444941	463113	446030	453732	451393	456253	448021	451927	452915	445645	478790	504720	499625	528219
	0.81828	312382	307806	335247	324602	306161	313721	305008	299641	296123	306526	279783	287134	295325	307791	300905	299850	285930	292084	300465	303386	292561	305101	301275	324956	350890	351364	343538	402680	390129	401770	431408	420897	418126	466134	444769	465377	440095	450166	441576	446723	455750	447626	447335	445963	482602	505336	492747	514526
	0.84265	311394	310860	324132	317899	312349	312916	302960	304747	294452	311148	285989	288835	297075	287119	293501	287022	295847	280085	299794	289693	295803	314180	295072	329671	350789	360547	336936	410025	382583	417764	433930	417514	416735	448077	440159	451930	434172	446056	439267	444907	450789	437119	449230	447913	464567	492576	480938	494220
	0.86701	313412	311759	313233	307302	315116	313725	293688	314654	290861	302636	282662	282875	296694	300073	298179	274542	298540	275288	306142	295706	291081	299122	291759	320032	343941	366351	344713	407999	377488	420797	428872	427167	416429	426615	430748	444232	432371	437727	436414	438484	447111	429394	449692	445131	449275	480185	477753	492020
	0.89138	311517	305232	319962	305508	304684	321338	300010	302203	274080	292573	276109	288317	292170	287880	294068	280599	288690	282938	306306	304438	287093	283665	289548	313266	335407	357835	359186	396649	385310	393508	416720	415306	405120	418644	420450	435907	432856	429346	429920	438771	445884	429502	442714	437257	456440	478547	480147	493847
	0.91574	317145	315844	316884	302539	308664	328801	302252	303438	270465	297959	274516	289380	286728	283990	287272	279443	281763	283181	302845	294650	281536	290368	290599	306467	332427	339350	360581	390304	391017	376925	408365	395187	404691	407477	416944	432341	425164	424157	424142	442811	445750	428294	428309	434597	459312	481408	481494	500043
	0.94011	322192	315045	313080	303363	303736	314064	300010	309216	277384	298600	267354	295519	286273	289339	275885	282867	280499	278156	300685	280495	284773	300879	283527	307119	326716	329242	350002	383564	385683	371088	407332	393363	407578	408984	414295	432662	416172	423643	415608	441207	442885	428682	424825	430923	450084	478980	477204	511919
	0.96447	327627	307045	309719	303345	297623	300584	302841	302494	284102	296351	265691	288350	293035	280849	278966	280323	281043	272390	287332	280152	284322	298503	277839	312875	313378	336052	346597	371785	373632	369297	402792	400144	403147	408059	413393	430315	409204	421311	419797	434273	435869	423120	427641	424653	441442	482277	468738	503612
	0.98884	320517	305057	296892	301304	302151	295157	295553	282994	287981	293300	272677	267041	298291	279208	288052	287153	287403	272658	278201	285027	283721	293419	280059	314042	311401	343061	341916	363624	359984	370965	396720	409528	398958	406172	409137	423370	411144	422613	434497	424239	422669	417775	427380	419338	443829	480908	472288	484258
	1.0132	319238	307809	294411	304527	299257	308660	289145	281804	282047	283173	283199	266277	295762	279234	277903	284743	277395	275545	278097	279279	280379	287645	290331	312550	319678	334616	348082	357988	354452	369294	398559	404847	395623	402270	403285	408361	412382	423676	438652	420155	415970	408178	436709	411655	458450	470077	468767	483915
	1.03757	320823	299700	296784	311192	288701	312054	286235	285325	276952	287686	283490	269757	293822	276814	270514	272412	262707	286511	280797	271316	271066	285157	294106	308276	320528	319831	351364	348984	355150	357809	396250	385687	384489	390860	402046	401177	416198	418238	437611	403527	403952	395761	431017	411360	443620	462505	462173	493295
	1.06193	305441	291711	297265	315795	283084	297783	285075	278790	282651	297160	273125	265303	278153	277086	268373	267787	261823	288365	277343	277448	264915	281260	294855	305254	307634	311375	349596	338566	358857	348842	389506	378764	381326	395467	402296	402352	414183	409502	428230	391543	405634	390681	413654	412781	425716	451479	454717	486940
	1.0863	285143	280185	308701	307537	278041	283733	279492	274661	288574	300398	273811	264184	269615	265766	264352	273565	266377	276053	271178	287190	265833	282677	312393	300141	308492	320323	340666	341289	353568	351036	382210	387126	387514	403046	400905	394959	404262	406839	416317	388816	405265	400927	409111	407194	420692	438678	445728	472382
	1.11066	274770	278518	308361	300185	281566	281730	283956	279182	281166	290648	285318	271170	273099	265833	278899	271316	264229	273833	271920	280685	266978	290961	305120	295396	307213	330499	333859	336530	348854	357604	382897	383646	391912	398320	395303	396642	413158	407007	413009	392587	407899	411595	406164	408865	416339	441308	440375	463967
	1.13503	280752	284236	296123	298167	291827	289204	290301	278268	271140	276526	282953	276228	274214	277022	294217	270965	256444	275012	272617	270805	266538	289600	291413	288869	306306	328145	334836	336992	346190	356664	374008	381714	382803	392789	382445	397507	416630	403975	407764	401382	400972	407928	400293	417690	424974	435948	450517	457257
	1.15939	289745	293561	294113	297317	298074	283919	277817	273930	273684	272565	272763	272782	263501	289827	287425	265370	253184	271640	270805	265698	278548	280167	271763	282312	307354	323863	324050	338455	335135	345154	375157	368395	372352	389674	377790	387250	395493	410401	399454	400674	392102	398742	387630	411554	425008	424154	440994	450610
	1.18376	293069	282808	298660	286828	303043	271622	275661	265251	275504	271711	269648	266713	261528	290775	261980	267403	255333	264274	269895	260924	277574	275262	257873	280641	304158	326713	318887	329484	330152	342524	378149	362852	373288	383535	381312	374441	376160	413415	388316	400200	382744	390771	376373	404351	418738	414016	423340	454325
	1.20812	291454	271726	297694	276359	305974	267701	278000	264158	279872	275240	269268	255877	265710	278265	250484	268809	250932	258253	269764	261457	269343	272192	248492	288466	312871	327231	322166	328462	336821	345989	388014	370308	375291	376422	384269	369622	372964	400588	379432	390193	374829	384254	382061	404907	418078	411117	424668	450431
	1.23249	288723	282968	292561	274717	299305	258653	280633	274822	283707	266262	270435	252990	261461	272990	243621	270089	249070	260674	265359	265613	271286	271931	256612	293874	316000	314978	320417	332755	335336	346086	402867	370234	383001	365474	378033	363826	386507	390405	374266	392065	384254	382632	385441	407559	416858	413169	428935	438805
	1.25685	294259	302326	283423	277783	288526	251271	291972	270536	274743	251629	278955	251234	260756	271510	249387	273983	261066	265221	255240	256105	271756	280525	261972	290708	314605	309902	316877	325739	323505	342755	378279	360857	374993	362516	372703	377317	385993	390122	368854	389682	388734	386739	380357	403717	406504	416985	433866	440685
	1.28122	296724	297131	271752	287821	283595	262021	294762	259962	266172	255710	275695	253528	257093	266858	257272	270544	259447	266150	251230	251823	265695	282733	269641	288130	308291	311222	313553	334359	314344	342087	355500	351383	366407	370267	371610	388197	378018	383822	369305	381468	384307	389137	375717	392554	401147	424098	432904	434582
	1.30558	293210	289141	267090	284475	287690	270779	288891	258298	262688	266359	264729	261305	263513	261331	269257	266896	264083	270894	253971	257880	249555	268615	267701	282990	300044	302021	318294	332751	318962	341729	346478	345706	363426	362490	379633	375552	382419	370741	377365	384874	385586	384933	373986	385176	391860	421882	427742	424023
	1.32995	287123	282781	273091	274811	286109	275840	289686	260387	257552	277414	260939	261055	269510	254684	271692	261696	264419	276732	251342	251700	239682	258302	255344	275079	292013	297492	322054	312364	324180	333557	342886	338652	355683	358160	372311	365497	385679	366403	374941	391494	388163	381953	377451	380189	380901	421595	421520	430353
	1.35431	284594	283684	291614	268679	276426	268153	276773	263419	254337	283509	258865	251010	262397	251513	255833	253252	258962	274919	248634	244292	245896	251461	256068	270335	289648	298033	318734	306690	320540	328354	335739	350260	349331	353609	372893	358514	390289	366310	389159	370883	384098	375474	375198	378492	379413	411539	409652	430140
	1.37868	273792	272528	297000	265542	269238	265281	270805	269402	254643	278578	250846	242107	267138	247474	256959	251689	251581	261226	244494	250756	253736	249447	252625	275098	282188	298466	309055	309831	318764	334680	323263	350144	350752	347850	369532	358525	379088	363180	401539	358037	371203	367037	365601	371073	375429	401953	398395	420207
	1.40304	262118	262021	281554	268850	258533	279663	269507	267116	259361	270271	245553	247399	262711	249205	265199	250238	245971	248313	236821	252356	263580	255683	249119	285303	285717	297339	293997	314710	314915	337395	322438	346634	359350	343826	356149	358969	368525	362736	382878	378674	368186	364351	357168	363964	380454	386888	394042	400782
	1.42741	253416	260573	269081	275788	252159	273162	260234	256124	257981	260544	246926	248809	264758	254143	257358	251562	248738	248059	235676	249395	247425	264557	265810	283766	281648	294143	293471	315616	309536	334553	315411	349611	356623	346164	342513	355239	350748	365429	370219	392561	374605	363729	355668	377548	384217	382539	396649	396791
	1.45177	250573	260924	268261	275165	258973	256437	261211	247948	246903	254412	251260	247000	262923	256415	252830	256754	252129	249772	236075	242666	234173	266829	267153	265758	278294	288928	294680	313087	304132	328193	309156	345195	352099	340730	332878	353800	349394	365418	368067	400640	371188	369044	354822	379372	377496	385810	392706	400256
	1.47614	259152	256780	273401	266571	257776	251372	266008	248638	235076	253166	256153	240283	262013	256359	250342	260484	258156	245788	244445	240838	242793	263203	259581	256250	278630	283207	297627	303833	299201	321756	310006	335687	346653	327377	331066	362360	361080	362639	369324	373475	364393	369805	351685	365582	374419	388663	389965	389879
	1.5005	268339	253654	272039	260443	247396	244773	257836	253722	233792	242983	253852	242065	260775	255967	242103	254296	248805	241674	257567	247217	238160	261890	256273	254218	270353	274512	294997	291267	293830	318223	312722	327074	326075	323930	336425	360707	358596	351416	370319	350730	359230	369077	347996	355870	371315	379861	377854	395493
	1.52487	259052	249798	265322	262692	246433	241252	253002	248556	234949	242961	243311	244967	244225	257369	240439	243598	244240	236873	246862	245120	234359	257817	248485	254908	263296	274867	281912	277071	296567	309783	309805	320719	315191	320864	342852	359018	354672	337295	370353	354758	363725	360879	343930	354020	363527	362524	361155	381312
	1.54923	257821	249454	263203	264732	251670	240156	259328	241357	236068	234997	235214	233774	241573	256161	231659	235587	242159	226840	246519	248671	236512	253867	247933	252972	255877	286866	271857	275102	284203	301621	305571	313542	309451	316183	340368	349432	339007	333180	367742	364038	362528	359517	346631	359141	352237	352121	353124	361095
	1.5736	258839	252987	261968	266194	254766	243099	261070	243326	232386	235176	236873	225702	237903	248004	230861	226258	233446	219604	241845	245728	241927	241711	242703	246676	251812	279298	266635	278887	276862	299342	306034	310857	304896	317537	328801	336142	330640	329786	351584	351442	357694	356112	350525	356183	345586	346545	354307	356209
	1.59796	255885	248298	260241	258992	249324	243628	250066	243431	232465	237601	237146	223453	232394	238451	227750	222871	220383	215240	228343	232782	244885	224650	241409	241976	261853	265124	260249	269671	270943	298160	307791	303106	297947	316493	330167	324124	320681	328936	340070	342494	346623	344672	340629	352311	346851	348152	346347	355985
	1.62233	244453	256176	252043	251286	246329	236982	240081	241536	232472	227127	226049	217265	237369	231200	221383	223334	213964	221629	219473	232435	227955	230189	237601	233472	252189	263830	257086	256847	262554	294124	307709	291677	290916	310801	322681	316123	322043	326198	323594	337746	333184	336668	336384	334318	344139	354001	338272	362199
	1.64669	242125	254378	245471	250174	247343	233718	236806	242882	223326	231215	224613	208888	227176	221592	220357	219246	214770	226978	218145	228809	217034	244095	241808	235538	242584	269339	255318	257851	265560	294445	301230	283188	295683	304225	305971	313893	321521	332524	315818	332945	327970	330308	335295	322606	335019	345952	338529	363755
	1.67106	240018	241387	237265	243621	239078	230230	223819	238783	213919	235542	220935	208966	206422	210022	218224	208996	217317	223613	220607	225400	219428	239925	242476	241174	246027	261260	262700	270230	262696	292949	305713	276015	295773	299820	303882	318003	327682	338309	317048	320271	331013	320226	329484	306276	333236	337507	337052	351804
	1.69542	240353	233047	230648	242562	231111	225773	222923	225176	220219	231372	212812	207150	204520	208101	222722	202021	209809	225255	208556	227817	221484	227817	231342	239331	249447	253763	264796	272658	258764	286571	303557	276713	296351	295415	300950	316910	317675	327216	310174	319685	324426	308846	323095	301413	336701	336616	329301	344930
	1.71979	248563	226008	230044	232569	225423	224497	229954	214669	219574	219018	213677	199272	205027	212670	219141	208533	209634	224755	202539	214132	223252	216862	222315	232211	256023	240096	261070	273886	261215	288156	289924	285866	297104	293363	296168	312006	302789	309622	304710	321677	307112	310868	314445	303878	334105	320950	328671	337026
	1.74415	242614	219820	219160	218533	215710	223994	229723	212774	214926	227810	219387	196236	200301	205605	217172	214706	213766	218705	203326	207675	221249	212953	217985	234124	258764	242345	257120	271681	263628	285161	288261	289540	285318	300059	296194	307045	299831	305213	298552	312647	298283	309327	313430	303162	330845	334105	332263	333874
	1.76852	238996	215706	206754	218183	212640	221555	224912	206885	219663	228149	225370	199082	201402	196982	222353	210398	208220	211931	207467	212894	221685	209992	219317	233662	253341	244654	254072	264993	259048	271297	278846	274397	283557	299574	287052	304520	302360	305206	291532	311972	298522	305288	310573	300379	330819	338436	327578	336731
	1.79288	243688	220924	213095	219309	214893	218354	226829	198530	225728	216105	218328	200134	204956	197545	217440	202278	210768	204181	203084	215937	213684	210596	224233	219686	241472	234785	252502	263524	250085	266109	272229	273244	283225	288619	283915	302073	297392	298899	296213	312095	294221	294456	303274	301894	330443	345788	330443	334866
	1.81725	231983	225773	222431	213461	216437	220316	221838	198239	208410	214378	203554	200861	205094	198321	212703	198067	212916	196512	204203	210107	202711	207366	216478	214733	240085	230376	250297	260670	247981	261155	270081	287604	295366	286400	287612	297418	301178	291260	291636	309391	282923	296288	293554	300961	324381	343289	322267	337030
	1.84161	211778	226295	222155	221077	218660	218384	218339	198283	201103	211819	200055	206392	205299	197620	202439	192539	205173	197161	209951	194188	199928	201077	202797	213050	234184	227963	247142	262677	251525	261644	268962	291054	297925	284990	299410	297761	308596	283371	286582	306056	273300	295157	291569	293833	321823	336101	323635	331006
	1.86598	203509	228563	218119	222909	213416	216288	208817	200436	200216	205837	193476	209671	200063	194781	198962	187176	206266	198269	207578	188075	201834	199130	199742	214236	229249	227720	237795	261909	248276	265284	262513	282975	285896	278373	297862	295463	307686	278634	288552	302621	270715	298347	287716	294195	313315	328268	331192	314001
	1.89034	203367	223774	215124	213945	211551	221767	209966	197347	200973	200976	188552	205501	193319	191599	193263	188507	213733	199305	201409	193696	203591	197086	202920	215743	231849	238313	224401	248444	232681	260100	254841	268067	277739	277146	287474	292535	300234	281715	291517	302461	280096	285661	290174	301882	300939	321472	317783	304874
	1.91471	200507	214464	216754	209328	211558	215303	213218	195624	193140	191148	188436	194177	188686	183453	188049	195706	210462	198955	201413	198179	204755	190611	204658	211040	231868	224945	219951	232289	232080	250133	259402	252263	281592	268231	282200	293184	296034	277254	287843	295266	292703	289831	290875	294053	297384	311923	307086	300939
	1.93907	206519	212886	206321	207769	198698	200671	204393	184382	185609	185486	193479	190025	186497	179619	184826	194867	203550	196627	195061	191212	199496	189011	202864	213076	224740	214770	215684	221189	229276	235199	255751	249895	277511	261234	280226	287552	300715	275724	283777	285247	294613	290346	288775	290297	290502	299010	296276	296787
	1.96344	207239	218123	190995	208828	193584	197235	195799	174994	179108	180719	188891	186754	187545	184602	180548	184915	205490	185747	183062	184591	194710	189615	194524	212621	211267	213002	204639	213849	218500	228048	241122	248917	256284	261103	273378	280872	295713	280088	281327	283147	293501	282673	278350	291409	280618	292166	278802	288153
	1.9878	196892	216474	184490	204975	194416	194941	185687	177194	178157	168548	186646	177653	188284	182207	177601	189473	199593	178560	186046	175952	198701	185434	187761	205922	208116	210454	195426	207217	211887	226515	230745	243177	245728	258742	259261	273822	290394	284591	271707	280428	287168	288373	272438	284438	270458	288671	266668	279798
	2.01217	200768	203390	189145	201185	195232	190898	175471	178959	172084	162047	171174	173211	178131	173994	171383	185758	190406	176139	181126	169660	196709	176516	182081	192416	204885	200436	191439	197840	209153	213345	223550	225359	242397	254576	248955	263785	277362	279339	274009	271901	279089	281308	260066	275475	267653	272353	262237	265911
	2.03653	209216	192480	190943	191916	198052	180107	173897	178172	164964	154576	167329	171935	164979	171484	161700	170331	184789	174852	169854	169962	183685	170395	176601	186538	193050	194076	185065	185393	204207	203241	215878	211223	234900	244397	241088	253766	266530	274676	277962	269428	273583	278235	257619	265404	260294	259093	257769	247037
	2.0609	208269	183435	182383	183106	191637	166165	165826	163640	149500	147888	162525	165785	161622	166049	157254	165878	172901	169138	161085	169470	175098	177400	171137	182886	182207	189164	176340	178642	189499	187187	199932	207056	224677	233393	239764	251528	258932	268086	265411	268052	263319	271618	255456	253013	243326	247526	244632	224095
	2.08526	187787	178612	172051	172387	174345	162670	150525	148250	142103	143905	150458	153953	157799	153677	154710	167851	162189	161092	157601	162125	171808	178474	166355	170939	169779	178720	163584	168575	166404	167933	183961	198011	212744	223069	230051	253039	250294	262129	256127	259078	255109	255978	243647	238996	237381	238433	221036	192700
	2.10963	180175	176833	162360	165770	160369	158381	139104	134998	138026	135706	136202	145721	145165	140574	148366	164065	156076	159567	154166	156076	165341	161454	157672	157038	154759	161156	144602	149533	139067	148765	164748	180156	193319	206859	215676	250805	244102	259824	245851	247769	247399	245803	242312	228116	232144	219447	189302	155911
	2.13399	175833	175937	151462	163092	156310	144774	133733	125359	124759	120772	125606	136404	134114	131768	138888	150891	152096	158660	150637	153010	156531	146676	147202	148507	140052	143782	122648	127154	118828	125580	139160	158929	171491	193043	204751	237541	236191	250040	238388	240797	237787	240749	231260	219343	215743	192275	151510	134632
	2.15836	165773	170674	148343	154942	144751	137944	123006	111432	104696	101585	110608	120443	123133	124155	131458	136456	142879	149709	141969	146594	143397	145266	139500	133539	122017	126878	110999	115374	120690	119548	123521	133737	143021	174188	201077	222916	222390	228474	235430	236347	224378	237750	219831	207161	199309	154296	129089	143230
	2.18272	147597	156978	141738	143584	123386	128974	106124	94729.2	91700.5	89011.2	91335	101764	104494	109578	117948	126672	132428	138399	135908	137426	129675	129776	122405	115501	106538	110876	117280	121439	133912	130828	129343	118582	123405	149675	183397	213725	213293	213222	227496	230238	218000	224792	207500	189768	167940	128164	138463	171577
	2.20709	136221	141033	129686	131790	106046	106538	91763.9	90574.1	88369.7	89738.6	87060.5	90037	89981	93487.2	100686	111962	118922	123998	123368	121238	116042	109671	101589	100376	108105	109899	131335	135356	151976	149142	146777	125326	126475	125300	145807	194304	203021	199223	217836	218283	210883	206777	187758	162222	131074	134785	166068	208727
	2.23145	126057	122681	109541	112793	92979.9	92644.2	91159.7	95967.6	95561	97317.8	92763.5	91957.9	90686	86818	90133.9	94994.1	100589	106493	108295	101659	100279	93061.9	92125.7	99484.9	118198	121059	146792	152062	166008	169694	167605	144106	143073	121327	124524	166773	187862	191323	208750	202446	198220	190790	170253	130410	123088	161189	200753	233334
	2.25582	110313	103058	94721.8	94803.8	91301.4	95982.5	98298.8	102335	102551	104919	99719.9	98656.8	97317.8	92084.7	91413.3	87515.5	89611.8	90335.4	91570	89936.3	91200.7	91062.7	95922.8	108634	129940	135132	155475	163121	178067	179466	181323	164736	165460	135822	128672	137042	165516	177276	188179	184598	180070	174460	142961	116318	139653	194199	223778	253319
	2.28018	92938.9	92293.6	89552.1	91029.1	96653.9	102450	106471	109940	109821	111238	106225	106568	105889	98981.4	97082.8	92901.6	90391.3	86530.8	89261.1	90771.8	94318.9	99928.8	104867	119429	139406	145684	167829	175826	186631	192722	196195	178757	182957	156780	146754	124722	136590	149548	160164	161711	150346	145923	119183	128552	168078	218332	243091	264012
	2.30455	89917.6	95296.2	96307	97444.6	104524	110682	113129	117814	116717	118265	112473	112122	110753	107284	104386	99455.1	96900	93248.4	95687.8	97851.2	101413	108299	115177	129511	149962	156404	174352	183513	194270	198694	204072	193796	197112	180152	170410	135106	121260	123614	132778	133248	122640	119690	121059	154722	199835	236926	252196	275489
	2.32891	97205.9	101678	102726	104159	112260	115650	120843	122584	121436	123129	118209	119138	116139	112525	110108	108183	104464	100757	103006	106628	110928	114964	121954	140253	156269	163405	181838	192483	206918	208470	212942	201529	205684	190831	187855	157127	129996	120290	118485	119250	116948	121298	140798	183584	213882	245863	265568	295661
	2.35328	105039	110141	110973	111544	119593	122282	125628	128232	127728	128914	124054	123260	121339	118302	117228	112275	109664	107750	108966	112838	116743	123767	129884	145844	163752	170913	194912	204982	221279	225534	226650	210730	214005	204583	203114	181417	150261	137527	126542	129328	131566	140850	167165	200499	229809	256567	286806	320685
	2.37764	112402	115475	118675	119806	124229	127008	130395	135975	135624	136076	132316	130246	128041	123715	121607	120212	116881	115180	116393	119600	123976	129306	136546	152875	173483	180727	208183	217981	233035	239876	241510	225706	227702	211361	211323	192927	173782	160813	147306	151171	156061	167101	189626	216907	237825	274930	308067	337709
	2.40201	120537	123647	123752	123726	128597	134293	138873	146251	144490	144867	140850	139227	135934	130816	127303	124718	121227	119548	121868	124117	128291	135251	143629	161268	184255	192774	214949	225628	235605	245635	251786	241443	244579	221786	220234	207892	188574	182513	173330	176788	182375	187530	205285	225557	250111	295284	322039	337761
	2.42637	125005	128619	129045	130193	137127	144028	148202	153543	151376	150827	147564	147228	144367	140630	136493	132055	127239	124800	127500	130585	135695	142293	153024	171458	192215	201767	213170	224654	227097	241603	251599	250521	257246	239663	234016	213968	203043	199238	189496	192737	194811	204214	214248	235322	268455	310376	321830	320551
	2.45074	130787	134028	136538	138470	145565	152965	153424	155039	154017	151924	150783	151159	149011	148608	145453	142051	135031	131943	133923	139295	144281	150939	162614	181230	193394	203412	202886	214837	214691	229708	240521	250178	259939	255087	250577	224885	210495	208190	203968	207933	209003	212681	223483	253211	290129	312893	303356	294221
	2.4751	138280	143785	146784	148455	153319	156549	154099	152170	149682	148205	147034	150313	149134	153155	150376	150365	143498	140335	143465	148056	153274	159764	168936	183009	186948	197329	192573	203655	201294	214885	225482	239268	249813	261875	262755	241025	218462	214266	212204	214721	216001	222118	237149	272192	297847	298473	277112	260581
	2.49947	147996	152942	153983	154449	156105	153069	150130	147851	143200	142413	141857	146389	144800	151316	150246	153140	149336	147139	150492	153457	158202	162804	168034	177661	176434	187560	178806	189417	184677	197224	207974	223640	233121	257123	264434	259440	234300	226963	221327	224091	226124	236333	255463	282692	289648	275169	245646	222312
	2.52383	154751	156993	158049	155654	153905	147948	144129	141167	136560	136053	135158	138996	139309	145841	145941	150783	149835	149940	152484	154460	156486	160152	161752	168381	165602	176299	165024	173968	168672	178313	189145	206049	215132	241521	253054	267437	251674	244412	235486	240010	243032	253457	270402	280077	270417	246396	208160	188757
	2.5482	157142	156751	155184	152357	148485	141428	137571	133491	129194	127959	127732	132014	132872	138213	139783	145158	146146	147042	149354	150634	151365	153349	153304	160089	154080	163576	151551	160201	154774	161842	171286	186135	194871	223953	236273	264467	261517	260096	253073	256232	260193	266217	273591	264113	249175	212946	176825	164158
	2.57256	153584	150816	148966	145930	141670	134259	129403	124580	121174	120220	120100	124569	124483	131167	132077	139350	140320	140428	142816	143722	144017	145676	144554	149418	143013	150906	140719	148034	145579	150093	157243	167314	174117	203580	216777	247504	260167	264195	263669	264840	267545	268850	262125	243960	221390	182129	154979	147646
	2.59693	146919	144158	141920	138474	133368	126184	120809	117344	114091	113752	113122	118097	116922	122823	124296	130690	133226	133756	135762	136337	136523	136359	134300	138325	134300	140578	134129	140630	140768	142416	149171	153893	158485	181917	194606	230230	246817	255076	262875	263729	262450	257019	243960	219596	189026	158410	138179	139705
	2.62129	139985	137463	133681	130630	125005	120421	113909	112487	109045	110380	107765	111816	111040	115818	117075	122577	124472	127098	127571	128314	126609	126725	125083	129015	128179	133506	131294	138056	138604	140645	145673	143218	147907	163961	172909	208201	228351	236769	250924	250988	246575	238212	221618	191271	163472	141357	131007	138336
	2.64566	131891	128336	124580	122003	118601	114681	108698	109112	106221	108023	104326	107292	107053	109862	110828	115535	116975	119653	119559	120895	118966	119067	118370	122528	124617	129783	131465	137120	139902	141208	143819	139078	142782	152036	156158	184837	207067	217481	232573	232028	225661	216165	194856	165378	145322	134125	129925	139589
	2.67002	124095	121424	117116	115069	113207	110899	105837	108019	105214	107053	104002	106232	104311	105647	106684	110257	110899	112312	112394	114412	113215	113752	113006	118698	123599	127997	133066	137444	141741	142506	144315	137273	141659	143230	145475	164789	183804	194807	210186	208903	202972	191137	168824	145386	134095	132808	133170	144352
	2.69439	116926	115531	112935	109731	109492	109955	105292	107736	105087	106922	104050	105158	102178	104297	104050	106370	107139	107590	107266	110156	107836	110787	109466	116952	124382	127474	134748	138724	143621	145453	146788	138343	142193	141305	140525	151421	163509	171066	184296	183293	176087	167165	149007	132883	130104	134069	137556	148675
	2.71875	111835	110854	109541	106799	108183	109168	105270	107918	106311	107598	103894	104062	102115	103472	102674	105181	104725	104170	104293	107284	106456	108396	109157	116542	124968	129515	137754	141726	146747	148470	150984	140190	144308	140055	138466	140544	147456	152998	163215	160346	155326	147810	135281	127616	130794	137668	141499	154367
	2.74312	107941	107851	108273	105531	107907	108038	105781	109477	108358	108627	105136	106534	103890	103472	102260	104285	102965	101249	103442	106587	106445	106672	107959	117142	126732	131629	142484	145874	151991	152778	155583	143465	147139	140857	139492	136941	136460	141021	146467	143323	140772	134550	127918	126023	132540	142058	147471	164632
	2.76748	105968	106411	106945	105852	107665	109571	108310	111234	110335	110548	106702	107019	105173	103976	103431	103189	103446	101275	102588	106158	105255	107243	109556	119574	129880	134181	147888	152114	160533	160820	161391	147187	151200	143703	142752	138981	132957	134121	135270	133711	129365	127355	124886	128187	136706	147232	157933	181376
	2.79185	105941	107892	106934	106930	108840	110899	110499	114296	113390	113793	109589	109015	106919	105729	104725	104069	102902	102122	102786	106314	106236	109026	111331	122763	133640	139444	156079	161081	174856	172025	172111	154494	157646	146273	146221	140406	132017	131271	130884	128694	126803	124591	125020	130492	138918	156143	173069	205460
	2.81621	106751	107773	108672	108191	110857	112972	114401	118836	118679	119615	115263	113730	110447	108276	107706	104934	103983	102790	103222	107586	107810	110641	113386	126340	140835	146777	171092	175039	193173	190029	188690	167150	168019	150786	150462	142398	133427	130973	128571	127620	126374	125244	127560	133845	144986	170343	196243	235993
	2.84058	108877	109373	110552	110190	113316	116520	120346	126094	126840	127997	122316	120503	117959	113006	111495	108329	106426	104483	104725	109888	110705	113521	117642	132760	152204	157109	189783	192073	214956	211361	209824	184222	184472	160510	157165	145233	135654	132316	130000	127456	128273	127732	131197	138873	154710	191316	229186	272256
	2.86494	111171	111708	113323	112976	117545	123711	129481	136161	137832	139220	131033	128914	126452	120279	117519	112555	109597	107128	108530	112558	114752	118840	125292	142465	167336	171745	208772	213483	241599	236273	233737	204770	204908	175811	168418	149224	140134	135598	132629	131846	131342	130850	134826	147858	171614	219097	259719	311916
	2.88931	113759	115083	118336	118094	125609	133554	140925	148888	151290	151756	143621	140451	138254	130126	125979	119283	115300	112413	113793	117803	121406	126874	135132	154990	184434	190115	232655	239190	262103	261924	261771	229309	228272	194173	185147	157019	143166	139809	134606	135755	132711	135124	140839	160783	193308	251148	300279	341901
	2.91367	119186	121025	125352	126393	136672	145803	153864	164744	167097	167582	160570	154543	151473	142969	137911	128694	124259	119500	121734	125277	131115	138310	147664	170227	204774	211417	244363	254512	261420	271319	280297	256866	256482	216318	207280	170488	149925	144371	138657	138627	139093	142670	152454	182073	220928	287548	326910	334680
	2.93804	127985	131077	136053	137042	148701	159309	170473	178377	179574	179119	174199	170145	168616	157646	151857	140712	134020	129641	132036	137340	142730	152092	162737	188765	219290	226892	228242	245460	187631	231771	272561	273524	277086	242916	231935	189779	163737	153632	147105	146411	148772	154625	170454	207922	251219	315228	318738	200003
	2.9624	139391	143670	148970	150686	163547	174688	180779	180850	179969	177366	176318	177814	179097	172405	167623	154815	146284	141767	144013	149186	155949	166911	182584	204561	215934	227015	142737	150126	135091	149832	171730	268391	274162	269055	259223	213084	181174	169127	158821	158455	162454	170816	192506	235400	283822	312211	178474	139433
	2.98677	151059	158272	164054	166478	177284	180812	179030	145911	135326	123584	137001	165449	174263	177403	177463	170190	162208	156870	159798	165177	172204	181797	192517	205214	146411	161641	113133	120417	103028	115979	132066	162073	190134	278130	279917	239007	202532	189309	174990	178478	181950	192756	217772	268026	297235	198504	130305	86866.5
	3.01113	166676	173196	178824	178586	180611	158795	124662	105300	100328	95546.1	99667.7	109119	112726	155173	173893	176508	172607	170753	173271	175911	179779	186478	185572	156683	112510	119944	0	0	0	0	97426	126270	136303	234292	278171	267515	228224	213270	197709	200812	205452	218821	246728	288313	253222	138355	0	0
	3.0355	179679	181842	182159	179216	145113	108228	96840.4	85687.9	80126.5	76333.2	80223.5	89906.4	92316	106736	112603	152860	169231	172830	173800	174766	171417	150697	117012	114017	87843.8	93752	0	0	0	0	0	91088.8	100481	150395	184636	282681	256687	241006	223278	226456	229410	246254	271428	276981	153051	89511	0	0
	3.05986	180249	171711	150331	134431	104304	88108.6	76754.7	0	0	0	0	0	0	86810.6	92785.9	104841	116348	135460	130216	122226	110492	106419	95687.8	90313	0	0	0	0	0	0	0	0	0	115561	134904	254826	274952	266429	252774	255575	257683	268086	272524	158563	111115	0	0	0
	3.08423	136546	112032	105207	99981	84322.7	0	0	0	0	0	0	0	0	0	0	85818.4	92163	99149.2	98257.7	96146.6	91114.9	85255.2	0	0	0	0	0	0	0	0	0	0	0	0	98332.3	155915	267243	271204	274374	277862	270510	269115	193722	120287	0	0	0	0
	3.10859	101454	91036.6	84990.4	79514.8	0	0	0	0	0	0	0	0	0	0	0	0	73487.2	79727.4	78492.8	76952.3	0	0	0	0	0	0	0	0	0	0	0	0	0	0	0	119906	158261	208574	267694	268783	237545	185605	129149	0	0	0	0	0
	3.13296	80633.8	0	0	0	0	0	0	0	0	0	0	0	0	0	0	0	0	0	0	0	0	0	0	0	0	0	0	0	0	0	0	0	0	0	0	0	122939	138687	159656	154979	144177	128403	90536.8	0	0	0	0	0
	3.15732	0	0	0	0	0	0	0	0	0	0	0	0	0	0	0	0	0	0	0	0	0	0	0	0	0	0	0	0	0	0	0	0	0	0	0	0	0	101950	121551	118955	107605	89746	0	0	0	0	0	0
	3.18169	0	0	0	0	0	0	0	0	0	0	0	0	0	0	0	0	0	0	0	0	0	0	0	0	0	0	0	0	0	0	0	0	0	0	0	0	0	0	62920.3	0	0	0	0	0	0	0	0	0
[truncated: 63 more columns]
