# Supplementary material for: Interplay between disorder and electronic correlations in compositionally complex alloys
Source: Nat Commun. 2024 Sep 12;15:7983. doi: 10.1038/s41467-024-52349-8 (PMC11393320; doi:10.1038/s41467-024-52349-8)
Supplement: Supplementary file 3 — Source Data [file 41467_2024_52349_MOESM3_ESM.zip › Source Data F1 - ResPES Mn.xlsx]

## Sheet: ResPES Mn
	Binding energy (eV) / Photon energy (eV)	636.5	636.6	636.7	636.8	636.9	637	637.1	637.2	637.3	637.4	637.5	637.6	637.7	637.8	637.9	638	638.1	638.2	638.3	638.4	638.5	638.6	638.7	638.8	638.9	639	639.1	639.2	639.3	639.4	639.5	639.6	639.7	639.8	639.9	640	640.1	640.2	640.3	640.4	640.5	640.6	640.7	640.8	640.9	641	641.1	641.2
	-13.4942	0	0	0	0	0	0	0	0	0	0	0	0	0	0	0	0	0	0	0	0	0	0	0	0	0	0	0	0	0	0	0	0	0	0	0	0	0	0	0	0	0	0	0	0	0	0	0	0
	-13.4699	0	0	0	0	0	0	0	0	0	0	0	0	0	0	0	0	0	0	0	0	0	0	0	0	0	0	0	0	0	0	0	0	0	0	0	0	0	0	0	0	0	0	0	0	0	0	0	0
	-13.4455	0	0	0	0	0	0	0	0	0	0	0	0	0	0	0	0	106052	119977	124114	114039	0	0	0	0	0	0	0	0	0	0	0	0	0	0	0	0	0	0	0	0	0	0	0	0	0	0	0	0
	-13.4212	0	0	0	0	0	0	0	0	0	0	0	0	0	0	0	108995	240442	317889	316128	156852	110195	0	0	0	0	0	0	0	0	0	0	0	0	0	0	267066	230771	218961	0	0	0	0	0	0	0	0	0	0
	-13.3968	122023	109636	0	0	0	0	0	0	0	0	0	0	0	0	118839	249109	447856	484149	511271	405921	190973	128235	0	0	0	0	0	0	0	0	0	0	0	327329	292840	400195	519027	315264	224679	206802	0	0	0	0	0	0	0	0
	-13.3725	359966	315878	119416	0	0	0	0	0	0	0	0	0	0	104216	240680	443363	595940	616295	649180	556538	456019	290542	123889	0	0	0	0	0	0	0	0	0	280468	536251	749648	990311	981660	788195	641854	361641	224675	198155	0	0	0	0	204843	194740
	-13.3481	541695	489970	320949	109049	0	0	0	0	0	0	0	0	0	224388	439101	558557	696431	755428	781562	667810	625519	511571	170722	0	0	0	0	0	0	0	0	247985	547635	1140020	1256530	1327470	1286830	1080020	971308	764665	556413	225391	197572	183233	201136	218346	460929	562996
	-13.3238	655211	614729	490564	245261	107097	0	0	0	0	0	0	0	119758	408723	560210	658148	797737	881860	880767	792869	766165	672398	463279	141767	144921	0	0	0	0	0	207193	631995	1108340	1486440	1635570	1560500	1510240	1356840	1189980	1034890	855749	650692	625012	549102	583479	694553	817676	860644
	-13.2994	783198	716496	617231	448391	232964	105775	0	0	0	0	0	102326	320667	557677	661451	784380	915602	1010530	980254	950341	875973	799134	645146	349099	164585	157243	0	0	0	184590	483162	1002620	1475230	1806880	1944190	1815340	1749660	1570530	1416320	1263060	1067720	920034	933710	856652	864310	961435	1088600	1101270
	-13.2751	898393	829932	715241	589816	426843	152374	116188	102135	0	109766	111252	270412	472306	674506	769319	918712	1013270	1059970	1007580	1060000	994996	927312	782739	574256	459857	183776	149141	176027	178085	407589	840508	1261540	1779600	2128950	2241530	2122950	2015990	1731650	1667690	1517990	1263400	1141070	1105810	1070220	1118030	1155080	1328630	1350090
	-13.2507	961340	943094	834762	687095	567360	376307	249909	154447	110937	154746	286312	425131	593830	774292	875093	991707	1080460	1078160	1045180	1123400	1091350	1071220	907590	746381	673776	522001	501352	486395	542231	779482	1092910	1510830	2109270	2426250	2497440	2337400	2175850	1898450	1875860	1733770	1511470	1338840	1278770	1266840	1303850	1345490	1567090	1589430
	-13.2264	985361	1021560	925611	762779	690510	523312	441810	397335	278335	359555	450624	529047	678331	860103	948541	1030570	1110490	1082100	1127220	1142420	1137550	1147800	1056340	892295	831297	720862	744540	744527	803321	1025820	1327100	1773150	2386880	2673450	2628670	2437170	2282210	2073960	1965260	1847560	1728450	1537340	1510950	1452720	1483980	1530760	1760270	1756460
	-13.202	1049860	1068710	983729	844921	794547	658775	589507	534962	458995	507672	574042	650203	772156	922218	988535	1052850	1145910	1101650	1219630	1175760	1208360	1192180	1186870	1045360	945558	872051	912172	924991	1002810	1239600	1588020	2015130	2556090	2818150	2750540	2544370	2405420	2202440	2040630	1941760	1795570	1699330	1643700	1633800	1646120	1691750	1864740	1800310
	-13.1777	1112940	1098690	1022490	921531	885789	778542	696536	635778	596931	638934	699931	800380	857724	968087	1018920	1058410	1182880	1150710	1274420	1213870	1273800	1226310	1234290	1169070	1080270	988522	1030610	1077770	1208690	1444690	1825270	2145020	2677360	2947150	2841450	2642270	2453290	2256980	2133540	2061890	1818390	1800240	1717930	1754670	1736590	1766830	1965400	1805410
	-13.1533	1145380	1152160	1043740	995582	974453	871081	799549	731939	689072	750517	806456	908162	912409	1009230	1082820	1081640	1180660	1175720	1257780	1255700	1280990	1267100	1273470	1236450	1205150	1126410	1221810	1263780	1404740	1633920	1927970	2271720	2794810	3054990	2954060	2746240	2490760	2316870	2195080	2146400	1903540	1907110	1798300	1837730	1791350	1856640	2045480	1867770
	-13.129	1184010	1192970	1076190	1061960	1027540	942630	900984	842497	773526	856704	888824	956247	1000660	1048890	1138700	1127950	1199700	1207890	1236930	1292670	1281270	1341170	1309120	1287110	1302490	1263410	1378360	1448020	1562940	1774210	1978140	2356190	2891400	3171360	3086910	2882320	2589290	2415070	2265890	2184140	1990050	1980520	1886460	1890680	1853030	1962760	2061550	1957060
	-13.1046	1232230	1201330	1096830	1077970	1059820	983198	945140	931730	877103	918291	945452	991300	1064750	1076210	1151890	1178330	1234190	1250250	1256320	1307550	1295480	1383630	1362330	1340610	1354220	1336770	1427020	1543830	1661000	1853440	2050060	2467640	2983880	3298080	3128530	2983560	2676350	2424690	2319270	2217710	2072500	2027110	1929880	1912930	1912250	2045820	2114920	2053810
	-13.0803	1256730	1197250	1124550	1119920	1094670	1024170	983457	982514	920812	967128	987578	1012460	1117040	1119510	1133420	1192360	1181980	1269830	1282030	1294600	1309330	1379680	1420770	1410560	1403980	1398330	1499160	1605690	1743810	1874380	2093530	2596840	3065310	3384710	3128970	2990510	2735070	2406360	2325670	2239150	2108420	2136260	1954570	1966110	2016220	2150080	2218900	2179390
	-13.0559	1237380	1228460	1183010	1173420	1119570	1082900	1040610	989295	958578	1013740	1015450	1036610	1137660	1144570	1131250	1164690	1179130	1253980	1275560	1269160	1320820	1399660	1449160	1451410	1495670	1463370	1625440	1628340	1788680	1880520	2157420	2631850	3094050	3444390	3195320	2960950	2739800	2442090	2300000	2261140	2142920	2200830	2028210	2028110	2096470	2197540	2267700	2238830
	-13.0316	1210520	1260510	1191520	1181400	1114310	1134340	1115300	1015540	1016140	1047030	1069490	1078640	1133350	1169730	1164220	1150280	1214380	1276320	1306020	1267140	1325510	1391320	1457200	1432680	1574200	1522760	1706570	1662610	1794350	1929710	2230490	2650000	3139440	3456690	3197290	2969540	2692080	2460970	2342700	2300930	2192870	2192220	2054620	2025590	2127660	2232430	2215090	2229020
	-13.0072	1181310	1255180	1166240	1192440	1098390	1168040	1162430	1096790	1075520	1117270	1180300	1118930	1146690	1179400	1198220	1182800	1216480	1307860	1308840	1289530	1347590	1386040	1462890	1413920	1593640	1574730	1722070	1741290	1856950	2012070	2231500	2682050	3227080	3433220	3197900	3005830	2648960	2479970	2396500	2303790	2210530	2190360	2050570	2028570	2143280	2240750	2197810	2187780
	-12.9829	1181040	1253170	1123270	1203480	1120580	1190820	1154360	1163230	1089800	1175370	1234390	1142370	1134570	1158700	1222260	1223440	1219940	1292210	1284800	1340580	1361700	1414440	1444880	1447090	1597570	1596000	1668110	1828370	1912800	2072220	2227140	2690460	3281130	3430460	3260150	3036870	2669310	2508250	2411590	2270060	2222140	2200680	2094410	2070830	2121920	2199210	2249820	2176220
	-12.9585	1242940	1264840	1127450	1204690	1169130	1207040	1137110	1159910	1089870	1157090	1204510	1145740	1132090	1173310	1229370	1218290	1256200	1282240	1301070	1385010	1367380	1439060	1420740	1462670	1622640	1606480	1689580	1834090	1921090	2083130	2239600	2701120	3318740	3428600	3320620	3065490	2752980	2532370	2431220	2257410	2269400	2172650	2120460	2117050	2111400	2160900	2299020	2253140
	-12.9342	1297230	1290640	1190420	1195860	1221160	1222930	1145930	1145740	1125220	1133760	1201310	1142850	1159800	1183820	1227800	1191550	1265050	1280120	1335530	1379350	1399630	1457740	1436360	1470270	1636290	1621200	1740670	1818260	1982280	2106330	2250470	2678150	3295450	3412740	3324220	3101480	2770430	2567090	2452820	2259760	2290920	2152480	2126800	2169510	2126420	2167960	2328580	2286900
	-12.9098	1270820	1287990	1241580	1206630	1263490	1232650	1162360	1153630	1169890	1156560	1170490	1171180	1158000	1155280	1223270	1179740	1251240	1275990	1323610	1371620	1447200	1484210	1451910	1459620	1635070	1614600	1715510	1804880	1997300	2137350	2285210	2638540	3220640	3425730	3318510	3101190	2770760	2599890	2457610	2267660	2308710	2192200	2140850	2167510	2137380	2219120	2318770	2333390
	-12.8855	1252950	1260030	1265950	1210070	1272370	1219770	1168240	1154610	1175660	1164730	1123940	1204540	1174430	1163960	1227260	1187010	1238850	1288470	1295990	1377670	1466450	1495020	1468810	1498720	1597290	1611310	1712690	1828500	2013130	2186080	2326780	2674380	3188870	3479580	3326370	3098510	2798340	2602540	2483210	2308430	2274990	2219060	2171630	2105170	2149680	2236970	2312890	2381330
	-12.8611	1267260	1259050	1256020	1244700	1286790	1231030	1182950	1154100	1150940	1143080	1129990	1207610	1200800	1201570	1219980	1193050	1268670	1327440	1304040	1379740	1443810	1511950	1508220	1540550	1589320	1652600	1750730	1885280	2042070	2208900	2329610	2761520	3226510	3552590	3351800	3112390	2842880	2583790	2540000	2364210	2267330	2224390	2172810	2102850	2163140	2287660	2353810	2402500
	-12.8368	1275160	1281220	1236230	1270070	1308600	1281700	1219010	1180210	1142540	1132540	1169500	1183890	1231830	1209220	1255530	1240190	1348600	1317450	1306990	1385600	1412800	1498050	1485410	1574300	1627900	1686130	1785900	1931710	2049720	2158370	2318990	2823720	3338750	3590890	3353340	3126440	2857960	2585310	2558700	2386130	2276610	2259840	2166120	2190390	2167460	2290920	2375630	2391480
	-12.8124	1285560	1289980	1218450	1263940	1274610	1302420	1233400	1226450	1134910	1155590	1215400	1222920	1223180	1212880	1291520	1290200	1377800	1314750	1318480	1417390	1399110	1461160	1441980	1627830	1657420	1711330	1800620	1939870	2056010	2139980	2341090	2862450	3424530	3587870	3407410	3140550	2870170	2621590	2540900	2398610	2307480	2302510	2181770	2271410	2186320	2260050	2358530	2331730
	-12.7881	1293220	1282060	1225960	1258610	1253450	1267870	1212940	1230860	1156200	1182170	1210270	1272970	1225410	1227160	1259950	1297460	1347720	1335960	1372980	1447700	1404580	1428520	1474630	1627270	1659840	1725350	1783400	1927050	2055120	2167740	2353290	2834240	3461860	3593850	3458590	3176810	2844360	2662720	2508680	2415780	2297420	2321850	2180940	2287690	2225620	2288080	2387320	2353760
	-12.7637	1300260	1285860	1251660	1248110	1255520	1258500	1208230	1210480	1200770	1187500	1199560	1245780	1237160	1235730	1256130	1260880	1361130	1318400	1422950	1455480	1415110	1447090	1528190	1611530	1676740	1710410	1787750	1945930	2036360	2193040	2401930	2872050	3468030	3648480	3567690	3241580	2843770	2701860	2522960	2423930	2298380	2327000	2193910	2261660	2261640	2343150	2414270	2356000
	-12.7394	1343580	1308320	1298670	1238350	1229660	1253290	1222600	1225160	1184340	1190760	1209570	1227990	1230840	1226360	1287890	1280840	1352320	1313500	1424200	1461410	1425850	1480220	1533150	1591470	1705540	1689710	1835840	1936420	2051700	2224050	2422880	2907310	3461110	3718280	3559800	3286480	2921050	2716400	2538440	2457520	2353120	2355370	2236920	2263350	2297490	2383050	2429050	2355490
	-12.715	1367190	1307430	1317860	1224720	1264580	1250320	1239390	1228240	1147500	1208480	1206370	1258860	1234970	1201570	1273160	1323260	1310540	1316950	1401910	1467390	1449840	1495240	1548740	1620970	1708770	1709590	1864920	1924300	2058330	2286600	2403190	2923770	3463690	3712970	3519950	3271430	3006330	2697690	2558380	2502190	2404630	2387360	2249190	2236290	2308310	2383700	2431260	2376900
	-12.6907	1344940	1303030	1334650	1241790	1300400	1267820	1243030	1194020	1171300	1230960	1193210	1241550	1219530	1213970	1241210	1333130	1298720	1308690	1389830	1474320	1481050	1527730	1592490	1641320	1708950	1745560	1864440	1913080	2070460	2257260	2421180	2925300	3467420	3663770	3548270	3244000	3036280	2679100	2597430	2528190	2445100	2372740	2248000	2207080	2317940	2390100	2439200	2392310
	-12.6663	1343400	1326370	1337880	1265420	1274830	1267770	1219300	1195220	1212420	1241980	1200890	1218970	1232170	1268230	1258150	1322210	1326900	1327110	1380400	1486430	1510470	1559640	1616520	1635630	1697250	1762110	1868500	1932300	2158520	2210390	2443680	2974810	3457930	3650220	3542520	3257220	3022450	2680730	2633240	2532190	2449140	2333220	2283620	2222950	2344130	2399130	2500420	2400130
	-12.642	1361060	1328020	1288980	1309050	1277180	1260490	1224730	1243640	1234570	1231890	1252260	1249560	1230300	1288260	1273880	1308830	1347400	1360580	1393120	1483070	1533680	1543280	1614960	1648050	1686280	1770280	1878710	1967390	2210800	2229520	2437060	2978000	3464890	3712770	3545700	3291560	2982620	2698970	2659040	2539860	2410740	2329750	2330730	2280740	2360080	2426930	2590820	2432080
	-12.6176	1370590	1325920	1283050	1327860	1278080	1267660	1250560	1283640	1251440	1229380	1309970	1265550	1230550	1232760	1303470	1331420	1384180	1375700	1397290	1465540	1522780	1548160	1597580	1679500	1715770	1756480	1897420	1978040	2174030	2305640	2432730	2976470	3548210	3798110	3618040	3362480	2964110	2741930	2683330	2533260	2433150	2349210	2322410	2361390	2362180	2417820	2586760	2487040
	-12.5933	1392410	1331480	1314990	1295100	1242580	1297380	1254140	1302820	1268640	1256700	1328670	1262190	1256570	1191340	1342520	1315290	1422030	1357920	1375040	1439310	1481280	1558840	1579750	1702410	1713970	1749810	1905640	1995220	2132590	2350080	2455720	2958010	3601240	3855540	3703320	3443240	2998420	2822360	2753840	2565530	2475030	2358940	2292410	2364160	2326970	2393850	2527370	2467260
	-12.5689	1420370	1324220	1326160	1309120	1246980	1329080	1250860	1312830	1278160	1286710	1305110	1282140	1278770	1228560	1357120	1334160	1382300	1350880	1388990	1419330	1482600	1555870	1592890	1721390	1675690	1792530	1917300	1998600	2158730	2344060	2493040	2989240	3666030	3883440	3758850	3455260	3039380	2852140	2776990	2595350	2477380	2391720	2306800	2335170	2309540	2423540	2508770	2423020
	-12.5446	1423180	1306140	1351170	1334820	1275850	1333970	1270430	1287280	1301020	1273180	1273290	1271770	1260800	1223770	1346420	1364150	1358470	1367060	1416220	1405120	1512460	1541640	1618060	1702200	1657140	1838570	1929790	1979260	2195420	2339370	2544480	3047840	3702990	3873050	3737190	3444070	3054490	2850170	2755700	2601550	2476810	2471690	2356660	2354930	2359860	2461930	2546490	2472200
	-12.5202	1420520	1337100	1345830	1336230	1332480	1337210	1277680	1269760	1305880	1250140	1259370	1267400	1257930	1246520	1330340	1367130	1357800	1368940	1422690	1404110	1519850	1554370	1631860	1684840	1672450	1864490	1926620	1989320	2207680	2369910	2597880	3117710	3707170	3899880	3770410	3441290	3089690	2885870	2761680	2552330	2502930	2514550	2404490	2366990	2408150	2465730	2545260	2519960
	-12.4959	1415870	1382980	1319480	1342520	1347060	1354700	1277460	1289830	1299240	1235420	1261540	1270410	1270040	1289290	1338690	1354020	1365660	1381300	1415400	1445040	1515090	1568300	1640060	1681880	1718540	1892940	1929870	2043010	2195810	2409920	2565970	3131990	3675640	3972560	3814190	3426930	3151660	2895820	2769580	2534890	2547660	2478360	2440930	2371970	2443950	2464650	2538510	2527160
	-12.4715	1396920	1408830	1316210	1331950	1341270	1347290	1300830	1315370	1310260	1245480	1291290	1288040	1283100	1276100	1339710	1359000	1346630	1443440	1441910	1530670	1504510	1558390	1668720	1687430	1752800	1914790	1953900	2036970	2191850	2447830	2576520	3096310	3668580	3947950	3844760	3405840	3236040	2936630	2770860	2580600	2565030	2462360	2471580	2382790	2437700	2489680	2574690	2545630
	-12.4472	1394250	1397280	1313460	1298770	1351090	1310090	1295700	1316090	1282760	1288740	1311070	1297510	1310720	1272330	1349900	1348180	1311870	1484180	1474590	1560920	1519960	1579500	1691570	1691230	1764120	1896310	1989220	2032600	2216190	2419340	2593080	3096500	3691090	3915330	3933750	3439760	3286930	3008740	2766920	2593610	2558120	2492630	2491870	2406630	2407620	2508800	2569750	2512480
	-12.4228	1405690	1385570	1325600	1319510	1350340	1286380	1269460	1291300	1271150	1291550	1321580	1276460	1311090	1312620	1326230	1385860	1323580	1472550	1497920	1521550	1550230	1586920	1696890	1684620	1787130	1853400	2002480	2071120	2263480	2397840	2615670	3126930	3722310	4002940	3960270	3466380	3235160	3043840	2748390	2633280	2563800	2478330	2486990	2401930	2415960	2512690	2578810	2482500
	-12.3985	1409120	1381650	1338650	1328560	1347020	1299100	1269620	1302450	1295090	1266130	1306350	1274970	1272730	1353790	1300830	1439140	1368610	1455420	1503230	1495950	1574840	1550850	1680780	1678970	1832330	1843620	1997960	2088630	2289550	2414560	2608690	3198200	3791690	4088500	3935600	3499460	3236140	2996560	2751440	2682910	2587980	2463930	2474460	2422710	2421120	2547640	2612860	2548580
	-12.3741	1429020	1375390	1344370	1317400	1358520	1334890	1279000	1330110	1293140	1279420	1255750	1297170	1221140	1312590	1301370	1421830	1413680	1435240	1480770	1503280	1565630	1580420	1655230	1679310	1851220	1831560	1994920	2110610	2291640	2417660	2609390	3242130	3802120	4064970	3907040	3521420	3242450	2958570	2791510	2724460	2634540	2488280	2471800	2459140	2420840	2605780	2663560	2580480
	-12.3498	1472140	1383040	1358750	1301600	1317340	1366530	1290290	1341270	1307910	1306990	1243850	1309460	1211650	1252560	1327580	1410730	1421770	1416620	1462430	1496260	1549760	1625350	1688610	1676160	1841310	1837890	1982460	2126730	2289640	2401090	2620740	3260480	3787780	4030300	3904690	3546480	3252250	2984980	2805960	2775290	2630100	2518590	2484710	2471870	2428230	2633030	2694120	2592360
	-12.3254	1497940	1399210	1373810	1317930	1315160	1402580	1301000	1345240	1318640	1283350	1267940	1329830	1245920	1240480	1351120	1408530	1439440	1412950	1425740	1518050	1544230	1639630	1741170	1695890	1839810	1902140	1989500	2140300	2295690	2407470	2694960	3269470	3789790	4119850	3910520	3608700	3294540	3005370	2830360	2781960	2605820	2550000	2498290	2463450	2468560	2625910	2717550	2644400
	-12.3011	1488670	1388660	1373910	1339500	1350380	1426650	1336170	1338460	1318560	1279960	1289320	1309620	1277370	1251250	1358920	1401740	1451960	1444490	1443950	1587630	1537680	1653020	1729540	1757680	1835540	1944230	2009150	2155700	2332050	2473550	2788320	3257560	3814050	4152580	3960080	3623140	3319920	3030600	2886060	2725860	2621060	2570400	2516860	2443090	2533990	2638540	2731300	2670350
	-12.2767	1460960	1359530	1388020	1379100	1339510	1401690	1343240	1341020	1341850	1276170	1281580	1278240	1300920	1274530	1375300	1401700	1445600	1498270	1492290	1615780	1545440	1668600	1676490	1779030	1838190	1933890	2002320	2191830	2352370	2494500	2788530	3249090	3796800	4191530	3971980	3586320	3298190	3050050	2929990	2675450	2682120	2551420	2534830	2412520	2540930	2634050	2722370	2651520
	-12.2524	1439710	1356610	1386590	1425460	1304340	1385150	1343130	1358430	1344460	1266770	1273970	1264570	1309180	1317320	1402050	1400260	1451960	1491700	1523540	1581380	1637990	1670780	1671130	1778170	1860080	1919420	1993750	2227120	2333080	2517390	2749390	3255870	3850230	4234180	4012550	3521310	3310290	3052340	2943290	2626160	2720240	2563670	2539400	2426970	2523280	2646680	2792490	2617530
	-12.228	1422770	1376540	1382150	1428390	1336430	1390960	1323700	1346900	1322660	1286010	1290050	1287610	1309230	1330200	1387470	1420650	1454150	1466840	1543830	1544560	1651490	1631340	1706110	1766510	1865730	1926530	2019520	2274970	2350980	2507970	2764870	3256360	3907420	4285850	4102380	3500500	3326100	3051590	2913780	2711780	2696970	2577550	2529190	2479560	2511870	2671450	2802920	2633590
	-12.2037	1433280	1394670	1393010	1404650	1361050	1382050	1325290	1337720	1318670	1339050	1299930	1339650	1307620	1342790	1390800	1429480	1434090	1470850	1517770	1544370	1616330	1646260	1728930	1779970	1895000	1924640	2021510	2322750	2363150	2490940	2780360	3299430	3952860	4290300	4147300	3595050	3368130	3028270	2904890	2807120	2690600	2557300	2524360	2525820	2556240	2665560	2740940	2693230
	-12.1793	1446130	1424170	1409370	1394160	1351820	1392930	1358490	1290050	1332830	1341860	1312270	1358190	1304820	1383170	1405300	1416740	1405470	1505180	1494680	1550750	1637330	1680270	1744790	1818230	1970690	1918660	2023930	2327730	2373870	2540470	2776630	3353400	4048210	4288330	4124620	3692400	3409060	3021820	2928170	2831180	2685080	2528150	2530640	2515580	2587560	2636630	2746890	2717060
	-12.155	1426570	1457170	1413820	1367450	1358510	1394790	1371830	1274800	1351850	1325210	1333890	1339490	1300230	1384590	1385500	1413160	1414340	1538370	1518210	1533130	1667110	1676580	1764880	1832510	1986590	1939050	2074620	2307780	2410770	2562020	2727140	3351250	4065000	4365490	4085570	3771990	3437520	3044500	2936540	2805700	2674720	2545090	2545660	2500570	2549980	2646610	2758920	2727060
	-12.1307	1430360	1453960	1410580	1378940	1362640	1385710	1415800	1301860	1336530	1291940	1346110	1326510	1316900	1348550	1375430	1431700	1448110	1540680	1561090	1537770	1687840	1698580	1763930	1796920	1954740	1965020	2114890	2285160	2453830	2546450	2726420	3346720	4027000	4382670	4107860	3863960	3448110	3116030	2959320	2813560	2664000	2560050	2561730	2529960	2529320	2714750	2766490	2724270
	-12.1063	1465490	1448790	1420460	1400700	1399790	1395310	1449430	1332660	1341020	1292230	1334310	1326340	1340940	1343500	1407110	1471560	1473650	1527340	1583990	1537260	1679090	1713640	1777100	1744420	1934580	1968680	2103930	2270010	2453120	2508620	2756320	3378540	4061920	4366650	4118440	3840980	3429950	3166590	2980140	2800530	2678910	2567800	2600300	2554370	2566130	2741090	2781040	2716320
	-12.082	1490330	1457230	1424270	1394280	1403490	1397260	1407930	1351250	1364610	1321830	1364450	1352210	1345620	1364170	1420830	1484730	1467220	1525660	1567220	1576080	1619150	1703720	1772630	1712600	1905660	1975280	2097950	2267820	2437750	2512840	2772920	3448820	4137490	4369850	4125100	3784770	3377270	3174770	3014920	2799620	2683550	2629800	2610700	2555780	2609120	2713440	2760510	2704350
	-12.0576	1485880	1468180	1439160	1364600	1412190	1402610	1370510	1377090	1369670	1356530	1407520	1366710	1339210	1373030	1418110	1470980	1444910	1536940	1522750	1615730	1570980	1716430	1755500	1699580	1885290	1987070	2097560	2274570	2456880	2539500	2812800	3463490	4155090	4480930	4197200	3774730	3366690	3232850	3041570	2775690	2705240	2634900	2576070	2543530	2610630	2702240	2754570	2686040
	-12.0333	1482800	1491490	1445480	1386570	1434550	1406750	1363470	1386600	1349440	1393930	1388520	1364340	1317250	1361320	1390770	1476240	1439840	1540120	1507750	1619940	1567380	1735680	1766890	1698570	1925170	2036790	2107100	2300660	2497240	2604060	2843520	3450210	4139990	4491040	4291910	3868850	3439650	3314710	3027820	2834980	2761830	2621000	2556690	2550930	2623820	2732110	2754270	2684440
	-12.0089	1487850	1493550	1445150	1433840	1434580	1400560	1380230	1380860	1335200	1402410	1375640	1350480	1316690	1348400	1369010	1505480	1472690	1546890	1556550	1610510	1592820	1732780	1816480	1744260	1963290	2056790	2135060	2332690	2532770	2617600	2892080	3484930	4109100	4479760	4335540	3944620	3488610	3314590	3004200	2883500	2836640	2633700	2544050	2573490	2654220	2790140	2726390	2725730
	-11.9846	1477830	1475350	1428640	1431190	1443500	1387270	1404520	1417160	1358510	1372120	1374610	1348480	1337520	1367100	1397810	1497200	1526940	1559370	1618670	1615440	1584890	1748970	1825480	1818730	1937490	2039920	2142030	2302010	2538900	2595700	2911690	3528730	4109680	4475230	4349470	3924080	3535330	3227100	2992970	2859310	2890320	2710360	2557010	2586770	2712010	2790570	2696960	2768480
	-11.9602	1503350	1469720	1417690	1401990	1446230	1417390	1413710	1449260	1393300	1345240	1347930	1373190	1347880	1376860	1411180	1443960	1538150	1572780	1615230	1642570	1629790	1759430	1829860	1850950	1937310	2037900	2160530	2290830	2575690	2644060	2891600	3561910	4196300	4514770	4384390	3897880	3571060	3169160	3019340	2938170	2874650	2776050	2600620	2593620	2770930	2729790	2715920	2773920
	-11.9359	1527370	1483530	1433480	1388710	1425200	1424690	1411220	1431130	1379080	1365720	1345680	1393690	1364860	1357810	1404220	1445890	1531370	1589790	1583480	1620860	1666540	1757290	1814330	1844040	1970890	2020200	2203830	2350420	2605590	2683640	2922670	3584570	4273930	4585530	4439820	3911870	3577960	3226770	3088370	3010100	2822970	2749100	2621020	2596290	2743430	2698690	2759050	2776320
	-11.9115	1506540	1491720	1450890	1411280	1416520	1398230	1394670	1414690	1344550	1389850	1365710	1395380	1385710	1341070	1415990	1478560	1527800	1569640	1594680	1615990	1686960	1744310	1801620	1827880	1963830	2026390	2240220	2385440	2577190	2664240	2973470	3577250	4308490	4628760	4432900	3970200	3547240	3322930	3116770	2993840	2826650	2684090	2637350	2619120	2714180	2700000	2790200	2799590
	-11.8872	1468130	1492610	1471970	1462180	1422000	1413490	1367950	1404220	1366140	1408210	1397680	1395360	1390420	1341130	1438040	1497490	1522840	1553990	1633860	1606850	1687280	1733990	1827050	1831480	1949750	2089870	2225970	2380720	2546120	2623020	2988130	3553860	4288920	4699920	4403030	4066720	3537120	3340020	3102480	3027440	2857220	2676670	2686980	2675740	2740050	2707310	2787460	2833050
	-11.8628	1472220	1479070	1477390	1480400	1441560	1429720	1348590	1401240	1417170	1411490	1408810	1391530	1379770	1371530	1431250	1510940	1518860	1573020	1635430	1615460	1707490	1714900	1845980	1888520	1982460	2098930	2206900	2386510	2531800	2644880	2997930	3572780	4298320	4720170	4419980	4127130	3614790	3322440	3089970	3078250	2888960	2720160	2719990	2670590	2765130	2732840	2794870	2871590
	-11.8385	1479060	1463590	1452500	1495670	1461280	1439510	1344880	1374490	1425870	1388480	1387210	1376830	1393980	1404210	1424430	1499870	1531650	1593190	1632180	1663980	1737830	1711210	1879010	1946700	1989240	2071470	2189480	2402350	2511570	2696160	2982370	3675110	4397870	4716750	4488890	4081770	3653240	3345250	3139540	3091670	2914680	2753800	2734970	2657380	2766560	2821090	2814020	2866390
	-11.8141	1510550	1489150	1460240	1529870	1479070	1442120	1372550	1355020	1421350	1372820	1412490	1360360	1413600	1416460	1406370	1488480	1559300	1589280	1629310	1660910	1711260	1750330	1857130	1934500	1927020	2090150	2194620	2409660	2522710	2707750	2998520	3732920	4473370	4768960	4490730	4070310	3669670	3427160	3192290	3061810	2961820	2797490	2767070	2673430	2763550	2879690	2863460	2858300
	-11.7898	1530590	1540230	1508280	1532710	1461720	1439710	1413810	1346160	1417090	1373650	1439960	1366300	1419030	1404500	1383330	1496280	1541360	1587790	1625200	1642880	1711350	1812260	1825270	1880730	1900490	2072130	2175070	2402460	2559640	2693490	3024510	3727770	4486490	4827120	4502860	4108400	3675070	3441470	3207280	3075970	2984840	2876840	2755570	2723080	2755850	2882440	2922940	2847020
	-11.7654	1482140	1543280	1572010	1503780	1454240	1441250	1440120	1375430	1403710	1385980	1413790	1363820	1437600	1403370	1401320	1520760	1516790	1600070	1623920	1674570	1727850	1842370	1827640	1883080	1964510	2066770	2221600	2441200	2605890	2703990	3034780	3739380	4499090	4869760	4572790	4245140	3691850	3474000	3215930	3096400	3005450	2879640	2721070	2749890	2771720	2904740	2990620	2822370
	-11.7411	1483010	1538750	1566180	1505970	1453780	1477970	1446410	1396560	1411220	1370070	1393520	1377020	1442330	1418650	1444250	1519450	1531520	1576710	1623200	1731420	1753450	1847550	1864620	1929330	2047930	2062520	2251280	2488330	2655160	2717620	3056060	3768940	4470250	4870430	4585140	4355540	3751120	3513650	3230090	3077560	3010300	2887140	2725750	2727210	2858630	2913150	3003410	2856310
	-11.7167	1506120	1517400	1467130	1528690	1473370	1518010	1452300	1458370	1412850	1378440	1430660	1395080	1418440	1424600	1456430	1515660	1545060	1579530	1652200	1753190	1774990	1841940	1876230	1958860	2104060	2093120	2240890	2508590	2692620	2747200	3131280	3801810	4499330	4867970	4586790	4350250	3758110	3498480	3230150	3071450	3025680	2922130	2764870	2771420	2874910	2911060	2973170	2888820
	-11.6924	1472150	1482900	1450150	1513300	1517890	1553720	1487110	1485200	1435860	1411510	1452860	1436740	1415450	1448430	1433050	1543780	1541910	1608830	1682220	1708440	1793270	1834270	1872200	1962410	2106340	2106220	2263810	2500960	2714230	2813430	3181980	3826670	4583520	4877010	4670190	4344340	3757080	3502200	3239040	3068380	3047460	2928640	2802920	2847030	2835420	2914320	2993050	2913390
	-11.668	1491770	1488780	1511100	1513490	1543420	1560110	1522680	1474820	1459060	1427770	1470120	1482370	1410500	1487860	1437320	1550200	1550480	1617370	1650540	1687910	1783880	1869330	1880650	1953690	2045850	2094160	2294740	2478880	2759200	2868780	3180430	3839900	4645620	4910700	4753540	4360760	3807620	3492960	3328220	3092520	3032870	2827660	2799230	2872550	2836000	2969360	3024200	2961280
	-11.6437	1516690	1503890	1555040	1518700	1535840	1540490	1482870	1500900	1473370	1434390	1479720	1473040	1414650	1483320	1487450	1556890	1576320	1623580	1618700	1698620	1751200	1888030	1906740	1957970	2075780	2119110	2333420	2441270	2716110	2864090	3172410	3899430	4687910	4965180	4767000	4378800	3791810	3469250	3424070	3127280	3022570	2802640	2803540	2825840	2863580	2974760	3036790	3006220
	-11.6193	1546520	1513300	1569540	1498710	1511800	1516720	1438370	1466890	1480060	1450960	1463700	1447150	1435280	1449960	1504700	1594170	1603770	1638680	1644820	1694920	1765530	1864000	1978520	1967660	2080190	2119860	2327640	2457580	2707810	2861120	3190380	3973050	4742750	5010490	4744750	4405940	3731790	3489600	3432590	3137830	3036840	2877320	2871020	2792740	2840410	2956680	3069420	3033650
	-11.595	1581400	1552740	1554980	1516260	1512700	1469750	1432250	1433240	1472400	1456650	1461530	1463750	1432560	1433150	1490470	1582260	1642220	1640580	1660520	1699640	1803390	1861510	1988010	1966470	2102370	2143960	2330500	2496530	2733770	2882310	3220200	3972590	4761600	5110100	4773560	4417930	3731930	3547530	3408190	3139230	3085820	2900760	2893530	2785990	2755020	2966200	3048210	3055630
	-11.5706	1565490	1575370	1542110	1538820	1532370	1472670	1443970	1454990	1448920	1454810	1468630	1480920	1435110	1424090	1492880	1542700	1663310	1658840	1653170	1682950	1819460	1881270	1984170	1974390	2093400	2198450	2363660	2512680	2692460	2897030	3243830	3957550	4760380	5143470	4805950	4381750	3794550	3578950	3390610	3189160	3106700	2906570	2885880	2809770	2777040	2980250	3030480	3052110
	-11.5463	1524440	1558100	1538330	1550450	1540590	1505860	1466220	1478280	1423620	1448110	1478950	1480730	1430580	1435400	1508670	1550400	1646890	1637060	1649040	1704170	1791960	1896680	1998520	1979260	2098500	2244320	2332050	2535890	2705920	2923240	3251990	3995560	4732610	5105240	4780220	4372180	3851690	3612710	3358250	3173150	3077900	2971020	2869550	2838360	2902930	3017740	3054080	3026270
	-11.5219	1532550	1578550	1534830	1553050	1511770	1486060	1482450	1457800	1443020	1458550	1478030	1452150	1431980	1468650	1530200	1558770	1606530	1603170	1640650	1725630	1778580	1910120	2012650	2016040	2121330	2258140	2318810	2557600	2786720	2899970	3249400	4002570	4708530	5082540	4795680	4448880	3936730	3618810	3370680	3135360	3068240	3022860	2870450	2853700	2975910	3053760	3089170	3054360
	-11.4976	1583280	1588730	1533510	1507620	1478790	1462190	1482750	1422270	1499530	1438190	1474090	1427500	1451440	1476730	1542580	1523560	1587140	1640670	1664800	1737500	1780640	1922680	1983000	2072210	2184720	2269270	2404280	2628660	2772600	2893510	3295210	4000790	4731090	5127580	4894690	4507640	4039940	3616110	3412520	3190550	3073110	3034700	2905860	2894040	2983200	3089440	3074640	3048610
	-11.4732	1579420	1544640	1526320	1480510	1499600	1487780	1503090	1431810	1505440	1451330	1472510	1401140	1450080	1469800	1534150	1521200	1616010	1687560	1705010	1755900	1779400	1922330	1992870	2107810	2174590	2233960	2473500	2656690	2787080	2938510	3349430	4038770	4809500	5192700	4933220	4530130	4103640	3641470	3469090	3254340	3083030	2990840	2938070	2933990	2979910	3057610	3082490	3116170
	-11.4489	1586500	1509420	1546200	1496910	1533650	1550840	1525530	1473660	1465360	1502890	1437450	1407630	1414000	1486940	1544700	1569640	1646390	1680320	1775270	1773700	1784790	1925530	2017030	2095310	2152040	2200290	2465730	2603690	2863830	2981930	3356750	4026740	4814930	5264820	4977850	4557760	4081270	3634540	3534220	3271150	3108880	2955470	2944270	2902610	3037130	3026870	3103370	3178610
	-11.4245	1608860	1573570	1547420	1510710	1525570	1541540	1508110	1504810	1459360	1536440	1432630	1446620	1414280	1505850	1568010	1590110	1646730	1648430	1816880	1778930	1803050	1918540	2028270	2057200	2203720	2216090	2381360	2567730	2860480	3010560	3361690	3961690	4799560	5310730	5090200	4583180	3994420	3647990	3531040	3266700	3215060	2999770	2913520	2908320	3045150	3119640	3116780	3174480
	-11.4002	1627760	1617590	1512250	1517930	1504730	1520910	1487310	1510930	1499060	1567280	1461600	1485850	1452610	1462610	1559940	1602810	1643670	1631530	1804330	1808830	1820590	1918730	2031290	2031950	2212610	2268790	2362890	2591670	2838480	3024780	3365700	4001460	4881420	5350730	5167150	4587780	3978980	3650200	3546560	3274180	3260390	3098080	2901210	2954900	2991230	3158170	3130790	3181480
	-11.3758	1637860	1638370	1532110	1509640	1535700	1550250	1496680	1501970	1520850	1552600	1510870	1499930	1488660	1446850	1545260	1636770	1678440	1650810	1787600	1794950	1809430	1953670	2023560	2065560	2241750	2297270	2449800	2624950	2819420	3049260	3370510	4050470	4957000	5417960	5164070	4597140	4075190	3687550	3505010	3322840	3225690	3120200	2980580	2940160	2915420	3119980	3128320	3169430
	-11.3515	1646320	1648000	1560730	1505120	1558830	1582560	1524950	1504510	1491060	1523580	1527550	1495870	1502690	1484690	1541890	1661400	1717790	1714230	1804840	1769600	1818890	1995850	2008180	2064630	2246840	2312770	2474550	2622350	2882700	3113780	3380910	4019210	5010760	5511340	5196590	4587400	4165770	3758950	3454520	3414810	3173540	3113580	3025240	2927730	2897250	3125800	3175520	3151180
	-11.3271	1659410	1644740	1532910	1539670	1549770	1606520	1557180	1508930	1481570	1537590	1505230	1506050	1459100	1519150	1536170	1664130	1735810	1769600	1823790	1785630	1842410	1982520	1998260	2047710	2160920	2335260	2474360	2637570	2961410	3148860	3387270	4049910	5071350	5549640	5216800	4601920	4166420	3772600	3514440	3479740	3144010	3122320	3052050	2940480	2912890	3171520	3250900	3175150
	-11.3028	1611300	1633170	1510740	1578510	1564480	1616460	1570520	1511920	1480960	1560350	1489450	1517320	1399870	1520170	1552920	1636950	1723240	1770780	1764950	1837180	1847400	1958930	2030820	2055230	2133940	2333950	2453660	2644350	2996010	3119410	3431050	4180590	5085500	5552970	5254380	4672620	4122840	3781670	3584490	3467960	3152410	3156070	3116910	2887860	2907340	3225160	3286810	3178800
	-11.2784	1573710	1606940	1587750	1572850	1626350	1601230	1566530	1515080	1467440	1569500	1505590	1530420	1405250	1498160	1566950	1633960	1687230	1735110	1755000	1854870	1866630	1945450	2041500	2055500	2203880	2302240	2450560	2670210	2989280	3105490	3470640	4340140	5067080	5558980	5332990	4732360	4074900	3788660	3596910	3457980	3238490	3176830	3151310	2887140	2994570	3242080	3267700	3205230
	-11.2541	1593180	1593390	1629870	1567890	1659980	1585930	1556860	1511330	1471240	1574360	1500010	1520500	1477210	1501020	1567750	1650000	1716590	1751770	1804590	1841890	1866090	1956050	2041150	2058660	2253840	2260430	2441320	2677970	2964260	3141270	3409600	4324900	5073210	5540680	5395820	4691480	4096400	3762270	3583920	3479290	3343790	3163960	3113150	2909200	3027480	3194740	3259400	3250980
	-11.2297	1627210	1640890	1570900	1566050	1663100	1603640	1566800	1546420	1512330	1585640	1523480	1521200	1507850	1521180	1566600	1647010	1732210	1750380	1773280	1842840	1871700	1955350	2047500	2081020	2279400	2261190	2481320	2715040	2941800	3167770	3377030	4253550	5149260	5508450	5404280	4678130	4193430	3752890	3671370	3497080	3349480	3138500	3122110	3015430	2990470	3144920	3277460	3236480
	-11.2054	1625140	1671450	1594200	1591260	1629570	1615550	1577480	1584710	1546700	1565020	1566450	1538730	1492280	1540230	1568720	1660830	1675170	1748480	1730390	1849890	1905850	1946270	2036160	2138500	2286610	2307520	2527670	2711830	2951610	3180080	3419470	4229130	5240120	5538120	5439700	4770570	4219890	3778150	3730850	3459380	3333000	3126760	3121550	3133140	3016560	3163570	3216730	3240420
	-11.181	1645570	1657460	1638330	1610650	1631080	1573700	1569960	1605820	1540570	1536280	1596190	1545490	1512930	1517310	1553330	1664120	1639520	1747800	1782300	1841580	1929260	1990590	2038840	2122590	2270580	2337360	2514760	2703730	2984570	3216090	3453280	4273020	5302160	5637220	5421690	4794840	4226380	3789530	3696750	3426720	3347970	3168410	3076910	3171330	3138350	3224520	3196920	3213450
	-11.1567	1651730	1702180	1624350	1624330	1635760	1529640	1575300	1608350	1538900	1536470	1616740	1550660	1517710	1533060	1558980	1665050	1664490	1767960	1815630	1850550	1923200	2007360	2072660	2116230	2272540	2335940	2530280	2768860	3012780	3252820	3464960	4299190	5309650	5750560	5428580	4760350	4263230	3791630	3646390	3478700	3343880	3223390	3034580	3115880	3212150	3207700	3247730	3244880
	-11.1323	1676440	1702390	1639090	1622000	1649570	1550010	1591090	1591250	1545630	1545310	1615350	1517860	1531640	1573020	1577580	1686810	1699340	1763070	1800870	1856170	1896920	2027790	2091250	2141020	2317380	2390520	2565920	2782490	3076790	3268220	3481580	4289660	5312220	5778490	5497020	4782310	4292120	3832330	3696990	3476640	3337560	3215100	3069510	3096600	3234880	3187120	3318670	3292480
	-11.108	1693650	1729100	1673090	1652480	1677340	1596010	1601970	1563450	1514370	1548890	1570820	1542650	1560000	1599980	1600550	1697140	1735210	1782070	1811780	1879290	1898430	2053060	2068560	2146940	2340220	2471140	2574600	2821780	3062210	3280500	3499680	4307970	5304230	5761920	5517330	4808440	4295760	3829980	3785900	3456870	3404540	3193680	3110360	3079520	3182410	3219730	3345510	3379470
	-11.0836	1681060	1722060	1673350	1671670	1701600	1614620	1583080	1552410	1513830	1582560	1582170	1592960	1572800	1628120	1614820	1683090	1746220	1768180	1818740	1894400	1975080	2003000	2077720	2206920	2381310	2482180	2608240	2858220	3034760	3254870	3526780	4308170	5317920	5784150	5475660	4903740	4318340	3812530	3804230	3498060	3419700	3244480	3136070	3075320	3133630	3239220	3307520	3405260
	-11.0593	1648500	1674810	1674620	1640540	1687990	1606380	1588900	1574220	1546010	1601770	1595240	1628360	1601970	1613090	1635940	1702180	1756420	1742530	1833160	1902340	2038580	2001180	2131690	2224680	2409800	2453470	2618000	2841200	3052450	3261150	3595620	4347340	5319030	5883050	5469810	5008610	4313640	3847590	3784180	3539880	3415730	3296460	3158460	3115660	3114430	3287340	3333490	3372330
	-11.0349	1644160	1697220	1675800	1625330	1682750	1606450	1603620	1601320	1547100	1592700	1577860	1627640	1628460	1611570	1688560	1730640	1766730	1799100	1844050	1925800	2022290	2034120	2199540	2187060	2359970	2456780	2602670	2841190	3087620	3303460	3656270	4392230	5397470	5930600	5510670	4983880	4327260	3898720	3755720	3571110	3390220	3313180	3143000	3157140	3154840	3350850	3442840	3383830
	-11.0106	1668180	1752430	1677720	1659680	1700410	1623700	1606110	1624050	1525680	1616500	1605830	1603010	1642540	1623570	1685360	1702100	1758310	1844980	1833840	1969420	1996350	2064090	2231720	2214620	2322750	2480270	2617170	2876080	3095350	3335270	3632250	4463050	5442370	5939380	5602560	4941610	4300660	3976890	3794800	3600840	3418470	3350730	3146970	3204150	3220360	3362010	3499340	3384240
	-10.9862	1709550	1753230	1702720	1676220	1738330	1602420	1629970	1620950	1531740	1656440	1653770	1595380	1666670	1588310	1634670	1644430	1765470	1814010	1869070	1976090	2024910	2099960	2207890	2317760	2352410	2488050	2596580	2889900	3116000	3319050	3664150	4512090	5464420	5959990	5640730	4980250	4248940	4055440	3839680	3588820	3412160	3354490	3233500	3237630	3254260	3338570	3514750	3365100
	-10.9619	1716540	1706050	1729240	1642570	1715940	1600340	1666860	1596000	1582730	1680830	1662380	1644290	1663000	1564590	1612010	1676760	1818500	1844130	1918240	1938300	2049100	2085150	2162950	2311500	2406550	2483820	2625750	2946750	3165390	3322910	3692570	4499250	5533050	5922980	5652200	5057020	4330720	4096150	3862970	3552210	3373900	3305930	3290960	3214100	3282090	3343730	3440840	3374910
	-10.9375	1732850	1701680	1761060	1623620	1679440	1650410	1660350	1583670	1603600	1669380	1649850	1674450	1634970	1592800	1606220	1730520	1849200	1881560	1929400	1932410	2043880	2031340	2144570	2258760	2449240	2476700	2682340	2953170	3208260	3366840	3613070	4531000	5547390	5913680	5594050	5112040	4420520	4137970	3902850	3560210	3449520	3323870	3317450	3186420	3304580	3390560	3407420	3393190
	-10.9132	1770160	1710510	1793000	1664020	1707920	1673600	1645030	1577130	1629060	1612250	1657760	1642640	1633350	1630760	1590220	1763190	1866120	1886220	1896450	1940340	2046590	2049360	2173890	2269690	2467880	2471530	2689640	2899530	3211230	3385420	3632760	4566660	5520300	5983000	5646990	5113970	4521830	4206410	3903910	3592340	3517460	3375370	3352080	3161080	3289230	3392250	3458630	3384970
	-10.8888	1772660	1715640	1795440	1646160	1724970	1654970	1631280	1601360	1617970	1579980	1681380	1594270	1625450	1649220	1592400	1773470	1874160	1921770	1866750	1938040	2067630	2102730	2210470	2284150	2469670	2462420	2697840	2919000	3166240	3373700	3714740	4583090	5552800	6076120	5808350	5031460	4532430	4201080	3901820	3612590	3524370	3380270	3314870	3174880	3288240	3374230	3518820	3383620
	-10.8645	1778920	1730260	1761160	1629880	1723390	1649420	1626300	1624850	1619120	1611710	1671110	1561790	1630360	1646160	1634080	1767040	1795310	1928070	1870570	1917970	2078980	2116630	2214780	2310970	2434850	2492310	2735800	3022950	3171970	3387460	3738640	4651370	5612430	6113540	5860970	5016560	4532280	4217090	3983600	3627080	3532440	3392120	3284840	3233890	3306030	3373370	3488010	3448780
	-10.8401	1791910	1751660	1753240	1679060	1743020	1670950	1639810	1645200	1642460	1655600	1634150	1579540	1648240	1658800	1696590	1729070	1766690	1930000	1879560	1897100	2079200	2105180	2217820	2335300	2420150	2527780	2742550	3097220	3209790	3442090	3746190	4650120	5682930	6118570	5899570	5098310	4544490	4291350	4060750	3682640	3625700	3410860	3295620	3237720	3312890	3393450	3457380	3492640
	-10.8158	1763210	1774050	1763450	1706800	1761300	1731380	1661250	1660100	1669370	1686010	1653520	1593050	1657580	1650310	1703720	1721340	1772910	1921190	1892550	1917450	2064150	2111040	2258840	2309350	2458110	2522110	2754830	3051060	3212970	3493340	3757550	4610780	5721750	6161570	5861300	5150290	4566370	4288530	4059870	3728200	3641900	3413940	3316070	3235570	3331290	3422630	3418080	3494120
	-10.7914	1738470	1787820	1781370	1695090	1741920	1786540	1668080	1665170	1669740	1696310	1661610	1613850	1665130	1616300	1733730	1739390	1773790	1912680	1873470	1935120	2039540	2114050	2288780	2271290	2496110	2527680	2740820	3034840	3212490	3575880	3783780	4620100	5732560	6220900	5826280	5160990	4575150	4243960	4021310	3694110	3583380	3429420	3333080	3223210	3350900	3453960	3494030	3445830
	-10.7671	1758300	1791820	1794290	1690730	1739640	1743120	1668720	1665170	1647180	1679970	1637770	1629710	1680980	1629550	1775050	1722760	1765820	1907830	1888510	1959100	2031780	2108040	2254390	2295850	2516840	2537820	2725150	3074710	3197720	3569650	3819300	4725080	5745580	6274980	5910330	5177360	4599160	4201980	4001840	3725340	3609920	3458140	3375240	3255210	3333110	3472510	3655750	3396160
	-10.7427	1769630	1823350	1757450	1691910	1714630	1703550	1729030	1649420	1619080	1663840	1625360	1612810	1685460	1662410	1761670	1736320	1807100	1852430	1899130	1988520	2052990	2098050	2242860	2353830	2501290	2555560	2729410	3115240	3242530	3548200	3840890	4748890	5764760	6334670	5957270	5216270	4703510	4167390	4015430	3791920	3661730	3499570	3470330	3299700	3283600	3496080	3679020	3435290
	-10.7184	1776250	1848910	1731260	1703480	1749010	1707830	1737450	1654510	1639530	1676050	1638020	1626420	1710370	1694320	1747600	1726130	1850540	1851700	1903580	2005470	2065370	2166540	2251250	2362790	2460690	2567250	2753890	3114440	3355250	3600800	3912170	4715710	5794000	6354180	5951570	5285970	4749550	4185770	4066990	3884810	3667420	3535020	3511900	3342690	3320060	3555520	3612670	3546110
	-10.694	1788410	1811840	1725980	1737550	1795780	1710550	1695750	1674450	1662900	1702290	1626550	1664100	1713130	1742210	1727290	1750050	1847850	1902730	1917010	2070910	2049200	2226160	2255340	2328870	2451350	2546690	2791960	3061510	3411630	3629780	3935260	4776710	5859470	6334880	5916170	5342280	4737120	4180520	4117330	3948890	3646970	3531020	3448910	3359640	3358440	3588390	3607220	3580190
	-10.6697	1791180	1805080	1731520	1771690	1794400	1713600	1699910	1662200	1685270	1713670	1630570	1647480	1693660	1761930	1728750	1819210	1826450	1944300	1894410	2096800	2071240	2232470	2274820	2353290	2495700	2554860	2833830	3041110	3393250	3589540	3877590	4837750	5893400	6337930	5987380	5298950	4738780	4209900	4159000	3934290	3641930	3510540	3419360	3310200	3392040	3599020	3583350	3505740
	-10.6453	1769130	1813120	1756830	1731460	1813760	1748830	1694230	1665650	1695990	1703930	1680770	1616540	1688920	1791650	1709040	1814170	1883350	1929520	1911210	2070210	2088150	2221250	2280340	2407140	2543520	2585090	2856880	3073200	3374470	3573830	3823990	4820720	5848720	6439120	6060660	5241660	4784530	4281000	4121830	3896270	3731740	3481500	3425600	3299770	3397410	3566130	3636380	3534710
	-10.621	1758820	1788620	1752600	1717410	1787800	1746660	1704430	1689200	1662800	1701040	1735530	1622580	1691670	1792040	1720520	1760560	1940770	1919010	1977840	2040040	2139770	2231340	2313920	2385040	2544260	2588980	2816800	3088360	3420420	3590360	3818440	4844070	5805550	6426330	6145430	5377810	4804250	4348850	4059870	3893080	3761620	3472940	3488470	3385900	3404010	3585050	3689570	3645500
	-10.5966	1766860	1787810	1746050	1731710	1774410	1720220	1709160	1712640	1647420	1669450	1746830	1643270	1696770	1765410	1789740	1732090	1953600	1982740	2008870	2041090	2172350	2201880	2342810	2383730	2516560	2600750	2761030	3088430	3484430	3595660	3851830	4863910	5802370	6459850	6230310	5431020	4915580	4377000	4057160	3890010	3740630	3486930	3548910	3435570	3449560	3653210	3700230	3639430
	-10.5723	1775030	1817990	1753720	1746880	1760970	1695040	1674420	1721340	1637610	1652380	1721900	1672700	1727940	1740850	1778820	1783520	1913370	2024330	1969230	2029800	2192670	2198260	2342070	2424260	2545880	2581330	2743410	3062490	3473110	3588310	3904360	4868270	5895390	6550160	6248430	5380710	4962020	4428830	4097460	3819020	3691900	3504890	3532540	3456190	3498350	3667930	3667530	3599970
	-10.5479	1791170	1852190	1760120	1766480	1744350	1702820	1669220	1725310	1659590	1688070	1734880	1686340	1760720	1747600	1727180	1882610	1884390	1991400	1971150	2031670	2159930	2244640	2338050	2433200	2590180	2582890	2813440	3094570	3467780	3552790	3927390	4910720	5986790	6559750	6189600	5430140	4923980	4412130	4124490	3786450	3710600	3558830	3479110	3428780	3504030	3636300	3702670	3602460
	-10.5236	1803990	1867760	1757080	1793580	1748570	1722120	1740340	1728690	1711640	1707900	1741310	1700120	1742040	1802780	1761960	1914390	1875870	1978660	1996760	2075110	2112870	2244340	2372110	2392050	2604940	2620840	2887180	3177010	3441050	3543310	3901060	4973120	6043650	6569220	6192820	5478240	4935640	4329600	4177700	3844910	3752310	3620630	3466750	3431910	3520680	3614760	3801540	3625950
	-10.4992	1807440	1862350	1762110	1796800	1785380	1761390	1752930	1710590	1722460	1701540	1735830	1723530	1725400	1797390	1817980	1877920	1939340	1993480	2005890	2066080	2142060	2237540	2421910	2399610	2592270	2702020	2917930	3189060	3410350	3591700	3940750	5062750	6006470	6673670	6212550	5484500	4870740	4298340	4234980	3829720	3769450	3605690	3508870	3513680	3518070	3664160	3784290	3619180
	-10.4749	1816100	1861570	1785200	1775000	1806450	1788700	1749840	1714430	1693620	1673420	1703380	1733310	1717220	1775060	1814140	1868360	1983390	1997620	2053120	2029100	2182730	2289880	2395910	2419350	2591740	2790640	2965050	3134430	3447740	3621010	3979610	5086700	6039960	6760900	6212960	5491890	4827880	4350850	4224290	3838320	3787270	3591490	3512050	3561280	3484780	3739290	3715370	3637790
	-10.4506	1858630	1888520	1800910	1759510	1813300	1806440	1748300	1758870	1669670	1680550	1708380	1738810	1700190	1779000	1774350	1870380	1981330	2008240	2109870	2055430	2196130	2335100	2371510	2415620	2614060	2802750	2984570	3140270	3515570	3697140	4019570	5079640	6102350	6740970	6257340	5532950	4792420	4450910	4221740	3846570	3814210	3637840	3485380	3559040	3517010	3776080	3688970	3662970
	-10.4262	1899910	1887540	1814180	1765510	1806490	1820000	1780190	1754330	1653470	1736920	1711790	1732030	1712490	1769300	1744700	1862150	1938050	2039850	2098120	2107490	2244880	2370980	2433440	2403810	2622470	2736300	2972880	3203460	3546850	3749060	4061080	5023490	6107710	6667020	6286820	5526130	4785840	4497210	4270750	3940480	3830110	3659630	3468360	3557620	3566630	3807240	3737400	3701250
	-10.4019	1919440	1840680	1848210	1795320	1821790	1821280	1748670	1733200	1641750	1792540	1687240	1713900	1714720	1789650	1752650	1836070	1911020	2043250	2065280	2135830	2245920	2387820	2470180	2417800	2619780	2714340	2981530	3241600	3559810	3731580	4054530	4984250	6155180	6689760	6313710	5504410	4820620	4492680	4271530	3986810	3845700	3651040	3503610	3536100	3607550	3817910	3811920	3766160
	-10.3775	1881110	1808630	1867180	1819010	1836370	1840940	1705330	1707180	1672840	1825900	1719120	1707440	1679170	1804990	1757620	1803000	1919050	1976530	2052280	2128350	2204800	2355410	2425670	2447850	2657490	2781290	2966870	3205530	3569940	3680280	4076570	5011580	6201510	6723950	6356540	5576550	4898080	4541380	4234950	3951350	3889040	3680060	3526020	3477800	3596380	3744120	3867610	3793170
	-10.3532	1828890	1824720	1837810	1809820	1840820	1916870	1689250	1695480	1726350	1832280	1764060	1707180	1672100	1816100	1771610	1799050	1940250	1927470	2028500	2131810	2198900	2325760	2442250	2480740	2700550	2833230	2933500	3148160	3555710	3689970	4063390	5070580	6139080	6735510	6425450	5609190	4956430	4583050	4264260	4020590	3853220	3738960	3554670	3451560	3577500	3715380	3876540	3801190
	-10.3288	1833210	1860460	1803800	1785510	1819440	1964930	1722560	1726330	1781000	1776900	1765690	1687890	1727380	1826740	1799810	1803740	1932310	1919290	2006690	2135710	2191120	2343900	2463860	2521810	2706920	2819770	2938890	3166930	3557210	3738190	4049620	5088770	6081760	6879970	6467350	5672830	4962800	4595700	4317920	4054630	3831810	3717410	3635810	3500330	3614280	3659100	3860190	3858740
	-10.3045	1880710	1914330	1802930	1785320	1781740	1962450	1788530	1750580	1806820	1776320	1755890	1673390	1767890	1795020	1782960	1847720	1933220	1933690	2011320	2093130	2238880	2346770	2496950	2545960	2677190	2756270	2982190	3225860	3610060	3739000	4059710	5088530	6125970	6916080	6483430	5727510	5018900	4572980	4365360	4008830	3886910	3706680	3637220	3577980	3641990	3645980	3853370	3862990
	-10.2801	1943680	1938210	1821860	1824080	1780400	1907180	1845350	1763200	1777410	1839900	1752230	1692500	1806600	1800060	1783080	1893950	2000750	1959850	2067910	2109930	2294540	2323480	2512040	2545970	2682000	2767070	3024810	3275150	3658230	3802890	4177860	5114090	6225270	6892510	6530680	5672680	5037150	4584890	4427110	4028100	3897930	3756880	3617120	3592540	3639200	3685480	3837940	3823980
	-10.2558	1980320	1873160	1850370	1821990	1820040	1870940	1846010	1801310	1756100	1823610	1740230	1746030	1848660	1829630	1785690	1928140	2016120	1965130	2125490	2160940	2272700	2307780	2491830	2504940	2722950	2835230	3021820	3290270	3615570	3877420	4287020	5165800	6285350	6850700	6510950	5704320	5023100	4625310	4427150	4112750	3883860	3737080	3636700	3583550	3650190	3696740	3830300	3819780
	-10.2314	1967400	1820700	1882900	1835550	1831320	1838520	1832580	1799430	1731930	1807300	1748780	1756750	1854180	1844540	1803180	1939980	1989340	1997040	2156730	2198540	2201010	2357090	2544700	2501440	2725540	2891440	3071230	3317500	3570670	3906030	4320330	5186190	6267250	6922830	6503320	5728300	5038700	4682630	4413350	4194990	3900970	3757030	3675460	3596080	3686980	3774070	3870520	3841200
	-10.2071	1926230	1829680	1911050	1875050	1821230	1816920	1823280	1749400	1746770	1826540	1769660	1743990	1830990	1857920	1782540	1965520	2003030	2014970	2148590	2238730	2219800	2375750	2541700	2571980	2715360	2939820	3091610	3351490	3575760	3880900	4313540	5159760	6201300	6905140	6496040	5763350	5081160	4723510	4378240	4151530	3978920	3802380	3646520	3601550	3731980	3816280	3912030	3904260
	-10.1827	1921610	1842290	1915280	1894850	1843670	1826220	1839710	1767240	1822000	1821280	1774640	1778180	1809510	1853210	1788590	1990510	2033410	2022270	2165260	2244410	2287170	2372770	2556780	2627370	2721000	2927000	3066640	3326930	3597050	3903300	4254790	5199490	6268390	6861650	6506190	5772440	5076490	4734430	4400420	4101840	4018870	3797490	3605150	3633190	3742690	3817420	3931250	3930020
	-10.1584	1912740	1880970	1934220	1876940	1873440	1852700	1854560	1825450	1874410	1804150	1758980	1823450	1836550	1836440	1822230	2019660	2020910	2004590	2186370	2264920	2307430	2342020	2532180	2641090	2694030	2872680	3086220	3291230	3663670	3878770	4202690	5270050	6422980	6943420	6522840	5767850	5127320	4785340	4451930	4106060	4065060	3753380	3608260	3667580	3730030	3795320	3956740	3944720
	-10.134	1913890	1948450	1920770	1849770	1888340	1843520	1842830	1854410	1889830	1811130	1746850	1858850	1867170	1812160	1841190	2004880	1972830	2000630	2175110	2292080	2287650	2337440	2515780	2619520	2682020	2802150	3074240	3279780	3647190	3857590	4176900	5336640	6541100	7016950	6539350	5876730	5186110	4744580	4461700	4128070	4082440	3788200	3617130	3736960	3768530	3802830	3951750	3936450
	-10.1097	1913930	1970880	1909820	1826500	1909130	1851150	1878850	1839030	1861630	1884170	1774790	1836120	1860610	1832190	1834380	1952380	1969830	2064010	2172210	2250950	2280510	2364020	2521830	2634830	2675530	2813940	3047930	3331210	3653120	3840300	4225470	5346730	6660620	6955090	6545620	5911290	5189490	4738180	4435110	4169810	4083300	3763760	3682370	3752180	3773360	3812410	3967200	3921000
	-10.0853	1905290	1981840	1916190	1860020	1876670	1846400	1893610	1866410	1817220	1894780	1823810	1824850	1852280	1867310	1829020	1933450	1990850	2104090	2179150	2214610	2319270	2426560	2471800	2672530	2738890	2824810	3049330	3360290	3674130	3877920	4286680	5368690	6609180	7024790	6639930	5844870	5180080	4788840	4388320	4235750	4032650	3786740	3807090	3713900	3731180	3876890	3963980	3872960
	-10.061	1915420	2004020	1893630	1902320	1813760	1830850	1863650	1885120	1812640	1860860	1863110	1826960	1824410	1875110	1845120	1950390	1990630	2091380	2179240	2211240	2307070	2452920	2436370	2684010	2804560	2812320	3104020	3385360	3684220	3956920	4313270	5405080	6471530	7156910	6749370	5858810	5157140	4812780	4344320	4227810	3984160	3877600	3780020	3692340	3739740	3950100	3984000	3818790
	-10.0366	1935790	2020080	1893220	1909250	1818290	1830300	1855990	1847920	1853360	1911460	1831610	1808730	1793160	1876080	1919580	1960050	1985060	2097410	2158640	2219070	2341030	2441570	2490880	2640650	2852250	2850940	3104110	3363560	3651760	3993950	4329500	5412400	6451760	7121490	6767410	5876200	5147600	4925030	4368280	4152040	4038500	3907700	3673450	3709490	3759380	3994380	4021460	3829920
	-10.0123	1933840	2017020	1935560	1902220	1861540	1881660	1861450	1826090	1859220	1894000	1796730	1783600	1825510	1880340	1992530	1940420	2019850	2124480	2159400	2241120	2401980	2451270	2532070	2597520	2817600	2955660	3118520	3366300	3608510	3962820	4360610	5454080	6514490	7071610	6739990	5918060	5203760	4896140	4486350	4209290	4132310	3964710	3701120	3769060	3758600	4037930	4032010	3871070
	-9.98791	1955550	1988830	1969600	1894570	1905560	1872730	1847620	1876180	1835400	1840720	1785560	1788380	1864570	1906670	1981940	1939570	2037860	2144830	2136170	2227640	2401470	2451300	2503030	2657240	2783670	2921510	3124470	3428970	3622470	3941990	4435890	5451020	6624900	7001140	6723360	5975210	5246110	4815650	4545720	4273740	4187410	4016910	3788330	3774280	3735520	4021340	4063110	3925780
	-9.96357	1980770	1979250	1951950	1906600	1949750	1863780	1836650	1869450	1819560	1826850	1794730	1819590	1860820	1911240	1954490	1980810	2014800	2151300	2128130	2206990	2326360	2442610	2505920	2725810	2776890	2878870	3150850	3493460	3697180	3993380	4444320	5370170	6649150	7090100	6803640	6013540	5198350	4832180	4517160	4257310	4149390	3978360	3873570	3769030	3705980	3987640	4093050	4006100
	-9.93922	1967830	1980130	1954850	1916280	1965500	1865260	1841230	1860590	1835610	1836040	1802520	1841060	1876270	1896080	1945580	2004740	2002520	2120720	2171390	2242390	2307140	2443280	2582500	2728490	2802560	2888370	3216890	3523690	3769270	4046500	4391330	5336760	6541820	7211320	6924920	6056230	5152510	4855400	4505170	4246010	4140250	3959220	3855810	3789330	3760850	4007460	4106330	4050160
	-9.91487	1937550	1989660	1949260	1912220	1932560	1851600	1826730	1855900	1840880	1857330	1783170	1890410	1939090	1883730	1935940	1985060	2039620	2126720	2211860	2249990	2309000	2451780	2653680	2705720	2849720	2924970	3237760	3510180	3742130	4029670	4375700	5413800	6527190	7322140	6973600	6066590	5158980	4834580	4537220	4252060	4198870	3981860	3827100	3803350	3850480	4053710	4114290	4006680
	-9.89052	1960000	1994210	1924950	1892670	1919730	1820360	1845010	1830650	1834790	1883380	1766650	1947480	1926240	1892800	1918670	1972820	2118180	2167780	2201280	2224990	2349910	2469910	2649520	2703090	2881470	3010920	3184430	3454160	3708700	3985970	4351500	5527020	6602370	7322520	6914520	6013010	5160330	4800810	4570210	4295610	4218800	3989500	3885390	3785840	3876530	4072730	4173100	4025830
	-9.86617	1985580	1962020	1904900	1872770	1933320	1842030	1894640	1841760	1882800	1880960	1834540	1974510	1853510	1904740	1902270	1981940	2177740	2168820	2149950	2230010	2381230	2482430	2609630	2748070	2881840	3046070	3165320	3488820	3717300	3987680	4339900	5601570	6612420	7236360	6832290	6015080	5207280	4811560	4573870	4318960	4207810	4039690	3901790	3811290	3901140	4119550	4205860	4101240
	-9.84182	2010350	1991130	1927290	1897650	1948860	1857170	1886760	1912870	1919610	1928000	1891710	1954140	1814980	1914700	1905810	2001200	2198580	2148710	2156130	2268400	2344230	2476990	2633130	2797520	2880930	3052690	3221660	3538210	3752810	4020620	4414020	5534670	6644630	7267770	6810340	6085370	5276210	4844930	4575910	4352250	4177250	4049740	3865150	3873480	3915320	4106360	4120720	4058630
	-9.81747	2049170	2039360	1972830	1938450	1964310	1869960	1885320	1941240	1918530	1952860	1865180	1914000	1838100	1958140	1925850	2013940	2179950	2158770	2178150	2271170	2279350	2443770	2660070	2779920	2882920	3039820	3295020	3516140	3774140	4056770	4475740	5469250	6745580	7259080	6835330	6157370	5305230	4835720	4541990	4359990	4185580	4053220	3847410	3875100	3841590	4152490	4093760	4063090
	-9.79312	2077870	2051910	2009000	1964940	1981480	1890270	1903450	1965080	1916760	1940910	1874730	1881050	1895510	1949330	1971740	2005220	2144110	2201650	2224140	2269450	2318460	2444510	2645420	2699550	2831730	3038850	3290280	3504700	3797990	4106020	4460180	5513410	6813640	7219180	6858940	6141270	5316410	4856630	4526570	4335110	4229880	4057090	3883380	3859940	3875640	4223690	4087820	4167490
	-9.76877	2113990	2037770	2015280	1976800	1989020	1910690	1884350	1986450	1918030	1933350	1929190	1885490	1925520	1920640	2000700	2013620	2101430	2228240	2261130	2275990	2378540	2484370	2633500	2657390	2811790	3006580	3247490	3576240	3833130	4114630	4489990	5586560	6844250	7170420	6947840	6131230	5380240	4920170	4604770	4338770	4273330	4097250	3926390	3805020	3927520	4144770	4072740	4127730
	-9.74442	2084820	2046400	2048630	1961570	1962070	1959290	1915740	2005300	1928200	1899700	1948080	1911910	1941670	1913060	1978850	2055840	2107160	2246770	2269680	2257190	2418550	2520400	2642680	2735670	2878100	2986970	3247140	3637350	3866480	4058670	4522860	5664250	6871220	7187260	7057540	6136940	5355010	4972380	4741730	4369980	4247810	4130710	3957820	3779810	3934640	4076020	4159170	4088100
	-9.72007	2043460	2050360	2064560	1914370	1946130	1989890	1988240	1979970	1946450	1880140	1906650	1925450	1954550	1877550	1930310	2111210	2145530	2242840	2225450	2238640	2455370	2497300	2658230	2804310	2887770	3016320	3297620	3638880	3879600	4021320	4556880	5709990	6877200	7269430	7018200	6176060	5307740	5051540	4778020	4422260	4223060	4178700	3966520	3832890	3936280	4095150	4206900	4114440
	-9.69572	2039140	2031100	2077280	1891960	1957570	1997430	1976020	1946270	1943580	1905560	1885880	1929400	1939970	1881300	1929880	2103990	2157640	2199330	2245900	2281820	2465490	2503000	2666660	2824040	2889720	3087670	3329960	3582300	3901580	4050080	4538050	5707680	6849920	7311030	6964500	6178430	5304040	5041230	4800550	4482050	4229720	4156960	4035120	3841660	3945260	4030840	4153110	4055690
	-9.67137	2066710	2050500	2146450	1886170	1991990	1982250	1935790	1965270	1916420	1949250	1924740	1909600	1929860	1900430	1937290	2060670	2122610	2169220	2277820	2305720	2453630	2532320	2654050	2832920	2933980	3146570	3329830	3531390	3904310	4104570	4509400	5684710	6869050	7320460	6972110	6209070	5385000	4994530	4761670	4498610	4282260	4150570	4068610	3886220	3910780	4068840	4180490	4092980
	-9.64702	2075430	2033170	2177800	1909390	2016150	1980610	1949180	1977850	1910470	1968270	1971660	1873950	1919360	1910210	1974920	2060260	2097680	2145070	2296740	2310350	2436630	2543490	2662560	2814230	2946450	3112550	3301900	3536060	3936040	4180280	4592640	5734270	6874270	7371760	7011300	6286420	5464670	5023330	4704560	4536170	4315300	4174770	4045020	3969140	3930100	4126960	4206280	4157680
	-9.62268	2094650	1999690	2139030	1953490	2046180	1986830	1975720	1982150	1924950	1967120	1954880	1867130	1896260	1943030	2018600	2103560	2105380	2119520	2355620	2321270	2462760	2516240	2685250	2853740	3006830	3030430	3310940	3619500	3967530	4254120	4714420	5719980	6858460	7347810	7116550	6369980	5520410	5047060	4728170	4557380	4311130	4179650	4037020	3942510	4018510	4159940	4172640	4151060
	-9.59833	2105220	2030790	2125290	1974340	2054720	2006370	1975070	1959530	1923450	1940290	1963440	1857840	1917800	1941880	2009610	2132380	2140000	2164350	2360600	2308500	2505990	2511670	2717160	2876550	3051210	3017720	3396220	3708060	3968450	4293800	4631050	5627890	6859220	7359600	7233660	6408050	5577650	5052980	4782530	4591830	4331710	4145580	4050180	3943240	4045260	4100490	4155970	4159720
	-9.57398	2070380	2111020	2102170	1990030	2005500	2030080	1997570	1921430	1925930	1948340	1977820	1896680	1941940	1933440	1983480	2167280	2158170	2221730	2311510	2275390	2518320	2535060	2738100	2857830	3013970	3050820	3342220	3692950	3994950	4229880	4538060	5581650	6962530	7480190	7235640	6355760	5580880	5050300	4796830	4612620	4368270	4150610	4092720	3929260	3969980	4138360	4224020	4183190
	-9.54963	2077110	2126710	2074600	2021710	1963160	2026460	2010480	1938330	1950640	1973600	1968770	1960320	1961420	1958400	1996780	2145270	2129780	2217410	2234890	2291480	2500180	2566310	2745340	2835510	2997660	3102180	3332730	3662540	4018270	4179950	4543050	5676370	7057560	7557000	7116940	6270550	5573950	5069830	4789870	4527600	4392970	4171610	4088160	3930310	3965150	4144410	4271440	4278330
	-9.52528	2129950	2102920	2083020	2038030	1984530	1974640	2008840	1980650	1950620	1975790	1985060	1966130	1932280	1968820	2013980	2071430	2147020	2225140	2229390	2342410	2494590	2584630	2710350	2794250	3022390	3159690	3351040	3694360	4081630	4183480	4577410	5781200	7082460	7561810	7050390	6268910	5547670	5098390	4761770	4476770	4446760	4219660	4083060	3998170	4007550	4085720	4268450	4328610
	-9.50093	2119290	2134180	2095800	2047650	2015330	1950230	1991650	1975120	1942690	1969820	1999290	1965610	1887810	1941990	2041230	2071090	2195870	2201910	2261450	2357590	2506640	2615380	2703510	2751220	3000610	3221260	3340420	3666480	4089280	4201870	4590420	5817720	7043610	7616840	7050830	6267290	5509420	5133160	4739750	4536230	4488560	4278390	4085620	4038500	4032920	4161960	4246490	4314530
	-9.47658	2068160	2177890	2082820	2086860	2060400	1969950	1969060	1956710	1938510	1994760	2004100	1976550	1903220	1961040	2079820	2113410	2233550	2190730	2301160	2354100	2531340	2637010	2766170	2780070	3021040	3221820	3365950	3611560	3992110	4239700	4645340	5800590	6984440	7689600	7111350	6294820	5575640	5149060	4762470	4610550	4423590	4318750	4104280	4028720	4089780	4299660	4264570	4344320
	-9.45223	2065150	2143180	2068620	2119210	2087530	2021820	1961110	1949580	1967030	2004310	2001780	1975500	1991480	2026970	2084430	2158520	2264910	2173260	2313990	2377480	2552110	2635430	2808700	2801280	3084340	3191120	3400940	3578580	3905260	4258660	4669590	5772760	6965180	7742990	7183150	6334780	5648540	5131120	4787890	4663640	4408310	4391930	4132260	4050670	4068390	4301370	4301490	4366160
	-9.42788	2125510	2113310	2083440	2095280	2082350	2053950	1957430	1963860	2014550	1991070	1948740	1997230	2056710	2058100	2063970	2199210	2241800	2249610	2323140	2381310	2509160	2656540	2848820	2770140	3137160	3152670	3395260	3577360	3946440	4197030	4650800	5810670	7051970	7735850	7214660	6327520	5684550	5176990	4922960	4651530	4443500	4411110	4175230	4071760	4111170	4295220	4296110	4330760
	-9.40353	2143200	2110860	2167160	2073670	2090650	2077170	1944950	2000650	2005600	1990750	1927720	2003140	2116710	2011170	2082900	2167800	2188040	2328840	2356520	2373770	2417000	2652780	2848330	2785820	3156220	3161040	3427010	3751220	4096690	4185530	4676800	5769940	7068190	7686840	7297910	6276740	5627170	5188200	4967100	4632400	4477530	4368050	4195020	4035920	4150120	4255580	4307740	4377250
	-9.37918	2120970	2113960	2163030	2088110	2089320	2100150	2015320	2020930	1967290	2030400	1939690	1986200	2107160	1995670	2093710	2134350	2217000	2324170	2385670	2391050	2426780	2618120	2817220	2862880	3147320	3224550	3446520	3868000	4176280	4264480	4648220	5749630	7056470	7660980	7304340	6315600	5517460	5190940	4987330	4646400	4473990	4352370	4191760	4027100	4137120	4215980	4303650	4394800
	-9.35483	2139230	2132150	2120380	2067590	2042820	2086510	2068530	2007370	1971840	2046110	1981450	2014680	2035310	2078260	2115910	2120860	2248020	2305690	2406630	2432800	2507870	2661840	2783280	2922070	3104210	3252530	3470060	3858800	4193640	4342120	4666610	5855350	7040860	7730030	7178510	6386120	5574780	5208580	4998670	4690200	4464160	4364600	4198100	4018050	4165120	4175540	4334720	4355290
	-9.33048	2193760	2138750	2103690	2042670	2013170	2083730	2058720	2000950	2003710	2003610	2009390	2043160	1975300	2129310	2124180	2100400	2270620	2288610	2405370	2482490	2535600	2677720	2781290	2924530	3063440	3165900	3518180	3813140	4167800	4365600	4686960	5843880	7045410	7788390	7179620	6401370	5643960	5181870	4953400	4739890	4546370	4400140	4246570	4047930	4233510	4196300	4410670	4328680
	-9.30613	2209120	2141440	2042630	2042290	2015900	2123390	2067540	1980550	2016350	1977930	2043940	2088560	2036720	2115320	2105980	2167270	2246400	2322680	2382130	2460910	2559730	2675170	2781730	2899390	3034590	3143040	3485270	3768430	4185760	4367650	4634330	5814730	7084120	7776180	7220560	6396840	5689370	5174490	4923570	4732290	4521370	4436450	4290690	4098160	4324770	4253530	4409930	4299900
	-9.28179	2155010	2126180	2042040	2074970	2033820	2144990	2096050	2004370	1986570	1996760	2067470	2038900	2092260	2076500	2111130	2199870	2201390	2393950	2379840	2435610	2582830	2697170	2752320	2906070	3029960	3171510	3439420	3780040	4189080	4334290	4657770	5813150	7115380	7814540	7269260	6397360	5676580	5183310	4917220	4755100	4462720	4454270	4288690	4091210	4326850	4283900	4420600	4353280
	-9.25744	2139890	2144980	2060060	2101780	2041180	2151890	2054870	2049040	2038540	2000310	2038660	2007150	2092520	2096840	2147540	2195200	2184130	2427780	2423390	2457810	2580470	2745660	2772120	2925240	3048170	3215430	3438050	3789490	4135980	4298950	4725560	5872830	7166930	7842130	7390740	6421220	5648540	5276650	4910110	4767100	4496520	4463290	4293360	4095960	4240590	4312410	4487680	4370350
	-9.23309	2180050	2203730	2110000	2081760	2105180	2155510	2045410	2080290	2128140	2012270	2042320	2007970	2086350	2136510	2163790	2206880	2228590	2379260	2466690	2474660	2583840	2751460	2833360	2977420	3052180	3271430	3407950	3864650	4111400	4296710	4710430	5895760	7095470	7905230	7356700	6417700	5685430	5324540	4961020	4774530	4588300	4412700	4279620	4109890	4162950	4306160	4463570	4341880
	-9.20874	2224130	2177380	2130060	2098690	2147160	2141690	2089120	2074600	2165990	2053010	2029970	1993500	2056590	2133810	2153830	2192350	2192710	2320710	2448980	2480000	2588940	2742860	2888830	3032360	3096510	3333260	3419070	3926260	4083950	4348200	4708630	6009550	7122370	7843570	7347330	6475210	5833120	5329670	5010310	4769620	4618000	4422600	4226650	4118830	4245960	4404310	4451840	4307100
	-9.18439	2272950	2127570	2160790	2145390	2112330	2145730	2087110	2024130	2101890	2080630	2076060	1982390	2044950	2110660	2183630	2161700	2213440	2265260	2431800	2483060	2570640	2719410	2869690	3067410	3145780	3373210	3480090	3949890	4080730	4455350	4763360	6078740	7189830	7839910	7389410	6579440	5946340	5346400	5072040	4754080	4646730	4464700	4180160	4164290	4274240	4438300	4525460	4327530
	-9.16004	2274800	2156990	2206350	2162970	2112640	2148620	2085740	2008520	2044430	2087510	2109980	2082430	2069930	2100000	2160430	2200820	2302030	2277060	2441890	2502660	2537720	2665180	2850840	3066540	3161330	3307730	3464070	3907230	4124150	4506560	4826400	6042350	7151860	7933120	7515930	6582680	5867340	5323040	5178780	4730710	4702400	4512110	4224510	4259070	4213590	4366580	4525880	4354170
	-9.13569	2210460	2233370	2203960	2142230	2126810	2166060	2067540	2022290	2043160	2042710	2122080	2109540	2125040	2109990	2171520	2252530	2330110	2355810	2451400	2520760	2518470	2685970	2876550	3020400	3120460	3292850	3443510	3833450	4201890	4478370	4852100	5971800	7170740	7987710	7616680	6502680	5844650	5324700	5194960	4740430	4679850	4557210	4288250	4329080	4195390	4318930	4494360	4389390
	-9.11134	2153500	2250340	2178380	2125430	2077070	2167700	2063410	2017440	2088290	2021230	2112110	2102180	2174890	2124810	2183750	2275490	2312830	2347090	2415750	2521350	2564250	2683080	2903960	2957850	3124650	3323950	3492620	3822840	4271180	4412200	4853470	5932570	7246650	8042850	7613000	6514540	5871070	5336780	5127050	4743730	4629590	4589990	4345670	4292770	4216670	4375780	4501380	4359040
	-9.08699	2193950	2257840	2170280	2109930	2110490	2155000	2072760	2002190	2115490	2024040	2079540	2136620	2174620	2113370	2184510	2225670	2295190	2338280	2382870	2515210	2625510	2706810	2890450	2962090	3184690	3325560	3549380	3870520	4275990	4389040	4921640	5988820	7300990	8136750	7626710	6566590	5895280	5367390	5153580	4796840	4603070	4513410	4383660	4214390	4228730	4453850	4562710	4320910
	-9.06264	2244250	2252720	2191880	2157120	2136480	2152340	2108750	2043970	2077180	2060600	2095360	2168670	2152550	2124820	2216740	2249320	2322690	2338290	2388380	2516320	2607070	2731150	2875100	2987150	3226700	3341250	3529960	3919300	4243400	4444040	4921100	6029420	7354740	8174040	7654600	6559470	5907810	5433490	5162600	4856600	4615510	4405750	4381000	4198240	4251890	4491960	4558570	4364340
	-9.03829	2249090	2236170	2242800	2203310	2146470	2159140	2188770	2081140	2060630	2121340	2088040	2154970	2161040	2111500	2216960	2270470	2382920	2379040	2407370	2557200	2614660	2743640	2893360	2986240	3220220	3403890	3559610	3944440	4221130	4531420	4898700	6131690	7357190	8134970	7632280	6598180	5942770	5478780	5116950	4784860	4664480	4485590	4402560	4232980	4305630	4604100	4502240	4481350
	-9.01394	2242740	2228410	2273330	2200830	2128800	2138200	2223120	2086930	2088220	2165920	2070970	2136080	2212030	2118820	2211980	2264150	2361870	2411900	2441870	2610230	2627700	2790930	2879400	3028480	3206740	3425820	3674310	3961920	4225240	4560830	4903470	6132680	7307660	8149530	7467260	6686670	5955980	5467760	5101550	4759940	4676470	4563760	4461330	4224590	4364430	4654420	4493690	4560270
	-8.98959	2240710	2239890	2272320	2242970	2116620	2097270	2223220	2103950	2165650	2184030	2059700	2159860	2239840	2159960	2213400	2240640	2357470	2406350	2514720	2606310	2641800	2806470	2901560	3049100	3231370	3380990	3695270	3988820	4256790	4554810	4994400	6117140	7406750	8098930	7347930	6704340	6017830	5476430	5152330	4800780	4668640	4543890	4512340	4242330	4441500	4613980	4537330	4553640
	-8.96525	2256390	2270130	2228070	2289450	2145680	2111050	2234930	2123860	2213260	2151620	2127320	2176830	2209680	2209030	2191180	2228950	2370040	2416770	2543820	2580240	2657320	2829140	2924790	3043850	3256670	3377130	3684190	3969930	4287560	4652210	5090140	6160960	7467850	7955660	7413470	6676780	6180250	5475050	5205370	4873000	4751020	4520030	4483240	4306060	4486540	4584310	4590180	4610830
	-8.9409	2317580	2298250	2214000	2228750	2176800	2168250	2180220	2148830	2256790	2098270	2185420	2151070	2135300	2213160	2189750	2265130	2369030	2415570	2531270	2578150	2722710	2796290	2937530	3019160	3292430	3390700	3664110	3995120	4284290	4647050	4926790	6147310	7455020	7848680	7594220	6704080	6156820	5498720	5230410	4927720	4818820	4542450	4409640	4341540	4445260	4560190	4650000	4651260
	-8.91655	2349740	2300060	2247950	2161810	2203590	2226480	2108710	2142520	2259090	2066350	2209360	2147550	2134290	2242480	2201630	2266810	2363250	2400410	2488820	2606630	2792090	2772290	2936690	3020690	3277400	3408240	3655010	4043850	4273550	4580470	4783200	6127610	7380320	7902470	7654390	6764010	6103350	5523250	5237320	4997460	4771930	4602180	4411190	4299820	4399750	4526050	4692820	4609710
	-8.8922	2358580	2289770	2303730	2143140	2204800	2237200	2102580	2130260	2204160	2078470	2163250	2189770	2208290	2245480	2203760	2279670	2327160	2443510	2488860	2642660	2721360	2798140	2926780	3070580	3237160	3435470	3711320	4009470	4266400	4548680	4792740	6145940	7305390	8005030	7605050	6825000	6007250	5552160	5286090	4995420	4735670	4663170	4496420	4275420	4401970	4489830	4698770	4529130
	-8.86785	2371470	2264550	2339860	2170110	2250760	2244480	2121460	2122890	2170410	2080380	2134720	2196030	2241850	2207280	2221430	2340070	2265220	2484260	2530760	2660140	2642030	2788070	2914510	3108240	3238900	3428510	3787620	3953090	4325140	4580940	4903960	6106150	7325600	8039900	7564370	6826490	5950080	5502290	5327830	5023350	4716180	4684840	4546230	4283500	4389830	4506030	4661320	4594550
	-8.8435	2378010	2257040	2366660	2216240	2313100	2275370	2134380	2170620	2211310	2060620	2143790	2134130	2208740	2187860	2238320	2337390	2311520	2524380	2571960	2625490	2722140	2815290	2938250	3111220	3287960	3396510	3810950	3918810	4375420	4617400	5059590	6101330	7477600	8166080	7656710	6901100	6005290	5484920	5342700	4979030	4760640	4681770	4560090	4324990	4378650	4587050	4640650	4682400
	-8.81915	2366920	2264820	2374760	2260550	2258540	2269900	2167290	2205980	2240790	2112230	2151500	2114920	2198850	2179900	2260310	2332110	2378410	2552900	2577440	2633570	2790090	2882970	2957440	3082500	3320240	3414180	3775800	3936330	4371590	4622040	5123830	6132050	7540280	8276170	7698550	6887740	6051860	5513020	5310290	4966040	4901710	4679960	4572530	4325720	4418910	4615540	4736460	4643620
	-8.7948	2373480	2292230	2336450	2250420	2186490	2263290	2211530	2214310	2237280	2166120	2142990	2166140	2197140	2233970	2228020	2331630	2441870	2558890	2553830	2689000	2772460	2963650	2967450	3054050	3369240	3474870	3708290	3987200	4365990	4654690	5076780	6216420	7547200	8185950	7683130	6844910	6064680	5558010	5347780	5014550	4899480	4699290	4580780	4342690	4464690	4619860	4786980	4549310
	-8.77045	2348910	2331120	2336960	2208690	2214280	2265600	2226830	2227180	2238800	2165410	2166810	2212290	2217880	2274710	2194500	2370700	2462290	2537700	2540910	2703470	2707840	2953240	2962180	3097990	3430110	3532090	3702150	4057390	4402520	4629230	5069230	6217830	7586840	8064270	7654560	6824570	6160740	5552870	5377630	5121970	4771040	4681250	4578480	4374330	4442880	4623820	4700290	4580270
	-8.7461	2312520	2392050	2374960	2256010	2294430	2240810	2216890	2209390	2247370	2161920	2186320	2213040	2237840	2290800	2166900	2408560	2439980	2542730	2586930	2633530	2683170	2890190	2902400	3139250	3425740	3549850	3753780	4116160	4411870	4711940	5096760	6240730	7631860	8120890	7652740	6787450	6163580	5520080	5369820	5112670	4762180	4657020	4601370	4400590	4422150	4632560	4669870	4641540
	-8.72175	2333980	2411270	2401600	2308820	2335380	2217430	2193160	2209530	2245370	2202600	2196960	2169160	2234970	2291800	2204200	2427780	2484050	2576240	2642310	2594620	2741090	2900380	2914890	3192730	3393440	3553920	3818250	4174010	4385420	4775010	5156270	6350390	7620380	8243250	7637450	6795910	6160330	5564250	5415600	5096670	4889740	4655960	4620360	4400510	4485630	4680560	4712120	4626900
	-8.6974	2396160	2390260	2413720	2313530	2341570	2242090	2181200	2236570	2251750	2225850	2186880	2150280	2266340	2263500	2270270	2418680	2501020	2593600	2670590	2614600	2757240	2958780	2970030	3228340	3373430	3568070	3852750	4164200	4359010	4747440	5222470	6380880	7627430	8240520	7628680	6905880	6216530	5705440	5430980	5073190	5020340	4672920	4624830	4369480	4619740	4696220	4703370	4633150
	-8.67305	2427770	2377770	2407470	2332700	2273970	2235340	2227660	2210660	2221120	2205450	2171420	2178530	2304440	2261180	2311440	2365220	2445260	2566440	2676460	2662570	2739420	2875140	3029460	3207300	3353680	3548230	3851040	4112610	4398630	4715440	5204690	6349020	7648620	8253490	7672560	7013860	6183830	5709820	5375520	5047810	5100600	4730340	4640100	4394330	4728190	4636160	4709780	4686070
	-8.6487	2417490	2378150	2390740	2366130	2201140	2245690	2269870	2163540	2180090	2223040	2173110	2228810	2304890	2274650	2311580	2347670	2421000	2492350	2679710	2680970	2749720	2795740	3070070	3173480	3345420	3525330	3834010	4087290	4435110	4699600	5190140	6381250	7785810	8358360	7811880	7044560	6149370	5599980	5422470	5084890	5098380	4804110	4695840	4463460	4782320	4650120	4743100	4702690
	-8.62436	2413630	2402990	2405990	2365520	2189990	2297920	2257060	2200810	2177880	2248460	2178480	2262230	2319680	2296000	2281040	2364240	2457480	2476780	2699020	2682080	2800500	2842050	3082160	3176220	3363670	3523730	3845880	4109520	4415930	4701290	5269680	6364940	7887750	8427780	7951860	7032570	6133050	5687750	5499220	5201900	5057820	4822890	4769150	4468350	4750330	4756890	4777440	4710080
	-8.60001	2406400	2407900	2411680	2338660	2221740	2284830	2246640	2256660	2222480	2277240	2190120	2280910	2303340	2307010	2268710	2370310	2494360	2488480	2712220	2740910	2894580	2915380	3073810	3189410	3426640	3493850	3838610	4144320	4398420	4725650	5298460	6386740	7790630	8357050	7954140	6957750	6199910	5769990	5455320	5200750	5127160	4856530	4759190	4501590	4689610	4850330	4830260	4754230
	-8.57566	2424920	2392980	2372950	2326880	2240800	2272870	2276550	2279840	2238840	2298740	2215200	2283440	2287220	2279820	2308770	2380450	2547450	2517950	2711390	2757970	2981760	2971710	3071440	3205830	3483780	3565070	3817980	4192680	4464400	4789950	5225760	6449680	7650940	8298670	7928830	6940540	6286050	5756850	5460320	5116560	5153670	4866710	4736000	4580200	4683380	4891750	4796790	4761060
	-8.55131	2444910	2370060	2381520	2315200	2274250	2314010	2251880	2320110	2244080	2293000	2239210	2282190	2315200	2251340	2317780	2404220	2569590	2593950	2723190	2753010	2994080	2969190	3070210	3242410	3430260	3639930	3829710	4221780	4523230	4851890	5192870	6428110	7618220	8431400	7872120	7062450	6318970	5766990	5542230	5077960	5140910	4842570	4701170	4615960	4663480	4855770	4789440	4770850
	-8.52696	2446050	2370650	2421750	2349450	2294920	2325920	2252910	2326630	2228630	2250490	2287460	2288840	2323020	2235070	2321190	2439280	2551460	2626510	2721860	2753110	2923580	2999380	3101720	3273290	3493410	3630510	3823730	4204010	4535790	4887250	5217040	6443590	7731130	8463290	7864300	7043380	6298390	5790040	5526200	5141850	5169970	4906890	4725600	4660450	4616340	4804720	4867820	4797480
	-8.50261	2454990	2369260	2447220	2412020	2338020	2304510	2270060	2285980	2231590	2226570	2313370	2280140	2329790	2268290	2342510	2467620	2569040	2611080	2706880	2767590	2855730	3055000	3158280	3291470	3495680	3609590	3832090	4169330	4588450	4861890	5243670	6500990	7783500	8434460	7968490	6915320	6215630	5765680	5498800	5237010	5173990	4992350	4793940	4657680	4552600	4779590	4922050	4819380
	-8.47826	2483660	2364850	2472360	2405540	2372890	2283360	2271340	2255730	2282610	2276450	2292020	2252490	2338610	2355910	2324720	2492910	2615910	2589990	2697310	2796000	2855310	3064150	3204310	3319700	3455410	3526290	3864340	4151710	4583880	4916600	5257640	6537150	7755280	8432260	7993290	6961490	6234840	5763960	5536800	5303080	5194050	5024760	4834340	4591000	4582990	4818090	4999500	4870400
	-8.45391	2547010	2449150	2482460	2349480	2407700	2287190	2310150	2289570	2316850	2343980	2288400	2243760	2294410	2367910	2370320	2484500	2666370	2613040	2682630	2718970	2875580	3083800	3164690	3375940	3454330	3536540	3920980	4225600	4576760	4996810	5308080	6550510	7851510	8443410	7963150	7037100	6334520	5806630	5588600	5379380	5222600	4996920	4863160	4601780	4684670	4851840	5065600	4917070
	-8.42956	2526890	2544130	2454260	2287200	2438420	2324150	2342770	2373590	2335370	2326380	2282360	2276800	2240610	2341090	2457260	2466700	2699130	2649340	2673230	2671420	2885250	3054870	3114540	3416700	3465690	3656480	3930980	4298990	4630400	4998610	5388540	6494720	7940350	8518290	8017760	7043670	6430630	5838340	5610350	5406830	5227890	4932020	4874520	4698990	4738960	4838660	5098320	4897340
	-8.40521	2499200	2573410	2416190	2284720	2438250	2349240	2347130	2385760	2328820	2327430	2267240	2297800	2263710	2342980	2495050	2499960	2675780	2682440	2716420	2769480	2906940	3045620	3116530	3408060	3486420	3747910	3916690	4292390	4690510	4976260	5443450	6438150	7890930	8519540	8066530	7010330	6482850	5887060	5601610	5341140	5200710	4951380	4922410	4695150	4737680	4880350	5076460	4840760
	-8.38086	2480090	2564740	2398030	2353980	2409590	2371700	2351510	2387820	2321000	2331300	2294880	2274740	2298460	2328980	2476170	2589930	2614650	2706450	2713320	2793220	2910620	3037740	3147470	3352120	3510370	3795540	3924500	4265780	4689230	4938820	5466750	6444390	7878340	8484940	7978290	7148680	6489460	5876620	5534800	5217440	5196020	4990350	4955040	4584280	4721630	5010810	5067210	4802490
	-8.35651	2493210	2510820	2408550	2462620	2389680	2364830	2370960	2359250	2329410	2290920	2272030	2245910	2290450	2315120	2488550	2611480	2582960	2708370	2720170	2711180	2946260	3049710	3211370	3325430	3515030	3730630	3914520	4255980	4590770	4996920	5467610	6547840	7874230	8515310	7975200	7188540	6444010	5859520	5515400	5131320	5189830	5023920	4886460	4566250	4726570	5077810	4993360	4836230
	-8.33216	2512220	2435410	2461670	2533930	2384010	2389450	2387280	2328600	2359700	2297520	2224930	2273800	2311760	2321640	2461430	2555020	2582650	2695390	2754950	2764310	2986810	3092560	3296410	3359930	3522300	3702260	3920940	4233990	4507780	5047120	5491310	6657440	7870000	8562430	8069290	7156620	6451200	5916320	5552530	5219300	5180360	5053750	4858740	4654740	4730010	4987650	4947030	4916440
	-8.30781	2499060	2427810	2461700	2552490	2353110	2383290	2381470	2321850	2394140	2288410	2248960	2362440	2341540	2337600	2426250	2509780	2608590	2739430	2773080	2825640	3007690	3137480	3292910	3348500	3521030	3724160	3918590	4212730	4499000	5006560	5434390	6773600	7916230	8682620	8138000	7145040	6446930	5973990	5638860	5388590	5205910	4996950	4908420	4774840	4788810	4921270	4926360	4945490
	-8.28347	2523830	2472040	2435620	2551880	2341870	2321210	2364600	2342180	2385490	2289950	2311610	2418350	2407130	2411230	2442140	2507400	2633530	2757660	2778260	2916850	2987320	3153410	3270740	3302750	3554960	3699800	3981670	4274700	4563330	5008230	5449930	6856590	7941920	8872930	8087190	7269050	6415450	5995850	5657210	5476290	5256900	5035320	4947300	4819190	4798580	4934060	4950000	4985210
	-8.25912	2577400	2512770	2419130	2555290	2364080	2297550	2373920	2381550	2341310	2291150	2321100	2431870	2442210	2490000	2464820	2505930	2635820	2754210	2810340	2904830	2959510	3166930	3266600	3282000	3604510	3697200	4055110	4290760	4594110	4987000	5454900	6891890	7924800	8893460	8109140	7315400	6381660	6043900	5708690	5481010	5313050	5057220	4957060	4866930	4819260	4992020	5022780	5054260
	-8.23477	2616340	2526470	2400450	2542460	2426950	2345700	2432380	2412400	2324090	2332520	2317070	2392690	2452150	2523790	2449420	2528440	2632890	2750480	2781230	2889000	3010120	3180270	3286610	3341700	3587400	3795700	4062790	4321470	4669070	4899740	5445590	6820970	8061420	8802480	8226070	7334440	6441610	6103420	5745370	5521310	5354660	4976800	4994640	4852490	4773360	5008110	5111670	5074210
	-8.21042	2567610	2552270	2425400	2545650	2480560	2368320	2462210	2413150	2358690	2342920	2334830	2385650	2465360	2498440	2460740	2549560	2659840	2765590	2793500	2937350	3043830	3190920	3357110	3394580	3552980	3770250	4016500	4375950	4757510	4890300	5474560	6797530	8162830	8863380	8327740	7410400	6548530	6147540	5756860	5593720	5339660	5049750	5008790	4782850	4738080	5104630	5125920	4986860
	-8.18607	2531520	2576440	2483290	2553270	2472470	2356950	2455630	2414940	2346670	2354120	2358680	2440350	2470610	2446760	2483470	2569070	2699580	2774090	2865070	2969640	3033180	3149880	3408240	3420960	3562180	3787760	3976990	4379910	4849110	4970590	5546470	6869880	8169550	8890040	8353350	7522480	6687450	6082990	5746960	5597180	5311110	5199380	5053480	4749640	4797620	5164910	5107770	5001640
	-8.16172	2586250	2598730	2547010	2578380	2441980	2410900	2452310	2414510	2329060	2328930	2391320	2475910	2440550	2407970	2497300	2566900	2724680	2723060	2876170	3008110	3077610	3128940	3387830	3437620	3647770	3795000	4028530	4347980	4845540	5036450	5610880	6926700	8143050	8953190	8349030	7513060	6752120	6030860	5759440	5595360	5311330	5234820	5105220	4845820	4924600	5175950	5050810	5049390
	-8.13737	2656390	2565160	2578260	2578420	2472350	2450290	2452030	2371020	2339250	2336190	2444220	2471560	2453160	2421300	2493170	2570920	2725960	2716160	2830640	3025280	3130720	3116990	3330700	3468860	3685070	3789310	4080980	4414860	4836760	5020700	5654300	6895560	8238370	9007710	8279070	7425980	6737850	6025510	5789420	5609450	5352020	5219030	5076600	4927090	5007870	5149950	5092840	5022020
	-8.11302	2705590	2551260	2533430	2584260	2505350	2504330	2442980	2371180	2362130	2350780	2405700	2456920	2459650	2491980	2494770	2611320	2723370	2767130	2819630	2989080	3192500	3183160	3263570	3464940	3633120	3853160	4069290	4453320	4893710	5002820	5642560	6896760	8285810	8950910	8258410	7384840	6711860	6040810	5798070	5591960	5391300	5232970	5036320	4973510	4989950	5148730	5224550	4966540
	-8.08867	2714150	2579250	2490520	2577220	2517510	2518140	2445720	2416130	2368650	2347100	2366750	2456870	2485100	2555110	2527410	2665810	2728300	2788790	2820350	2964570	3206080	3303730	3185180	3452750	3668740	3966050	4118070	4433270	4949650	4987340	5688790	6957860	8236870	8905310	8319960	7427180	6703160	6148170	5841380	5513600	5456050	5230070	5022400	4963040	4986600	5155660	5298140	5008990
	-8.06432	2708210	2637210	2532790	2544430	2502400	2498680	2483130	2453250	2368220	2339210	2425980	2499690	2495390	2556440	2583940	2673750	2771140	2763550	2829840	2978680	3183470	3313150	3189460	3487070	3719510	4037390	4117120	4444050	4854320	5060370	5750330	7026620	8232710	8878540	8419220	7414530	6738020	6222930	5917130	5524350	5466620	5235480	5090060	4955250	5007570	5236980	5320730	5097970
	-8.03997	2730900	2652040	2585210	2560480	2527560	2487980	2556780	2512970	2382310	2393780	2523890	2511050	2505940	2541850	2608300	2689900	2791570	2725270	2867950	2975690	3194440	3301320	3267590	3547740	3763520	4133630	4118720	4500880	4850310	5151310	5742540	7015550	8380640	8948200	8481210	7500940	6846520	6273140	5975430	5617400	5422540	5257120	5152120	5007690	5107360	5355910	5366980	5222710
	-8.01562	2738020	2651170	2608170	2615310	2585280	2472930	2571330	2535040	2433700	2456160	2508900	2530260	2486780	2528700	2594890	2710890	2821920	2770630	2913440	2978800	3196500	3333320	3343210	3568950	3738620	4075140	4197950	4498150	4886310	5173800	5727690	7003640	8538440	9086680	8552050	7573490	6901740	6265900	6080930	5659710	5432070	5258640	5117700	5085010	5083850	5362340	5420000	5280660
	-7.99127	2710640	2650110	2602140	2645800	2590810	2483930	2557070	2519470	2465930	2480910	2463370	2549710	2448960	2519800	2558360	2707780	2799140	2820290	2906490	2997920	3221130	3321530	3382270	3563160	3697140	3906520	4280300	4477740	4877340	5206040	5737750	7046660	8524180	9137760	8652380	7585940	6960700	6314780	6091430	5627290	5497900	5220050	5114960	5084500	5126070	5352810	5416360	5263000
	-7.96693	2677180	2632070	2599900	2624390	2538480	2462300	2544140	2517300	2473440	2479980	2471920	2519350	2465940	2486840	2583520	2700220	2822470	2888850	2977940	3029520	3257280	3282910	3396910	3544510	3740100	3818360	4276080	4521420	4916550	5264310	5711880	7099430	8371830	9191720	8691170	7643250	6908870	6388170	6081680	5639800	5572660	5155470	5119600	5085240	5211020	5358680	5380490	5200020
	-7.94258	2765850	2597370	2625950	2603780	2515840	2469020	2526530	2506560	2490540	2531320	2456880	2476410	2560470	2456020	2631210	2731950	2848460	2954940	2992450	3031920	3292530	3228900	3415220	3539920	3853190	3889170	4242440	4653260	4931830	5263500	5695590	7063530	8371750	9193680	8612090	7674080	6793320	6407500	5966380	5674840	5625220	5228090	5155170	5082500	5200410	5335930	5426830	5255630
	-7.91823	2877260	2615400	2630710	2646460	2556380	2527990	2521520	2479670	2520720	2522810	2487750	2510900	2577680	2442640	2656640	2734460	2819230	2943380	2956530	3019510	3285870	3222600	3428340	3560620	3883210	3972400	4248190	4759050	4984630	5260690	5747730	7086480	8411340	9206010	8640470	7689340	6787970	6382590	5921590	5792410	5647490	5319210	5118910	5087290	5217410	5289260	5465340	5251330
	-7.89388	2820270	2656970	2660230	2679150	2636980	2585510	2489790	2514560	2543680	2503930	2573700	2525890	2561580	2477340	2644420	2733700	2762550	2878230	2942950	3009270	3215980	3245060	3531910	3619750	3846310	3973530	4303400	4718520	4979620	5242810	5867530	7054100	8548940	9221360	8687740	7735820	6887020	6344380	6016560	5858760	5637030	5379030	5111740	5077820	5223750	5281890	5481690	5221440
	-7.86953	2736810	2643060	2678040	2709780	2644170	2637530	2500580	2556580	2554630	2521840	2611890	2498600	2515990	2564360	2628660	2737180	2730770	2848810	2995730	3034250	3149380	3288760	3608720	3652390	3804550	3979000	4331300	4641000	4900470	5298530	5928220	7058140	8748100	9269600	8744010	7841730	6942580	6338880	6136100	5837450	5606520	5412340	5189120	5162500	5191170	5332520	5483300	5307530
	-7.84518	2714910	2649560	2690570	2723950	2585860	2662090	2560290	2540090	2499330	2554570	2624650	2529310	2520810	2623670	2618780	2749260	2802000	2849440	3055950	3101200	3129140	3339860	3575630	3639430	3814100	3942840	4238120	4663740	5043970	5327630	5968520	7138580	8783330	9335990	8862070	7983220	6967580	6388430	6151980	5855080	5615720	5440700	5200350	5219500	5180980	5344880	5487430	5366000
	-7.82083	2738710	2656270	2716920	2729680	2564040	2641490	2594570	2523560	2493580	2574960	2609830	2553350	2557250	2610910	2622950	2795870	2884900	2885920	3056020	3159270	3181180	3355990	3518690	3606040	3877340	4029240	4306650	4705130	5208200	5364780	6011150	7239640	8709320	9344290	8946450	8098800	7021060	6523040	6111560	5868610	5672430	5503180	5213760	5208060	5144330	5332900	5532590	5381470
	-7.79648	2765050	2674450	2694100	2718840	2589010	2588130	2618900	2576070	2515150	2581320	2595480	2564440	2585510	2587730	2628240	2763510	2904910	2883440	3060660	3176950	3239930	3378790	3490510	3661690	3911220	4142410	4424430	4756760	5137470	5412700	5956670	7319590	8656750	9454950	8935020	8088740	7038360	6652610	6151810	5883810	5732170	5476440	5286640	5153230	5127640	5350990	5508430	5466610
	-7.77213	2755610	2731750	2692220	2698950	2601010	2589520	2647960	2639720	2554520	2600540	2580400	2560880	2582790	2657320	2645030	2759970	2864670	2887360	2966230	3064140	3281680	3398010	3485030	3761830	3939450	4115510	4421610	4772730	5050640	5421410	5906510	7370470	8674180	9562810	8911910	8012210	7026330	6666680	6156700	5901640	5731890	5392100	5316230	5191500	5226040	5417420	5470000	5489720
	-7.74778	2732690	2748530	2662620	2689730	2593490	2653920	2676870	2682560	2598650	2645540	2579150	2561370	2621040	2750690	2709260	2754760	2883920	2979920	2919590	3009310	3265150	3433030	3479250	3790490	3956350	4066160	4420570	4772340	5080940	5460080	5929300	7424380	8704830	9563070	9025030	7979770	7015470	6594610	6126780	5939480	5737280	5434980	5339140	5234420	5268910	5415630	5520640	5379830
	-7.72343	2742000	2793550	2692760	2658040	2602950	2670390	2710630	2671680	2615430	2648440	2582410	2538910	2696600	2747160	2745790	2744220	2859070	2985360	2938480	3033060	3281110	3443990	3490740	3749400	3950830	4047140	4387760	4694470	5050880	5463270	6072460	7452020	8764850	9466660	9060410	8103470	7079070	6638800	6193410	5963420	5772800	5524220	5374370	5210510	5346930	5520930	5621590	5441640
	-7.69908	2761450	2787150	2758430	2701110	2624810	2689880	2714640	2653570	2628860	2563270	2595750	2578050	2781030	2713650	2713980	2769030	2842850	2948490	2951580	3086790	3269470	3402590	3554250	3707700	3878070	4106970	4347170	4683050	5092630	5431780	6212250	7473520	8760850	9530260	9165540	8131280	7032600	6680850	6268180	5979090	5807060	5591270	5326040	5334730	5340920	5575210	5618370	5522730
	-7.67473	2846410	2822250	2838230	2763400	2637680	2708970	2663440	2690890	2607460	2523500	2655130	2601510	2753190	2712020	2661880	2811560	2871860	2964120	2966220	3110030	3232370	3369100	3663420	3769460	3880160	4143670	4340520	4796060	5125050	5470560	6230230	7411920	8830320	9507710	9189490	8053340	7027990	6705770	6248190	5973210	5806280	5742070	5401700	5433860	5368740	5558530	5523470	5570610
	-7.65038	2858620	2817830	2815320	2815120	2666450	2705800	2617210	2709920	2566490	2578040	2663150	2617820	2689130	2700260	2657580	2823560	2931340	3027650	3040020	3108340	3201990	3434670	3674850	3842140	3913440	4167540	4392980	4877570	5160860	5531880	6114140	7354320	8923840	9487830	9260040	8024640	7124800	6691960	6201960	6052180	5688380	5822710	5469060	5449140	5336520	5549930	5506450	5582990
	-7.62604	2817420	2786820	2798110	2797030	2762770	2708290	2665680	2670690	2589460	2679590	2626250	2579560	2656760	2677590	2732660	2852400	2966980	3035990	3118060	3152310	3259040	3459190	3630330	3817890	3958140	4136040	4439220	4846340	5227660	5559480	6077430	7388310	9005940	9648440	9216530	8072360	7157950	6728790	6239730	6081130	5699020	5754660	5559360	5441630	5325250	5616980	5599870	5583950
	-7.60169	2795640	2745550	2770310	2804690	2784450	2702970	2647580	2618160	2618200	2701650	2578660	2584300	2646460	2649370	2785940	2852090	2940570	3039130	3144230	3206720	3362400	3479230	3613110	3721310	3988320	4100970	4488130	4893450	5338990	5567030	6070690	7482160	9017460	9866390	9220020	8124050	7228990	6788830	6285580	6101760	5881060	5645830	5528610	5428980	5384550	5681970	5618860	5598740
	-7.57734	2814960	2787780	2790920	2848380	2740990	2697870	2613910	2677460	2587410	2699980	2550910	2638230	2652280	2726530	2775350	2848430	2889600	3078740	3093590	3223290	3403130	3451110	3652250	3758390	4046200	4126550	4518210	4878640	5292800	5517340	6048780	7559330	9031900	9970640	9258080	8158180	7357210	6834420	6376880	6144950	5952820	5607300	5416790	5417100	5455200	5687840	5614920	5629350
	-7.55299	2870690	2882180	2843450	2875960	2698650	2724520	2619850	2703900	2545380	2706320	2559100	2660510	2671390	2775990	2754400	2840180	2896930	3080540	3079830	3259460	3406790	3470340	3723310	3814340	4053070	4213970	4491330	4876890	5238540	5525160	6076810	7644690	9133880	10029100	9229070	8137920	7361030	6846390	6499700	6181240	5883320	5651150	5445410	5437110	5509430	5763150	5744760	5637760
	-7.52864	2917990	2866030	2838620	2809800	2727670	2764560	2717250	2689650	2599160	2719700	2600820	2689500	2700220	2754190	2752130	2833200	2964790	3048780	3064240	3298470	3424910	3535520	3762530	3801990	4010430	4278080	4446970	4945090	5256790	5562640	6121940	7676510	9156100	10073000	9197500	8150480	7311570	6802640	6532120	6247190	5945820	5767990	5580610	5358940	5568410	5807350	5863310	5679720
	-7.50429	2910410	2813260	2787530	2745580	2767190	2776760	2718870	2710490	2630020	2712730	2661310	2730580	2724210	2758320	2787430	2834390	2884690	3069840	3121440	3337970	3433980	3532730	3785280	3778960	3996350	4338420	4530130	5010870	5329850	5575430	6158390	7622480	9087370	10054900	9290280	8239570	7333860	6804480	6404630	6299490	5964900	5825330	5585960	5343080	5630570	5785960	5766290	5633380
	-7.47994	2891240	2795140	2842690	2804390	2786200	2766260	2709950	2748990	2657870	2709050	2716120	2738390	2774750	2822250	2759790	2847410	2843550	3075860	3217050	3375800	3427650	3520210	3803120	3776730	3997090	4363750	4647510	4985740	5401570	5597990	6204290	7647020	9114040	9971340	9385840	8294290	7398640	6876360	6351880	6282180	5933820	5823820	5624330	5381200	5578720	5740140	5719220	5633100
	-7.45559	2862370	2821480	2900760	2792250	2729070	2787040	2710610	2763880	2727200	2737170	2716520	2749690	2820710	2826210	2720510	2855900	2916690	3064240	3278350	3388560	3431310	3548510	3789400	3763760	4051600	4288520	4718290	4960340	5410450	5650540	6214350	7738080	9251530	9902410	9368140	8351310	7511860	6906920	6413960	6189990	5941290	5888680	5703220	5419050	5558120	5761740	5778060	5705090
	-7.43124	2869790	2817440	2886300	2770020	2731500	2772900	2744280	2756340	2740870	2762840	2688760	2740280	2790340	2762850	2726340	2910100	2952510	3086950	3299900	3413800	3423920	3579860	3757910	3760490	4138530	4244430	4745220	4977060	5427430	5651800	6243870	7744380	9280110	9881200	9370570	8487000	7432060	6878730	6466690	6146700	5977090	5875400	5665740	5522460	5624330	5801120	5856050	5804460
	-7.40689	2927880	2803030	2871710	2776890	2810340	2760150	2801840	2749980	2721780	2742200	2662880	2712120	2763680	2771740	2757680	2975790	3005000	3123750	3239160	3367800	3456440	3629150	3733700	3780900	4158460	4313140	4694690	5033610	5407920	5735840	6261340	7761990	9271170	9944920	9467290	8600600	7529130	6914090	6532820	6204490	6045940	5763690	5629670	5560040	5618340	5815280	5901410	5867100
	-7.38254	3017280	2875480	2865000	2799230	2856210	2791320	2816270	2768010	2728300	2754840	2656050	2695450	2779810	2809260	2758240	2961740	3067250	3130420	3192820	3289250	3485100	3613240	3723020	3763300	4129120	4386670	4602410	5029140	5405980	5778350	6162240	7776150	9326280	10073800	9548700	8687460	7681280	7014930	6651210	6279000	6101210	5736210	5654960	5614080	5592660	5859040	5869950	5885730
	-7.35819	3043180	2899740	2870780	2846700	2875550	2808910	2821610	2765520	2775940	2793340	2675770	2663560	2775190	2806620	2743400	2938550	3075110	3159710	3182510	3356120	3458610	3567650	3781800	3812120	4112800	4399840	4595820	4943830	5426440	5796590	6164930	7744880	9438590	10193100	9578020	8614280	7640150	7047930	6710150	6323120	6117550	5803570	5706520	5636140	5560480	5905650	5911310	5921100
	-7.33384	2980600	2907340	2882580	2852270	2804200	2809780	2833190	2723590	2765080	2809390	2698840	2620690	2739530	2801460	2691220	3016210	3071690	3214490	3248460	3422730	3483600	3585680	3878990	3879600	4136450	4418990	4712910	5014580	5476290	5917700	6279120	7740320	9568440	10280100	9631780	8524850	7678040	7100400	6649550	6246710	6065000	5854030	5724450	5586250	5540720	5903690	5903360	5872090
	-7.30949	2902740	2895650	2963850	2849860	2768180	2797470	2832850	2738140	2772950	2832330	2738320	2612440	2739360	2844030	2733610	3019350	3091330	3195520	3325880	3427780	3536450	3602210	3897420	3942400	4132110	4443820	4792070	5112480	5528560	5995700	6391860	7769950	9560450	10350100	9625940	8499400	7706720	7097640	6604210	6324370	6036600	5870900	5675570	5519450	5546310	5864760	5693590	5777810
	-7.28515	2917180	2913210	2955940	2885940	2798840	2788390	2779470	2775790	2766910	2789470	2795910	2668170	2743520	2858470	2782260	2973350	3092810	3095190	3288530	3433350	3559440	3619600	3915800	4003860	4087970	4444890	4784170	5152930	5549710	5986380	6412260	7959190	9585250	10319800	9722140	8621830	7678300	7056500	6638940	6405050	6069740	5940340	5743060	5528890	5628840	5843760	5777850	5706960
	-7.2608	2987360	2975830	2943270	2940750	2773170	2827940	2731090	2757420	2745930	2727770	2826560	2709500	2735030	2858050	2845880	2971040	3088450	3045060	3273610	3452660	3556650	3698820	3892570	4123960	4046040	4455500	4786200	5160180	5583730	5940000	6459450	8162460	9604020	10344100	9703080	8723090	7727170	7025190	6645430	6413700	6155560	6002580	5783760	5516420	5659730	5852730	5952400	5794960
	-7.23645	3028980	2992700	2923870	2949650	2785390	2854900	2849320	2741950	2743440	2741190	2779910	2733700	2760410	2865420	2984110	3071240	3119660	3097210	3271380	3461250	3533920	3713980	3891030	4168540	4088260	4449220	4795740	5083090	5663070	5947250	6547360	8300910	9631770	10467800	9720270	8801310	7854020	7041280	6707700	6481680	6212670	6058030	5857950	5605520	5684550	5878980	6020640	5919980
	-7.2121	3045390	2978820	2893740	2995920	2803780	2860210	2903520	2785820	2751440	2761990	2759870	2781670	2774710	2885590	2983010	3118320	3161410	3147520	3243700	3450950	3533080	3742930	3945620	4118300	4171030	4455620	4833320	5102530	5707850	5972880	6633990	8244950	9731080	10510000	9741630	8863660	7895810	7138060	6804340	6525450	6228250	5991560	5900180	5709410	5703240	5857130	5957710	5949490
	-7.18775	3055640	2978390	2925160	3026450	2885640	2850050	2876750	2865520	2737150	2781380	2785180	2816560	2792310	2804440	2967520	3132750	3183530	3224420	3230520	3460580	3517490	3742520	3920360	4049360	4251680	4461910	4827310	5170250	5655260	5912940	6681250	8133500	9779470	10492800	9693640	8855810	7912010	7277780	6848710	6583650	6321930	5912710	5890990	5757720	5668080	5899370	5963740	5942640
	-7.1634	3060410	3001590	2963000	3003640	3021730	2857810	2821200	2876160	2750410	2789540	2778380	2834370	2867350	2745300	2932020	3097700	3181510	3271970	3245570	3455760	3485090	3770420	3846140	4069310	4271440	4515880	4831210	5226190	5661020	5925170	6699090	8131700	9848030	10530900	9778670	8879910	7992230	7362440	6812610	6598380	6398010	5959110	5927760	5775620	5700390	5979640	5983950	5921930
	-7.13905	3081840	3058710	2952540	2935660	3022250	2864560	2813550	2876740	2818150	2847220	2749570	2863130	2912180	2814160	2968260	3039800	3183990	3279030	3301490	3442200	3528970	3762240	3825490	4138660	4292810	4531560	4813670	5200530	5658540	5960450	6726080	8209640	9882080	10531900	9958930	8929740	8040550	7394170	6877290	6594710	6372930	6029740	5914820	5740830	5795850	6007560	5980020	5946920
	-7.1147	3115020	3097830	2988270	2950190	3011770	2859340	2863590	2895170	2792880	2891290	2740720	2827020	2890110	2870890	3013470	3057550	3246960	3240570	3384450	3413900	3599130	3769930	3875180	4157050	4309870	4505100	4797210	5186910	5678210	6070950	6719620	8333280	9925640	10540200	10083800	8902850	7859210	7383590	6945350	6604790	6278680	6086910	5908930	5757140	5843330	6037760	6022140	6018800
	-7.09035	3120690	3044680	3078420	2993480	2943020	2865990	2906690	2877300	2795540	2897600	2754760	2840920	2855860	2902240	2933380	3034750	3236260	3167880	3411350	3415580	3598890	3766170	3944410	4123060	4275520	4517120	4798370	5202050	5759730	6166980	6665210	8364260	9871860	10645900	10095200	8893530	7776970	7386830	6920030	6594280	6283440	6119070	5945230	5824780	5849400	6136200	6141030	6027660
	-7.066	3106970	3017020	3099550	3022830	2890840	2870830	2927670	2852540	2812390	2900300	2763500	2878030	2867480	2922850	2878040	2998730	3151790	3176960	3397810	3477130	3629270	3760370	3980790	4081770	4217560	4546800	4811070	5268340	5784800	6194870	6664290	8418680	9809530	10676800	10083600	8969380	7853070	7403750	6905440	6607420	6321440	6193550	5978180	5869460	5898100	6245400	6215760	5989470
	-7.04165	3064840	3078080	3058100	2974260	2968120	2911270	2910360	2837570	2785270	2896320	2776650	2829850	2904180	2895070	2887540	2995200	3144880	3296730	3384730	3466330	3666770	3802460	3996560	4056130	4197450	4577120	4864540	5342310	5817390	6175440	6852970	8425760	9831860	10663700	10077400	8970910	7905830	7460180	6950290	6633210	6362960	6241200	5989030	5950820	5960190	6251550	6164930	6034200
	-7.0173	3014370	3136260	3031250	2911690	3021130	2930000	2902340	2806790	2775050	2888170	2808730	2825900	2893640	2933070	2904730	2994570	3168660	3386470	3352260	3461760	3627160	3813690	4009620	4047720	4235070	4601040	4884850	5362190	5850700	6194230	6912830	8360730	9863380	10758900	10122800	8971530	7969990	7448330	7040660	6622280	6388510	6230640	5968260	6015240	5944110	6234440	6116930	6051220
	-6.99295	3050510	3151170	3033070	2966520	3025490	2881850	2907560	2810650	2822910	2849730	2863290	2878180	2882690	2972980	2973780	3003260	3213400	3383560	3308220	3516840	3584840	3849690	3988500	4061510	4267810	4610230	4914560	5385860	5869330	6306260	6874970	8339340	10001600	10861800	10248700	9040770	7978300	7457390	7112530	6653470	6378640	6274090	5952410	5961310	5859230	6252040	6108940	6032040
	-6.9686	3125240	3161500	3073110	3040290	3012180	2893980	2891480	2898300	2889730	2783910	2885090	2919270	2884610	2999480	3009860	3052750	3235170	3360370	3323260	3565390	3615180	3860880	3977880	4143300	4308210	4604960	4936080	5318870	5882180	6234490	6811490	8378450	10143000	10853700	10294600	9149800	8159540	7450140	7107370	6666020	6387530	6272420	6001480	5866860	5809110	6227040	6187240	6124720
	-6.94426	3145540	3164240	3049840	3073850	3041120	2941380	2890360	2960850	2904440	2780080	2870610	2920490	2847280	3009260	2995820	3085790	3255660	3381180	3372040	3623770	3675370	3800280	3997100	4186600	4387060	4609770	4962180	5254560	5931590	6226550	6786370	8388560	10169900	10898200	10384800	9162610	8331060	7497910	7156970	6718100	6427980	6241410	6070150	5865790	5847830	6113660	6231300	6227020
	-6.91991	3128000	3135080	3019100	3100680	3014470	2979730	2873170	2975890	2899740	2847620	2845670	2931770	2839800	2971470	2936630	3092150	3253020	3406370	3389810	3624730	3673980	3795800	4016360	4219800	4414270	4587440	4999940	5297450	5942560	6320130	6831500	8386510	10214300	10874000	10481900	9262110	8338590	7512030	7198690	6791400	6517970	6265030	6056470	5936840	5917300	6004760	6309190	6281190
	-6.89556	3084470	3098180	3041510	3131200	2951090	2981840	2905990	2945270	2891890	2935360	2825330	2905770	2892490	2940250	2973140	3141890	3234290	3406940	3397420	3599710	3748320	3914510	4063620	4231070	4393170	4620310	4998590	5346250	5888720	6395730	6822820	8525610	10266300	10832400	10512400	9371360	8316650	7512170	7185370	6848980	6640840	6298940	6071170	6027720	6009380	6013720	6259600	6286520
	-6.87121	3053470	3109410	3080830	3143710	2971690	2937820	2948190	2944470	2862430	2931370	2831180	2874780	2947680	2958250	3021030	3214780	3274970	3399060	3442400	3581710	3788970	3933110	4113790	4278280	4423520	4720800	4993630	5398450	5910620	6355030	6849050	8612720	10287500	10924100	10496700	9270300	8268640	7624760	7209930	6762460	6690740	6236630	6090300	6022440	6102890	6091010	6233560	6232160
	-6.84686	3125950	3098710	3107450	3132890	3025540	2903440	2956700	2965810	2871200	2900290	2852560	2945690	2944850	3008170	2967690	3267710	3307080	3400170	3483390	3547100	3806600	3831870	4063060	4285500	4490630	4715410	5035730	5499490	5927670	6338830	6891110	8549440	10369400	11128800	10488200	9323810	8323920	7707460	7269670	6795170	6673940	6275300	6084240	5992290	6133530	6233800	6330290	6230520
	-6.82251	3233280	3084800	3111310	3045560	3033200	2902300	2988280	2938300	2885890	2931520	2892140	2985680	2935620	3000000	2956600	3246850	3270300	3375710	3498370	3505190	3727750	3824190	3962740	4254630	4475910	4691960	5136300	5599390	5934300	6305620	6967170	8441650	10441300	11191900	10509300	9427220	8353610	7653310	7292730	6833300	6657140	6309530	6118780	6006730	6104290	6301480	6393620	6291550
	-6.79816	3267970	3142200	3095300	2960820	3003520	2895760	3010920	2913690	2879680	3004740	2939860	2961730	2931840	3010700	3022280	3183650	3288850	3342420	3489760	3457270	3655600	3914560	3960090	4256210	4469170	4710590	5137430	5588620	6038220	6296680	7031300	8456560	10467100	11233600	10600500	9406060	8279270	7630060	7272090	6849540	6701810	6303140	6157020	6023000	6116200	6273500	6416610	6316930
	-6.77381	3203110	3168490	3071970	2962400	3012400	2880020	2963440	2928380	2907030	2975300	2975430	2953310	2962480	2989230	3065360	3102380	3329950	3335580	3456070	3483770	3597700	3906160	4054750	4266130	4466800	4770580	5110210	5587460	6089240	6324860	7025840	8523280	10464200	11236100	10713700	9458130	8245900	7669010	7213740	6841090	6759920	6419180	6147030	6075130	6143590	6304370	6489470	6345370
	-6.74946	3142660	3157270	3016850	3014250	3046790	2917320	2914870	2918590	2974570	2894040	2986240	2959780	3010990	2936340	3088550	3083500	3333650	3374170	3468290	3547240	3624270	3847660	4120240	4273390	4383480	4802770	5077900	5572250	5991840	6388910	7041060	8590580	10365200	11234200	10770100	9550340	8432880	7659090	7242030	6794050	6747160	6499230	6153990	6139520	6128220	6386830	6556450	6355980
	-6.72511	3173880	3187660	3003700	3045870	3113330	2955930	2916530	2885650	2999640	2887210	2952440	3000250	2999270	2955350	3122520	3177280	3329810	3425420	3557450	3580040	3729440	3874850	4167960	4324770	4320760	4754410	5080500	5555330	5943140	6401930	7073450	8680950	10295900	11264900	10853300	9496910	8544930	7649490	7332730	6875300	6736460	6445320	6169160	6105720	6101860	6336900	6518550	6368060
	-6.70076	3227700	3209440	3077380	3122610	3183780	2960740	2941160	2843090	2972420	2889090	2967270	3045160	3015480	2976520	3104220	3258320	3274720	3397320	3619480	3595790	3811790	3882820	4273420	4373640	4356500	4696050	5184340	5653340	6000860	6382550	7106470	8766330	10339200	11404100	10908800	9521250	8571840	7684200	7303460	6899870	6777080	6443750	6232780	6063190	6122170	6288300	6452700	6441150
	-6.67641	3249860	3222710	3136680	3163490	3185640	3024270	2986840	2809250	2966280	2891610	3031390	3027590	3039620	2998230	3116160	3222020	3318520	3388870	3639810	3709410	3839880	3917530	4302070	4389850	4477070	4844340	5175830	5736140	6029090	6409030	7115940	8835550	10523100	11617400	11000900	9568830	8593510	7833500	7231020	6990260	6778800	6491440	6314370	6103270	6190520	6299750	6420210	6483630
	-6.65206	3213510	3223710	3172600	3170640	3176610	3059910	3079180	2886540	2993370	2985000	3044770	3011640	3035830	3070010	3140830	3202140	3369870	3407620	3606390	3802660	3797360	3941260	4260460	4447770	4562420	4908930	5122690	5737540	6013270	6431640	7139290	8856710	10706600	11746000	11005400	9684640	8606620	7809690	7263430	7053750	6798160	6471310	6321260	6122630	6254880	6282620	6468000	6507610
	-6.62772	3229810	3247290	3167910	3170900	3140780	3056400	3120610	2998640	2970850	3078150	3049790	3008840	2981960	3102170	3171050	3248790	3354590	3402390	3641820	3814120	3718350	3935090	4184310	4486760	4563430	4874470	5184680	5729860	6109950	6447280	7171720	8863590	10699600	11736400	11036200	9836650	8592940	7863220	7446900	7147990	6854290	6539990	6342310	6160080	6321010	6330840	6521990	6490520
	-6.60337	3245710	3189450	3160800	3121240	3076150	3109510	3069350	3022770	2955660	3101770	3040960	2997680	2961150	3143330	3115640	3291040	3394410	3428220	3678060	3742830	3731430	3928920	4151180	4484180	4565680	4880460	5250970	5724510	6287280	6438960	7191200	8884870	10695700	11728800	11085200	9811140	8534570	7869870	7495730	7080390	6910830	6573720	6385900	6183410	6307410	6390560	6597020	6479680
	-6.57902	3325900	3112310	3149390	3107050	3055190	3085170	3026670	3019510	3023960	3075850	3025890	3022810	2954120	3142360	3102230	3296870	3409020	3445870	3646750	3720320	3774920	3973660	4143040	4434320	4611740	4834890	5202000	5702100	6292130	6442890	7183370	9004720	10693500	11800800	11130700	9718780	8543900	7923480	7467830	7049840	6850470	6665560	6426170	6231340	6246950	6457870	6641450	6449440
	-6.55467	3307090	3134390	3144760	3153340	3121310	2989150	3089020	3017250	3034300	2989460	3085560	3035910	3019480	3156680	3169000	3303490	3414670	3469220	3644110	3745890	3808010	4036770	4155380	4410960	4707300	4854380	5136520	5700490	6228080	6430630	7254470	9013130	10858500	11918900	11199100	9722160	8629190	8001770	7492850	7109440	6809590	6533370	6326310	6270310	6252170	6405120	6664360	6409650
	-6.53032	3288880	3178250	3136160	3217050	3191940	2952930	3111710	3071380	2982720	2979600	3093040	3074220	3075970	3189210	3149200	3288420	3436770	3461310	3661210	3705660	3821990	4032630	4133140	4390960	4717190	4829110	5161560	5627080	6175780	6539130	7335360	9003730	10999700	12038800	11220000	9877610	8756740	8031370	7518310	7130050	6831890	6438570	6338600	6339150	6308300	6470790	6740500	6472730
	-6.50597	3338210	3208080	3106790	3302000	3191050	3012130	3114650	3120740	2981130	2979240	3102640	3114450	3111560	3180910	3091950	3255620	3427630	3379630	3672860	3660970	3861550	4021740	4154060	4385330	4683970	4807090	5294600	5661790	6225770	6640200	7429040	9093170	10960500	12189400	11249400	10020800	8834690	8127780	7545410	7104190	6790060	6550790	6534980	6347520	6382580	6598950	6765980	6568930
	-6.48162	3364430	3255720	3133230	3334490	3158550	3020470	3085570	3047630	3033490	2975250	3114350	3114580	3110940	3195190	3127440	3233010	3428890	3403910	3667640	3803030	3885100	4001540	4276360	4426920	4643050	4813140	5337090	5710830	6313960	6711340	7511490	9089660	10921900	12189700	11220200	10066600	8832160	8196160	7533700	7087690	6738750	6627830	6556510	6273480	6358760	6619150	6736930	6561750
	-6.45727	3316470	3297740	3148310	3261430	3119240	3007400	3070830	2993380	3048040	2993710	3090990	3147330	3099740	3216610	3203500	3264270	3414000	3514000	3644770	3841850	3910390	4018950	4268890	4463230	4740320	4786590	5244110	5727440	6314820	6708320	7497850	9019010	10965600	12103600	11205000	10112000	8875790	8243290	7534490	7201590	6752880	6622060	6490040	6273860	6298950	6617650	6663580	6539350
	-6.43292	3307150	3340750	3154080	3218250	3078050	3044010	3093220	3027770	3010710	2972360	3066910	3188550	3121480	3217520	3246270	3295850	3398150	3531410	3616040	3827960	3836320	4093540	4228670	4529300	4786210	4885200	5221230	5799420	6267790	6654650	7462480	9077610	11041100	12120400	11350200	10061700	8885990	8324930	7569350	7347010	6856450	6590100	6493180	6338760	6411090	6581530	6589860	6650970
	-6.40857	3345880	3297320	3208000	3260850	3094270	3148600	3085900	3068230	2995020	3026250	3032450	3154360	3134340	3189970	3273240	3290920	3421680	3501920	3605850	3816150	3815570	4097520	4274640	4548420	4796720	4994830	5279400	5900130	6349670	6624450	7428780	9199430	11186600	12145800	11445100	10069800	8856720	8307020	7662290	7343610	6975570	6694570	6587220	6303780	6520400	6614060	6597350	6740580
	-6.38422	3334480	3286280	3233780	3318620	3160510	3168790	3085780	3113180	3023950	3105200	3033480	3099650	3122280	3116320	3279090	3307720	3455460	3514070	3610800	3855260	3857110	4087080	4291090	4539880	4838920	5097770	5406240	5955280	6487020	6659760	7417200	9348950	11277100	12137200	11389800	10168100	8850530	8294150	7763730	7205840	6978040	6742300	6654830	6313310	6463340	6732870	6647920	6722860
	-6.35987	3297490	3299960	3205260	3309330	3184130	3079260	3115240	3111600	3073150	3164640	3045280	3063690	3127290	3073810	3275530	3332030	3449340	3525450	3621690	3934200	3873250	4142720	4333940	4572920	4816710	5033390	5390680	5968970	6466700	6703690	7522580	9447750	11253300	12176100	11420500	10229400	8861860	8243540	7748310	7182600	6972460	6728460	6550390	6305840	6428920	6727620	6744980	6696870
	-6.33552	3257810	3343120	3273100	3293300	3196430	3113280	3108190	3083600	3086190	3199960	3066530	3080450	3090050	3133860	3237960	3299180	3454370	3515090	3664420	3924000	3870150	4164540	4434350	4532430	4831210	5078580	5369240	5918760	6459330	6770890	7564750	9423030	11278400	12191900	11504900	10260800	8883350	8249640	7715020	7226030	7014550	6695490	6478930	6293950	6472560	6727860	6850030	6748580
	-6.31117	3282320	3349220	3325630	3318510	3255940	3170910	3132910	3147920	3081900	3142180	3132150	3108260	3078450	3152160	3220190	3266680	3481050	3497220	3691620	3848900	3876350	4117390	4395260	4459510	4849830	5072430	5397000	5908510	6569810	6804140	7496700	9405680	11348500	12220300	11613300	10369300	8911660	8242190	7662030	7348780	7050070	6774210	6548730	6356980	6518140	6742540	6839940	6744830
	-6.28683	3342540	3300980	3362600	3307550	3272340	3162470	3169110	3157650	3129450	3053170	3181150	3098670	3134610	3097010	3266550	3291450	3507030	3550850	3718820	3853170	3895530	4144260	4301600	4499290	4853190	5011070	5340730	5863260	6645260	6808020	7521200	9318780	11456000	12319800	11667700	10394500	9029650	8269770	7729110	7402930	6968920	6753890	6606170	6479440	6544340	6816170	6810850	6739550
	-6.26248	3452120	3270000	3366170	3257190	3274450	3182700	3188170	3192620	3192560	3103990	3117100	3106740	3161140	3125910	3322870	3317060	3505320	3550050	3693270	3840300	3912270	4212210	4282600	4628130	4857580	5057050	5406190	5876100	6597500	6850680	7594020	9302490	11503200	12342800	11685800	10331200	9163840	8383150	7770070	7425190	6901530	6685710	6591870	6491640	6567950	6921030	6856180	6804120
	-6.23813	3433140	3270920	3361200	3251670	3298640	3184150	3211490	3202800	3225830	3152580	3046590	3138320	3096540	3176660	3336560	3340500	3487890	3522410	3709440	3824950	3994140	4207010	4334900	4709450	4865660	5053350	5502460	5989070	6625120	6891240	7616580	9420520	11379100	12230500	11739600	10411700	9180900	8455120	7783530	7440490	6944490	6718250	6640910	6485810	6546390	6890980	6923130	6892590
	-6.21378	3330220	3315610	3340500	3288590	3251310	3196810	3194490	3221610	3240940	3160280	3020640	3161390	3054090	3169160	3299980	3348270	3479160	3526040	3761040	3861970	4001300	4196500	4437820	4695150	4901300	5085670	5547720	6022160	6616910	6936470	7605710	9473910	11367500	12209000	11906200	10401500	9163860	8430900	7840600	7380870	6993410	6730070	6612550	6525400	6546150	6812280	6959730	6909270
	-6.18943	3283760	3356360	3315880	3297620	3221160	3206110	3163260	3281010	3202290	3185930	3016290	3206800	3104880	3153380	3270580	3346120	3459120	3612340	3810940	3946600	4021860	4226180	4483470	4686180	4897990	5207000	5474640	6006910	6548870	7011440	7629030	9443000	11473300	12292600	11954100	10421300	9255690	8463410	7870750	7317860	7037110	6737030	6606280	6503550	6563160	6774710	6954200	6856510
	-6.16508	3348010	3299270	3270610	3290440	3241310	3203390	3189410	3261050	3163580	3165540	3060700	3226270	3128740	3147580	3284660	3309100	3502150	3622340	3810460	3974910	4048910	4270140	4434590	4720150	4905320	5208310	5472790	6014930	6505660	7052430	7659880	9510760	11409700	12439400	12020100	10400900	9266730	8490810	7902840	7367020	7061300	6731860	6575490	6393160	6678360	6730100	6869570	6806700
	-6.14073	3392770	3298410	3252490	3301290	3236090	3185000	3220880	3221400	3157850	3119870	3190570	3237870	3117600	3223750	3255840	3327030	3597090	3642790	3832920	4010220	4013550	4273600	4438330	4745420	4936090	5156640	5536890	6073340	6570480	7040390	7656900	9515150	11437300	12534400	11960200	10461100	9146330	8499140	7948260	7445880	7163590	6719510	6604030	6375670	6715370	6755470	6810510	6839410
	-6.11638	3350240	3308220	3231470	3338590	3176640	3170670	3170140	3187720	3194640	3088460	3287300	3202770	3143070	3304190	3217770	3391370	3563980	3677510	3858900	4004580	3976950	4244530	4431140	4800220	4902180	5175440	5537680	6030170	6639660	7022820	7651280	9518200	11618100	12585600	11885500	10639000	9191810	8531230	7966300	7508840	7268850	6767300	6686170	6430400	6690500	6743530	6877890	6907370
	-6.09203	3352680	3366060	3231800	3326900	3173870	3186480	3132140	3163370	3198750	3090620	3291770	3160670	3165310	3269760	3222710	3408220	3567250	3608210	3821780	4010440	3957730	4255410	4447430	4777180	4880670	5208730	5529930	6031670	6757880	7001690	7702560	9523530	11712400	12700900	12058700	10736300	9324360	8506390	8031540	7619830	7310420	6858500	6674790	6564430	6716030	6735160	6967510	6984840
	-6.06768	3371830	3313590	3324860	3314770	3250590	3227080	3127300	3159330	3164540	3154140	3247280	3171010	3140650	3221300	3217620	3440370	3616590	3567270	3858260	3913250	3964650	4264130	4433200	4720920	4887920	5272660	5580290	6064050	6849110	7004920	7748940	9562500	11794100	12705200	12068800	10795300	9415730	8489300	7936660	7628850	7322150	6945330	6582250	6607890	6696620	6836820	7066040	7067770
	-6.04333	3313760	3276610	3385110	3361620	3292950	3260360	3184340	3192860	3198920	3242910	3172800	3191290	3176060	3205000	3259490	3431650	3592110	3620710	3841940	3846200	4006080	4269590	4398590	4716760	4855310	5272690	5603860	6037030	6881680	6977340	7747210	9740250	11913800	12773600	12118500	10806000	9432630	8473710	8008950	7645570	7241100	6875830	6603340	6659020	6596600	6912350	7110080	7007490
	-6.01898	3317430	3386730	3429370	3340170	3318700	3258560	3213350	3152270	3240490	3264910	3111000	3223900	3165260	3235430	3297100	3389150	3553990	3666560	3803540	3956790	4068050	4276800	4456590	4791210	4836110	5205810	5600220	6055570	6777880	7004820	7756300	9764360	12058000	12790100	12219400	10652500	9405620	8510500	8042960	7667760	7337720	6813140	6784010	6645520	6554770	6902980	7114630	6995350
	-5.99463	3341830	3431110	3392080	3308860	3327870	3213960	3214490	3124240	3201190	3226840	3122630	3256650	3183040	3257330	3280090	3396700	3566440	3678100	3762320	4025920	4118380	4305570	4497610	4765820	4862410	5188550	5627630	6120580	6709520	7086910	7822420	9778140	11973400	12783700	12250900	10543000	9369220	8657330	7959470	7667010	7428900	6846870	6906480	6682350	6574070	6886400	7104360	6958610
	-5.97028	3353630	3343700	3419790	3301110	3274280	3163890	3239740	3180270	3186880	3196560	3149180	3241290	3188960	3261650	3260340	3439590	3584820	3664590	3762240	3997400	4116760	4389950	4479420	4751280	4940920	5224120	5674380	6093540	6619110	7128680	7951950	9840030	11817000	12902600	12287200	10572900	9283030	8724000	7958540	7665990	7358560	6959960	6968130	6691930	6630690	7008100	7147440	6926990
	-5.94594	3458610	3299450	3501360	3339350	3237090	3166560	3242120	3232860	3176790	3157960	3101220	3246610	3205340	3262280	3251900	3478370	3552520	3676540	3757950	3979370	4099250	4376550	4469950	4794760	4967010	5290230	5756870	6125850	6652550	7210430	7983810	9777150	11795500	13005700	12146400	10635600	9301060	8780430	8033100	7636860	7285930	7051300	6889050	6523530	6670620	7090240	7208910	6924860
	-5.92159	3493190	3391740	3442460	3387640	3282060	3203770	3227330	3242510	3125890	3207540	3122140	3238050	3193110	3223930	3273840	3459080	3553010	3777570	3820560	3987080	4101650	4353240	4438630	4794920	4965470	5315200	5740770	6116070	6701400	7293150	7925890	9740810	11797100	13064700	12088400	10617300	9361490	8782610	7994790	7630680	7283660	7011950	6743120	6511480	6693770	7045940	7234950	7075640
	-5.89724	3446010	3401600	3325750	3440800	3306030	3267990	3237660	3223950	3185160	3318510	3175730	3251750	3217540	3248260	3363270	3450260	3566310	3770000	3809930	4022740	4102200	4364560	4423560	4732750	4974730	5383910	5650560	6070820	6649980	7279210	7913640	9685010	11855200	12964900	12186500	10677900	9433330	8798900	8049810	7613230	7406340	7065850	6759830	6590650	6698720	7057170	7286050	7048040
	-5.87289	3368080	3392890	3362650	3433780	3275370	3302510	3285140	3210360	3237160	3340680	3189820	3287150	3259310	3252590	3385780	3499130	3600480	3720970	3814140	4051460	4083250	4290980	4439200	4759910	4996540	5442260	5627410	6119460	6664160	7236890	8020980	9822280	11863800	12949100	12226300	10732500	9451010	8756540	8018420	7632730	7491990	7081130	6820230	6557000	6654670	7008000	7196920	6980590
	-5.84854	3332580	3416310	3372710	3419870	3246510	3290310	3315050	3213870	3211540	3286700	3206260	3302110	3286740	3266390	3355710	3518030	3626150	3669520	3836320	4059590	4073740	4315480	4443780	4808070	5045720	5347430	5621540	6255440	6678290	7148410	8154810	9936350	11912900	13012900	12162900	10709700	9401430	8724570	8105780	7649740	7395560	7103380	6822100	6670350	6661960	7040960	7139020	7081540
	-5.82419	3408330	3400650	3348660	3379950	3271340	3281550	3280230	3240290	3245020	3260960	3269880	3275690	3335650	3344900	3344330	3511630	3593540	3685620	3873320	4075330	4136960	4349640	4440860	4808350	5052710	5313320	5683710	6362330	6762130	7197930	8046290	9996990	11955000	13039700	12065200	10788800	9467730	8808390	8225260	7627160	7381060	7181920	6784570	6717790	6739800	7139010	7174290	7043880
	-5.79984	3485780	3434550	3359830	3349680	3348620	3257540	3255460	3262810	3252330	3274090	3259130	3239660	3351860	3394520	3336530	3443530	3549640	3695000	3853980	4089760	4228210	4314190	4446360	4833730	5019370	5344030	5807080	6317280	6794240	7363580	7990520	9910410	12042200	13109900	12073000	10869000	9593080	8876520	8155090	7618880	7433290	7189910	6796050	6679270	6741100	7112710	7201580	6965680
	-5.77549	3447590	3521650	3393070	3352710	3403480	3290290	3292100	3237610	3208290	3269020	3229430	3290130	3274560	3369150	3299440	3446400	3527560	3706000	3804260	4078430	4228210	4347530	4511430	4876930	5021090	5363950	5785100	6300080	6801130	7451930	8019650	9947510	12231200	13256200	12242600	10943500	9661990	8854090	8155010	7661110	7540400	7189090	6847400	6751440	6701800	7001450	7326120	6955610
	-5.75114	3429330	3536700	3424530	3375970	3427670	3331340	3392110	3241820	3197520	3235510	3239740	3378720	3247610	3349660	3288590	3461280	3532490	3767900	3827440	4067020	4137920	4425490	4541780	4844820	5038530	5319200	5800730	6310240	6864690	7460040	8053710	9985250	12362900	13367700	12353300	11030000	9716450	8820710	8156350	7693360	7548570	7198630	6829070	6694270	6731310	6915960	7357430	6994450
	-5.72679	3499300	3522130	3448460	3413100	3411050	3349280	3400740	3249090	3278220	3217980	3226150	3332060	3270020	3348810	3316450	3472130	3580660	3769860	3824600	4042240	4092650	4468470	4557690	4860700	5076990	5250560	5820550	6298040	6867220	7417620	8110830	9945420	12407300	13329300	12450100	11007600	9654820	8826590	8240020	7709470	7518030	7195800	6820670	6523150	6844100	6894030	7234530	7002110
	-5.70244	3539680	3496970	3444590	3417530	3320080	3359850	3308290	3218960	3288070	3234620	3277560	3271580	3258130	3428400	3275520	3466400	3650190	3758890	3867240	4049820	4180960	4444880	4584410	4938470	5077100	5293460	5829250	6331700	6916270	7429240	8068260	9981660	12379000	13209900	12649200	10967600	9610220	8850740	8234840	7742300	7435530	7202220	6905450	6562580	6903960	7014130	7146220	6984820
	-5.67809	3573640	3506700	3463730	3466510	3278000	3351490	3301500	3239870	3280290	3267540	3277010	3216760	3243690	3461150	3310440	3513250	3743190	3784460	3955410	4130190	4273470	4443330	4610360	4932490	5067140	5377660	5867770	6397730	6921920	7525970	8031750	10044000	12373400	13228000	12753400	10943400	9685150	8862090	8139890	7785220	7511450	7159720	6918490	6793470	6825030	7076770	7185170	7066600
	-5.65374	3574570	3485070	3472750	3466750	3297980	3336620	3322300	3301750	3296270	3300340	3196300	3139410	3284650	3374220	3373890	3620170	3724990	3793890	4002800	4181680	4315010	4452990	4698150	4928490	5068540	5372150	5873830	6469900	6875370	7569530	8101270	10020000	12352200	13273800	12774300	10976700	9747750	8819720	8170490	7807250	7615060	7115670	6865340	6851770	6781350	7111030	7298850	7081750
	-5.6294	3508140	3490600	3470610	3458500	3337420	3327320	3325300	3296350	3309210	3292770	3180540	3141460	3349080	3330220	3450920	3641340	3653370	3794590	3878160	4165530	4323260	4510980	4780020	5017790	5163310	5332210	5856580	6492490	6922570	7474030	8166120	10000100	12518700	13434500	12876600	11021100	9715970	8793740	8218920	7796780	7570690	7172150	6971260	6751040	6775670	7118390	7382570	7002500
	-5.60505	3507990	3569600	3490360	3409530	3338480	3335180	3285130	3252230	3297260	3260610	3222360	3254820	3370510	3349490	3450020	3571540	3674850	3839280	3805440	4134060	4302890	4407690	4811160	4956440	5250050	5375330	5832520	6447450	6944030	7311240	8271270	10165800	12735800	13545600	12849500	11053400	9763800	8881760	8238690	7845220	7563130	7332960	7080770	6825950	6899420	7094130	7313130	6999290
	-5.5807	3557030	3588070	3541440	3376070	3336920	3374190	3359830	3232660	3284350	3290780	3273050	3249090	3324610	3402900	3451230	3539580	3773770	3810410	3864860	4154810	4296190	4288990	4768130	4896320	5187140	5456210	5855390	6448230	7011920	7439280	8145480	10346400	12725800	13526600	12895800	11101400	9776150	8944440	8281440	7980480	7645710	7459220	7088640	6973590	7006110	7080640	7300130	7167500
	-5.55635	3593440	3511260	3566590	3374230	3354800	3370250	3430310	3264390	3279370	3297300	3266470	3188120	3301510	3397830	3425240	3558360	3783030	3836660	3884680	4192660	4313050	4349250	4741020	4932570	5158350	5496680	5933410	6472580	7062670	7661040	8087120	10355500	12625000	13613300	13043000	11210200	9808600	8977260	8394960	7987110	7717460	7468970	7042910	6977410	7004770	7162000	7372610	7272260
	-5.532	3628570	3469630	3553090	3358410	3441150	3312790	3328430	3264380	3255130	3239180	3256660	3198740	3352200	3384850	3464010	3561130	3700790	3872620	3874670	4229500	4338870	4466350	4750370	5021850	5240510	5577500	5999290	6448980	7046390	7632570	8198760	10303900	12554500	13752500	13048500	11264900	9847950	8950230	8364050	7962930	7706840	7439350	7019040	6908450	7019760	7249590	7430800	7265890
	-5.50765	3693360	3521950	3538950	3451190	3396840	3297880	3254860	3274600	3255170	3226410	3255960	3262860	3379480	3403760	3447230	3568290	3680410	3918760	3897560	4218740	4364100	4538250	4796130	5065010	5301260	5659170	6003550	6508010	7103940	7565180	8216070	10320700	12669000	13710100	13088700	11419000	9994770	9067090	8293100	7968810	7584160	7454140	7007020	6874410	7127500	7285280	7371000	7214770
	-5.4833	3700030	3578430	3536240	3528660	3322950	3343140	3319340	3396150	3289300	3248640	3314880	3268880	3374530	3412160	3410870	3584670	3750890	3960410	3906680	4201150	4380670	4488360	4826470	5028650	5314530	5697170	5997590	6564160	7200030	7566520	8392070	10408100	12784200	13743800	13151600	11544200	10005100	9252560	8347810	8019570	7561000	7395850	6883550	6843600	7078550	7305080	7348700	7261150
	-5.45895	3650420	3561540	3468220	3484980	3345840	3386510	3369280	3483980	3319670	3281900	3318140	3278220	3370490	3366500	3507870	3644410	3779160	4006280	3925010	4240610	4382990	4543380	4796390	4994350	5322580	5669050	6018050	6602620	7208970	7612230	8453980	10466900	12829200	13826300	13105100	11681400	9938390	9392640	8523460	7967830	7595770	7345850	6869230	6851900	7021640	7342260	7378810	7264990
	-5.4346	3626410	3564030	3393930	3435160	3383830	3429560	3469130	3428280	3321760	3346780	3322500	3295270	3400220	3388590	3574870	3636180	3845870	4021270	3967310	4254060	4425030	4633500	4797170	5046250	5337500	5624950	6036630	6642150	7228340	7729640	8416300	10531300	12821000	13878200	13040600	11713300	10008000	9410970	8663710	7952550	7702040	7384700	6984990	6849390	7019050	7318250	7428040	7253220
	-5.41025	3589600	3633810	3379000	3434750	3435980	3443020	3495450	3364280	3343340	3450650	3367280	3342370	3429830	3410650	3575000	3643790	3804530	4005380	4010770	4237850	4430860	4714840	4880690	5118060	5372430	5569910	6027560	6673510	7268050	7736490	8439290	10555700	12780500	14016600	13151600	11735300	10184400	9381230	8680850	7961030	7776410	7437570	7116000	6882790	7008230	7238920	7476480	7224630
	-5.3859	3533310	3638910	3430730	3469180	3461100	3425650	3477560	3350380	3373330	3444420	3394790	3343210	3488330	3444670	3541020	3665900	3739990	3975590	4006420	4216690	4434980	4722920	4906610	5142870	5334400	5579700	6095470	6708250	7370750	7732690	8621550	10546600	12832200	14030400	13183100	11749400	10340900	9396650	8641090	8014320	7777200	7477090	7192020	6926390	7005680	7189740	7541560	7193390
	-5.36155	3507800	3612050	3520310	3511820	3442490	3405330	3437460	3382460	3413970	3407000	3379020	3359700	3496130	3470160	3526300	3693140	3757750	4000550	4015360	4195390	4440360	4720290	4860540	5095110	5314360	5592510	6155530	6720220	7350460	7728180	8745990	10606200	13011400	14044800	13285100	11729100	10285500	9334580	8572690	8051220	7757430	7466400	7204520	6913560	7137540	7191890	7497320	7171950
	-5.3372	3523120	3588600	3561420	3529840	3414180	3426260	3426030	3380570	3401040	3406810	3336460	3365040	3479730	3420740	3563700	3722910	3797930	3993070	4037730	4205500	4470340	4690460	4878480	5090020	5357090	5605740	6217670	6718810	7311590	7749920	8700610	10599400	13072100	14088100	13452100	11751700	10341100	9252780	8580360	8150860	7764410	7449370	7145100	6881480	7223380	7241840	7394870	7166180
	-5.31285	3600330	3562960	3555960	3553800	3543240	3441680	3391140	3305790	3306540	3405170	3366040	3386740	3475750	3378800	3617890	3678640	3824570	3981520	4090150	4191480	4487970	4657990	4936040	5164950	5360080	5659720	6245920	6674210	7385510	7755570	8617010	10533700	13028200	14118200	13511700	11882200	10377700	9370300	8684930	8210070	7782570	7468180	7070710	6948060	7183370	7312500	7460200	7268710
	-5.28851	3619940	3563600	3582040	3532970	3578450	3467420	3340040	3267840	3320150	3409960	3433960	3368210	3445430	3409670	3561690	3695460	3821170	4008830	4142630	4183380	4442340	4677970	4975220	5175750	5406630	5753380	6214880	6709200	7382490	7681350	8605910	10505900	13007200	14223400	13448500	11926800	10333500	9497450	8753020	8222260	7806060	7462710	7117240	7104020	7109840	7426350	7570750	7389480
	-5.26416	3597520	3594350	3581620	3578880	3573560	3466690	3358560	3346320	3333910	3452520	3455200	3388170	3418010	3502390	3547740	3707990	3835540	4014570	4119070	4229530	4447400	4739420	4985460	5111810	5513780	5760880	6261450	6759640	7311580	7626520	8537970	10663400	13000500	14286700	13499100	11888100	10229800	9571670	8773870	8147810	7847910	7535280	7173670	7136680	7076440	7493230	7587520	7398440
	-5.23981	3550030	3598060	3575790	3554910	3518530	3451480	3392130	3470490	3281140	3450490	3444670	3379320	3405860	3541650	3581300	3616220	3821870	4001090	4023260	4233170	4495190	4736390	4945420	5128850	5585560	5684550	6339520	6725120	7326480	7751880	8542220	10807900	13015600	14471700	13499100	11885300	10257700	9531530	8716950	8161620	7860500	7635100	7184050	6993920	7053900	7408320	7616330	7384160
	-5.21546	3536250	3552500	3570820	3553320	3466400	3481740	3453720	3487220	3268500	3430540	3458920	3379910	3419840	3499400	3559730	3561120	3830600	4006090	4039780	4174170	4522980	4728390	4940160	5108270	5583760	5709650	6303140	6725250	7408640	7848170	8609390	10902000	13122500	14695000	13470800	11867400	10283200	9534340	8666640	8178450	7866750	7734800	7338170	6951050	7101850	7365680	7598480	7376330
	-5.19111	3614150	3568630	3528440	3578210	3454950	3490370	3513860	3437310	3280320	3421200	3480550	3401650	3475830	3514940	3527610	3628040	3860530	4001760	4096260	4254540	4477330	4745240	4917160	5129960	5498440	5780960	6191420	6786760	7397090	7965140	8673920	10953600	13241400	14651200	13451700	11926300	10400700	9549480	8632690	8199790	7905810	7739120	7408520	7002840	7180350	7430870	7541740	7429020
	-5.16676	3717070	3663930	3532490	3579650	3470450	3517330	3494530	3478380	3376140	3396610	3434880	3394660	3494470	3547950	3568230	3752800	3893180	4017100	4149050	4328630	4526290	4741110	4945640	5214080	5455730	5827440	6151890	6815340	7357220	7975210	8599520	11006300	13341500	14447400	13583300	11918900	10550000	9592670	8692080	8307210	7928190	7721280	7271630	7052090	7230730	7456900	7475620	7422950
	-5.14241	3705050	3715110	3560710	3625810	3484960	3624600	3416830	3550770	3416350	3414180	3428220	3374740	3495690	3570190	3595990	3793020	3902740	4084460	4188370	4366800	4538000	4716040	4954080	5259810	5442080	5855240	6222790	6849670	7452630	7912350	8590710	11015100	13502800	14608200	13738600	11939300	10583200	9569280	8753990	8432200	7923360	7754320	7197680	7112540	7191620	7427300	7472010	7425560
	-5.11806	3651330	3742370	3589060	3602030	3506230	3652430	3434270	3527330	3444300	3440960	3429510	3411740	3464200	3579620	3498650	3782450	3901220	4113990	4219030	4429210	4558580	4746510	4978110	5200170	5507310	5839830	6274100	6851280	7576960	7891150	8703670	11054500	13443600	14802500	13893400	12061000	10643000	9518770	8818090	8503490	7881990	7788200	7285180	7104420	7159870	7483030	7399420	7432020
	-5.09371	3719610	3744360	3683070	3514620	3543670	3535660	3495390	3445300	3455260	3418340	3439350	3445560	3441380	3574850	3452010	3771670	3931510	4102450	4252670	4453450	4623060	4730220	4993470	5153720	5556280	5847330	6288880	6857490	7629030	7867060	8789800	11003400	13440900	14866200	13880700	12247200	10588800	9546840	8868130	8514550	7961840	7632120	7268760	7020560	7097030	7520190	7416320	7479540
	-5.06936	3786950	3715860	3738550	3501810	3527680	3440300	3526400	3445520	3479030	3427890	3487180	3473780	3382170	3555330	3450580	3783720	3910040	4060320	4219510	4439060	4560770	4636120	5034820	5206990	5510580	5898990	6289810	6957060	7689230	7921370	8754970	11044100	13592900	15009800	13776600	12304500	10665100	9559620	8868900	8330090	8054070	7562120	7274220	7100640	7113700	7567800	7562100	7578560
	-5.04501	3753760	3751080	3696580	3603980	3532300	3466040	3558730	3475340	3504570	3419590	3515220	3496450	3364710	3611260	3513630	3722390	3883920	4078780	4248050	4397480	4545520	4622620	5024930	5320980	5501370	6001700	6314870	7069270	7768230	8043680	8829310	11160600	13662800	15021600	13904600	12301700	10639100	9551930	8918620	8328930	8045200	7665790	7390200	7207200	7168700	7604300	7595430	7616060
	-5.02066	3682860	3753920	3695730	3652980	3615850	3546410	3568540	3479220	3557410	3444730	3468390	3533200	3422310	3648540	3579850	3718510	3918760	4073390	4298560	4413660	4498590	4719700	5054140	5328840	5587960	6024950	6283460	6979880	7694320	8144050	8956590	11161200	13809000	15022100	13962700	12241600	10616500	9601860	8944310	8312980	8002310	7755580	7316610	7173650	7147560	7551720	7558620	7660270
	-4.99631	3724560	3740450	3717460	3652120	3618860	3558610	3543590	3413260	3562560	3550560	3448950	3528170	3474030	3610280	3598890	3683770	3939650	4093980	4314070	4424430	4517470	4827800	5107010	5233690	5624660	6003050	6264130	6846040	7649750	8196450	8853120	11211000	13774700	15136800	14130600	12324500	10661400	9682760	9058440	8353700	7927780	7776770	7264700	7201560	7181840	7504970	7506990	7678480
	-4.97196	3755850	3721200	3728750	3632030	3584650	3560040	3524460	3387420	3503730	3559930	3485540	3496950	3518120	3640680	3602410	3673670	3961900	4097280	4270360	4465290	4684060	4829100	5076450	5253940	5530980	6005680	6269670	6861030	7649360	8106670	8851240	11230600	13788800	15002500	14302800	12472500	10743300	9707410	9104640	8335330	7940210	7742340	7303470	7216670	7194610	7493450	7562820	7741950
	-4.94762	3735100	3745900	3682100	3666980	3581460	3578700	3530420	3467160	3486750	3484410	3487480	3515560	3489440	3628500	3632880	3677990	3993100	4090580	4278260	4477900	4694810	4870920	5103260	5319340	5539850	5940150	6320780	6932240	7625620	8141280	8859480	11384000	13843800	14973100	14390000	12490600	10734800	9763120	9077100	8359690	7971420	7719170	7411710	7248930	7238770	7607940	7586310	7709220
	-4.92327	3699950	3779850	3690660	3650310	3620810	3599100	3567750	3518720	3509940	3453730	3484210	3507390	3436920	3626410	3627440	3713540	4010580	4152120	4311540	4372570	4631990	4873880	5078070	5369940	5578900	5923360	6454800	6995620	7758440	8155260	8943700	11367900	14024900	15080800	14382600	12424800	10735900	9820610	9026190	8450380	8138900	7563210	7359030	7238270	7272740	7603190	7611820	7628980
	-4.89892	3680310	3758670	3680150	3642400	3634270	3622500	3561170	3534610	3568330	3440090	3469940	3480750	3413670	3668150	3613300	3740830	4038560	4240120	4356400	4420850	4624430	4852160	5023890	5393800	5626800	5949980	6507870	7063420	7847720	8191670	8954970	11257500	14065400	15161100	14357600	12455000	10793300	9776800	9002290	8495850	8237310	7588490	7393070	7270170	7309690	7589100	7566910	7580770
	-4.87457	3745290	3705790	3675300	3668030	3633170	3575040	3519320	3560800	3561030	3439140	3526280	3452210	3485490	3742660	3647160	3786690	3957930	4239480	4356990	4538470	4589040	4867710	5045210	5397130	5673150	6075420	6495480	7170610	7885510	8231020	9035740	11326900	14115100	15360500	14326600	12584000	10874800	9733560	8955290	8555960	8164440	7698700	7468120	7279120	7226760	7566620	7627390	7590900
	-4.85022	3758470	3711150	3671140	3703710	3621340	3483330	3496530	3634860	3529130	3520790	3584990	3480260	3464760	3769710	3665840	3867400	3872310	4211680	4326960	4528440	4560390	4980490	5138180	5326060	5705790	6065740	6454310	7191950	7828830	8315230	9133320	11499300	14281400	15575600	14474300	12656000	10907000	9931450	9006210	8678000	7992660	7724020	7526340	7216300	7241130	7572550	7759520	7584620
	-4.82587	3764680	3771550	3679780	3772760	3674290	3506110	3533310	3558660	3548870	3530860	3582390	3471120	3442600	3705920	3624210	3915310	3867430	4151120	4301520	4495850	4597100	5002660	5202980	5298250	5718040	6083530	6478990	7203220	7822470	8317710	9186480	11546600	14435800	15538300	14583600	12775800	11044100	10150000	9119530	8676800	7919840	7721740	7507790	7214190	7374320	7675790	7867420	7564450
	-4.80152	3800290	3813300	3704530	3791780	3714980	3517210	3532950	3552640	3613200	3479500	3549590	3479490	3486250	3593270	3645880	3868720	3924600	4124130	4339790	4436080	4684250	4984430	5237060	5388950	5693480	6120620	6560280	7158250	7896720	8351990	9185380	11633900	14307900	15646300	14714000	12870500	11126400	10058600	9293050	8618940	7969670	7798630	7456160	7296490	7428190	7668700	7836500	7474940
	-4.77717	3824890	3819920	3730390	3698730	3670220	3555970	3555970	3518250	3600540	3438610	3505200	3549140	3569150	3575460	3710570	3837220	3939870	4132560	4389450	4448090	4766540	5004990	5265650	5521690	5765370	6151220	6624190	7149490	8007680	8398220	9163860	11703200	14326100	15821300	14847900	12968100	11161300	10008300	9299060	8620840	8105060	7847500	7418910	7328760	7410660	7603990	7756000	7505340
	-4.75282	3763910	3815840	3709430	3678710	3615820	3638990	3605330	3507010	3541370	3456640	3486060	3606620	3665020	3693110	3736470	3908750	3917280	4117230	4370220	4539230	4713030	5073760	5308550	5566530	5822240	6203270	6646540	7233120	8134060	8443330	9171870	11851200	14514900	15886400	14877300	13053400	11176700	10036700	9116630	8581200	8251260	7850320	7430560	7317580	7460900	7765980	7751450	7637530
	-4.72847	3779610	3809620	3650870	3750880	3636270	3605900	3640060	3494820	3536350	3487240	3542120	3575280	3704970	3793590	3735450	3972200	3929000	4122620	4368090	4567510	4655030	5104340	5319080	5554650	5802480	6277320	6682260	7386590	8269220	8557160	9363700	12000100	14656000	16019700	14834000	13039800	11222900	10160800	9058500	8681810	8291670	7871420	7441610	7282430	7475390	7723980	7864880	7717940
	-4.70412	3804060	3835140	3652860	3713630	3639000	3620450	3595700	3506790	3592660	3522470	3542080	3571340	3654590	3772510	3757410	3965440	3939840	4106480	4337500	4518220	4709130	5072470	5320970	5514950	5818000	6198330	6694640	7442480	8234800	8618310	9549430	12017800	14769300	16172600	14965500	13027200	11228100	10281300	9145300	8835790	8253500	7801910	7460120	7283120	7433140	7578560	7927800	7761820
	-4.67977	3816810	3887550	3696940	3644820	3637530	3639850	3584560	3602730	3589110	3512650	3542880	3634050	3629080	3777610	3760670	3916960	4015050	4155150	4319430	4527590	4729830	5057790	5307400	5502860	5770370	6268450	6696090	7453930	8147770	8625680	9601640	11966000	14856200	16280000	15219300	12998900	11120700	10287900	9294150	8838700	8274340	7744850	7457110	7354230	7404780	7676200	7960600	7775240
	-4.65542	3793190	3883000	3732450	3678810	3689630	3597530	3613440	3579620	3607990	3514620	3563800	3691060	3649320	3803420	3681790	3915780	4065910	4248490	4353050	4564560	4761460	5053620	5330880	5518030	5868140	6333210	6677300	7401590	8067420	8613120	9577170	12033800	14917200	16267800	15341300	13153900	11218100	10334100	9276610	8742250	8316300	7903620	7533610	7434370	7458070	7795240	8020600	7725150
	-4.63107	3742230	3847600	3643380	3731040	3717050	3576280	3603440	3535300	3674740	3571110	3611400	3732480	3655570	3734450	3663440	3860310	4083220	4310430	4455830	4593150	4807740	5099680	5337990	5511080	5956260	6343340	6692070	7428020	8101790	8640180	9649680	12211300	14938700	16523000	15512300	13436000	11400800	10399800	9253000	8857220	8260160	8066950	7673270	7417350	7527440	7767260	7943070	7623910
	-4.60673	3761860	3796050	3649300	3716120	3716770	3626860	3568190	3520650	3659470	3564880	3618780	3752330	3658730	3692870	3690880	3821270	4111460	4307370	4483390	4625270	4863350	5127330	5338040	5550100	6015850	6373730	6788520	7549650	8277310	8758970	9758240	12256100	15167300	16631500	15568500	13630200	11470300	10546600	9320110	8935210	8287440	8135730	7611000	7301520	7469320	7730680	7825350	7715490
	-4.58238	3796940	3810120	3734250	3737810	3695470	3639900	3538670	3519320	3591550	3554080	3606150	3769730	3667250	3694900	3719430	3855960	4095660	4296240	4437110	4605930	4823470	5118540	5278970	5588940	5979220	6402590	6870250	7624800	8348280	8782270	9732200	12373600	15254800	16609700	15634600	13649500	11497400	10457100	9470550	8965830	8362080	8196800	7592400	7308880	7578400	7818610	7770880	7750430
	-4.55803	3883890	3818760	3804940	3783700	3691840	3619800	3538240	3623850	3605630	3589980	3682080	3767140	3726870	3726280	3743240	3893870	4039870	4286460	4389540	4635810	4766610	5106080	5302960	5646920	6041280	6387890	6858250	7595100	8352440	8643280	9732000	12375300	15364200	16646100	15761100	13604900	11619700	10427200	9506040	8989370	8310120	8114510	7702810	7359720	7676650	7794020	7864680	7767750
	-4.53368	3903920	3854320	3795890	3799560	3693720	3630320	3531110	3677200	3634850	3569440	3602120	3732920	3684330	3758240	3786370	3959260	4042880	4320270	4403990	4694710	4807290	5108980	5344510	5681790	6193370	6321500	6798230	7462150	8222610	8779400	9715690	12406500	15538500	16721400	15738300	13645200	11708600	10579900	9512040	8942620	8328770	8089060	7706150	7409170	7645640	7824250	7950400	7898790
	-4.50933	3937310	3805130	3782810	3816680	3730590	3603600	3576500	3725590	3559840	3568950	3592430	3666160	3648040	3731090	3839500	3985170	4097380	4281810	4431050	4709780	4892700	5173830	5331210	5669340	6174040	6313690	6851390	7546550	8241760	8938910	9817490	12514400	15643400	16953700	15848800	13745600	11711300	10600600	9698950	8959740	8384470	8065060	7644540	7438420	7528430	7920000	7977940	7923010
	-4.48498	3933610	3731430	3775550	3820460	3734550	3606080	3618980	3692120	3567110	3640550	3674850	3687130	3719110	3752740	3869380	3941310	4187860	4289690	4377140	4649160	4900700	5168060	5431240	5739320	6070340	6411340	6941090	7646820	8352300	8886830	9976830	12537900	15770700	17116200	15900800	13862500	11738900	10517400	9777970	9059670	8360040	7941820	7583040	7411690	7399740	7846660	7995230	7944510
	-4.46063	3833340	3760360	3739470	3824040	3701850	3618690	3637640	3667100	3614310	3701020	3718560	3697240	3699700	3787790	3850920	3927020	4263690	4378890	4376680	4716630	4868050	5113100	5540220	5718720	6113710	6410500	6993310	7698200	8445000	8854460	10011000	12592100	15841500	17144600	15969700	13909900	11782800	10481300	9729710	9125880	8364580	7957360	7696660	7421880	7449650	7790500	8038420	7919430
	-4.43628	3875520	3834650	3765220	3784950	3750260	3622170	3653230	3681270	3601500	3686280	3691400	3653760	3712970	3723300	3771490	3963930	4215480	4370750	4412060	4766260	4922550	5140790	5517650	5647530	6209510	6379980	6939350	7759640	8532610	8975350	10076800	12630800	15872300	17124000	16123100	14101900	11945900	10677000	9697290	9091510	8405600	8052180	7815580	7457560	7631980	7813640	8103270	7818340
	-4.41193	3916430	3853040	3770530	3719460	3807460	3643420	3654720	3607630	3574440	3673670	3602810	3684030	3754020	3686980	3753900	3963040	4205760	4307890	4458090	4730390	4952790	5194630	5413620	5657170	6213100	6439400	6886110	7691920	8606420	9133960	10153100	12664400	15921200	17243800	16383600	14242500	12001000	10729800	9734790	9086290	8446990	8113650	7774280	7497750	7681660	7884540	8159780	7796460
	-4.38758	3996760	3816060	3792650	3697190	3796240	3639790	3705720	3619550	3570260	3751720	3616200	3765300	3737280	3759970	3774320	3937630	4242880	4304710	4529330	4728220	4960440	5172340	5405890	5742650	6194630	6487110	7021110	7732580	8642480	9171500	10130300	12658300	16000200	17341300	16641200	14272000	11970500	10667300	9887020	9112370	8527630	8186640	7685490	7554200	7518200	7988870	8179120	7854220
	-4.36323	3923880	3812950	3737840	3707570	3714450	3678480	3735560	3694850	3588580	3773550	3684570	3788940	3712570	3747590	3787240	3895660	4198360	4294910	4582570	4761810	4982450	5217640	5475240	5850030	6146530	6435290	7097440	7819730	8615340	9112090	10081500	12846900	15994000	17422000	16767300	14347100	12043700	10714900	9926040	9084830	8574790	8223440	7708600	7566930	7500620	8068790	8122530	7828430
	-4.33888	3819380	3851780	3725030	3750930	3695290	3743110	3681750	3646670	3579050	3685340	3625950	3794040	3736080	3677110	3901130	3941700	4191370	4250380	4583560	4760480	4968300	5321600	5529110	5853240	6235280	6354000	7082310	7771920	8532410	9049590	10164200	12942200	16072800	17576400	16777200	14298700	12150400	10751600	9852850	9093260	8618770	8281920	7761890	7626420	7533850	8006870	8063870	7735610
	-4.31453	3881390	3763470	3818210	3806460	3715360	3767850	3639000	3531480	3549760	3585720	3617780	3766650	3718280	3705700	3951480	4034140	4203820	4268080	4588870	4785720	4998370	5361600	5549980	5699160	6245310	6478430	7107520	7732780	8551010	9095330	10307200	12893100	16207200	17613400	16670700	14337800	12185100	10843600	9903810	9143270	8605970	8292610	7790890	7582030	7606640	7980080	8107190	7781050
	-4.29019	3901700	3711580	3836890	3814900	3749530	3736610	3709000	3564910	3558710	3588720	3685500	3695120	3679380	3795220	3912360	4041310	4270260	4373050	4603440	4876440	5025780	5368390	5521080	5573640	6202770	6567650	7196800	7913780	8688870	9139100	10329200	13085100	16244200	17772200	16821400	14477900	12122000	10822100	10044400	9181320	8690690	8213370	7823310	7563440	7696510	7904220	8096470	7871470
	-4.26584	3904190	3778130	3822790	3788400	3754290	3735750	3726800	3624030	3636470	3641150	3731800	3702690	3705810	3839680	3854630	4077330	4310210	4469470	4632780	4942870	5065870	5375380	5524960	5672690	6230130	6538970	7205410	8073820	8776690	9215550	10306400	13209400	16365500	18072500	16898300	14677700	12118100	10720400	10236300	9156210	8759890	8241430	7747940	7584710	7678350	7794790	8040040	7884510
	-4.24149	3895760	3846810	3796190	3794090	3727060	3764280	3707650	3644110	3636170	3675310	3761110	3778400	3664270	3802130	3850810	4125480	4297130	4403420	4716520	4936490	5063140	5392880	5547880	5859120	6278190	6660550	7197930	8038310	8811170	9302160	10347700	13216500	16491500	18342700	16908500	14675400	12289000	10728500	10343700	9196890	8789600	8190940	7740300	7646280	7658780	7811700	8054560	7930870
	-4.21714	3872600	3864490	3746420	3799630	3743920	3723950	3743320	3698320	3617060	3683980	3768970	3759550	3633600	3787390	3913160	4136810	4361970	4392890	4744610	4809860	5042000	5368280	5589160	5943250	6313440	6712130	7149740	8018850	8964220	9281320	10472700	13276000	16631000	18526400	16994500	14652000	12496300	10903600	10325600	9333400	8797970	8276500	7894970	7715150	7716480	8009670	8169960	7950890
	-4.19279	3959500	3814040	3795730	3806330	3782450	3701080	3727720	3721650	3635920	3678580	3723770	3722780	3699440	3848600	3948300	4157810	4400300	4438620	4733930	4778240	5039950	5325530	5617720	5943510	6240430	6579240	7137180	8046160	9037850	9333810	10434500	13476100	16782900	18708900	17146800	14748300	12473600	11108600	10262900	9468140	8739750	8365680	7981280	7676100	7800550	8124880	8205520	7897150
	-4.16844	4036650	3850170	3853690	3785060	3859360	3723040	3765330	3692360	3690070	3737110	3710120	3731890	3745280	3922480	3952020	4139250	4320430	4531130	4744470	4844710	5073890	5361930	5632490	5974030	6221980	6491450	7208310	8059500	8985900	9463020	10341900	13589600	16992600	18822000	17260700	14906700	12541200	11214400	10244100	9447750	8783070	8364460	8056460	7807120	7727510	8179550	8160700	7963390
	-4.14409	3978850	3904600	3828610	3778690	3867750	3770980	3765080	3678550	3735060	3788580	3759950	3725920	3832220	3895610	3969440	4122520	4230260	4492560	4733980	4879270	5161600	5470710	5628140	6000110	6324470	6586280	7228610	8146830	8974950	9539950	10372300	13674200	17133900	18902400	17404100	15025200	12600100	11234900	10246100	9337370	8905870	8385680	8153300	7871280	7610180	8138800	8197420	8121450
	-4.11974	3930660	3929020	3815380	3809840	3816590	3789630	3736810	3664590	3749010	3826900	3736160	3692710	3842650	3821770	3972230	4162510	4190210	4455820	4722290	4904880	5253030	5573470	5693430	6064470	6395850	6738570	7289250	8167340	9023860	9441120	10501100	13708100	17296800	18890400	17618200	15082700	12658200	11186200	10319300	9249490	8872760	8368920	8236030	7823240	7784220	8090620	8329950	8129090
	-4.09539	3917720	3962620	3786800	3816380	3837060	3802190	3791960	3622260	3762840	3864790	3746360	3710400	3841220	3744090	3943080	4173470	4295260	4528790	4659000	4987340	5244320	5527430	5722200	6107450	6415990	6834460	7382730	8187820	9117690	9455940	10580500	13732700	17506500	18842200	17783000	15078400	12681000	11135500	10259000	9260830	8933170	8343910	8151570	7788640	7980830	8099920	8359070	8088130
	-4.07104	3950060	4019100	3737930	3788450	3840740	3792200	3882420	3646650	3753820	3874980	3787640	3735780	3827670	3696360	3926300	4212040	4328450	4602350	4687420	4944920	5267480	5420240	5743980	6243400	6480000	6894450	7401590	8289580	9137300	9593340	10618800	13722200	17671400	18829700	17763600	15170100	12797400	11186900	10350400	9323350	9086940	8372000	8098470	7786240	7937550	8067720	8288190	8077820
	-4.04669	3984250	4038760	3761130	3781550	3858480	3771090	3897080	3696480	3762260	3807750	3765640	3721680	3787430	3819820	3947720	4197660	4370790	4567820	4667740	4955010	5269290	5407090	5785260	6236160	6469830	7034540	7430400	8318860	9204090	9765230	10776600	13755100	17728400	19052900	17845000	15108300	12751300	11151400	10318500	9497530	9023010	8346850	8083210	7797890	7901810	7985850	8261110	8180700
	-4.02234	4077850	3985950	3856730	3800400	3885050	3757240	3876460	3707890	3765510	3740490	3762450	3788820	3753330	3900350	3988270	4228180	4431480	4533960	4631000	5051900	5268950	5370160	5845360	6106140	6442510	7024080	7429580	8306060	9252090	9905300	10881600	13927000	17689700	19141300	17801700	15168000	12835800	11233100	10383000	9564850	8835390	8418990	8084430	7834960	7902100	8027890	8262620	8172270
	-3.99799	4087320	3939720	3912740	3848100	3800100	3793600	3855780	3733390	3716410	3792600	3739480	3789630	3829230	3751010	4034790	4232230	4473020	4525310	4722670	5040010	5268840	5470980	5821650	6097420	6475080	6948420	7353890	8475890	9421210	9954770	10855500	14070800	17571100	19266900	17795800	15231900	12960100	11308500	10408100	9547270	8933920	8494380	8081170	7806100	7774800	8080060	8217940	8205400
	-3.97364	3978250	3891300	3898100	3842860	3674400	3824290	3818460	3775360	3701960	3846840	3706540	3697110	3815700	3760820	4031130	4246430	4510480	4523580	4846630	5058110	5254110	5624020	5831120	6128590	6565710	6838870	7369240	8546520	9510350	9935380	11018900	14237900	17784100	19333600	17790200	15264600	12845800	11292500	10331500	9549990	9042180	8546650	8180370	7866830	7795110	8259870	8300500	8158430
	-3.9493	3956570	3922740	3896270	3903580	3667010	3866310	3738580	3736100	3669960	3783980	3747500	3773600	3826720	3850960	3996790	4292930	4536860	4535410	4829330	5093150	5261240	5597040	5811550	6222210	6566470	6855820	7507270	8575890	9445060	9952890	11069500	14226400	17929300	19294300	17824400	15460800	12776700	11341400	10374900	9590780	8996570	8567010	8182970	7836810	7970670	8382320	8373160	8047430
	-3.92495	4066880	3935970	3893060	3947200	3780790	3853990	3789980	3743590	3654790	3769350	3718590	3739750	3836990	3802300	4066600	4249000	4462480	4597380	4811890	5087130	5241580	5513630	5792320	6269200	6648940	6923500	7623490	8468930	9359950	9823030	11074300	14187500	17720800	19487600	17894700	15500100	12841500	11341500	10479800	9587500	9039500	8568130	8082300	7690740	7924980	8336370	8296970	8011580
	-3.9006	4149740	3958820	3883490	3899500	3924580	3884960	3840850	3787150	3673620	3764170	3737910	3749810	3812890	3856740	4068730	4285240	4356570	4686980	4848810	5095950	5237370	5494180	5878070	6139050	6688570	7036120	7688220	8517840	9408950	9937430	11029700	14172600	17620000	19550900	18008400	15552300	12890900	11404400	10590200	9578040	9116030	8658750	8103480	7783780	7846550	8322680	8297150	8086190
	-3.87625	4135020	3962560	3916960	3999790	3905430	3922020	3808620	3825120	3770100	3741840	3768930	3800400	3867790	3873410	3968750	4303770	4316300	4733650	4921300	5032310	5295550	5589630	5962940	6061100	6674660	7058480	7684670	8573410	9492780	10087100	11069100	14188700	17604600	19603200	18109400	15874300	13018000	11649200	10634600	9639830	9063070	8705850	8167650	7934210	7778730	8295840	8361730	8108520
	-3.8519	4098130	3979630	4001960	3988960	3846240	3887220	3795270	3826330	3881930	3754130	3740810	3815500	3954730	3796470	3999300	4207290	4390920	4694680	4895090	5013020	5339010	5734760	5963650	6118950	6671770	7008780	7665350	8597940	9427180	10057400	11189100	14315700	17817400	19908600	18273700	16009300	13196300	11731000	10511800	9743680	9105620	8721750	8189440	8026870	7785350	8259330	8506240	8230630
	-3.82755	4106090	4025600	4026350	3834930	3889090	3849590	3782310	3815060	3876140	3751690	3738730	3830040	3941790	3972540	4082510	4169920	4435880	4785400	4879130	5076510	5398230	5824200	6017280	6160440	6612890	7061170	7669850	8547530	9435830	10088100	11168800	14564300	18259400	19975100	18323100	16126600	13394600	11694300	10540100	9748890	9214080	8791300	8209840	8147990	7912150	8293720	8626840	8288170
	-3.8032	4108040	4030270	4003340	3837260	4039460	3816390	3887480	3830090	3820480	3780230	3767810	3834670	3982970	4114410	4134990	4226340	4486340	4837600	4869290	5205070	5433520	5738270	6096540	6277860	6631560	7120300	7662240	8381510	9487180	10121200	11287000	14747500	18392100	19912700	18368000	16041700	13428400	11592800	10515500	9768770	9326320	8783590	8217100	8133600	7972000	8282780	8611260	8251430
	-3.77885	4130920	4084300	4051430	3942480	4091370	3831270	3904350	3824240	3806360	3853880	3804330	3870020	3973600	4081430	4203250	4358350	4490610	4798030	4867880	5246820	5453140	5750600	6125540	6377760	6796980	7095990	7715620	8450280	9527270	10225400	11361500	14706200	18561200	19776900	18631300	15999200	13461700	11667500	10593700	9757370	9338580	8758540	8267460	8079270	7999260	8329700	8406300	8222980
	-3.7545	4099510	4085130	4155680	4004810	4085420	3896070	3913840	3877350	3835390	3924870	3853160	3868340	3932990	4090890	4284190	4457030	4549920	4759050	4869150	5203960	5414690	5774720	6073690	6352660	6878100	7115740	7866260	8754180	9640830	10298900	11449400	14679200	18632600	20013900	18595100	15947400	13535200	11835000	10615900	9876140	9432740	8631650	8296650	8012970	7937620	8351010	8322240	8298330
	-3.73015	4083180	4038440	4210630	4030890	4122430	3904320	3994260	4001860	3912850	4005490	3913310	3907870	3938240	4102380	4302120	4445460	4606200	4749200	4863250	5158130	5416530	5800650	6149820	6295920	6929480	7157480	7933610	8793470	9668860	10190400	11434600	14925100	18682000	20222800	18507700	16012300	13537700	11925700	10757300	9968310	9366700	8629640	8369940	8044330	7991160	8390230	8325590	8373120
	-3.7058	4162700	4067740	4213080	4027760	4124850	3885320	3976980	4005220	3889760	4023260	3936190	3890330	3989490	4147580	4261880	4438730	4600230	4768320	4879510	5138230	5498510	5850350	6207560	6399060	6918700	7170400	7949940	8777810	9657290	10185000	11441100	14966300	18649500	20215100	18448700	16255700	13372700	11966300	10885300	9959880	9379890	8750150	8364770	7977810	8080790	8442900	8359460	8342490
	-3.68145	4196230	4087580	4150040	3952210	4079550	3894770	3974220	3924770	3853550	4006440	3947170	3895700	4010340	4165870	4225410	4421330	4670110	4769520	4892470	5191900	5524360	5914390	6173370	6496780	6940580	7106980	7886100	8740310	9631540	10179600	11432500	14933900	18737500	20298900	18353600	16216600	13440600	11995900	10864200	10002100	9389140	8933160	8394260	7883620	8152890	8512550	8386360	8273320
	-3.6571	4224300	4144370	4080800	3951410	4021780	3979910	3989890	3914330	3849390	3937070	4007530	3944530	4006110	4166640	4230740	4397110	4701190	4836770	4911510	5232050	5495300	5929270	6181180	6514970	6962820	7166470	7899510	8883360	9675130	10156000	11612700	14921400	18738000	20321500	18543000	16210000	13409700	12043700	10912100	9989780	9234930	9024250	8371360	7868380	8124180	8460350	8417460	8130180
	-3.63275	4231680	4106110	4085720	4044050	3993670	4040380	3987380	3989730	3906200	3910450	3987900	3951170	3966050	4177930	4211240	4372130	4675390	4853940	4928540	5301630	5495570	5830000	6155730	6501150	6894240	7229000	7942210	8916600	9742840	10209400	11753800	14783100	18610200	20272100	18603000	16099500	13323300	11901900	10872400	10063800	9265000	8941600	8237910	7896950	8071190	8303900	8462100	8137480
	-3.60841	4183940	4105240	4118870	4058020	4013910	4051530	3956390	3972410	3914370	3866640	3939840	3942860	3982160	4148450	4174790	4431120	4658640	4868310	4982190	5337510	5535860	5788090	6142590	6456580	6816000	7231300	7963230	8942910	9838380	10276200	11620700	14878400	18734100	20319900	18470800	16110000	13361400	11910800	10747500	9955620	9339360	8871980	8236500	8003840	8125700	8294580	8496200	8197630
	-3.58406	4164990	4191820	4096940	4029690	4068340	4025180	4014300	3929300	3957240	3826690	3955550	3991500	4024170	4181740	4142530	4569760	4620110	4877330	5010750	5330930	5561400	5784170	6079350	6440150	6788290	7209280	7977480	8871840	9769680	10277400	11519900	14836400	18592600	20350900	18323100	16112900	13349300	11968900	10672300	9920320	9461480	8822210	8292220	8068220	8090580	8350550	8617540	8280100
	-3.55971	4244650	4254020	4131030	4058070	4106620	3979530	4066890	3919480	3979000	3934770	3976440	4040790	3999890	4215450	4140980	4655200	4597790	4895280	4967470	5340760	5601990	5830290	6104380	6419560	6905920	7175140	8017260	8812840	9636240	10294400	11374000	14865700	18523300	20210500	18336800	16008900	13372400	11967300	10680100	10018500	9529660	8825760	8329300	8076650	8064080	8470960	8670590	8275250
	-3.53536	4302610	4234910	4223980	4113180	4114670	3994320	4030890	3914210	3964100	4026990	4020370	4046300	4028240	4229780	4225110	4586830	4619210	4965490	4961360	5345000	5637440	5946060	6123930	6474430	6920970	7218020	8074060	8837120	9742570	10361800	11429300	14908500	18632900	20157600	18415100	16015000	13289900	11989500	10738300	10048400	9526090	8876460	8339360	8117350	8084560	8433270	8606220	8254430
	-3.51101	4222870	4199820	4287950	4195380	4166090	4035930	4006140	3957490	4035390	4105440	4025840	4059220	4042860	4170810	4270550	4519860	4660910	5036180	5033580	5360670	5599570	5940040	6147130	6520140	6910790	7194280	7965650	8795970	9853420	10332600	11502600	14799800	18540500	20293200	18491800	15810500	13348300	11791400	10716900	9957970	9508510	9001810	8323930	8193340	8106920	8323880	8559150	8236100
	-3.48666	4195900	4234360	4309880	4222600	4122960	4136220	3981040	4014810	4056710	4078710	4021710	4021030	4059000	4136160	4304380	4492050	4715300	5074940	5136260	5366320	5578910	5933700	6213100	6515950	6975370	7278900	7847170	8790330	9874090	10380100	11466000	14800300	18607300	19905500	18573600	15714600	13403100	11603700	10803200	9897000	9425750	9084630	8293950	8205240	8139090	8342260	8455690	8225220
	-3.46231	4229870	4253180	4326140	4140170	4140190	4151380	4027650	4023520	4027110	4009710	3982200	3993820	4112930	4103060	4264630	4540590	4765950	5023030	5149080	5375600	5624840	5883390	6181080	6539110	7013630	7417860	7791800	8835490	9814120	10442100	11478600	14808400	18693400	19757600	18553400	15749900	13533900	11566300	10785700	9899730	9428460	8935290	8308980	8154270	8094570	8362170	8477840	8271770
	-3.43796	4276810	4273420	4295020	4110770	4198820	4107050	4031160	3998510	4081300	4063820	3969400	4028470	4110670	4063840	4282260	4555890	4809790	4956670	5081210	5408260	5682580	5891080	6144350	6535860	7057410	7328820	7780290	8819310	9714860	10316900	11532700	14892800	18543200	19896000	18445600	15719900	13408000	11676700	10733800	10045400	9405000	8836480	8480790	8152120	8143750	8372080	8458920	8234870
	-3.41361	4375580	4264820	4217760	4100040	4197960	4131470	4010260	4004560	4121450	4177550	4034620	4098240	4097140	4103920	4266040	4473940	4755760	4918460	5070880	5437390	5675980	5934410	6177080	6571600	6965940	7189770	7766070	8753410	9764570	10215800	11641500	14862400	18372100	19913000	18235900	15654400	13297900	11722500	10740700	10055300	9408420	8829390	8584970	8101230	8200960	8353420	8362910	8201430
	-3.38926	4415870	4233580	4183710	4149940	4195650	4126740	3992890	4021230	4100220	4202660	4037210	4140050	4086600	4188600	4259600	4429500	4805930	4944900	5185130	5455230	5607800	5918650	6224370	6619560	6940350	7201000	7762330	8694170	9853840	10176800	11576500	14803900	18325700	19864900	18122500	15661600	13110900	11791500	10778100	10032300	9468720	8855080	8468360	8109170	8162620	8407420	8396290	8187780
	-3.36491	4404340	4198640	4210660	4276330	4188750	4123620	4051600	4078240	4002010	4178900	4088990	4123590	4118380	4235940	4271650	4502590	4893070	4975430	5279740	5498880	5538820	5888400	6204970	6612850	6999650	7329530	7869700	8652850	9865270	10114700	11540100	14857000	18308800	19826200	17917500	15667700	13006000	11675500	10725800	9958000	9489300	8875730	8345020	8132940	8137800	8460280	8446650	8174670
	-3.34056	4460150	4233670	4215850	4416140	4177010	4149150	4120630	4139000	3986930	4136770	4140640	4173820	4169360	4224550	4339170	4561500	4842220	4991550	5260920	5460360	5567710	5916990	6195170	6531360	7112860	7370110	7881630	8676970	9807050	10038100	11429800	14904000	18199500	19575300	17928900	15739800	12901600	11682800	10769900	9927700	9306870	8842220	8429500	8182520	8176170	8395810	8376510	8138450
	-3.31621	4470220	4244620	4272210	4413750	4186560	4237890	4206140	4149580	4066000	4109980	4134800	4266690	4146010	4263500	4437750	4646300	4797330	4999840	5188840	5404430	5598620	5853200	6186890	6468680	7117400	7340630	7812330	8752890	9735260	10112700	11320800	14756000	18155100	19415700	17904100	15542900	12917300	11579500	10715500	9879690	9245560	8834350	8524410	8135950	8165990	8262270	8404670	8229810
	-3.29187	4512760	4322980	4325690	4331010	4166840	4272330	4226930	4154050	4096760	4209640	4100850	4284380	4055690	4238400	4509670	4650640	4825160	4964300	5138980	5494190	5562300	5809490	6209220	6505290	7008810	7418500	7781540	8826920	9631560	10281200	11310200	14679700	17954600	19331900	17849200	15460400	12908000	11515000	10538000	9759690	9268380	8979540	8539770	8115730	8222490	8258290	8303800	8206830
	-3.26752	4548780	4458670	4316930	4227220	4204800	4238410	4259480	4148990	4158080	4198970	4141410	4230170	4116940	4173010	4488460	4547490	4860080	4968930	5202990	5499850	5620390	5906010	6221410	6658980	6904750	7478430	7875910	8865180	9607260	10250200	11493000	14483800	17753400	19446700	17870200	15533200	12907400	11528500	10523200	9790810	9373570	8946710	8403830	8154550	8172120	8249280	8210220	8106760
	-3.24317	4538310	4475040	4340880	4226240	4249670	4232890	4264490	4145500	4199090	4152960	4149370	4232950	4235080	4264400	4399940	4552250	4880180	5056250	5301560	5499020	5579660	5992950	6192800	6712290	6980470	7445210	7846860	8803120	9589050	10387600	11505800	14306800	17663300	19360900	17799200	15303800	12976500	11445300	10586300	9779660	9480640	8870760	8356010	8147800	8118830	8328230	8231700	8153250
	-3.21882	4547950	4488970	4383820	4333970	4265750	4282890	4222250	4173000	4186410	4164290	4154190	4238900	4310910	4355290	4415230	4670410	4864390	5104960	5297360	5456190	5673750	6087850	6318650	6675170	6988710	7379790	7852310	8830770	9699420	10443400	11349900	14321000	17629900	19265900	17780200	15118200	12953900	11466600	10627600	9740280	9379400	8948260	8402760	8087170	8144130	8366090	8256950	8162540
	-3.19447	4539100	4491720	4330610	4416520	4302970	4331950	4132110	4258420	4196470	4227230	4214150	4187620	4329510	4371440	4484890	4643460	4887680	5025050	5301200	5364980	5750730	6075300	6361650	6624540	6969390	7367760	7815880	8777220	9679040	10383600	11384000	14233100	17765300	19198000	17747300	15173100	12817700	11468100	10680600	9821510	9286420	8992510	8313230	7954510	8041780	8217700	8328620	8170090
	-3.17012	4506590	4452320	4306030	4450930	4307210	4333110	4171610	4270710	4192230	4304580	4263820	4225440	4318840	4380180	4497730	4586750	4869010	4924790	5337060	5450200	5654990	5991990	6335260	6541280	6996960	7380550	7811630	8721510	9554250	10226000	11324000	14119700	17762000	18893800	17493100	15126400	12682200	11366900	10620000	9791990	9266120	8877200	8229080	7894800	7989870	8211690	8354820	8223330
	-3.14577	4493710	4475990	4380660	4514540	4305390	4336100	4275670	4244200	4182220	4366320	4249720	4278150	4381210	4390630	4495580	4596420	4823240	4987250	5345760	5584770	5681920	5971270	6389620	6522330	6999310	7338110	7885250	8711560	9524420	10026900	11199800	14093700	17498300	18627600	17284600	14994200	12621800	11295700	10497100	9751010	9173380	8760750	8261700	7938240	8010970	8196750	8314200	8097830
	-3.12142	4529220	4531180	4449260	4512670	4317540	4334030	4305210	4254840	4233260	4397610	4223460	4265820	4470240	4420300	4519690	4600670	4826660	5052730	5278660	5618550	5769520	5971780	6399890	6554920	6934240	7187160	7981840	8578040	9420370	9966010	11118700	13997400	17360600	18456800	17203200	14750600	12679400	11200600	10402600	9718990	9115600	8734320	8229050	7938730	7936740	8146300	8293650	7926390
	-3.09707	4581160	4579600	4448900	4451210	4331210	4400230	4310970	4374030	4221060	4312740	4301630	4269100	4453560	4402750	4605680	4528840	4892060	5050830	5298050	5479840	5794940	5991240	6394930	6580450	6942130	7197300	8042940	8516430	9414010	9946820	10973200	13908900	17222900	18561000	17204000	14559300	12732600	11144900	10307300	9769860	9095840	8778930	8166010	7818370	7934830	8123880	8243520	7889810
	-3.07272	4606090	4599900	4492760	4445650	4367480	4471910	4284140	4410520	4210580	4303770	4443600	4329940	4410990	4438390	4572640	4566360	4912670	5024260	5302000	5455580	5879770	5945720	6373570	6611420	6863840	7308510	8026860	8550370	9580920	9895640	10896500	13857300	17120900	18436500	16905200	14690700	12773600	11132300	10211400	9714360	9166840	8791690	8105020	7734400	7935660	8066830	8237090	7844170
	-3.04837	4733200	4660100	4474790	4508610	4391220	4441510	4276760	4463870	4298050	4371500	4456500	4400180	4396630	4487920	4561870	4650050	4948730	5108960	5344170	5470510	5824530	5959290	6341180	6577560	6916490	7236520	7813550	8481990	9520000	9850970	10803900	13871100	16896900	18409200	16797900	14532800	12593400	11014900	10287700	9704840	9231450	8816060	8122820	7777650	7945120	8022130	8225220	7772910
	-3.02402	4768280	4690420	4460010	4487800	4468220	4358080	4338130	4429770	4409820	4426380	4390980	4399180	4417360	4531190	4587260	4789330	4912530	5185340	5353130	5581510	5785710	5950800	6305320	6537060	6946740	7073540	7775070	8371430	9392920	9912430	10672500	13688600	16769800	18108700	16687000	14469300	12454300	11033900	10262800	9712410	9304470	8667200	8137580	7745690	7896710	8011550	8260040	7894580
	-2.99967	4818000	4732380	4472010	4486720	4542470	4371000	4367060	4460510	4452960	4405590	4399830	4419630	4475560	4545110	4642640	4847010	4860290	5228570	5308140	5569670	5840170	6011300	6270430	6479820	6909830	7065480	7879500	8346560	9296490	9935170	10611900	13611400	16556800	17957500	16705000	14434900	12272700	11115900	10284500	9724020	9153990	8594730	8174770	7733700	7960310	8137860	8178700	7973620
	-2.97532	4841260	4736540	4472930	4466800	4583370	4452260	4428390	4491550	4435110	4385020	4424860	4436930	4569510	4578040	4657130	4838530	4917230	5223010	5395570	5572810	5821200	6060170	6181550	6524900	6828390	7216830	7864530	8509060	9280540	9890840	10822400	13527900	16500700	18002000	16550400	14226400	12008500	10943900	10323000	9647000	9059600	8623630	8041750	7715680	7965030	8088650	8139960	7955310
	-2.95098	4833980	4698080	4492480	4547590	4568640	4522860	4498200	4472600	4421330	4373210	4438360	4464530	4538490	4615710	4670590	4910230	4919610	5109250	5425670	5538640	5843140	6085220	6203620	6537600	6875460	7304700	7661720	8524910	9213940	9967420	10868600	13588300	16471800	17775300	16244100	14025100	12050800	10931800	10274900	9491730	8994800	8651860	8101340	7759610	7915530	8031360	8180090	7835470
	-2.92663	4901210	4745690	4562180	4684710	4617460	4597690	4559160	4509660	4395440	4355870	4463520	4407060	4574800	4616660	4730630	4967260	4935340	5082290	5452730	5521560	5869470	6135740	6264660	6559480	6876400	7286370	7614270	8481680	9282390	9723180	10844500	13621800	16295000	17549300	16285800	13835700	12051300	10800400	10256000	9421270	8839030	8577980	8134690	7834640	7932310	8079760	8143460	7712410
	-2.90228	4905950	4753290	4657870	4749890	4651930	4672540	4580620	4506200	4404850	4435770	4414240	4418150	4659960	4669690	4675420	4977940	4996660	5132100	5529100	5556540	5925130	6094860	6265400	6594110	6857810	7195250	7634080	8419060	9290920	9576800	10837400	13346900	16306000	17225900	16133400	13807100	12023900	10719600	10109100	9300230	8786350	8555610	8064030	7817500	7900270	8102770	8122460	7717300
	-2.87793	4991590	4751180	4670610	4802340	4655650	4640700	4620120	4545360	4420430	4558880	4404180	4527260	4679830	4689390	4698330	4905840	5121700	5254750	5540700	5633540	5919630	6090420	6123380	6589320	6826370	7258330	7747130	8463510	9234000	9494970	10746400	13194200	16094500	17174000	16025400	13690300	11920100	10712900	10027900	9266580	8740460	8529130	8055000	7836750	7865910	8150460	8070090	7638770
	-2.85358	5092900	4757600	4741520	4807830	4708050	4586710	4631260	4525510	4494170	4652130	4410840	4546950	4673960	4751830	4780950	4940160	5177580	5267070	5527950	5662380	5841900	6035120	6099360	6638120	6791410	7216920	7763490	8475850	9204340	9379080	10716200	12993200	15990100	17250500	15861500	13546600	11809700	10634100	9928100	9200810	8858230	8499720	8079250	7800570	7751690	7986850	8016700	7725070
	-2.82923	5053200	4895910	4925310	4817260	4717630	4547010	4624910	4508300	4565530	4605480	4466510	4584870	4656350	4823450	4822120	4992140	5199410	5269430	5538320	5659030	5758850	6000410	6173240	6534030	6721600	7148270	7626350	8397930	9107700	9438360	10627400	12970300	15778800	17275800	15677000	13431300	11653700	10532500	9872530	9199760	8857360	8379620	7962490	7842570	7717220	7942240	7962190	7808940
	-2.80488	5064950	4970250	5037200	4795420	4761600	4549770	4717420	4588820	4614260	4688750	4525030	4666050	4693670	4819510	4820830	5037150	5166590	5274780	5515210	5682040	5733720	5996230	6155970	6574660	6814490	7225580	7565860	8425550	9138020	9415040	10606100	13038600	15691700	16970500	15408400	13414100	11546000	10559800	9802490	9176650	8768820	8341490	7893650	7809200	7662140	7955860	8051490	7793810
	-2.78053	5091140	4947880	4942840	4768630	4797000	4647490	4773640	4710600	4660790	4783960	4452390	4738130	4780520	4741320	4830410	5071740	5133840	5286970	5524800	5729040	5794910	6077570	6199700	6675400	6881120	7236750	7490740	8344560	9017680	9401940	10529500	13003100	15626400	16563400	15364800	13355300	11503700	10516800	9867470	9222190	8794280	8221160	7874450	7833430	7588850	8020830	8080660	7713430
	-2.75618	5059400	4991480	4860210	4814020	4843060	4665660	4790270	4762540	4623580	4773580	4494660	4718970	4793280	4710340	4844650	5088500	5200120	5289570	5571150	5779130	5863760	6101010	6298620	6719200	6936240	7188740	7477020	8292470	8967950	9374820	10449000	12746300	15412400	16330500	15471100	13311500	11529600	10353400	10022300	9311570	8796280	8196160	7848460	7739340	7527680	7863070	8023030	7715040
	-2.73183	5048710	4976000	4834870	4887240	4811760	4674850	4769000	4737680	4650880	4720120	4551120	4700610	4789150	4748400	4830600	5051560	5291290	5370870	5566400	5792910	5819290	6096850	6361140	6691990	6826640	7219340	7491550	8319270	9060540	9356870	10326200	12603800	15301400	16318600	15346100	13137100	11546000	10313600	10002400	9274430	8790340	8238050	7838530	7683710	7621120	7804150	7905130	7692840
	-2.70748	5116840	4936560	4830790	4936560	4828660	4722950	4791860	4736930	4671870	4742180	4636690	4698010	4811230	4822130	4821850	4999780	5317150	5394410	5514850	5740850	5814360	6118420	6361030	6680080	6762070	7238630	7654390	8369920	9063280	9316220	10327300	12541100	15298600	16207900	15055000	13020900	11582900	10349600	9872630	9176130	8828340	8250220	7787300	7644970	7616200	7815460	7802570	7665950
	-2.68313	5174790	5011160	4947840	4955700	4892540	4749970	4757160	4803420	4718890	4763450	4710370	4723510	4829140	4884480	4900490	4996180	5358250	5266200	5534530	5707660	5836940	6143250	6334270	6740710	6870790	7255170	7721350	8324740	8882920	9390120	10380600	12459100	15079200	16177500	14951900	12988400	11458300	10320700	9769230	9163880	8757010	8268150	7752260	7690450	7528860	7689170	7770910	7600600
	-2.65878	5177000	5086620	5072540	4911880	4936670	4876650	4719650	4821460	4802940	4786490	4685490	4835440	4870400	4927470	4965440	5111140	5354680	5293690	5565230	5710920	5855720	6126250	6355790	6783570	6877500	7247760	7671150	8267620	8854170	9523210	10398600	12357000	14907300	16068600	14903200	12907100	11292500	10311400	9624250	9127060	8764700	8348750	7765590	7706820	7433420	7620400	7758880	7637460
	-2.63443	5190370	4974420	5053560	4924900	4963820	4991800	4791720	4839480	4825560	4863650	4657180	4917700	4977200	4870030	4985540	5177050	5306870	5329120	5568330	5664100	5897010	6099520	6351520	6750960	6807070	7185800	7682300	8303910	8980440	9547840	10333700	12380200	14733800	15897500	14719300	12826100	11232100	10256300	9741780	9039580	8706650	8264300	7642180	7674650	7460250	7540670	7678630	7734440
	-2.61009	5185890	5067870	5003820	4977850	4977940	5005280	4873040	4916640	4838620	4935060	4757160	4922810	4995120	4826590	4976890	5212560	5269730	5391590	5653260	5653240	5962820	6131980	6315830	6716000	6842750	7035210	7584280	8296840	8913280	9442010	10164000	12272400	14652400	15689400	14543700	12840600	11166300	10129000	9704710	8881900	8619340	8066700	7578650	7600660	7511680	7547110	7718430	7779910
	-2.58574	5213660	5244020	5097550	5060580	5001960	5050140	4906850	4926770	4877900	4893360	4878660	4972820	4962360	4852750	5007170	5256180	5261850	5509690	5716710	5746330	5984170	6217860	6325870	6654380	6933650	7014780	7509550	8229110	8668010	9360550	9967200	12166500	14706400	15395200	14441100	12714600	11075200	10078300	9524330	8793360	8571810	8009210	7622450	7553770	7598470	7659660	7855190	7821270
	-2.56139	5228290	5268670	5225600	5136970	5064470	5077590	4982940	4950670	4907250	4901870	4980180	5026790	4935410	4950870	5001700	5251830	5323140	5461630	5745910	5745960	5940380	6256890	6373320	6659630	6956170	7011390	7581920	8129530	8695490	9279800	9935700	12200000	14670900	15116900	14333900	12559900	11015200	10119400	9408340	8757210	8490660	8107800	7496870	7589300	7575570	7729540	7839340	7671710
	-2.53704	5329130	5255570	5224090	5237480	5091460	5088280	5018650	5001870	4966770	4991210	4934540	5011410	5008100	5078390	5015020	5300230	5415980	5369220	5620350	5679050	5892510	6238590	6462260	6733190	6926170	6987600	7586590	8130990	8740170	9146920	9931130	12182900	14492600	15058000	14359700	12546300	11049300	10070900	9367980	8731550	8461940	8203950	7395430	7553710	7512800	7799940	7766150	7421910
	-2.51269	5457410	5279780	5346440	5302890	5162220	5078530	5026260	5040610	5006540	5039210	4826490	5028120	5020570	5198460	5125150	5298040	5447050	5562680	5659860	5782140	5895510	6258440	6492110	6714540	6854880	7019940	7575180	8107770	8583340	9083510	9931570	12011100	14328100	15137700	14404700	12566400	10995600	9926030	9418290	8786920	8421370	8231600	7458410	7427720	7460180	7792360	7727940	7479560
	-2.48834	5543450	5372550	5403710	5273360	5199720	5120570	5085830	5109830	5039590	5064490	4869590	5033050	5090560	5181540	5176600	5296410	5372720	5607260	5799140	5926550	5950790	6257580	6447120	6624660	6864410	7046590	7508180	8149900	8652380	9095750	9986110	11875400	14258400	15095500	14294800	12552900	10860300	9909180	9349640	8847590	8390830	8171970	7484710	7353650	7395470	7728630	7692790	7502010
	-2.46399	5567910	5426350	5393360	5211080	5286180	5172520	5184730	5139730	5058830	5019910	4977950	5046560	5218550	5142230	5203810	5281310	5473090	5577040	5902330	5971730	5975780	6260160	6367240	6564230	6882190	7078470	7523320	8175110	8661510	9019600	9987300	11821600	14196900	15013600	14079700	12336800	10688000	9751440	9116640	8815850	8261370	8083850	7588830	7380650	7251930	7681140	7640960	7408980
	-2.43964	5567060	5437410	5430610	5258220	5415040	5199700	5243820	5114390	4999760	4945540	5058280	5040260	5196090	5104940	5206800	5310920	5646600	5641590	5871540	5957220	5997400	6307180	6276240	6601210	6879950	7114570	7565250	8017010	8648060	8957430	9874480	11841100	14136700	14803400	13903600	12163600	10598100	9691920	9110910	8673560	8284620	8138790	7722870	7355010	7353440	7637290	7642520	7466230
	-2.41529	5566800	5486120	5451300	5355550	5397360	5258390	5191150	5168900	4954050	5002360	5106830	5044180	5157970	5152290	5280320	5310070	5669430	5660800	5765300	5886590	6042390	6305080	6299450	6665530	6843000	7142280	7518170	7903950	8631080	9001510	9781140	11735800	13888800	14738100	13788700	12054500	10553100	9726340	9192410	8644340	8215610	8079310	7681400	7282130	7504000	7572220	7543890	7556190
	-2.39094	5539760	5517930	5435060	5444160	5408140	5357490	5198860	5259440	5038200	5129780	5087800	5054740	5080210	5242680	5340770	5374600	5642900	5627090	5722930	5875910	6084960	6260770	6419000	6771510	6860120	7139860	7397010	7968590	8659190	9093550	9757600	11506700	13760400	14610100	13654600	11916300	10556900	9649550	9219500	8757530	8145760	8080520	7606760	7369260	7407740	7579850	7573720	7569240
	-2.36659	5528600	5554420	5440280	5522460	5454870	5414470	5188470	5291520	5115960	5076580	4996190	5228370	5135030	5286170	5387300	5471400	5725200	5649050	5729750	5869540	6094480	6305930	6498830	6787030	6795620	7118770	7383830	7985170	8619290	9113780	9772130	11514500	13701100	14397900	13416800	11839700	10556700	9623930	9255390	8786420	8245770	8064900	7571530	7512710	7251120	7704890	7685250	7506350
	-2.34224	5610150	5639600	5517990	5509910	5491440	5398140	5178020	5376400	5079710	5023360	5006890	5367290	5184700	5360610	5377990	5516000	5724240	5727630	5838950	5857280	6075020	6324520	6505100	6818390	6728810	6951870	7457910	7956830	8529210	8999610	9774340	11676000	13683200	14267500	13254900	11765900	10608500	9696430	9219900	8648800	8316860	7971550	7569930	7501100	7191120	7764520	7716340	7457450
	-2.31789	5715720	5600730	5497640	5514990	5504310	5384970	5222270	5429970	5233150	5043310	5158200	5319630	5223770	5325370	5353050	5539850	5739220	5725110	5789950	5916000	6016150	6285840	6499990	6852280	6753410	6960350	7594510	7985450	8560170	8953570	9727050	11676000	13657100	14127300	13265600	11676300	10486100	9651590	9110770	8463650	8258810	7998590	7562180	7465370	7210700	7622610	7699720	7447560
	-2.29354	5760220	5533580	5439190	5569090	5481310	5384360	5361820	5428270	5400480	5094140	5254370	5325310	5289060	5261320	5276730	5571310	5713200	5706940	5810960	5945270	6027340	6259180	6503360	6859780	6813100	7053760	7558520	7980030	8556150	8983820	9541350	11412200	13541100	13948200	13177600	11716700	10422600	9506180	8988320	8323850	8188440	8064580	7547370	7359420	7295000	7484160	7612120	7381540
	-2.2692	5726860	5696940	5550320	5601880	5419400	5429420	5442340	5352300	5401330	5166630	5208440	5340180	5319930	5248400	5354250	5536550	5737480	5723660	5859380	5959340	6100690	6226990	6490820	6735620	6926040	7023310	7492230	7971050	8391360	8956130	9380750	11184700	13224700	13971300	13231000	11653800	10258800	9370940	8870450	8349330	8221710	8038600	7423650	7183180	7366350	7511650	7534180	7327110
	-2.24485	5804020	5748110	5672610	5601680	5367490	5479810	5408390	5293100	5360580	5295460	5229240	5383230	5314780	5257030	5451930	5553390	5737450	5758560	5919510	5907000	6196340	6264290	6500340	6658070	7046910	7070730	7537930	7951740	8366680	8915440	9435110	11089500	13050300	13960500	13107000	11547900	10081400	9382060	8936270	8407270	8249220	7990010	7323230	7119630	7289150	7492220	7528170	7265960
	-2.2205	5786930	5744390	5762010	5653170	5467300	5492290	5400410	5354570	5366020	5350220	5250900	5405120	5419670	5252630	5501410	5642340	5751330	5785400	5905410	5946300	6189790	6321500	6571660	6624030	7012450	7104210	7529730	7829840	8295150	8972900	9462600	10935400	13059500	13837500	12814900	11361500	9962980	9305610	8946550	8392440	8180210	7876040	7345430	7296890	7259930	7320740	7611280	7309820
	-2.19615	5819070	5854080	5791700	5708580	5652690	5476850	5459780	5417210	5314260	5344200	5269420	5392150	5434600	5278320	5491130	5643040	5742100	5856150	6013040	6005050	6190140	6348740	6649610	6519810	6951380	7051210	7404270	7924350	8241600	8951060	9453660	10876100	13076300	13643400	12824000	11253000	10048600	9262240	8926950	8353450	8057020	7788200	7456550	7476250	7312680	7341680	7617580	7360640
	-2.1718	5963710	5902170	5805590	5708430	5742850	5468030	5447410	5410310	5316700	5370740	5369080	5285670	5399830	5344860	5460320	5572340	5770200	5799740	6067520	6092550	6181750	6276860	6596550	6539960	6892820	7041600	7347660	8004060	8215870	8779580	9536140	10803600	12863200	13564000	12767900	11106200	10013900	9246150	8922720	8444380	8039310	7718670	7489960	7366900	7371270	7450620	7446200	7396760
	-2.14745	6014770	5883210	5779260	5626490	5775180	5455150	5422260	5419520	5397140	5433430	5358260	5305920	5447900	5399770	5418900	5737660	5797330	5764560	6043810	6118630	6159250	6205550	6579070	6658240	6847920	6995370	7306080	7913900	8264620	8515000	9482450	10782900	12623600	13388700	12551900	11024000	10044900	9312470	8935880	8499550	8064860	7679260	7490860	7265410	7338070	7542710	7464840	7258490
	-2.1231	5901070	5818340	5786140	5660770	5718240	5472920	5502060	5459090	5446030	5528110	5360450	5353760	5523870	5453720	5503760	5914020	5884890	5733330	6020700	6082880	6092540	6273390	6540780	6781210	6811310	6978200	7345890	7848580	8373940	8376650	9272000	10602300	12386900	13302900	12338200	10982800	9873980	9327870	8791280	8572790	8009530	7556600	7338180	7242250	7208670	7502110	7426910	7261240
	-2.09875	5945800	5843850	5733190	5773240	5754690	5496440	5619830	5491430	5477880	5611670	5398910	5331930	5503700	5421990	5632970	5898370	5876140	5720200	5994770	6018070	6112060	6275500	6557220	6717750	6801610	6941910	7295530	7712580	8386790	8378500	9219260	10615400	12283000	13139800	12218400	11017700	9707800	9307260	8664760	8410450	7840230	7518590	7259440	7216790	7119180	7471840	7451870	7235530
	-2.0744	6043810	5826930	5792020	5768170	5754890	5605690	5677550	5426080	5558890	5516620	5471740	5386210	5500530	5440220	5679430	5756920	5759520	5733790	6079410	6002150	6084080	6248220	6519690	6646610	6748940	6933620	7259990	7700240	8347490	8434470	9166320	10633800	12226500	12910700	12113100	10970000	9596650	9151150	8571870	8230720	7822630	7519770	7222960	7151660	7070910	7402650	7365660	7211060
	-2.05005	5996550	5823710	5879590	5728630	5711760	5670740	5657520	5474030	5559450	5400940	5434310	5484750	5427320	5570750	5674740	5686120	5729010	5853420	6119800	6006430	6018530	6237680	6529870	6584200	6805330	6927850	7278160	7705610	8206920	8417580	9086450	10583300	12067300	12589600	12081800	10835900	9517560	8983570	8497280	8131760	7746580	7514140	7344530	7128030	7138110	7419610	7301090	7331580
	-2.0257	5930600	5938290	5858380	5888170	5654820	5704280	5584900	5559090	5546020	5393700	5399590	5415680	5451140	5541150	5545570	5707880	5831980	5960550	6027600	6080950	6000000	6291910	6557180	6622800	6853660	6977860	7355470	7701990	8156920	8382890	8957300	10485600	11965500	12432100	11998100	10702500	9559450	8924110	8396290	8053930	7742930	7470420	7387400	7186690	7073400	7427770	7307000	7454330
	-2.00135	6017320	6018850	5777770	5860860	5709380	5689910	5675270	5632240	5552980	5490060	5441690	5485310	5563770	5504550	5602750	5736260	5871430	5991960	5953280	6157400	6071240	6345290	6533660	6719200	6941750	6898770	7306420	7718320	8102790	8231600	8952060	10337800	11874700	12366800	11823200	10643200	9542560	8940880	8371570	8075580	7735770	7485190	7255220	7228530	6991840	7398930	7226880	7434340
	-1.977	6106830	5962750	5830020	5846380	5892870	5829390	5787120	5613270	5617210	5538910	5507350	5582110	5570570	5525150	5730140	5747410	5986820	6040160	5913680	6176340	6118320	6273850	6516510	6832570	6960460	6871080	7289740	7744620	7997180	8237470	8995340	10224300	11749600	12283500	11605500	10460200	9476330	8966600	8347640	8147910	7794030	7545900	7176060	7165950	7035680	7303330	7218290	7274350
	-1.95266	6187240	5958570	5901160	5906520	5862450	5916930	5814940	5627750	5696120	5629610	5560520	5646090	5464590	5569730	5750130	5781450	6076940	6033440	5938100	6138570	6195880	6320910	6560560	6821920	6887950	6906920	7249350	7753540	7878350	8218520	8951580	10146300	11677200	12128500	11547200	10291700	9410460	8974670	8321460	8126000	7810490	7549260	7194000	7084530	7114740	7249530	7278850	7123040
	-1.92831	6277450	6007170	5995090	6001770	5793590	5817760	5770060	5653050	5723720	5635120	5634950	5682370	5456410	5699570	5696990	5699090	6089130	5967970	5972730	6123390	6251780	6340160	6547490	6701920	6823040	6932110	7198540	7696760	7841460	8224600	8882050	10055100	11514100	11899400	11482000	10151900	9309860	8896550	8323360	8150860	7724780	7485040	7110820	7075170	7089010	7224160	7337250	7106270
	-1.90396	6337920	6042920	6087770	5907860	5829780	5732120	5724980	5618230	5658200	5557600	5669780	5741350	5543330	5623310	5580000	5636910	6100310	5886610	5968560	6174020	6283400	6306590	6540850	6619410	6859710	6909500	7223260	7581890	7845650	8170560	8813270	10115500	11537400	11696700	11412600	10107800	9379390	8776840	8366680	8016740	7746960	7466300	7052980	7118350	7024500	7303390	7238410	7122100
	-1.87961	6364030	6122710	6024720	5832320	5877930	5777730	5767920	5622460	5732630	5578180	5701680	5809720	5592360	5517850	5649560	5721730	6029120	5884550	6007400	6226440	6229880	6348130	6540780	6645400	6831380	6907790	7261180	7570860	7852800	8127260	8780180	10192800	11469000	11691100	11410500	10192700	9420870	8766790	8330580	7942060	7790660	7488350	7074510	7113030	6946910	7364760	7151960	7171450
	-1.85526	6329430	6208320	6017380	5867980	5897250	5859350	5704160	5689720	5837230	5690320	5660760	5811000	5591880	5644810	5746460	5715450	5925120	5884850	6059490	6197510	6186770	6375420	6570890	6600000	6736420	6939230	7234300	7606800	7817460	8036790	8677790	10025900	11269300	11755100	11311400	10136400	9377460	8714110	8161920	7911520	7720660	7562920	7130990	7140970	6965100	7370970	7205480	7193430
	-1.83091	6314820	6327970	6070020	5899110	5885350	5931260	5615170	5731030	5844590	5728510	5636930	5741150	5631610	5743950	5786830	5736890	5951840	5902110	6069280	6087140	6237570	6355320	6629400	6612440	6639250	6949300	7194300	7616960	7762620	7929340	8600840	9896120	11136600	11688800	11123700	9973750	9286700	8650830	8061940	7889500	7615370	7601800	7161370	7116740	7033440	7331420	7168220	7110900
	-1.80656	6357470	6317960	5988560	5994770	5873620	5875090	5640970	5696400	5806040	5700470	5598360	5685640	5679910	5711140	5870350	5867710	5850470	5928180	6042340	6072660	6263970	6397950	6653950	6604120	6631600	6763790	7088050	7566470	7798320	7904440	8630660	9764610	11127900	11596400	11020300	9907110	9093440	8606250	8032480	7830150	7579130	7530260	7107680	7049230	6980730	7239410	7079700	7021970
	-1.78221	6437030	6239620	5905480	6024810	5921280	5848080	5648510	5624090	5782730	5603610	5602960	5671660	5648260	5723820	5875100	5819190	5925050	5932220	6124450	6174920	6260260	6438390	6601770	6620350	6757030	6702460	6973390	7471640	7794230	7945240	8559630	9686930	11116400	11465000	11002300	9950760	9020660	8572360	8013810	7675890	7578210	7382080	6999300	6966660	6978020	7159220	7031410	6936070
	-1.75786	6335790	6177420	5944400	5967130	5959830	5851570	5679860	5670470	5744530	5639490	5701920	5717020	5564180	5799060	5795690	5741760	5959500	5921230	6174110	6240020	6339270	6359430	6518330	6682560	6863140	6798560	6939410	7383630	7690550	7932210	8478200	9571280	10937100	11330200	10834600	9802750	8970860	8422000	7949170	7650960	7575120	7312200	6933820	6848560	7003370	7040830	7027540	6960830
	-1.73351	6199440	6200300	6040210	5967050	5978660	5856990	5804950	5720350	5825950	5714760	5734800	5720480	5485680	5749090	5675870	5813170	5962100	5979230	6172920	6184840	6331140	6274340	6642460	6704230	6832380	6847940	6979820	7364760	7625390	7758090	8309240	9503320	10792900	11055200	10680800	9668350	8921210	8322710	7994030	7646860	7453220	7332110	7023740	6945020	7034780	6999230	7035210	6982740
	-1.70916	6189040	6236960	6184350	5953720	6046860	5937100	5904270	5722020	5848340	5693340	5740590	5729170	5570630	5633280	5686560	5849020	6000790	5948620	6106030	6203690	6250870	6275020	6672960	6708040	6734300	6871800	7032200	7425410	7643970	7663490	8276480	9421590	10516300	10857900	10628700	9542750	8756580	8273530	8080150	7645760	7421750	7282510	7063620	7021220	7058030	6974720	7111610	7000560
	-1.68481	6219130	6307160	6159650	5985730	6041490	5949560	5910870	5782000	5782490	5733180	5787320	5775680	5635040	5624470	5720770	5814460	6038670	5949240	5988850	6281370	6203920	6264570	6688240	6672010	6740070	6785560	7079670	7380060	7646250	7728960	8259990	9385510	10463900	10876900	10561300	9496090	8565030	8252540	8092450	7641360	7466340	7270710	7074530	7018840	7085160	7023440	7123330	6958800
	-1.66046	6233820	6321780	6091460	5966870	6013170	5868920	5979160	5813300	5764330	5692140	5802540	5696950	5695510	5633400	5712610	5787940	6108330	5944980	5964000	6270040	6182360	6242170	6620640	6665580	6678640	6735690	7174360	7296930	7622420	7785490	8201020	9285700	10243100	10759700	10362700	9374930	8480120	8116420	8036440	7607140	7395990	7292030	6980120	6991820	7031430	7065510	7098020	6946520
	-1.63611	6359260	6289030	6142720	5994590	5935930	5778250	5891540	5816570	5829460	5688050	5728520	5693150	5807520	5687450	5666580	5852260	6115590	5924940	6026720	6204590	6259260	6244170	6494490	6666000	6608710	6769760	7069890	7276980	7490810	7858040	8168250	9209930	10132300	10484800	10290900	9223160	8482940	8012500	7997180	7524540	7283110	7217420	6881950	6935450	6914400	7045610	7043950	6944470
	-1.61177	6372120	6287010	6169010	6137640	5824420	5867270	5818970	5875850	5784320	5739300	5716530	5678200	5812470	5750650	5566520	5942590	6026630	5926340	6087590	6142130	6333940	6229410	6402470	6666340	6587960	6781050	6977720	7293200	7358820	7789400	8068540	9081610	10105600	10370500	10140300	9155430	8516590	7935720	7878310	7348200	7358230	7024160	6828990	6862590	6810540	6925310	7018060	6975440
	-1.58742	6338950	6320860	6099770	6270050	5903390	5942200	5820080	5874930	5744400	5714370	5710770	5698840	5705020	5807930	5574940	5913750	5951330	5900280	6151510	6153800	6329840	6251400	6396700	6578820	6565810	6710630	6963950	7253550	7261330	7694020	7903910	8957240	9974230	10265100	9913370	9195450	8460370	7872950	7754610	7423070	7368820	7062390	6863170	6905360	6759980	6872360	6896260	6896750
	-1.56307	6297750	6288850	6112900	6255840	6048660	5969870	5847990	5799340	5815230	5789080	5620100	5740270	5646930	5770280	5656910	5860710	5908980	5853010	6163980	6202220	6320940	6177440	6458470	6615760	6520370	6695720	6982180	7227880	7296130	7620260	7928930	8902170	9833140	10072700	9731220	9065560	8374910	7845900	7704630	7496420	7303180	7135680	6847650	6894400	6671210	6828040	6779210	6787130
	-1.53872	6273190	6260520	6149090	6124750	6111060	5992650	5901980	5791550	5921930	5882150	5593870	5784200	5677340	5732210	5729800	5818410	5895450	5916160	6163560	6235670	6200640	6101440	6488390	6613980	6511490	6674740	7000380	7192240	7349190	7487210	7929690	8827380	9708400	9856190	9705740	8919630	8252070	7811170	7661540	7392270	7263560	7075530	6758710	6795310	6669670	6791660	6779830	6669620
	-1.51437	6260370	6311790	6138490	6044580	6029980	6026160	5943180	5789980	5908410	5857030	5694390	5821840	5722530	5777580	5756440	5816680	5843480	5996930	6114030	6280230	6134920	6071550	6375890	6502350	6502480	6628550	6987050	7134720	7367480	7312020	7887800	8742390	9551370	9684500	9604840	8949590	8167580	7731420	7557100	7251560	7301330	6951030	6584820	6716980	6747690	6739470	6766570	6591400
	-1.49002	6343750	6342520	6062950	6000900	5955270	6065560	5964380	5881540	5888340	5830780	5711370	5897540	5707110	5796850	5686180	5888510	5839450	6007580	6027490	6221870	6201540	6179940	6316770	6438440	6475030	6570520	6927920	7069960	7308820	7352740	7888680	8610990	9409280	9598050	9409600	8802920	8143990	7658120	7462760	7203440	7270800	6887850	6505230	6646150	6714530	6722580	6718050	6556160
	-1.46567	6403780	6315120	5980950	6024270	5890760	6055440	5876880	5917460	5815390	5776280	5605420	5912820	5772970	5752870	5641660	5995140	5853560	5942050	5955130	6155980	6173610	6288750	6289140	6458550	6412760	6565590	6862520	7132420	7303170	7416330	7835670	8431560	9289530	9468160	9279480	8728590	8125610	7688740	7392710	7170000	7098600	6847560	6560290	6592690	6649300	6711420	6743280	6536360
	-1.44132	6344960	6285200	6022830	6051980	5829310	5951580	5830930	5958990	5763030	5701360	5529860	5772260	5803310	5703520	5694220	5979810	5851820	5857330	5908010	6108710	6135260	6278970	6138940	6506090	6378390	6548040	6775620	7100140	7315030	7431110	7721860	8303110	9191290	9438280	9166310	8753000	8042070	7701020	7344140	7262020	6970630	6803050	6651540	6613820	6637530	6587460	6684240	6475910
	-1.41697	6222830	6230260	6066800	5975290	5903740	5933120	5870130	5876550	5786840	5676100	5585730	5639410	5758260	5646140	5732380	5932820	5834410	5819270	5906280	6075600	6132330	6114900	6117440	6521960	6379630	6475680	6787500	6955190	7305170	7372570	7650800	8216180	9164960	9425230	8938690	8678180	8017120	7630240	7296380	7258920	6974220	6682000	6606620	6615020	6609220	6536270	6633170	6407920
	-1.39262	6275760	6225880	6093160	6012100	5997470	6046550	5902590	5819910	5838530	5722520	5673940	5636430	5700590	5616880	5794710	5874660	5779570	5834460	5963620	6020770	6069180	6054080	6196350	6509580	6377910	6479500	6704280	6852880	7207260	7232340	7600550	8173020	8944820	9316170	8777000	8448470	8015490	7549520	7184670	7045980	6938490	6626350	6571530	6652950	6585740	6652570	6635030	6383160
	-1.36827	6354420	6201920	6211760	6120580	6096980	6138180	5826320	5821870	5803690	5679700	5756750	5635750	5680550	5655570	5762730	5820970	5792920	5854050	6042200	6022910	6105350	6082670	6193710	6539400	6430890	6500430	6527040	6831630	7067840	7114520	7578120	8131910	8838800	9028630	8740850	8272330	7922360	7397540	7036310	6800810	6829850	6658500	6506450	6692920	6531820	6655110	6605720	6390540
	-1.34392	6340190	6176640	6182920	6126020	6168900	6075240	5733310	5864840	5751200	5636780	5819360	5623560	5648570	5665020	5717170	5839290	5810200	5793710	5930560	5974940	6087420	6093930	6160690	6503960	6411380	6465960	6530820	6878890	6988640	7105700	7463300	8074860	8818850	8811610	8737760	8146580	7737040	7302570	6980870	6777320	6691370	6663510	6428520	6568840	6462870	6624920	6531910	6401820
	-1.31957	6346130	6242510	6102450	6045990	6195780	6007790	5637480	5875310	5709700	5623850	5827000	5579260	5602370	5653670	5720380	5819080	5823860	5708800	5825760	5903680	6015500	6081240	6053400	6373490	6337330	6447190	6594570	6896110	6973080	7066500	7333680	7937160	8754120	8786860	8650500	8068370	7630160	7257390	6983170	6831000	6619800	6521320	6328380	6429690	6344540	6582350	6434750	6437360
	-1.29522	6322540	6274120	6083950	5970590	6069920	5889900	5655160	5907690	5731180	5755890	5721880	5582160	5578230	5611830	5737840	5820540	5810280	5619800	5848460	5901280	6003970	6061090	6088150	6187490	6389250	6489490	6605180	6788480	6917470	7008470	7253190	7788390	8716010	8671310	8398010	8002990	7669950	7265930	7002000	6799740	6613530	6531450	6321430	6363100	6196850	6448130	6381050	6429310
	-1.27088	6309900	6281730	5969000	5945620	5945130	5849610	5750370	5935750	5738650	5794160	5718550	5591600	5604280	5585000	5767230	5741640	5746520	5587560	5879320	5829670	5870950	6092050	6043310	6091080	6387270	6559800	6555230	6705920	6850510	6923880	7168240	7777660	8483590	8584960	8285920	7887480	7559990	7226630	6968640	6728280	6524690	6574700	6349380	6386980	6146010	6318110	6296520	6333000
	-1.24653	6255090	6236760	5921620	5973000	5945060	5916480	5776290	5714560	5711790	5648700	5724170	5594380	5538140	5632090	5735630	5668360	5734000	5614520	5886740	5849690	5793270	6023890	5971270	6042740	6270480	6551270	6413180	6615800	6781350	6876380	7171080	7701310	8280760	8445570	8274530	7801780	7406720	7252610	6914950	6681990	6463510	6420510	6273630	6278670	6116070	6260300	6309540	6290260
	-1.22218	6201790	6091590	5930400	6041640	5892580	6083540	5769610	5634350	5676450	5533240	5609320	5636320	5409880	5601490	5749310	5666590	5772720	5653260	5870420	5840400	5867870	5921740	6000230	5956660	6311030	6442890	6345770	6479200	6698110	6883600	7122890	7619080	8153950	8235690	8181970	7724740	7308720	7185730	6870620	6615160	6396660	6277710	6209550	6161670	6159770	6260210	6303630	6274660
	-1.19783	6263990	6012400	5905580	6073190	5898290	6060890	5818130	5633170	5707210	5548780	5547930	5589810	5484650	5572570	5772750	5652140	5786190	5706750	5845990	5867770	5900100	5909740	6041660	5997290	6262200	6361470	6354740	6430920	6685010	6761850	7015050	7481620	8017940	8057040	8029330	7628030	7210630	7077710	6771320	6551560	6352090	6246040	6156520	6156090	6187940	6229230	6204140	6140850
	-1.17348	6263980	6093770	5913040	6071490	5916270	5933760	5808560	5539580	5798990	5636750	5524110	5570440	5572420	5538880	5703210	5616050	5735660	5702210	5760000	5848600	5879330	5931100	6010310	6078210	6180370	6189280	6373540	6366010	6671720	6682880	6969670	7334350	7977640	7926350	7894970	7474770	7120500	6975180	6649400	6502660	6377690	6309970	6120000	6208740	6173560	6172940	6052400	6001590
	-1.14913	6359270	6200050	6028380	5977840	5911750	5871470	5780370	5572340	5791180	5657960	5542480	5605930	5528170	5471900	5604220	5559420	5680060	5724520	5753670	5891030	5900190	5907050	5913780	6112450	6080290	6222650	6404970	6289430	6629080	6607900	6966990	7233300	7940700	7897760	7802010	7304770	6952680	6923080	6599440	6427790	6355330	6258220	6100630	6236320	6177790	6202570	5951500	5943450
	-1.12478	6313090	6081160	6050380	5905820	5848170	5893230	5756740	5614470	5760710	5571860	5542870	5608860	5522440	5451700	5556920	5560950	5640100	5758060	5720410	5857440	5827950	5845130	5894570	6100040	6077740	6242140	6344250	6264330	6509640	6515920	6943350	7186690	7775510	7733000	7674290	7279820	6882500	6756910	6668180	6329870	6349730	6216920	6036560	6186630	6237150	6236100	5984860	5877640
	-1.10043	6195700	6016310	6033750	5937560	5813630	5892810	5769290	5606410	5660220	5528320	5514520	5544600	5589060	5391060	5577800	5539870	5655110	5770070	5634960	5863060	5706300	5802410	5886860	6080020	6062090	6186740	6226340	6338350	6488830	6511710	6921870	7192870	7517000	7677550	7625040	7240540	6909840	6607740	6668520	6265590	6428200	6136830	5906280	6114810	6292310	6124120	6016630	5798310
	-1.07608	6002790	6058150	6137400	5891910	5931950	5850380	5750930	5614990	5555030	5558600	5519020	5455830	5572830	5407660	5500670	5553980	5675660	5765590	5552540	5758610	5693060	5721130	5860470	6026310	6086860	6062410	6205250	6355870	6447250	6523390	6834260	7163610	7444070	7662270	7534160	7219260	6819440	6593800	6559360	6251510	6497670	6123070	5793570	6038170	6147220	5974470	6004440	5844460
	-1.05173	5901390	5961200	6080790	5917090	5990860	5866630	5703560	5629340	5526170	5631200	5529960	5473750	5504800	5474200	5440420	5642020	5688310	5660230	5509660	5725020	5715720	5692320	5816020	5903910	6001810	6027250	6220120	6237490	6330360	6472210	6682490	7052430	7445270	7643860	7398670	7130040	6688770	6582680	6468150	6225010	6401040	6123810	5871080	5950600	5983350	5943570	5941410	5863200
	-1.02738	5985010	5875170	5914530	5979340	5954770	5822910	5651900	5579630	5528190	5669360	5565710	5429930	5444900	5486860	5461710	5646290	5683420	5561780	5518040	5668740	5702900	5702220	5765320	5896210	5919000	6016970	6231260	6160200	6301830	6365550	6651830	6907810	7348090	7616930	7374950	6982320	6613660	6447580	6440130	6257900	6219830	6019750	5902620	5852510	5865830	5919370	5814130	5734050
	-1.00303	6081370	5913770	5944290	5927030	5890510	5881060	5655390	5468170	5518710	5609940	5529250	5429900	5382710	5481080	5433960	5618010	5660200	5579370	5534430	5614110	5668870	5653370	5706190	5902700	5884460	5992810	6125340	6199200	6217580	6339560	6630400	6785540	7165000	7482130	7292120	6894950	6576430	6373330	6370110	6270680	6131000	5938220	5842850	5771970	5794700	5968890	5706550	5721140
	-0.97868	6047730	5992600	5934650	5875670	5797120	5871810	5753510	5494180	5491050	5578660	5460820	5490760	5315490	5457540	5369820	5656690	5588240	5596450	5478480	5480700	5703690	5594580	5633950	5863850	5927270	6061350	6052630	6321120	6209390	6353140	6580290	6815120	6993370	7312880	7141340	6839400	6540310	6414370	6267310	6153480	6039640	5919240	5715540	5717090	5753280	5952850	5631360	5739500
	-0.95434	5992910	6006700	5819500	5803120	5740660	5813440	5767520	5562700	5526410	5536330	5419590	5511240	5241160	5446860	5355240	5629500	5498150	5621980	5474810	5388510	5740920	5530790	5661130	5809130	5948950	6059920	5981190	6300120	6274450	6311370	6501570	6826760	6930740	7261240	7052490	6791750	6389060	6359170	6222410	6050320	5920430	5928020	5707460	5722820	5739390	5840440	5568970	5657480
	-0.92999	6008500	5942780	5803060	5801230	5776140	5781550	5658030	5560830	5539920	5453690	5351030	5486120	5289740	5435180	5301220	5524970	5444310	5595720	5472830	5462840	5682340	5499350	5734180	5721950	5884360	6012680	5939470	6125510	6162180	6229010	6334960	6773900	6937760	7164250	6889400	6640020	6266020	6306030	6153280	5998230	5927850	5914830	5724070	5682070	5709040	5765160	5638910	5553960
	-0.90564	6024580	5936630	5759340	5865130	5727110	5644490	5551290	5533430	5518400	5433310	5304850	5425800	5346550	5304250	5297530	5434710	5382570	5463050	5364820	5437250	5616930	5581450	5702470	5612310	5738470	5896720	5893630	6068770	6089520	6124210	6190990	6828630	6849980	7040030	6730600	6530870	6273760	6240250	6127040	5969620	5879860	5858010	5759710	5684550	5756830	5717540	5671700	5488280
	-0.88129	5965790	5870500	5675650	5772320	5604010	5545420	5492530	5532450	5534980	5402250	5263990	5326810	5367700	5176860	5404540	5289990	5403810	5448080	5335360	5322240	5530640	5610090	5675270	5528610	5690710	5799290	5863310	6005730	5989150	6044230	6152150	6693270	6787630	6966970	6649960	6502320	6202990	6050830	5991580	5924180	5863430	5701000	5666010	5630740	5709330	5636340	5555050	5457810
	-0.85694	5911300	5655650	5628460	5654010	5519760	5546340	5499900	5503320	5490550	5349310	5285520	5280370	5301540	5145980	5347250	5269930	5359340	5413040	5394660	5264220	5490560	5526030	5563850	5459490	5697470	5676430	5842320	5965360	5970970	5995340	6118210	6529570	6797120	6813010	6632990	6466590	6128230	6070090	5921980	5798810	5904010	5695840	5571990	5535140	5599530	5652340	5506120	5500620
	-0.83259	5818260	5659340	5579010	5621830	5466130	5512080	5519870	5426680	5381780	5289770	5338820	5272770	5247370	5129350	5247160	5258000	5319230	5334800	5354570	5315320	5416960	5470040	5480310	5473150	5559810	5593510	5830760	5905560	6016610	5942470	6135630	6473830	6662360	6701080	6625110	6246170	6015010	6034120	5959370	5763240	5764030	5633260	5435150	5473460	5469040	5495260	5416280	5424690
	-0.80824	5732930	5681040	5639740	5596620	5477830	5504540	5452340	5273900	5356750	5174580	5392750	5300490	5228630	5091420	5152850	5248420	5254020	5201870	5261500	5352530	5403130	5314090	5514520	5458370	5497830	5598830	5762150	5704200	5895810	5931110	6149810	6382190	6593400	6546850	6458140	6092460	6004290	5947620	5795160	5667350	5716930	5570160	5475810	5487200	5387750	5381890	5317670	5428120
	-0.78389	5630210	5702570	5608930	5567350	5462930	5517160	5354180	5231030	5298200	5136860	5307100	5306380	5162780	4984610	5106170	5191690	5200230	5138790	5210820	5344130	5319680	5238740	5442500	5360400	5370590	5590000	5757090	5578430	5828010	5905490	6000010	6269860	6390720	6447070	6352900	6065290	6008390	5868180	5699100	5595280	5674790	5412070	5433490	5456190	5457340	5301090	5295270	5330640
	-0.75954	5569350	5690060	5492340	5488700	5494960	5417060	5282570	5338300	5228630	5201210	5301060	5206050	5108600	5042030	5108040	5145430	5116170	5133520	5127800	5262090	5265200	5236370	5392020	5370630	5347550	5448050	5663710	5613770	5841990	5796250	5936550	5985880	6217160	6306000	6299050	6028590	5904700	5718370	5697360	5564870	5564730	5358090	5344130	5300590	5381410	5237880	5309240	5191630
	-0.73519	5576470	5612480	5443350	5531070	5453940	5384140	5154370	5303510	5230810	5228990	5216500	5142160	5113740	5104000	5105350	5108080	5036890	5230640	5194860	5170350	5251000	5206510	5281250	5414020	5311040	5371410	5526790	5525170	5660680	5795400	5878620	5890930	6158340	6209490	6232050	5983690	5738790	5589590	5625260	5579970	5413790	5348000	5378220	5233010	5297880	5229210	5261470	5145950
	-0.71084	5607080	5458450	5466240	5476300	5396880	5367150	5140770	5257780	5223530	5287470	5150290	5057530	5050130	5027520	4986840	5064250	5065990	5245810	5207730	5094050	5303430	5219520	5224790	5345400	5307720	5261370	5432310	5508570	5564570	5717590	5799650	5980560	6105610	6217260	6095310	5941080	5612010	5570000	5563580	5543580	5413430	5294530	5395750	5208970	5226550	5224150	5173770	5072600
	-0.68649	5636890	5546210	5451870	5388480	5372970	5354500	5026970	5197000	5223540	5179610	5052830	4980800	4986690	4993520	4913920	5011460	5147180	5091950	5029180	5073850	5324620	5187600	5165580	5284300	5302990	5250080	5348260	5518590	5511590	5647020	5709480	5959130	6041050	6270600	6050770	5793200	5609300	5505240	5435970	5458010	5349170	5261640	5369400	5138400	5084590	5118310	5036720	5059180
	-0.66214	5594650	5589150	5344810	5240860	5330740	5300900	4958540	5154120	5049960	5079280	5029820	4973490	4901860	5003450	4919340	4961240	5032960	5032940	4903110	5022750	5226620	5074790	5141500	5213560	5245190	5205670	5307040	5484440	5498600	5656700	5700330	5962060	6051700	6220010	6095070	5707970	5561170	5467660	5381780	5334030	5244120	5296690	5296650	5163950	5062940	5083860	4973920	4993140
	-0.63779	5442670	5420650	5361580	5148740	5263160	5200370	4989380	5090970	4911690	5023730	5026710	4967480	4776480	4899260	4975540	4903530	4874810	5003950	4929360	4951860	5087650	5097160	5063460	5177420	5147880	5164000	5253900	5350290	5306600	5623530	5633020	5911980	6050890	6130660	6091980	5679230	5428080	5432380	5286110	5273800	5147530	5209770	5102800	5051310	5058970	5018710	4925880	4879250
	-0.61345	5360270	5317060	5328190	5157170	5204030	5054830	5039170	5004290	4872210	4989140	4939940	4845410	4702690	4815820	4893840	4899890	4853460	4903890	4921840	4852260	4996410	5064150	5024350	5103360	5201300	5162240	5218560	5138070	5185730	5555330	5534560	5783550	6017810	6045940	5969780	5595110	5346260	5381300	5176510	5236660	5103790	5137600	4992390	4964410	5002850	4987220	4904660	4909560
	-0.5891	5285390	5268990	5203460	5193900	5076060	4971250	5020920	4914220	4832860	4944000	4889730	4825220	4719590	4757700	4820180	4969680	4866220	4870710	4798710	4734980	4897260	4879680	5003080	5003840	5173240	5106670	5196630	5042020	5254850	5470460	5361870	5629810	5939430	5952450	5872270	5501850	5325510	5290310	5090680	5195430	5121630	5103290	5017410	4867750	4961370	4936320	4847060	4892380
	-0.56475	5289910	5207820	5216390	5144130	4945440	4906340	4987390	4837610	4832180	4839110	4770730	4802540	4702810	4668000	4794590	4868320	4832820	4828800	4769920	4682540	4819960	4764600	4948550	5056270	5102640	4983430	5092460	4947470	5303140	5430020	5273720	5512450	5803370	5823020	5807430	5492140	5317640	5248630	5084150	5109840	5056110	5024480	4977890	4735560	4921650	4828780	4707500	4841760
	-0.5404	5289300	5193500	5205170	5093200	4863140	4946640	4881090	4701880	4819800	4703330	4764480	4815130	4659280	4585090	4685810	4715150	4810010	4641390	4740150	4649770	4788470	4717810	4854630	4999050	5043480	4895850	4994750	4934650	5270890	5380540	5259060	5408190	5686250	5737360	5651590	5426120	5315830	5159080	4975280	5015900	4874610	4955770	4900450	4667120	4824150	4778510	4718680	4849920
	-0.51605	5161690	5158950	5165430	5044120	4838130	4991130	4764070	4627480	4900830	4669090	4637830	4773310	4684240	4496450	4538100	4669970	4718100	4642680	4683890	4611530	4781940	4614680	4771530	4881070	4945040	4776140	4884260	5018360	5173580	5138330	5185840	5422950	5579900	5659870	5512500	5320610	5221390	5126250	4957610	4944120	4738670	4856100	4841490	4659680	4702450	4716660	4689390	4742400
	-0.4917	4987630	5043440	5173530	4899080	4854120	4906970	4740390	4565310	4892480	4601510	4569940	4677510	4636890	4446760	4501380	4560880	4604530	4579180	4628540	4667380	4641400	4597940	4665670	4726850	4826230	4706040	4754730	4959070	5051900	4964800	5118670	5302260	5470130	5654060	5456990	5169110	5054350	5039460	4903420	4959760	4722340	4698260	4728500	4552100	4573920	4626990	4519380	4659120
	-0.46735	4953170	5040410	5022870	4746250	4849560	4809260	4714170	4475390	4705010	4514360	4550980	4611690	4549260	4451780	4400240	4489030	4391680	4531010	4533370	4641190	4553980	4530510	4609080	4610340	4709950	4661880	4733540	4875030	4943420	4929440	5064320	5279400	5405550	5550490	5331070	5119710	5012280	4965280	4812070	4858300	4651810	4646110	4640000	4613390	4600520	4667810	4490150	4533070
	-0.443	4913910	4937830	4906040	4695290	4781940	4767230	4677510	4414200	4627100	4455710	4463690	4579470	4485650	4374000	4391380	4328370	4254870	4484710	4509620	4598440	4498870	4413360	4501990	4591240	4564790	4632800	4757420	4831110	4866680	4957220	4968010	5088850	5254300	5381210	5255210	5039870	4888730	4877840	4736360	4764840	4610630	4590920	4522070	4590260	4542140	4629560	4420330	4472600
	-0.41865	4868760	4826970	4711430	4584530	4694560	4648830	4674680	4406070	4558030	4408310	4365330	4474260	4359550	4347000	4361840	4277680	4256670	4333160	4351160	4540990	4496160	4267290	4458620	4497970	4550780	4570920	4624310	4700950	4778590	4943350	4967480	5006420	5181420	5267270	5277240	4951140	4908690	4841000	4659700	4662380	4558180	4556900	4549660	4520140	4488050	4573770	4437000	4369400
	-0.3943	4842090	4687870	4580340	4587130	4581990	4515780	4520820	4396440	4452070	4323660	4299110	4450000	4335190	4202830	4263960	4312140	4256320	4246920	4232750	4450580	4422010	4347720	4403610	4504890	4549990	4512560	4537700	4719810	4776590	4922830	4974400	5001640	5087350	5243560	5146150	4891810	4854180	4796420	4649670	4549730	4599210	4513220	4530920	4453140	4410210	4466010	4352950	4334620
	-0.36995	4779890	4565880	4570350	4508800	4505410	4390400	4400350	4390250	4374880	4281770	4213860	4450930	4287040	4066490	4195210	4243460	4286840	4123800	4177730	4414620	4230370	4399110	4388680	4484150	4552570	4469380	4499310	4674750	4692590	4811990	4997740	4944120	5028100	5199470	5043980	4853840	4735750	4623660	4627650	4470110	4586770	4459560	4403840	4414260	4374070	4440760	4261570	4243230
	-0.3456	4707070	4523300	4490640	4460990	4392270	4352810	4365560	4288280	4338920	4199930	4212190	4280460	4232210	4030480	4123450	4181610	4117670	4090300	4067780	4343350	4184060	4271970	4361830	4379500	4452120	4460710	4468300	4553280	4615460	4750160	4877540	4814680	5014360	5065050	4949610	4848990	4613080	4518680	4610330	4413720	4528570	4344150	4354400	4357690	4276690	4382630	4223400	4088920
	-0.32125	4548300	4445950	4410780	4438440	4298520	4254630	4271820	4200310	4207070	4150320	4060450	4170970	4055830	3919990	4073460	4108570	3969810	4113440	4033790	4271410	4084080	4204820	4268040	4295340	4328700	4386960	4374220	4417340	4493600	4615300	4706130	4701180	4898630	5001740	4842630	4804480	4491740	4499090	4415770	4432350	4416210	4220060	4315470	4182910	4125090	4176990	4113210	4091140
	-0.2969	4457950	4359780	4298290	4337180	4237670	4184760	4098970	4072710	4176830	4124470	3945850	4078930	3864420	3838930	3940120	4000400	3985840	4044680	4025860	4175720	3952490	4124720	4174510	4206550	4221540	4307590	4244000	4244950	4338470	4475540	4570000	4615790	4788090	4961130	4751030	4699300	4523140	4507180	4286420	4352990	4250740	4170370	4210030	4119400	4099710	4100350	3944300	3988620
	-0.27255	4390090	4286890	4215740	4175970	4122480	4151550	3971430	3959650	4017090	4121440	3944120	3927480	3878840	3725820	3913540	3851610	3962870	3978440	3920400	4057940	3892200	3970090	4023570	4151050	4104870	4198500	4193480	4181100	4252480	4454290	4316430	4472510	4619540	4886290	4604790	4592930	4466060	4410770	4216650	4231480	4147280	4063990	4088510	4092510	4020530	4037030	3844080	3905070
	-0.24821	4231400	4164020	4149520	4060060	4095170	4097530	3930060	3892070	3917340	4012870	3810270	3878130	3861510	3694720	3801710	3746160	3890040	3882850	3770510	3924670	3874550	3909850	3919300	4028110	4029570	4027990	4062020	4140010	4177770	4284700	4163130	4380970	4478870	4709540	4464620	4511800	4278870	4233010	4015240	4093000	4094390	3949110	4041610	3964550	3856950	3970650	3859280	3834030
	-0.22386	4133420	4119780	3999630	3990630	4031760	4046780	3795160	3777200	3792050	3813820	3621920	3744480	3714240	3560670	3648290	3702600	3776710	3798880	3655150	3784350	3829390	3852190	3778800	3877100	3927660	3901490	3931530	4136020	4114040	4104980	4099960	4316030	4414540	4550150	4485880	4461390	4176000	4145590	3905760	3953860	3971110	3875770	3912450	3790080	3775510	3953530	3822370	3725370
	-0.19951	4006450	4081700	3910110	3914950	3947390	3911810	3700350	3703250	3705510	3707060	3467880	3597880	3558490	3497540	3685280	3707160	3615430	3664890	3589730	3624310	3692650	3699390	3688220	3757080	3809740	3847450	3846880	4024610	4033110	4056120	4109260	4282040	4324130	4460360	4452650	4378760	4065470	4084970	3915390	3857630	3869690	3772190	3660070	3619620	3671030	3796200	3764850	3681990
	-0.17516	3838850	3919390	3788600	3734490	3779100	3732960	3616140	3616480	3580220	3602180	3455460	3548610	3448430	3420180	3544560	3596140	3479570	3501800	3534750	3504050	3581960	3502160	3653790	3606740	3633270	3774350	3752510	3845630	3928400	3942440	4028580	4224770	4297980	4310330	4271300	4247540	4035030	3981370	3880980	3767430	3832040	3657690	3501290	3542030	3574180	3586530	3708050	3630620
	-0.15081	3771850	3736670	3629190	3575880	3612720	3575310	3529950	3482780	3486540	3520780	3436370	3413060	3427080	3278460	3339700	3435780	3349310	3417990	3390260	3404640	3471930	3400000	3528030	3497380	3456410	3592180	3643160	3644540	3852850	3817960	3929230	4106660	4210770	4186660	4057140	4037070	3869170	3858640	3768600	3681790	3672290	3568260	3461870	3442180	3465150	3462060	3514970	3502430
	-0.12646	3653170	3554330	3475570	3378510	3429020	3426540	3300920	3318020	3350330	3348660	3279700	3221830	3342260	3103130	3180790	3235660	3254880	3328140	3235390	3257290	3253430	3291020	3383830	3397710	3301380	3379720	3478930	3465590	3700710	3632920	3787090	3933470	4008720	4048320	3906620	3841350	3618950	3669850	3552030	3577550	3479600	3448950	3353170	3314220	3357350	3383890	3345910	3328860
	-0.10211	3361570	3259790	3227320	3183330	3265310	3256880	3062650	3009540	3140240	3048500	3063510	2993850	3120010	2877830	2942410	3016010	3066860	3120650	3012260	3046340	3033450	3125710	3235770	3169150	3145920	3180950	3229700	3237480	3461590	3457870	3488720	3716180	3773510	3856410	3717620	3662920	3425130	3453050	3312090	3359120	3281640	3245560	3139420	3220680	3194200	3210600	3148040	3131960
	-0.07776	3030880	3008860	2914080	2953230	3042930	2956400	2862550	2717570	2869780	2747510	2727680	2698820	2817430	2674500	2772660	2770990	2745400	2792570	2729080	2770720	2773080	2812640	2940130	2910870	2919120	2934130	2948820	2948700	3172270	3206840	3167840	3394950	3545210	3592830	3427790	3425680	3216800	3215130	3040970	3051070	3048720	2968510	2890000	2979640	2898780	2941530	2904500	2848780
	-0.05341	2696940	2719220	2553330	2562510	2649660	2539510	2577050	2440700	2537230	2420390	2344800	2388530	2474680	2365870	2452750	2441600	2372400	2414660	2402890	2503950	2478620	2428980	2547320	2626930	2573410	2622370	2622120	2673290	2818020	2885500	2880350	3029730	3223120	3259150	3101940	3091280	2927760	2860620	2701380	2700210	2691740	2664330	2592450	2567840	2549410	2614460	2531360	2505080
	-0.02906	2295200	2337240	2137200	2190160	2165050	2157420	2185610	2095550	2147320	2063540	2017770	2028140	2066040	2010800	2041290	2099710	2013580	2069880	2062370	2173730	2151470	2080240	2152970	2227210	2222910	2272240	2236860	2353690	2397030	2535570	2546660	2627000	2829800	2882140	2782200	2703630	2531240	2459610	2336470	2338960	2325330	2264000	2257920	2170870	2200750	2228380	2153440	2142280
	-0.00471	1892600	1924460	1780000	1815260	1782990	1841020	1752770	1748050	1824280	1714420	1687280	1712590	1677510	1662760	1675330	1717510	1700770	1728940	1728990	1816460	1779560	1745920	1787410	1811810	1891860	1894960	1893080	1978980	2004780	2100030	2149100	2279120	2400290	2488420	2429240	2308140	2138130	2078260	2018200	1987850	1969790	1868580	1909300	1837220	1886440	1855460	1829080	1810570
	0.01964	1553180	1563230	1507960	1488480	1469720	1511020	1417640	1455990	1502940	1406300	1391760	1424770	1365270	1367200	1372730	1384410	1425410	1422600	1431420	1503130	1458480	1482720	1501080	1501000	1578350	1578860	1597260	1647060	1680780	1747160	1762720	1938610	2058500	2154280	2105000	1998670	1802400	1748560	1730170	1654710	1644270	1584520	1604470	1555580	1602360	1569090	1544790	1513270
	0.04399	1287050	1287300	1269800	1244840	1243470	1219140	1210040	1207810	1213120	1194600	1170870	1197190	1151010	1160370	1142560	1156630	1196760	1195980	1220040	1261470	1211690	1251070	1270450	1308940	1334590	1344990	1347040	1403170	1427880	1501280	1507710	1647460	1799140	1869380	1827660	1724290	1568370	1499760	1464890	1404270	1422210	1351530	1371820	1324290	1341790	1324130	1310120	1302000
	0.06833	1131340	1113180	1099830	1084350	1100310	1040010	1060900	1039320	1020870	1040260	1020200	1038730	1023010	997948	988963	1028440	1037710	1046600	1059930	1092910	1056380	1078560	1105090	1167270	1170800	1160470	1179740	1238090	1262970	1315020	1331250	1456080	1633210	1653800	1627290	1522890	1411390	1323510	1288360	1246950	1271870	1184320	1213970	1172330	1162390	1164220	1160210	1153970
	0.09268	1036660	1021080	999452	970537	989601	948408	962488	946503	930374	924070	935233	934063	943550	912168	924149	934725	943956	955926	961248	982634	975622	957064	1002940	1050120	1047890	1050990	1082510	1125240	1145100	1213900	1232490	1331700	1499550	1517780	1500030	1403710	1316600	1215920	1171230	1153080	1167540	1095950	1098180	1068730	1064170	1085540	1078940	1062360
	0.11703	968010	966296	918573	924602	921620	905195	910775	904537	887217	857448	873792	879011	875893	862954	890995	851980	864295	888344	911891	897839	933274	883381	954829	950317	964824	987428	1020540	1043280	1076390	1144880	1173030	1260280	1422920	1457950	1424840	1329440	1257170	1155290	1093960	1086040	1090080	1056240	1021620	1007500	1005510	1031160	1006200	1011790
	0.14138	916176	913610	859370	895953	883405	854892	867746	858251	842219	812596	829474	833663	839689	821345	835216	817487	834919	832575	864197	872778	872852	842411	916490	903375	922753	945437	975548	1004120	1050580	1100780	1143560	1211090	1367170	1408680	1362510	1281010	1206160	1112090	1054280	1037020	1042130	1012530	972105	966656	953980	974562	957773	965887
	0.16573	871957	882254	833974	857014	857880	808853	846086	805949	809312	784348	800550	796350	813750	777659	773818	793168	803854	798424	826459	848017	840905	820297	874559	896942	908701	918866	930944	968636	1025790	1076480	1109970	1165020	1318710	1356080	1317630	1241640	1160860	1084120	1038450	1021650	1011800	965117	951030	937035	913846	932465	940324	912858
	0.19008	833339	863977	818082	820379	824299	795046	828869	765392	782734	752227	774591	765015	776179	754414	746159	770693	764432	780920	788792	844620	810859	798935	838822	887328	883809	901033	908752	939023	987854	1025140	1057620	1129620	1287670	1326380	1274710	1216740	1114960	1037330	1003230	993809	979420	925646	951956	913523	888712	897413	912493	870736
	0.21443	813378	840178	782814	783969	782762	776791	797166	748110	753648	736180	750261	734108	738687	729186	736545	755966	752272	774792	761390	828973	777817	781615	821101	850631	866198	872585	884467	921332	943365	998661	1028160	1115610	1267460	1284880	1244750	1182470	1065780	1010930	968471	972648	924845	894062	932280	877034	875097	861109	874646	846285
	0.23878	789361	809726	761897	756781	750979	748046	764725	745089	745780	728063	728972	710030	721963	717069	710292	740750	738173	763934	752145	771924	749385	768059	787097	814228	849392	849706	856118	893099	914900	973381	1005300	1101100	1254260	1245650	1215470	1139030	1045280	984292	933161	931247	896778	862534	884839	827080	855779	833365	846935	847093
	0.26313	781361	799090	735938	751196	731716	719755	731657	739337	749962	721129	708793	687113	716119	712482	688704	719045	721968	746073	737662	741476	748095	743530	788484	794515	834765	828685	838700	860964	896290	952493	971816	1092680	1201430	1235160	1193740	1107900	1019890	956495	905482	893306	891322	849558	849977	798411	832261	832444	821639	830121
	0.28748	777947	794659	705542	745630	711297	700136	699405	729854	736917	702409	690761	662915	716187	699588	670731	695688	701736	713489	712248	742014	756886	718392	772835	782949	792013	813029	824785	843198	887286	926505	948300	1072470	1166600	1217080	1169280	1096880	998711	937605	887925	863983	879752	840271	826467	783140	807366	819121	806426	794598
	0.31183	774106	756154	690074	720420	700124	692675	684444	692844	717772	676398	669919	668814	705592	680660	670592	668153	683120	686318	701755	718211	743805	712504	745520	766327	765492	792804	786296	834633	871548	898955	924123	1043420	1129480	1198070	1139190	1087560	975434	915538	874759	861692	867692	830289	797490	762513	790804	801947	777426	766455
	0.33618	761513	709216	689286	699830	702696	678943	676052	662074	696090	642228	654075	681932	686390	656296	663718	652215	666133	682185	685861	707045	716320	716870	716053	754111	751154	756683	761059	823628	845123	879848	893272	1013810	1103430	1171070	1125150	1028690	952577	894957	856592	847628	859753	803884	766379	746572	781528	777069	754649	762405
	0.36053	737796	690305	694522	694834	697252	674280	660696	641027	684571	642713	636317	670495	652676	622640	647958	654263	639919	675193	662246	692391	702307	713098	701363	741703	725475	727442	757484	800997	815792	866677	871238	981528	1088400	1145410	1114930	1014350	936936	863287	843234	826256	832190	799066	761755	750627	773734	772138	742974	751675
	0.38488	689267	687613	692263	682242	693198	664403	648522	622460	670302	637220	628000	659632	619777	601157	636487	639798	632516	668547	654515	692116	664686	694519	696810	735308	696693	711790	757537	780227	801146	846704	870196	962123	1077450	1130580	1090100	993971	921310	851304	832300	814468	800290	788320	751215	747791	748753	756484	733383	730010
	0.40922	649330	686078	663763	649980	679964	645085	643984	622035	658354	617905	615954	669363	616239	606275	620807	628952	638558	651704	652522	683641	634565	672406	671205	717486	675227	717610	749902	769286	792992	830555	855753	949752	1065100	1112590	1066360	988878	914738	827670	822166	814198	783011	779300	750858	737711	727104	748378	718603	713880
	0.43357	655267	683427	631907	622247	664609	637954	644074	603859	629489	607396	601053	655440	608916	620266	611054	626025	635829	641651	642239	677485	636178	647361	672691	685440	656677	748678	730276	770873	779938	809607	830699	931517	1070980	1093310	1051610	988667	897468	819947	816345	790798	770756	763371	743460	732949	716493	725069	695851	690392
	0.45792	651542	671222	635259	612391	646736	628129	632099	599940	609491	605208	593018	615175	600357	616689	613132	617722	611348	624981	627271	657392	638148	637544	660298	677530	658813	725622	712026	760431	755952	778041	803647	910367	1061480	1078380	1031420	967637	884963	846353	794709	740137	760814	722447	733700	719325	702356	695117	701905	671382
	0.48227	639528	658074	641062	607906	635150	610419	620631	597915	606913	599959	589082	585077	598877	595999	610949	589421	587563	607597	617176	650168	622139	640820	663719	684903	670014	689531	717493	739305	740263	768717	780101	903142	1019050	1056890	1016570	946976	871318	826737	777833	725547	746403	704795	710702	704660	695874	691683	714173	669149
	0.50662	638457	645677	639305	593479	624987	600492	611630	593117	586625	591729	589510	579990	593398	584867	585978	582275	586322	600808	603076	635709	610299	635677	659050	680203	681238	669152	721787	728051	734764	750137	777780	887280	997642	1038790	994199	937584	848770	794947	766827	719799	744066	696456	670933	690754	683639	696528	712617	670010
	0.53097	639689	636737	627399	599709	602413	601022	598519	576876	565958	594740	588063	586796	583010	573427	572387	596300	588856	597074	594586	613508	606843	627036	646514	674977	668472	689106	713558	717817	733186	720614	779714	875248	989961	1052700	968346	926605	820187	786194	762564	729199	740695	698480	666181	675562	672890	671823	691148	660805
	0.55532	613881	619775	619525	613758	592656	588511	595124	561863	567686	576441	575862	564548	576618	561915	571774	587095	578558	591385	592139	602868	603407	613124	636099	675108	639085	678015	704501	712463	737572	705629	779307	860932	987821	1034550	962973	922204	800110	777013	753025	731700	723224	703170	665928	674140	652229	654130	680556	655568
	0.57967	605874	606263	619198	602535	596335	587850	593360	554627	570947	556416	553652	540177	585534	551572	567993	560510	576486	579431	592108	576277	601933	600320	616709	663949	630780	658309	676916	706124	732878	707962	760723	846071	973757	1007600	974576	912241	799098	779990	737797	715297	696117	703084	643314	680798	650116	649417	673326	657346
	0.60402	618106	615431	621844	578879	594451	591047	587649	555408	552140	556032	542899	535090	587438	547939	558248	541605	583194	563057	600083	572864	599553	584758	616525	656275	625698	672574	654174	698901	723505	713609	745696	847523	949910	993872	979739	900054	808562	777772	729463	707895	684152	688166	623639	658670	657937	657771	655316	644360
	0.62837	620513	621138	616477	564215	592525	588076	572756	559834	535943	552393	539308	533777	585372	542007	554546	535609	568620	560285	589649	562032	605971	572428	610592	640502	642485	683045	651536	687629	715799	719786	744744	852164	928689	975279	962150	875485	807310	759191	725952	708120	677672	688287	623089	651114	654605	662367	646916	624323
	0.65272	612382	623210	606628	550565	590347	579374	570060	569486	529661	551599	527277	541590	566936	531236	548265	533396	541230	558542	567165	563603	617687	576594	597229	617529	649383	677973	665007	676541	699229	707695	752023	847316	917510	965996	933642	852887	800324	739199	736593	710283	671283	685955	633918	650233	651673	651715	646860	616300
	0.67707	594126	612976	603430	542653	582005	572991	569241	559988	536052	541974	522047	562289	552368	526378	537956	538190	520960	551892	551765	564096	607471	572007	581257	598109	648849	636468	661883	674988	689277	697810	749100	831500	913850	952570	906691	843408	799779	735778	732620	698484	676475	669337	635420	652821	649379	658922	649913	607392
	0.70142	589271	587457	599402	539925	570814	556565	560495	567273	533869	544719	509827	563451	541259	517090	526184	538017	520599	555198	543384	563032	584923	575080	563462	603745	627421	639100	653331	671600	697430	687248	747769	819685	905590	955784	883027	828423	790285	741508	709253	687328	681333	676062	640631	653859	644544	655202	651131	616217
	0.72576	581166	575030	586190	531029	565708	551933	543775	571052	524901	551765	500066	545437	520171	515009	511887	538622	519933	561498	536740	540692	574945	578134	559920	617446	603995	630516	625215	652297	681858	674766	746463	809579	897289	949667	870720	821322	777471	736898	694191	682901	687673	686621	639540	628839	652887	631382	649642	639968
	0.75011	573076	561097	578038	527685	572871	556663	518907	553128	515238	528423	493580	543688	499283	508926	515957	528260	515534	558733	531578	529672	559796	564031	562589	605512	607655	621394	619469	636197	671043	666195	739275	796143	889665	933830	887704	822281	759785	713497	688938	674686	675467	668529	638486	619770	649819	622023	641130	632020
	0.77446	585117	539138	554920	525242	580954	550806	508210	530882	516966	528878	509616	531679	499670	495533	524110	513961	516711	565191	539004	535659	563499	552309	554788	590221	604353	634787	640782	645029	665099	661930	735830	783498	884252	916050	901773	827389	750122	700078	674564	663436	652845	633815	635860	602668	634050	619977	629534	603204
	0.79881	588050	541398	544583	523947	565247	538539	513632	537852	524533	533713	499013	513632	512439	497813	529439	516392	520546	543559	546012	531860	562563	567671	548475	580498	590225	633471	640263	649597	654962	661990	714654	766812	886129	906447	894562	822582	749054	703274	656981	659701	633704	635786	626487	596728	618533	604808	612269	603343
	0.82316	570812	535169	554271	539309	541054	538464	526179	534504	518225	523456	489696	498096	511646	497873	530322	513788	522359	524394	546302	534265	550464	578093	558487	575621	573382	617311	622664	635159	652640	664124	697995	744560	882740	905236	875951	811670	744918	690110	659889	654262	640357	653923	623718	605041	595887	592358	596256	625470
	0.84751	562396	540613	552398	550167	531271	533524	535323	532892	517301	510113	507943	504943	489537	485963	529495	504508	510500	547064	529611	542289	544027	560653	561101	568658	567236	582088	616343	630087	653818	666481	703054	745474	857261	892727	864502	802609	726732	686670	670527	650188	644958	656214	616060	606414	589950	593565	592984	621146
	0.87186	569817	537658	535564	546309	546138	527463	536943	524965	521155	505405	507804	504928	482150	477634	534938	499673	506699	562272	513779	537742	540568	542255	538007	551577	583067	561025	612181	648454	648484	659799	703558	749807	841971	881188	851162	788365	705680	689249	669582	640992	630995	639717	598959	608547	594639	602728	601745	618409
	0.89621	559917	521511	527727	535015	542871	507006	521716	515216	508637	520622	492490	492084	489500	480801	522441	499267	511872	540568	504322	531371	544008	524097	535541	552291	572095	561713	631458	646371	649534	659972	680286	738440	841535	863851	834697	783580	711124	689106	668186	633473	618341	623573	602940	622279	598842	589905	619447	608829
	0.92056	534739	520122	512120	523943	524479	506112	511669	517981	497043	548148	492452	477905	487363	474628	498086	483187	516245	519713	497799	522373	547915	514310	524077	552269	567650	566229	631307	606336	644961	659212	665418	722880	833599	858422	841784	782347	735094	662106	673138	634778	599764	605861	594312	602024	599670	570324	616025	599587
	0.94491	522999	516927	524593	515502	529251	515820	518512	516636	504313	550020	498145	476522	482781	467141	479380	475169	504492	510050	491163	516544	546696	506326	515625	546693	569226	567365	606906	586867	629727	641163	670642	717215	831124	850891	840799	774557	748764	644672	654734	623942	586504	600392	584099	580032	596711	571584	590183	614920
	0.96926	511169	520760	527854	517953	527397	527336	516764	503482	510339	534059	495923	470630	488917	469440	470664	477811	492749	522068	496806	518303	529837	506638	509007	532740	571670	549810	581635	590582	612156	624186	676100	728819	831733	855339	834772	761689	724032	647601	633550	611473	592460	611932	570196	569015	596210	583564	563890	592973
	0.99361	507496	528284	518613	517409	522460	537724	501995	501777	508862	520426	487801	466753	499963	478461	473073	475049	494994	502092	489215	504449	515707	515520	509064	531431	577877	552378	579482	586747	602470	617365	671963	734946	829224	849872	819680	743003	691246	654985	631002	606790	592656	617043	566098	569312	593383	582778	571121	577832
	1.01796	517111	539554	515314	514628	513213	535034	476420	498245	505139	500303	472111	475743	495024	482496	474314	483296	490445	483874	487798	490558	519610	520896	522941	524126	565806	563984	582203	578727	600065	620339	655172	732663	811301	837156	802783	731155	681297	668991	643807	616494	583358	603348	574512	577884	569929	577512	578366	569380
	1.04231	524734	557463	521447	502107	512916	510884	479631	502769	508829	497694	481759	470284	483243	483119	476933	484085	470243	497866	491490	491140	516147	517196	535992	529664	567100	561063	573827	588540	590801	614395	640476	717313	793589	836306	793703	719461	684327	667374	646339	616035	581789	590323	569684	576880	564251	579844	580096	577065
	1.06665	542314	545479	531476	497134	521720	503268	481846	506086	502175	489730	481733	467641	463060	488278	478223	478975	456466	477660	491163	516100	503788	513919	532608	530033	555508	557668	566960	600681	585561	622409	626883	711167	783885	844811	781844	717148	680541	659290	642968	599440	598402	602637	559566	573066	550682	583695	575223	566778
	1.091	551985	546008	512503	505579	512853	517815	458508	514923	482484	476405	470716	467731	464390	479516	486412	491727	461640	463541	471724	528800	493103	512860	522757	531082	546424	552220	565948	577576	579847	631989	628026	698521	767470	848165	793210	719201	660862	648781	647686	594979	597540	600129	559732	589650	552524	583838	566233	552024
	1.11535	542483	533904	500458	498545	486093	521463	454929	509896	472690	466569	464697	471262	485909	460126	490392	490739	474856	481526	472258	520832	484158	517241	520479	507936	543205	540493	561222	540778	577830	617670	623140	686970	758748	827241	788454	725430	653872	631670	632861	596224	588976	580923	567058	578422	545174	581566	573926	554269
	1.1397	502764	512673	498540	491020	477995	504549	466423	486512	471657	463242	470408	458459	479908	434162	480395	472423	463482	476469	487064	502093	477582	518931	508439	489174	537123	546512	559694	550956	589521	603483	616735	699875	759748	804870	771659	733758	669562	624248	614837	587852	586060	562308	556104	558837	533984	563298	566560	547648
	1.16405	495783	486865	489333	481003	487140	489638	476935	479332	488278	463870	461016	455756	453378	437682	469014	451744	459196	458143	487260	502581	473431	517041	496513	495426	532229	546505	553677	571764	590707	598518	621542	693165	762400	799433	767869	729417	676123	630019	604369	578915	586560	559484	549693	546853	526130	541824	553908	548941
	1.1884	510760	487762	500165	486835	512477	477187	471401	474767	486392	460798	452473	461208	447910	456937	467082	456151	466246	446890	491148	506813	476646	512702	488568	497378	521299	537327	536474	567056	577709	609701	624265	688388	757465	791928	762477	722838	670559	625699	604648	581717	577977	559156	553771	541817	530623	555632	558096	551280
	1.21275	510565	495327	508517	491966	516153	468493	465543	473325	465232	459685	460738	462422	467713	456159	463715	471007	470431	460010	482910	490727	485824	497528	478375	486215	515867	529397	528245	552539	562490	611222	615046	680426	728514	792951	754754	705645	652304	614845	620263	586377	578850	551995	556913	532729	542139	553274	558401	547478
	1.2371	510129	494182	485020	481108	496143	477382	471893	471014	451752	458215	468457	452184	479671	442232	463643	464064	466355	465905	459858	474671	493099	486151	472093	501705	533256	523490	522935	548362	559792	597927	614967	665493	710351	784844	762439	686711	634648	612058	624681	580344	576258	543069	558893	552845	535744	547004	548144	553645
	1.26145	515976	490402	470584	477539	480082	481481	478529	458312	455021	466757	462572	445499	486747	446661	453499	448044	452552	458135	459422	464095	486474	496562	473529	509737	524387	514448	533279	559318	559502	582467	616092	696272	725155	757002	767045	682773	639464	617270	609901	580295	563220	534508	543130	561522	539748	548267	524994	544162
	1.2858	517159	493544	484596	481528	486318	465923	473796	450163	468602	476044	465881	449229	472877	451929	436154	444012	442231	464729	470141	463437	471623	488744	480601	502503	501303	510650	544041	550156	537101	565404	608351	708143	740671	739241	762304	675457	649650	628937	572875	571193	542171	524936	529667	554293	547238	550930	517843	529431
	1.31015	505600	500670	501704	486640	479125	463523	459459	441739	479885	465859	474089	446040	471123	453461	425638	450647	448488	463061	473623	467620	465753	487316	486989	501600	483749	517798	545535	533781	542834	563364	587964	701324	731561	737733	761123	661028	639058	636212	568059	555704	543755	518237	526503	537845	541263	543900	517820	531676
	1.3345	486518	492759	499264	490574	465861	464060	458783	446838	469759	451199	473059	446465	475739	442994	430870	467111	454357	450940	455583	466985	476691	492982	484466	499758	498520	528901	542208	530728	555195	566578	568691	681088	718208	743110	747054	657229	620665	628914	595926	554410	564770	516992	524200	533463	528228	538465	513609	541730
	1.35885	477410	488675	485538	478237	455931	470762	445788	455776	466618	454774	472905	453413	470248	440582	445798	469834	456263	453694	441660	461073	487779	478987	477518	492065	520550	527115	513419	537785	553998	578631	573476	663029	714383	740839	727829	661894	608483	625556	608960	565882	566388	521163	532365	541693	529995	537871	504567	525517
	1.3832	482800	484834	471842	467236	455473	470717	433298	448044	468715	464877	460471	460042	458768	434068	447922	453386	453774	446522	426241	459066	481665	473806	459651	469231	523236	512568	487742	518467	553035	589694	573811	664350	725671	740109	727844	670966	599839	613581	593205	565490	582357	517187	539473	533320	516974	529510	494862	509729
	1.40754	479942	488190	468576	462898	473020	455640	432095	439482	482255	457294	447183	442262	447245	428041	449775	455081	450296	433391	424714	461246	471036	469549	442942	459253	516040	501311	487723	508233	555113	585479	556339	659197	737184	728717	715132	669209	609599	589258	576292	565652	561861	514528	539386	526768	513895	521095	506541	495566
	1.43189	455936	471468	463044	459820	469994	453848	436110	436446	489454	441385	441495	447089	439299	433684	440281	456610	437716	436942	432012	458322	453267	470691	446405	459847	503116	498991	488574	500754	549180	581481	553781	654548	731591	707958	685358	660633	617014	578795	565398	563181	536455	521468	529652	516830	510297	526109	501875	499863
	1.45624	442532	453672	453322	457001	460999	447739	431708	433046	463042	439859	437949	441025	431896	436604	425382	445087	433715	441642	425932	447756	443946	478603	455865	476804	500152	504740	487701	488952	529915	585776	579569	627519	712532	697762	686038	647537	607182	578708	548628	559694	528045	525139	515139	496429	503976	529668	497686	511184
	1.48059	444602	444947	458157	451030	446001	436389	429587	430829	449036	444875	437614	423556	424712	432456	412235	435800	406294	409846	424316	433298	443653	487504	457508	487275	490990	513237	490214	491824	514979	575003	586975	613455	684127	705270	678443	621260	588236	574685	534600	560894	516456	526391	506266	494732	503311	514122	483357	503939
	1.50494	450787	443205	467867	441808	423788	432193	438317	437411	434744	450071	420044	428553	430946	426182	402565	435785	404023	389104	419492	424153	449522	495574	460591	479082	474933	511192	491366	489166	513224	558805	578366	604157	673599	702040	671773	605880	583055	566301	533343	551735	509581	525470	497943	505685	499589	496011	472728	479706
	1.52929	452721	455970	456366	441917	427763	429371	439803	439677	424844	442709	411374	443844	438976	419678	397209	423375	394251	399417	415908	418114	456715	471518	456211	467765	465793	505751	494692	474458	521272	536999	549396	609224	677018	696321	662426	615024	570835	558160	535706	528754	514781	518820	485029	512930	494972	495823	477665	471551
	1.55364	451673	469677	453243	442949	446869	432099	428613	431855	445906	434663	417239	427260	427645	412149	388448	406029	387897	417589	413611	419354	440258	451966	444815	453210	461994	498596	489943	479966	522740	529279	536374	613515	668510	685312	647913	612251	559841	539094	525904	514904	512795	503252	470505	506795	493227	500701	489411	478853
	1.57799	456319	470758	477314	446815	429922	436938	410426	432599	450227	441961	427718	407279	413839	405195	395341	403794	397805	408704	409423	414667	424000	435507	431004	441829	456792	485598	486060	485606	508011	534357	536359	609837	643888	662704	640886	589055	548783	530728	515899	508894	515150	483892	460959	497091	495972	503237	475074	484391
	1.60234	454911	460250	475663	440641	413351	448656	409802	434455	435972	443348	438599	397489	407188	396017	389831	402832	397944	390189	411803	404354	409137	420629	428703	427406	457059	481985	475238	483455	507921	530608	537818	579287	632525	650270	626925	566209	535428	538146	510947	504846	522924	465875	455702	488056	489730	495406	459380	480612
	1.62669	445713	445045	444990	431397	420627	444553	421781	434526	431550	435129	441141	398075	415503	389385	381296	396655	386777	380241	411382	394627	400309	410214	434091	413224	455125	477390	460594	483466	494260	511497	534757	547447	623972	645755	612946	571309	539891	534044	517137	496944	497074	465033	445471	460993	476213	472728	449845	467378
	1.65104	422928	427917	420930	414969	417890	423259	419789	428233	418472	422086	434136	391480	415518	388533	374252	387372	379441	367576	393608	394514	401106	403820	423725	414074	449047	470547	452289	473469	482907	486111	527388	540267	610965	641758	596357	569628	516230	525596	517773	508108	483547	473074	434416	436601	464009	448065	441604	461031
	1.67539	400041	399226	412545	422014	416970	409654	425353	412604	399101	416386	411851	385495	401750	384216	358651	391613	380735	359742	373106	399644	392909	402058	406576	416781	442179	465219	446875	471404	472673	485941	509988	545593	589089	628583	587206	564039	500863	519494	506545	501179	482331	467530	425054	434863	440720	447400	450661	451022
	1.69974	400515	398216	399791	416103	403087	412014	410889	400788	392718	411269	386656	391112	382882	381676	352438	397117	382242	360238	359484	398874	379366	397681	400241	412889	440663	454289	442555	468863	460917	503091	497166	548222	585599	629162	575884	560390	499510	501942	487881	480522	482764	454761	427365	441257	424455	453294	443156	426259
	1.72408	399835	406453	395879	410488	367561	411924	400985	394311	382604	394985	379001	377674	370218	375511	362387	388807	375941	358360	354618	392548	377009	395787	399297	410032	431839	446168	433547	458516	463714	498661	483332	544171	566984	614698	566488	547477	502209	481379	474674	478848	470204	451921	443477	440862	420721	442724	426399	409780
	1.74843	393909	406021	399141	404201	359192	403083	404828	376427	376555	376911	378749	362661	372919	360697	364841	370781	362804	345218	357201	372546	391247	392534	393123	403268	415364	440859	424080	447439	456182	478255	473500	535840	573641	590533	577148	535088	504999	471589	470862	477802	453693	440592	443530	432407	428651	439516	419503	407802
	1.77278	398412	405860	388031	387165	373894	389209	395052	370311	388698	374557	374617	355931	370924	358187	355024	371476	357701	340807	363153	358715	385446	383528	379445	398150	408932	426432	415546	446078	438290	474220	465917	530879	569831	589251	591943	520983	493336	476014	468985	462486	453407	434558	421943	418953	437287	445504	427839	413175
	1.79713	406415	398272	374624	370242	373387	377682	385724	376311	415339	377828	377802	356908	361565	349535	352532	372614	347967	342761	363432	356362	357799	367779	369026	386254	420641	412949	411335	444153	429068	461384	455517	526271	545108	590992	580641	515642	480417	478420	468985	454053	449106	432429	403381	408699	419398	438485	430846	412949
	1.82148	408067	385980	378295	366538	351065	370488	380231	375890	409369	396139	369214	354566	363533	349257	352596	363011	342959	340623	357183	349255	358303	352401	370545	386062	425591	396857	414417	443081	427393	443199	458559	511700	542874	596767	567274	519598	470837	472630	456135	453226	451499	421029	399287	407827	388754	411498	417777	415950
	1.84583	397255	372738	381721	358078	342663	375462	372497	379970	389956	402136	361386	351475	370121	345259	335600	358168	342354	331501	346907	337870	368432	344474	376723	381825	420160	390503	412483	440359	427532	436928	454121	499295	545868	581979	552577	516687	480763	465261	434695	443966	454171	428017	400261	413352	377595	389204	412239	406964
	1.87018	377181	373174	367203	347081	345343	361952	377794	365036	372344	365680	364259	349351	366575	329115	322867	346153	336939	328488	344895	326933	368549	341412	372034	371575	400503	391187	398309	429895	427272	429851	454633	491133	558844	570418	553175	515973	485015	469201	416987	428074	448707	425125	396209	412265	378471	382216	420902	397308
	1.89453	359188	373087	349682	347584	347393	353900	376783	343399	351424	344632	361728	349505	362441	321124	310486	341036	326727	325794	337785	319961	358702	345676	374779	363044	389189	389172	388860	413235	416894	428571	450258	492084	559615	566834	549144	514743	466223	455985	411922	414123	433664	408831	396318	402779	386510	378785	425139	397658
	1.91888	345619	356789	336680	356779	348106	361918	363439	343880	338166	349377	349415	347907	349292	325099	319499	338605	326607	327349	319347	318274	354848	346469	383942	359995	383784	385566	393763	403527	406038	443342	447776	490512	547985	549073	532939	507675	452733	435388	416370	408470	422729	398510	403723	392304	387758	386300	403478	395270
	1.94323	339325	344392	334725	358667	345122	366396	356393	352071	341115	356931	337571	348779	329572	325505	319364	334995	316501	323202	308052	318841	347914	344023	381584	367067	383807	377539	400931	393954	399933	433769	447200	483012	545646	541098	513410	484731	458117	414341	410967	416504	412569	392100	391449	375084	377298	393455	374373	382348
	1.96758	340737	339459	331568	346743	336784	353679	338259	351759	339680	354205	329773	341838	319000	318043	316455	323296	312805	308530	309353	311370	334443	345364	362687	368631	377522	358807	400570	381878	390293	427965	439644	479465	526286	548964	499438	454076	441374	391744	399400	406333	389594	395493	371819	366399	366248	392270	355239	362022
	1.99193	332565	326931	329935	346841	328686	349602	334217	349475	337298	341545	325175	330555	319807	308301	313147	312866	298325	295678	306646	292393	318121	335960	341417	360078	360866	351347	390775	378291	388399	420956	436243	468632	505855	533010	483256	432734	410833	376245	382990	383472	371439	401425	358487	363247	356141	393819	356254	345298
	2.01628	318523	312938	324842	331284	324008	357714	341485	346653	338947	325949	321400	330788	317895	300731	304127	305743	280285	281950	296227	283816	307695	321132	318208	343075	352731	362274	377971	379659	401088	412667	434438	452124	495041	507101	463415	423508	391345	369466	370946	372376	368515	391901	355435	351218	349505	379692	356186	334781
	2.04063	303339	304671	310031	324123	313128	349516	349911	334289	336734	316267	318587	331262	299275	287799	287398	290005	276202	268203	283729	276577	300205	306272	309819	326205	343297	361909	366837	376309	407924	400761	420427	435860	476012	499784	445638	422646	377903	362067	359556	362348	366261	375844	353343	340281	343042	354893	349264	324445
	2.06497	291002	292702	299086	314770	300037	324209	345685	330697	329630	304495	313252	315515	283021	272482	273075	276825	263903	261432	267122	272285	299683	293258	307879	318914	330035	343064	349705	364973	391847	381375	409978	417741	459489	478977	424301	411644	369211	350242	346100	344651	356978	358869	338586	333503	331634	339882	339180	311737
	2.08932	279885	276914	287540	302583	290783	309365	334958	316450	325967	302348	300017	293565	272336	252134	257778	262695	239964	248828	244104	255744	295513	278482	293791	318384	318326	322723	330643	354682	372981	366778	392582	409271	440644	456515	402801	394564	360262	335541	337942	331690	341310	340111	324001	326247	318377	333446	322922	294133
	2.11367	267619	266485	272740	289924	285411	286289	324107	299258	319820	304021	290734	284978	263687	239518	254271	241701	217939	227202	220010	247919	268152	266253	279191	314794	318021	322028	326669	339714	371265	363473	376619	396069	421574	425004	387969	375193	342820	316910	329153	323475	331775	316159	315317	314741	304544	325401	303777	277243
	2.13802	251929	258826	256402	277422	279922	273943	305101	292338	307580	310075	297148	287354	259658	225102	249723	218572	195120	193787	191014	219926	233505	251732	264215	304623	322068	325479	318184	326468	359321	358828	352298	379733	409775	387435	368225	351798	317794	297272	305955	301595	320201	297277	309387	295739	286771	305819	294430	262087
	2.16237	226162	244187	233930	272370	265007	275645	289546	288547	288566	290663	292448	283876	254302	210506	226015	195639	163311	155112	156664	180624	207606	226665	257474	290516	312003	317452	305029	325818	341836	348995	334785	365177	380824	355690	335172	318010	282895	268396	271465	269549	296059	285579	300390	274077	269265	291052	285594	244273
	2.18672	189680	213701	209176	256956	249933	272722	282812	290313	278286	271878	265355	267118	239483	199975	195541	163355	138067	135565	138383	144843	175903	198634	241870	275412	291733	293813	290708	318125	325657	334067	327605	346667	345866	322095	282774	251460	228323	226293	226775	238879	270156	266205	275495	258359	250191	268375	261730	224511
	2.21107	150843	169354	177264	234144	232446	265854	269269	274841	273778	259967	236467	244852	223119	179668	156983	137736	139064	141591	142699	136007	143857	168409	224225	256666	270624	282658	272158	299070	309938	311229	311751	319612	302366	267362	226906	197673	185043	179001	182984	201600	235712	241741	247354	240244	227312	236723	220717	195676
	2.23542	136369	143389	145367	208220	213634	255624	248405	253024	261609	239272	224714	222364	207921	151900	134572	137823	153103	158054	159062	148865	139898	145036	183690	234978	250238	269949	263586	283579	294076	290266	283473	270011	249501	218909	204591	197669	190277	171282	165566	166255	188346	204489	210813	204493	195725	199268	175971	160615
	2.25977	145781	146764	132132	167307	187234	230614	230391	247896	243891	225759	212991	204982	181316	129786	134598	152546	171207	177918	180137	167327	152682	145825	145181	205696	225624	249556	253073	271592	278488	267372	249553	214129	208622	221905	222582	222618	217566	191529	177799	164754	161464	162155	168885	163411	157897	158454	150385	143944
	2.28412	161948	161958	139238	139826	153195	200490	209422	225019	229509	219243	200275	179441	145506	129546	146430	170937	184058	189425	192713	185766	173384	161898	139161	166860	189263	234618	230451	252785	251931	233701	203469	188759	213806	255579	261892	264817	255079	225812	204804	186028	168768	150021	150199	145677	142696	145236	155201	154099
	2.30847	183122	180940	155119	137394	132723	163367	187720	196744	215822	198519	174452	148241	128760	142801	162850	183748	198376	203304	207133	201119	190901	181881	154547	144267	149528	201248	197723	216431	213152	191444	170407	200284	247259	307774	309564	301102	282425	255872	238078	216608	192372	166860	162439	156257	153799	158830	176723	178227
	2.33282	193172	192549	174693	150244	135313	133780	158013	156296	191338	167725	140763	129472	135224	159474	176283	197274	207509	210799	214446	210898	205614	195452	173850	149986	141095	156156	160625	172199	170993	162919	174312	231589	294892	349170	339492	330433	305841	278905	259003	240816	222357	195450	186054	179769	178794	184106	204610	206821
	2.35717	206385	206196	185934	167731	148254	130245	132939	128862	156837	130856	124889	131593	150058	171264	190321	204130	217236	219741	223101	219047	214062	210780	192853	168609	155569	144128	147587	153945	153998	166815	199934	271305	332209	378907	365518	345245	318963	292486	277290	260785	241250	223563	214433	205978	207336	212452	224146	223048
	2.38152	215124	212594	199826	180064	164360	140299	131811	123212	131278	125979	130728	144944	167582	184883	198822	212636	231647	235813	239231	230161	223906	220023	210216	191183	177648	157043	160155	163665	167715	190044	233876	296164	360475	397714	380182	359561	332837	303803	286042	271700	259172	240131	227561	221249	222499	228742	241773	239652
	2.40586	224539	222055	206443	194521	176707	157979	144425	134464	130861	136529	145391	161879	176186	193107	207546	226778	247115	252412	256387	247115	236505	230343	219537	205046	201040	179501	184376	186243	193996	220673	255714	320703	376450	414999	399267	380658	353712	321569	299626	283755	267928	251724	243892	238506	239039	244408	251390	248157
	2.43021	242157	239213	217163	203694	190478	172034	160213	150176	142943	152005	162255	173636	189394	201835	219761	242700	257286	261030	265091	262855	254594	245412	227068	219717	212722	203595	209417	213942	223647	243451	276439	333299	393895	440656	429128	409230	379095	344801	322161	302216	280884	260153	250597	247210	247048	250170	262347	259516
	2.45456	257904	255863	233096	213193	198985	184838	171267	165354	159456	165823	172643	186559	195114	214996	233453	251443	257376	259039	262648	269955	268370	261233	238276	227827	227215	219247	222158	230350	238026	262976	287449	348446	418366	472446	459914	434897	398290	367913	345566	322899	300612	274325	262171	258592	257075	262364	279627	277841
	2.47891	264063	264284	248470	226348	208262	194324	184844	178199	169968	179486	185077	193695	205070	228859	243774	250398	249142	248482	252323	263802	272224	271802	255346	237919	233109	227891	238116	246442	256072	273158	298970	373561	448494	500589	478811	443977	400628	376399	357565	341063	320856	294625	283642	278000	278022	283341	298656	296663
	2.50326	259868	260680	256188	241290	221600	203259	192631	186675	183091	188777	192326	202568	219642	237966	245694	241682	237607	235825	238532	250396	263990	272271	271968	254477	245250	237449	244569	254519	265080	284443	319386	400680	473432	509496	477563	430729	385277	366511	355221	344580	333600	315253	303340	296973	296554	302908	312218	308281
	2.52761	247204	251501	253538	250688	237297	213598	201542	195553	190947	195924	200429	215130	233785	238379	239147	231256	224526	222619	223721	237858	250559	261910	278800	271946	263835	248905	255018	265122	276719	303603	343733	416553	479642	489429	452184	401575	359190	346407	337148	332378	332366	322252	310128	305940	305232	311085	313064	304939
	2.55196	235903	239967	243043	251213	247204	227428	214416	206358	199907	206907	214934	228598	239430	230215	228278	218463	207870	205490	207659	221069	237430	247915	270427	281330	279806	268077	275574	285474	297753	324389	359508	415451	459391	453428	418631	368487	327438	319422	314327	314064	316957	315339	303472	303043	302010	305688	299513	290095
	2.57631	221835	225242	230608	242738	246904	242159	228568	220800	212497	221954	228951	236482	236358	218689	215848	203067	191398	191477	192777	204825	219183	232913	257606	279676	285734	284489	292168	304803	318690	339506	360159	395320	426148	415307	378385	329534	292558	287463	286735	291473	296247	296623	285997	288359	284677	289307	280906	270021
	2.60066	204383	208817	217760	230492	237342	247081	237325	232875	226143	232903	235362	235629	226702	206073	201390	188501	179370	177981	180460	189663	201128	213782	241547	268039	279700	289869	300187	313948	328507	341384	345719	364673	388095	369914	332439	289852	258985	255624	254642	263459	273061	276913	267913	268337	265640	267905	258655	247533
	2.62501	191648	193431	201492	217419	226394	239367	236257	236617	235426	235621	231519	226237	214587	191484	186487	177065	171726	170603	171699	178504	187096	196413	223511	252251	265001	281955	293173	310725	323824	329282	322369	329884	343594	323832	291911	257238	232437	228150	226244	234455	244863	251080	242507	246924	245371	245465	231399	221338
	2.64936	181241	182615	186899	202069	213037	228179	227981	229712	233522	229045	222601	214265	202449	178181	174750	168420	166669	167105	169161	172104	177392	183012	204249	234411	248794	267562	276760	295291	308071	310597	295363	292245	301900	287091	261414	234474	215352	208016	206941	211154	219644	225142	217552	219846	218807	217567	206603	198632
	2.67371	172505	174926	175564	187000	198335	217438	216611	218234	224527	217247	210272	202730	186720	166782	166293	165429	165578	166748	168116	169672	171181	174146	188826	215329	228332	250450	259421	279071	288429	286641	264512	259431	268958	259166	238562	221550	206697	196552	192199	194307	199476	202939	198110	197805	196767	196725	188548	180204
	2.69806	170124	172114	168661	175721	183844	203172	205264	206696	213947	205832	198289	188766	173193	158723	161505	164629	165898	167646	168970	169360	169282	169419	177335	197631	208066	231181	239553	257703	263405	258131	235941	233981	244634	243551	228959	216476	204147	193270	185670	185825	186062	186190	180451	182617	180370	178757	176760	169722
	2.7224	170894	170612	165437	167423	172266	187735	190796	192807	201440	192578	182949	175204	163526	154583	160013	164231	167112	170167	170714	170502	168541	167154	171850	183975	191271	210107	216401	230166	234970	231352	212745	217894	230897	238069	226699	216856	204347	192939	185170	182402	179748	176817	170149	172130	169695	169384	169568	165778
	2.74675	172468	171881	165257	163005	164506	175690	176899	177613	187874	178298	170808	164146	156345	152956	160129	165388	170872	173417	174922	173299	170579	168833	168789	173933	178088	190912	195232	209013	211331	209908	195401	208276	225680	238460	227338	220305	207497	194725	187224	183019	179721	172450	166518	167827	165323	166153	167842	164646
	2.7711	173827	174085	165591	162397	160913	166680	165890	166583	174454	167030	159484	157694	153780	152730	161418	168814	174978	177482	178911	176542	173681	170749	167770	169432	171224	178024	182487	191623	191934	194486	188992	207099	226688	241754	233471	226079	213205	198838	191356	184490	180263	171235	166435	167500	164251	166131	169222	166184
	2.79545	178173	178691	167133	163152	160662	162055	157886	156976	162709	158495	152426	154302	154693	154861	164451	172545	180753	184770	187115	181605	177418	173601	169143	168575	167270	169669	174378	179230	180329	186878	187059	208307	231424	248634	239690	232123	220537	203888	196466	188323	184003	173097	168742	167846	165259	167466	171417	168131
	2.8198	182138	183651	170688	165047	161454	159884	155239	152107	155597	152652	150903	153268	154430	158013	167593	178060	190630	194937	197748	188739	182644	179142	171993	169786	168117	165984	171131	175388	177189	184906	187412	212956	238213	256346	247935	241587	231418	211054	200153	194360	186588	177625	172869	170607	167785	170058	173624	170703
	2.84415	190423	190841	174381	168425	162648	158220	153708	149886	151705	151099	149181	153411	157517	160496	172972	187956	207163	212433	213863	202397	191980	186157	175399	172602	169309	166808	171274	174275	177878	185015	191286	219876	246040	267152	262659	258246	247894	225522	211660	202710	190716	182041	175500	174364	170335	174394	178463	176008
	2.8685	203977	201620	182290	171518	165820	159613	154009	149665	150574	150824	148708	154780	160593	165948	182112	203484	226974	232841	235005	222512	207253	196128	180644	175004	172145	168090	172331	174651	176602	187398	196048	226429	256888	287809	286448	283650	272874	246777	228566	215611	201489	187491	179691	177629	177437	179337	186288	186115
	2.89285	222759	218533	192540	178247	169236	161131	155430	150893	149687	151336	152351	157340	163920	174867	195744	222761	252372	258607	259794	245890	228869	212531	189766	179535	175835	171034	174593	177539	180208	191064	201886	238634	276454	318245	318459	318811	304988	274664	253351	235102	216860	198587	190769	185313	186987	188909	200038	199173
	2.9172	245484	240831	209915	188189	174597	163299	157818	153636	151295	154043	154464	160570	170361	189376	214845	245319	282180	288310	290824	271661	252684	233815	203944	187468	181744	174895	177603	181787	183600	196131	212406	257979	305695	357288	359405	358914	344170	308616	284989	262112	239358	215705	206659	202744	202290	205098	219811	219755
	2.94155	272186	266935	229996	203469	184584	168164	161450	157652	153749	157197	157886	165763	180287	207365	237057	273293	300611	302346	306052	296809	279684	258329	222657	198996	190527	180174	183277	186581	189220	204472	227497	286539	344110	402801	404719	403230	388228	347535	318985	292647	266058	239503	227753	224488	224759	226752	244412	248010
	2.9659	300015	296614	253984	224096	199871	176659	166853	161755	158896	161424	163157	175749	197364	228960	263795	292086	293787	284463	286850	303247	303939	286886	245852	217119	205493	188559	193305	194210	198348	217158	248241	321165	387523	454320	460181	443337	420401	384479	359883	327868	296823	268860	255820	249629	248646	251897	273720	276988
	2.99025	307800	310573	284537	246743	219412	189429	176147	169769	163423	168838	175253	190153	216911	258829	282595	283903	193691	174934	177027	245736	305924	305600	274638	239968	226011	204448	207171	209291	213811	237597	278926	357150	438335	499923	493851	449198	414010	393402	379675	358038	334910	301663	286919	278963	277217	283101	308951	311045
	3.0146	265133	285947	298305	273132	241156	206715	192172	182283	172710	181110	189721	207437	240395	273098	277934	185961	144504	138724	139127	163128	232102	297962	300901	265727	250001	224658	227930	229775	236822	264549	311803	404186	481357	506575	476913	345114	271810	311932	349306	358222	357148	333198	317785	310976	309838	315809	332623	329453
	3.03895	171093	179596	274910	290828	268254	227736	209088	197834	188204	197680	207452	230218	265775	265550	191366	141843	108326	0	0	125119	159841	191969	306183	296246	277786	249289	253483	254816	264255	295002	350399	432177	481101	375794	277386	223818	192713	201045	210057	258611	340859	341285	328453	327443	325581	327594	325701	305657
	3.06329	132963	141797	171097	284804	285080	251176	229564	217614	204931	217220	229658	256741	275435	172275	140965	106504	0	0	0	0	120648	146024	245164	313083	305052	277251	282366	283936	295344	331439	379805	413442	334597	248586	208125	159556	132010	144978	158650	176467	203878	280223	280620	298402	293629	282725	205978	183051
	3.08764	0	0	135334	188362	277962	273538	255553	241738	226342	241382	254680	271344	244846	131789	106304	0	0	0	0	0	0	106557	163544	299995	311867	305443	312401	317031	329723	359351	369555	242994	229953	174940	0	0	0	0	0	125286	156215	180112	174664	181240	179174	176486	151802	138669
	3.11199	0	0	0	142539	183225	277445	271040	261579	253419	261918	264441	261764	157746	97660.1	0	0	0	0	0	0	0	0	124637	181979	258607	312914	323670	332679	346839	354894	232928	182981	159439	0	0	0	0	0	0	0	0	133388	130207	137766	135894	132470	105006	0
	3.13634	0	0	0	106403	138377	221319	265441	262545	268676	262531	239761	161010	123401	0	0	0	0	0	0	0	0	0	0	144572	169347	258211	275209	308342	312588	240018	171246	0	0	0	0	0	0	0	0	0	0	0	0	0	0	0	0	0
	3.16069	0	0	0	0	104510	150334	171346	205648	260970	204384	152197	127694	0	0	0	0	0	0	0	0	0	0	0	0	128168	169319	176241	188751	190966	172537	116838	0	0	0	0	0	0	0	0	0	0	0	0	0	0	0	0	0
	3.18504	0	0	0	0	0	115686	132875	141174	163765	141199	120347	0	0	0	0	0	0	0	0	0	0	0	0	0	0	129404	135339	146234	145607	122623	0	0	0	0	0	0	0	0	0	0	0	0	0	0	0	0	0	0
	3.20939	0	0	0	0	0	0	97640.7	108063	128438	108285	0	0	0	0	0	0	0	0	0	0	0	0	0	0	0	0	0	0	0	0	0	0	0	0	0	0	0	0	0	0	0	0	0	0	0	0	0	0
	3.23374	0	0	0	0	0	0	0	0	70977.7	0	0	0	0	0	0	0	0	0	0	0	0	0	0	0	0	0	0	0	0	0	0	0	0	0	0	0	0	0	0	0	0	0	0	0	0	0	0	0
[truncated: 68 more columns]
