# Supplementary material for: Interplay between disorder and electronic correlations in compositionally complex alloys
Source: Nat Commun. 2024 Sep 12;15:7983. doi: 10.1038/s41467-024-52349-8 (PMC11393320; doi:10.1038/s41467-024-52349-8)
Supplement: Supplementary file 3 — Source Data [file 41467_2024_52349_MOESM3_ESM.zip › Source Data F1 - ResPES Ni.xlsx]

## Sheet: ResPES Ni
	Binding energy (eV) / Photon energy (eV)	849	849.1	849.2	849.3	849.4	849.5	849.6	849.7	849.8	849.9	850	850.1	850.2	850.3	850.4	850.5	850.6	850.7	850.8	850.9	851	851.1	851.2	851.3	851.4	851.5	851.6	851.7	851.8	851.9	852	852.1	852.2	852.3	852.4	852.5	852.6	852.7	852.8	852.9	853	853.1	853.2	853.3	853.4	853.5	853.6	853.7
	-13.7252	0	0	0	0	0	0	0	0	0	0	0	0	0	0	0	0	0	0	0	0	0	0	0	0	0	0	0	0	0	0	0	0	0	0	0	0	0	0	0	0	0	0	0	0	0	0	0	0
	-13.7007	0	0	0	0	0	0	0	0	0	0	0	0	0	0	0	0	0	0	0	0	0	0	0	0	0	0	0	0	216248	0	0	0	0	0	0	0	0	0	0	0	0	0	0	0	0	0	0	0
	-13.6761	0	0	0	0	0	0	0	0	0	0	0	0	0	0	0	0	0	0	0	0	0	0	0	0	0	128764	196096	198216	474560	237220	240118	0	0	0	0	0	0	0	0	0	0	0	0	0	0	0	0	0
	-13.6516	19233.6	32765.5	0	0	0	0	0	0	0	0	0	0	0	0	0	0	0	0	0	0	0	0	0	59603.4	88715.4	324094	491219	459899	857604	665105	290579	272964	0	0	0	0	0	0	0	0	0	0	0	0	0	0	0	0
	-13.6271	63533.9	72706.1	27783.8	0	0	0	0	0	0	0	0	0	0	0	0	0	0	0	0	0	0	0	0	204322	197416	507298	675119	746998	1083700	1047010	818472	564277	278930	0	0	0	0	0	0	0	0	0	0	0	0	0	0	0
	-13.6026	100977	115069	26616.4	0	0	0	0	0	0	0	0	0	0	0	0	0	0	0	0	0	0	0	64440.5	317043	385349	643966	839569	950389	1276450	1364880	1143170	1017210	875755	293964	0	0	0	0	0	0	0	0	0	0	0	0	0	0
	-13.5781	134199	140446	75985.1	31830.8	19318.7	0	0	0	0	0	0	0	0	0	0	0	0	0	0	0	0	0	145889	380465	512571	764278	985340	1130520	1462830	1551790	1383910	1320600	1246400	500419	309516	0	0	0	0	0	0	0	0	0	0	0	0	0
	-13.5536	147966	158412	99308.2	75291.1	53348.4	29288.3	22803.6	0	0	0	0	0	0	0	0	0	0	0	0	0	45110.2	47521.3	246774	434839	602167	830379	1100960	1285560	1599290	1703060	1576640	1560750	1533520	1047730	802126	279612	0	0	0	0	0	0	0	0	0	0	0	0
	-13.529	147661	180731	124592	128682	95513.3	49889.3	28616.6	0	0	0	0	0	0	0	0	0	0	0	0	37637.8	138538	111137	307463	491399	671967	903835	1209070	1399280	1741330	1863510	1750220	1784050	1803960	1398930	1268850	850030	265929	0	0	0	0	0	0	0	0	0	0	0
	-13.5045	161963	189252	150154	155443	119631	94326.8	78909.1	27286.1	0	0	0	0	0	0	0	0	0	0	0	79442.1	190461	186637	344915	519144	743221	987010	1319200	1491000	1874490	1987290	1893930	1962290	1987480	1678000	1580760	1291700	312419	322827	0	0	0	0	0	0	0	0	0	0
	-13.48	196444	191300	165958	158300	141345	132638	103933	31022.4	0	0	0	0	0	0	0	0	0	0	28824	154578	220094	258006	376264	549408	793856	1006710	1360390	1581070	1927800	2108570	2052110	2116780	2142040	1897100	1800530	1614350	955708	584369	282492	0	0	0	0	0	0	0	0	195223
	-13.4555	224869	205924	184472	164416	162249	151575	127974	79093.1	20017.8	19658.8	0	0	0	0	0	0	0	0	60083.2	200658	258943	303292	400932	580053	828786	1020810	1420170	1618450	1935600	2140100	2147900	2233830	2306330	2088240	1953180	1809300	1385970	1103170	528681	279647	280902	0	0	0	0	0	213902	265903
	-13.431	227954	229363	191307	182422	182717	165331	153089	125579	62287.8	35993.3	0	23159	0	0	0	0	37577.4	28557.4	128508	230216	308901	326641	426367	607273	855278	1078120	1483550	1641900	1984650	2137640	2178380	2305370	2465650	2272450	2149280	1985830	1682870	1417380	1048830	429366	346735	0	205154	227298	211776	201284	327160	701066
	-13.4065	231953	217739	189939	205171	201256	190038	169671	160416	114780	90673.7	24063.4	43028.9	0	0	28493.1	29654.6	65108.2	107020	167125	265926	323941	353491	447569	627752	877383	1144060	1493660	1716740	2044970	2229830	2231270	2384520	2564690	2429770	2364660	2179330	1901430	1659750	1373580	985843	867256	234788	555096	664501	646294	335074	713958	933480
	-13.3819	240770	199708	212687	222053	208129	208449	187946	178897	148056	128859	72229.5	100401	24587.6	24928	40281.5	90724	112702	158744	191945	288538	329594	383211	475197	678666	888692	1175640	1475820	1789820	2074160	2261910	2282580	2464990	2641820	2535140	2514500	2378800	2057520	1892310	1594940	1290790	1160040	733214	938482	979351	928691	751901	949663	1085330
	-13.3574	239429	202910	240980	236375	216002	214201	214581	196333	169337	160778	111782	134688	73889.5	99354.3	101726	141096	140486	190576	225621	294121	348196	406355	503831	712841	900352	1194180	1468240	1803350	2087530	2252080	2302980	2508950	2647820	2587530	2588500	2593790	2176290	2085640	1786850	1478800	1438830	1068380	1164430	1163890	1135940	982211	1145490	1233370
	-13.3329	246826	230966	261956	232481	222626	208554	211742	209997	190012	173300	126167	157397	101576	124138	124621	159726	179632	217052	265756	313357	356164	417430	516606	716875	925148	1168430	1502520	1800900	2083020	2254810	2267030	2543360	2680830	2682970	2678570	2680320	2305690	2233760	1955560	1662660	1684560	1306840	1333690	1331760	1323830	1175950	1314100	1343700
	-13.3084	254327	261553	275011	213590	231942	217524	209330	225661	195069	182241	141643	183370	123680	152139	144015	182134	204366	236280	287038	347139	372740	430894	549216	686120	934897	1162820	1534340	1837990	2102010	2289250	2270290	2583040	2711910	2784390	2790600	2668540	2451950	2392040	2166710	1847030	1829540	1486840	1497710	1512500	1446570	1346730	1451730	1439990
	-13.2839	255870	272693	279995	216356	249962	234306	219628	234531	190457	201154	177398	200893	147020	191966	155843	223246	227925	254861	302453	354532	393092	460659	566144	668089	957844	1229150	1542720	1850860	2114700	2332310	2355770	2628330	2716070	2803960	2826450	2739840	2569290	2522730	2381800	2036280	1928250	1640030	1647020	1688660	1571640	1469120	1557620	1559420
	-13.2594	266530	264472	283832	229846	257714	244805	234607	223096	205544	217859	200058	209325	183735	218160	181765	224250	270073	267854	318608	352481	412884	474521	573705	688069	992529	1297160	1533490	1871310	2095690	2358620	2445390	2655530	2734370	2788710	2832390	2788550	2640850	2585490	2467980	2193280	2025720	1816830	1804120	1787590	1661400	1564050	1647820	1629260
	-13.2348	269793	242419	282451	248056	247180	260703	235086	227568	234290	222173	218676	224876	214996	239505	201338	243151	304902	280388	318678	368098	428868	465209	599450	688582	991008	1318270	1561470	1884680	2123000	2352280	2497920	2698710	2782190	2781190	2850510	2811160	2695140	2645670	2497640	2273090	2115980	1915030	1969240	1859180	1721740	1657800	1750740	1680540
	-13.2103	274920	246793	279576	249938	252201	269913	235304	238468	241647	230320	226096	233444	227089	255434	208455	264157	315359	302899	303197	372076	441283	451767	588699	682450	1004700	1306170	1593560	1882410	2197510	2333300	2505820	2740410	2789950	2766830	2856800	2835190	2749810	2699730	2544860	2313440	2176360	1982950	2046710	1902630	1784070	1715680	1806440	1725000
	-13.1858	299373	269735	274331	262556	267487	261918	258878	246507	235588	255935	231697	239599	226438	288204	223221	276514	313191	331872	301662	375858	450424	475278	575894	703179	1023490	1279260	1632900	1885020	2266090	2314780	2519000	2727760	2787010	2756690	2839150	2880370	2812780	2708300	2574060	2361330	2265920	2073020	2059240	1993220	1877220	1753130	1829690	1791630
	-13.1613	311444	274235	283514	281656	263276	256514	283184	255273	253306	285118	253712	257833	227495	301502	235577	289871	300274	336620	317987	374468	465415	497380	602011	738502	1028980	1256850	1689760	1914840	2272150	2366700	2525930	2673420	2779420	2786060	2853970	2941690	2847950	2733620	2580930	2471950	2337950	2196680	2121680	2069970	1970890	1844980	1891420	1830960
	-13.1368	303246	294994	294488	282095	257553	263616	296277	264017	260009	298712	261293	278728	242145	275282	254154	292863	289340	318997	328475	385056	452839	505471	584750	750069	1023080	1242400	1692350	1967850	2295630	2389640	2512180	2654270	2818600	2835800	2905410	2928680	2866710	2759210	2621800	2570300	2378470	2303080	2193720	2080390	2004190	1923590	1927910	1849110
	-13.1123	302435	308177	287038	286669	247036	271176	293403	280634	250858	294194	272575	282196	255303	260169	271763	287329	293400	301610	333004	406243	425731	505458	579917	760799	1016500	1275920	1664990	2015280	2295960	2382450	2541900	2634570	2896360	2903950	2980250	2957450	2890920	2744790	2691880	2598830	2377500	2290620	2191470	2084120	2007010	1947660	1931310	1888930
	-13.0877	311527	304674	274227	299744	236880	279249	290743	296389	249443	282190	281690	265912	253073	254273	276055	286241	316093	322276	332550	408748	438521	505349	637405	796178	1049940	1308470	1656580	1998020	2244140	2407610	2611080	2641880	2935980	2978140	3017140	3036470	2888670	2782200	2711230	2583630	2400700	2259150	2230150	2066110	2036500	1983680	1965760	1917060
	-13.0632	312616	316145	279886	300328	264438	290771	298485	290018	257213	273407	276149	257785	261430	261299	275954	301027	332979	364919	327448	385109	469721	501148	647527	795591	1082230	1349630	1645530	1949920	2231810	2415240	2627760	2723010	2938310	2997540	3029400	3049460	2907200	2865870	2721290	2568190	2441390	2325710	2243030	2040230	2027260	2036300	1995990	1933040
	-13.0387	313954	320066	306628	297070	292497	289081	302904	278862	274705	275062	282579	267482	287336	274008	285634	305308	333188	377532	337324	405683	476254	515326	653126	776334	1047440	1380430	1650670	1922530	2271760	2419690	2648870	2818290	2949300	2974530	3019720	3040450	2992350	2891980	2751370	2586830	2454600	2387910	2216930	2075840	2038280	2062980	1979030	1952380
	-13.0142	332451	302801	319518	295925	289606	288724	297745	292857	312728	291632	279397	267037	299346	293363	303841	308654	337318	374424	364023	431630	486441	548394	656252	793958	1011210	1354410	1683970	1977800	2305730	2445280	2728280	2819840	2973470	2957630	3009580	3036660	3012750	2886420	2799590	2610860	2461060	2396610	2255540	2135240	2080360	2082600	1954410	1965190
	-12.9897	333266	301594	317649	303434	305066	318774	296059	314622	341500	311256	277313	262248	309802	314747	303867	317547	343436	376990	384597	476014	492029	576114	647216	816776	1004850	1342810	1706750	2013090	2312270	2446150	2751090	2826160	2984520	2953570	3019640	3093560	2968460	2884120	2793070	2596190	2502850	2431800	2321130	2156430	2136040	2080250	1959080	1947070
	-12.9652	314276	304548	297384	307458	301673	342319	304772	318854	316156	318981	291416	284704	317021	332592	299527	319259	340246	378201	386792	478952	489141	585054	640312	817499	1026080	1378760	1678620	2020810	2302150	2447770	2697830	2857710	2975570	2993230	3035570	3151950	2921520	2930690	2772220	2572510	2552300	2488480	2343710	2183800	2185380	2055410	1977990	1919830
	-12.9407	309697	310072	273090	308316	286875	326329	318502	321341	303399	307374	318243	317408	298805	327700	305338	328043	347334	375889	393201	439391	479549	576793	654002	834492	1058180	1436420	1681650	2018130	2295810	2477510	2681790	2846840	2984430	3000840	3115220	3154740	2929580	2954040	2815690	2594430	2582010	2484970	2334550	2236780	2204880	2084670	2014000	1962800
	-12.9161	314041	312498	272890	322211	301469	328267	325874	328874	312070	290752	314027	335088	293389	313119	310224	341929	351197	392152	407060	423770	478245	548477	678412	856044	1072420	1453550	1709730	2039830	2324730	2550660	2726710	2848360	3020230	3010330	3125700	3181210	3011690	2983540	2809280	2647630	2600980	2466310	2347160	2268140	2226260	2139930	2069250	2027820
	-12.8916	319216	307497	291556	331510	330961	348651	317134	332985	327977	291266	294620	346739	318046	302510	317458	341261	354103	406492	423271	441572	481339	551128	695638	848756	1051860	1452800	1707660	2085160	2397800	2604140	2761530	2886850	3043630	3096140	3125880	3165120	3087040	3031240	2782180	2707540	2611360	2496990	2378560	2250380	2257680	2156820	2107950	2046110
	-12.8671	330268	313688	309238	327376	334236	333841	330380	331627	338560	302159	297331	341055	315524	294868	332788	335639	359050	409723	418904	458767	483347	562208	707660	828982	1016110	1434070	1704350	2113550	2465570	2622890	2799580	2962140	3036940	3200040	3139850	3141740	3105760	3046790	2791490	2752010	2613640	2514580	2391440	2248900	2217340	2118970	2097550	2057150
	-12.8426	340489	332495	320289	330586	327690	298491	343439	322308	336727	308036	319411	317962	315960	306774	338883	355549	344808	397940	423945	458544	508736	550284	706653	818423	1015030	1404170	1715020	2112700	2502040	2629130	2798800	2967420	3013090	3183650	3155010	3190060	3094230	3023190	2829640	2743010	2600630	2573760	2375000	2300920	2161510	2108220	2087360	2073720
	-12.8181	349506	338241	319788	336867	315165	307575	335740	315336	323273	319852	329952	306816	337825	321472	332700	367426	352307	373086	427617	455707	535537	569971	682045	820192	1061930	1397290	1737820	2096690	2472390	2613050	2819870	2963100	2995970	3160060	3192470	3249190	3068920	3052670	2837320	2721700	2590110	2628310	2381990	2330240	2185990	2102730	2070450	2096850
	-12.7936	357601	340872	319017	336741	326688	336950	322717	325887	326008	324144	321421	312675	348098	325797	344436	344445	399988	366065	425313	462378	532614	595994	661925	829188	1123840	1392640	1782420	2080390	2462560	2577240	2855260	2981200	3040400	3221210	3185770	3271560	3073750	3060620	2888590	2755020	2636440	2604590	2425600	2336370	2240590	2064210	2073200	2132440
	-12.769	360428	350823	330674	335025	339318	337925	339881	342030	326008	321251	323160	320335	351786	323912	369633	335596	422471	385035	428247	484832	518822	617750	680623	852611	1170880	1380880	1827950	2110510	2452480	2551810	2829240	2974540	3068250	3232430	3198340	3288040	3126650	3123090	2976060	2800310	2676840	2574310	2464980	2366940	2277280	2107820	2134790	2184640
	-12.7445	348426	375873	341674	336963	345628	339397	369299	349441	321626	324650	335868	330385	363643	340129	367105	356628	405691	402496	448978	486515	516446	613913	701758	876962	1149060	1385460	1840460	2161570	2403360	2544430	2848180	2997970	3081760	3278480	3292570	3298540	3188530	3134660	2967210	2846510	2672690	2565750	2508300	2393720	2299660	2142780	2187950	2245780
	-12.72	337609	394832	340833	344773	353498	363952	360046	360829	329183	372755	353976	330372	373454	357503	363455	370265	389753	398010	457158	493248	509221	599516	705125	886054	1122740	1399650	1817980	2176460	2355000	2550240	2884830	3056640	3157830	3281350	3364950	3288920	3281030	3168590	2934210	2848320	2687470	2558750	2576150	2381170	2304820	2202300	2185850	2252670
	-12.6955	324213	387614	318333	350487	364063	348925	355949	365035	329057	383256	359970	332968	372393	357991	384325	367683	398065	386093	443658	507142	509904	584306	693401	883019	1101280	1428330	1820930	2153990	2348370	2581330	2859140	3124400	3248190	3233940	3360070	3266580	3292940	3274450	3057480	2827130	2699900	2601200	2591720	2378530	2321880	2210010	2195850	2191960
	-12.671	319939	381275	314883	350688	362704	325807	355579	356792	322023	356909	337720	342992	360169	360588	380024	366600	411236	385319	448436	498731	514862	572045	688047	870454	1106180	1438480	1864130	2151540	2408490	2652110	2838630	3106560	3260420	3311990	3344810	3320630	3215950	3262870	3156610	2868910	2717030	2667820	2560540	2412350	2365970	2228190	2220960	2155760
	-12.6465	342244	369525	346479	338096	362268	316937	341558	355677	327702	359732	313570	365318	345362	368958	363957	363162	414771	408538	447133	474313	514122	591622	712825	878665	1132600	1425690	1862600	2182400	2488240	2709110	2903540	3118310	3200600	3362340	3348900	3406270	3261570	3237310	3209330	2946210	2735500	2705330	2557680	2481710	2370850	2306090	2251220	2162240
	-12.6219	357927	350182	386882	329428	363392	309020	332727	364051	343561	362242	299851	373986	349123	382461	380898	349220	407071	433926	461180	483460	533555	623084	739556	902228	1152200	1423270	1818260	2197520	2513230	2707990	2916580	3170490	3247040	3349730	3353000	3432670	3333330	3293400	3191750	2972700	2761010	2715590	2548720	2545360	2351950	2365080	2255190	2201880
	-12.5974	354638	345242	385619	338718	368601	313610	348634	370261	359994	347890	308012	371412	355203	388828	392651	358270	416755	436260	476075	494236	539261	631271	753136	901571	1154840	1460390	1805180	2178100	2534360	2696420	2868360	3196340	3341670	3345350	3384490	3439230	3358490	3333950	3175240	2997620	2784250	2732550	2555790	2552070	2352310	2317660	2247210	2266420
	-12.5729	342344	350770	363725	362683	377689	333183	382271	349219	362625	338941	318561	368655	362774	383722	383312	387951	444356	439732	476438	482550	536557	626331	762968	885020	1155320	1506640	1845320	2197110	2576480	2780220	2912990	3191230	3316040	3380050	3490770	3443970	3342180	3355550	3208790	2969430	2877000	2732880	2613090	2548390	2375470	2310970	2310730	2327050
	-12.5484	333884	357301	338707	366359	371126	366543	377320	324420	350015	335651	325955	386326	376914	381017	385556	396407	445396	449144	463782	475446	542434	622669	749870	888980	1161770	1518010	1896880	2221340	2598090	2846670	2969960	3256700	3256690	3433900	3580510	3438280	3342640	3421340	3208460	2896860	2938620	2741540	2652240	2566300	2415250	2336030	2315170	2323070
	-12.5239	326474	357135	326719	351511	369206	389121	376035	332119	343116	335015	348244	388547	386734	382845	393415	395001	424272	458067	461377	484561	548114	615505	737695	896088	1169640	1487290	1883120	2225870	2619290	2843850	3011430	3323490	3311610	3467360	3557320	3482450	3407160	3448100	3146160	2898650	2943350	2796540	2621570	2574620	2424120	2384230	2298670	2315670
	-12.4994	338376	348579	336407	337416	391207	367484	380860	359871	351187	350413	366357	369065	380174	378398	403431	396945	430154	452450	460765	497616	526283	624371	756205	887355	1158550	1461140	1897470	2249080	2654870	2837080	3019970	3336680	3374600	3541380	3530660	3553570	3535780	3417880	3144860	2968990	2953780	2822730	2623460	2584570	2393970	2369100	2316420	2340940
	-12.4748	357814	346671	356211	344111	399107	352970	375813	360158	355347	368255	370921	362295	375068	371372	424746	400710	459861	428846	461399	520831	517054	641406	764019	853219	1139340	1501570	1930210	2262410	2681960	2856670	3020810	3312750	3424090	3582750	3573570	3616140	3558920	3404250	3212440	3024260	2954230	2780550	2695330	2626030	2432070	2399170	2332200	2322110
	-12.4503	375580	352679	364492	356433	366623	380752	406777	332267	349327	377130	378327	361750	367396	363215	415272	417291	459957	411266	470108	534978	531967	642780	760328	868185	1135280	1522270	1949120	2243760	2681240	2857540	3025290	3275380	3430210	3575580	3604620	3665780	3527650	3399150	3285730	3055310	2951150	2761940	2748630	2667490	2528170	2471810	2417780	2305350
	-12.4258	383560	350117	384426	354381	344661	382829	419988	343867	350982	381583	382255	384534	366886	366580	399427	412276	456234	404533	472976	523003	537787	649348	756253	906836	1139690	1518560	1968770	2234980	2688380	2807670	3023280	3275760	3470300	3537280	3603820	3682950	3497060	3402770	3303420	3141270	2983680	2784520	2742750	2685790	2529430	2481430	2453820	2356700
	-12.4013	386710	347769	395212	356912	363209	359106	404073	377764	367215	382955	369430	397917	381615	383618	387263	413980	445492	413426	471918	511221	540071	660804	752497	925988	1144890	1546980	2000290	2268590	2713570	2839390	3066760	3285660	3491180	3544630	3594930	3684130	3503320	3425070	3290100	3159370	3056020	2777800	2712180	2677880	2530840	2487140	2410720	2384350
	-12.3768	384880	351685	382853	378106	385476	362528	379258	393009	379284	378472	370154	392098	389614	410208	391835	425948	442468	424154	471564	517023	558926	658099	760512	944278	1170850	1562300	1994930	2304720	2735720	2818930	3098560	3321380	3424750	3589000	3626470	3588240	3566410	3444770	3318330	3128900	3105660	2775190	2689440	2646050	2540900	2456900	2418180	2379930
	-12.3523	385556	360786	367972	388028	392492	380700	377686	399668	382368	374664	387504	370430	387100	408476	389722	428604	451274	425960	477033	520787	576267	659548	761668	949985	1190570	1539330	1991070	2269150	2722820	2823280	3147160	3340380	3461600	3592020	3685350	3570460	3553150	3443630	3366150	3161400	3087930	2862730	2682650	2597630	2531490	2440800	2426010	2379890
	-12.3277	401208	358194	354294	370066	400462	387009	402767	384457	398318	372363	390390	361396	381134	388990	375907	416854	446047	460175	489720	523366	584472	652840	769662	961792	1197960	1557460	2017630	2236350	2731190	2875810	3142520	3320980	3517450	3578560	3723300	3687130	3502770	3457190	3382040	3190180	3058470	2959410	2715780	2597670	2598680	2448380	2433360	2402990
	-12.3032	385312	345124	362183	375563	417903	385402	437431	384640	405025	369383	396096	373659	373938	370250	377400	417549	448027	479564	506150	533509	593902	637104	768913	958818	1215140	1598770	2022790	2295380	2739360	2929590	3121250	3321840	3590530	3569270	3736990	3713970	3560740	3505970	3385140	3227940	3105120	3016570	2760300	2642340	2661310	2487130	2439410	2409920
	-12.2787	371441	337710	377543	380153	412656	383073	435219	388598	393514	371039	389980	392481	382963	381767	401283	422581	444382	480364	528053	530650	592769	640491	755478	980283	1219030	1590890	2023280	2351190	2770760	2973240	3156100	3406760	3587850	3557650	3750620	3695300	3617950	3582830	3406740	3245240	3085900	3046800	2787460	2711430	2691180	2538230	2450020	2449170
	-12.2542	358563	349311	361512	363005	392823	384780	417554	380477	381553	366965	375917	401690	397731	388955	425091	410638	423983	476220	523025	526261	560554	651413	755754	1025480	1229520	1617220	2038570	2334130	2829330	3026750	3167930	3517140	3508030	3615140	3717640	3761040	3651530	3626610	3420070	3240040	3114800	3039400	2811440	2715640	2670020	2537440	2483040	2464950
	-12.2297	360794	362428	339635	366799	393123	386822	411710	391468	378047	366472	373131	407679	407319	392202	438713	401915	408575	462881	507558	519502	549873	670050	749283	1024510	1241740	1628930	2099390	2351280	2829980	3051230	3128760	3564340	3552860	3688900	3705520	3852380	3662860	3656460	3439140	3229320	3122300	3026580	2894080	2759430	2728520	2557860	2514890	2404230
	-12.2052	382768	367700	334491	364843	405792	385816	421325	406831	383814	374973	385620	406811	406983	401847	426528	407240	429009	480911	498871	526387	556130	668680	784699	1002370	1272440	1629510	2110270	2445050	2795450	3027370	3164640	3554850	3594180	3745250	3721010	3849170	3653160	3658880	3469070	3183990	3113140	2992570	2951570	2843410	2790980	2596160	2568610	2375440
	-12.1806	381853	379611	341765	364573	410308	375413	431618	385049	379075	379008	389387	404072	406988	406948	411639	406830	447856	487027	483398	544037	578175	665398	806255	1017040	1288800	1669370	2138030	2492940	2772450	3063840	3227500	3534100	3631020	3757200	3810230	3868880	3644500	3670870	3452480	3201510	3162890	2975890	2922020	2903180	2781250	2629310	2624770	2407630
	-12.1561	373972	384072	360911	391465	402143	360651	412394	364800	376362	392527	394374	407815	398595	412329	406217	406917	435127	461512	475463	541702	588353	675029	784980	1003130	1255140	1760510	2150310	2493230	2748250	3113910	3265360	3513070	3673900	3724670	3852740	3935100	3680510	3696030	3448350	3257470	3229520	3004580	2915110	2886870	2768030	2658740	2631350	2478290
	-12.1316	368535	369447	362300	407820	390127	349635	387048	368911	390569	412378	386292	402035	404212	421093	406186	403204	429979	459060	478720	540950	599280	670234	802053	971134	1266460	1750740	2128880	2495200	2752100	3108400	3287760	3533260	3723290	3739520	3794290	3968120	3749480	3692080	3447190	3317910	3251930	3062840	2913230	2842060	2749940	2649760	2647070	2541060
	-12.1071	383129	341347	342772	402611	373143	353471	380168	370470	401153	410748	383249	393446	396645	422611	413482	411259	447389	483127	492610	555583	595280	668015	811115	989687	1263230	1683450	2127850	2503540	2774810	3092190	3317000	3528370	3749780	3779600	3868700	3930610	3835470	3663890	3438800	3352390	3255160	3067670	2977040	2854570	2737530	2643060	2663720	2581190
	-12.0826	374612	340968	351031	383577	370055	374986	385419	382833	401654	395255	390063	400591	395999	413717	422524	413259	462675	511440	506325	555513	608272	683834	781639	998796	1273650	1694590	2150390	2440610	2818860	3122690	3347110	3521530	3777960	3807330	3918950	3908810	3857920	3639670	3465710	3351220	3281030	3067040	3072140	2862550	2743430	2664510	2696790	2594870
	-12.0581	368879	358847	371854	372226	367272	393824	376244	392696	407050	381077	396571	413865	418705	409117	430047	425044	477677	500230	509385	554862	628659	665661	807687	1022820	1324740	1741750	2156130	2471380	2865000	3135200	3393150	3588920	3754850	3841290	3932660	3963450	3822630	3667500	3553250	3371070	3361610	3106310	3060960	2855170	2799840	2688750	2752460	2584910
	-12.0335	381413	384290	361582	374940	375595	398631	364148	398204	422970	376250	403847	420195	411753	419517	444586	424507	481558	488186	504882	530654	623097	651825	845625	1045220	1332460	1762420	2160780	2567710	2901840	3159920	3452170	3659790	3754190	3918320	4003420	4002800	3799500	3711060	3628080	3406180	3420720	3147090	2997680	2890040	2859220	2691050	2737390	2602630
	-12.009	402585	380029	358049	388730	385737	383813	363464	409470	446367	393225	399095	406733	416161	422027	447799	420903	467963	509503	493480	517832	622349	668243	872276	1047600	1348750	1744050	2186920	2556760	2919070	3109240	3469190	3679630	3815130	3970650	4030530	4005480	3834470	3742230	3613440	3453270	3423090	3243880	3029710	2978670	2819190	2744550	2689200	2641610
	-11.9845	409150	382730	364984	402833	385446	382267	367349	408577	439695	414478	401732	383705	408829	424728	443045	427678	464965	498521	505752	548881	599302	696738	866647	1044380	1372610	1744510	2228340	2516050	2955640	3089940	3446600	3660230	3852810	3976280	4029580	4040670	3864930	3819980	3611210	3536010	3429270	3283500	3076370	3006830	2800630	2804310	2691810	2637470
	-11.96	403038	392637	372058	401509	387118	394765	364196	396989	413915	416360	412583	376411	415275	429673	444228	455341	477983	460074	542437	580184	593569	702938	845261	1028140	1414530	1761270	2258620	2604900	3049090	3115940	3415420	3647960	3882840	3947120	4031000	4120480	3927880	3890390	3675030	3561440	3463440	3231730	3092700	3003880	2873520	2777960	2706090	2638570
	-11.9355	398015	386821	384243	390690	384553	388316	379924	393658	397146	400797	415251	397071	418579	419596	431492	465033	486487	447505	570461	587861	618315	693718	840161	1036730	1406810	1773540	2267580	2652170	3017730	3167050	3391930	3751070	3923980	3881670	4081870	4163540	3987650	3931770	3709620	3527260	3472970	3253930	3093360	3006960	2964570	2730570	2756900	2669630
	-11.911	386558	401550	386011	382488	407930	386678	409468	395801	387573	402183	394200	416430	433928	405452	436391	447810	480622	463069	567601	572188	620918	682280	835166	1049630	1384790	1795380	2241960	2614890	2971000	3194320	3407510	3819190	3967050	3904530	4158600	4142860	4010090	3979900	3706260	3485620	3475450	3319690	3101710	2984570	3026470	2781660	2787940	2692590
	-11.8864	392657	408072	382261	397828	415734	395200	418434	414708	400282	412400	401911	401345	455696	408602	456702	433129	470602	471327	556812	560300	650652	667175	857156	1044170	1378820	1807010	2190900	2663860	3006090	3194000	3460830	3804140	4050150	3978710	4226850	4088650	4016740	4001510	3743790	3476480	3505970	3360810	3114390	3027900	3000610	2881670	2824380	2697120
	-11.8619	403988	387696	379960	426223	406219	394198	398221	426257	406872	398575	419344	387247	446248	420416	456855	439647	448739	470291	547185	555793	673686	697167	872285	1020980	1379480	1801990	2172380	2639640	3109550	3196710	3520030	3770690	4106710	4065860	4206940	4112450	4042640	3983750	3731330	3528580	3489090	3398720	3106360	3092340	2989130	2934400	2840610	2720280
	-11.8374	401910	382233	388512	434193	412386	413506	386486	419494	407316	373418	418019	397337	436773	432099	442246	450628	435380	476390	528586	569696	665249	734584	861617	1031150	1388570	1778300	2192310	2609690	3141150	3234370	3576310	3831620	4116470	4163480	4165750	4189620	4054730	3948120	3713240	3599570	3443590	3389320	3144120	3131500	3021100	2880810	2812210	2767800
	-11.8129	398982	390968	398004	424415	410051	414921	390544	415545	414734	375749	408463	395269	425863	425636	431230	441835	461993	474086	534602	605773	652205	753899	864663	1042190	1429230	1788210	2220230	2704290	3086860	3320870	3628670	3864020	4089690	4132770	4122690	4273220	4031200	3930650	3716420	3673580	3434370	3373010	3214960	3132220	3038580	2851760	2770500	2806980
	-11.7884	395676	380900	400613	417781	393920	400195	394776	400386	412103	402069	420844	406401	420346	436476	426942	424616	477730	455366	541816	620808	645208	747558	917757	1034630	1456990	1827080	2267170	2720110	3131440	3336340	3667970	3850370	4092270	4086530	4135160	4301870	4091960	3951510	3749390	3742960	3479840	3337610	3285840	3092490	3036370	2892130	2758460	2778380
	-11.7639	377026	397133	395961	406553	392675	396162	409999	374877	405983	416617	423795	424792	425793	454160	420249	432719	472499	454662	538467	642519	653986	724568	945324	1036440	1459140	1832820	2306850	2628250	3160840	3290940	3680850	3912020	4143110	4101460	4205410	4307730	4197000	4043930	3781880	3777420	3558520	3357180	3383910	3073380	3045500	2946840	2780100	2738650
	-11.7393	370095	394327	388150	389322	402082	419650	417489	383690	411223	422730	419688	433325	435708	448382	434195	442831	485447	476473	534432	614862	661478	700492	916036	1058870	1451270	1832020	2296350	2628200	3138020	3321160	3660510	3917190	4161380	4107340	4284420	4332730	4253310	4090230	3864330	3759730	3608790	3399650	3371330	3110320	3067750	2977990	2822790	2726660
	-11.7148	393284	380046	380745	387236	418683	417852	413034	419385	418410	432137	400878	433347	432151	437480	461897	440372	491102	494363	531769	569245	642955	678561	880563	1104280	1457300	1818760	2275410	2727950	3156800	3391610	3645780	3906220	4149840	4137390	4373720	4320370	4276060	4109440	3898320	3762430	3602940	3409330	3336210	3163360	3064090	2948160	2897760	2755970
	-11.6903	419627	375084	374250	407868	431417	410680	414545	434296	408335	428612	387024	444702	424798	432618	469403	444801	477148	509354	538384	569258	618315	679803	886351	1119700	1443030	1814780	2282280	2889370	3177870	3439430	3657140	3898160	4135050	4200420	4424820	4259460	4324900	4075710	3904530	3765250	3625280	3482780	3346600	3230880	3091710	2962310	2935860	2812050
	-11.6658	415049	380229	375073	410055	426352	413180	421638	425369	416489	425719	390969	452968	447614	445091	472188	443591	472783	508764	543350	577827	619706	709585	897934	1102570	1408340	1835220	2280670	2935660	3176290	3466100	3666800	3899830	4161020	4231890	4420420	4243770	4377610	4103850	3993130	3733210	3684580	3541030	3385780	3233800	3130390	3036890	2896600	2833700
	-11.6413	395872	393386	380936	398386	429788	394421	427221	390458	434377	421798	428765	444335	457564	471987	473005	454458	486631	493900	540251	590724	638776	741410	926364	1097020	1391170	1844750	2271230	2852940	3183320	3495990	3691880	4031220	4174870	4266570	4344340	4289340	4362600	4174860	4043510	3786380	3716630	3527160	3370810	3228920	3130810	3066820	2855250	2856940
	-11.6168	392090	402077	385637	402450	429466	392060	406633	380133	442500	430277	441537	447502	429075	493180	474725	475368	506292	481309	555430	603508	664497	727255	964139	1093010	1408660	1850290	2278190	2806970	3246500	3470520	3676080	4117680	4181540	4206350	4259840	4378270	4355060	4158080	4024450	3897700	3671960	3529620	3336290	3259320	3118580	3052170	2862890	2876230
	-11.5922	397549	415691	384430	418383	414650	408620	396144	401762	434372	463168	427884	452964	400372	497448	476956	476246	497202	495771	565765	601103	699718	717028	967672	1108960	1433450	1845860	2306160	2788370	3260020	3411090	3688690	4123310	4218890	4152730	4277570	4441260	4398510	4171170	3964620	3925340	3650900	3541690	3320330	3256140	3068970	3056020	2883400	2852350
	-11.5677	406440	425097	392384	423657	403453	415453	403054	418136	438859	457382	431293	439969	409995	478665	492704	472424	479220	527585	575650	605711	718923	743931	935767	1137970	1451760	1836480	2385820	2811470	3268690	3397130	3715550	4112590	4263440	4242610	4403970	4441110	4431800	4256090	4009130	3941410	3697930	3569750	3371530	3276900	3071430	3082400	2883040	2822110
	-11.5432	409991	401659	406485	421519	407512	413667	407940	416063	445248	427065	437348	407845	434853	444965	496931	487027	478389	532066	557791	635899	710972	743655	914373	1130830	1435570	1891020	2456010	2831400	3305190	3412930	3693660	4051420	4247350	4329240	4496640	4409970	4440510	4329840	4082990	3987560	3733660	3588000	3433450	3363110	3141100	3088500	2905990	2881020
	-11.5187	423457	377062	408650	408918	402199	404889	423045	404780	451446	432050	431733	406554	452248	426989	497848	509033	503844	530514	543591	637963	692397	733976	921399	1121100	1442970	1932640	2454730	2815270	3353080	3436100	3732420	4013070	4230660	4364250	4505420	4421830	4446350	4361720	4120320	4029490	3755410	3600830	3489880	3429340	3170330	3093870	2991530	2913000
	-11.4942	424432	369752	397163	397040	413030	413920	424817	403195	461860	436224	437928	434594	456211	423475	481318	502201	492548	528272	545178	619365	694471	742132	940359	1157970	1472360	1907410	2439230	2831920	3379590	3502000	3821370	4067800	4290310	4394960	4557980	4507950	4464140	4379490	4201360	4044670	3817200	3626140	3541060	3465650	3207700	3116390	3126100	2905270
	-11.4697	411119	375154	393992	399065	425607	433785	440941	404867	459416	422090	443168	449797	453806	420595	452261	481357	496455	506486	563588	598703	707428	757365	946422	1189770	1472450	1884340	2448900	2846150	3368740	3572870	3836460	4111280	4322390	4407570	4646340	4603540	4525150	4383540	4204580	3999170	3811100	3694170	3528020	3498240	3299000	3091880	3135850	2870350
	-11.4452	410466	394079	369214	398669	433825	456642	460453	419838	441781	432873	443107	451123	456530	436542	454069	478356	518235	477483	562674	593654	697762	761382	933254	1170980	1480020	1901940	2515550	2847960	3384090	3612940	3918480	4091150	4290140	4464130	4698300	4654180	4523340	4453460	4135910	3983560	3815610	3728870	3543440	3471290	3370040	3071400	3086160	2891570
	-11.4206	423339	415077	349615	403830	443667	466931	466666	436077	429982	447256	442505	471241	455364	450795	460203	474276	513467	485226	559242	598249	678495	743966	921487	1137590	1518080	1943760	2545490	2883650	3437300	3649950	3942350	4116950	4355760	4462830	4675520	4625320	4488980	4481730	4131430	3966660	3831720	3692870	3623010	3415010	3382930	3095150	3107430	2924770
	-11.3961	430828	428539	350726	428322	436203	458005	487916	445535	431123	449116	426868	460820	441975	452571	462784	474215	502175	517080	553432	613257	677878	728134	916680	1110790	1543650	1967490	2510820	2899550	3466940	3623620	3883530	4176120	4422020	4497610	4653170	4598720	4510560	4445620	4208910	4007830	3897700	3666140	3669120	3396800	3367570	3123400	3177960	2900050
	-11.3716	420817	418593	356106	438510	432458	448055	491782	443749	436128	437317	412269	459023	438222	468243	476419	480964	512790	534913	566937	626522	679773	729578	920397	1132520	1517880	1965230	2422560	2873290	3440190	3591250	3932510	4221920	4440300	4528710	4639520	4632890	4595010	4406860	4267630	4066020	3955780	3663310	3655030	3404100	3409270	3160570	3225090	2904740
	-11.3471	433533	405414	372612	438057	430363	430641	475053	444977	439839	454109	414601	469073	454090	481986	496403	479894	504513	533732	582435	615618	680998	755164	926906	1140980	1517930	1966860	2413830	2905690	3378310	3616740	3983730	4268440	4443170	4549960	4599770	4646940	4698510	4443400	4284360	4141390	3919960	3668260	3632160	3437260	3478070	3232420	3144820	2893290
	-11.3226	444807	422370	398222	438144	416431	418074	442435	447494	434407	449338	426101	450050	458537	491574	494447	474761	499046	545287	581902	604238	673984	763215	913624	1117710	1584040	1940090	2425210	2976600	3351830	3648250	3941700	4359570	4387420	4621170	4592410	4662370	4745930	4466070	4335560	4133140	3925660	3671300	3624310	3488090	3474530	3263740	3103690	2915960
	-11.2981	431150	440785	439152	431471	428516	418949	441629	427258	427073	435004	433399	445238	438065	508306	473411	485070	519467	565175	576682	616278	690305	755606	903376	1075340	1618740	1897850	2479710	3013750	3376620	3688020	3918100	4389960	4411840	4657740	4694990	4746030	4669880	4502010	4322990	4121690	3928910	3731800	3641430	3530400	3450100	3294480	3179520	2974620
	-11.2735	424053	435178	450243	412655	453570	429426	466161	407131	438170	457726	427740	456545	419949	493136	481584	513117	526367	541431	560047	623842	707402	772627	910407	1113990	1580420	1910260	2568530	3027080	3451880	3729630	3938280	4273330	4511060	4715230	4808740	4824790	4684650	4537440	4285500	4168030	3902060	3798820	3663750	3589560	3472270	3290890	3243460	3086830
	-11.249	433062	437226	437271	420539	453849	433951	457823	441276	455366	458087	418860	474465	419138	467820	506811	517223	509040	511405	565520	627374	706172	786774	940294	1172790	1571990	1961180	2602680	3013320	3485610	3736410	3961830	4190740	4603010	4787870	4839700	4844720	4763610	4599490	4349230	4240080	3913210	3759530	3664740	3605080	3456350	3313110	3246530	3137210
	-11.2245	426062	435013	439836	443035	441564	450393	470964	469472	456028	446197	428826	477754	430126	470429	522612	516039	497154	509280	574308	631156	678701	808338	965098	1172750	1592230	1961920	2587810	3044360	3445640	3788210	3987170	4276290	4639920	4779310	4834140	4809000	4790090	4670420	4403300	4333670	4006520	3779680	3679130	3562740	3426750	3349010	3239370	3169290
	-11.2	437654	416314	426088	448650	441398	459402	457731	460297	452875	435788	437217	472999	454251	480982	534095	525015	488370	512227	592211	637263	650582	827658	971433	1163390	1591730	1933410	2601620	3130570	3440270	3808880	4020960	4367730	4604450	4735570	4901180	4788790	4880380	4689240	4403070	4370670	4055910	3856790	3730400	3541290	3448970	3393350	3254290	3209050
	-11.1755	440586	414376	412619	441228	446446	453702	424190	439808	466137	427266	444746	464070	465393	489784	534422	528112	491976	511720	616746	645015	664077	830769	969432	1170700	1579360	1945300	2608240	3131990	3512670	3792310	4051350	4372420	4521490	4695570	4932470	4880230	4887740	4693070	4414490	4273880	4058360	3938860	3774420	3572530	3473870	3428370	3358630	3213820
	-11.151	431612	422745	406263	433993	440157	455941	416944	425020	478062	406744	456058	448867	461278	492630	496381	516567	502852	498578	614958	641657	678548	825798	995466	1149500	1573320	1976860	2602390	3100530	3551490	3812350	4069020	4379420	4487670	4711100	4915470	4972680	4800950	4691040	4460970	4226130	4087260	3906720	3808940	3605940	3542430	3418680	3397070	3208630
	-11.1264	417867	404073	396362	438715	427288	457913	427464	412061	471006	414082	470366	443703	453409	467182	473629	495348	501397	509573	597549	618613	676942	813038	1054380	1136130	1573170	2005990	2662950	3103550	3558410	3827240	4078400	4443400	4533630	4757680	4952660	4967420	4793790	4753330	4502690	4233790	4139630	3909140	3788440	3580200	3616230	3435530	3364970	3191150
	-11.1019	416525	394379	402186	458458	431613	471686	442857	422477	469600	444816	477301	426686	457625	481497	485588	469375	498697	533605	593802	615631	692804	778106	1044330	1201250	1588980	2033530	2648520	3108430	3538500	3848150	4116990	4500990	4687120	4790630	4950030	4959660	4744810	4879690	4541720	4296440	4193360	3922810	3774570	3613330	3648980	3448780	3338230	3155170
	-11.0774	448388	406604	420329	469008	454912	476145	460557	421680	475035	449739	469446	432889	471712	510374	493652	480994	493278	547731	586641	639314	708391	749751	988712	1214010	1637250	2031330	2620000	3116600	3532980	3859970	4122130	4544600	4796040	4824060	4933150	5029830	4828040	4927450	4548920	4351630	4250750	3952900	3804700	3769970	3653570	3473160	3380810	3173400
	-11.0529	451041	424587	422420	475498	455134	460090	485355	435545	470688	449765	461643	445051	477072	514647	493735	511723	499619	544566	595433	650580	727110	743970	974296	1226570	1667660	2033180	2676850	3154550	3567860	3875690	4081190	4537100	4865500	4889480	4920610	5072400	4953840	4890700	4534150	4358250	4317220	3971020	3873660	3861730	3645040	3481860	3450850	3306380
	-11.0284	431686	446030	423910	449133	435184	450180	481192	454762	462178	451051	447675	466390	478804	498216	512072	535018	494152	565306	601361	653094	715134	754498	964971	1213290	1670080	2056360	2724020	3189720	3615600	3865630	4062040	4524670	4915290	4920540	4955800	5057310	4959230	4903070	4586820	4335930	4285880	3982310	3843660	3825060	3603550	3524830	3495170	3359700
	-11.0039	441283	455815	431355	440026	415987	459764	467228	455577	447069	450824	424689	491399	486625	467536	515229	547995	484888	575012	593824	664960	714810	759150	945376	1210170	1643930	2093160	2692810	3183220	3641240	3893700	4132540	4553400	4919030	4877710	5060030	5094750	4895760	4909010	4635530	4318370	4282540	4053380	3800940	3774180	3631240	3583600	3504830	3345830
	-10.9793	439854	445691	437144	442391	405452	477517	464624	443941	425174	460466	412077	492485	487506	473724	508484	528562	495743	572271	606918	657234	691014	763727	927869	1272220	1589380	2116400	2652520	3175190	3603200	3918150	4220410	4650570	4852010	4853360	5110790	5150400	4957170	4890600	4599220	4343150	4347530	4104660	3847510	3772830	3716050	3588700	3477680	3406050
	-10.9548	432910	448962	429996	435827	414620	484249	470672	438454	402795	462806	422064	479931	506277	481977	506143	505053	516517	577504	622679	641386	702623	797071	957306	1272620	1592030	2135120	2618560	3102080	3570860	3937650	4244470	4719560	4841600	4907050	5156050	5157700	5031760	4890350	4551280	4404320	4372500	4057100	3883340	3737950	3807450	3566930	3433620	3503050
	-10.9303	439780	432386	422926	421754	441403	469945	481933	440701	408854	451800	453168	478090	511304	480415	504109	504036	533621	579200	625674	641950	725916	821689	954745	1238170	1624600	2179880	2593390	3112080	3562650	3949550	4290710	4671060	4891400	4993940	5125430	5180530	5052920	4894430	4592070	4432080	4313120	4068290	3873900	3740170	3807040	3544490	3434740	3546390
	-10.9058	428680	434895	410432	425913	459881	445695	476829	458420	451476	461821	475732	489262	488331	516013	506580	510885	541444	570242	614088	664107	745182	838251	977653	1258650	1638700	2133780	2628910	3180350	3624960	3956630	4290130	4636160	4873550	5037230	5054100	5159750	5102670	4945370	4665850	4505180	4229800	4124910	3910930	3836440	3760370	3564920	3481570	3522000
	-10.8813	432200	442467	419140	430029	456183	447584	476964	460846	477457	479572	468674	497009	484190	508816	514600	510950	545521	549777	602083	690238	774246	842885	1021190	1297950	1631640	2071080	2690460	3206830	3677860	3962750	4238020	4636980	4824320	5058090	5065720	5152300	5182020	4992030	4732610	4590350	4230680	4150550	4002250	3865960	3733670	3605210	3534970	3517080
	-10.8568	438329	427376	439802	444682	445448	462285	484236	456848	455235	490970	461843	506566	498831	491124	509806	509186	546600	527572	611845	685075	751260	853348	1026340	1284170	1650260	2042990	2764290	3168240	3707970	4016140	4253860	4716420	4838730	5150500	5072370	5183230	5183720	5018890	4796990	4616710	4249210	4208150	4080150	3882550	3740730	3639230	3574590	3522000
	-10.8322	447957	428116	451167	455649	435985	470175	466919	456596	443332	499135	463774	505973	525392	518322	506707	489328	551997	529146	631252	694369	743681	871844	1028640	1265130	1635290	2061310	2787650	3172330	3752020	4053170	4328960	4776700	4916940	5146710	5142890	5227430	5165010	4992660	4798970	4608460	4286700	4228460	4054240	3891760	3739100	3632170	3641660	3551060
	-10.8077	463231	426147	451995	454695	444765	482055	466579	451209	457321	501636	464956	481318	538567	542495	512788	516589	567480	544627	647122	716107	721641	877104	1043500	1293910	1600410	2112930	2753780	3215920	3849610	4093610	4361360	4794160	4979810	5071170	5239160	5248550	5150100	5005920	4790120	4585790	4378850	4218750	4026420	3933520	3746580	3597980	3633730	3595550
	-10.7832	460242	420845	444972	455924	459184	487789	484624	461259	486168	498320	466207	464851	501175	546514	520661	564777	577260	555561	641841	742019	705699	862870	1046290	1274920	1615340	2145640	2732610	3289260	3884990	4203660	4381830	4805480	4976880	5077040	5270860	5212850	5142410	5068570	4810950	4599160	4446700	4276900	4028620	3946420	3752630	3586450	3542030	3581460
	-10.7587	466184	432486	448074	456241	468835	487219	484014	476723	482065	493532	477798	469317	468614	533954	520617	566822	582504	588062	638287	758724	736864	872418	1026890	1227080	1637910	2089180	2737040	3298700	3850830	4216630	4403980	4773150	4908530	5118190	5271010	5213000	5176950	5137990	4829990	4655670	4470630	4222600	4046900	3905630	3782670	3620680	3531940	3524040
	-10.7342	471691	438829	462676	453894	501554	488151	495845	465858	457278	471895	482044	478469	479476	528595	512461	530139	584335	617087	660234	739116	767538	912478	1016200	1240780	1648010	2087840	2726020	3285800	3768140	4179680	4367220	4748640	4905390	5136520	5331040	5283750	5291140	5185830	4898280	4654650	4477880	4196870	4131900	3912830	3830010	3708560	3628580	3571500
	-10.7097	463157	460307	469768	462274	496349	480905	518870	443305	453471	464810	492642	493270	471616	517772	518936	525605	565811	623859	671111	707962	741021	916578	1011450	1267410	1696370	2181440	2701480	3339610	3814540	4190220	4367180	4785030	4997050	5148690	5408940	5269170	5366450	5156110	4913620	4628510	4464600	4227080	4165320	3977140	3907260	3768560	3756960	3623360
	-10.6851	452836	456120	493945	464731	459611	479721	506374	442260	452300	482251	478692	514833	468265	516947	536165	556391	551499	605475	680725	693395	722559	891492	1015690	1282260	1710280	2235350	2725030	3366160	3840750	4120790	4413100	4845830	5077160	5208320	5410390	5236400	5427910	5110850	4907900	4645660	4427150	4328920	4225030	4023150	3947450	3796330	3781840	3670240
	-10.6606	443065	467281	525153	452761	448035	490328	479316	464116	462557	472465	466987	526471	479886	529315	548896	583023	544844	576612	686181	708731	723763	896196	1043160	1300430	1697650	2153580	2741810	3342470	3885750	4089960	4447850	4876810	5123450	5210800	5415920	5309440	5499960	5173930	4922230	4695010	4477450	4386570	4204820	4038350	3931860	3816380	3745100	3732710
	-10.6361	460456	475751	521184	463803	481525	473620	476133	489948	469839	459521	471913	541359	483731	517549	546442	570792	551163	567658	668413	719617	719453	890118	1044190	1300670	1659700	2099600	2751220	3384680	3906460	4182820	4509260	4892890	5162370	5235990	5412470	5426770	5452350	5219460	4962740	4713870	4497750	4341570	4169640	4038120	3907560	3830350	3754100	3765650
	-10.6116	478713	472932	502400	489928	506923	460387	489422	493902	476869	467080	466804	539889	475047	520656	527747	565511	552006	569661	649225	726901	753006	875288	1043760	1294360	1697010	2152900	2784690	3411700	3816160	4286690	4577940	4935470	5177880	5255570	5394200	5493400	5388700	5197230	4953650	4768760	4506410	4318740	4187360	4138000	3928860	3811050	3847310	3748060
	-10.5871	480560	463470	499102	504158	507002	470798	507331	493013	474948	475786	467663	532439	469884	536407	519019	584137	568682	572008	626124	734805	794349	878391	1045150	1300670	1742400	2254620	2833020	3458470	3824180	4358060	4591960	4938160	5217910	5227590	5368180	5546980	5407610	5177400	4957890	4817780	4592700	4353150	4245750	4184950	3986890	3774400	3884510	3759160
	-10.5626	469896	464912	515508	499471	503474	472135	514616	491986	489909	477851	497694	545748	461409	548927	534859	592855	585961	588425	652561	738762	810377	898270	1057180	1311800	1751540	2325350	2839160	3495820	3847170	4373130	4549330	4888440	5223690	5231510	5420390	5559470	5392070	5176300	5099630	4821400	4627840	4367460	4220270	4137230	4023450	3730240	3878660	3860180
	-10.538	467983	455362	505632	485768	510960	486696	491730	483986	503220	483097	522525	562582	465402	531039	541007	586858	592065	601943	703035	736432	811660	899036	1058800	1315130	1742120	2312350	2842430	3485720	3943980	4360600	4569350	4942870	5172410	5316010	5507740	5547550	5377980	5295160	5150620	4886540	4644870	4331790	4235250	4181690	4058370	3785410	3901290	3929620
	-10.5135	491042	455406	472534	473220	515625	482821	474935	482532	498712	490260	517481	555013	475247	521027	548647	590182	589977	636363	689853	723556	816613	878824	1064450	1292950	1713960	2303760	2920930	3460540	3977000	4391810	4594820	5023080	5159090	5363980	5574870	5561440	5396490	5307790	5079750	4966270	4733300	4316210	4290650	4204300	4054360	3947290	3905770	3954880
	-10.489	501293	457510	466022	485442	491990	481946	503569	481373	504574	484334	514116	534005	486319	537201	568002	601587	569495	654288	662284	717475	818643	862590	1095190	1292300	1744270	2298990	2952780	3423470	4014820	4425120	4582990	5064110	5144400	5307040	5530150	5580310	5319750	5283430	5047790	4958790	4786530	4345840	4279590	4187480	4070060	3942700	3908840	3993560
	-10.4645	481410	455532	476982	492088	491872	493677	521966	485885	512671	481158	510419	518615	492110	549325	568063	612267	562533	638426	657366	722686	793338	869910	1130170	1330220	1756250	2276800	2936690	3439940	4022080	4399150	4585070	5032250	5197480	5275070	5477550	5584550	5260260	5313660	5116880	4940350	4757620	4397220	4269190	4194130	4068200	3917700	3909940	4019340
	-10.44	476391	450518	485446	481339	510760	521524	514198	493889	484622	494529	506286	507753	494533	553200	550612	597926	577968	633014	666586	731802	775389	916211	1155930	1374800	1734970	2233500	2881960	3423350	4034720	4365920	4618710	5016310	5245250	5372900	5457050	5601350	5299690	5413310	5172810	4884740	4735870	4455540	4288150	4248540	4069460	3922190	3950510	4022670
	-10.4155	495721	444832	471632	478046	497033	521145	499624	482723	467348	503287	516844	493698	514603	557599	541600	580900	612998	625927	642278	711048	783318	944032	1143670	1373150	1738340	2247070	2812900	3388190	4052730	4400670	4597190	5050170	5278500	5501700	5538120	5637210	5351590	5479860	5223680	4851700	4708230	4496110	4351230	4275820	4107140	3987470	4021470	4000060
	-10.3909	503301	464411	457222	475903	476756	492745	503021	468357	478385	493113	521592	488437	536817	553100	544251	579008	611660	611985	639423	684270	809712	922630	1123230	1365280	1765260	2268680	2845170	3418010	4047190	4462650	4631610	5050550	5251820	5501010	5651580	5671970	5487460	5496300	5164780	4933340	4683740	4512970	4391340	4311430	4205400	4082770	4066450	4033060
	-10.3664	486577	480913	452792	474313	484068	473420	506739	485070	497379	512280	528471	507347	537725	542111	544595	580546	590025	618735	663749	713864	813830	923120	1112080	1348750	1749740	2265020	2981700	3453170	4051490	4463000	4691050	5082210	5284550	5565710	5722430	5673760	5576210	5405710	5225120	4967660	4697850	4566590	4425870	4371920	4269010	4170690	4189030	4089100
	-10.3419	471421	471011	467982	482066	506640	483087	491752	510179	507919	532462	526692	510104	531296	535167	555629	577056	581123	618206	644127	740349	813357	967364	1103510	1290030	1792270	2263000	3024820	3444990	4023130	4439540	4782830	5143650	5298440	5578370	5665930	5707530	5570540	5384920	5330690	4912170	4752750	4642420	4482260	4395140	4297820	4232450	4191260	4086310
	-10.3174	486568	470070	484470	494061	509937	499830	491312	523178	503533	515962	501430	524495	532749	533382	552402	573937	580428	611408	637889	729708	820140	988114	1105720	1275660	1816520	2298030	3054120	3440740	4037150	4442450	4879810	5170070	5342200	5526860	5602890	5778690	5521060	5377570	5381200	4903920	4785110	4718450	4486310	4427360	4315190	4247970	4149210	4079810
	-10.2929	513456	487735	505236	508696	477793	494234	511172	511316	480549	510938	502646	532164	539771	522289	540059	576772	590527	620650	640993	723884	817409	963006	1116510	1287910	1766900	2338960	3056540	3531800	4093250	4432170	4935530	5125120	5391660	5509370	5649110	5893480	5633970	5345880	5335530	4891670	4831250	4771010	4421890	4442330	4276620	4249380	4122670	4188880
	-10.2684	521275	504983	490177	522124	471226	497556	543220	510510	495998	513722	530982	527710	557307	513211	537391	576453	614396	639318	689184	731968	815423	933149	1122270	1323210	1746320	2314350	3001920	3598390	4114240	4450070	4922970	5132200	5369920	5525270	5701330	5860290	5752540	5329270	5241830	4910130	4934750	4757110	4450890	4482360	4322430	4230170	4161950	4315800
	-10.2438	499620	493769	459147	510965	500247	501689	518383	498796	534139	505679	544047	532007	566973	523602	539382	584866	603156	654449	723727	772933	812158	930765	1119190	1388530	1758600	2296230	2974120	3610030	4092540	4513540	4848040	5184040	5382140	5536350	5744730	5786040	5739160	5448430	5244780	5003890	4932400	4792710	4512310	4549930	4383100	4274390	4198610	4364940
	-10.2193	482133	483531	465817	469409	510673	504920	504932	488380	533342	513413	528131	534725	564368	543765	556532	583508	587879	653470	718651	783605	823601	918158	1113750	1423610	1790830	2313130	2999560	3611950	4068750	4553630	4872660	5223100	5366910	5601270	5808450	5826130	5752200	5598980	5298280	5029600	4924110	4803910	4617180	4629430	4417570	4265240	4258990	4340910
	-10.1948	470798	488703	483899	452395	510216	509100	515840	518427	519744	519412	518013	518611	547086	532165	578682	586002	590488	646405	719254	771263	835587	920377	1105590	1424830	1815870	2316800	3030810	3633040	4071190	4577250	4899640	5238090	5420360	5582830	5851320	5890860	5709030	5603030	5350370	4983900	4927940	4824250	4721030	4673600	4457300	4270700	4449030	4375950
	-10.1703	469360	497503	499185	465981	489721	515693	518674	529022	528381	504956	513675	525001	533862	525671	586082	609724	576814	633036	713912	770135	827277	945844	1119120	1406530	1820230	2333520	3070530	3672840	4113240	4561630	4890420	5245570	5420440	5629640	5864440	5888700	5691630	5564650	5344680	5047710	4948190	4872420	4794270	4679430	4463620	4336280	4423860	4390220
	-10.1458	475982	508250	493317	483246	469932	515423	496563	533668	529152	495484	521016	525036	540701	550498	565644	627380	589002	626753	715779	769881	811756	963154	1141210	1410890	1788160	2386570	3115010	3683620	4169680	4557470	4915100	5250950	5378880	5716740	5846380	5926550	5736020	5553510	5405840	5104290	5063050	4931850	4805430	4655450	4411300	4419070	4363260	4412500
	-10.1213	478265	506564	471872	508483	494525	516303	488238	532928	530755	506476	546523	511504	542604	570604	553952	622042	601290	635182	728929	735033	804903	953655	1162600	1388830	1790660	2412350	3100960	3673840	4207860	4638260	4964690	5226300	5406750	5744660	5869290	6036400	5771640	5551140	5436360	5140340	5107060	4946510	4796250	4673110	4398700	4363320	4416400	4438600
	-10.0968	474091	494157	475923	498561	512576	515519	504658	512618	531844	522000	565930	530183	530611	569958	584536	603810	625373	647629	728462	738421	836239	944759	1150950	1380850	1828030	2386100	3067310	3685200	4205530	4623580	5026800	5237910	5504720	5745840	5856070	6038770	5758840	5603900	5423390	5278990	5185400	4867570	4803410	4709190	4490690	4411380	4469460	4494700
	-10.0722	488358	495738	506155	470968	505691	506065	511655	508616	521129	512620	561126	530698	541949	571503	609104	560388	645480	648408	715538	753762	866944	945677	1125190	1394950	1847940	2335560	3122260	3776730	4167720	4661140	4995170	5275630	5606230	5763940	5815000	6008730	5811690	5719320	5482420	5410510	5219160	4861940	4802450	4768230	4560530	4520020	4491510	4533980
	-10.0477	497759	498100	514606	484845	514823	500661	521030	538502	498834	530226	539992	507971	545838	576072	580240	541007	624307	645413	721353	759476	869241	939613	1166540	1410340	1877410	2361310	3133590	3780030	4159870	4704910	4972920	5269800	5617790	5794360	5815610	5998130	5929930	5750810	5530310	5422010	5159770	4886280	4827420	4817690	4558100	4565760	4558050	4544320
	-10.0232	492244	506364	492150	510660	513390	507145	520961	556060	473890	538897	516465	503256	534940	596662	586174	574898	613172	613266	716998	773702	849865	946181	1195930	1370310	1932060	2466110	3052750	3729620	4230310	4716270	5048140	5244670	5607490	5802800	5884560	5975710	5997780	5764260	5578250	5414680	5122610	4964450	4865140	4829970	4658400	4620500	4669770	4598910
	-9.99868	504111	515735	477901	517582	507960	519917	503373	546379	486538	531764	515624	506658	518745	601000	584715	600892	631343	632100	714314	780313	851672	940527	1166650	1398400	1984100	2481360	3033990	3718670	4308020	4726480	5023890	5248310	5679980	5821380	5938070	5955970	5974350	5770840	5639990	5429710	5170110	5081990	4918430	4849160	4848120	4673690	4677550	4666040
	-9.97417	504512	519368	490029	526776	518969	531717	489514	511368	511007	519752	529901	509341	512753	587105	578489	591737	632016	654909	702772	779106	859960	937565	1144800	1444400	1963540	2468600	3045920	3780170	4324310	4706030	5026910	5259730	5655560	5853430	5985030	6000870	5908500	5805300	5628610	5492360	5322520	5143560	4988710	4852550	4887670	4728790	4643000	4743060
	-9.94965	500016	518501	485590	538615	510638	534617	519153	511024	534226	511365	534722	512717	518444	578961	580830	579306	611590	659621	690430	774476	861675	960560	1151800	1465840	1901610	2460830	3078250	3843740	4315470	4771390	5003120	5344040	5646330	5854510	5891840	6090020	5893900	5894280	5552940	5565540	5400880	5122960	5012030	4901220	4895490	4757690	4651930	4707490
	-9.92514	491242	497389	507993	522068	496611	544219	561282	554318	553251	525569	542307	510641	533705	569976	571316	572719	602532	666560	714008	783408	840326	989015	1184820	1434390	1904580	2483290	3134750	3876520	4333110	4839200	5064530	5405200	5651760	5842220	5840590	6199700	5913890	5883050	5566110	5605980	5392570	5149220	5034150	5033270	4935460	4767090	4696380	4702230
	-9.90062	460024	488790	548985	517721	490205	552292	574963	555254	549166	537542	564880	512469	556608	565747	569155	597765	612788	675242	746203	791054	874728	996507	1224230	1428350	1925830	2435280	3193550	3869350	4326860	4761200	5121070	5401280	5712370	5866220	5888010	6242110	5909490	5846160	5643390	5555610	5432740	5272350	5083970	5086870	4882230	4735140	4683340	4804930
	-9.8761	468611	520788	547713	503983	501105	556782	558229	525952	519927	534156	556152	527134	572708	576461	572621	640274	633995	679715	760228	772688	915169	984294	1215970	1440490	1937140	2466980	3227680	3871880	4306690	4701650	5148900	5391130	5787970	5873240	5998340	6183190	5880350	5868070	5722290	5510190	5513370	5364790	5127100	5056330	4920380	4730510	4667690	4895220
	-9.85159	499049	543882	539249	493678	510072	561554	543063	513541	497671	531037	532263	522728	587031	589156	604581	641768	646965	682517	753364	763520	932598	977398	1192640	1442530	1980970	2469310	3173740	3944410	4309020	4687390	5200400	5431450	5819820	5873850	6061280	6229080	5974870	5951980	5750080	5541310	5503980	5336930	5123690	5100480	5027200	4719050	4750760	4987720
	-9.82707	526786	539504	538408	501292	534002	550794	550439	526466	505332	532039	510393	512813	573454	559074	610868	614411	653512	686067	742557	770174	929640	976746	1191690	1465980	2019190	2459270	3141070	3951100	4289300	4738370	5223460	5519820	5759900	5905870	6059730	6338240	6160840	6016670	5764140	5544160	5509750	5335850	5092070	5254250	5039420	4782210	4899210	5063710
	-9.80255	542321	538620	527300	519833	563873	535001	566833	536899	512309	538065	510170	540217	542839	539016	602306	609174	642215	702672	731496	768657	890218	980531	1185330	1516570	2033990	2521450	3171310	3915570	4291730	4786540	5230040	5534430	5732480	5982530	6096420	6333590	6277580	6016860	5795260	5602200	5528530	5341640	5170400	5283810	5094100	4908330	5005080	5015150
	-9.77804	511460	532564	546302	538920	568115	540130	563110	509648	510850	544500	539940	568719	524117	562509	586148	618439	627873	699773	721453	771586	859807	996524	1199580	1538790	2018050	2559610	3217780	3921270	4278200	4792530	5183760	5555610	5770200	6080350	6168320	6356240	6268740	5992590	5825770	5705360	5515680	5358320	5281160	5281680	5147800	4986140	5081260	4948610
	-9.75352	482983	534211	567390	541668	544446	564977	531350	499841	529736	534387	558415	573278	553824	569391	588597	609794	620239	683741	720907	759791	869783	990153	1233740	1529350	1996220	2531820	3317120	3870740	4336200	4766780	5143890	5555230	5798680	6112890	6160320	6381270	6185810	6008580	5875400	5737710	5522180	5383950	5272880	5299870	5135030	5049530	5156070	5045240
	-9.729	511587	524387	554905	544033	541175	569932	522759	527245	570486	543493	559627	593366	570923	600254	610436	607152	614719	670490	734499	760027	890687	987103	1267610	1527630	1977600	2537540	3314800	3903430	4443720	4829980	5120940	5506040	5777280	6036050	6101780	6320580	6199950	6031170	6014340	5721290	5545870	5413600	5290480	5297070	5174010	5058950	5151090	5207030
	-9.70449	534576	506599	527405	549003	569887	571483	548497	537439	567354	562403	544151	609379	573956	627255	627756	599560	637784	681778	721834	782735	888442	1001300	1280190	1520530	1984550	2548080	3279780	3936670	4554950	4941390	5108760	5635350	5832810	6053270	6161500	6361840	6276640	6111650	6120440	5854850	5609040	5413060	5350840	5366600	5202690	5077940	5185360	5233350
	-9.67997	534759	486237	526472	537029	576529	566645	554676	532675	560886	553175	544979	599770	589859	616694	640741	611485	652485	699716	709269	801049	912356	973512	1264710	1493990	1996220	2559300	3333350	3947360	4493180	4942390	5143610	5703410	5936750	6209810	6257230	6463600	6290690	6219390	6111780	5965010	5671820	5417290	5423420	5324740	5138970	5205890	5217060	5182370
	-9.65546	531779	497873	550736	539887	551505	557614	536388	538380	582668	536387	572587	575088	608795	597784	660166	620077	636958	691217	727968	806898	910133	948522	1210340	1474940	1983150	2592030	3384250	3929940	4431390	4902420	5144720	5601790	5956020	6267850	6240750	6468480	6262630	6250330	6066250	5899460	5761290	5535940	5396870	5329980	5155400	5279570	5240780	5255720
	-9.63094	537067	513957	560669	531193	541489	560697	541835	554623	565934	532274	588058	553587	609157	584783	657843	617866	628323	681883	758361	820324	888893	939311	1215240	1483780	2001120	2602040	3377620	3914530	4489690	4891630	5187410	5551100	5932890	6188930	6258720	6391320	6340970	6224770	6063480	5811980	5844850	5648710	5406840	5429520	5297000	5325660	5300610	5361310
	-9.60642	543558	515974	564894	525265	552154	548691	540411	582440	534897	534257	552953	559855	606844	587799	634716	614027	637343	689276	761526	806146	883414	963946	1263170	1519150	2050380	2616030	3354550	3894500	4549980	4912200	5331260	5668180	5955040	6182620	6250740	6372260	6410690	6271150	6123150	5835050	5885550	5738540	5524060	5503340	5437090	5401840	5388700	5371080
	-9.58191	541158	528016	573885	534682	582373	522264	534681	579801	542963	561937	533131	586199	582387	581480	636253	625489	655565	700180	754732	811200	886232	1007420	1261580	1523700	2054130	2623100	3352420	3868490	4565770	4985650	5402140	5737490	5949930	6190300	6340220	6441670	6433400	6436460	6209410	5968090	5876170	5753200	5634340	5512660	5433490	5460870	5424990	5405580
	-9.55739	528629	520736	577409	522656	588540	529462	538892	551866	555568	579225	549919	584702	581466	560117	648757	669278	674959	701382	745127	806754	910303	1036030	1265910	1510140	1976320	2580750	3327800	3934840	4520260	4976280	5375400	5736200	5914830	6237160	6459220	6565190	6491730	6501510	6327170	6079260	5944360	5812550	5634850	5586980	5392940	5482960	5408090	5442030
	-9.53287	525532	529406	573075	509406	574809	549074	535822	536734	566178	582776	553367	569749	582885	548910	635196	690424	660622	694112	748354	795632	954871	1038800	1223640	1547480	1986670	2580000	3338890	4000450	4641160	4969390	5342890	5730950	5982140	6370160	6436470	6703110	6573080	6478230	6412320	6126140	6028950	5869330	5647630	5656180	5477500	5481980	5431190	5431900
	-9.50836	514702	540998	558917	529821	554009	556198	533697	535384	577476	587299	553541	579529	554156	570059	618286	669697	633432	705395	743256	812363	946216	1046410	1226400	1571600	2034020	2593190	3342520	3937270	4737220	5030170	5369530	5722240	6009740	6356650	6422580	6725570	6614080	6538770	6400810	6148170	6015610	5824310	5728600	5699290	5565980	5543320	5453030	5456730
	-9.48384	521040	555662	537393	569548	566586	557396	547248	537204	584401	608439	548798	598644	550442	593970	622692	652225	642831	714555	744397	822799	918876	1050460	1257510	1542100	2057760	2616990	3352630	3899590	4611690	5068300	5389480	5736820	5984710	6248150	6531790	6661730	6670040	6630950	6367420	6159430	6017010	5865830	5797580	5670800	5608010	5630560	5454980	5472130
	-9.45932	548673	558377	522073	564870	585361	552001	568910	553782	568090	617907	555533	592131	565546	627417	631681	641703	657532	715258	754824	828675	919847	1042720	1236470	1538050	2088930	2638620	3375070	3958780	4554090	5015540	5408560	5760640	6047560	6223040	6546100	6703750	6624930	6688070	6371880	6216120	6100080	5983370	5842740	5693970	5702410	5675190	5579660	5426610
	-9.43481	551243	533387	531016	539856	586807	565055	588165	555110	587185	585234	582243	598099	576413	669788	618815	654396	660884	712526	731531	839150	912032	1060320	1228230	1556700	2100240	2643570	3369570	4037430	4650230	5007800	5401580	5831770	6200270	6318160	6533060	6756640	6597460	6696970	6428570	6267060	6174980	6065980	5846100	5768680	5777930	5742550	5734750	5502810
	-9.41029	538440	522888	567682	535683	559780	568887	575224	550055	604066	561357	604519	593514	600625	668728	610964	669405	653210	707494	737525	837720	915252	1050250	1253010	1568080	2068520	2681760	3383490	4115870	4730050	5047160	5395770	5956190	6283950	6330670	6554330	6841580	6679860	6696410	6496950	6322550	6257340	6116350	5845160	5832800	5861440	5745110	5780700	5632370
	-9.38578	528233	539360	589093	539856	561818	552414	543141	560114	604511	560965	598045	581527	629590	652982	610772	668933	662632	726293	779224	825990	924297	1040450	1273520	1587630	2048710	2681720	3424400	4145180	4636080	5064180	5501280	6031690	6299870	6320540	6660260	6845220	6682730	6752880	6461330	6352200	6353470	6146700	5911350	5840650	5939180	5739700	5774820	5740370
	-9.36126	507169	555819	578599	544051	567074	546710	532713	560323	585673	557122	580028	611316	611409	625527	625573	668623	695310	726778	759966	807738	922932	1034330	1269020	1600730	2084110	2713670	3426150	4157810	4586040	5107720	5607730	6025040	6316270	6337700	6791540	6818990	6707050	6753790	6469340	6318100	6408830	6195780	5983270	5836960	5986600	5777070	5773710	5808120
	-9.33674	528934	546919	557763	547230	561225	568996	539493	563571	580547	564891	566301	627012	590225	615236	651416	671480	668601	699703	740178	808944	914023	1058620	1234610	1622380	2100570	2794680	3403150	4172270	4681250	5153860	5656220	6069630	6345160	6418160	6760360	6839790	6813250	6828840	6503020	6366520	6439110	6255050	6032340	5979720	6019520	5791900	5862760	5800430
	-9.31223	568007	562106	553668	538907	559322	616194	561134	579614	599554	607280	580264	592816	607939	623786	660074	659848	649482	681507	775197	845699	918259	1084570	1241680	1648460	2087020	2830230	3418880	4214270	4788880	5228170	5696220	6071470	6389940	6536750	6778320	6931970	6874790	6869130	6625140	6380310	6420090	6286720	6096370	6105340	5938690	5879300	5958010	5891050
	-9.28771	568847	573420	556025	532508	587164	625892	578037	576927	597398	632150	594166	574015	620063	626727	640671	673209	673155	684904	804782	859274	921842	1103400	1292440	1648210	2053330	2801120	3471100	4230540	4846350	5316340	5715060	6065940	6350450	6621010	6837540	6965780	6932710	6834530	6731870	6391650	6492710	6254440	6282100	6257970	5933240	5957810	6035460	5984690
	-9.26319	561354	550212	552967	554826	608089	582247	562327	564229	582515	605873	600286	579359	608625	612849	609794	693167	700345	707315	801805	857175	924345	1120270	1317840	1643520	2028850	2762240	3514120	4173450	4791030	5335790	5738040	6103220	6345990	6667170	6870860	6940910	7059020	6980810	6769470	6441770	6567880	6304330	6347150	6319550	6070270	6096120	6095610	6024940
	-9.23868	584901	529541	573877	579031	580579	572284	568192	571231	583012	559357	583899	594020	591151	618754	607869	684601	705051	716207	806562	855544	945542	1085860	1337560	1627730	2033290	2725240	3532610	4150180	4761530	5321630	5742700	6188720	6485670	6649770	6913730	7025980	7113200	7175760	6810930	6575650	6623010	6438530	6346000	6298980	6141170	6255650	6116260	6037310
	-9.21416	604905	526848	596394	590638	559235	583074	591884	583206	609589	563453	551645	617293	585599	624061	606891	674725	682550	716854	826257	855426	957396	1044730	1367580	1623880	2069170	2737250	3605470	4209050	4752580	5304030	5807010	6185810	6605630	6650660	6991880	7181730	7085420	7172760	6834340	6703780	6663410	6537560	6454640	6379430	6152260	6265900	6140490	6028230
	-9.18964	595513	548627	613487	589070	548505	586580	573992	574275	626001	601755	542272	646319	571276	624021	612287	664574	676249	713671	816372	850464	958332	1042120	1355970	1633670	2117840	2768160	3659040	4234960	4824020	5281170	5869100	6128710	6672470	6717170	6998290	7327680	7127320	7222130	6915470	6848860	6723600	6547530	6583870	6503610	6240280	6307280	6219580	6040300
	-9.16513	573670	568675	618937	593478	543806	574496	580014	555393	634677	604570	557037	676566	580834	622249	630263	660826	717842	719464	822073	879721	970226	1076090	1328320	1620970	2138960	2770810	3634460	4195110	4947130	5281650	5857300	6174490	6725060	6764160	6961590	7334140	7227060	7232310	7040560	6946660	6867400	6543950	6572300	6543110	6386320	6330520	6294060	6108530
	-9.14061	570237	569764	588117	576217	550848	598750	595729	556364	632268	592527	571702	666887	594912	610615	631970	663390	709076	742920	826926	910578	1009220	1111460	1316600	1628410	2159080	2743750	3601890	4166860	4954060	5284580	5838580	6300490	6712330	6829850	7027020	7322410	7286220	7203410	7129490	6976360	6929940	6605890	6582340	6508420	6444690	6311330	6366440	6253740
	-9.1161	574432	556786	569555	550523	567222	619186	573391	574083	625839	602514	592226	614021	593276	612535	642933	669606	680474	770130	839670	913534	1019840	1111200	1320070	1646360	2161230	2733050	3596860	4227420	4846200	5319680	5904910	6330530	6673160	6870610	7191310	7360050	7311730	7271970	7249880	6863460	6924490	6677720	6670240	6576050	6466190	6321230	6488130	6366500
	-9.09158	571209	583309	565526	565458	572993	619155	561787	551339	604707	607237	614171	590766	601341	621913	669025	679456	710404	772482	868988	891958	983887	1114990	1341960	1676630	2179980	2759290	3620610	4269330	4854590	5393320	5988630	6338480	6643930	6896700	7278550	7359300	7306540	7376670	7255350	6935470	6935220	6770320	6701170	6686420	6498200	6426040	6508130	6329340
	-9.06706	564556	596095	573140	571813	564439	603401	575464	534765	595382	593194	600478	586962	616445	642757	647316	674336	741247	769628	867751	888517	991260	1137150	1349180	1674330	2159640	2784190	3663120	4267350	4995560	5508190	5989000	6341860	6765470	6920080	7248710	7335130	7330990	7483180	7289230	7029700	6992080	6906220	6709210	6732690	6513550	6523720	6522720	6349880
	-9.04255	573792	571098	608578	560863	553217	605095	608082	544746	614189	594810	569030	581492	619941	666463	628608	674336	745150	800047	847863	861079	997504	1163820	1366140	1644060	2144730	2806560	3707030	4307800	5098670	5514580	5945280	6359120	6905980	6977720	7222910	7389020	7436050	7434570	7406350	7176820	7043230	7013720	6711960	6733860	6574180	6632690	6610690	6380060
	-9.01803	570817	567538	613501	556220	582356	602931	595476	565291	627098	585404	572753	615788	623533	674615	627158	673000	758539	813307	832802	862282	961995	1154310	1395980	1688210	2191650	2840150	3713050	4420370	5122950	5505570	5840600	6410030	6926530	7052140	7342840	7515610	7509960	7450400	7508180	7329030	7099000	6956920	6769300	6760650	6740580	6707890	6506110	6432730
	-8.99351	570664	594405	575445	551808	616503	591439	577798	557427	618688	596213	583228	620097	609742	693145	630603	681823	733692	796104	832771	874173	959168	1102070	1418370	1707210	2266430	2888590	3724140	4460750	5174530	5551480	5880990	6472950	7048500	7122610	7427530	7606010	7592650	7563540	7539810	7283620	7149870	6951670	6867250	6813920	6855990	6694940	6488440	6542350
	-8.969	585837	609021	534523	554665	602572	592859	580606	569929	610595	588663	588176	613702	600027	693481	648115	690633	752255	794294	850692	882913	980242	1072290	1408470	1675690	2289810	2956470	3711040	4476530	5236690	5579210	6052320	6442240	7123990	7189910	7377070	7600680	7665070	7608830	7530740	7289470	7143550	7030880	6903050	6865760	6923660	6724530	6612870	6646700
	-8.94448	582078	601672	567939	592720	600525	604207	592646	580467	612281	579753	618495	628451	628150	670905	662572	704821	788203	805425	845122	878445	1003120	1088630	1386830	1684000	2283520	2979960	3752720	4460670	5229790	5653050	6125000	6452810	7084140	7288480	7428000	7687840	7638220	7630090	7545970	7426060	7300390	7102330	7006390	6927410	6990350	6669820	6706240	6707100
	-8.91996	584060	580625	600872	619638	613947	618777	583793	570865	620439	594549	647367	624743	670225	662531	651063	709787	751093	801477	857455	876879	1042630	1101150	1355110	1755760	2307980	2948860	3720330	4427530	5224540	5705260	6093890	6574180	7103720	7310300	7534610	7771360	7703940	7716150	7684610	7474190	7495360	7163760	7193960	7001130	6942790	6623840	6746360	6708550
	-8.89545	582344	579162	602471	607037	604009	620784	583149	585458	642822	608666	653461	621598	667266	671996	640597	704476	730961	779080	873745	910268	1052690	1130890	1373750	1814630	2339180	2973430	3694390	4479990	5279140	5743040	6139630	6692620	7221360	7335320	7575410	7819680	7861960	7828520	7830480	7482120	7473310	7232390	7267970	7054230	6955790	6797120	6855830	6725930
	-8.87093	588290	598335	607493	627038	578589	613830	586550	571710	659425	628673	656098	655226	634613	674344	678215	717711	719564	805114	842542	932442	1004280	1173420	1417780	1824010	2326230	3005130	3724350	4599250	5341250	5728380	6175410	6804240	7193090	7463400	7681000	7916870	7971340	7874280	7876810	7546380	7523380	7261580	7309760	7099410	7155020	6937170	6879970	6730880
	-8.84642	612647	588903	599670	610474	578523	618311	605961	565191	649224	645007	639851	667035	626618	680223	705237	713736	705798	826594	819773	935188	998213	1170890	1392870	1787350	2292110	2971810	3787530	4699830	5298200	5735960	6233820	6853800	7156600	7635940	7837620	8039040	8140280	7957910	7955780	7619220	7624030	7372030	7368900	7141380	7344560	6852830	6865640	6865230
	-8.8219	620454	581562	596646	613035	604405	620806	634260	566576	628135	655769	609567	647915	645532	664355	700500	666636	718017	837069	833025	949099	1043200	1158190	1349420	1787700	2288350	2849570	3861230	4703640	5270690	5772480	6229770	6894060	7180950	7740450	7963470	8024940	8128000	8018970	8021520	7668880	7662550	7398630	7473340	7160470	7462960	6855380	6909410	6966420
	-8.79738	595748	581989	586618	603888	630692	611261	641954	586154	620787	650898	597932	651841	651402	644965	699321	646949	741571	857805	844803	945492	1078520	1164800	1352950	1786040	2269550	2839270	3901460	4641900	5300600	5826020	6349310	6916900	7293840	7668880	8034710	7928040	8116820	8043540	8023820	7766890	7727890	7460920	7575500	7226100	7557500	6968200	7008950	6924920
	-8.77287	585101	593015	563099	594828	656578	613029	617661	598900	631632	630773	608630	641180	646095	649626	717934	684763	761179	807344	857153	913328	1057160	1159810	1407880	1798940	2254610	2952080	3943370	4664290	5302470	5859310	6477790	6894340	7431490	7608050	8030000	7935520	8137520	8052030	8070250	7833450	7817360	7596080	7618020	7316170	7574120	6962090	6998400	6884820
	-8.74835	576114	590227	574273	616558	666385	614374	623235	626491	674281	628878	624014	624167	656430	649154	704665	765488	762835	781668	852056	895714	1040000	1155230	1434050	1826960	2311180	3030040	3911640	4747650	5375620	6026060	6453490	6844940	7418530	7613830	8046140	8052810	8256270	8115350	8097170	7866070	7889910	7734080	7577450	7348170	7513250	6993840	7015710	6856360
	-8.72383	575765	606751	591685	644983	641779	610046	661623	620443	701607	633039	636839	634715	677452	657669	696505	807898	772467	818510	836553	905026	1026140	1180510	1459920	1852160	2357560	3065590	3861930	4739540	5506450	5969390	6465100	6889510	7395000	7631800	8085950	8245460	8331740	8209510	8127090	8086040	7950890	7804200	7570520	7379470	7514250	7151760	7183740	6913400
	-8.69932	604871	628961	594163	634251	619055	616769	696775	593866	668976	643726	658444	645202	704758	687345	747719	783956	773459	851960	848222	934523	1037210	1197800	1440500	1831050	2409930	3170760	3897080	4541810	5607230	5863020	6613550	7049470	7522850	7673780	8110080	8382880	8390800	8240980	8211510	8197380	8027890	7838960	7653900	7368130	7518730	7274030	7273530	6975300
	-8.6748	598210	639870	610046	609995	607767	630721	676536	609752	613265	657900	671413	650061	722699	707678	784049	756049	771960	832601	874575	947499	1076400	1172300	1380720	1862220	2470820	3223010	3924740	4515480	5624360	5936090	6761730	7191970	7672850	7787590	8093010	8492860	8443530	8312020	8237320	8068350	8069060	7844160	7799300	7513460	7574950	7296410	7256490	6969570
	-8.65028	603180	627162	633482	600682	590186	651261	640988	629810	605900	665564	660083	668226	699809	686424	769414	747732	772995	809945	882139	934090	1086340	1148570	1407060	1886020	2515320	3169070	3959170	4596160	5595520	6137430	6763700	7245380	7743090	8004560	8122590	8592580	8441570	8440310	8320060	7992570	8073720	7930260	7868910	7675820	7619290	7232870	7152110	7008780
	-8.62577	617800	649114	637442	594410	576677	683981	639629	629461	635618	659412	670423	677002	662051	694289	756084	728059	780704	818602	863969	941129	1092860	1145200	1445870	1866460	2515410	3073300	3956000	4656630	5630730	6266070	6753360	7176490	7681080	8128660	8241270	8584850	8497380	8521660	8420060	8129190	8115950	8083270	7875400	7675850	7634830	7280020	7126690	7038240
	-8.60125	647951	673881	620632	622081	576106	688736	658792	639978	635300	657338	672472	673377	657089	717449	722841	706786	784759	819747	848869	960484	1090730	1157660	1460790	1852310	2480740	3032260	4007450	4794180	5728940	6273810	6800360	7189380	7732510	8113480	8476750	8560080	8585200	8590700	8462050	8231210	8139940	8070890	7998120	7698630	7769810	7419730	7250050	7092830
	-8.57673	626191	660380	615936	642274	604997	647377	683869	651631	632847	645822	666290	660989	671045	709406	707093	742810	775561	812708	868494	979515	1129250	1212870	1451140	1830500	2406210	3072310	4067960	4852740	5737170	6182940	6840520	7341810	7856240	8113360	8612520	8617740	8674040	8755200	8551370	8299570	8184310	8095370	8066370	7869910	7780070	7494060	7327950	7144980
	-8.55222	591806	645302	636288	624046	638909	626184	694759	674248	619977	633880	655488	652517	664988	750983	728377	813908	773100	821011	908405	983834	1145230	1281350	1444840	1846800	2409830	3116020	4071170	4866510	5762910	6253130	6840620	7438630	8041860	8268720	8577520	8628870	8736770	8918650	8619380	8419340	8360790	8093000	8076070	8001330	7723680	7462700	7252710	7125790
	-8.5277	591270	638589	636161	593352	641239	631161	682650	682095	629672	630747	662864	666969	671224	769099	749937	840435	787311	827061	923751	990532	1127310	1284010	1497630	1920830	2512190	3197940	4079010	4881000	5776140	6389330	6874880	7428610	8182260	8408570	8633200	8811070	8918660	8958460	8685690	8557920	8587050	8110760	8113750	8011420	7840880	7449990	7159860	7170960
	-8.50319	626204	637138	621272	591988	633479	649968	656206	658245	636206	626573	693423	689282	692163	745895	741166	810929	801767	870138	925220	994877	1127120	1251270	1535190	1957470	2573960	3220010	4178010	4925450	5794220	6391150	6886190	7550720	8228650	8474100	8777750	8942530	9061310	8991330	8818450	8669670	8736790	8137580	8185730	7959950	7779900	7506580	7275180	7219410
	-8.47867	639012	624522	631670	632239	635526	693278	632806	630828	636584	651521	703807	710613	708943	738048	730277	808002	795929	874479	949322	990160	1187050	1240500	1552190	1968830	2515190	3223030	4257990	4955290	5848180	6432260	6948360	7647070	8232760	8447210	8980020	9105620	9071320	9056340	8999990	8723800	8749870	8253310	8198040	7991020	7813510	7575240	7443360	7226330
	-8.45415	605703	639177	638688	646921	601034	712929	630881	615705	651977	687379	696893	719290	716973	742543	716536	815502	777151	900711	951770	1007780	1198580	1290450	1557740	1979930	2482820	3224870	4270990	4989980	5919120	6568340	7053470	7701820	8219140	8479850	9060260	9132730	9081910	9170440	9141830	8828370	8718340	8482590	8201150	8091100	8006530	7674810	7590890	7295360
	-8.42964	592481	642187	632890	645863	612248	700401	646282	653294	677374	686756	689024	727264	707185	734063	733983	831808	769010	926317	943888	1016520	1147850	1307150	1559800	1935460	2464900	3285820	4220610	4934000	5950510	6672850	7162370	7704410	8218710	8615350	9070060	9128530	9160640	9291160	9267130	8928940	8671480	8581880	8259010	8092680	7992700	7797660	7644780	7301740
	-8.40512	634294	612559	639899	646778	628619	686829	643417	717155	672696	667241	670955	712533	689104	746658	801618	815231	776417	896785	940364	995017	1105700	1326740	1515460	1902850	2528070	3328350	4221160	4982800	5974310	6662460	7171980	7706290	8307430	8770470	9122580	9129540	9228030	9394270	9258910	8982780	8749470	8591710	8327090	8130120	7973430	7877020	7636060	7234960
	-8.3806	655205	616693	658300	644639	632995	681307	632248	724301	657961	652820	690907	699542	715725	763971	807962	786691	806810	861176	923672	989356	1110680	1352500	1512930	1914560	2581060	3382030	4265680	5014960	6022820	6618990	7105670	7880820	8425600	8850370	9089280	9339270	9354890	9468520	9322990	9018290	8871410	8668030	8536090	8242700	8039600	7910940	7584610	7272470
	-8.35609	639657	620692	656348	662210	652031	691932	656367	690295	658784	653068	712608	710522	711274	754972	784014	786416	818343	881820	907531	999284	1117270	1357170	1528770	1948720	2584990	3452380	4305130	5065080	6047260	6630580	7155180	8049740	8476560	8940300	9104240	9522540	9435440	9588240	9469030	9141500	9010090	8757180	8608070	8224350	8142040	7825840	7574960	7319510
	-8.33157	631149	611160	650032	680346	646613	675968	684661	665888	653566	668392	707543	726278	719457	724423	774553	794060	804101	889046	894441	989876	1158290	1319490	1525280	1985850	2654930	3451440	4330980	5182110	6103470	6596010	7307830	8046420	8533310	8955290	9208570	9672570	9537420	9668660	9585720	9288170	9078800	8802230	8633740	8238250	8073120	7770030	7494410	7316950
	-8.30705	651166	606081	659850	673761	635478	677645	701770	677527	645696	686456	717447	736835	718139	719889	784835	793811	790554	880888	867467	989539	1190680	1278160	1548700	1980260	2725820	3419790	4379890	5170750	6178480	6642190	7352790	8088920	8569560	8958470	9253070	9743140	9610810	9796560	9692640	9374210	9181620	8774170	8679670	8332690	8041050	7839720	7460970	7314530
	-8.28254	659138	630664	683034	668390	607480	658176	699801	690565	670601	687423	703406	727757	705125	741513	797156	787412	783413	886996	883118	1041890	1187170	1303470	1585500	1977040	2713590	3425250	4392130	5128910	6250990	6747360	7340310	8141930	8586910	8983480	9256530	9688440	9726990	9933990	9796430	9401360	9238810	8733100	8870260	8420470	8017460	7968860	7552100	7287480
	-8.25802	641608	639073	699810	686261	607109	651592	680503	701970	717727	673485	684892	708742	721883	738899	799676	788591	779223	869412	915807	1081140	1187310	1360090	1607640	1994190	2662970	3442090	4387800	5183140	6293440	6838370	7365970	8215450	8675320	9009840	9314600	9662280	9859740	9984540	9816390	9570660	9249910	8802190	9005150	8509890	8059790	8013670	7621220	7252670
	-8.23351	649040	594300	691407	728772	626694	634753	664736	729609	744627	676805	718092	710020	747893	741718	807762	799332	800832	863882	933268	1029760	1159890	1389800	1665890	2009480	2613500	3409070	4355070	5239960	6303850	6927330	7523930	8271310	8735760	9094870	9486990	9837070	9924020	10007900	9842470	9677380	9273700	9037640	9013120	8564260	8129050	8029200	7617820	7298510
	-8.20899	670478	574988	681928	736895	656016	664442	650915	732984	767667	669167	721532	706796	762889	749329	838612	802669	829180	888627	932691	998716	1153370	1338400	1653560	2030660	2703010	3441310	4326730	5282270	6351010	7006930	7640620	8230840	8832140	9237550	9648210	9952450	10011000	10024300	9891930	9645240	9387570	9203570	8995610	8545460	8287060	7981360	7622790	7329080
	-8.18447	696094	619812	681069	701197	702192	705914	667318	701582	732423	666823	736471	712245	770683	764569	846218	807976	832768	897371	973464	1001680	1203220	1302340	1610130	2042130	2743910	3512050	4407530	5292980	6415410	7104840	7755310	8324870	8942560	9357310	9819520	9997730	10074600	10187800	9864910	9581710	9442910	9300090	8969580	8459590	8408550	7928030	7542850	7394060
	-8.15996	718473	643573	675023	667288	697584	712847	706721	696200	684843	693806	758712	714221	787249	778464	816948	822801	844549	884229	968655	1020520	1228630	1320930	1584040	2050660	2742310	3584310	4495410	5306070	6499310	7182900	7894670	8441860	9046300	9493800	10061000	10057600	10087600	10243900	9922470	9651430	9454810	9363050	8912690	8448420	8370180	7953280	7588590	7374390
	-8.13544	725007	651728	669112	659757	669194	704268	718882	715905	676925	700158	744501	714967	781266	778272	782949	854395	902827	906928	979335	1073990	1223790	1365550	1612690	2113850	2777470	3625510	4533680	5392270	6532900	7239110	7968400	8543380	9213180	9592310	10248300	10220900	10186500	10395000	9997420	9794430	9573030	9404650	8945240	8582790	8362520	8058860	7762030	7257960
	-8.11092	708619	662554	684389	690151	654130	714732	701325	695608	686019	717778	708061	718291	783784	766035	768427	854989	923187	959837	973599	1049600	1212240	1361520	1696620	2122480	2790520	3647340	4558950	5502230	6497230	7270810	8019520	8627540	9344760	9681780	10179500	10303400	10316800	10461300	10106900	9798700	9692660	9413290	9059210	8740870	8442430	8071450	7775630	7196470
	-8.08641	698477	651284	704959	714586	655768	698189	673183	691018	690144	770786	692307	708284	788572	774423	793519	842580	878154	971654	990523	1083200	1208600	1376410	1719950	2083100	2788930	3652970	4613640	5644780	6426950	7335010	8026110	8603590	9354480	9692800	10044500	10400700	10439900	10461400	10335800	9877380	9712010	9446380	9082240	8814860	8560030	8003040	7746560	7167110
	-8.06189	703461	668035	716176	694929	671415	681838	676454	721422	692091	791481	710446	708127	758546	793167	846698	854701	841613	963535	1022200	1123070	1226990	1386190	1695320	2098920	2807560	3639310	4642010	5771130	6590130	7338320	8137320	8662610	9372350	9738680	10140800	10548900	10414900	10531300	10464700	10103500	9830010	9497910	9087070	8861590	8624980	7993410	7748230	7204680
	-8.03737	678586	690214	696896	682703	666881	732429	696079	706024	719774	793080	711706	729803	754348	808145	868743	869487	863310	954870	1042250	1064290	1236110	1412790	1689160	2140690	2809360	3642290	4684660	5790720	6705820	7366780	8270570	8782600	9450880	9866720	10313100	10631400	10593800	10650600	10460400	10333700	10013900	9530560	9148880	8868630	8597150	8055300	7689580	7332960
	-8.01286	653453	694248	679593	686828	671776	755512	694480	678411	739801	775343	695171	745873	778477	799404	852697	879839	846288	928761	1018000	1030750	1207610	1406380	1696990	2193440	2794470	3644570	4732660	5691320	6765430	7427210	8407110	8974560	9484170	10007800	10450800	10678500	10812800	10914500	10478600	10369400	10149900	9537410	9103260	8859610	8479050	8013950	7683690	7336460
	-7.98834	679344	686650	694029	684005	692537	737388	693631	706773	737841	764756	712499	761996	772686	792347	829243	895402	857288	902298	1018750	1056320	1193650	1350760	1688210	2201040	2752340	3694150	4798090	5683280	6790190	7553940	8412560	9094970	9575280	10137000	10673600	10729100	10763600	11017000	10644200	10265600	10031400	9545640	9042270	8850070	8338240	7997890	7678130	7220210
	-7.96383	707560	683984	682490	675568	723322	736356	687518	740852	745027	733799	763878	762847	769252	806613	849004	906108	864865	897043	1008100	1095550	1218880	1366910	1715600	2222730	2791240	3753770	4814620	5698710	6822590	7595340	8411860	9209770	9676850	10238200	10764900	10815800	10671800	11129800	10620600	10217000	9932040	9533950	9101250	8879160	8334120	7966930	7651890	7164640
	-7.93931	700607	702530	667696	677202	753162	715555	670680	725267	769004	712193	780866	774921	788550	834055	860246	918998	863825	903985	1007480	1110850	1227440	1417780	1710900	2207160	2827940	3845260	4848720	5710870	6808950	7587170	8432890	9277890	9715020	10153000	10791400	10920000	10795300	11162700	10542700	10236500	10021500	9640590	9188480	8963680	8370860	7961520	7800590	7186070
	-7.91479	692661	708320	681862	678617	746808	723576	687736	686907	790699	724039	778944	768504	775278	837533	863997	935641	883927	927650	1014980	1102520	1239730	1447740	1684940	2177980	2891540	3894370	4863790	5700810	6877080	7579150	8552770	9354140	9741610	10354300	10930900	11069900	10986600	11156000	10636800	10287700	10209500	9714880	9185450	9007960	8451370	7932810	7853280	7198200
	-7.89028	671855	687892	696460	678007	728448	728161	725906	677684	769932	720684	806015	785770	758660	814198	886452	913503	890945	945676	1041800	1091790	1272160	1488630	1702970	2211950	2896740	3885700	4915450	5738390	6971010	7673940	8600610	9379350	9927750	10632800	11218000	11124100	11005700	11016500	10782800	10373700	10362200	9682210	9167510	9017640	8505510	7862100	7754830	7202180
	-7.86576	671907	675720	695319	702055	730002	728919	714706	681473	723442	704956	809891	746056	770343	814966	885229	885946	889953	948343	1070750	1066680	1289870	1514890	1734790	2293600	2926560	3820200	4976610	5795750	7028280	7703310	8794590	9398710	9969870	10629400	11240000	11263000	11030800	11043600	10848800	10421600	10396800	9669050	9239640	9004100	8466960	8000010	7744490	7279950
	-7.84124	671214	689922	686589	763225	748581	730831	693031	691859	713049	716066	778778	754794	785460	830533	861683	877458	935209	952111	1098880	1071810	1289690	1495090	1706240	2347490	2968210	3820660	4936280	5914010	6994530	7741490	8898320	9401500	10013000	10478600	11207900	11300700	11013100	11210700	10948000	10344600	10392500	9785870	9314350	9017290	8532390	8042320	7692910	7245740
	-7.81673	687281	698557	710099	759078	742898	744560	709620	726839	728119	757309	774654	782372	786817	823044	840704	888780	952807	949392	1116420	1063700	1269940	1471470	1730500	2368830	3012630	3865390	4875690	6008960	7003080	7883700	8920880	9509120	10014700	10545300	11195300	11305800	11241900	11278100	10990700	10322100	10299000	9919100	9281800	8945700	8587460	8040130	7606370	7173310
	-7.79221	731934	675493	736877	722722	717403	731880	720093	768822	718097	807215	796599	784186	781960	822516	823060	881254	933771	974946	1070690	1082530	1251870	1476230	1808980	2329510	3010930	3885810	4991170	5986580	7132160	8120060	9015620	9713390	10118200	10641400	11267100	11291800	11431400	11310400	11089500	10576800	10294400	9834880	9361870	8908830	8603440	7891740	7592150	7120140
	-7.76769	749438	682538	725468	755237	715596	714958	707461	775498	717235	854140	805980	768714	795253	840143	825435	874484	925018	956785	1040250	1124160	1278570	1501290	1800450	2313200	3020780	3901760	5019740	5986630	7258360	8176720	8952120	9890520	10199500	10708100	11305300	11391900	11494200	11377900	11114600	10777600	10304000	9790530	9439610	8824630	8598110	7821000	7637290	7142260
	-7.74318	723962	689086	704475	782407	739853	719944	713775	758667	730628	811742	792161	749961	821102	823873	874240	889645	957185	917381	1043570	1176030	1298720	1506790	1779490	2325480	3043130	3944780	4880010	6092540	7305880	8180480	8920420	9921670	10245900	10838000	11300200	11522900	11644400	11502400	11153600	10688000	10434800	9852040	9523970	8748340	8585020	7967310	7609210	7151450
	-7.71866	706484	679436	692182	740171	758414	741991	722609	753302	723633	779203	787575	756386	801808	786254	882443	919317	942528	901585	1042040	1192260	1321000	1532560	1818160	2329860	3056310	3982410	4891740	6138520	7277120	8299470	9012870	9899420	10443600	11153400	11313400	11650400	11683600	11557900	11063700	10535100	10365200	9910570	9474900	8713510	8462570	7978540	7513180	7292990
	-7.69415	712840	708084	717413	726768	736396	754693	718111	767916	717518	769670	798330	778420	769575	790972	881238	927263	916597	920389	1067290	1183360	1351380	1556060	1860850	2319150	3090560	4000300	5083160	6153540	7329960	8369260	9260140	9951220	10628200	11376400	11386800	11670700	11664500	11523700	11037000	10515400	10386200	9877470	9453400	8844490	8573440	7887400	7515810	7322560
	-7.66963	699989	724548	733483	763399	712321	739191	719927	742564	724025	807646	803578	810779	772821	797051	862167	936348	936087	969149	1102500	1183660	1375430	1569890	1853560	2375160	3106160	3971070	5209120	6181190	7492310	8301650	9371610	10076100	10777400	11416900	11505600	11659900	11574100	11503000	11107400	10634400	10418500	9923640	9328540	8903210	8695790	7893040	7586600	7211340
	-7.64511	675445	706573	763088	762476	711211	740232	758646	742873	731103	834638	778791	840764	819858	818911	878178	949452	965938	1019770	1094570	1202360	1354490	1556160	1842670	2422110	3091220	4029060	5225030	6185090	7518550	8388050	9338240	10181900	10787800	11390800	11582900	11714800	11618000	11556000	11209400	10790500	10317600	9975790	9231570	9075350	8630160	7992980	7580530	7130470
	-7.6206	684149	722461	754977	761818	714259	771771	771339	765787	757872	841265	767631	823172	857307	873254	902567	958634	947344	1012990	1094520	1224030	1316610	1504000	1860580	2421110	3085500	4045280	5277790	6155830	7585100	8503420	9382460	10262900	10864500	11408900	11588900	11799000	11724300	11710600	11255300	10929100	10260000	9991540	9248850	9135950	8483520	7980550	7593500	6996170
	-7.59608	668544	720496	743280	748647	719633	789612	748387	788636	777972	845770	763778	784322	855038	896515	867507	937908	919826	1028640	1115650	1209740	1351980	1500180	1892820	2362470	3075160	4055660	5218800	6333960	7656740	8521040	9489720	10278400	10868600	11599800	11653100	11924000	11845500	11700900	11321200	11055900	10330700	9996720	9353130	8983610	8387570	7965230	7498800	6953510
	-7.57156	684876	711718	735439	768992	754861	773844	732646	805331	786622	820046	800950	770790	859760	879551	830020	927577	929969	1021160	1135560	1184720	1393070	1514430	1963140	2408970	3136900	4068230	5173750	6517150	7615720	8627500	9586810	10401200	10863900	11759900	11650100	12085600	11829600	11546200	11332900	11086900	10463600	10075900	9389570	8788340	8258310	7907350	7392210	7013060
	-7.54705	744359	710537	752633	751500	789848	742788	740440	802557	784658	790161	831639	770616	868951	860249	858810	930713	936428	1028340	1174570	1197760	1352250	1539970	1965340	2433670	3245660	4148460	5243630	6598430	7562630	8746520	9733740	10455700	10921000	11668200	11733500	12031700	11767200	11532900	11272200	10963700	10434300	10132400	9353920	8754420	8271490	7901260	7294170	7034620
	-7.52253	772937	701253	749706	741874	776370	732259	776311	774191	743420	765775	811015	805086	835635	855016	871188	934361	933998	1070120	1190070	1225780	1353320	1591720	1921100	2415030	3285910	4204570	5227670	6583380	7648850	8792880	9876850	10534700	11055100	11523400	11789500	12128600	11795300	11695800	11187500	10811700	10376900	10023800	9218060	8734900	8420040	7920680	7338480	7008560
	-7.49801	766498	710764	729445	748568	737663	744160	799076	770229	730127	779465	797937	829754	797972	893084	891381	898215	947637	1072650	1171380	1226720	1348280	1624090	1849840	2476990	3231490	4210010	5276110	6521070	7754030	8779330	9869750	10623000	11184300	11493500	11964100	12200600	11972500	11796500	11250500	10820700	10346900	9842180	9201220	8771510	8450670	7867420	7437070	7049270
	-7.4735	748715	732529	744409	757833	721005	759888	797822	768452	735824	805210	805383	817073	772145	931153	894188	856627	967983	1014650	1145340	1207370	1351100	1637300	1835250	2506620	3198360	4211690	5396620	6556560	7800550	8755810	9798890	10608100	11186200	11725000	12115400	12266900	12097800	11865200	11343100	10875700	10308400	9760410	9273910	8727180	8454270	7692230	7453200	6992270
	-7.44898	784455	762336	797968	788187	743037	761038	788821	764842	717967	821209	821905	802534	758036	899386	917237	867456	958557	991922	1138120	1235120	1413120	1585810	1885360	2519360	3213110	4229880	5461110	6602280	7873890	8787870	9809110	10578600	11401200	11916600	12137800	12286200	12212800	11875700	11420600	10955000	10273500	9704220	9293850	8744990	8413110	7667880	7440930	6956110
	-7.42447	769534	763456	834660	803741	760801	767260	805046	797258	747588	821876	822759	796148	775562	881655	936247	870133	967280	1043260	1135610	1269470	1409450	1577090	1858250	2478530	3233570	4229760	5427770	6654770	7944910	8844330	9846250	10660800	11654500	11911200	12238100	12255100	12178500	11906400	11363800	11008500	10216400	9708290	9250640	8741970	8393690	7785850	7338270	6950730
	-7.39995	743988	728534	805408	817313	761842	790509	795666	811441	790303	809981	807109	813627	788371	886302	926829	897027	997284	1054840	1141220	1250710	1397610	1580110	1839590	2451930	3247520	4337630	5451330	6628880	8050870	8967670	9810380	10838400	11610800	12036000	12259800	12162200	12083100	11895200	11355800	10945000	10154400	9823310	9225320	8689980	8483710	7846200	7239760	6961910
	-7.37543	780896	698583	769370	804451	771875	810718	777618	808005	812563	822399	798138	828882	800202	871639	906440	942459	992381	1041050	1144670	1217630	1425530	1582430	1852350	2452190	3298930	4310580	5515580	6612710	8052020	9027910	9928530	10897400	11526100	12163500	12124800	12226600	12166900	11875300	11305400	10852900	10099700	9768850	9157160	8610870	8394660	7781250	7198020	6880270
	-7.35092	785601	721651	769287	769628	784422	781739	793437	788605	825682	855046	814010	836489	815210	841430	936692	958014	1021530	1049260	1159420	1212060	1461990	1599710	1900700	2377870	3272060	4262970	5537700	6659550	8104900	9197830	10106900	10958800	11554800	12125900	12070900	12240500	12246400	11722100	11284700	10748500	9979890	9786460	9115450	8613020	8275880	7820840	7137090	6870410
	-7.3264	794213	781954	762461	791711	788128	747299	798005	789337	851680	864374	834303	813788	834666	860139	962784	976687	1036640	1037380	1167970	1226610	1429030	1628010	1919930	2410400	3238970	4321120	5556760	6720950	8202600	9258850	10227700	10928200	11583900	11997900	12211800	12366400	12285900	11650700	11318800	10750300	10148700	9840960	8996040	8643900	8178480	7785050	7210250	6947550
	-7.30188	826647	782916	755316	826416	785250	757772	769915	805388	862442	845282	823649	796575	843783	879036	941761	978229	995431	1046660	1164490	1234640	1413570	1626230	1951990	2432480	3333430	4385510	5628270	6867420	8148560	9215260	10284800	11037700	11686600	11951100	12335500	12333100	12213100	11772400	11402700	10737400	10402400	9852660	9043980	8612430	8099150	7698990	7309460	6841360
	-7.27737	810236	757339	781976	816024	801681	790121	744438	807530	839537	839295	800069	797395	841814	897457	916521	966627	963465	1112620	1152750	1230990	1422720	1642280	1931360	2435530	3367240	4409120	5698010	6908490	8181080	9385840	10207800	11255500	11753100	11968800	12280000	12296300	12111800	11861500	11519400	10683300	10320800	10024600	8994820	8576740	8053200	7735950	7275510	6715220
	-7.25285	775045	768374	805195	807582	783259	785632	761777	810548	844136	849687	827794	834906	848993	923625	910155	935890	963727	1125460	1151140	1250270	1407800	1661420	1975440	2447850	3344120	4362510	5725920	6966120	8394640	9521860	10225600	11262000	11739700	12092600	12278300	12294800	12034600	11874000	11562000	10682200	10206000	9926850	8906640	8615580	7995650	7788850	7213970	6721670
	-7.22833	752148	753715	791991	805344	758423	781839	799010	791789	849873	860475	837672	881630	836446	904030	916661	939463	977235	1084040	1171540	1283800	1390950	1701670	2064790	2467270	3324360	4380610	5751420	7116030	8412440	9522320	10395100	11136200	11831000	12125800	12272000	12345500	12022100	11826300	11536800	10764600	10166300	9718710	8982640	8688460	7984950	7832820	7217190	6774570
	-7.20382	756082	780263	772188	795818	818056	781573	789409	792555	846610	853220	830140	866148	865206	912130	911177	955078	993098	1061420	1194010	1287880	1420890	1716090	2078240	2530060	3331530	4413660	5777670	7161280	8245050	9499310	10470900	11080300	11896300	12074400	12208800	12388200	11885700	11811800	11442600	10816500	10169800	9654910	9001210	8676340	7869130	7779400	7238210	6769280
	-7.1793	766938	772936	777551	784371	834814	785131	758598	837712	840338	840249	838370	833641	912579	917432	895830	968034	1007060	1094480	1185660	1284320	1448860	1746310	2127540	2565620	3387970	4442820	5874420	7107410	8272140	9577730	10381200	11254800	11890900	12100400	12243500	12469600	11856900	11789700	11359300	10683200	10081200	9707150	8930130	8436390	7759440	7638380	7171930	6775630
	-7.15479	767326	750639	783985	768421	798920	788053	777962	878258	824763	854706	822655	839905	929656	916040	884565	933369	1023470	1117860	1163070	1301390	1455970	1758000	2113990	2572250	3311150	4492320	5891290	7124630	8340630	9550950	10403600	11224400	11768600	12015000	12313500	12575900	11966300	11718300	11242100	10595300	10002800	9667120	8782010	8382420	7850270	7554560	7088990	6744780
	-7.13027	766572	777763	800974	786240	836542	812316	784654	892154	798578	869407	842585	870794	922219	919575	884980	944088	1021840	1123260	1160070	1307600	1440700	1728810	2145740	2594360	3240270	4494980	5800810	7201970	8463120	9540300	10549200	11208800	11704800	12033500	12323100	12508000	12067200	11665600	11210900	10572900	9979850	9545420	8766650	8416800	7894090	7640230	6993400	6753260
	-7.10575	788816	792126	811838	798322	844908	790339	776847	882831	784092	864858	870411	876665	895960	931690	911159	1010810	1013530	1110480	1174820	1339410	1434940	1770600	2183300	2623950	3328230	4492790	5762830	7274770	8531970	9675320	10738900	11319000	11835600	12112400	12316700	12386300	12084300	11591600	11178300	10660700	10021200	9530580	8802390	8505050	7915410	7611460	6989170	6741490
	-7.08124	823859	786733	796770	789328	830437	800511	807771	845795	803683	855098	853667	866497	897649	931921	937365	1057590	1040890	1083340	1178260	1332520	1437810	1799620	2112580	2612480	3497600	4556560	5808460	7278230	8601460	9707620	10730400	11288600	11970900	12247900	12381400	12331400	11994900	11652100	11087400	10633200	10055700	9559560	8779310	8491130	7892590	7483480	6965820	6690170
	-7.05672	832554	787103	794466	810579	803362	837080	810785	822005	862595	848837	826399	839901	935146	929503	951838	1010300	1066120	1064530	1153100	1310500	1405350	1749150	2089990	2595510	3588930	4585920	5880280	7233650	8663770	9609170	10534600	11310600	12051400	12285700	12287500	12303400	11963700	11587300	11052900	10410000	9931780	9453480	8802580	8413760	7819850	7423510	6917520	6688820
	-7.0322	829091	785522	785727	846705	786225	839227	796720	829508	877661	857799	813138	828908	918052	946737	934968	942468	1058250	1101170	1181340	1289990	1387490	1668270	2088550	2581340	3544600	4568870	5906300	7205650	8675790	9578670	10520500	11369800	12195700	12154500	12262300	12255200	11933500	11448600	11004900	10354500	9757850	9343890	8873370	8395920	7843160	7474390	7063880	6660720
	-7.00769	821467	786724	790950	859619	783603	842758	817325	829082	855813	876896	831779	833253	913666	949055	897044	941647	1060090	1138830	1251320	1270330	1412040	1624910	2096400	2595750	3476730	4597750	5915750	7240280	8688250	9632810	10594900	11459300	12159100	12121300	12337100	12170000	11810500	11308600	11032200	10401100	9670680	9333640	8815020	8211180	7902930	7514430	7073710	6578940
	-6.98317	822857	822369	803283	835515	795022	848345	860019	806011	856192	896089	864862	886533	907255	956478	894944	946242	1065360	1133040	1250460	1289660	1457370	1678700	2061560	2625200	3444820	4612060	5917940	7186120	8870790	9610000	10677700	11613200	11925700	12213600	12314700	12145600	11785000	11387500	11017200	10429600	9679210	9316850	8788710	8177520	7930780	7502890	6878230	6502350
	-6.95865	816409	849789	792985	805757	794661	814576	882466	806790	870396	911351	872394	922490	914237	963365	909378	945910	1043200	1137900	1226770	1273180	1478450	1715760	2033260	2608980	3470040	4604770	5929090	7197020	8873830	9700960	10761100	11545100	11958400	12239000	12196800	12252200	11825200	11519100	10962700	10406100	9683780	9256230	8748850	8214880	7825780	7494340	6750300	6447470
	-6.93414	786973	825088	787635	792643	810265	826142	860476	827719	857425	907413	856814	874864	954309	960305	920485	931425	1014960	1112960	1214850	1263160	1455800	1679800	2052890	2646280	3524010	4637060	5915180	7236890	8685970	9928190	10907800	11500300	11983300	12195600	12117100	12282300	11897600	11339800	10881600	10310100	9629550	9223030	8637280	8109670	7651420	7465230	6827170	6464410
	-6.90962	767186	811260	799375	803323	847983	872421	822145	865704	814676	884281	856444	829985	947894	967044	937596	936554	996991	1074520	1173750	1281930	1461240	1676730	2062780	2732680	3486940	4649950	5970590	7269240	8701880	10107300	10913300	11585500	11995900	12154100	12008300	12177300	11918100	11302200	10909900	10256400	9666950	9284240	8571170	7924790	7524180	7358600	6843340	6516370
	-6.8851	770057	828987	821609	809307	856218	846177	831089	902770	809236	870574	876658	809452	929525	968759	951458	961228	1009790	1060480	1115660	1314100	1487150	1674910	2084380	2769670	3471880	4557030	6033760	7382590	8873110	10091100	10802500	11674500	12117100	11992100	11776900	12136600	11796500	11346400	10977100	10263800	9762760	9262020	8444820	7853300	7547270	7310790	6792270	6623440
	-6.86059	789543	869036	833737	793100	833159	819605	874815	905422	825939	849739	910608	819813	923398	957552	953995	960390	1054260	1072580	1097010	1328750	1479720	1671860	2106380	2755150	3489870	4514480	6117790	7488390	8883010	9946340	10669000	11627600	12238100	11978300	11823500	12126700	11692300	11281400	10914700	10405400	9714300	9168300	8329640	7967990	7682600	7294120	6698760	6675390
	-6.83607	811779	887595	824671	788257	820930	831258	861896	874862	840138	829213	892064	853092	898924	935923	964626	944608	1074540	1085390	1180740	1319020	1458630	1676740	2103570	2716260	3542960	4587070	6154960	7553940	8782160	9868380	10592100	11548400	12069900	11935200	11932200	12167700	11760000	11201400	10852000	10474300	9581110	9095490	8367980	8044130	7746840	7357560	6727690	6444380
	-6.81156	832389	844396	826449	785173	820747	835525	832386	874413	850765	846502	880385	892710	872464	934269	944521	954877	1086930	1075510	1215040	1369280	1463060	1704990	2106870	2676670	3613780	4644510	6144460	7553310	8828020	9851510	10523400	11492400	11832300	11946000	12005900	12107000	11803700	11077100	10781900	10314000	9523420	8993770	8421920	8024540	7747860	7450460	6936410	6291880
	-6.78704	830886	802634	818878	784306	810778	824674	827888	860975	889930	886656	884474	900248	877849	949543	923707	989992	1070590	1074140	1265580	1410160	1477190	1696810	2143610	2622170	3603020	4690640	6214940	7504200	8788020	9959970	10494900	11322300	11850800	11901800	12008500	12022500	11741300	10999500	10669900	10142500	9552550	8957930	8345380	7970030	7636650	7280140	6954070	6410760
	-6.76252	799798	813704	793934	802112	807530	809838	821483	834024	881511	873258	866256	878083	900063	969016	931951	992456	1020200	1107950	1287970	1364500	1496390	1691740	2193260	2599200	3553100	4753590	6198240	7426720	8657380	9997870	10557600	11296700	11695800	11891000	11913700	11958500	11634600	11053300	10683500	10195700	9583490	9023910	8341600	7998840	7510170	7020440	6834980	6459110
	-6.73801	768524	853632	792876	816960	833934	806307	812448	828141	854211	870574	866544	903912	907089	978596	956724	966479	1038350	1133400	1245200	1322030	1526680	1716460	2221110	2669440	3582190	4742410	6102840	7411540	8706600	9941810	10580300	11308200	11572600	11836500	11873600	11966900	11607400	11038800	10619900	10056800	9486410	9145700	8365680	8004550	7421440	6977950	6768290	6428250
	-6.71349	778979	862319	799950	826233	870607	816562	826813	851238	864490	865969	877717	935843	907726	981589	971739	961692	1038320	1148520	1230200	1338870	1522200	1712330	2222450	2699310	3568380	4650260	6128130	7384600	8827170	9926580	10682800	11314900	11538500	11857700	11845600	11938400	11490300	10899700	10596300	9992660	9462820	9126560	8362830	7994960	7394070	7035290	6764610	6388150
	-6.68897	806830	844784	796687	860159	865455	841077	864391	882774	890644	835884	899793	921976	916873	966590	963351	968969	1064670	1152620	1230370	1339610	1524800	1688730	2161090	2686840	3558680	4570360	6133220	7406820	8796960	9886800	10663600	11379000	11583700	11911200	11798600	11886200	11391600	10808900	10626300	9995390	9454900	9051830	8320890	7917270	7381320	6953660	6826830	6448500
	-6.66446	804399	833770	803980	871379	842949	877777	842828	877553	903715	851974	906179	930155	937834	948243	937666	968392	1066610	1150220	1195850	1345330	1523000	1702540	2036710	2686850	3625150	4582850	6025620	7469640	8743460	9934470	10436200	11361900	11768500	11816800	11727200	11808600	11356500	10820900	10593200	10094700	9441560	8980160	8372250	7915130	7436230	6889320	6759130	6398680
	-6.63994	820692	841002	805979	845485	853832	880307	823373	858628	906820	840467	892037	919978	930171	932794	958095	993320	1024100	1119240	1185040	1375720	1521890	1729840	2003870	2702790	3661860	4659600	6024830	7503780	8829250	9989600	10460600	11285800	11692700	11686000	11617000	11679500	11331700	10848600	10589300	9974190	9391690	8948590	8385250	7969250	7448620	6882440	6744670	6323240
	-6.61542	834484	850177	804816	848564	873838	873693	804758	841849	900431	860557	895137	925636	931188	952494	1018350	1000220	1001430	1088000	1196790	1356570	1504020	1729440	2047690	2736990	3624410	4641720	6138310	7547160	8907820	9920000	10624400	11251700	11454200	11561900	11642600	11630700	11402100	10839400	10525500	9856200	9296810	8902890	8348150	7900970	7417210	6875250	6800970	6307210
	-6.59091	847858	839277	821130	863988	869819	867278	814521	851717	897508	881541	914632	905190	934321	984631	1019960	994910	1012740	1072510	1215150	1327130	1519840	1701140	2131000	2734400	3584110	4569130	6124100	7567080	8935490	9724050	10557600	11192200	11474400	11475300	11690100	11659000	11293700	10724300	10350000	9917730	9285940	8756580	8278950	7785290	7358820	6910320	6766300	6290370
	-6.56639	821193	823519	814151	865621	846637	852621	863507	877222	908780	884769	921371	903362	928875	973895	1015930	1023130	1036400	1102630	1208240	1314720	1543950	1679010	2205950	2740350	3568420	4597510	6148500	7541130	8907320	9724540	10465700	11081800	11448100	11603600	11545200	11722500	11227400	10655600	10245700	9862260	9295050	8697050	8231570	7729030	7275990	6977590	6772940	6185050
	-6.54188	798409	818082	819570	860041	850679	840868	903040	887625	931020	861581	895813	899741	958599	977601	1050010	1033500	1071670	1149350	1183460	1316440	1522370	1663480	2213960	2704710	3548990	4614650	6076180	7445530	8870960	9915900	10423900	11196400	11321800	11641100	11462300	11722800	11133900	10746200	10237200	9793070	9253360	8718130	8212100	7702930	7253720	7034520	6672800	6088350
	-6.51736	816754	817316	818873	866836	857612	827574	936651	864437	915958	838890	874574	884343	943277	966908	1034170	1030110	1078400	1148870	1194580	1296760	1466000	1680100	2182890	2666710	3558510	4564960	6101220	7395550	8817350	9945100	10420400	11353800	11228200	11565600	11485000	11670200	10962400	10802100	10274600	9789030	9130210	8758350	8076500	7617570	7228030	6984640	6502260	6111310
	-6.49284	836022	814179	803692	879010	877227	838665	927925	870381	898336	846449	892212	881316	918492	967205	1029980	1024970	1069030	1111200	1219520	1294090	1477770	1717320	2127560	2747490	3613930	4529770	6141700	7491590	8781650	9845770	10450900	11228100	11222900	11678400	11465600	11568700	11010600	10706200	10271300	9729410	9189810	8748660	7976950	7618160	7236990	6860310	6447940	6307550
	-6.46833	842809	825214	782660	831699	895274	853705	887826	883349	898305	868065	911449	906294	908538	960607	1014880	1029280	1080410	1117080	1199880	1284040	1499800	1709510	2100160	2755710	3653630	4528210	6094460	7562510	8831370	9724610	10410700	10999900	11296400	11675700	11508800	11442800	11180200	10607800	10271500	9692090	9134210	8683920	8076730	7689410	7300120	6705200	6496450	6283450
	-6.44381	845170	821110	761589	797774	869305	837354	853740	876869	892922	861712	912744	930486	907757	919073	973407	1058010	1084370	1119790	1186080	1305000	1514440	1718740	2127400	2715880	3646740	4600250	6030700	7500130	8847550	9465110	10388200	10840300	11187100	11519200	11514000	11404900	11075900	10649300	10229800	9561310	8997120	8639780	8215720	7718800	7288290	6745220	6441100	6085360
	-6.41929	859734	830620	785244	803288	845174	830270	827405	849466	907570	864993	892962	919991	910401	911366	989400	1073110	1066060	1104180	1214600	1360720	1569130	1719640	2185550	2694070	3609650	4603870	6091340	7417010	8774590	9382480	10371900	10910500	11194600	11295600	11522100	11296300	10870500	10645900	10052900	9574980	9134350	8605620	8126870	7619430	7183600	6807860	6409090	6070460
	-6.39478	804760	845324	846688	780965	839439	841609	849673	831215	912382	870592	884291	893713	921242	915071	1054930	1044480	1068720	1145490	1236600	1381370	1582820	1668020	2170120	2590720	3619070	4548550	6158410	7309400	8746960	9565920	10365000	10997500	11062600	11098700	11476300	11239600	10813800	10599900	9995840	9734790	9029260	8605510	7953520	7581140	7133800	6840500	6483860	6064220
	-6.37026	798992	832969	863694	778883	824484	845340	907120	862407	907957	888015	896828	874999	962789	929254	1046130	1038680	1050990	1190480	1259040	1358930	1577230	1660230	2126770	2596160	3621830	4649710	6211210	7344880	8731430	9606400	10359100	10890100	10920800	11112700	11224600	11210400	10785800	10546800	10111800	9706280	8920770	8495980	7904890	7654430	7086880	6828610	6536870	6106380
	-6.34574	839481	860606	875626	820915	800466	852848	916447	888740	912395	907949	892718	871309	985687	971377	1038750	1059660	1044350	1176350	1256380	1332580	1552750	1701310	2137500	2639470	3570940	4763500	6102730	7409000	8790470	9527920	10254200	10841300	10953800	11209600	11090500	11092600	10856800	10484200	10131500	9667270	9016590	8474370	7863690	7705560	7101580	6783700	6429470	6193220
	-6.32123	857713	881056	913930	844252	787688	862105	878333	894889	913092	908397	880747	890511	974406	979303	1036260	1068940	1053430	1148950	1204090	1300300	1567660	1713480	2162020	2670140	3566490	4790830	5968510	7407860	8786000	9467810	10224900	10845300	10955200	11249700	10986100	11056300	10740700	10456700	10055200	9591620	8985820	8512760	7867360	7534310	7098500	6795070	6338340	6170780
	-6.29671	797860	855104	901680	817966	823591	855173	844600	852623	881546	908859	878489	930761	989070	950512	976716	1084870	1041930	1158900	1183130	1304850	1549180	1719350	2161000	2703630	3594220	4707220	5939070	7342670	8750190	9409140	10208800	10810900	10916600	11242100	10994600	11000400	10625500	10418900	9904610	9431380	8866440	8482150	7878940	7421430	7052870	6859730	6356160	6082450
	-6.2722	778047	815364	881376	799660	865089	848232	837808	818500	849977	916780	885786	938487	972403	951730	950493	1048620	1041740	1135350	1215020	1309960	1553540	1740150	2151820	2706080	3579320	4673870	5995440	7317590	8626980	9413730	10148300	10747400	10737400	11116100	11073700	10999800	10519100	10373600	9779380	9404790	8881290	8435240	7765800	7494480	7009940	6821300	6394530	5998480
	-6.24768	778130	802560	890163	850655	887936	826172	851397	839637	843209	922192	873314	925906	925004	959760	996591	1022510	1075490	1130100	1257090	1309660	1567170	1756720	2162070	2679060	3574740	4688580	6090100	7320280	8488440	9409900	10062700	10708800	10702600	10986000	11121900	11003200	10442500	10232900	9800530	9359520	8823330	8541510	7689260	7559310	6945860	6743970	6378040	6001450
	-6.22316	757288	832354	893974	880299	866217	810727	870051	857334	864742	902755	858706	915751	884980	948588	1061680	1018340	1071360	1142730	1269220	1361820	1579560	1726550	2159110	2687980	3569080	4610710	6136500	7289080	8519080	9380490	9985390	10657500	10864100	10858500	11087000	10987400	10522000	10176700	9766280	9413700	8751070	8432020	7617000	7416720	6792060	6579220	6335360	5953970
	-6.19865	764747	835783	867915	873775	843471	828023	892598	854952	869529	859886	841683	931420	940021	912837	1083650	1013640	1053040	1179970	1257320	1392390	1536890	1728740	2141760	2704760	3577860	4567880	6043460	7286710	8528650	9265790	9956930	10547900	10872800	10898700	11197600	10805000	10485300	10230700	9737120	9396960	8665930	8349250	7670820	7382830	6819590	6449750	6315290	5955320
	-6.17413	788123	826582	825604	879772	849198	835316	894692	851251	875361	864997	848405	939673	1009830	918833	1052840	1039800	1056290	1215490	1249550	1378920	1483800	1707890	2142970	2653550	3543450	4635730	6020550	7362040	8368560	9128230	9887230	10415000	10706500	10979100	11188800	10605100	10408600	10176900	9763210	9337270	8647210	8343190	7795650	7320090	6956240	6455580	6354630	5999760
	-6.14961	789426	804072	824558	879929	854285	816988	883898	820560	900361	913042	856330	924061	1032090	1004410	1006930	1068010	1035580	1231000	1241850	1314560	1495400	1661770	2119650	2628630	3504510	4658720	6006360	7339710	8193640	9227400	9827770	10222900	10593700	10849900	10915400	10613600	10358500	10037600	9594110	9316040	8714140	8342920	7883490	7365330	7014280	6462830	6398880	5945680
	-6.1251	824504	827161	825787	876005	848736	809708	894392	790635	923820	911787	861313	914739	994608	1011100	1012950	1043570	1026570	1199330	1240880	1264970	1519600	1664430	2126970	2671100	3422030	4629320	5975610	7143900	8108870	9354740	9860930	10209700	10565800	10754900	10805700	10566500	10347000	9920280	9466490	9206000	8672170	8420240	7849370	7412930	7070700	6496740	6328420	5942450
	-6.10058	842674	844213	798107	847667	869858	813226	889807	821025	912130	915103	913642	900029	942159	945227	1026350	985777	1082810	1181190	1240780	1292680	1571300	1697350	2106250	2713390	3438720	4636060	5978290	7117620	8145330	9228230	9853270	10315900	10560300	10775600	10704400	10590100	10319900	9834410	9541800	9192770	8682240	8465160	7716150	7330820	7092820	6477460	6304670	5935960
	-6.07606	825296	848016	797772	851213	885728	826359	869664	853973	920100	936230	889609	890467	922241	945716	992735	969209	1148810	1150690	1225520	1345700	1559690	1761790	2142310	2715700	3524120	4564130	5937120	7169100	8214220	9171430	9735600	10242500	10434700	10766700	10642700	10587600	10273500	9787620	9572910	9203770	8690690	8442530	7700330	7204730	7033090	6436220	6336580	5882680
	-6.05155	816457	849998	825504	883858	888889	845057	877732	866605	890453	932727	884845	892810	905627	975519	991085	989297	1157990	1129020	1250790	1339680	1479670	1769180	2143300	2715690	3570780	4581470	5857090	7103060	8352880	9112920	9647770	10272700	10371500	10650900	10609800	10524000	10296300	9762200	9504450	9236650	8631810	8343040	7582760	7241550	6978200	6394500	6306550	5804870
	-6.02703	837198	866697	837653	895108	873451	847269	913360	889066	900562	914502	888955	930107	902131	931362	1010900	1024500	1104520	1163870	1268800	1314020	1446650	1685600	2170200	2700890	3523170	4573400	5917000	7099960	8429220	9094540	9605230	10265300	10403100	10503000	10582000	10609700	10309600	9804000	9563480	9196210	8523190	8159820	7500840	7236670	6863170	6436660	6265530	5808670
	-6.00252	842565	869002	856154	909451	834200	856514	917514	886606	942880	908241	886388	960581	909956	943207	979152	1025440	1045180	1194600	1224810	1329860	1475940	1609080	2206950	2686640	3416840	4562220	6065270	7046140	8411210	9064430	9595050	10253600	10389100	10470100	10556600	10501600	10269300	9763930	9743840	9092430	8505080	8038810	7427560	7213640	6799060	6503190	6238330	5915880
	-5.978	844940	868052	870738	896110	849773	852717	871314	848708	939365	913229	894993	955713	953532	981939	955781	1005860	1019480	1181340	1196700	1355200	1503800	1707950	2138340	2646130	3391460	4580130	6138120	7044260	8408160	9082890	9546740	10272300	10397800	10427500	10559400	10428800	10132000	9794450	9669190	9036400	8528190	8055810	7409410	7212580	6773880	6487430	6217570	5967670
	-5.95348	841250	884428	883959	885657	875702	884383	835269	828106	914251	910506	911188	941383	967122	989842	971900	1017070	1039360	1169900	1151120	1379420	1513440	1778940	2047180	2610800	3479050	4582990	6022750	6996970	8316310	9021550	9450920	10195800	10361700	10320900	10549800	10388700	9960540	9890970	9361020	8983790	8441690	8168460	7531750	7132920	6748240	6455030	6174800	5876110
	-5.92897	836092	873929	885310	883989	889016	897829	833466	836210	916193	921046	935570	918373	954584	991898	1000470	1045960	1097260	1166660	1160820	1424810	1528770	1754160	2003850	2584810	3535740	4583820	5911320	6906920	8299970	8966800	9410830	10103000	10263100	10346200	10570700	10326700	9930760	9758710	9204040	8947100	8420890	8175880	7532750	7039240	6702350	6483860	6170450	5770250
	-5.90445	841093	865229	854163	873291	867885	893231	858883	840151	887469	940748	950792	890380	937638	984339	1002040	1053680	1142530	1179410	1203610	1398940	1541150	1772850	2007890	2670250	3581660	4506860	5875660	6956840	8324180	8918940	9499270	10073000	10082300	10416700	10548600	10287400	9954430	9697000	9242700	8959010	8408740	8024840	7584290	7063530	6617740	6545310	6147930	5686810
	-5.87993	855970	848922	826623	876549	858696	891049	881198	853158	886101	936169	958800	879898	923481	970369	1006840	1046420	1120080	1186830	1199330	1350130	1531720	1767850	2080280	2773430	3620770	4466880	5902140	6969990	8079740	8886980	9465980	10138100	9953350	10492700	10529500	10258600	9947020	9760450	9232860	8908230	8378310	7965150	7473900	7141230	6585910	6529930	6076690	5632410
	-5.85542	876419	844853	836028	878858	878446	893771	886951	874548	926189	949815	939990	893011	907054	945459	994883	1038840	1067680	1193460	1188410	1359390	1520130	1747390	2130800	2731910	3605280	4503260	5911560	7018210	8039670	8957080	9398180	10043900	9937060	10424500	10511600	10248900	10035200	9752860	9181620	8894820	8352830	7982430	7363410	7172960	6604260	6496020	6063700	5634950
	-5.8309	871627	840972	845072	872520	879970	906377	889393	895276	921181	956734	922657	933357	901228	946379	955584	1050970	1052600	1184150	1209600	1379330	1511590	1703690	2156030	2633020	3577970	4563640	5932580	7157800	8038120	9095630	9385720	9832050	10022300	10336200	10471000	10205900	10098500	9684610	9136540	8991150	8333980	7959130	7356030	7122290	6602970	6437250	6049200	5608740
	-5.80638	855269	829300	834029	874424	858696	891459	882997	925489	902330	944282	922758	968965	906858	972743	960592	1049900	1062710	1172330	1264050	1351690	1476270	1707540	2127040	2640960	3550620	4651700	5881580	7119530	8087880	9007690	9393840	9882310	10077700	10385600	10413300	10178800	9994890	9592470	9214770	8973870	8347310	7877350	7342900	7093990	6634570	6351910	5998260	5626500
	-5.78187	854545	820587	846727	860255	854302	889282	876631	948268	915841	923756	912814	974471	941513	1008110	982235	1050530	1086910	1170530	1293630	1327650	1448110	1757550	2089590	2683770	3545020	4662440	5854240	7062180	8043620	8916070	9402330	9991410	10106400	10434100	10352400	10130100	9901100	9599190	9218870	8826280	8330450	7804260	7312090	7060370	6637970	6337100	5989560	5677720
	-5.75735	846329	833592	887030	818585	891742	908864	894797	932029	940440	923516	898642	926019	950106	1021320	990827	1087500	1106220	1176620	1256020	1327960	1437420	1763500	2086990	2703360	3505090	4631200	5870600	7053400	8000270	8857310	9341790	9978880	10051800	10295400	10253700	10055400	9821250	9580480	9160880	8695980	8370800	7796010	7303160	6896360	6553770	6396370	6038560	5775960
	-5.73284	811474	864109	902621	809878	918185	899811	907294	930013	923236	912432	880010	850597	930516	1009860	1008410	1099570	1092400	1178090	1215250	1373630	1437030	1735380	2060000	2726440	3570010	4634760	5870150	7024140	8018410	8768110	9120930	10002700	10096800	10199700	10290800	10000000	9702790	9484080	9158820	8645750	8407570	7821990	7320100	6798520	6474970	6408180	6044260	5830420
	-5.70832	798613	842827	872328	811363	888567	918631	876592	932952	905327	885218	882473	846789	913404	1019000	1016790	1099780	1055340	1167220	1196340	1381970	1467630	1664560	2061210	2717320	3608550	4666220	5924280	6957540	7959950	8736420	8945580	9946610	10147900	10150000	10306500	10101900	9652740	9411020	9097590	8574330	8245320	7853140	7333170	6769010	6505630	6447730	5924650	5780680
	-5.6838	826721	820762	863359	801615	856532	925372	847609	887608	907095	892717	912967	885303	916712	1019300	988186	1090220	1041600	1126890	1170910	1352530	1497460	1611640	2076490	2670530	3585550	4678460	5949920	6847170	7910480	8746200	9005670	9756750	10074000	10126900	10259900	10090400	9699150	9484990	9077600	8590920	8142060	7841070	7313970	6784240	6529800	6391240	5860500	5627310
	-5.65929	850102	843890	855204	827074	872841	915308	852112	857548	920222	907421	962549	917884	928945	964124	971215	1077520	1057340	1107920	1180560	1333370	1546760	1644830	2097950	2619930	3585540	4671520	5839240	6775810	8004620	8793150	9131360	9580900	10077700	10066800	10179500	10014500	9774960	9558210	9009920	8620000	8250290	7837490	7243730	6823850	6450940	6310390	5875880	5528440
	-5.63477	862566	864044	876053	881802	903134	906978	872350	882887	922478	935010	969590	965798	901843	926191	1008470	1060350	1050380	1116040	1215820	1340470	1585500	1694820	2097720	2600870	3597750	4638570	5760060	6792530	8060800	8838570	9293050	9590020	10076800	10115100	10030400	10015800	9800800	9445030	9060390	8575260	8303710	7803090	7225100	6850500	6435930	6319240	5919430	5487320
	-5.61025	875535	880511	894114	927222	917750	891668	859570	912486	928772	942147	955853	1010550	878979	946868	1042940	1066680	1020850	1121370	1196470	1319800	1549700	1656960	2106090	2591410	3551750	4577690	5761450	6813980	8077200	8780000	9344060	9690330	9950170	9987250	9889940	10058800	9799140	9322010	8974130	8559360	8213670	7739870	7204450	6857960	6528840	6294750	5926140	5590750
	-5.58574	890381	877627	927203	896925	925711	864513	833375	883253	935989	917430	962331	992630	907115	980114	1068980	1103360	1031130	1156280	1167160	1280050	1512050	1592930	2130920	2599060	3427570	4523240	5716000	6808590	8065460	8656290	9313040	9745800	9869240	9973930	9812720	10046400	9743340	9293720	8979700	8591760	8180920	7761690	7205670	6861410	6647310	6246460	5928210	5609320
	-5.56122	891605	855932	926977	867058	919335	899158	876217	852096	932958	894520	974250	958636	944944	967598	1060010	1096270	1024990	1171690	1148970	1307930	1494050	1612140	2141780	2613360	3347420	4478130	5639380	6762380	7989270	8594100	9277730	9690760	9888310	9815520	9725670	10021600	9712280	9238270	8916130	8508610	8125860	7843520	7189160	6886290	6633930	6139760	5853050	5538040
	-5.5367	879503	827270	870525	866562	903679	928407	905387	861476	918153	899784	979607	938692	947601	963286	1054840	1073980	1061060	1149780	1180930	1364530	1489710	1652510	2166810	2636220	3373260	4420240	5710450	6719810	7868870	8632290	9258260	9636410	9784330	9709140	9767900	10002100	9612830	9275560	8810300	8446510	8057690	7759780	7181860	6852220	6529870	6042480	5791910	5453870
	-5.51219	869383	803745	837339	861579	901336	920664	921946	920115	895056	948770	977851	956834	937293	975379	1044050	1091870	1087390	1153920	1228030	1383340	1509630	1664960	2166680	2710370	3430760	4407450	5743150	6716760	7808080	8589520	9215790	9564590	9615170	9702950	9785150	9906820	9586770	9462710	8788370	8469890	8007350	7742630	7151750	6796990	6428090	6071310	5814320	5469950
	-5.48767	875635	814257	838415	879141	899354	894150	890848	982504	889277	941607	933198	956572	942264	976200	1033270	1088090	1070860	1186130	1238760	1374010	1539090	1682130	2116020	2735850	3466230	4423290	5740920	6741110	7808780	8615200	9156100	9474500	9632750	9770690	9784690	9768480	9637350	9525630	8811400	8443480	7942720	7848450	7158010	6836790	6380150	6180660	5785380	5555370
	-5.46316	880884	849136	850948	913180	905543	887109	868031	947963	890004	918763	877133	920571	952834	963880	970084	1051160	1088800	1166940	1257550	1339970	1565580	1681120	2102250	2690840	3438690	4469300	5716600	6735910	7856970	8607810	9069350	9456700	9668750	9965110	9857570	9778150	9714570	9428020	8741890	8404320	7973980	7869980	7125070	6824780	6396790	6234790	5741540	5608680
	-5.43864	866726	871040	836551	953914	899420	887144	869938	926081	883462	926714	876030	877346	966873	972573	946236	1038260	1107870	1126240	1278680	1331260	1546050	1678790	2093630	2592890	3399660	4551630	5722330	6755600	7820070	8501170	9081700	9490390	9501060	10055200	9917710	9860240	9604160	9300200	8806560	8352760	8012040	7791950	7139500	6754600	6388160	6136940	5730900	5595280
	-5.41412	844870	879897	831389	945102	895069	860385	918302	923420	899477	923930	899134	872927	968383	992203	997088	1030250	1092060	1136100	1256260	1331110	1511510	1707490	2045860	2510470	3371610	4571390	5588730	6715020	7686470	8493220	9097930	9519780	9419810	10019500	9924060	9845140	9524010	9223830	8827190	8335430	7972100	7732330	7159500	6699570	6380260	6037730	5706480	5513470
	-5.38961	827793	876251	853401	928024	899698	885550	949444	917646	912256	929947	894274	925060	961388	996781	1063390	1025010	1041470	1184490	1245600	1337990	1489510	1735200	2037350	2513840	3291170	4551680	5477840	6673790	7562140	8536430	9041140	9459910	9566690	9858500	9890820	9725380	9569930	9175740	8842670	8404520	7803190	7722090	7054430	6650120	6424590	6039200	5720630	5511880
	-5.36509	841846	880620	856803	914134	901288	912796	928748	884921	922513	950181	886697	987256	976121	999111	1039830	1026740	1025540	1195360	1257210	1347640	1499320	1732470	2060880	2520140	3278670	4446230	5456730	6712380	7582080	8430250	8994760	9343800	9587770	9801740	9791740	9668910	9709510	9194940	8849390	8496730	7785400	7679560	6969920	6674980	6498030	5989670	5665400	5480420
	-5.34057	860557	907692	898396	910484	939777	922641	907790	906620	946786	904868	893860	1031520	989964	991304	989605	1026040	1026070	1198960	1240680	1291220	1525520	1719770	2076620	2528850	3380770	4362380	5611280	6728780	7664480	8378790	9024230	9333310	9605750	9654560	9705490	9648750	9731620	9095090	8883050	8437820	7958360	7653140	7009720	6821050	6479870	6008290	5622100	5351750
	-5.31606	866112	924521	893147	899203	945312	929378	916477	983523	969082	877750	919165	1006440	991391	1005160	985352	1039350	1046650	1163090	1205950	1226230	1535900	1716160	2093000	2544820	3406200	4421250	5570560	6700460	7555650	8318780	9033440	9340220	9602600	9475790	9701590	9683010	9607400	8952680	8823420	8452280	7939370	7635680	7056760	6826960	6344040	6019570	5736170	5262180
	-5.29154	886164	913347	879808	880983	897874	904248	868815	957939	985646	904132	926044	959390	958839	1049220	1005070	1088290	1070460	1155760	1196750	1237890	1542930	1681970	2071290	2559430	3354520	4491470	5562320	6701210	7421540	8194040	8909320	9370060	9602510	9552720	9689510	9710010	9499130	8907770	8684020	8527040	7760450	7570810	7007700	6675810	6181880	6021170	5798450	5301480
	-5.26702	917670	890091	878858	890470	887261	870797	855543	919801	967179	906502	920857	951678	910934	1032700	1032260	1119680	1070970	1216510	1190920	1308500	1488610	1665990	2054430	2575040	3284570	4501130	5638510	6721020	7366520	8245200	8857130	9433080	9593220	9691740	9667790	9507320	9395320	8902990	8538840	8507320	7719760	7519100	7000540	6613310	6153310	6061050	5783420	5273510
	-5.24251	903995	891703	878527	923346	869444	865624	875472	940399	935083	848519	939802	978824	925925	1019630	1027390	1108910	1076090	1200250	1177910	1334740	1435670	1672170	2068680	2637100	3298970	4437140	5662010	6679620	7484230	8332030	8759220	9384030	9568830	9799440	9649780	9363040	9327890	8928840	8501020	8464470	7651930	7556810	7035620	6572540	6143540	5997540	5632680	5336170
	-5.21799	877038	871058	854368	956793	838054	868781	911910	947336	922143	873646	947745	964307	939576	1043780	1060960	1071350	1073000	1166300	1166170	1297030	1407710	1684250	2086910	2660340	3350110	4410190	5702430	6606000	7591460	8386600	8728670	9108190	9432190	9730600	9583080	9383460	9471510	9034610	8570600	8412880	7780450	7620390	6986760	6467680	6272140	5884150	5604170	5319920
	-5.19347	911614	886589	859277	946087	852952	884056	910155	944470	906102	917255	922588	929745	950617	1075160	1074380	1050480	1088050	1165220	1169200	1302300	1463440	1709260	2109290	2667630	3451300	4391230	5694290	6571370	7635370	8297390	8752450	9112640	9365060	9596470	9630530	9414060	9435640	9028510	8609920	8399880	7892210	7415000	6997780	6484750	6445460	5847610	5537040	5314110
	-5.16896	946091	926473	885157	891380	923337	902362	902143	939850	925292	955832	945291	901622	977784	1011510	1069850	1031960	1091430	1115450	1178230	1338400	1510780	1705190	2098420	2619190	3526610	4313030	5574260	6635750	7543440	8267750	8872490	9257420	9406870	9440750	9811370	9482030	9405520	8972050	8635840	8412450	7926790	7272900	6993500	6501300	6394780	5808450	5544170	5278530
	-5.14444	922035	894670	907221	904652	935257	899702	923300	914794	944661	955139	958273	908937	995267	978386	1074420	1014650	1072910	1104420	1172400	1341480	1527680	1725130	2102090	2603920	3441670	4241810	5505120	6790340	7442150	8249210	8960230	9234430	9379030	9483140	9756740	9502910	9298770	8998200	8694210	8355920	7890360	7340990	6943790	6499140	6288040	5745350	5636170	5262680
	-5.11993	888321	881378	936147	920184	915202	893536	935950	912952	920179	931834	946795	942766	994874	972931	1057530	1063260	1082640	1126500	1184180	1340810	1517890	1731510	2111380	2589790	3392660	4322800	5484580	6769490	7441150	8240990	8904850	9114440	9365070	9503800	9684780	9417470	9230380	9019280	8744950	8356350	7854440	7358720	6823780	6487760	6225360	5815270	5617490	5233960
	-5.09541	903507	851863	911774	947424	913800	923682	905770	934202	871201	935738	948120	940663	1019470	1006000	1026980	1097280	1118780	1173260	1208310	1333180	1473850	1704660	2095040	2540320	3425900	4334700	5398080	6579180	7563750	8235970	8745270	9011040	9280030	9429670	9586810	9441910	9123400	9104320	8729360	8352190	7827110	7379250	6717370	6431600	6137590	5861950	5572320	5176390
	-5.07089	921373	860689	886730	926787	922540	922855	878033	925689	866763	959479	947008	938260	1035650	989606	1002560	1051450	1146890	1147220	1224280	1340710	1452720	1672790	2089930	2513000	3384990	4401740	5383770	6567700	7508730	8174450	8679770	9020820	9169500	9422320	9593750	9459650	9085890	9027710	8696140	8227120	7744070	7243230	6705600	6440630	6218400	5848110	5483680	5142070
	-5.04638	892263	884898	857883	906416	913652	911010	883946	949387	927039	967248	952152	942408	1007950	969767	1013180	1027990	1175570	1133280	1227290	1323010	1453730	1676270	2130930	2537680	3340440	4384220	5427850	6684200	7425280	7977380	8632710	9086950	9235750	9492560	9509840	9530900	9168350	8931700	8525830	8136640	7741650	7243940	6651220	6539820	6255190	5814290	5449230	5066880
	-5.02186	891793	861940	869314	903066	909480	917982	904198	964985	967066	931585	949912	945758	993709	990143	1031080	1066450	1161790	1131200	1236260	1303090	1447140	1657380	2076270	2572260	3322200	4369010	5519720	6660310	7517440	7966800	8628220	9027770	9181980	9526880	9558850	9587640	9213290	8850380	8447220	8048610	7757450	7300150	6705140	6497930	6084250	5816230	5428260	5052500
	-4.99734	888356	844496	892306	863448	875524	908633	896826	920163	929151	900328	920983	949248	978233	993172	1047040	1070350	1093970	1152880	1229020	1285290	1490330	1625320	2001920	2555560	3312100	4395120	5592150	6707910	7520070	8140080	8614880	8983040	9149330	9597090	9574400	9500200	9225260	8837190	8406710	8085770	7777350	7258690	6742010	6382230	6100370	5751430	5362090	5096000
	-4.97283	899961	854111	918683	855063	900700	891328	894645	898703	911267	899339	899182	971561	984103	955086	1048410	1053770	1089840	1155220	1225390	1283110	1532740	1644310	1970500	2546570	3308130	4354020	5595490	6654720	7498250	8137230	8563390	9081490	9191050	9567080	9541780	9385630	9128020	8982130	8359970	8215510	7713310	7189330	6747190	6420650	6058180	5697650	5345740	5109220
	-4.94831	911993	878843	942158	869049	939668	897856	928582	884507	902674	934322	914858	989756	984601	947331	1086910	1059330	1105930	1122820	1252840	1313520	1566330	1682620	2038970	2583370	3396870	4309060	5542580	6635160	7518240	7989830	8542790	9086010	9144230	9431680	9430710	9392160	9011270	9011300	8366090	8229190	7610900	7186250	6740200	6432790	6031860	5655200	5379820	5082360
	-4.92379	899382	866039	906359	901145	913473	909099	962093	866305	894847	981830	943460	1002300	932916	968344	1096300	1061470	1089290	1108370	1281930	1365450	1550700	1695830	2118060	2593270	3413740	4271460	5530470	6669060	7597450	7918860	8506340	8953080	9255130	9307520	9386790	9379300	8976620	8889350	8343640	8108550	7546000	7100910	6682500	6340720	6016720	5595340	5376700	5077080
	-4.89928	912660	832106	890620	929648	902290	892156	938780	888505	925958	997760	924235	1003410	895699	982397	1055600	1040390	1092250	1119190	1283190	1351720	1497810	1685310	2080850	2591230	3373710	4223960	5484360	6667880	7633350	7920060	8506730	8798840	9277950	9304820	9367120	9366290	8946330	8918920	8266690	8023700	7546990	7083790	6527190	6263780	5968490	5632950	5316630	5042640
	-4.87476	932512	841364	899724	896476	918555	903577	896504	918865	975014	984018	929689	958265	920452	994586	1031830	1081790	1117010	1095570	1295320	1287640	1473430	1726240	2038180	2595630	3353740	4207130	5430330	6525800	7524090	7926990	8524800	8805550	9223510	9407830	9302590	9339850	8970020	8914740	8283500	7966930	7543380	7104640	6540380	6282190	5997740	5787210	5254900	5008700
	-4.85025	915130	837155	893434	867368	968777	934381	884978	938174	952971	970812	956363	940040	971408	1019980	1035070	1096830	1107820	1100420	1305460	1265330	1495310	1684560	2012810	2576450	3321350	4260060	5428550	6350460	7408140	7928100	8546310	8745170	9179290	9366120	9382800	9348340	8938540	8854870	8204030	7977680	7572410	7084610	6652590	6286910	6020570	5838060	5255600	4989050
	-4.82573	888382	872678	914867	884097	1011460	930562	889441	945799	913737	963435	985301	956337	979084	1040730	1008650	1105520	1081190	1137880	1263770	1288560	1521380	1640340	1972240	2567160	3266260	4295450	5453190	6432430	7364350	7935270	8544640	8779970	9061980	9258470	9250390	9408820	8926190	8773950	8205680	7985300	7643920	7169310	6612960	6276720	6035110	5815670	5294180	5007810
	-4.80121	879089	875580	966910	903057	981485	935631	925556	941901	879054	968106	1013560	964629	986372	1048250	1002320	1092820	1077420	1127080	1226760	1297760	1510130	1630000	2012740	2598460	3253870	4286240	5481040	6458100	7285060	7963010	8461700	8962690	8979620	9212630	9101350	9320820	9002280	8700150	8191980	7978200	7620600	7180260	6547270	6263580	5990260	5792890	5373170	4922610
	-4.7767	878732	887343	976202	901446	913438	925289	949448	935966	912805	984989	953360	982174	1008870	1081930	1005390	1073800	1103980	1113090	1243250	1309270	1479080	1658050	2092580	2623680	3329840	4266580	5484650	6514370	7255810	7936110	8373590	8913310	9024680	9168530	9213390	9255510	8985320	8650080	8137050	7982720	7471320	7080870	6446780	6246210	5951580	5723360	5405270	4814650
	-4.75218	850925	903727	940777	880800	882936	917329	938754	915386	946364	977683	922300	991579	1029270	1068250	1013240	1054110	1106280	1119070	1269760	1318240	1443870	1668090	2042000	2572650	3355830	4289990	5438670	6575990	7270800	7933030	8354150	8851950	9064050	9109760	9239370	9228140	8935800	8654110	8155020	8061710	7357950	7035790	6389900	6256700	5987740	5675920	5416430	4818380
	-4.72766	807836	891024	915058	880896	895309	923743	943596	903045	978355	958111	951586	948153	1030780	1040090	1027280	1062500	1112050	1130180	1276580	1335460	1419060	1632370	1980130	2501440	3272340	4316880	5432500	6498130	7223340	7899590	8380720	8702480	9055960	9121820	9132630	9119340	8852120	8715260	8203790	8126390	7326710	7021190	6498550	6214280	5997920	5672810	5449810	4816300
	-4.70315	775877	874142	921492	895339	915311	899937	936607	918809	982867	952512	954005	905220	1015680	1034180	1032540	1077250	1107810	1125340	1273670	1374060	1423170	1626500	1992500	2455080	3267310	4284540	5402520	6424730	7164970	7836310	8374740	8603230	9016030	9111510	9099550	8983390	8753530	8712280	8331320	7946100	7241340	7009410	6445840	6134320	5915700	5596850	5365640	4845430
	-4.67863	808189	883047	920752	908437	937608	877281	921006	929051	951878	955370	945247	869058	1019950	1060790	1049970	1039820	1100180	1144680	1214530	1318670	1467340	1635120	2044380	2464570	3359680	4225440	5315590	6394900	7206960	7785620	8274910	8627180	8984670	9011650	9109180	8858000	8816100	8539510	8496960	7823410	7248720	7079460	6458090	6117960	5897610	5469710	5233650	4894790
	-4.65411	849997	880843	919279	894220	956862	856549	921119	916531	958524	969796	956738	888077	1006440	1033840	1081830	1012730	1108950	1136020	1172710	1307600	1510320	1630550	2045640	2496480	3361210	4145890	5328750	6449690	7237000	7797420	8174220	8536050	8922370	8985740	9082210	8900870	8873530	8506150	8440950	7827930	7278470	7032030	6629780	6108010	5900840	5496200	5226860	4975090
	-4.6296	853064	909369	919584	859689	964126	880938	922190	921970	954835	989468	973400	924357	986324	996166	1069600	1059100	1139350	1082150	1206210	1367250	1504500	1650430	2044040	2503840	3373710	4158190	5417270	6498040	7269370	7848980	8179840	8474310	8786160	9003310	9062130	8947010	8770150	8450530	8281980	7869860	7176430	6909850	6586690	6144710	5864860	5514020	5254600	5019600
	-4.60508	857303	933003	908524	869628	977652	920194	888836	942959	959160	967971	967231	951582	974960	997593	1009870	1103650	1155940	1094840	1236730	1357200	1481260	1624330	2027180	2507950	3345770	4238370	5372800	6518270	7224240	7855740	8274550	8530800	8775180	8962930	9081790	8966020	8619290	8415560	8108260	7766680	7110040	6846780	6402030	6138460	5816280	5499000	5199400	4876510
	-4.58057	868325	948186	916086	917967	943718	909147	909954	950793	953951	982427	964611	971526	985434	1021380	980515	1110300	1171850	1152440	1201150	1291530	1478320	1589870	2008820	2503740	3237890	4276460	5332350	6456660	7212300	7799460	8313460	8539480	8850310	8974580	9036920	9007670	8599030	8479440	7990940	7640490	7144790	6836050	6264010	6081710	5757850	5532890	5170680	4763700
	-4.55605	894315	944213	941770	945189	899306	903377	943012	950933	967558	987473	1005530	983540	969584	1051660	1016870	1095410	1166490	1194030	1196080	1263060	1464420	1616880	2014250	2531650	3237010	4239700	5419530	6384220	7208050	7787320	8232640	8496510	8778630	8992130	9006090	9003990	8702450	8479020	7827720	7591680	7155450	6765800	6330830	6075350	5711870	5468320	5168130	4754180
	-4.53153	921795	951697	941962	944510	912755	938422	924576	955392	985106	946378	1017290	963748	933501	1070490	1060770	1074950	1123930	1207510	1219890	1296630	1441370	1607390	2017220	2570160	3332960	4275170	5388940	6360810	7192410	7888960	8134690	8539580	8672640	8961400	9006670	8879900	8783480	8373520	7846530	7682410	7133610	6715080	6372970	6098030	5650770	5375750	5176680	4775260
	-4.50702	941992	934554	916265	931452	933881	980316	904276	976699	979409	897226	986242	942858	937695	1087370	1059970	1070840	1090690	1206310	1190060	1330640	1438220	1605680	2026490	2530030	3420240	4315490	5266650	6376950	7185590	7849860	8050310	8607910	8722880	8815650	9037520	8781350	8675410	8415590	7944700	7732770	7132280	6705260	6321000	6064070	5540080	5311650	5163770	4824940
	-4.4825	940044	912471	910484	929300	951579	967375	900074	977570	983577	926523	971748	962623	986621	1059660	1044920	1064230	1074450	1195590	1216620	1336320	1453150	1609250	2025320	2494610	3424950	4332130	5219410	6380440	7205870	7733620	7952090	8543670	8698960	8813540	9039990	8762970	8598820	8434420	8024210	7648350	7141650	6691370	6178400	6007620	5452330	5298000	5103320	4775830
	-4.45798	910369	915464	896187	950146	958787	947431	919251	966858	952671	979757	983409	986955	1026890	990902	1048350	1044350	1051840	1191050	1214000	1327660	1488950	1630010	1975780	2536520	3352270	4341870	5206880	6371110	7193620	7739860	7882250	8474070	8556780	8814560	8995670	8782510	8572270	8297510	8060940	7586580	7187380	6746650	6188900	5895250	5447990	5265620	5055410	4718000
	-4.43347	878423	924944	875561	963431	941493	962424	928521	963639	910858	976707	996975	937296	1031490	958123	1066090	1052660	1088350	1179130	1159240	1297550	1498460	1606010	1960590	2543830	3276620	4341390	5248190	6321890	7102080	7738790	8043690	8418320	8489610	8710590	8969310	8704460	8605500	8231880	8014200	7518260	7120810	6835060	6255870	5799410	5447170	5248070	5031840	4649170
	-4.40895	889854	932681	893687	944066	944920	981287	939512	981493	903062	978075	966198	921169	1025350	969296	1082810	1095290	1108910	1135940	1198230	1274360	1471760	1600870	2015260	2516970	3304660	4286910	5277890	6219900	7033000	7667220	8163830	8358040	8461060	8697810	8942320	8593890	8615430	8240410	7969410	7536390	6992780	6858180	6211140	5809940	5493130	5213910	4988320	4634590
	-4.38443	897177	927941	896893	915876	985896	970954	972230	1027110	931769	992244	923080	921033	1021500	989624	1061500	1139890	1119850	1104640	1259250	1250310	1469000	1640850	2036180	2490950	3338890	4253900	5240820	6164710	7047910	7565210	8071120	8336190	8635170	8700760	8939960	8592560	8598330	8180540	7815520	7547580	6939770	6858820	6126880	5828250	5555230	5180060	4903690	4621450
	-4.35992	901534	914741	895028	910427	977496	953275	957974	1018270	935484	954081	935352	935782	1006360	1008610	1055030	1123000	1122740	1120780	1229920	1286970	1461830	1659990	1981430	2501870	3351990	4235360	5176530	6132620	7122400	7431320	7997680	8391560	8676210	8749180	8890910	8661700	8492350	8145290	7700810	7460440	6950370	6789610	6041570	5836390	5540460	5249850	4875020	4570940
	-4.3354	929471	903649	896510	917927	963468	938635	971925	978053	947379	941798	984603	984477	982689	1025620	1067920	1069950	1069940	1188970	1187560	1340810	1431430	1621820	1943680	2540140	3340740	4213650	5194280	6120880	7126590	7339370	8025320	8461070	8621650	8786560	8748780	8732800	8482980	8151220	7652550	7371930	7036160	6712910	6060140	5743470	5536130	5331800	4919550	4531700
	-4.31089	933392	920143	875356	932645	960598	926290	1024600	948742	971377	941702	996134	1003780	978556	1033530	1070330	1054020	1043370	1221990	1168080	1342360	1434630	1635200	1952840	2540640	3266340	4134200	5257990	6130350	7137100	7363830	7997350	8526680	8586330	8796400	8588020	8790830	8532470	8167200	7605580	7434390	6969990	6659090	6134830	5610250	5509050	5342680	4961220	4463430
	-4.28637	897404	946835	922529	959001	949606	917621	1021770	949387	952884	925534	962166	1010500	996297	1034470	1058380	1052520	1068160	1176040	1159310	1334560	1461720	1681720	1962430	2458530	3160130	4111290	5261520	6219180	7107830	7406040	7957480	8518790	8572290	8672550	8610280	8789700	8544060	8135060	7640520	7553190	6816070	6590380	6156810	5597880	5403890	5300130	4978610	4458380
	-4.26185	893191	953287	948213	965626	961826	918282	985750	976063	913389	941846	957706	1007700	1013200	1035100	999874	1037250	1064780	1118600	1169070	1334860	1490820	1670600	1956230	2444350	3153220	4155790	5205060	6288420	7074180	7388180	8000730	8430570	8498320	8641550	8713520	8693260	8499460	8133980	7702080	7529050	6805040	6579750	6154650	5710480	5417950	5292090	4862120	4537160
	-4.23734	908582	931892	948331	984917	948875	890035	975383	960199	901982	936988	993609	1003430	988341	1027170	982514	1064140	1082920	1088920	1201740	1336630	1490500	1617390	1934680	2458700	3193490	4136670	5072370	6254000	7131490	7345130	7871710	8378590	8485710	8668170	8748010	8498850	8450400	8113510	7714770	7470710	6861730	6574400	6169220	5816920	5494580	5110860	4782930	4590480
	-4.21282	916176	918627	967293	977647	905203	888432	976846	947937	915327	951972	1015810	1033060	966393	1013780	992128	1098920	1113480	1096440	1215270	1333660	1490650	1593100	1908970	2440070	3217690	4061600	5044950	6225330	7125450	7407110	7780300	8368310	8481500	8679440	8739870	8384810	8506960	8131000	7704490	7469200	6763440	6534380	6202080	5872610	5444070	5000200	4735410	4552100
	-4.1883	930190	896931	970787	949079	906070	917198	973075	953842	934269	993019	1006660	1017030	983195	978460	1004860	1104230	1165010	1127540	1215160	1304750	1484130	1588090	1929960	2425880	3287020	4026500	5113100	6103790	7032270	7560050	7773190	8391020	8371990	8609580	8824710	8405710	8434150	8147750	7623690	7350900	6739500	6549670	6171230	5851660	5308080	5057770	4718380	4528340
	-4.16379	919068	897158	985624	982343	922601	945668	968246	921321	947793	967383	1005290	954387	1001550	970609	995805	1110180	1152720	1123770	1193060	1262290	1459880	1606380	1981810	2392210	3335550	4027630	5126660	6020690	7049200	7653970	7726220	8403430	8300710	8510060	8801880	8505890	8385070	8176700	7455360	7361050	6734460	6540070	6054260	5757670	5280670	5115400	4670680	4525460
	-4.13927	915862	961861	1000390	992025	917245	969034	964967	917602	948237	932383	1021450	941436	1011060	969893	992386	1108390	1075030	1123980	1213780	1289930	1406340	1657660	2018160	2402890	3290390	4074330	5132120	6123370	7018180	7538480	7790720	8368210	8367440	8493070	8695330	8459890	8368170	8159630	7497990	7304930	6759150	6514800	6004890	5674980	5288260	5087980	4701780	4479570
	-4.11475	921682	993733	977443	945594	913747	967092	969347	922540	965315	972284	1006530	953227	1025170	969907	1017440	1076540	1049700	1169160	1244840	1326170	1388290	1653050	1955660	2404100	3225790	4060870	5092050	6241060	6939040	7441880	7731540	8350500	8450580	8437110	8698310	8304100	8362050	8157350	7598730	7307200	6872700	6464360	6017600	5603940	5274700	5114750	4782050	4477360
	-4.09024	917334	981139	965111	940533	906466	971024	990714	931568	988399	995045	981007	965502	1006420	963024	1038630	1055970	1084140	1167480	1247380	1305180	1361390	1612060	1892500	2328350	3196740	4067490	5150440	6249690	6862800	7493880	7637340	8242120	8366620	8464180	8632540	8272910	8301260	8098480	7651590	7305240	6895990	6330440	6062920	5556820	5299150	5107360	4671560	4517550
	-4.06572	963282	968905	962837	930040	911039	957307	991703	948816	984039	994732	950731	988150	1006270	992273	1050240	1054190	1102650	1156120	1221130	1268780	1358670	1571580	1899530	2306200	3201220	4048430	5162670	6133560	6892270	7443530	7623890	8146220	8311670	8533210	8565570	8394340	8164840	7982080	7687750	7282430	6855930	6330490	6006290	5523780	5310890	4981880	4629620	4537000
	-4.04121	948226	974238	936316	937820	907171	925280	965955	932656	967719	1018630	944524	1009020	991701	1033600	1065570	1026020	1083970	1153080	1225580	1247340	1388680	1533130	1895210	2328200	3209180	3984710	5239790	6059410	6890090	7335840	7716990	8094420	8260450	8548690	8629010	8386840	8130460	7935550	7624340	7217000	6799120	6286860	5990240	5523070	5325850	4942830	4634980	4475550
	-4.01669	945263	964240	960363	939875	908626	952191	962781	936188	965711	1039710	984856	1013030	994005	1032410	1102590	1070270	1084950	1117570	1225720	1281410	1409260	1552090	1913550	2373900	3156290	3978650	5282880	6081810	6822220	7293410	7764760	8066590	8111530	8576110	8636870	8386280	8136740	7880410	7555080	7206150	6765870	6359630	5927560	5574390	5345440	4977000	4555920	4394730
	-3.99217	933649	937072	985049	930498	927335	990471	980560	933031	962606	1013040	986870	1024590	1031120	1006370	1084040	1134890	1125720	1133400	1185620	1304650	1383950	1593540	1898470	2381300	3093770	3939640	5161100	6125310	6774730	7437860	7806610	8047670	8069600	8576530	8549600	8413860	8169590	7840020	7525490	7114480	6586950	6386020	5776450	5529140	5322180	4923640	4573940	4291160
	-3.96766	958638	946256	949106	957076	940631	1006150	990126	933157	930462	978070	997712	1041620	1036220	977827	1029000	1103170	1159770	1122730	1173210	1299700	1412600	1596110	1880240	2397210	3112070	3955360	5065030	6179790	6660870	7452310	7733690	8079960	8154420	8580050	8467670	8470210	8125530	7875400	7479290	7074480	6478840	6340300	5756820	5480110	5275230	4871340	4597180	4273870
	-3.94314	953954	958777	916496	994551	942486	994795	979567	959080	898837	946356	1014730	1045100	1059530	960768	1043480	1068470	1151260	1080700	1176600	1320450	1456130	1591450	1884460	2360910	3185730	3945180	5088440	6163910	6643550	7363030	7669080	8021550	8250650	8535110	8328770	8355640	8031290	7830480	7505450	7191920	6527070	6256930	5774490	5435000	5169810	4896940	4580620	4305350
	-3.91862	935884	943768	927739	987369	959139	975043	946121	972667	897678	965666	992153	1043680	1071470	979451	1069950	1074260	1151330	1086100	1164610	1309140	1497360	1643050	1882510	2357940	3236310	3935330	5079650	6037240	6678650	7279800	7710330	7882190	8105700	8497900	8278520	8397000	8043070	7750390	7449820	7271490	6560040	6315540	5782390	5424000	5105480	4853200	4557360	4312180
	-3.89411	948505	931744	957849	980208	971211	965337	903750	982634	921181	1006100	965688	1024760	1048440	951725	1064700	1097170	1138490	1161640	1171160	1271190	1482480	1648960	1877540	2339850	3249290	3872600	4979540	5837440	6775360	7184230	7721400	7923790	8158310	8367160	8335690	8390600	8171290	7709760	7320050	7088230	6609020	6350620	5771400	5462730	5084870	4835940	4478470	4313910
	-3.86959	951206	930411	966178	975896	958477	954002	906262	1021380	955615	1008870	966904	981572	1043240	972975	1068230	1118190	1129750	1186590	1210840	1234080	1466830	1604120	1811380	2359260	3226750	3845480	4952450	5893660	6759220	7262840	7718590	8015650	8239600	8263840	8562270	8276090	8137390	7733220	7237300	6953180	6677950	6238480	5692210	5393990	5043180	4779690	4415520	4271830
	-3.84507	987124	896979	941853	942140	958046	966839	928160	1051510	974156	974493	980348	966435	1050690	1023950	1066760	1111350	1110040	1149870	1204760	1239960	1440970	1590840	1866820	2312090	3198650	3879230	4930070	5858780	6702390	7323740	7683340	8029240	8156050	8338290	8497790	8293690	8100270	7739200	7204470	6967050	6662110	6278440	5649820	5298900	5054120	4667810	4378650	4225080
	-3.82056	998791	908493	918452	960430	999074	1002660	947236	1028830	976918	970097	982171	962051	1047260	1071940	1074090	1046120	1113070	1150450	1159510	1245060	1396400	1641280	1994860	2277520	3175620	3899290	4882070	5827010	6729820	7303790	7644710	7975030	8014000	8308300	8394430	8364670	8149180	7736010	7277990	6942330	6525850	6350790	5694810	5316090	5124290	4641850	4379230	4232330
	-3.79604	1018210	900016	895050	997352	982099	1000610	976384	989545	1020420	974859	977035	951054	1043570	1044900	1070920	1009190	1149980	1137870	1133260	1239730	1415890	1622620	1977870	2316630	3159460	3911710	4891850	5843260	6644190	7254260	7612120	8014780	8004000	8244480	8324700	8313840	8186640	7705050	7379070	6864750	6494090	6369650	5700950	5406550	5045860	4671920	4362840	4248600
	-3.77153	1008640	916854	913878	1004260	982600	973959	976027	998302	1063100	963771	1011940	939167	1012530	1023950	1068900	1016310	1160470	1127620	1122940	1303750	1441460	1587530	1952150	2335680	3079600	3926240	4926660	5733780	6539870	7302830	7574170	8078000	8035960	8223160	8251690	8146850	8122370	7662590	7335740	6804890	6485340	6270910	5640050	5438940	4996070	4653230	4399430	4241350
	-3.74701	1006160	972526	947237	1021230	1005580	973959	965611	989863	1031410	972746	1027230	922447	989083	1051490	1055070	1020970	1135620	1142290	1114490	1397080	1429290	1573760	1992340	2337060	3005370	3905530	4836640	5691030	6481100	7357000	7597030	8030840	8009010	8133860	8172640	8007960	7905360	7687450	7210830	6776360	6415040	6093900	5637150	5391060	4878110	4674800	4475910	4228310
	-3.72249	989908	1010540	954791	1032090	977304	967815	988106	950523	984797	972110	1016600	916143	968973	1102580	1072980	1045910	1116930	1172600	1143800	1421030	1388600	1606830	1965600	2309440	3065050	3857460	4726910	5791770	6563410	7391480	7536020	7917400	7974350	8007390	8167440	7919280	7723710	7586390	7073540	6783230	6307240	6056790	5570630	5330460	4772120	4761240	4429420	4236110
	-3.69798	960467	958114	934896	1001320	966103	940007	991977	936188	988155	954795	982916	931062	992609	1101110	1097690	1054460	1096410	1193060	1170620	1366680	1368910	1561600	1907850	2275330	3166930	3842850	4758660	5899730	6668100	7232270	7433190	7821710	7941080	7924850	8178920	8084010	7663510	7447160	7072500	6815260	6289070	5992850	5485970	5317750	4827310	4791710	4377620	4226040
	-3.67346	955588	920400	933746	975535	920833	937656	961823	958984	968120	953144	990850	943455	984221	1069780	1104320	1087710	1090830	1183090	1195470	1311210	1364190	1569940	1853270	2290130	3090300	3900210	4847150	5852070	6765690	7084020	7430620	7730720	7853000	7904440	8098070	8055110	7729520	7511830	7131450	6816360	6302490	5901430	5499580	5247980	4848470	4739940	4401160	4181170
	-3.64894	959735	910811	963177	978636	930728	978017	954891	988831	977780	973360	997467	972381	992308	1049150	1096250	1107810	1089780	1170390	1223730	1295530	1373310	1629660	1827700	2329930	3013050	3911270	4892280	5874240	6595370	7005010	7493960	7599870	7735110	7767950	8091560	7973110	7790510	7653150	7072380	6727570	6252690	5905470	5486770	5197700	4854630	4708610	4423810	4149000
	-3.62443	982415	934794	991618	1002330	979316	1017770	980634	1003330	1001940	1011980	977894	1018420	975711	1059310	1103000	1110380	1068690	1166510	1234960	1290650	1408380	1665820	1858730	2339980	3105320	3863010	4897780	5866630	6437680	6998330	7472190	7538860	7819690	7698720	7985290	7950280	7758720	7603720	6966760	6650130	6174290	5956730	5337070	5210110	4867090	4694100	4460530	4112800
	-3.59991	1005910	984938	998214	1005110	982826	1018420	997415	980165	981007	1022720	961595	1040590	985796	1093900	1113400	1117410	1071460	1175150	1263300	1328040	1453310	1574490	1822000	2319730	3140560	3868790	4835670	5738030	6360450	6957710	7449200	7388770	7868630	7823700	7917480	7953610	7724340	7427390	6884920	6642520	6203950	5971580	5374650	5202580	4798270	4660170	4453290	4089530
	-3.57539	978089	998003	1012400	994273	983976	1013730	1000180	976952	950972	1021640	987655	1036000	979617	1078130	1080330	1121900	1080160	1171700	1310270	1330470	1476080	1528100	1830580	2290620	3105510	3910790	4753890	5599870	6305810	6884440	7455790	7385060	7749120	7987090	8090900	8021460	7661710	7333340	6911250	6624380	6326480	5872650	5456850	5188480	4812030	4604730	4373860	4030960
	-3.55088	941717	986249	1018130	1012960	975902	1000470	1000210	981432	984143	1028520	1038850	982061	1010340	1039890	1101210	1127270	1100220	1159500	1331740	1293330	1476880	1592550	1857840	2259320	3005150	3880040	4741540	5662530	6363950	6873690	7359860	7511140	7678500	7970360	8135450	8058600	7583100	7387530	6979710	6573730	6301240	5883110	5430060	5141660	4787000	4553430	4305800	3934000
	-3.52636	911780	998033	973257	1057670	990517	1010140	1014880	983401	1039720	1049350	1012920	963731	1070040	1023620	1133770	1094590	1126080	1165090	1240310	1275000	1418530	1620040	1855510	2257760	3063970	3834820	4734450	5710680	6453930	6817660	7276780	7527830	7744100	7914720	8073070	7934650	7523010	7441500	6925450	6551260	6253920	5941690	5372020	5065270	4681160	4518380	4188840	3939420
	-3.50185	911144	988641	959883	1058320	1021210	993271	1063980	968778	1040800	1037570	996264	1009290	1064760	1017440	1100190	1093790	1113500	1175270	1188240	1270730	1424470	1595770	1889890	2224030	3107870	3766140	4757880	5615740	6420380	6764280	7336310	7470440	7700910	7875910	7988760	7801700	7513060	7354220	6824700	6562330	6212340	5954410	5308390	5033980	4702740	4497550	4128180	3993010
	-3.47733	954220	923916	999473	1040520	1027740	983291	1066800	979669	1018490	1021000	1016320	1030250	1005320	1020090	1042870	1109450	1085100	1201020	1211050	1230760	1438210	1563320	1904150	2222470	3070210	3760900	4813240	5520730	6420600	6757970	7414080	7527860	7548520	7906770	7903130	7702970	7478080	7235160	6748410	6603690	6181450	5830270	5244010	5053100	4787750	4462470	4138400	3988450
	-3.45281	980333	914109	1029880	1033780	1011720	1039630	1019600	1007820	1014140	1021300	1026990	1009280	994385	1028260	1000440	1135200	1072220	1213760	1231010	1258890	1413070	1544150	1883070	2293090	3003900	3790800	4770200	5541310	6452730	6721530	7386400	7536370	7502620	7900280	7823610	7646090	7507050	7247030	6870380	6610130	6230090	5731400	5226560	5097100	4782410	4505340	4178040	3930230
	-3.4283	965251	977714	1000730	1039310	1014260	1053690	1001370	1026540	1027580	1033000	1023760	983178	1023160	1024340	1006160	1134050	1067180	1201260	1203690	1257060	1376490	1577770	1862920	2332950	2945100	3847250	4684900	5577660	6471120	6681640	7330240	7404850	7581490	7808960	7824890	7615280	7500480	7241910	6906580	6577110	6272120	5739980	5250890	5111820	4688080	4482000	4187300	3912960
	-3.40378	956019	1001580	975579	1033500	1064620	1040860	1034520	1049190	1026440	1056950	1000290	962854	1010450	1004240	1047800	1096600	1081870	1181540	1230870	1253960	1367730	1601840	1864560	2304810	2937950	3875530	4634380	5622540	6489580	6642970	7279930	7354930	7646230	7924880	7711060	7567250	7335450	7113650	6769830	6476690	6189460	5792920	5216640	5031380	4556390	4418970	4127330	3948490
	-3.37926	946244	1007800	979735	1019910	1054800	1044680	1043100	1049390	1011190	1054090	977803	955800	1006320	999941	1080110	1075750	1091460	1160760	1261390	1278240	1386410	1574340	1850480	2258290	2913350	3789140	4578230	5578180	6454230	6640140	7215500	7316270	7680160	7829000	7696050	7465160	7236490	7058570	6613460	6434570	6149000	5771730	5198200	4913930	4530920	4394680	4095580	3949420
	-3.35475	930513	1021230	994838	1007230	1039590	1006940	1010810	1030380	1030410	1037390	1029460	969498	1031110	1003230	1069870	1095400	1095410	1133000	1318110	1296480	1383580	1566150	1850920	2290680	2915230	3692340	4595210	5500660	6423900	6711900	7099160	7390740	7645090	7669560	7674240	7398830	7240260	6976980	6735000	6442240	6127050	5775490	5183470	4819670	4573600	4368130	4033680	3868220
	-3.33023	941025	1010690	1001890	992256	1033710	983491	1010400	1000430	1049620	1011900	1046780	1022920	1026280	1023080	1046350	1110750	1128790	1114340	1310620	1285730	1406870	1520440	1851450	2319230	2905600	3721150	4605880	5484900	6366170	6829020	7040970	7398520	7615560	7621760	7535600	7433460	7308970	6781510	6753040	6438860	6072010	5745530	5125430	4826730	4568300	4314650	4018770	3762400
	-3.30571	972857	1016180	987767	1002430	1037070	1018570	1019420	974204	1048050	1021370	1037580	1034250	1032660	1047820	1030420	1135400	1140650	1136350	1272570	1270780	1437220	1493950	1850600	2287760	2915190	3742330	4537090	5448430	6289530	6754310	7061750	7322090	7589180	7543460	7516410	7508300	7317260	6874550	6628630	6373660	6003360	5690280	5120530	4843740	4525740	4286210	4066800	3796480
	-3.2812	978943	1018280	981987	1047550	1021310	1023220	999405	1001290	1021510	983961	1034210	1041980	1048920	1055530	1045760	1172700	1143650	1158650	1250530	1302510	1433610	1489000	1833290	2243890	2869360	3741130	4507250	5461230	6177280	6640200	7026050	7234120	7615180	7524550	7634910	7414520	7196790	6994870	6663970	6215790	5952000	5677900	5088110	4844870	4491070	4225780	4067330	3844900
	-3.25668	966370	1018790	977086	1083050	1035230	985315	959872	1016000	993543	993843	1016530	1060960	1040880	1033480	1087630	1181430	1114030	1181800	1189560	1295340	1411440	1468740	1870930	2229240	2844710	3770660	4600980	5497290	6092650	6647850	6921790	7135850	7565220	7570510	7614640	7270410	7115550	6967430	6717460	6179940	5899630	5598760	5046080	4879050	4450400	4074010	4066470	3797170
	-3.23216	961609	1012070	972952	1076330	1077340	976498	971594	960469	1002310	1073350	1039570	1016880	1031690	1032100	1100220	1158410	1101740	1177600	1184140	1298420	1381200	1497270	1928000	2241820	2866910	3806070	4566850	5392620	6141580	6630490	6902990	7041610	7494610	7485080	7486740	7190420	7096390	6903740	6654290	6159140	5799470	5485900	5083960	4829850	4456940	4007760	4123290	3653310
	-3.20765	969603	995707	996201	1038730	1105540	970536	1006060	936963	999954	1090800	1075210	1042740	1049520	1045280	1101560	1117450	1077300	1147960	1180320	1295150	1387410	1549000	1932260	2190300	2883720	3818440	4511640	5287720	6209040	6595460	7010930	7009110	7389260	7471560	7379890	7243780	7134420	6827600	6536000	6113950	5758840	5427000	5112590	4702800	4492920	4048670	4109010	3573770
	-3.18313	962628	1014960	988896	1023760	1101500	917473	1018960	964606	999414	1080410	1092790	1030210	1058870	1074890	1088290	1090500	1064150	1162610	1225870	1269900	1379980	1550120	1869420	2175610	2857300	3749220	4563210	5222270	6147840	6631770	7055490	7060880	7245460	7425910	7339710	7245640	7083190	6821580	6507440	6119640	5679460	5386690	5036520	4625400	4516200	4142820	4029190	3661490
	-3.15862	962759	1043160	1038080	1019110	1037450	933628	985267	956872	1044310	1060090	1087400	1011030	1062710	1084470	1077710	1088400	1124540	1173650	1238570	1262210	1330730	1527400	1799810	2209010	2846690	3673430	4615280	5221260	6027420	6574170	6995290	7098790	7226620	7271730	7297060	7192520	7024210	6835850	6448140	6074480	5657150	5367940	4941630	4554200	4451610	4216690	4012480	3677070
	-3.1341	981178	1026500	1046200	989460	1000690	1014800	985428	972719	1048030	1013480	1076100	1033760	1077820	1039550	1072930	1106270	1156280	1144740	1249320	1260560	1310870	1503720	1777740	2251070	2876530	3551840	4536180	5235830	6026260	6426100	6941160	7156510	7255360	7243270	7233630	7123420	6990630	6864240	6439270	6068770	5730220	5409640	4890230	4506180	4390790	4178100	3938570	3603820
	-3.10958	986750	998090	1038470	985008	1027810	1034800	1014670	985574	1009150	978802	1041100	1059290	1084980	1015130	1080860	1116750	1134990	1093560	1276800	1239850	1304240	1490770	1780900	2250450	2832660	3504270	4489430	5257720	6005110	6358320	6682000	7065490	7163340	7320530	7169640	7106130	6954760	6870320	6413800	5977250	5691420	5409230	4893360	4526800	4343190	4162400	3802870	3590450
	-3.08507	971520	1008620	1086240	1010110	1061310	1033290	1038430	1000460	973355	996453	990314	1076660	1065590	1008930	1127600	1141750	1122200	1098410	1270090	1223620	1304060	1509230	1832090	2185390	2761360	3552880	4449420	5221740	5948110	6285800	6718080	6929840	7109720	7243450	7170360	7116890	6914350	6778910	6413030	5874980	5654680	5361410	4932490	4610640	4331910	4099200	3690910	3590160
	-3.06055	952194	1013130	1082150	1079440	1107610	1025690	1001090	1015320	992384	1075140	993004	1083330	1058250	1006500	1128150	1174650	1138890	1176400	1224940	1231940	1333770	1507750	1848500	2179800	2695270	3539300	4456960	5206890	5827580	6274960	6914590	6853530	7085330	7087230	7296020	7078270	6972380	6692390	6432020	5890730	5607090	5305980	4873730	4694360	4292630	4060500	3719890	3530930
	-3.03603	972853	1005690	1019830	1131400	1125910	999163	1021890	1023000	1047690	1051080	998448	1063770	1075930	1048060	1088200	1154420	1134890	1249420	1232000	1253260	1396100	1526290	1799180	2147680	2711220	3500200	4518260	5257440	5717230	6327310	6900120	6847550	7140470	7077670	7306540	7057710	6966190	6695450	6453520	5881000	5536830	5272500	4808450	4730440	4249630	3991410	3741990	3516450
	-3.01152	1035110	1001220	1039280	1165200	1085200	1001030	1036090	1060050	1080270	987429	985466	1048320	1090700	1101740	1050460	1131110	1121450	1228230	1240310	1249200	1409010	1548430	1766290	2170850	2779750	3479480	4532830	5309530	5730710	6348410	6717940	6780620	7157240	7084610	7197510	7047580	6770130	6679730	6420150	5797970	5399370	5255920	4782690	4677300	4191640	3929060	3695000	3441050
	-2.987	1065650	1022300	1099060	1126130	1048590	1046320	1068190	1076620	1069060	996893	993243	1044860	1082830	1125260	1044870	1118040	1092380	1201110	1181660	1243790	1375620	1538110	1798110	2209500	2784040	3510760	4441910	5294070	5722460	6329150	6577720	6701610	7162100	7152510	7040900	7025740	6788270	6648770	6266560	5864690	5314240	5197200	4714260	4568020	4162870	3930660	3777220	3421140
	-2.96248	1026910	1032630	1091520	1080410	1057370	1063940	1106500	1055060	1028730	1048150	997834	1048860	1061030	1130380	1052160	1067170	1099450	1175890	1166060	1281440	1394960	1512380	1820450	2184660	2708350	3570590	4483470	5201820	5699390	6315370	6577730	6636170	7201660	7227010	7003840	6898500	6811300	6529300	6145640	5987330	5405600	5158590	4710640	4468790	4166820	3995140	3742810	3465940
	-2.93797	997445	1012000	1077540	1057350	1083030	1055870	1134020	1064060	1005520	1036260	1006030	1014520	1061250	1112530	1068950	1059640	1148760	1148010	1169450	1297480	1427250	1511670	1819840	2209720	2653680	3580810	4497430	5151260	5698860	6123310	6558280	6648290	7179770	7125560	7011870	6796410	6775310	6416080	6116230	6083430	5409100	5105960	4787550	4440000	4166090	3972970	3528660	3470380
	-2.91345	1014530	1034080	1061740	1016580	1096700	1047540	1130800	1094490	1000140	1027000	1022760	980211	1050190	1070340	1058430	1114780	1174810	1153870	1190630	1279570	1417480	1525250	1799850	2233930	2626120	3549390	4455690	5111900	5757440	5951020	6461180	6724260	7149570	6944560	7068800	6841260	6707560	6407790	6175390	5929070	5401510	5094350	4784620	4398170	4118970	3915830	3484340	3462240
	-2.88894	1064790	1028540	1054180	1005570	1067260	1060580	1121740	1079030	1025890	1042660	1072220	1046400	1047280	1064320	1051930	1177940	1147870	1162820	1196940	1276910	1420860	1524110	1802680	2221220	2630800	3501190	4414740	5009120	5823410	6049010	6404420	6716330	6951810	6941500	7152500	6844850	6677500	6463650	6194790	5806670	5325620	5120430	4687490	4312370	4108130	3802320	3516660	3391040
	-2.86442	1080370	1032140	1036160	1006290	1044140	1076640	1130760	1073210	1052810	1038100	1112850	1104270	1050640	1107020	1087330	1135730	1117940	1171780	1205250	1278540	1421340	1510490	1819190	2180340	2698070	3461260	4374190	5023380	5750610	6198240	6374470	6694950	6858910	6971840	7116520	6808680	6597710	6440750	6188100	5706370	5227230	5114410	4674080	4343780	4094710	3738160	3483660	3340850
	-2.8399	1043560	1047960	1018700	1010610	1092320	1092370	1139270	1107290	1094460	1072250	1134890	1083160	1089500	1118170	1089840	1103460	1144570	1179920	1230850	1263400	1349790	1488360	1800380	2136670	2740270	3444620	4280250	5064720	5721330	6286140	6309550	6705420	6800680	6930120	7033150	6776480	6571990	6327390	6194650	5702260	5287160	5177780	4666690	4367620	4036030	3700560	3473070	3340590
	-2.81539	1038000	1028740	1046640	1065440	1136920	1100350	1104670	1115440	1139300	1101720	1153990	1050630	1115270	1090580	1056210	1151610	1204220	1125020	1255770	1244200	1317660	1497520	1759270	2138330	2737840	3448460	4240000	4989200	5738410	6342220	6330380	6658590	6742670	6858000	6926330	6755420	6570960	6273960	6157070	5804950	5323650	5129150	4628140	4363260	4034160	3765510	3511730	3252470
	-2.79087	1040330	1016470	1110510	1093700	1154530	1112890	1066980	1096160	1125760	1117740	1111510	1018850	1103550	1088180	1080850	1136950	1195790	1144740	1282710	1250050	1319040	1525360	1753020	2144430	2745760	3474280	4255040	4908780	5693350	6238030	6417990	6597060	6693300	6817630	6872800	6749000	6501330	6280590	6059660	5819870	5248130	5083030	4595910	4343800	4198940	3839450	3528990	3210510
	-2.76635	1078520	1037650	1145810	1080780	1153420	1112400	1057340	1080360	1088050	1119090	1079130	1027080	1091490	1080410	1126090	1128770	1151040	1218290	1268930	1277200	1400990	1543900	1771820	2167090	2731890	3444300	4249220	4828010	5641540	6038530	6467050	6478030	6657140	6852880	6807580	6717970	6531810	6195880	6016460	5706410	5186010	5046170	4516220	4349030	4273920	3800340	3564920	3141340
	-2.74184	1096000	1066960	1148050	1064040	1114440	1084860	1078680	1078540	1086000	1105040	1076450	1078410	1093930	1100430	1124740	1117660	1130260	1227370	1256120	1280850	1487180	1551710	1759390	2272910	2710210	3402890	4215530	4839110	5588560	5972470	6499110	6448600	6695520	6882870	6723260	6576750	6576170	6102590	6057860	5659620	5175020	5040020	4454170	4243430	4097990	3802470	3559480	3109710
	-2.71732	1125720	1066420	1129590	1068100	1096300	1067040	1111900	1091100	1074850	1101670	1068910	1097400	1106260	1143320	1129380	1132690	1124180	1257220	1280160	1265090	1432820	1560520	1727990	2198650	2735710	3356170	4212480	4922470	5568370	5932820	6402380	6543250	6744100	6858240	6757040	6480310	6506040	6099970	6103420	5616410	5128810	4956860	4439480	4143940	3965560	3810870	3504650	3138100
	-2.6928	1145550	1042370	1071840	1095410	1123900	1066280	1127220	1112780	1061640	1120340	1070220	1123670	1105230	1155670	1114510	1154550	1117230	1231580	1296430	1255080	1421790	1576220	1774880	2089110	2718170	3337720	4212390	4890930	5597220	5944940	6247100	6548960	6729830	6806430	6845220	6531430	6453690	6081170	6045580	5498330	5135840	4952590	4449940	4129790	3913080	3757570	3411220	3166260
	-2.66829	1135710	1058000	1047870	1088570	1120370	1086560	1148110	1109400	1041200	1116460	1098020	1131000	1091960	1129800	1109650	1128270	1109300	1173100	1303890	1248510	1424470	1569680	1836290	2124520	2668070	3313070	4225720	4872870	5477110	6039130	6206990	6535410	6632450	6762350	6882470	6632220	6429690	6088920	5988660	5437590	5198220	4933010	4378040	4099810	3903410	3683280	3354240	3151620
	-2.64377	1090720	1103100	1090240	1095650	1128950	1107670	1154440	1070980	1079830	1089710	1159010	1087160	1074450	1146280	1118560	1110170	1107560	1190700	1298230	1301340	1408370	1544550	1846110	2171160	2670800	3296740	4210700	4748030	5459500	6050370	6207490	6572870	6450930	6748870	6761080	6702370	6312900	6119180	6005040	5395170	5213270	4832800	4341040	4081060	3914390	3614300	3321030	3074100
	-2.61926	1099860	1088180	1085460	1100890	1125100	1124330	1149000	1062400	1107430	1064780	1177350	1069030	1106420	1165860	1120550	1104730	1114130	1246300	1270750	1353360	1379120	1530550	1800160	2208010	2738120	3324640	4207290	4792140	5465460	5952860	6203780	6465800	6377490	6723630	6664490	6540090	6249840	6149300	5964610	5372020	5155330	4794480	4353340	4006270	3875370	3605830	3309580	3106580
	-2.59474	1118760	1067590	1034940	1120040	1171100	1141410	1147910	1058380	1070850	1084690	1123380	1079180	1166330	1172440	1109750	1123990	1130600	1242890	1231170	1351140	1407190	1502380	1746170	2156520	2671580	3327290	4104510	4802770	5461770	5906320	6226150	6370980	6380800	6612260	6582370	6387300	6291630	6146040	5882290	5425630	4967270	4728520	4368510	4004910	3877830	3588620	3307010	3195930
	-2.57022	1091290	1141990	1022000	1117170	1234120	1114770	1142610	1079900	1042660	1110080	1073660	1095180	1168400	1156540	1131410	1197810	1145610	1199400	1222060	1322560	1451230	1505080	1785450	2067730	2549890	3349540	3948050	4780300	5394470	5961370	6210910	6393800	6354530	6558430	6482820	6450540	6256980	6143710	5828590	5467450	4961640	4671300	4357020	4132580	3835540	3546790	3324260	3199320
	-2.54571	1123340	1165010	1036070	1107030	1201100	1100150	1125640	1098390	1060540	1106300	1061130	1103210	1113170	1148420	1144360	1213080	1187700	1220390	1256200	1320300	1476470	1504790	1767810	2036970	2576870	3310840	3933050	4774260	5398330	5958320	6099300	6387180	6302160	6588430	6400600	6485480	6264000	6059070	5751890	5374740	5093540	4678650	4354200	4140390	3719750	3512190	3287720	3107720
	-2.52119	1133810	1160760	1084820	1119370	1155910	1086780	1137740	1095560	1088950	1100350	1108490	1117030	1111540	1165010	1128190	1190290	1207340	1248640	1271870	1364340	1465930	1497800	1739000	1998240	2664760	3317500	3998700	4774420	5457470	5845020	6040330	6305950	6259620	6545510	6355250	6530660	6289470	5967590	5667300	5217900	5136590	4640440	4383530	4062740	3678650	3461740	3237810	2995000
	-2.49667	1102640	1158530	1109380	1137250	1112740	1093340	1147710	1142270	1094750	1109920	1115780	1148590	1058490	1150430	1108460	1210480	1186880	1222230	1261040	1359040	1444940	1527870	1738680	1976940	2632600	3306830	4013750	4747970	5393670	5773080	6067390	6238300	6230790	6514860	6340110	6490090	6243120	5901630	5673490	5158950	5019920	4601020	4301790	3984530	3628560	3422610	3226920	2975890
	-2.47216	1094170	1116570	1111030	1135380	1076700	1136790	1123450	1211460	1126270	1157910	1104170	1163030	1049020	1163640	1122460	1217300	1163350	1202720	1250960	1317030	1449080	1554240	1708110	1998090	2562890	3330270	3992720	4709210	5398540	5751290	6071540	6193440	6194630	6521320	6296850	6232510	6156760	5788750	5702790	5210420	5013810	4586170	4189870	3937440	3585860	3387040	3160240	2979370
	-2.44764	1111330	1126470	1116540	1116960	1110700	1163230	1094480	1209060	1133210	1188180	1094790	1165640	1047740	1132600	1150290	1227980	1177790	1255710	1256750	1329790	1414580	1539950	1694320	2044350	2545500	3344020	3954700	4680240	5348910	5689220	6040700	6115270	6092710	6527920	6244370	6069710	6041280	5783150	5584960	5208440	5002120	4623220	4198890	3881620	3574450	3412990	3063920	2907100
	-2.42312	1100690	1090100	1124460	1109230	1135220	1172070	1106760	1160900	1124150	1177530	1101880	1152070	1070570	1121180	1183530	1210340	1201100	1295330	1273300	1312780	1380670	1551350	1680300	2048080	2542070	3283620	3946630	4657380	5216660	5662460	5964530	6006900	5987370	6488560	6286190	6071100	5942730	5783200	5436060	5106220	4850710	4637000	4140290	3859010	3574320	3413720	3046480	2889830
	-2.39861	1109230	1065450	1156330	1106200	1096390	1164040	1129630	1131880	1131820	1156440	1118120	1150570	1087910	1117850	1247620	1181040	1168770	1292800	1251720	1282050	1384530	1599970	1684620	2003110	2550760	3210180	3927030	4629700	5131920	5618940	5878260	6001850	5990180	6430200	6358050	6079050	5933810	5798400	5393010	5039050	4765200	4545860	4113100	3899760	3564860	3330090	3058270	2899570
	-2.37409	1164180	1121520	1162290	1101330	1081980	1143200	1141770	1140060	1112470	1142880	1160200	1138560	1116300	1141580	1255800	1182290	1154100	1267320	1233140	1314290	1410520	1541540	1695160	1971430	2558390	3181250	3914570	4578280	5096110	5636810	5790950	6027160	6071060	6397780	6337270	6072790	5906120	5838440	5485760	4959980	4738460	4467410	4081540	3856540	3499470	3252940	3028570	2877290
	-2.34958	1227380	1211260	1116060	1120860	1094460	1126900	1168870	1140390	1109250	1138580	1162650	1123900	1176310	1143250	1233800	1242960	1165960	1225990	1216500	1380740	1412030	1524920	1707090	1982730	2557970	3164130	3873400	4496970	5115880	5631420	5838620	6026880	6153500	6365110	6153430	6081740	5905630	5790740	5530930	4950920	4709690	4417860	4031870	3800310	3440310	3207050	2978780	2825440
	-2.32506	1255100	1210120	1084830	1169720	1090110	1120730	1176490	1116790	1117070	1127590	1143660	1110580	1191810	1162230	1223740	1278470	1192780	1229260	1243160	1408170	1365380	1499130	1743510	1990500	2571290	3183060	3852010	4474350	5071810	5576620	5815380	6001380	6159460	6259810	6106970	6114080	5932920	5740550	5478930	5044630	4714040	4377710	4032530	3780210	3448840	3197230	2959610	2737140
	-2.30054	1217970	1178720	1087930	1192470	1097740	1151280	1157480	1100310	1110350	1135180	1130570	1105840	1175610	1187960	1197270	1241150	1187880	1248740	1287110	1347730	1355290	1443590	1771960	1977080	2523390	3162860	3851430	4488340	5045550	5506700	5647020	5998700	5981380	6250880	5996260	6044030	5869430	5601000	5343260	5035280	4725460	4368450	3956150	3738580	3446260	3176930	3007770	2663140
	-2.27603	1139790	1206450	1110030	1195430	1164380	1166240	1129450	1123010	1096310	1160640	1142900	1115840	1188180	1209300	1190940	1198640	1138380	1268830	1345640	1252360	1385720	1436700	1776760	1991750	2527120	3085650	3827570	4419620	5084040	5424770	5630540	5978940	5824630	6214920	5952000	5841930	5780380	5473800	5319490	5013490	4705970	4343880	3893920	3665560	3408380	3164390	3102720	2625970
	-2.25151	1150890	1202450	1152040	1201550	1168450	1151160	1113860	1167810	1112640	1180710	1135470	1125950	1189070	1202250	1200770	1184360	1135480	1272630	1338660	1272760	1420290	1472190	1720480	2065320	2544260	3036980	3776530	4408380	5081840	5320370	5732930	5924320	5792780	6090610	5921630	5782360	5761080	5405460	5363040	4997190	4636710	4252870	3878610	3622650	3372920	3144600	3095350	2632610
	-2.22699	1207470	1174980	1167670	1205920	1154940	1181170	1142310	1191480	1152150	1220390	1102360	1141410	1203650	1160600	1189540	1227600	1143940	1261500	1258980	1280670	1410820	1494400	1674690	2064070	2537690	3017330	3768830	4387990	5046630	5302980	5630110	5847440	5861940	5973390	5797810	5833540	5784980	5464710	5273220	4922590	4570910	4140520	3873610	3633220	3273770	3049430	3038480	2645830
	-2.20248	1187960	1161240	1176030	1188740	1150100	1200080	1184740	1212450	1221570	1247100	1107890	1148660	1199260	1155220	1162480	1245840	1170790	1278480	1193340	1270380	1397630	1471250	1715050	2013740	2549180	3033790	3765060	4324280	4996190	5307370	5539410	5831640	5855160	5904300	5703010	5842850	5737540	5441620	5159130	4817790	4515580	4153640	3801100	3636740	3188910	2975110	2950310	2609270
	-2.17796	1135780	1148810	1152550	1162530	1116510	1175970	1210710	1227830	1240500	1244280	1136990	1151240	1188180	1186320	1142990	1206590	1178320	1318500	1202760	1280360	1419400	1446750	1757870	1998620	2488770	3052430	3704190	4293870	4997960	5254080	5430990	5793600	5821460	5946670	5719100	5796470	5568120	5358320	5021240	4752190	4500970	4202860	3660050	3623330	3195770	2965620	2836520	2560340
	-2.15344	1156550	1151600	1158770	1145900	1118010	1162850	1206220	1217050	1186120	1193690	1139660	1168020	1194730	1191510	1168520	1167400	1182690	1282850	1239710	1294930	1413550	1430520	1742210	1993730	2335490	3065310	3737490	4354080	4957870	5251290	5416280	5763660	5739160	6043550	5761210	5649280	5546190	5346660	4901900	4719150	4486630	4146410	3626240	3548670	3188090	2921530	2799070	2559820
	-2.12893	1195530	1132660	1164540	1143900	1166690	1138050	1153410	1182170	1154550	1139930	1155590	1124430	1187220	1142800	1179770	1146140	1201410	1210200	1273710	1316740	1406620	1418920	1725460	1988930	2298760	3079590	3808700	4426650	4892190	5249910	5496420	5775740	5666270	5982400	5749580	5528440	5627320	5304120	4957170	4646710	4455800	4114430	3712350	3451720	3181430	2899630	2796940	2591780
	-2.10441	1183150	1113560	1173200	1153790	1145090	1139090	1150180	1200630	1146560	1149720	1143950	1101850	1159460	1102730	1179900	1138580	1247600	1181120	1228670	1334420	1430570	1435820	1747320	2007590	2368570	3006570	3813840	4398040	4872390	5201070	5498430	5729660	5628750	5789110	5648020	5539280	5535370	5214520	4965580	4499950	4330020	4073530	3714820	3403710	3126890	2931960	2724550	2579040
	-2.0799	1160380	1105660	1165700	1176910	1109490	1167670	1186830	1221880	1134140	1175150	1125040	1150620	1163090	1135380	1212420	1129620	1280010	1178970	1240740	1388200	1442680	1469610	1736980	2018040	2380880	2953870	3755150	4291220	4855600	5109470	5527720	5654510	5563570	5615300	5547460	5477590	5406480	5218540	4925670	4393680	4165480	3987640	3619650	3383030	3055090	2919530	2614360	2507530
	-2.05538	1200790	1148550	1163100	1241000	1130560	1172470	1202500	1203910	1140570	1176660	1142680	1150240	1180980	1165970	1221060	1162910	1282210	1204340	1236430	1400460	1416430	1509890	1699310	1980310	2389730	2963000	3629170	4161930	4805740	5026300	5585520	5553490	5519780	5533680	5534290	5397460	5369470	5094850	4844370	4431270	4141930	3943090	3542390	3340550	3064340	2838780	2583500	2414790
	-2.03086	1242090	1200420	1137540	1258930	1144080	1165470	1181360	1170380	1182700	1159450	1120890	1146290	1179520	1174310	1216410	1220520	1219920	1256280	1239630	1375290	1390200	1509620	1668290	1961650	2397760	2964110	3569300	4095950	4835640	5058970	5518610	5456580	5576730	5531750	5578490	5403920	5356210	4932460	4860750	4489610	4294360	3934950	3572830	3331870	3098560	2763000	2611480	2370620
	-2.00635	1229820	1205530	1131330	1257810	1128310	1161110	1192650	1120930	1201950	1154080	1099430	1158580	1188160	1190890	1231000	1238190	1196960	1251880	1236990	1369960	1375320	1468210	1641470	1906880	2327690	2927330	3594050	4105600	4875270	5164800	5373010	5388870	5631880	5546530	5542170	5374300	5309040	4955400	4772500	4530760	4293280	3900920	3547290	3335470	3093390	2835960	2610710	2406620
	-1.98183	1180100	1201210	1200790	1266660	1113610	1183140	1223270	1090280	1206700	1131770	1106940	1153430	1186840	1187140	1204870	1226530	1153210	1228310	1206880	1349880	1348380	1447000	1623120	1833230	2314350	2864840	3573770	4093460	4822830	5155910	5267200	5327560	5528050	5565620	5495780	5316410	5229440	5031800	4636290	4428720	4093110	3810270	3441810	3305900	3040770	2842450	2597230	2403920
	-1.95731	1149650	1182300	1232090	1256740	1130060	1213540	1171480	1084880	1212120	1132180	1116240	1173890	1148780	1178410	1178540	1228120	1143890	1282540	1215830	1325530	1355930	1437550	1633100	1842560	2367940	2828530	3515830	4017750	4701310	5071740	5246250	5218200	5457070	5434280	5440750	5279030	5201310	4988130	4650810	4385350	3902900	3738200	3350780	3228130	3034940	2827280	2609030	2415170
	-1.9328	1160510	1169160	1227540	1212100	1183850	1180200	1132250	1123560	1241460	1149730	1121720	1179530	1139380	1183600	1156240	1248250	1168290	1304780	1279610	1333030	1407790	1452010	1657030	1903120	2354820	2817030	3466490	3982990	4597110	4987730	5076060	5168260	5451810	5345830	5337250	5243400	5103560	4845100	4687380	4310460	3855190	3721950	3303210	3138790	3049620	2814190	2584010	2475750
	-1.90828	1156680	1176090	1199030	1167750	1221170	1129740	1164840	1145090	1266350	1149520	1124060	1182440	1173290	1170100	1123980	1224310	1176860	1269370	1290220	1334060	1425120	1472690	1667920	1901100	2372220	2807720	3463150	3991540	4527600	4907240	4975430	5181470	5394380	5321740	5277240	5168000	5079320	4787440	4636790	4306070	3847890	3723020	3333530	3164140	2959930	2756470	2570310	2412440
	-1.88376	1177340	1213730	1179880	1150680	1235570	1139840	1155600	1154690	1279100	1127420	1145410	1200330	1201310	1140000	1124810	1167180	1164100	1247700	1273320	1327020	1385710	1440490	1650880	1859410	2371910	2813450	3423100	3993280	4442220	4730930	5026330	5174970	5399780	5258050	5189230	5121120	5071720	4805690	4503860	4252910	3894540	3707200	3297430	3226380	2853100	2738910	2580960	2335570
	-1.85925	1215690	1243060	1201640	1167960	1248880	1162460	1175470	1174340	1267210	1126760	1160290	1194530	1213430	1119620	1178610	1178860	1160930	1236330	1274880	1302630	1341810	1399170	1618080	1877090	2300590	2848210	3396560	3964640	4375230	4636050	5042930	5174380	5338260	5207020	5102930	5083810	4967880	4738550	4468490	4167670	3853210	3669800	3251320	3246990	2831590	2671980	2481850	2336940
	-1.83473	1198110	1242320	1186520	1189550	1231430	1152050	1170530	1177900	1249270	1131240	1131560	1202830	1205010	1130890	1234310	1219860	1154040	1242730	1260550	1303470	1316510	1413700	1608370	1838660	2261390	2848070	3280580	3911850	4329780	4699150	5086230	5136200	5088100	5213110	5045570	5044400	4927550	4609950	4433140	4132310	3824730	3623940	3224900	3191510	2871180	2595220	2433280	2316300
	-1.81022	1163440	1208930	1145760	1154390	1200390	1164990	1164170	1153410	1230460	1121900	1109960	1169210	1200440	1165510	1187720	1224540	1170630	1238230	1257160	1330890	1313590	1446400	1600540	1821530	2242130	2839280	3176720	3892710	4238890	4704930	5036560	5053960	4939040	5161280	5038390	5062040	4820930	4541650	4484770	4091320	3796640	3591860	3161620	3014280	2843530	2592630	2384420	2265900
	-1.7857	1161890	1173640	1131510	1107480	1170870	1204990	1170910	1164740	1228490	1177930	1134970	1160930	1188650	1180400	1121790	1211940	1192400	1261260	1271320	1332380	1296080	1486810	1598010	1826460	2202270	2841540	3199740	3853350	4201270	4612820	4980300	4967040	4922280	5080590	4999160	5036080	4677010	4594410	4448430	4003530	3683430	3609420	3102210	2880910	2747910	2561740	2391910	2229130
	-1.76118	1155800	1182440	1128230	1104010	1132650	1181190	1200340	1162980	1232820	1232060	1153290	1180140	1178950	1158130	1180800	1189630	1171500	1280850	1263780	1304980	1303380	1487700	1623280	1818020	2199630	2776360	3201290	3743240	4149090	4530480	4845360	4915790	4876640	5012100	4883930	4832850	4742420	4584300	4276130	3946820	3625820	3588980	3087550	2878590	2683500	2518490	2420240	2205400
	-1.73667	1140540	1184410	1176340	1133350	1137180	1138450	1227220	1170030	1230490	1243730	1131310	1157500	1161060	1158880	1201520	1195090	1153720	1191770	1244540	1267100	1295240	1448100	1604320	1831530	2232360	2667640	3192000	3581760	4063900	4427560	4722240	4860950	4823290	4898800	4780640	4657150	4656080	4432420	4145580	3875800	3598210	3461970	3093850	2912800	2650720	2481330	2369040	2219190
	-1.71215	1144940	1141590	1146430	1187530	1161350	1126550	1174800	1179650	1203830	1218660	1129400	1138640	1151840	1220000	1164620	1255360	1152890	1176630	1233020	1248790	1323900	1414510	1564220	1888430	2186930	2578180	3179800	3564840	3937470	4320280	4645100	4787820	4820090	4784730	4704600	4578630	4502100	4278340	4109800	3764920	3618530	3344790	3057210	2852430	2637330	2434100	2363450	2164350
	-1.68763	1146480	1127060	1125700	1176310	1172130	1121220	1138210	1175040	1174210	1218370	1106380	1151820	1132400	1180730	1183490	1296520	1153910	1203700	1224530	1247920	1296300	1408860	1566750	1846080	2106580	2574070	3138890	3578800	3914570	4372340	4531280	4719120	4786760	4729180	4612480	4495450	4421820	4220670	4076270	3760350	3605360	3277490	3022500	2714120	2619060	2404420	2329650	2172310
	-1.66312	1191300	1187570	1136880	1176860	1188690	1128370	1148380	1176700	1161140	1222640	1083680	1142830	1137610	1127530	1183990	1267770	1138590	1227400	1230080	1260280	1286650	1452060	1577200	1776000	2090850	2581000	3072240	3514410	3948450	4412680	4493120	4651200	4695690	4696480	4519580	4386620	4334480	4195990	4020110	3762450	3642340	3223280	3040270	2605510	2592710	2414950	2244660	2215430
	-1.6386	1142280	1219760	1147490	1146190	1200120	1131520	1183340	1138190	1152220	1212970	1116680	1165160	1136600	1134850	1171720	1223410	1093520	1248920	1222020	1283550	1339790	1445710	1527770	1746730	2076420	2534780	2997010	3451280	3968900	4330170	4365900	4545360	4529250	4590040	4461480	4312650	4285900	4203840	4003700	3701350	3554680	3250660	2994440	2578600	2513340	2416360	2226500	2140990
	-1.61408	1063840	1190850	1127390	1132630	1219190	1131100	1209940	1120990	1155540	1184010	1165410	1207860	1136740	1167550	1150970	1188510	1097740	1294250	1233920	1280090	1331670	1427360	1458440	1721860	2038760	2520690	2931440	3414000	3899330	4206970	4261590	4416610	4460330	4546450	4427040	4374900	4280120	4223380	3923690	3675940	3446850	3231200	2921960	2628420	2466430	2376090	2221180	2083840
	-1.58957	1079640	1170020	1086790	1127080	1189880	1133100	1218750	1155870	1149260	1165420	1154350	1201240	1142160	1164180	1181090	1173270	1136920	1287270	1267230	1255140	1294790	1404700	1474840	1675510	2053450	2499160	2960100	3381820	3753400	4158830	4227970	4402530	4512810	4495060	4478300	4379690	4216990	4137540	3869030	3659520	3333540	3165640	2900760	2665480	2437110	2362760	2196620	2085090
	-1.56505	1102770	1151670	1102950	1113600	1135860	1142790	1221870	1157230	1173820	1181800	1140510	1168580	1162030	1120890	1231230	1166870	1166200	1240150	1281380	1286060	1269000	1412440	1485850	1693510	2048910	2479860	2992800	3402520	3682320	4045130	4234490	4468310	4412230	4421590	4406430	4340770	4130720	4012700	3824830	3594460	3262530	3140250	2879940	2701280	2392430	2361220	2150990	2062550
	-1.54053	1150250	1119510	1141410	1101840	1118730	1159540	1244750	1118880	1186310	1194640	1158390	1163640	1164080	1108880	1186140	1102630	1173350	1208320	1265670	1315440	1213210	1378640	1508290	1724640	1985500	2423880	2978800	3369580	3631790	4040910	4276310	4384630	4306540	4406120	4272660	4257910	4048890	3932420	3754530	3520780	3223340	3060570	2804680	2683670	2375430	2385580	2117850	2026540
	-1.51602	1187620	1114970	1118310	1127420	1120330	1151470	1222020	1128550	1209030	1165670	1131660	1166970	1121730	1074130	1173710	1100100	1169640	1251670	1233620	1239820	1202880	1343590	1572930	1737270	1924770	2366090	2870780	3372010	3643950	3928300	4165810	4248780	4273090	4375390	4190880	4053530	3983970	3862410	3678310	3443160	3139910	3068040	2769850	2578690	2320430	2375970	2132410	2013920
	-1.4915	1166010	1153640	1071830	1176080	1144420	1136520	1184650	1130630	1226360	1121270	1129710	1152240	1072490	1078940	1211420	1114860	1176540	1311690	1178110	1149070	1198430	1337580	1542870	1729130	1921770	2375690	2802230	3405910	3665860	3783730	4070630	4176290	4178290	4304360	4073460	3901650	3968410	3808890	3599370	3450390	3099280	3016540	2763180	2435650	2365340	2266460	2164530	2048050
	-1.46699	1158790	1171500	1085310	1203400	1159930	1102310	1137440	1101010	1188840	1110810	1140220	1152090	1065460	1096490	1250300	1123520	1188630	1289300	1171770	1145870	1195260	1322770	1480390	1646380	1951430	2339520	2795160	3351590	3590530	3763090	4054720	4128560	4068140	4203430	4009160	3839200	3935230	3735710	3520350	3411080	3112210	2944350	2749150	2402250	2389570	2229430	2207130	2076800
	-1.44247	1125020	1193090	1139720	1148250	1125680	1067420	1110420	1077240	1164930	1144020	1158800	1166330	1079180	1080040	1223480	1166310	1178770	1234880	1209600	1208260	1241980	1327910	1466780	1602200	1953030	2353830	2801100	3206240	3557930	3758850	4040210	4044020	4057890	4100160	4031360	3873470	3837720	3716710	3471720	3285770	3097160	2890570	2732100	2390880	2314060	2239630	2206190	2048310
	-1.41795	1137610	1172150	1162860	1101560	1094400	1068860	1137160	1110190	1128410	1161530	1176110	1169780	1120570	1099480	1146470	1172420	1170110	1194960	1208740	1249340	1270160	1305010	1441130	1635370	1961550	2445820	2817130	3178970	3545480	3760590	3917660	3919000	4052820	4058800	3957150	3845870	3719620	3672820	3456030	3180220	3027130	2857720	2619540	2384570	2288990	2165980	2173550	2022350
	-1.39344	1173430	1118210	1168510	1105350	1091310	1118750	1170880	1162970	1070290	1116850	1161070	1115660	1132560	1072040	1113760	1183180	1168330	1173530	1186230	1220440	1278510	1255300	1439630	1585870	1971360	2385680	2785810	3199420	3492010	3766280	3761850	3800050	3973190	4041180	3800730	3774740	3645140	3550380	3448190	3103920	2947660	2806660	2498200	2394350	2257640	2112890	2136260	1978550
	-1.36892	1180090	1096610	1163490	1122420	1133420	1129920	1163000	1203270	1067710	1070060	1136010	1088880	1069780	1120610	1104500	1213760	1158130	1169260	1144360	1183340	1242280	1254230	1427150	1544050	1936330	2332950	2805820	3148970	3424190	3656830	3690270	3794210	3859690	4002310	3731940	3694030	3567580	3489210	3392390	3084850	2891640	2771490	2455330	2397080	2195510	2146930	2068800	1911250
	-1.3444	1198980	1062720	1150330	1147180	1158170	1119780	1174020	1208030	1059750	1038980	1115390	1100850	1039990	1173880	1115090	1149400	1173670	1166800	1117720	1193620	1230700	1314390	1423730	1539220	1884760	2210290	2836140	3119990	3356440	3521590	3663300	3832000	3736510	3872020	3756820	3633230	3472830	3493240	3335120	3066050	2856560	2690610	2495460	2341270	2167200	2147150	2032520	1872850
	-1.31989	1197240	1063820	1144590	1169240	1123550	1111380	1170830	1158780	1090660	1027480	1108530	1099110	1042760	1121110	1104160	1064460	1199680	1141430	1139800	1186720	1232620	1367740	1387800	1515370	1821360	2142600	2756320	3090580	3285030	3440050	3615050	3768870	3624120	3725800	3699280	3550620	3420210	3447550	3272460	3024770	2773290	2707770	2551110	2320890	2200070	2090140	2019690	1901070
	-1.29537	1142250	1084360	1122610	1145280	1088950	1131390	1145860	1110400	1113290	1030100	1080310	1096330	1014810	1044520	1084320	1044820	1182020	1121860	1159980	1151270	1190460	1373110	1380460	1497180	1819460	2155520	2677390	3027700	3260660	3400010	3506180	3645950	3564520	3720540	3662520	3413860	3358240	3396780	3186990	2933290	2672840	2731430	2498350	2310350	2190010	2057760	1985080	1885970
	-1.27085	1097380	1135920	1083390	1119980	1083890	1118450	1133880	1109820	1121520	1052620	1069480	1100910	1075460	1067090	1082800	1074040	1134450	1098170	1155690	1128140	1152360	1319660	1397580	1482040	1892460	2151240	2622840	2921900	3204130	3387900	3455560	3525040	3526710	3702840	3625750	3369180	3259050	3326890	3077960	2901680	2639910	2653820	2365770	2247850	2113970	2030610	1971010	1844620
	-1.24634	1042840	1152240	1072000	1116670	1066070	1104410	1116750	1107120	1104690	1095440	1082390	1103810	1113920	1067970	1070460	1054200	1086230	1087430	1160980	1174410	1162980	1276500	1383980	1447730	1893810	2087630	2544470	2823550	3094200	3385090	3436540	3436780	3515990	3537810	3569700	3379770	3186460	3251050	3009940	2895390	2660580	2547250	2265830	2175190	2065540	1985780	1975050	1836490
	-1.22182	1033490	1136060	1084010	1146190	1071200	1093810	1091170	1102500	1062290	1107990	1052830	1069030	1088310	1079090	1061520	1013550	1073580	1096180	1173080	1186370	1176580	1273330	1381260	1463770	1827840	2055910	2503690	2763790	3059010	3343980	3411160	3429350	3485980	3492860	3451440	3289420	3165750	3197600	2968120	2865330	2650390	2518340	2248980	2141690	2049580	1935390	1983880	1845860
	-1.19731	1035900	1128220	1096250	1168690	1074790	1062630	1074320	1107170	1032010	1103430	1066270	1051290	1096150	1081550	1085040	1027110	1090120	1107270	1149960	1147460	1204270	1243470	1404440	1501510	1744530	2033410	2469320	2762840	3068610	3199280	3361500	3372960	3403010	3485990	3325320	3178930	3115490	3112070	2896890	2819170	2570280	2502420	2232080	2112120	2023680	1942860	1950550	1871480
	-1.17279	1042980	1123700	1126860	1166400	1059450	1104010	1073400	1093820	1043360	1058260	1052370	1075850	1153290	1053650	1113550	1021540	1065490	1098840	1138380	1127150	1210820	1264850	1419910	1499430	1682610	2046070	2406290	2723530	2984160	3077400	3230420	3295820	3304280	3371080	3204870	3108640	3059610	3014010	2811180	2772200	2500110	2499060	2252530	2121790	1952850	1993390	1907980	1876460
	-1.14827	1064870	1090170	1144890	1177260	1053700	1119670	1066750	1095250	1069180	1025380	1094090	1080250	1140570	1056360	1104230	997610	1061520	1127910	1167120	1141890	1196630	1279480	1393900	1449900	1695620	2039220	2341300	2670240	2917950	2978020	3144940	3285140	3244510	3251160	3127940	3108110	3056730	2987370	2748620	2730880	2503220	2471450	2274970	2102140	1904320	2006560	1859510	1790600
	-1.12376	1060650	1087480	1130890	1197840	1055790	1136450	1076440	1088720	1040190	1036570	1094810	1073420	1102580	1077080	1062990	996478	1047400	1113440	1177570	1122380	1183560	1232910	1378630	1401690	1732780	2028700	2282850	2619380	2856070	2923760	3127420	3193090	3210690	3165270	3075830	3086210	3031100	2925470	2739890	2664040	2521300	2426970	2242010	2062550	1954710	1943590	1855460	1705710
	-1.09924	1071510	1108540	1135050	1202480	1093090	1090750	1075240	1057130	1051520	1062400	1091500	1071070	1099790	1054130	1044660	1006660	1040590	1095550	1117300	1131830	1144790	1241100	1354100	1396220	1707540	1996130	2209330	2581450	2780890	2921080	3044140	3118010	3131750	3158420	3037940	3014500	2926810	2839590	2750520	2589080	2494690	2332520	2200820	2022240	1985700	1875900	1897090	1690130
	-1.07472	1091500	1092450	1133460	1166570	1122950	1029150	1058080	1068480	1065500	1054390	1091230	1100990	1106480	1013630	1045150	981684	1092720	1120600	1110970	1134230	1114990	1224800	1312530	1392590	1646060	1928840	2205000	2561110	2791610	2925350	2974160	3070090	3068130	3132450	3017640	2943590	2815830	2760690	2684560	2476170	2414920	2236840	2174510	1986080	1965640	1816850	1890440	1736180
	-1.05021	1094410	1068230	1126030	1118430	1135730	1008050	1049010	1100040	1064120	1060570	1054230	1125020	1112730	1029730	1051100	988380	1127240	1112990	1159010	1103550	1124790	1154780	1286540	1407130	1596120	1859530	2207390	2578790	2788730	2877550	2966210	3028130	3014410	3052680	2954090	2909550	2762710	2705740	2617240	2400710	2363250	2207040	2165160	2010290	1919760	1798860	1844290	1792160
	-1.02569	1060750	1066390	1101770	1092670	1109220	1049560	1045450	1091140	1063370	1063610	1094760	1107480	1106490	1062780	1037710	1039500	1057940	1078210	1116900	1114330	1139940	1138170	1254490	1396160	1552190	1818410	2151220	2570070	2742980	2822730	2930110	2978890	2973960	2895700	2888640	2863470	2712030	2691800	2575100	2411930	2377310	2182480	2118520	1989940	1885170	1860220	1800240	1788080
	-1.00117	1001250	1071640	1084850	1060220	1073320	1071630	1031460	1043870	1053030	1055650	1135380	1069410	1086320	1072150	1016630	1051810	989143	1088680	1058760	1134150	1129730	1135390	1218900	1335910	1558910	1789290	2071700	2543690	2677120	2761380	2885370	2888320	2899480	2823090	2814270	2862390	2648520	2715000	2518320	2389930	2354950	2115380	2117870	1941400	1864370	1891260	1775070	1731470
	-0.97666	988388	1082250	1063230	1040810	1066260	1066300	1025550	1016620	1030730	1067690	1086100	1027890	1067420	1073630	1010730	1007320	981133	1118190	1057270	1140810	1096020	1144450	1210130	1303730	1532790	1763220	2037490	2475920	2593560	2729880	2870350	2798900	2826470	2843610	2718090	2770440	2584660	2582410	2449440	2306200	2260450	2110780	2104960	1908240	1854720	1884100	1769570	1698150
	-0.95214	1038540	1099490	1067230	1045130	1045760	1018550	1019440	1031520	1033920	1058630	1041930	994545	1052500	1059920	1004220	974769	1022180	1104930	1019780	1165320	1080270	1121550	1214460	1331810	1534270	1740960	1976160	2369270	2587400	2677000	2841640	2770290	2761940	2877540	2701770	2628910	2552360	2448750	2363080	2299590	2207980	2120700	2062910	1880840	1840940	1877420	1712690	1696960
	-0.92763	1082190	1065490	1036550	1034030	1044510	998840	1011580	1069310	1000890	1054470	1070180	960625	1042570	1017490	1012330	976429	1041940	1070880	1010130	1187240	1081200	1103040	1208840	1361090	1518230	1723000	1950420	2309230	2574900	2596420	2812740	2727740	2752780	2748000	2729950	2498490	2529450	2409420	2295040	2289670	2167160	2069980	2015440	1866770	1824480	1794310	1668970	1678680
	-0.90311	1098760	1035970	1041240	1055190	1038500	1024850	1033990	1055720	992628	1031180	1088190	974052	1025120	988969	1009890	974188	1038050	1039260	1055350	1177360	1086790	1104810	1240730	1329560	1508710	1710510	1984480	2319800	2479860	2521350	2761220	2658290	2782380	2646020	2678970	2455000	2492480	2358100	2270310	2209230	2093070	2007190	1941420	1813650	1795650	1706930	1640870	1626840
	-0.87859	1078670	1044400	1038430	1080410	1013220	1044100	1036460	1025750	1004840	987787	1058740	992172	1011710	994974	1005520	954733	1010150	1050120	1041490	1120020	1062660	1113860	1250240	1251470	1450800	1703950	1961090	2269490	2398910	2482820	2706690	2606640	2734380	2605290	2651670	2459330	2470970	2362210	2222810	2226190	2054380	1961010	1933430	1794590	1765230	1670640	1659790	1640620
	-0.85408	1074580	1046530	1072090	1052480	995586	1028630	1030810	998929	1023030	968058	1023130	1042640	1013760	1020050	1014260	959486	964365	1033890	1026570	1097720	1034210	1087810	1215700	1196300	1405450	1648980	1916780	2178840	2370710	2476990	2636750	2536740	2617480	2610810	2610260	2450230	2416590	2401930	2211750	2220240	2003290	1973760	1898220	1819270	1734120	1682150	1655790	1602020
	-0.82956	1093780	1036850	1095780	985906	954375	990162	973414	977282	1049310	992518	1004380	1032390	1015980	1036160	994945	978373	919630	1001950	1067690	1124990	1029640	1061990	1175220	1180840	1415180	1578250	1877370	2119940	2300800	2391510	2532280	2495300	2502150	2527770	2495540	2413330	2377550	2375340	2188050	2112130	1999640	1974400	1826360	1825490	1729930	1662390	1644700	1510390
	-0.80504	1117360	1047960	1055490	974298	934111	947026	987710	962503	1064710	1034550	973204	999994	1001180	1011170	970857	975783	950543	979886	1089980	1093110	1011290	1063540	1169180	1158270	1438400	1565980	1877390	2063040	2241370	2292780	2503110	2442890	2479080	2481910	2397750	2330240	2369460	2302150	2188150	2075820	2036110	1957130	1813160	1816370	1736970	1640250	1642090	1524930
	-0.78053	1088420	1059200	1019850	984669	971917	966757	994507	953598	1067080	1044940	941721	1002000	974114	990658	999206	949544	982452	958236	1052630	1048630	989475	1063740	1164920	1148120	1408250	1558340	1832300	2022560	2208530	2232070	2444990	2389060	2415820	2424040	2348910	2254540	2358720	2150010	2133060	2095460	2041860	1929030	1834480	1801700	1726910	1658710	1624810	1603940
	-0.75601	1060740	1058480	980828	981297	1018330	1036920	1000550	987516	1047820	1052200	915944	998559	943578	980625	1033150	964116	946147	945024	1000760	1029050	992748	1045400	1147830	1156130	1360090	1536210	1736250	1994980	2173580	2178300	2375400	2370730	2360820	2400230	2328570	2202020	2311500	2065870	2032090	2074660	2045110	1915710	1828730	1773150	1695460	1668090	1638160	1630620
	-0.73149	1029990	1053540	958198	996263	1043630	1022400	1004520	1060280	1016270	1021200	924580	1004360	932244	977439	1036990	979574	932373	952680	982111	1029950	985213	984784	1136510	1163460	1303790	1549650	1713600	1983770	2117650	2098830	2320190	2330430	2256940	2351830	2283980	2135300	2241580	2068600	1972860	1959210	1985530	1878830	1768490	1738540	1650070	1672580	1662590	1545710
	-0.70698	1018410	1033460	934112	976837	1023830	938692	981034	1028300	1016170	1002230	963055	1022910	957102	995594	1049660	955921	937918	950100	967828	1028090	986014	949152	1153980	1189910	1264310	1493450	1696930	1913610	2065820	2022720	2306730	2259320	2181500	2318390	2215140	2088160	2193700	2066080	1966300	1888150	1947290	1809010	1715030	1691970	1636420	1645720	1611580	1446670
	-0.68246	1013530	963961	930030	979925	989960	895665	993732	974404	1043830	982414	976473	987841	991356	1004070	1035980	944232	953331	927270	917084	1009250	983270	971722	1148360	1200030	1260870	1440430	1655280	1868930	2019240	2040310	2287860	2156230	2225980	2256500	2205480	2107380	2155720	2062720	1958200	1865060	1939050	1778540	1728260	1657130	1668610	1601380	1555880	1504990
	-0.65795	997183	897441	963159	985784	965332	911594	985236	947327	1030230	922092	973034	957218	981537	964495	1053830	933247	936729	940141	908038	979637	957580	981463	1125210	1199020	1288870	1430470	1595460	1856760	1980070	2065160	2276750	2110550	2179210	2157200	2193470	2118830	2160980	2059940	1958810	1871720	1895100	1794990	1710800	1622120	1670800	1535570	1516400	1503660
	-0.63343	988706	884393	997752	987034	935810	925894	973710	976242	997367	913155	963443	945122	968191	930311	1040600	905091	941986	952872	925176	967802	952578	987790	1105720	1230850	1322970	1421810	1552390	1849890	1933210	2031550	2182540	2096770	2081100	2060050	2106210	2081640	2080150	2059730	1928670	1896710	1815000	1784490	1672360	1602290	1636350	1510490	1478320	1423980
	-0.60891	979156	924613	1013700	965639	904075	947884	972012	1014380	972510	972472	959834	923760	1001850	908215	988950	924397	932303	948089	944154	956820	966874	1002970	1104380	1221570	1321560	1379490	1548960	1842780	1903840	2001970	2043940	2053420	2016630	2066450	1975630	2042870	1944640	2027830	1886360	1879040	1737090	1765560	1664350	1586100	1619560	1582470	1434940	1415230
	-0.5844	970979	985543	930353	967020	889934	963303	911870	992807	978028	985604	952667	903855	1026060	915119	947254	942297	900406	958739	928717	935175	970383	989400	1063580	1164110	1296410	1344890	1531760	1798730	1868630	1990380	1950730	2031550	2016060	2040070	1892640	1978650	1921500	1955840	1839420	1856140	1681410	1732970	1629600	1564970	1545450	1613110	1439750	1394500
	-0.55988	941277	997380	883315	957372	889360	975526	881630	992484	982314	926945	932627	913208	992142	930498	922721	921680	905580	936128	938834	910346	965495	958153	1011610	1097760	1215730	1347870	1492390	1758050	1799890	1890410	1975910	1993950	1989240	1955160	1855260	1941380	1939280	1869080	1818920	1845090	1691290	1707920	1569520	1562630	1457700	1528110	1430060	1372750
	-0.53536	960602	969886	898409	916586	882792	957399	885788	988169	955179	889824	911205	918992	930027	928094	931597	915631	903151	902464	966377	908982	972204	911244	987617	1080480	1138240	1337150	1463810	1675130	1745910	1816050	2027510	1939010	1916800	1903010	1851640	1894840	1883160	1766020	1782710	1745260	1654930	1660840	1547380	1547190	1456120	1491070	1425120	1394450
	-0.51085	940201	894862	908681	898602	891433	932744	898520	962947	939064	876587	913372	896971	924402	907250	942420	962028	932827	867646	952636	878318	933460	911122	966149	1069880	1089280	1316920	1483800	1607570	1734900	1770790	2006120	1875170	1870460	1863590	1879100	1819590	1838140	1742110	1719480	1710850	1585390	1609860	1560020	1478920	1457160	1454230	1456460	1371720
	-0.48633	896994	889482	911434	883562	908892	908180	898751	918748	904151	875955	883253	867876	947025	906622	928405	968344	948839	863034	928870	833493	912360	926673	953383	1073090	1067530	1286620	1509740	1597980	1736860	1686170	1954830	1838720	1823510	1823390	1835210	1788820	1802110	1771310	1697950	1732190	1540710	1605000	1575680	1429490	1418520	1423880	1456440	1334670
	-0.46181	892625	921942	907884	852245	927836	879423	863964	908092	860151	866108	884683	851478	918545	894852	905776	994469	913219	905017	882314	813439	920740	919068	942093	1060970	1087570	1223520	1444770	1568330	1677030	1605750	1895420	1806800	1800440	1788900	1786200	1777660	1789020	1733910	1667870	1749420	1578830	1567050	1539720	1427920	1382640	1384380	1459010	1328790
	-0.4373	872442	895228	897337	866004	909379	876401	843046	914188	844881	881693	903324	868643	877517	867388	903034	966221	854631	962119	853555	813622	926266	909485	963885	1008990	1133690	1222830	1389250	1523500	1595270	1601420	1802500	1800770	1752910	1756690	1810850	1783620	1737490	1698220	1656180	1720680	1607850	1531050	1473370	1421550	1379200	1410520	1437660	1296510
	-0.41278	869205	892383	868883	896115	871095	871829	869642	916183	835682	882055	890642	875296	877435	861833	906020	864079	803502	941868	858959	816564	882911	924293	987818	976679	1125570	1204690	1351090	1504710	1554050	1649700	1744380	1780980	1717950	1746740	1801800	1755970	1666620	1634410	1642160	1665890	1575940	1556960	1416820	1388540	1389630	1413470	1395330	1297000
	-0.38827	876855	882263	842305	901228	872780	859000	868336	864820	843892	847277	872756	889024	887258	889645	925240	815943	826458	880198	834896	805582	824761	912592	1009970	922029	1072350	1163060	1313250	1486780	1502200	1691050	1694210	1697910	1730190	1754950	1741690	1688430	1651370	1569690	1575040	1634900	1484060	1586940	1376670	1377800	1361680	1370230	1362520	1304030
	-0.36375	893361	848552	844910	869511	880419	835334	830758	815652	838770	817802	881144	904601	892613	868265	898244	831048	853276	867537	820268	817150	775301	885002	966416	865995	1052020	1119570	1301450	1455030	1432530	1645180	1618800	1634450	1666090	1702130	1676480	1621950	1623400	1543010	1544450	1593170	1455530	1511020	1346870	1347450	1320240	1332690	1340250	1304270
	-0.33923	899721	840963	857299	903280	861392	827457	802646	799740	818291	811768	907962	885080	850394	829215	851283	836460	840835	866186	839058	813705	804334	874400	928176	829407	1052570	1112530	1247870	1401590	1410290	1557750	1572260	1619950	1604020	1622390	1644170	1605720	1636850	1510090	1557090	1546850	1483090	1485520	1348280	1348900	1341530	1338140	1302840	1268960
	-0.31472	850320	851780	838694	934305	872981	807949	799916	823869	805464	821209	872774	821907	829743	814469	838909	810339	832458	831149	840964	784645	834475	878356	857090	824725	1028010	1098310	1219950	1349640	1403580	1505590	1541370	1618850	1597030	1573970	1584070	1609200	1629940	1477580	1532020	1520720	1460000	1440590	1346400	1330440	1283740	1318360	1227080	1205990
	-0.2902	832249	861243	792693	906816	856475	791724	835278	842511	823247	832947	866971	773647	827456	759712	823545	794959	811722	789262	858277	753250	825601	877336	851486	818466	1008760	1118390	1179800	1307630	1390520	1492510	1496640	1577300	1576100	1569730	1540250	1570420	1593470	1466240	1478180	1468210	1414950	1425060	1328840	1279520	1234270	1305370	1183230	1152250
	-0.26568	795760	830302	803335	860869	849181	784922	849425	821021	821039	832368	865834	751601	773323	723232	779054	799659	795051	779281	867672	714979	792467	885663	902426	851774	1036400	1120110	1135070	1281640	1350090	1453140	1446000	1546640	1540730	1565290	1525170	1522710	1553230	1447910	1425520	1393990	1385060	1388990	1292740	1248690	1234130	1300740	1188820	1125230
	-0.24117	761593	793555	824902	846313	809847	791828	797709	813383	835878	809759	838483	736852	762387	718785	775662	768638	772650	767359	845161	709112	766563	830270	874842	855221	1008230	1074340	1103250	1249960	1291310	1403560	1453810	1496530	1493850	1509680	1478490	1465980	1474230	1421530	1389660	1365430	1372020	1360620	1271660	1223320	1220570	1290570	1200720	1113260
	-0.21665	770580	739216	782177	814373	764746	772599	751039	799379	850839	763745	799219	733929	763395	719212	761586	745046	749092	750046	812630	712963	726358	766891	883129	833791	987906	1013680	1083120	1227610	1256270	1341960	1456060	1408990	1446170	1468420	1487800	1443140	1419090	1395280	1353870	1404760	1387710	1344090	1210430	1190480	1144770	1253350	1198780	1130400
	-0.19213	787143	683317	739055	772389	710836	734488	713518	732483	773382	719800	746367	724267	755304	697426	733599	717610	732573	739317	769492	700870	678534	734287	873301	795118	966213	978738	1035390	1201740	1207560	1324410	1407770	1347550	1365650	1410080	1456960	1402250	1387500	1355260	1317530	1394570	1356620	1301010	1141260	1106010	1077410	1203560	1200720	1106750
	-0.16762	740242	669934	715775	737832	673379	698978	669056	702797	703938	675280	701300	702713	711226	654457	691169	706913	732158	709732	736624	690487	670037	724065	820676	758876	902416	937637	986200	1128450	1163650	1284380	1331770	1347720	1284900	1347060	1368210	1347110	1345010	1289290	1285930	1312390	1287500	1251270	1107630	1049130	1041330	1152270	1153830	1047830
	-0.1431	638755	658860	691154	702342	641945	657140	612288	688227	671267	644933	664773	660496	675331	623131	650748	665325	717724	672248	658297	634015	666602	687395	785982	700644	830394	880343	974925	1084040	1148410	1186560	1253570	1342090	1230570	1298880	1325710	1271270	1268120	1210430	1220810	1218380	1206300	1166810	1082690	1011510	1006150	1073810	1086360	969518
	-0.11859	561185	606011	640749	640967	605076	614200	572337	641537	639307	616038	653718	604398	615590	601777	609065	599145	657506	654620	580171	574247	612665	642399	736111	647246	781013	854191	937463	1051290	1110440	1108080	1173430	1259400	1192600	1231510	1249180	1196360	1185820	1152640	1132950	1154500	1104610	1100180	1018630	939788	974336	974245	1017560	883908
	-0.09407	531748	570784	571633	585568	535927	565756	545070	567059	573617	563109	603372	547672	559393	572066	553376	520049	579467	570789	542262	540111	544420	617234	668711	617692	716848	817574	860685	988257	1018240	1076040	1105590	1156330	1137830	1163220	1158240	1112750	1138200	1075050	1083680	1103750	996059	1035630	931929	884784	941611	876167	908732	833747
	-0.06955	495952	514872	522900	539547	477710	505521	512313	506796	517161	506010	549644	496555	503357	518885	509396	466099	506633	490831	528495	500615	494821	564637	589508	561202	651868	743044	786920	917139	935052	1028370	1045880	1073760	1065200	1093580	1086480	1063330	1078670	1001420	1027940	1009460	918186	952701	863805	838220	856285	807379	810059	781469
	-0.04504	454540	471738	484370	482314	453880	453067	470141	470273	482122	457185	492088	455939	457477	464922	476039	456428	445261	452340	482751	466680	458055	478980	513581	498310	608840	664832	716527	855396	884490	961899	976362	979074	970111	1008740	1011960	993046	1003380	959541	957425	918369	862001	885514	833240	794609	762749	755316	742861	695217
	-0.02052	427813	411047	436687	430722	447347	423090	426755	429632	439961	424787	422008	413276	415323	412914	421088	430583	395421	409841	413290	403305	419106	430312	474422	457040	572801	603040	659142	783519	792978	877975	907456	901833	904804	940482	927239	916863	934197	912958	881994	860592	812580	815737	744392	734506	705144	697101	689975	614718
	0.004	394225	353184	385741	393560	421017	396476	384448	386321	377015	383212	388184	386592	387703	368806	366673	392371	369704	375237	379998	353710	379251	394041	442692	433700	526601	550871	627145	710021	746133	798271	855884	833835	860220	858596	846938	854413	860126	838281	793507	787827	767023	726559	677604	655504	637808	656186	630905	568288
	0.02851	364658	308281	340663	365553	357029	351790	346400	350125	335163	339089	361522	353933	338523	340997	340262	350076	339892	352761	354698	316028	343702	368102	393026	414176	473679	519532	603945	660271	684364	747691	783128	795669	794940	785463	789291	807600	779326	774122	730075	714283	712342	671600	641021	593432	571417	614044	564129	533532
	0.05303	314546	296536	302590	335992	308476	302915	297666	305638	305028	311426	324860	308513	305752	304548	310158	305373	298285	343751	314634	285582	318607	332898	348158	373326	426432	480356	556024	598331	618325	691338	698674	751475	733632	744966	735081	747845	710890	709523	675943	662660	659442	633496	570748	547461	531132	566083	502797	495896
	0.07755	282065	282351	272140	305777	277582	267409	258307	271633	276290	288560	290535	269026	289662	277329	283560	267551	272350	314962	277118	271715	284896	311829	317558	329170	392535	440746	502121	553777	588823	640522	644179	695487	682100	708687	676235	683691	668519	654256	634483	617642	607457	586791	501086	506347	492867	519764	450607	456822
	0.10206	271152	264289	254955	279639	259918	247822	241012	249995	251708	259704	252566	243438	265284	261417	258211	244452	248839	275365	255412	249322	255438	292798	293051	294382	354954	412038	466997	519662	566406	603333	611591	629294	633701	651843	630756	636193	640731	613449	590171	567284	546360	535181	472221	454824	448142	470307	424987	420243
	0.12658	258906	237762	236158	261446	242293	228933	236013	237040	227217	233253	238415	225164	249547	243476	230329	236035	234160	251879	237644	237614	232837	262146	271902	272475	330053	382470	432325	488980	526453	562639	592572	572788	593217	610138	599015	598268	610552	571772	563551	531598	499779	492915	449000	418325	412308	419992	404028	383818
	0.1511	238248	208739	218437	248374	226036	216305	222894	221620	220374	215114	244972	214704	239932	241591	208049	222424	226251	232555	216567	228538	214187	231296	256147	261666	317144	368500	410121	463802	488352	534466	571871	548343	561134	587682	565093	560902	576928	546824	537261	500796	473510	471795	429472	398177	387924	389465	374456	356112
	0.17561	218265	196497	207451	226836	212096	210200	212230	208687	213567	214679	229806	212414	221166	241966	197312	211902	203457	216016	201161	215098	202412	222217	248175	258083	304828	352758	395447	448052	468551	514521	554098	534073	539191	560796	544226	531330	539752	530957	507891	473566	460467	463031	433630	389241	374332	376204	358334	332869
	0.20013	202591	192659	207795	213033	208416	204125	202899	203788	202722	206335	212346	206472	201807	227324	198448	201541	191593	209896	193024	200645	201051	223726	242974	246446	286346	334321	376909	438488	450620	495913	533177	524350	519825	538234	533125	516952	521590	511481	487633	460165	445437	444280	416097	378103	365010	364536	349871	320796
	0.22464	196060	185222	202672	210089	201709	199814	189801	203548	188858	198148	211610	200601	187196	209505	200705	189079	186773	205742	189684	186230	201659	219206	235895	236106	277828	320420	367800	430810	433677	477740	508996	513583	509281	508416	516159	508389	517129	497539	472621	461167	436480	419490	390573	369440	357402	357626	334911	313512
	0.24916	191486	180129	186876	206896	197198	194184	182825	206431	176676	188306	207351	201203	189941	197469	190383	186283	194285	199692	183979	181316	197432	214174	224671	236079	278638	313884	361700	415807	422501	468956	481197	496907	501916	486416	506301	496773	508650	486752	455799	454851	428833	406110	378376	371334	351356	354096	315849	306514
	0.27368	185357	183436	184581	200619	189838	182906	187027	196955	173379	182406	201431	185333	194903	192730	183232	188703	189093	194795	181264	185597	190991	210507	220744	234792	278875	311320	361384	399219	416887	459356	469332	492654	491820	494374	492526	488965	498470	482458	445992	442658	407158	398520	364249	363313	347579	351640	312275	305783
	0.29819	182116	179498	192174	192318	184738	171140	180944	185302	177277	190868	195062	186594	190875	189343	187694	185528	176757	191573	183808	186082	187910	208975	220398	226869	270002	305367	351196	396581	412533	448695	455945	483844	478493	488980	482791	485250	486783	481311	440338	429349	394652	393364	353322	348333	345732	340373	315290	308807
	0.32271	185962	170271	192326	179887	174595	166115	172270	175687	177381	181121	183126	180495	186581	184198	185607	175066	170145	188862	184482	178588	185486	199721	213490	221451	257747	291256	334321	389145	409236	443833	448346	473779	467397	484287	479744	482686	474502	467931	442139	424206	394512	386283	352105	339116	341840	330047	312865	308371
	0.34723	180382	165435	185604	174734	167662	167121	174761	175487	173975	170172	172280	169206	179755	175714	186856	171393	162493	186357	183021	180057	184677	189328	203719	219388	253106	284847	326277	373374	404996	444119	446634	461554	459575	476483	477826	478900	456565	448913	438976	424575	387669	380068	351489	333591	338771	319238	309559	289710
	0.37174	166859	163505	173930	180357	164823	171985	166540	172134	173636	164150	165153	167086	174418	168714	175910	174498	149143	180827	172079	176485	181902	188252	201617	217641	244212	278307	335461	360377	401638	433097	435889	449681	455650	464061	468389	471281	444047	451875	426771	411640	380436	373286	344452	333530	330926	310506	307121	278856
	0.39626	158321	160303	168415	178968	168477	173578	151239	169168	171332	159244	157703	167383	168059	160352	166562	170130	151734	171685	171908	168131	176459	186563	196863	208544	241031	267681	337456	354091	396757	420667	430306	447482	446248	454386	456647	458186	435014	446223	416965	393874	373897	362539	344843	330664	319691	307803	302328	282183
	0.42078	161793	158003	168868	174839	170057	168083	145739	168467	171310	154844	154511	158894	164546	156197	165165	160394	157201	169355	177679	161429	173965	183062	188707	208216	242152	261574	326611	355087	386503	409738	436293	446476	436284	442600	450164	449188	429555	422241	403122	387333	365392	357186	340488	323601	313451	309348	290352	278187
	0.44529	164032	158952	165052	170640	166530	160158	151387	168759	165164	152914	149651	152734	168046	154190	164562	153156	155462	176792	173425	159671	169484	182896	183546	213703	236544	265024	314761	354416	375213	400261	433457	442758	438268	439361	442271	447137	427195	416738	395670	377905	363972	347656	339147	320159	309375	290203	279067	267466
	0.46981	158125	155528	158579	162525	160054	155647	157274	174808	160478	149803	150479	143360	163516	151899	163724	150758	154046	181093	169228	156069	165335	182283	181257	210195	230537	273660	304810	345286	366259	405482	412212	435696	434945	437772	432966	435574	420637	415662	392191	372745	365938	346144	331908	310911	300686	277228	278764	256286
	0.49432	153864	155101	157089	154093	159492	151157	154666	175892	163117	148552	150204	146112	161845	152479	164558	148159	149068	176875	165835	153786	171803	179933	182824	203761	231097	266471	302302	339132	364081	404552	399399	425719	428291	430683	429796	424661	417218	406317	391664	371374	360419	353797	321825	299650	297467	277254	276854	247717
	0.51884	158116	161658	161471	149188	164914	146258	155471	162210	164964	152142	150135	153088	155525	149874	164763	143481	144371	165578	157870	151994	172114	172175	184282	198317	230050	259041	309415	341124	362510	399962	403341	415258	430240	429445	426460	421122	424461	398230	382183	362359	350925	355027	320286	291642	304837	273729	266255	249266
	0.54336	154396	165278	163902	144253	164483	145732	154653	156871	158853	148783	155675	159046	145915	141817	156861	145870	145288	158749	152654	149594	168998	167410	181707	193649	227890	258817	311450	343069	358125	397453	401906	407015	430104	426263	414587	419370	425134	396911	383070	359836	344721	347160	320642	289356	299736	275568	258659	260322
	0.56787	150318	160730	157921	143679	161360	150831	151439	161369	149667	142644	152576	159696	144288	135398	148124	148155	152302	148374	152449	148204	164557	167939	180622	184955	223180	259510	295640	340339	356615	387612	398455	405443	427619	422659	405206	416612	414237	399988	382407	359071	341537	340628	318616	295426	290972	276374	261700	261225
	0.59239	150832	158220	151086	153117	157515	155947	138659	158822	142172	136300	141634	150444	146579	140508	138510	147085	157883	145786	151605	146499	161218	171624	181567	179143	218062	253934	281970	332359	355311	381772	400813	408692	428348	414666	407076	410231	402972	393755	379718	355753	333287	340822	320682	295791	286983	268790	262298	249931
	0.61691	147865	154605	151387	153971	151192	155769	132750	151097	145225	128615	137266	145938	147561	153775	141745	145342	147019	142000	149515	150118	162154	172048	178083	177623	214776	242326	277194	323509	352476	379495	390985	408920	412559	405707	415438	397812	400818	380393	370922	352346	331388	338598	324137	294042	283681	263403	258892	245987
	0.64142	149373	147338	146116	149803	148818	152956	138951	146433	151418	126231	139581	146645	150607	155407	145413	143485	139031	140159	145519	152864	153092	166810	173197	181951	217405	238004	274479	322526	349188	374317	380779	400729	402099	403152	417286	397377	395509	375659	356428	344953	331405	333903	323732	283260	277749	261841	257457	248003
	0.66594	151608	142315	144451	148004	152668	148471	141472	139017	148831	135551	139311	138531	146675	144549	144884	142538	134630	143569	144483	147412	150733	164237	172431	180475	230155	239542	273699	322390	354205	369162	375907	392130	399197	400049	401098	397597	385966	371677	352114	343164	321542	327016	311751	279216	272279	262747	256656	241362
	0.69046	145604	142567	156967	148343	155568	143628	141102	133852	142459	144592	134698	135761	136803	138152	147142	137051	138187	139211	142144	142385	152567	160049	170203	172758	230589	238990	271861	321749	349960	367947	375577	385485	389281	395813	403389	394145	378072	368798	354636	340606	321947	323104	291800	277190	268075	270498	252840	228704
	0.71497	137332	149529	159506	149615	150247	138377	142265	132668	135316	143616	128918	143940	127307	139365	148447	132609	140311	138170	139014	143735	143487	150348	167340	171873	215372	237333	273444	317715	342792	362598	370170	381547	387649	401892	407682	389973	377598	368693	351503	340017	317105	312458	283071	277032	264614	271876	251137	226776
	0.73949	142315	149220	149827	147516	143862	137175	133904	132494	132877	133242	130025	141833	126015	139605	138143	133653	138270	145187	139272	142752	142043	146909	165028	181933	205355	236790	282566	308190	341752	354946	369116	378738	381385	397670	405641	381937	377119	365277	341508	336813	313477	314111	284055	282174	260872	267554	242255	226120
	0.76401	150000	145682	138919	144624	143919	136848	126820	137489	135186	125573	128386	138252	130370	131422	135685	137222	139031	140011	140164	135171	155779	149167	166044	188538	205631	239727	281242	300131	336937	348681	368348	376389	369024	390884	395497	375416	372473	359678	334387	331648	317545	307918	282680	288772	262037	257910	240213	224619
	0.78852	145395	143452	134580	142816	149628	132868	129480	140389	143748	127748	125230	138657	130589	129868	135401	134352	131846	135079	140653	132989	159853	150033	166044	184565	204247	237618	273927	298713	333236	356333	366241	373554	369322	385133	384444	368552	365365	356346	332172	335490	324132	300832	282908	278249	263814	250860	236749	220121
	0.81304	139370	149926	136528	134654	144023	131906	127691	146886	146775	131725	122318	134880	136205	129166	131218	125397	126786	134415	142787	138598	145019	152895	161723	182441	203313	240726	269629	304305	329365	351476	366338	365332	368901	380459	378949	367783	360289	354008	332814	339301	321485	292943	282266	267792	264693	250591	232748	217885
	0.83755	136456	154099	131065	130307	139015	136740	124434	147439	139537	127913	122274	127835	130139	131029	129481	121776	126502	140645	140522	139792	141947	150825	166250	181771	208510	241335	263463	307479	327183	349800	363717	363362	360012	381345	376100	363875	359968	351520	332796	339582	314757	301065	285611	261406	263005	253874	236780	215368
	0.86207	141623	149969	132006	134035	133680	134993	129019	143302	141819	127874	126651	125976	126373	127887	135340	123305	127765	133767	135914	133955	139575	147088	170557	174899	204715	235913	259025	307084	325998	341231	362558	362137	352818	381056	369463	357846	362267	353107	324589	338751	308333	306656	286323	262914	255758	249843	241542	218466
	0.88659	146580	147604	130032	136296	128176	126955	139878	148184	132577	130780	126917	129239	128031	131688	146225	128075	127944	132609	133501	130506	132333	146099	172886	167848	197630	229096	254806	299942	323676	330135	357207	350443	355842	376157	359973	360112	369220	356254	320815	329978	303882	300384	287009	262615	245125	246938	239773	224624
	0.9111	138124	139636	122313	136696	131207	124247	143301	145009	124436	127360	120814	127333	132456	133534	152119	130062	122315	138148	132758	130305	133558	143728	161290	171400	195939	223494	254551	292752	324927	323791	353002	346883	358314	368427	364792	370871	368715	354012	319998	323535	305787	301246	276992	259903	237707	244315	235693	224448
	0.93562	136613	128814	119486	137476	137373	122862	135215	136757	118391	124968	117553	124943	128948	130554	140086	128665	119147	139976	132784	130843	138009	144800	155734	166608	199063	223113	253613	297032	318966	321917	356233	348464	351040	362383	361909	361807	354944	341525	313558	317298	299731	297285	272531	260663	239444	237920	231666	223977
	0.96014	136513	134551	118210	133687	141480	119291	125888	131135	119035	125329	121817	120236	120027	129899	132393	131705	118457	139818	135770	131665	132797	150418	158650	160310	201118	216809	245802	291971	306505	325243	348692	348051	348999	363370	354486	353867	347577	332418	311093	314019	290312	298780	276210	265634	240979	233954	227119	225169
	0.98465	131559	144768	117160	134405	140565	119008	120066	134880	113822	123038	122584	114909	113826	131440	135388	136785	117364	134930	136478	125959	126798	150340	158129	162163	198997	208980	241934	289276	299876	329696	337112	342002	346989	356404	345747	355048	345639	329745	312789	311197	286210	290837	271098	276139	247359	233673	225297	221446
	1.00917	129795	134612	115030	133970	136306	120519	115755	139352	111396	120210	121612	112759	114912	137231	135541	131373	120921	127581	130773	124123	131690	146480	161688	162824	193043	209554	244873	284123	302980	330429	334536	339127	342213	344333	346326	346770	339046	327055	311638	305681	285506	285471	263015	264997	247003	227005	226344	212023
	1.03368	128192	129306	118157	127959	138283	117131	111462	133792	117337	121251	117553	113993	116004	133338	135436	126800	121350	122103	123542	132679	142450	142415	162318	165067	189375	216717	249447	281757	300280	327897	338636	338824	343451	338851	344158	342642	340575	323148	308756	300024	284248	279563	258593	255639	237272	221904	224835	208629
	1.0582	127643	123603	124897	132424	133976	123171	110265	128004	122476	120907	122318	119843	126495	129205	130323	118365	119331	116651	117180	134611	150020	141155	153707	168895	188192	218339	249385	286976	302010	321926	331626	340391	345931	340944	339829	340319	340153	324735	310280	291611	277485	275823	255345	246998	232628	223611	218066	213924
	1.08272	126902	132238	125654	130991	127923	130730	110021	122657	127568	121195	119362	124288	128546	119595	127141	114150	119851	115248	119677	128198	144905	144463	157131	168295	188530	212965	248942	284570	307448	314322	319440	329453	344342	338355	333759	329332	338492	320831	312530	287093	278598	273080	250031	239473	235798	223237	214135	210711
	1.10723	127220	145173	128399	124470	132613	132942	109106	116351	119440	120480	129472	116576	121166	113101	127686	115823	119973	119192	123598	118081	132753	143483	153318	163486	184555	206779	248552	275528	307031	309715	317965	323562	339742	335304	328623	327808	330708	315983	309393	288016	284552	271155	249855	243684	238296	220015	215416	202335
	1.13175	125691	139805	130446	126679	130597	131950	109655	109876	115525	113831	145217	111843	122877	108227	126259	117360	117911	122239	121662	120857	124111	138639	141739	162478	174416	205850	242399	272688	303103	303731	325954	323246	331731	335734	328439	328164	324168	314348	307433	280961	282916	270575	248730	243086	231168	219588	216191	204408
	1.15627	123343	127407	123176	126726	125362	129681	113561	109175	114828	110781	138522	117706	118146	104897	122478	118369	115756	120031	119738	126029	119407	135020	136087	163976	173834	208134	230330	272455	290874	301208	325564	330603	328667	347520	333531	327031	324752	310766	298304	274008	280203	269832	247877	236286	229809	221481	211776	207384
	1.18078	125142	126657	116859	121752	125754	124325	116082	112767	120616	111766	120679	121104	118500	105752	115911	123213	117862	120827	114277	121911	120352	126225	137361	168220	174758	208721	221975	270458	278280	294793	316025	332201	329448	344017	337920	323412	323636	305333	295479	276746	281021	265160	247429	235236	228640	220887	208062	203291
	1.2053	121622	130861	118301	118076	117310	115890	118203	114426	121496	112424	112235	121130	113306	106756	109606	124257	125313	121570	110544	117871	123866	123617	137409	167848	179911	199783	223467	260551	273509	287444	305205	323075	325998	330950	337424	320808	321856	304898	300188	276227	278426	261955	248066	238572	223350	215390	208312	201002
	1.22982	117209	131175	118297	122772	114963	110891	125522	112933	118905	112720	109236	117108	115113	108567	108510	117369	120589	117207	110286	117972	122973	126321	136332	162719	179573	189968	221524	253914	272732	286992	296554	318027	319879	323237	325568	316333	322629	309162	296186	276755	270401	262509	242866	244866	216894	210311	208634	198643
	1.25433	119466	120759	115086	127484	115450	114776	131806	114152	122132	118197	106855	113252	112381	109680	111724	113525	115236	112402	110247	115672	121214	132294	133968	161808	176651	187005	220598	252189	270484	290108	291488	308339	311061	318325	314054	314357	322471	303944	294881	277713	262433	262074	232555	246207	217308	205016	207551	192710
	1.27885	119479	115831	112917	122184	118216	111849	131797	116147	120412	135799	103198	112235	106280	109017	114911	115718	115407	109154	111943	122147	122807	129555	134454	162562	169741	186549	222914	250604	268044	290682	290035	303950	302422	314239	315692	305262	312973	304107	293194	278671	257891	259037	230524	233249	220887	203335	207903	192688
	1.30336	121378	115953	112290	116661	114767	109633	127486	118751	112223	133930	102793	114150	108318	109065	115151	120981	113139	109766	111611	123367	121647	127030	135098	156176	170587	184861	224580	246096	270757	288730	288288	293512	296966	304494	319045	297837	300191	299145	285053	276003	258775	256721	228225	221641	221833	210645	208185	191033
	1.32788	125012	116428	108831	112314	110904	112237	124756	122639	106836	111770	109148	110342	113119	113664	110589	127442	109542	114208	108489	112258	122728	135803	133530	150132	167874	183033	220186	244727	264348	283083	281401	291308	294363	302374	314313	293972	296991	299527	277224	279581	258863	254817	226581	219870	218372	211992	208405	188542
	1.3524	123600	116062	107171	109356	108461	122683	121599	125344	108408	104560	117592	110211	111116	115218	105926	122833	107090	116791	108563	106579	124041	140691	135093	149803	162643	181407	216086	242010	256719	275795	278530	290013	292621	300307	304323	288900	300419	293712	271939	280016	255907	251995	230858	217430	215619	210311	202960	190919
	1.37691	116678	111431	107084	108677	110325	122814	111493	124390	108909	108389	121564	110107	105455	114389	107476	114298	109393	118851	105927	106198	121827	129117	135343	150193	162428	179588	211397	237243	253765	270232	274540	291163	288099	302242	294429	284386	294723	281062	269602	279273	255565	245337	234757	218147	212519	209140	198128	191733
	1.40143	113114	109562	104588	110663	107503	113443	106503	117762	106666	107374	117418	111799	105015	112037	111903	115146	113794	119554	107807	114885	119455	123573	133552	153193	164154	183156	209924	230729	253449	268253	270967	291356	289342	304003	288613	284386	285273	276021	268472	268896	257279	242216	233012	215444	209353	205945	195932	183921
	1.42595	111842	106452	106396	111617	105573	107112	111571	112467	106474	106825	110857	116100	106145	110317	111038	114368	113851	118221	110373	123118	115254	125857	131004	157065	161157	185282	212288	226691	251443	270886	270454	282599	289886	300429	279399	282932	280086	274509	265937	259090	251884	243262	226155	210002	205167	197424	184281	176394
	1.45046	110230	101054	108430	108751	108800	113082	109494	113386	104723	107627	104741	109016	103745	113263	109698	109135	110171	113351	110233	119511	113710	124264	126206	156172	161999	177589	214182	226813	255244	271886	268922	274501	288279	295074	276160	275559	278412	266716	265459	258839	238336	239275	219052	206921	198157	192675	179400	173278
	1.47498	105822	100984	102253	108067	108857	111005	103454	114527	104418	107021	100378	105845	101938	113106	107790	107095	105316	110636	107239	109696	117600	120580	124692	147158	160084	173521	214450	230404	253001	265002	271419	271929	285755	291185	272956	268765	273673	265292	262352	255195	232474	231869	215197	204183	195827	191583	177930	167860
	1.4995	103378	104905	108726	112244	102172	107138	98285.9	113220	105372	105732	100670	104292	105307	110444	109798	105169	103555	109923	108026	109088	119354	115946	124122	143168	154344	172727	212165	229166	249907	260505	269580	273127	283741	286155	271678	264251	273005	259270	254229	248330	229075	227597	212736	202781	200391	192921	176522	167693
	1.52401	104628	104361	115208	109121	99184.5	104826	95564.4	111391	106222	99522.8	102435	104074	111085	108436	110344	104903	103337	105271	106106	106023	114449	114244	123637	143615	156320	173350	215656	229021	246663	265608	264273	275243	288310	282077	274830	264633	270746	255806	252054	243978	222993	222463	211584	202741	204547	192239	174775	166835
	1.54853	104868	102627	104462	109535	98448.5	106306	98908.6	106606	103395	98477.1	106315	103179	113272	110295	112204	107943	97660.1	103623	102959	111117	109316	115412	126526	143374	158165	173424	216011	227630	243730	266213	267952	277630	289772	277301	274220	267272	266017	256501	254616	238313	225131	219158	211101	200095	196640	185857	177693	165206
	1.57304	105525	103211	102767	110654	101597	103236	100672	97665.5	99962.7	98241.9	109484	100361	107437	111980	105210	106239	98879.3	104152	99054.5	118147	105886	116195	130409	141456	156973	172048	209266	228626	244740	262541	270010	274935	286265	271367	267394	265046	262232	258523	245816	236801	221938	216094	208631	196328	185739	182134	174128	166672
	1.59756	101239	105846	99090.4	110223	103082	106911	95351.1	97487	96169.1	95222.5	107771	99109.5	105975	109675	102992	99953.6	107532	100720	96448.8	115274	107986	118891	131346	140264	153691	170794	206836	235601	240833	259641	273184	270111	281419	275396	261868	258072	262043	254277	235671	237737	219093	212455	209804	197985	184222	181874	170453	165893
	1.62208	95488.2	110386	97239	102753	103383	106807	89224.5	101576	93046.2	93667	101594	100309	107275	108039	103494	94415	103800	97393.2	94249.8	107803	111876	117385	129831	139121	150444	173942	200556	238718	235553	253296	268307	270401	274395	275844	262517	252249	258980	251147	233132	235262	216973	214986	206890	197488	183989	182125	166034	159397
	1.64659	92896.2	110791	89528.5	102927	106218	101682	90012.7	104724	97062	93627.8	95503.8	94939.2	105364	105429	100726	91405.4	94443.8	102272	94621.4	105267	108682	117517	128211	137497	149914	176230	196763	235913	233279	251822	265055	272719	270682	271564	269659	255367	258496	250163	235513	234836	222620	214327	201383	194363	181790	177926	173265	156281
	1.67111	89990.4	103402	92543	105149	107089	102748	91906.8	108435	99714.4	90216.3	90516.8	92849.7	103256	101152	97390	94327.6	94282.1	107553	96260.8	102041	105772	120904	124144	136559	148039	171566	191325	227704	228547	250146	258378	269312	268061	276849	279439	261115	256646	251160	236365	231065	227980	212270	202165	190720	179785	172865	175835	161166
	1.69563	91532.6	99071.9	94786.5	105410	104876	103319	93295.8	105055	101191	89436.4	88991	95467	103644	95548.7	97176.1	99123.7	96113.1	103772	97205.2	100314	103199	117989	117503	131185	146952	165595	190268	221204	223675	243306	250398	263795	267737	273724	280866	256829	257679	250703	229793	225127	225328	212112	203976	185907	181434	177028	166122	159683
	1.72014	98964.7	100814	95178.5	102609	105621	98720.5	90887.9	99485.8	99954	91789.1	92452.3	96365.7	104792	90900.9	98298.1	100963	93954.4	99522.3	99176.9	99181.3	98998.2	112047	115914	128076	146632	158459	188176	218763	221072	237093	243766	259383	267456	264703	270002	255516	261340	252905	232679	226836	215412	206912	201559	183151	180858	183956	167072	160677
	1.74466	97453	97647.3	92730.3	99813.2	110176	95176	91784.9	93681.1	98643	88085.7	96576.2	101234	103649	89207.6	96298.5	99857.5	90764.3	95185.3	100375	98870.9	97366.1	107724	114154	125216	145147	151094	183023	213026	215352	229060	239798	249718	259730	258251	261982	250690	256483	258619	240355	229540	214682	202073	197946	182478	178910	179858	173512	162777
	1.76918	89032	87248.2	88465.6	101229	105987	92641.7	86834	94617.3	100128	87066.1	95163.8	105439	100921	87606	94508.4	97214.9	90602.6	94704.4	102478	97047.8	101300	103199	110035	120766	141273	148828	177054	203409	210590	222215	235316	238863	252562	249463	256438	247669	252316	262487	240886	228625	212989	200715	202231	187401	177024	175422	170171	158851
	1.79369	85651.5	81828.7	83948.3	106220	99506.8	87673.2	84060.3	93611.4	98686.6	85885.4	90660.6	98869.6	98673.5	89644	95717.8	99818.2	95789.8	95473.9	99198.8	95045.4	100792	100350	105635	116908	135516	147000	171734	189301	206688	212084	232423	232414	246158	245276	251926	246443	252457	254681	235623	228247	214669	204855	203699	187102	174675	174581	166967	157737
	1.81821	84004.7	81806.9	82423.6	99604.1	96305.9	87002.6	82466.6	97225.7	95215.2	86142.5	89688.5	91767.9	98555.6	91847.9	90640	95965.6	99600.4	94879.3	100607	98219.5	97991.8	101352	104606	115703	128641	147807	163283	182366	196372	203428	228183	226304	242835	241075	248770	247458	252642	244093	229156	226801	216503	204271	199304	182091	179293	175276	162636	152790
	1.84273	83695.4	80404.1	79714	92151.7	94502.9	88653	83389.7	95196.5	95419.9	84216.7	91776.6	91126.6	98490.2	89993.2	88539.9	90636.6	97533.4	89847.2	99120.1	97935.3	97037.9	104468	102842	112370	125530	142345	159499	179100	186707	194727	211643	217455	225519	232625	246101	240967	249187	237486	226955	226111	211978	202460	194930	181072	178158	179563	157055	148908
	1.86724	83695.4	78356.6	80519.9	90326.7	90134.9	87390.2	84918.1	93071.4	95441.7	83711.2	91497.6	92147.4	100349	87680.2	90928.2	89444.1	92805.1	87709.4	97213.9	93353.5	95038.1	104442	102531	107408	125679	131706	152526	172647	176488	187409	201890	205441	219088	226111	234745	232365	245262	231803	226674	227289	210364	208534	191357	179191	173378	176205	158257	148486
	1.89176	78493.9	76535.5	83364.5	85056.4	83811.5	83405.8	82858.5	95849.7	91317.1	87044.4	88812.3	92762.5	100694	86650.2	91513.2	91571.4	92752.6	88946.6	93449.7	91661.6	95506.4	102175	101065	102695	120425	123806	138812	160264	156125	169398	191144	193295	209918	222095	222832	224574	233232	227887	217254	220041	206499	207018	189955	176399	171997	172543	157711	149423
	1.91627	72865.4	72231.3	79866.5	78453.3	77827.7	83096.6	80485.4	96280.8	87584.4	92233.6	88010.2	91903.1	97019.5	82639.6	91910.6	94760	96152.5	90140.2	87412.1	92343.6	91415	103763	97199.3	97045.5	114361	113851	121243	140863	132009	146943	171818	180886	198054	217310	216450	215260	222388	223483	207514	207484	201218	197453	189216	174290	170300	164559	153336	144802
	1.94079	63821.5	63988.7	75127	75940.1	74570.2	84581.5	76623.1	96328.7	83891	89567.1	90926.5	92670.9	89727	80156.4	89299.6	88251.7	93220.2	92671.5	83717.8	91561	88807	99527.7	93570.1	85868.5	104529	99687.7	104907	120913	124912	127949	148123	160405	181452	210107	208277	210842	219672	216811	202646	200820	205760	192843	183924	173499	164478	157575	150414	139318
	1.96531	57260.7	55114.5	67952.3	74276.2	72584.3	79430.2	75778.4	90184.3	83089.6	86443.1	90412.1	92797.4	87317.9	83049.8	89797.4	81459.4	85830.6	85724.5	86126.7	88924.8	85787.7	90089.1	88601.4	76150	92001.7	95019.2	108758	118248	139467	130494	132786	136860	151802	197149	197487	197316	211066	206446	197765	199405	210215	191001	180325	168791	161633	156633	149216	135440
	1.98982	55849.2	52801.2	60268	71401.5	69313.8	72955	71389.2	84832.5	83838.7	85510.7	84902	91562.9	86541.1	84075.4	93281.5	81324	81049.8	86345.3	88303.9	86209.8	82418.3	83993.6	79473.8	76964.6	87580.6	105921	123348	131944	160747	152673	140161	131531	131816	169535	185416	183013	202605	201651	190134	199066	200681	184496	178369	167552	160296	155788	145365	130568
	2.01434	62370.8	58007.2	53668.3	66031.1	64919.6	69615.1	69229.5	80564.9	81347.4	81127.5	80176.5	86803.7	84057.9	85567.9	93216	83171.6	81849.5	87429.6	86227.3	82677.3	76174	79560.9	71322.4	85233.5	93793.8	117643	139536	151077	184889	176234	162977	148286	137158	139072	158658	171433	190953	196034	184352	191282	187582	178421	173841	160660	154135	151193	137518	124503
	2.03886	62867.4	58970	55262.7	61200.7	59641.4	63231.5	64970.9	76506.4	74513.6	78809.6	83293.4	81704.3	86240	81849.7	88133.9	80205.8	81775.3	82039	84552.8	77549	70253.6	75347	69102.9	90734.4	102167	130881	152530	171128	197325	196833	190429	174583	159185	129104	128932	145467	175745	183450	179308	183546	179886	172835	165921	157592	151198	141356	133429	119072
	2.06337	65015.1	61566.5	59388	61117.9	56362.1	57183.1	58787.8	71851.3	70907.3	76774.9	81654.3	76853.5	82513	76940	84344.1	73439.7	78926	82314.4	82380	70908.1	62399	68380.7	76383.1	96226.5	113095	139298	164112	180579	210849	212751	210068	203707	189406	143330	128919	121907	162093	169376	169217	179002	175186	166501	162818	158282	144321	136611	132170	114068
	2.08789	67690	63871.1	61039	66601.6	60773.7	54409.3	53571.3	67644.8	69927.3	75263	80878.3	74676.7	83508	74993.6	81938.4	70792.6	77073.2	83949.5	77470.3	62837.5	63724.9	63331	79683.9	102087	119308	145676	170121	192931	217135	223246	226576	219268	212390	169522	149774	126355	139768	149522	156085	169428	168972	160137	156568	146414	136397	134239	127980	107594
	2.11241	69889.9	66837.9	63757.3	66453.5	62058.4	58589.6	55326.1	61639.7	66251.3	72308.9	78384.8	73599.3	81007.4	71471.7	78393.1	70233.5	76164.2	79092.3	69006.3	59182.6	70306.1	68862.1	86381.9	107154	124535	150928	178172	198664	226844	231363	234649	234526	230048	198598	178147	149840	120983	126292	138063	157200	158397	152634	145729	132661	129532	125894	117796	97475.1
	2.13692	72529.9	68676.3	67181.3	68348.2	64588.6	61084.7	59462.7	57772.8	62283.4	65080.7	71340.2	72111.8	71860.1	70341.4	72071	69228.9	70741.1	73216.5	60048.3	63738.2	71452.5	71181.2	89910.3	111030	128396	158415	189057	207311	242690	243389	243028	243489	239345	216402	205239	178222	129510	117660	116707	141052	136608	145948	137289	116956	120368	116616	103060	81159.5
	2.16144	75248.3	72039.6	69111.1	71745.6	67206	63592.9	61322	59427.6	55079.5	58105.1	69038.4	68779	67853.8	67666.2	67665.7	67127.9	63438.9	67362.5	57735.5	66619.2	75040.7	76257.2	92072.9	115861	134447	167941	200841	220813	258497	257855	258549	254112	249108	233604	224781	203732	152761	130340	109457	117554	114973	133892	120227	98289.3	101649	105617	85706.1	71578
	2.18595	79356.4	76221.9	71019.1	74258.8	70136.8	65373.9	63446.9	63886.7	53576.8	54554.1	63550.1	60578.1	65169.9	65405.5	64928.1	60728.7	57150.5	59925.8	62986.2	70733.2	78908.9	78598.2	96463.8	123810	142619	176081	207543	233859	263992	270715	275774	271125	264247	241000	234886	220130	180241	155412	123073	106873	102291	111163	100746	84786.7	86486.8	90723.5	78870.9	79090.9
	2.21047	82824.1	79859.6	74482.2	75770.2	71870.1	68330.6	66412.2	65193.1	60545.6	58148.7	56008.5	53930	60234	58484	60514	54220.3	54034.7	58710.5	64988.5	72149.7	81941.4	82484	100347	128847	149537	179632	208428	237901	257312	274637	286317	286857	282020	249244	243055	229831	202086	184390	147443	116956	110677	95392.8	95700.4	89463.4	87828	83148.9	87083.7	94147.7
	2.23499	84165.9	81750.3	78633.7	78714.6	74178.3	69397.4	68345.5	66717.2	60846.1	61006.9	53301.3	56787.3	54159.1	53404.1	55458.1	54547.9	57674.9	63808.1	67449.9	76342.4	83814.2	86015.2	107181	129420	153608	175046	200938	231822	239661	263975	284583	294969	293398	267688	255455	238192	217734	198020	175899	138147	131010	100052	111537	105990	104525	92109.9	101700	109204
	2.2595	82623.7	80534.8	81108	82321	78472.3	72197.4	71267.3	69782.9	64273.9	62998	59469.7	59871.4	53312.5	53849.3	57095.4	60222	60004.1	66553.7	69592.1	78161.1	87958.1	88798.2	111716	126070	151062	164030	187531	216397	223104	243999	270313	287862	293850	286295	273605	251972	225764	212367	190217	164545	153766	120082	131066	125818	120892	107616	119182	120177
	2.28402	81687.1	77964.5	81765.8	85034.6	82073.8	77662.2	75046.8	72291.1	65715.5	64191.8	60786.3	61572.6	58981.5	58815.7	60797.8	61724.6	62141	68813.9	72591.3	81479.4	93384.1	94946.2	114496	120674	144433	152488	172392	201148	201038	223136	250556	267447	279988	294627	287941	270206	235056	219694	204197	181463	169891	142397	152603	141909	137553	125031	130612	130251
	2.30854	79469.7	75773.1	80624.5	86267.2	82239.3	80614.6	78674	75056.3	67257.4	66823.5	61387.8	63278.3	59448.5	60207.8	61710.3	64376	64631.9	71756.2	75371.8	85304.8	96810.3	98565	112937	114118	137637	139513	156315	181207	176782	199062	227187	246426	258299	292089	293929	284087	250294	229830	209614	195326	183000	160668	162246	152484	148758	136413	140225	135462
	2.33305	77300.2	73202.8	77588.2	85139.1	82518	81668.4	80881.6	78126.3	68877.6	68670.8	64029.6	66571.7	62385.6	62385.6	64107.3	67311.3	67415.5	73299.5	78252.9	88771.7	97764.3	101217	109794	106282	126739	126266	139904	160936	157275	175624	200858	218056	232954	271332	283921	286401	267669	247222	217975	201145	189934	172628	170211	159042	154461	146228	145141	139930
	2.35757	72364.4	69290.6	75401.4	82421.2	80127.2	81402.7	80607.3	82010.7	72022.3	70827.6	66675.7	68831.4	65370.6	65837.6	67936.4	68551.8	69368.9	75927.1	82174.5	91534.8	96539	99103.3	103853	98539	115045	115596	126804	145116	145261	157429	177225	189020	203453	248427	261029	275664	278961	263854	233993	208411	196363	179621	175503	164383	159579	151479	150356	147355
	2.38209	69589.4	65853.3	72304.1	79807.9	77544.7	79451.9	78756.7	84514.6	75341.2	74818.6	69409	70694	67421.8	67478.5	69988.4	70709.7	71916.6	78983	85855.7	91508.6	93756	96490.9	97501.4	91575.3	105353	107565	117823	133256	136702	145052	158500	165975	176330	220646	236023	253615	277330	270992	249963	222028	208750	185278	185283	173973	168488	157442	160603	156914
	2.4066	67881.6	63283	68631.9	77286	75023.1	76739.1	75922.1	83979	78686.2	77350	72438.7	73743.2	70363.2	70123.2	72407.2	73963.8	75548	82262	87097.3	89864.7	89529	92526.4	91114.2	86232	98894	103550	113612	127932	135293	138383	146345	150208	156419	189977	207996	227903	262136	265234	257260	236264	223125	196368	197471	184434	179222	166104	170840	163164
	2.43112	66261.1	62202.5	65552	74868.6	71639.3	74548.8	73257.2	82093.4	79661.8	80286.6	76157.2	77586.3	72366.4	72466.7	75799.7	77794.6	79441.7	84819.5	88098.5	84990	84986.9	87240.5	85637.6	83613	94521.1	101415	112582	125895	134972	135518	141096	140560	143580	163271	177638	198164	241117	246690	250943	244229	232263	208943	208437	194086	187221	176746	175708	162940
	2.45563	65851.6	61814.8	63726.8	71745.6	68477.6	71130.5	70862.3	79014.7	78860.4	79816.1	79256.7	78602.7	76830.9	76691.2	79724.8	79799.5	81290.2	85965	85392.3	81632.4	79486.5	81897.6	81509.4	81650.9	92667.7	100770	112784	125408	135468	135965	139520	136118	136653	146143	153750	169532	215193	223764	232526	242928	230803	218841	211431	196337	188932	182530	173534	153125
	2.48015	65577.1	60189.8	63434.9	69646.2	65855.9	68134.6	67753.3	76754.6	75807.2	78373.9	80843.5	79034.6	78659.5	79479.9	80982.2	80996.4	80149.6	84985.7	81470.6	76810.2	75290.1	76633.5	78523.8	79745.7	92882.4	101485	114187	126461	137803	138839	139805	137659	135517	135205	137523	148093	184544	196517	210488	229008	218693	220164	203822	187151	180594	180373	163089	139454
	2.50467	65285.2	61000.1	63003.7	68744.6	64532	65700.5	65624.1	73384.2	73659.9	76652.9	79893.1	77835	78969.3	80754.3	80921.1	79546.2	78733.8	81899.1	78768.8	73037.2	72358.3	72664.6	76190.4	80577.8	92772.8	102840	116818	128019	140885	142805	144001	138299	135394	131693	130179	133179	157798	168039	183992	209501	200013	209672	188623	172452	166751	168661	148974	124895
	2.52918	65420.3	62006.5	62707.4	67642.6	63752.5	63100.8	62989.7	70240.1	70654.7	73568.1	77765.8	75601.5	77673.2	79109	79056.8	76641.4	75687.9	78567.7	75253.8	69299.2	69833.5	69641	75104.8	82487.4	93197.9	105430	119757	130798	146503	146302	146877	141653	137281	131009	126522	124945	139171	144419	157394	184342	177864	192029	170989	154809	150385	153833	131911	108307
	2.5537	66234.9	62729.7	62803.3	68008.5	64562.5	61899	61936	68154.2	68594.5	69821.1	74827.6	72107.4	75246.7	76599.6	76537.6	73806.6	72646.4	74681.1	70479.6	67091.4	69225.3	68288.8	75398.1	83691.8	94972.4	108775	124002	135868	155612	152370	151529	143883	140112	131210	125772	121617	127031	127668	135471	158044	153507	172672	150010	133808	130557	137043	113725	92558.8
	2.57822	68151.7	64581.2	63979.5	68012.9	64549.4	62826.5	61226.2	65515.3	66399.4	68078.3	72473.6	67644.8	73208.6	73802.2	74882.8	70434.5	68433.7	70868.7	67519.9	66492.5	68827.1	67934.4	76308.6	85570.7	96536.7	114688	131769	144787	167964	164010	158965	150436	145520	134182	128717	121863	121466	118389	120327	134837	132175	150181	129013	114886	112207	119041	98447.8	81058.3
	2.60273	70778.7	66668	65425.7	68326.5	64488.4	62452	62380.1	64169.8	63071.8	65503.3	69029.7	66248.9	70009.7	70825.8	71232.8	67141	65182.5	68088.2	64608.2	65355.8	69247.1	67873.1	76860.2	89932.9	100506	124267	144461	157811	186957	180942	173494	160515	154189	136974	131715	124401	120240	114341	110354	118200	115347	128428	111739	99660.7	98179.4	102616	87550.2	73272.5
	2.62725	74547	70549.7	66636.7	68030.3	66099.8	63545	62240.8	64539.9	61734.6	63560.1	65211	63980.6	66623.1	67338.9	67958.2	64415.3	62980	66151.5	63930.5	64424.5	70170.4	68608.3	78685.8	96331.6	106645	136453	160898	174399	209097	201997	192321	177344	167231	143233	135697	127844	121325	113172	107573	109541	104010	112355	99287.1	89516.2	89098.9	92576.5	80085.6	69505
	2.65177	79874.8	75368	68827.9	70060	67889.7	63963	62506.4	64326.5	60288.6	62488.2	62534.3	61376.3	64170.5	63799.5	64840.8	62489	61114	64586.3	64398.3	66072.8	71430.7	69741.6	82148.6	104675	116907	151436	179128	193949	234903	226576	215888	199111	187646	153167	142803	131607	124284	113572	105521	105968	100255	100667	92425.9	85235.1	82643.6	83681.5	75543.5	67880.9
	2.67628	86069.7	81471.5	73131.8	73243.9	69701.4	64907.9	64095.7	64809.9	60153.6	60749.8	60123.6	60595.5	61783.3	61425.4	62662.1	61152.4	60292.5	63773.1	64756.8	67423.7	72769.7	71872.6	87126.1	114161	127835	170216	202837	219141	261108	257298	242576	225505	212491	169719	154769	138194	125875	116535	106813	105146	99252.3	95001.6	89612.9	82523.1	79332.4	80587.4	76630.6	67999.7
	2.7008	95187.6	88829.7	78289.6	77015.9	73072.1	67821.1	66299	65759.2	60593.5	60697.5	59862.1	59727.4	60482.8	60242.8	62173.1	60405.5	60323.1	63786.2	65425.7	67856.5	75745.2	75246.4	93894.1	126359	141685	186255	219300	242080	268922	281122	275102	255635	240504	189433	173112	150504	129101	119466	110947	105959	98183.8	93379.7	90487.5	81011.1	79956.8	79878.8	76137.7	69971.5
	2.72531	101831	95203.3	85830.1	81606.7	77849.5	70830	69338.3	67470.6	60941.9	60558.1	59334.6	59361	60002.7	60124.9	60832.7	59942.5	60633.3	64354.6	65946	68932	80287.3	78825.8	102264	136327	157240	188785	217204	247396	218921	280872	297717	286576	274769	216634	196860	169233	137017	125541	113807	107502	99142.4	92997.3	91375.4	82386.9	82067.5	80173.7	78554	71538.4
	2.74983	101770	97351	93057.1	87617.5	83637.3	75049.5	73022.1	69822.1	62583.9	62000.3	58746.1	61664.3	60042	60295.1	61365.4	60833.5	59807.4	64735	68153.8	73653.7	86146.5	84776.9	113296	137212	163138	146294	143540	193392	144533	194262	292585	297093	298700	246461	223333	192723	151117	135281	118130	109115	102643	93704.9	93094	84184.6	84028.7	80781	79803.9	74121.9
	2.77435	80541.4	81994.3	99621.9	97439.4	91258.5	80013.7	79614.5	72417.4	63254.7	62623.3	58798.4	60346.9	60413	60247.1	62064	61043.2	60917.4	64883.6	70846.9	78064.9	93996.7	92312	122358	102376	138276	106110	109468	131886	109763	139826	174605	243946	295197	278232	254463	219739	170325	150629	127071	112289	107308	95023.6	96289.4	86769	86381.3	80561	80120.8	79293.4
	2.79886	64418.3	63095.6	97029.9	103193	97311.9	87007	84434.8	76789.5	65528.3	64387.9	60437.5	61908.5	61408	61119.9	61784.5	62021.6	62735.3	66173.3	73846	84701.5	102223	101904	124884	78917.9	96957.3	83091.4	81953.1	101318	0	103124	136816	157034	182778	294556	282942	251704	194157	171648	140391	118759	112686	99106.9	100135	91990.8	91016.1	84685	85314.3	86912
	2.82338	56563.7	54792.1	67830.3	101381	98169.8	94052.5	91928.6	81274.7	69709.5	67267.9	62608.5	63884.6	62010.2	61700.4	63539.7	64013.5	63792.8	69203	78183	92811.4	109745	110559	100649	65275.1	79632.3	0	0	0	0	0	0	117792	136781	263637	287669	277162	222397	194913	159454	131655	123279	104351	107419	99133.2	98364.1	90010.5	95204	97387.1
	2.8479	0	0	58887.1	74594.2	82788	96987.4	96640	87967.8	74043.2	71585.7	64827.3	68238.1	63389.3	62813.2	63928.3	66249.9	67079	73080.9	83577.9	100300	109233	112025	76785.8	0	0	0	0	0	0	0	0	0	95581	159018	211727	276911	251859	220059	183495	147737	138433	113278	119339	111950	110180	96432	105961	111586
	2.87241	0	0	0	64227.8	63338.7	86867.6	94597.8	94482.3	78925.7	76740	68489.2	71540.3	66099.4	65183	66901.6	69578.3	70872.2	78209.2	90162	103767	82484	91905.1	64606.9	0	0	0	0	0	0	0	0	0	0	119047	140529	189495	271933	247016	206574	170523	159452	127650	135232	127672	124097	109464	120054	127593
	2.89693	0	0	0	56418.2	55364.8	65221.5	66438.3	98462.4	85955.5	82465.1	73210.3	76452.2	69141.3	69189.3	70473.1	74011.9	76439.5	85374.8	97659.8	91639.7	68660.8	69999.8	0	0	0	0	0	0	0	0	0	0	0	0	101160	130162	267520	260030	232960	192838	181056	145421	152906	144757	140495	125243	136242	145255
	2.92145	0	0	0	0	0	57457.4	59223.2	96463.7	92053.2	89000.7	78711.8	81787.1	74046.6	74042.2	75773.5	79249.2	83925.3	93134.9	101398	68971.3	58714.6	60040.4	0	0	0	0	0	0	0	0	0	0	0	0	0	90336.4	157996	222951	245099	220199	206996	165081	173846	166413	161039	140520	154868	155396
	2.94596	0	0	0	0	0	0	0	67126.6	93912.9	93697.5	85102.5	89416.7	79968.7	79135.2	82104.3	86548.1	90628.8	98604.2	91661.6	60026.4	0	0	0	0	0	0	0	0	0	0	0	0	0	0	0	0	118477	135782	209618	233917	223420	189278	194210	182162	176826	162178	165004	149630
	2.97048	0	0	0	0	0	0	0	60185.3	76878.6	87388.6	91083.5	91968.6	86925.2	86711.3	90517.8	91947	93478	98761.6	66942.8	0	0	0	0	0	0	0	0	0	0	0	0	0	0	0	0	0	0	99458.5	128406	218573	219713	207633	198201	182087	176272	172618	150255	86040.6
	2.99499	0	0	0	0	0	0	0	0	60419.3	64832.3	93472.4	82908.2	91590.5	91690.8	95211.3	92174.2	85952.9	72018.6	58946.5	0	0	0	0	0	0	0	0	0	0	0	0	0	0	0	0	0	0	0	93733.4	128675	127703	207277	148981	120820	116872	159155	88888.2	65213.7
	3.01951	0	0	0	0	0	0	0	0	53145.6	57255.5	76213.9	62536.7	92114.2	91738.8	91312.4	68062.6	62910.1	60695.3	0	0	0	0	0	0	0	0	0	0	0	0	0	0	0	0	0	0	0	0	0	96421.3	95747.6	132323	98377.2	84114.2	82661.2	95912.6	68043.7	0
	3.04403	0	0	0	0	0	0	0	0	0	0	60385.2	54745.8	70865.1	67474.2	64474	57352.2	54301.3	52808.4	0	0	0	0	0	0	0	0	0	0	0	0	0	0	0	0	0	0	0	0	0	0	0	95190.6	71723.7	58524.4	58392.3	72396.6	0	0
	3.06854	0	0	0	0	0	0	0	0	0	0	52320.5	0	57820.6	56939.1	57614.9	51250.1	0	0	0	0	0	0	0	0	0	0	0	0	0	0	0	0	0	0	0	0	0	0	0	0	0	65297.7	0	0	0	0	0	0
	3.09306	0	0	0	0	0	0	0	0	0	0	0	0	50244.5	49594.2	0	0	0	0	0	0	0	0	0	0	0	0	0	0	0	0	0	0	0	0	0	0	0	0	0	0	0	0	0	0	0	0	0	0
	3.11758	0	0	0	0	0	0	0	0	0	0	0	0	0	0	0	0	0	0	0	0	0	0	0	0	0	0	0	0	0	0	0	0	0	0	0	0	0	0	0	0	0	0	0	0	0	0	0	0
[truncated: 113 more columns]
