# Supplementary material for: Interplay between disorder and electronic correlations in compositionally complex alloys
Source: Nat Commun. 2024 Sep 12;15:7983. doi: 10.1038/s41467-024-52349-8 (PMC11393320; doi:10.1038/s41467-024-52349-8)
Supplement: Supplementary file 3 — Source Data [file 41467_2024_52349_MOESM3_ESM.zip › Source Data F1 - XAS spectra.xlsx]

## Sheet: XAS
Cr		Mn		Fe		Co		Ni
Photon energy (eV)	Intensity (arb. Units)	Photon energy (eV)	Intensity (arb. Units)	Photon energy (eV)	Intensity (arb. Units)	Photon energy (eV)	Intensity (arb. Units)	Photon energy (eV)	Intensity (arb. Units)
570	0.05325	633	0.24774	700	0.23457	772	0.27273	845	0.34242
570.5	0.05325	633.5	0.24679	700.5	0.23421	772.5	0.27284	845.5	0.34257
571	0.05325	634	0.24622	701	0.23364	773	0.27284	846	0.34362
571.5	0.05356	634.5	0.24574	701.5	0.23457	773.5	0.27364	846.5	0.34348
572	0.05356	635	0.24498	702	0.23423	774	0.27415	847	0.34363
572.5	0.05356	635.5	0.2446	702.5	0.23498	774.5	0.27426	847.5	0.34363
573	0.05417	636	0.24412	703	0.23535	775	0.27598	848	0.34424
573	0.05417	636.5	0.24394	703.5	0.23616	775.5	0.28063	848.5	0.34366
573.1	0.05447	637	0.24394	704	0.23625	776	0.28775	849	0.34456
573.2	0.05447	637	0.24374	704.5	0.23761	776	0.28787	849.5	0.34352
573.3	0.05478	637.1	0.24383	705	0.23998	776.1	0.28948	850	0.34516
573.4	0.05509	637.2	0.24365	705	0.23998	776.2	0.2931	850	0.34531
573.5	0.0557	637.3	0.24365	705.1	0.24052	776.3	0.29644	850.1	0.34591
573.6	0.05631	637.4	0.24383	705.2	0.24134	776.4	0.30195	850.2	0.34828
573.7	0.05722	637.5	0.24498	705.3	0.2418	776.5	0.30839	850.3	0.34828
573.8	0.05834	637.6	0.24613	705.4	0.24271	776.6	0.31938	850.4	0.34977
573.9	0.05956	637.7	0.24699	705.5	0.24454	776.7	0.33387	850.5	0.35037
574	0.06099	637.8	0.25014	705.6	0.24546	776.8	0.34729	850.6	0.35141
574.1	0.06241	637.9	0.25521	705.7	0.24812	776.9	0.35655	850.7	0.3529
574.2	0.06424	638	0.26199	705.8	0.25051	777	0.36677	850.8	0.35557
574.3	0.06577	638.1	0.27137	705.9	0.25584	777.1	0.38489	850.9	0.35646
574.4	0.0675	638.2	0.27919	706	0.26128	777.2	0.41641	851	0.35989
574.5	0.06882	638.3	0.28705	706.1	0.27206	777.3	0.4588	851.1	0.36657
574.6	0.07024	638.4	0.29535	706.2	0.28479	777.4	0.50635	851.2	0.37609
574.7	0.07197	638.5	0.30426	706.3	0.3026	777.5	0.56725	851.3	0.38962
574.8	0.07401	638.6	0.31473	706.4	0.323	777.6	0.62563	851.4	0.40896
574.9	0.07645	638.7	0.32454	706.5	0.34626	777.7	0.66337	851.5	0.43813
575	0.08001	638.8	0.33448	706.6	0.3693	777.8	0.68514	851.6	0.46643
575.1	0.08316	638.9	0.34532	706.7	0.39323	777.9	0.68905	851.7	0.49766
575.2	0.08611	639	0.35628	706.8	0.41351	778	0.68973	851.8	0.52623
575.3	0.08865	639.1	0.37033	706.9	0.43492	778.1	0.69187	851.9	0.55233
575.4	0.0911	639.2	0.38726	707	0.44969	778.2	0.69389	852	0.57401
575.5	0.09364	639.3	0.40379	707.1	0.46378	778.3	0.69014	852.1	0.59143
575.6	0.09628	639.4	0.41528	707.2	0.47487	778.4	0.67979	852.2	0.60214
575.7	0.09842	639.5	0.43792	707.3	0.4847	778.5	0.66512	852.3	0.60884
575.8	0.10086	639.6	0.47618	707.4	0.49508	778.6	0.65193	852.4	0.61286
575.9	0.10269	639.7	0.50335	707.5	0.50251	778.7	0.63794	852.5	0.6109
576	0.1033	639.8	0.49971	707.6	0.50994	778.8	0.63053	852.6	0.60563
576.1	0.103	639.9	0.47868	707.7	0.5157	778.9	0.62487	852.7	0.59759
576.2	0.10249	640	0.45514	707.8	0.52054	779	0.62003	852.8	0.58883
576.3	0.10178	640.1	0.43431	707.9	0.52259	779.1	0.6122	852.9	0.5797
576.4	0.10117	640.2	0.42283	708	0.52298	779.2	0.59806	853	0.56878
576.5	0.10096	640.3	0.41435	708.1	0.52409	779.3	0.58409	853.1	0.55734
576.6	0.10178	640.4	0.40578	708.2	0.52633	779.4	0.56678	853.2	0.54795
576.7	0.1029	640.5	0.39751	708.3	0.53302	779.5	0.54716	853.3	0.53856
576.8	0.10493	640.6	0.38971	708.4	0.54442	779.6	0.53265	853.4	0.52852
576.9	0.10819	640.7	0.38526	708.5	0.55779	779.7	0.52092	853.5	0.52004
577	0.11165	640.8	0.38397	708.6	0.56922	779.8	0.51001	853.6	0.51556
577.1	0.1146	640.9	0.3865	708.7	0.57598	779.9	0.50111	853.7	0.50795
577.2	0.11592	641	0.38856	708.8	0.57598	780	0.49323	853.8	0.50146
577.3	0.11582	641.1	0.38688	708.9	0.57321	780.1	0.48614	853.9	0.49518
577.4	0.1149	641.2	0.37847	709	0.5634	780.2	0.47928	854	0.4889
577.5	0.11307	641.3	0.36852	709.1	0.55161	780.3	0.47036	854.1	0.48286
577.6	0.11124	641.4	0.35858	709.2	0.5397	780.4	0.46529	854.2	0.47684
577.7	0.10981	641.5	0.35054	709.3	0.52739	780.5	0.46084	854.3	0.4715
577.8	0.10849	641.6	0.34353	709.4	0.51655	780.6	0.45517	854.4	0.4653
577.9	0.10727	641.7	0.33779	709.5	0.50495	780.7	0.45112	854.5	0.45925
578	0.10615	641.8	0.33079	709.6	0.49373	780.8	0.44748	854.6	0.45548
578.1	0.10493	641.9	0.3276	709.7	0.48119	780.9	0.44523	854.7	0.45166
578.2	0.1033	642	0.32415	709.8	0.47069	781	0.44222	854.8	0.44809
578.3	0.10117	642.1	0.32071	709.9	0.4602	781.1	0.43853	854.9	0.44541
578.4	0.09934	642.2	0.31791	710	0.45042	781.2	0.43488	855	0.44427
578.5	0.0972	642.3	0.31612	710.1	0.44009	781.3	0.43106	855.1	0.44248
578.6	0.09506	642.4	0.31395	710.2	0.43179	781.4	0.42672	855.2	0.43936
578.7	0.09252	642.5	0.31153	710.3	0.42203	781.5	0.422	855.3	0.43796
578.8	0.08988	642.6	0.31	710.4	0.41296	781.6	0.41544	855.4	0.43528
578.9	0.08804	642.7	0.30809	710.5	0.40357	781.7	0.41027	855.5	0.4317
579	0.08591	642.8	0.30694	710.6	0.39523	781.8	0.40576	855.6	0.42838
579.1	0.08428	642.9	0.3053	710.7	0.38748	781.9	0.40036	855.7	0.42723
579.2	0.08286	643	0.30327	710.8	0.38071	782	0.39625	855.8	0.42429
579.3	0.08164	643.1	0.30224	710.9	0.37432	782.1	0.39157	855.9	0.42295
579.4	0.08042	643.2	0.29956	711	0.36971	782.2	0.38986	856	0.42052
579.5	0.0795	643.3	0.29765	711.1	0.3642	782.3	0.38688	856.1	0.42198
579.6	0.07828	643.4	0.29432	711.2	0.35982	782.4	0.3834	856.2	0.42064
579.7	0.07736	643.5	0.2918	711.3	0.35568	782.5	0.38129	856.3	0.41859
579.8	0.07635	643.6	0.28847	711.4	0.35331	782.6	0.37815	856.4	0.41743
579.9	0.07523	643.7	0.28744	711.5	0.35029	782.7	0.37629	856.5	0.41627
580	0.07411	643.8	0.28596	711.6	0.34765	782.8	0.37386	856.6	0.41583
580.1	0.0734	643.9	0.28388	711.7	0.34678	782.9	0.3728	856.7	0.41512
580.2	0.07268	644	0.28285	711.8	0.34452	783	0.37038	856.8	0.41414
580.3	0.07187	644.1	0.28132	711.9	0.34239	783.1	0.36891	856.9	0.41369
580.4	0.07126	644.2	0.2793	712	0.33899	783.2	0.3677	857	0.41145
580.5	0.07075	644.3	0.27826	712.1	0.33736	783.3	0.36648	857.1	0.4101
580.6	0.07024	644.4	0.27586	712.2	0.33484	783.4	0.36568	857.2	0.40965
580.7	0.06973	644.5	0.27346	712.3	0.33233	783.5	0.36406	857.3	0.41002
580.8	0.06943	644.6	0.27116	712.4	0.33018	783.6	0.36435	857.4	0.40875
580.9	0.06892	644.7	0.26915	712.5	0.3264	783.7	0.36325	857.5	0.40822
581	0.06851	644.8	0.26772	712.6	0.32376	783.8	0.36248	857.6	0.41065
581.1	0.06831	644.9	0.26658	712.7	0.32123	783.9	0.36086	857.7	0.41065
581.2	0.0679	645	0.26533	712.8	0.31833	784	0.35883	857.8	0.4102
581.3	0.0679	645.1	0.26418	712.9	0.31656	784.1	0.35762	857.9	0.40975
581.4	0.0676	645.2	0.26304	713	0.31429	784.2	0.35655	858	0.40975
581.5	0.06729	645.3	0.26189	713.1	0.31403	784.3	0.35507	858.1	0.40931
581.6	0.06699	645.4	0.26139	713.2	0.31237	784.4	0.3521	858.2	0.40967
581.7	0.06678	645.5	0.26032	713.3	0.31123	784.5	0.35076	858.3	0.40949
581.8	0.06668	645.6	0.25916	713.4	0.30984	784.6	0.34969	858.4	0.40724
581.9	0.06668	645.7	0.25812	713.5	0.3087	784.7	0.34861	858.5	0.40724
582	0.06658	645.8	0.25754	713.6	0.30791	784.8	0.34768	858.6	0.40761
582.1	0.06668	645.9	0.25678	713.7	0.30639	784.9	0.34618	858.7	0.40716
582.2	0.06678	646	0.25603	713.8	0.30563	785	0.34754	858.8	0.40752
582.3	0.06719	646.1	0.25536	713.9	0.30336	785.1	0.34686	858.9	0.40752
582.4	0.0676	646.2	0.25584	714	0.30233	785.2	0.34646	859	0.40996
582.5	0.068	646.3	0.25536	714.1	0.30093	785.3	0.34524	859.1	0.40996
582.6	0.06851	646.4	0.25451	714.2	0.30017	785.4	0.34538	859.2	0.40943
582.7	0.06912	646.5	0.25441	714.3	0.29915	785.5	0.34483	859.3	0.40924
582.8	0.06973	646.6	0.25327	714.4	0.29812	785.6	0.3443	859.4	0.40879
582.9	0.07065	646.7	0.25289	714.5	0.29709	785.7	0.3443	859.5	0.40916
583	0.07187	646.8	0.25213	714.6	0.2972	785.8	0.3439	859.6	0.4089
583.1	0.0735	646.9	0.2509	714.7	0.29644	785.9	0.34186	859.7	0.40863
583.2	0.07523	647	0.2509	714.8	0.29606	786	0.34186	859.8	0.40773
583.3	0.07706	647.1	0.2509	714.9	0.29497	786.1	0.34065	859.9	0.40592
583.4	0.07919	647.2	0.24957	715	0.29463	786.2	0.34092	860	0.40565
583.5	0.08113	647.3	0.24976	715.1	0.29392	786.3	0.33997	860.1	0.40475
583.6	0.08296	647.4	0.24976	715.2	0.29347	786.4	0.33957	860.2	0.40475
583.7	0.08459	647.5	0.24957	715.3	0.29169	786.5	0.34106	860.3	0.40475
583.8	0.08642	647.6	0.25005	715.4	0.29142	786.6	0.34065	860.4	0.40493
583.9	0.08804	647.7	0.24957	715.5	0.29142	786.7	0.33984	860.5	0.40384
584	0.08927	647.8	0.24957	715.6	0.29051	786.8	0.34012	860.6	0.40511
584.1	0.09079	647.9	0.24957	715.7	0.29051	786.9	0.33903	860.7	0.40493
584.2	0.09211	648	0.24957	715.8	0.291	787	0.33903	860.8	0.40475
584.3	0.09354	648.1	0.24957	715.9	0.29084	787.1	0.33863	860.9	0.4053
584.4	0.09506	648.2	0.24995	716	0.29073	787.2	0.33809	861	0.40511
584.5	0.09649	648.3	0.25005	716.1	0.28986	787.3	0.33795	861.1	0.40484
584.6	0.09761	648.4	0.24957	716.2	0.2897	787.4	0.33564	861.2	0.40484
584.7	0.09862	648.5	0.25033	716.3	0.28883	787.5	0.33537	861.3	0.40394
584.8	0.09964	648.6	0.25062	716.4	0.28834	787.6	0.33456	861.4	0.40258
584.9	0.10046	648.7	0.25194	716.5	0.28628	787.7	0.33456	861.5	0.4014
585	0.10137	648.8	0.25365	716.6	0.28558	787.8	0.33456	861.6	0.40159
585.1	0.10147	648.9	0.25516	716.7	0.28471	787.9	0.33469	861.7	0.40068
585.2	0.10147	649	0.25847	716.8	0.28406	788	0.33361	861.8	0.40041
585.3	0.10107	649.1	0.26084	716.9	0.28336	788.1	0.33524	861.9	0.39995
585.4	0.10025	649.2	0.26322	717	0.28347	788.2	0.33483	862	0.39923
585.5	0.09964	649.3	0.26549	717.1	0.28282	788.3	0.33497	862.1	0.40077
585.6	0.09893	649.4	0.2689	717.2	0.2826	788.4	0.33483	862.2	0.4005
585.7	0.09812	649.5	0.27221	717.3	0.2825	788.5	0.33497	862.3	0.40023
585.8	0.09771	649.6	0.27686	717.4	0.28223	788.6	0.33415	862.4	0.39995
585.9	0.0971	649.7	0.28179	717.5	0.28255	788.7	0.33374	862.5	0.40014
586	0.09639	649.8	0.28623	717.6	0.28227	788.8	0.33279	862.6	0.39968
586.1	0.09588	649.9	0.29164	717.7	0.28184	788.9	0.33238	862.7	0.39923
586.2	0.09537	650	0.29505	717.8	0.28216	789	0.33143	862.8	0.39914
586.3	0.09476	650.1	0.29733	717.9	0.28227	789.1	0.3317	862.9	0.39741
586.4	0.09415	650.2	0.29949	718	0.28123	789.2	0.3317	863	0.39623
586.5	0.09364	650.3	0.301	718.1	0.28123	789.3	0.33047	863.1	0.39623
586.6	0.09313	650.4	0.30316	718.2	0.28193	789.4	0.33183	863.2	0.39623
586.7	0.09242	650.5	0.30415	718.3	0.28253	789.5	0.33238	863.3	0.39659
586.8	0.09191	650.6	0.3038	718.4	0.28351	789.6	0.33211	863.4	0.39613
586.9	0.0912	650.7	0.30403	718.5	0.28449	789.7	0.33211	863.5	0.39768
587	0.09049	650.8	0.30392	718.6	0.28563	789.8	0.33197	863.6	0.39795
587.1	0.08988	650.9	0.30316	718.7	0.28907	789.9	0.33211	863.7	0.39795
587.2	0.08886	651	0.3029	718.8	0.29169	790	0.33224	863.8	0.39813
587.3	0.08743	651.1	0.30301	718.9	0.29589	790.1	0.33251	863.9	0.39768
587.4	0.08621	651.2	0.30301	719	0.30109	790.2	0.33224	864	0.39768
587.5	0.08469	651.3	0.30301	719.1	0.30694	790.3	0.33142	864.1	0.3974
587.6	0.08316	651.4	0.30377	719.2	0.31407	790.4	0.33115	864.2	0.39713
587.7	0.08133	651.5	0.30415	719.3	0.32096	790.5	0.33128	864.3	0.39667
587.8	0.0798	651.6	0.30642	719.4	0.32682	790.6	0.33169	864.4	0.39531
587.9	0.07838	651.7	0.30756	719.5	0.33155	790.7	0.33169	864.5	0.39477
588	0.07736	651.8	0.3087	719.6	0.33755	790.8	0.33374	864.6	0.39486
588	0.07736	651.9	0.30943	719.7	0.3419	790.9	0.33415	864.7	0.39432
588.5	0.0737	652	0.30908	719.8	0.3456	791	0.33484	864.8	0.39487
589	0.07167	652.1	0.30806	719.9	0.34945	791.1	0.33525	864.9	0.39487
589.5	0.06973	652.2	0.30642	720	0.35458	791.2	0.33662	865	0.39669
590	0.06831	652.3	0.3024	720.1	0.35779	791.3	0.33785	865.1	0.39641
590.5	0.06729	652.4	0.29733	720.2	0.36152	791.4	0.34018	865.2	0.39641
591	0.06638	652.5	0.29354	720.3	0.36512	791.5	0.34291	865.3	0.39587
591.5	0.06577	652.6	0.29051	720.4	0.36729	791.6	0.3466	865.4	0.39605
592	0.06546	652.7	0.28699	720.5	0.36959	791.7	0.35223	865.5	0.39605
592.5	0.06495	652.8	0.28482	720.6	0.36984	791.8	0.35813	865.6	0.39587
593	0.06455	652.9	0.28368	720.7	0.36984	791.9	0.36429	865.7	0.39641
593.5	0.06455	653	0.28255	720.8	0.36959	792	0.37307	865.8	0.3935
594	0.06455	653.1	0.28141	720.9	0.36858	792.1	0.38253	865.9	0.39413
594.5	0.06444	653.2	0.27951	721	0.36704	792.2	0.39198	866	0.39413
595	0.06424	653.3	0.278	721.1	0.36551	792.3	0.40193	866.1	0.39386
		653.4	0.27697	721.2	0.36603	792.4	0.41217	866.2	0.39386
		653.5	0.27572	721.3	0.36411	792.5	0.42225	866.3	0.3935
		653.6	0.27383	721.4	0.36194	792.6	0.4312	866.4	0.39368
		653.7	0.27214	721.5	0.36092	792.7	0.43851	866.5	0.39604
		653.8	0.27004	721.6	0.35938	792.8	0.44324	866.6	0.39568
		653.9	0.26863	721.7	0.35732	792.9	0.44751	866.7	0.39613
		654	0.26673	721.8	0.35669	793	0.45019	866.8	0.39558
		654.1	0.26559	721.9	0.35603	793.1	0.45242	866.9	0.39576
		654.2	0.26483	722	0.35501	793.2	0.45406	867	0.39685
		654.3	0.26435	722.1	0.35257	793.3	0.45611	867.1	0.39622
		654.4	0.26352	722.2	0.35205	793.4	0.45734	867.2	0.39749
		654.5	0.26218	722.3	0.35026	793.5	0.45774	867.3	0.3963
		654.6	0.2619	722.4	0.34884	793.6	0.45774	867.4	0.39585
		654.7	0.26114	722.5	0.34755	793.7	0.46036	867.5	0.39612
		654.8	0.26038	722.6	0.34728	793.8	0.4579	867.6	0.39676
		654.9	0.2601	722.7	0.34485	793.9	0.45544	867.7	0.39785
		655	0.25896	722.8	0.34241	794	0.45194	867.8	0.39859
		655	0.25773	722.9	0.34024	794.1	0.44683	867.9	0.39922
		655.5	0.25516	723	0.33691	794.2	0.44246	868	0.40279
		656	0.25335	723.1	0.33372	794.3	0.43718	868.1	0.40526
		656.5	0.25259	723.2	0.33064	794.4	0.43279	868.2	0.40644
		657	0.25165	723.3	0.32795	794.5	0.4264	868.3	0.4091
		657.5	0.25108	723.4	0.32475	794.6	0.42223	868.4	0.41074
		658	0.25024	723.5	0.32178	794.7	0.41853	868.5	0.4133
		658.5	0.24929	723.6	0.31831	794.8	0.41573	868.6	0.41669
		659	0.24892	723.7	0.31714	794.9	0.41302	868.7	0.42099
		659.5	0.24863	723.8	0.31495	795	0.41015	868.8	0.42485
		660	0.2475	723.9	0.31326	795.1	0.41007	868.9	0.42759
				724	0.31196	795.2	0.40843	869	0.43171
				724.1	0.3113	795.3	0.40637	869.1	0.43603
				724.2	0.31014	795.4	0.40432	869.2	0.44086
				724.3	0.30922	795.5	0.40251	869.3	0.44681
				724.4	0.30818	795.6	0.40004	869.4	0.45409
				724.5	0.30714	795.7	0.39856	869.5	0.45867
				724.6	0.30637	795.8	0.39486	869.6	0.46346
				724.7	0.3047	795.9	0.39297	869.7	0.46667
				724.8	0.3025	796	0.3905	869.8	0.46942
				724.9	0.30134	796.1	0.38803	869.9	0.47079
				725	0.2994	796.2	0.38664	870	0.47122
				725.1	0.29808	796.3	0.38433	870.1	0.47144
				725.2	0.29704	796.4	0.3831	870.2	0.4689
				725.3	0.29576	796.5	0.383	870.3	0.46731
				725.4	0.29437	796.6	0.38079	870.4	0.46636
				725.5	0.29469	796.7	0.37863	870.5	0.46474
				725.6	0.29357	796.8	0.37739	870.6	0.46198
				725.7	0.29323	796.9	0.37492	870.7	0.45876
				725.8	0.29208	797	0.37384	870.8	0.45873
				725.9	0.29103	797.1	0.37261	870.9	0.45689
				726	0.29092	797.2	0.37137	871	0.4548
				726.1	0.29037	797.3	0.37013	871.1	0.4525
				726.2	0.2901	797.4	0.36849	871.2	0.45066
				726.3	0.28894	797.5	0.36714	871.3	0.44948
				726.4	0.28844	797.6	0.36673	871.4	0.44831
				726.5	0.28778	797.7	0.36549	871.5	0.44396
				726.6	0.2874	797.8	0.36425	871.6	0.44278
				726.7	0.28701	797.9	0.3644	871.7	0.4414
				726.8	0.28673	798	0.36302	871.8	0.44099
				726.9	0.28751	795	0.41157	871.9	0.43915
				727	0.28723	795.5	0.4021	872	0.4412
				727.1	0.28696	796	0.39222	872.1	0.44048
				727.2	0.28696	796.5	0.38265	872.2	0.4391
				727.3	0.28657	797	0.37415	872.3	0.43777
				727.4	0.2858	797.5	0.36842	872.4	0.43746
				727.5	0.28563	798	0.36388	872.5	0.43607
				727.6	0.28585	798.5	0.36114	872.6	0.43285
				727.7	0.28497	799	0.35772	872.7	0.43147
				727.8	0.28381	799.5	0.35553	872.8	0.43055
				727.9	0.28403	800	0.35402	872.9	0.42936
				728	0.28364	800.5	0.35444	873	0.42798
				728	0.28364	801	0.35364	873	0.42798
				728.5	0.28319	801.5	0.3531	873.5	0.42639
				729	0.28303	802	0.35286	874	0.42467
				729.5	0.28236	802.5	0.35244	874.5	0.4244
				730	0.28163	803	0.35217	875	0.42321
				730.5	0.28047	803.5	0.35122	875.5	0.42268
				731	0.28019	804	0.35095	876	0.42009
				731.5	0.27974	804.5	0.35055	876.5	0.41882
				732	0.27872	805	0.35001	877	0.418
				732.5	0.27783			877.5	0.4182
				733	0.27755			878	0.41719
				733.5	0.27705			878.5	0.41886
				734	0.27699			879	0.41886
				734.5	0.27816			879.5	0.4192
				735	0.27848			880	0.41913
