# Supplementary material for: Interplay between disorder and electronic correlations in compositionally complex alloys
Source: Nat Commun. 2024 Sep 12;15:7983. doi: 10.1038/s41467-024-52349-8 (PMC11393320; doi:10.1038/s41467-024-52349-8)
Supplement: Supplementary file 3 — Source Data [file 41467_2024_52349_MOESM3_ESM.zip › Source Data F2a - EDC maxima.xlsx]

## Sheet: Subfigure (a) - EDC
Cr		Mn		Fe		Co		Ni
Binding energy (eV)	Intensity (arb. Units)	Binding energy (eV)	Intensity (arb. Units)	Binding energy (eV)	Intensity (arb. Units)	Binding energy (eV)	Intensity (arb. Units)	Binding energy (eV)	Intensity (arb. Units)
-13.45	0	-13.4942	0	-13.5571	0	-13.6254	0	-13.7252	0
-13.4256	0	-13.4699	0	-13.5327	0.0398	-13.6009	0	-13.7007	0
-13.4013	0	-13.4455	0	-13.5083	0.11301	-13.5765	0	-13.6761	0
-13.377	0	-13.4212	0	-13.484	0.16849	-13.552	0	-13.6516	0
-13.3526	0.01816	-13.3968	0	-13.4596	0.20546	-13.5275	0.0268	-13.6271	0
-13.3283	0.05363	-13.3725	0.01497	-13.4353	0.24002	-13.5031	0.045	-13.6026	0
-13.304	0.08424	-13.3481	0.02923	-13.4109	0.27572	-13.4786	0.10068	-13.5781	0.025
-13.2796	0.10681	-13.3238	0.05915	-13.3865	0.30686	-13.4542	0.13456	-13.5536	0.06478
-13.2553	0.12242	-13.2994	0.07873	-13.3622	0.34283	-13.4297	0.16034	-13.529	0.10248
-13.2309	0.1359	-13.2751	0.09497	-13.3378	0.36979	-13.4052	0.18254	-13.5045	0.12767
-13.2066	0.15338	-13.2507	0.11257	-13.3134	0.38363	-13.3808	0.20093	-13.48	0.14542
-13.1823	0.17484	-13.2264	0.12738	-13.2891	0.39294	-13.3563	0.21729	-13.4555	0.15775
-13.1579	0.18512	-13.202	0.13641	-13.2647	0.40688	-13.3318	0.23361	-13.431	0.17359
-13.1336	0.19126	-13.1777	0.14288	-13.2403	0.40916	-13.3074	0.24356	-13.4065	0.19098
-13.1093	0.19607	-13.1533	0.14915	-13.216	0.41333	-13.2829	0.25082	-13.3819	0.20309
-13.0849	0.20256	-13.129	0.15431	-13.1916	0.41811	-13.2584	0.25927	-13.3574	0.20906
-13.0606	0.20649	-13.1046	0.15924	-13.1672	0.4237	-13.234	0.26434	-13.3329	0.21634
-13.0362	0.20674	-13.0803	0.16359	-13.1429	0.43054	-13.2095	0.26428	-13.3084	0.22539
-13.0119	0.2062	-13.0559	0.16512	-13.1185	0.43227	-13.185	0.26633	-13.2839	0.22828
-12.9876	0.20891	-13.0316	0.16754	-13.0941	0.43074	-13.1606	0.27635	-13.2594	0.22876
-12.9632	0.21026	-13.0072	0.17222	-13.0698	0.43254	-13.1361	0.2853	-13.2348	0.23023
-12.9389	0.21108	-12.9829	0.17511	-13.0454	0.43648	-13.1116	0.28635	-13.2103	0.23073
-12.9146	0.20927	-12.9585	0.17711	-13.021	0.43207	-13.0872	0.28197	-13.1858	0.22931
-12.8902	0.21066	-12.9342	0.17587	-12.9967	0.42846	-13.0627	0.27905	-13.1613	0.2305
-12.8659	0.21213	-12.9098	0.17188	-12.9723	0.43048	-13.0382	0.28094	-13.1368	0.23466
-12.8415	0.21829	-12.8855	0.17018	-12.948	0.43469	-13.0138	0.28353	-13.1123	0.2407
-12.8172	0.21766	-12.8611	0.17219	-12.9236	0.43458	-12.9893	0.28773	-13.0877	0.24368
-12.7929	0.21449	-12.8368	0.17818	-12.8992	0.44057	-12.9648	0.28954	-13.0632	0.24467
-12.7685	0.2173	-12.8124	0.18276	-12.8749	0.44363	-12.9404	0.28898	-13.0387	0.24389
-12.7442	0.2194	-12.7881	0.18475	-12.8505	0.44336	-12.9159	0.28936	-13.0142	0.24307
-12.7198	0.21827	-12.7637	0.18508	-12.8261	0.44544	-12.8915	0.29389	-12.9897	0.24388
-12.6955	0.2182	-12.7394	0.18471	-12.8018	0.44563	-12.867	0.29945	-12.9652	0.24517
-12.6712	0.21863	-12.715	0.18485	-12.7774	0.44892	-12.8425	0.30307	-12.9407	0.25161
-12.6468	0.21909	-12.6907	0.18505	-12.753	0.45787	-12.8181	0.3046	-12.9161	0.25245
-12.6225	0.22128	-12.6663	0.18454	-12.7287	0.46291	-12.7936	0.30722	-12.8916	0.25247
-12.5982	0.22323	-12.642	0.18491	-12.7043	0.46304	-12.7691	0.31081	-12.8671	0.25359
-12.5738	0.2257	-12.6176	0.18936	-12.6799	0.46359	-12.7447	0.31111	-12.8426	0.25482
-12.5495	0.22632	-12.5933	0.19219	-12.6556	0.47075	-12.7202	0.31379	-12.8181	0.25784
-12.5251	0.22678	-12.5689	0.19565	-12.6312	0.47904	-12.6957	0.3188	-12.7936	0.2573
-12.5008	0.22455	-12.5446	0.19762	-12.6068	0.47357	-12.6713	0.32097	-12.769	0.25832
-12.4765	0.2217	-12.5202	0.19784	-12.5825	0.46507	-12.6468	0.32275	-12.7445	0.26593
-12.4521	0.22454	-12.4959	0.19616	-12.5581	0.46768	-12.6223	0.32339	-12.72	0.27177
-12.4278	0.22832	-12.4715	0.19578	-12.5337	0.47055	-12.5979	0.32559	-12.6955	0.27138
-12.4035	0.22904	-12.4472	0.19698	-12.5094	0.46809	-12.5734	0.32447	-12.671	0.27015
-12.3791	0.22822	-12.4228	0.19865	-12.485	0.46653	-12.5489	0.32399	-12.6465	0.27048
-12.3548	0.23057	-12.3985	0.20235	-12.4607	0.47028	-12.5245	0.32867	-12.6219	0.27081
-12.3304	0.23696	-12.3741	0.20291	-12.4363	0.47682	-12.5	0.33649	-12.5974	0.27335
-12.3061	0.24025	-12.3498	0.20214	-12.4119	0.48117	-12.4755	0.33828	-12.5729	0.28194
-12.2818	0.23481	-12.3254	0.20225	-12.3876	0.48774	-12.4511	0.33814	-12.5484	0.28919
-12.2574	0.23164	-12.3011	0.20355	-12.3632	0.48843	-12.4266	0.33812	-12.5239	0.28731
-12.2331	0.23344	-12.2767	0.20263	-12.3388	0.48529	-12.4022	0.34237	-12.4994	0.28516
-12.2088	0.23589	-12.2524	0.20548	-12.3145	0.48808	-12.3777	0.34709	-12.4748	0.28862
-12.1844	0.23648	-12.228	0.20853	-12.2901	0.49185	-12.3532	0.34593	-12.4503	0.29113
-12.1601	0.23715	-12.2037	0.21095	-12.2657	0.49519	-12.3288	0.3394	-12.4258	0.29107
-12.1357	0.23825	-12.1793	0.21604	-12.2414	0.49286	-12.3043	0.34191	-12.4013	0.29035
-12.1114	0.23869	-12.155	0.21694	-12.217	0.49158	-12.2798	0.34859	-12.3768	0.2929
-12.0871	0.23894	-12.1307	0.21491	-12.1926	0.49669	-12.2554	0.35394	-12.3523	0.29765
-12.0627	0.23699	-12.1063	0.21677	-12.1683	0.5018	-12.2309	0.35862	-12.3277	0.30072
-12.0384	0.24069	-12.082	0.22081	-12.1439	0.50716	-12.2064	0.36104	-12.3032	0.30182
-12.0141	0.24588	-12.0576	0.22175	-12.1195	0.51041	-12.182	0.3597	-12.2787	0.30292
-11.9897	0.24384	-12.0333	0.22094	-12.0952	0.5115	-12.1575	0.35969	-12.2542	0.30026
-11.9654	0.24144	-12.0089	0.21929	-12.0708	0.51236	-12.133	0.36158	-12.2297	0.29928
-11.941	0.24276	-11.9846	0.21932	-12.0464	0.51296	-12.1086	0.36589	-12.2052	0.30053
-11.9167	0.24679	-11.9602	0.22395	-12.0221	0.51971	-12.0841	0.37117	-12.1806	0.30774
-11.8924	0.25184	-11.9359	0.22809	-11.9977	0.52004	-12.0596	0.3746	-12.1561	0.31117
-11.868	0.25264	-11.9115	0.22993	-11.9734	0.51617	-12.0352	0.37844	-12.1316	0.30645
-11.8437	0.25096	-11.8872	0.22889	-11.949	0.51204	-12.0107	0.3833	-12.1071	0.31246
-11.8194	0.2472	-11.8628	0.22939	-11.9246	0.51116	-11.9862	0.38353	-12.0826	0.31652
-11.795	0.24567	-11.8385	0.2347	-11.9003	0.51362	-11.9618	0.38399	-12.0581	0.31763
-11.7707	0.24845	-11.8141	0.23873	-11.8759	0.51965	-11.9373	0.38608	-12.0335	0.32334
-11.7463	0.25244	-11.7898	0.23943	-11.8515	0.52586	-11.9129	0.39016	-12.009	0.32553
-11.722	0.25414	-11.7654	0.24011	-11.8272	0.5292	-11.8884	0.3934	-11.9845	0.32545
-11.6977	0.25706	-11.7411	0.23857	-11.8028	0.5307	-11.8639	0.39449	-11.96	0.32557
-11.6733	0.25628	-11.7167	0.24012	-11.7784	0.53698	-11.8395	0.39948	-11.9355	0.32968
-11.649	0.25522	-11.6924	0.24461	-11.7541	0.53448	-11.815	0.40223	-11.911	0.33587
-11.6246	0.25472	-11.668	0.24793	-11.7297	0.53001	-11.7905	0.40088	-11.8864	0.34139
-11.6003	0.25415	-11.6437	0.25018	-11.7053	0.53557	-11.7661	0.40586	-11.8619	0.33978
-11.576	0.26091	-11.6193	0.25311	-11.681	0.54269	-11.7416	0.40814	-11.8374	0.33645
-11.5516	0.26634	-11.595	0.25411	-11.6566	0.54634	-11.7171	0.40646	-11.8129	0.33297
-11.5273	0.27031	-11.5706	0.25405	-11.6322	0.55183	-11.6927	0.40667	-11.7884	0.33398
-11.503	0.26958	-11.5463	0.25257	-11.6079	0.55249	-11.6682	0.41073	-11.7639	0.33965
-11.4786	0.2663	-11.5219	0.25128	-11.5835	0.5479	-11.6437	0.4155	-11.7393	0.34604
-11.4543	0.26654	-11.4976	0.25249	-11.5591	0.54091	-11.6193	0.41883	-11.7148	0.35325
-11.4299	0.26718	-11.4732	0.25667	-11.5348	0.53847	-11.5948	0.42357	-11.6903	0.35738
-11.4056	0.26695	-11.4489	0.25696	-11.5104	0.54362	-11.5703	0.43146	-11.6658	0.35702
-11.3813	0.26353	-11.4245	0.25614	-11.4861	0.55623	-11.5459	0.43512	-11.6413	0.35088
-11.3569	0.26125	-11.4002	0.26051	-11.4617	0.56384	-11.5214	0.43498	-11.6168	0.34405
-11.3326	0.26607	-11.3758	0.26454	-11.4373	0.56312	-11.4969	0.43705	-11.5922	0.34548
-11.3083	0.27272	-11.3515	0.26741	-11.413	0.55849	-11.4725	0.44129	-11.5677	0.35569
-11.2839	0.27443	-11.3271	0.27065	-11.3886	0.55396	-11.448	0.44342	-11.5432	0.36318
-11.2596	0.27423	-11.3028	0.2714	-11.3642	0.55763	-11.4236	0.44502	-11.5187	0.36389
-11.2352	0.27199	-11.2784	0.27042	-11.3399	0.56323	-11.3991	0.44633	-11.4942	0.36813
-11.2109	0.2736	-11.2541	0.27074	-11.3155	0.55766	-11.3746	0.45185	-11.4697	0.37527
-11.1866	0.27749	-11.2297	0.2748	-11.2911	0.55487	-11.3502	0.4551	-11.4452	0.37946
-11.1622	0.27673	-11.2054	0.27965	-11.2668	0.5611	-11.3257	0.45718	-11.4206	0.37762
-11.1379	0.27311	-11.181	0.28296	-11.2424	0.56568	-11.3012	0.45677	-11.3961	0.37582
-11.1136	0.27469	-11.1567	0.28336	-11.218	0.57042	-11.2768	0.45838	-11.3716	0.37472
-11.0892	0.2777	-11.1323	0.2835	-11.1937	0.57258	-11.2523	0.46057	-11.3471	0.37151
-11.0649	0.27834	-11.108	0.28307	-11.1693	0.56578	-11.2278	0.45776	-11.3226	0.37091
-11.0405	0.28029	-11.0836	0.2838	-11.1449	0.56491	-11.2034	0.456	-11.2981	0.3792
-11.0162	0.28379	-11.0593	0.28386	-11.1206	0.57511	-11.1789	0.46232	-11.2735	0.38838
-10.9919	0.28377	-11.0349	0.28805	-11.0962	0.57893	-11.1544	0.47381	-11.249	0.39088
-10.9675	0.28327	-11.0106	0.29045	-11.0718	0.58265	-11.13	0.47552	-11.2245	0.39044
-10.9432	0.28507	-10.9862	0.29162	-11.0475	0.58451	-11.1055	0.47437	-11.2	0.39585
-10.9189	0.28822	-10.9619	0.29529	-11.0231	0.57628	-11.081	0.47029	-11.1755	0.39838
-10.8945	0.28665	-10.9375	0.29605	-10.9988	0.57288	-11.0566	0.47002	-11.151	0.397
-10.8702	0.28423	-10.9132	0.29461	-10.9744	0.5781	-11.0321	0.48163	-11.1264	0.40001
-10.8458	0.28304	-10.8888	0.29634	-10.95	0.57921	-11.0076	0.48474	-11.1019	0.3998
-10.8215	0.2841	-10.8645	0.29952	-10.9257	0.57888	-10.9832	0.48578	-11.0774	0.39843
-10.7972	0.28439	-10.8401	0.30328	-10.9013	0.58805	-10.9587	0.48852	-11.0529	0.39742
-10.7728	0.28424	-10.8158	0.30535	-10.8769	0.59611	-10.9342	0.48696	-11.0284	0.40026
-10.7485	0.28552	-10.7914	0.30593	-10.8526	0.5959	-10.9098	0.48425	-11.0039	0.40868
-10.7241	0.28711	-10.7671	0.30663	-10.8282	0.59151	-10.8853	0.48817	-10.9793	0.41278
-10.6998	0.2891	-10.7427	0.30765	-10.8038	0.59043	-10.8609	0.49415	-10.9548	0.41644
-10.6755	0.29529	-10.7184	0.30921	-10.7795	0.59054	-10.8364	0.49774	-10.9303	0.41396
-10.6511	0.29816	-10.694	0.31271	-10.7551	0.5941	-10.8119	0.49735	-10.9058	0.4082
-10.6268	0.29973	-10.6697	0.31452	-10.7307	0.60169	-10.7875	0.50218	-10.8813	0.40914
-10.6025	0.29964	-10.6453	0.31213	-10.7064	0.6061	-10.763	0.50476	-10.8568	0.40968
-10.5781	0.30018	-10.621	0.30983	-10.682	0.60033	-10.7385	0.50298	-10.8322	0.41537
-10.5538	0.29857	-10.5966	0.30966	-10.6576	0.59256	-10.7141	0.50069	-10.8077	0.42315
-10.5294	0.29707	-10.5723	0.31462	-10.6333	0.59292	-10.6896	0.50132	-10.7832	0.42571
-10.5051	0.29979	-10.5479	0.3195	-10.6089	0.60038	-10.6651	0.50097	-10.7587	0.42572
-10.4808	0.29989	-10.5236	0.32253	-10.5845	0.60954	-10.6407	0.50042	-10.7342	0.43057
-10.4564	0.30055	-10.4992	0.32055	-10.5602	0.61059	-10.6162	0.5048	-10.7097	0.43686
-10.4321	0.30086	-10.4749	0.32234	-10.5358	0.60249	-10.5917	0.5093	-10.6851	0.43698
-10.4078	0.30128	-10.4506	0.32567	-10.5115	0.60373	-10.5673	0.51159	-10.6606	0.43742
-10.3834	0.30266	-10.4262	0.32595	-10.4871	0.61078	-10.5428	0.51299	-10.6361	0.43715
-10.3591	0.30516	-10.4019	0.32849	-10.4627	0.6112	-10.5183	0.51557	-10.6116	0.43567
-10.3347	0.30448	-10.3775	0.33096	-10.4384	0.61143	-10.4939	0.51497	-10.5871	0.43357
-10.3104	0.30404	-10.3532	0.32763	-10.414	0.61016	-10.4694	0.5114	-10.5626	0.43778
-10.2861	0.30398	-10.3288	0.32457	-10.3896	0.60596	-10.4449	0.51108	-10.538	0.44484
-10.2617	0.30183	-10.3045	0.32693	-10.3653	0.61363	-10.4205	0.51693	-10.5135	0.45026
-10.2374	0.30247	-10.2801	0.33223	-10.3409	0.62023	-10.396	0.52532	-10.489	0.44665
-10.2131	0.30514	-10.2558	0.33543	-10.3165	0.62815	-10.3716	0.5254	-10.4645	0.4424
-10.1887	0.30932	-10.2314	0.33447	-10.2922	0.63345	-10.3471	0.52735	-10.44	0.44075
-10.1644	0.30946	-10.2071	0.33095	-10.2678	0.63304	-10.3226	0.53227	-10.4155	0.44729
-10.14	0.30913	-10.1827	0.33453	-10.2434	0.63553	-10.2982	0.53582	-10.3909	0.45646
-10.1157	0.31136	-10.1584	0.34278	-10.2191	0.63336	-10.2737	0.53174	-10.3664	0.46218
-10.0914	0.31416	-10.134	0.34908	-10.1947	0.62611	-10.2492	0.52914	-10.3419	0.45762
-10.067	0.31387	-10.1097	0.35546	-10.1703	0.62459	-10.2248	0.52662	-10.3174	0.45253
-10.0427	0.31226	-10.0853	0.35272	-10.146	0.62829	-10.2003	0.52954	-10.2929	0.45626
-10.0184	0.31671	-10.061	0.34537	-10.1216	0.63073	-10.1758	0.53806	-10.2684	0.46048
-9.99401	0.31999	-10.0366	0.34431	-10.0972	0.63395	-10.1514	0.54605	-10.2438	0.46398
-9.96968	0.31751	-10.0123	0.34766	-10.0729	0.63601	-10.1269	0.53982	-10.2193	0.46913
-9.94534	0.31269	-9.98791	0.35355	-10.0485	0.63423	-10.1024	0.53727	-10.1948	0.47259
-9.921	0.31297	-9.96357	0.35485	-10.0242	0.63159	-10.078	0.541	-10.1703	0.47365
-9.89666	0.32204	-9.93922	0.34912	-9.99979	0.631	-10.0535	0.54044	-10.1458	0.47219
-9.87233	0.32774	-9.91487	0.34834	-9.97542	0.63258	-10.029	0.53618	-10.1213	0.47404
-9.84799	0.32444	-9.89052	0.35235	-9.95106	0.62992	-10.0046	0.54287	-10.0968	0.47297
-9.82365	0.31959	-9.86617	0.35289	-9.92669	0.63723	-9.98011	0.54524	-10.0722	0.46966
-9.79931	0.31918	-9.84182	0.35461	-9.90233	0.64674	-9.95565	0.55119	-10.0477	0.4697
-9.77497	0.32361	-9.81747	0.36	-9.87796	0.64714	-9.93118	0.55185	-10.0232	0.47527
-9.75064	0.32846	-9.79312	0.36363	-9.8536	0.64317	-9.90672	0.54594	-9.99868	0.4796
-9.7263	0.32895	-9.76877	0.36526	-9.82923	0.64459	-9.88225	0.54463	-9.97417	0.48339
-9.70196	0.32751	-9.74442	0.3667	-9.80487	0.65366	-9.85779	0.54229	-9.94965	0.47586
-9.67762	0.327	-9.72007	0.36702	-9.7805	0.65617	-9.83332	0.54543	-9.92514	0.47172
-9.65329	0.3276	-9.69572	0.36556	-9.75614	0.65973	-9.80886	0.54583	-9.90062	0.47555
-9.62895	0.32934	-9.67137	0.36658	-9.73177	0.66758	-9.78439	0.54604	-9.8761	0.48446
-9.60461	0.3333	-9.64702	0.36686	-9.70741	0.66895	-9.75993	0.54698	-9.85159	0.48955
-9.58027	0.33465	-9.62268	0.36602	-9.68304	0.66361	-9.73546	0.55389	-9.82707	0.48942
-9.55593	0.3351	-9.59833	0.36606	-9.65867	0.6556	-9.71099	0.55799	-9.80255	0.49239
-9.5316	0.32976	-9.57398	0.37157	-9.63431	0.65183	-9.68653	0.55861	-9.77804	0.49819
-9.50726	0.33298	-9.54963	0.37664	-9.60994	0.6533	-9.66206	0.55941	-9.75352	0.49755
-9.48292	0.3372	-9.52528	0.37797	-9.58558	0.66233	-9.6376	0.55325	-9.729	0.49282
-9.45858	0.33821	-9.50093	0.3759	-9.56121	0.67204	-9.61313	0.55244	-9.70449	0.49764
-9.43425	0.33352	-9.47658	0.37274	-9.53685	0.67539	-9.58867	0.55753	-9.67997	0.50537
-9.40991	0.33568	-9.45223	0.37171	-9.51248	0.67774	-9.5642	0.56561	-9.65546	0.50404
-9.38557	0.33776	-9.42788	0.37635	-9.48812	0.68067	-9.53974	0.57329	-9.63094	0.50549
-9.36123	0.34022	-9.40353	0.37721	-9.46375	0.68148	-9.51527	0.57234	-9.60642	0.50485
-9.33689	0.3407	-9.37918	0.37659	-9.43939	0.68433	-9.49081	0.57107	-9.58191	0.51208
-9.31256	0.34093	-9.35483	0.37575	-9.41502	0.68332	-9.46634	0.57122	-9.55739	0.52169
-9.28822	0.34245	-9.33048	0.376	-9.39066	0.68234	-9.44188	0.57095	-9.53287	0.51985
-9.26388	0.34423	-9.30613	0.37806	-9.36629	0.67849	-9.41741	0.57471	-9.50836	0.51873
-9.23954	0.3363	-9.28179	0.37973	-9.34193	0.67885	-9.39295	0.57338	-9.48384	0.52755
-9.21521	0.32952	-9.25744	0.38248	-9.31756	0.68416	-9.36848	0.57187	-9.45932	0.5287
-9.19087	0.33772	-9.23309	0.37867	-9.2932	0.69184	-9.34402	0.57103	-9.43481	0.52765
-9.16653	0.34709	-9.20874	0.3801	-9.26883	0.69524	-9.31955	0.57261	-9.41029	0.52937
-9.14219	0.3489	-9.18439	0.3837	-9.24447	0.69225	-9.29509	0.5728	-9.38578	0.53792
-9.11785	0.3497	-9.16004	0.38168	-9.2201	0.69272	-9.27062	0.57391	-9.36126	0.54853
-9.09352	0.34824	-9.13569	0.38268	-9.19574	0.69829	-9.24616	0.58018	-9.33674	0.54601
-9.06918	0.34526	-9.11134	0.38674	-9.17137	0.70612	-9.22169	0.58265	-9.31223	0.54746
-9.04484	0.34348	-9.08699	0.38964	-9.14701	0.70311	-9.19723	0.58135	-9.28771	0.55224
-9.0205	0.34571	-9.06264	0.3925	-9.12264	0.70048	-9.17276	0.57881	-9.26319	0.55493
-8.99616	0.35392	-9.03829	0.39264	-9.09828	0.7071	-9.1483	0.57886	-9.23868	0.5584
-8.97183	0.35736	-9.01394	0.38999	-9.07391	0.70726	-9.12383	0.5764	-9.21416	0.56471
-8.94749	0.35491	-8.98959	0.39528	-9.04955	0.70686	-9.09937	0.57382	-9.18964	0.56523
-8.92315	0.35351	-8.96525	0.39854	-9.02518	0.71257	-9.0749	0.57801	-9.16513	0.56226
-8.89881	0.35402	-8.9409	0.39786	-9.00082	0.71167	-9.05044	0.58201	-9.14061	0.56755
-8.87448	0.34997	-8.91655	0.39387	-8.97645	0.71554	-9.02597	0.58323	-9.1161	0.58082
-8.85014	0.34512	-8.8922	0.38987	-8.95209	0.7233	-9.00151	0.58502	-9.09158	0.58786
-8.8258	0.34887	-8.86785	0.39095	-8.92772	0.73171	-8.97704	0.58875	-9.06706	0.58545
-8.80146	0.35471	-8.8435	0.39906	-8.90336	0.73335	-8.95258	0.59321	-9.04255	0.58337
-8.77712	0.35385	-8.81915	0.40241	-8.87899	0.72484	-8.92811	0.59171	-9.01803	0.59305
-8.75279	0.35273	-8.7948	0.40277	-8.85463	0.71751	-8.90365	0.59197	-8.99351	0.59989
-8.72845	0.35071	-8.77045	0.40489	-8.83026	0.72135	-8.87918	0.59705	-8.969	0.59582
-8.70411	0.3501	-8.7461	0.40729	-8.8059	0.72815	-8.85472	0.60015	-8.94448	0.59993
-8.67977	0.35376	-8.72175	0.40668	-8.78153	0.72826	-8.83025	0.59348	-8.91996	0.60854
-8.65544	0.3593	-8.6974	0.40706	-8.75717	0.73372	-8.80579	0.59133	-8.89545	0.61184
-8.6311	0.35839	-8.67305	0.40819	-8.7328	0.73577	-8.78132	0.58868	-8.87093	0.62037
-8.60676	0.35473	-8.6487	0.41551	-8.70844	0.73534	-8.75686	0.58516	-8.84642	0.63302
-8.58242	0.35709	-8.62436	0.42095	-8.68407	0.7388	-8.73239	0.59241	-8.8219	0.64318
-8.55808	0.35978	-8.60001	0.41577	-8.65971	0.74756	-8.70793	0.59435	-8.79738	0.64893
-8.53375	0.35997	-8.57566	0.40831	-8.63534	0.75335	-8.68346	0.5908	-8.77287	0.64855
-8.50941	0.36096	-8.55131	0.40657	-8.61098	0.75075	-8.659	0.5956	-8.74835	0.64986
-8.48507	0.36036	-8.52696	0.41259	-8.58661	0.7554	-8.63453	0.60053	-8.72383	0.65307
-8.46073	0.36379	-8.50261	0.41539	-8.56225	0.75366	-8.61007	0.60168	-8.69932	0.65502
-8.4364	0.36918	-8.47826	0.41388	-8.53788	0.75036	-8.5856	0.606	-8.6748	0.65364
-8.41206	0.37107	-8.45391	0.41902	-8.51352	0.75234	-8.56114	0.61274	-8.65028	0.65603
-8.38772	0.36872	-8.42956	0.42376	-8.48915	0.76429	-8.53667	0.61719	-8.62577	0.66562
-8.36338	0.36853	-8.40521	0.42112	-8.46479	0.76981	-8.51221	0.61715	-8.60125	0.68464
-8.33904	0.37044	-8.38086	0.42045	-8.44042	0.76987	-8.48774	0.61539	-8.57673	0.6956
-8.31471	0.37019	-8.35651	0.42023	-8.41606	0.76783	-8.46328	0.61159	-8.55222	0.69278
-8.29037	0.36631	-8.33216	0.42	-8.39169	0.76558	-8.43881	0.61767	-8.5277	0.69727
-8.26603	0.36765	-8.30781	0.42247	-8.36733	0.76689	-8.41435	0.62393	-8.50319	0.70895
-8.24169	0.37117	-8.28347	0.42384	-8.34296	0.77959	-8.38988	0.62374	-8.47867	0.72528
-8.21735	0.37345	-8.25912	0.42293	-8.3186	0.77609	-8.36542	0.62326	-8.45415	0.73176
-8.19302	0.37641	-8.23477	0.43022	-8.29423	0.77377	-8.34095	0.62803	-8.42964	0.73255
-8.16868	0.3806	-8.21042	0.43563	-8.26987	0.7843	-8.31649	0.62596	-8.40512	0.7368
-8.14434	0.38035	-8.18607	0.43599	-8.2455	0.78773	-8.29202	0.62789	-8.3806	0.73411
-8.12	0.38111	-8.16172	0.43457	-8.22114	0.78503	-8.26756	0.63472	-8.35609	0.73532
-8.09567	0.38164	-8.13737	0.43966	-8.19677	0.78592	-8.24309	0.63446	-8.33157	0.74374
-8.07133	0.38367	-8.11302	0.44219	-8.17241	0.79826	-8.21863	0.63334	-8.30705	0.74734
-8.04699	0.3887	-8.08867	0.43958	-8.14804	0.80323	-8.19416	0.63708	-8.28254	0.74762
-8.02265	0.38862	-8.06432	0.43936	-8.12368	0.8023	-8.1697	0.64009	-8.25802	0.75231
-7.99831	0.38569	-8.03997	0.44725	-8.09931	0.80005	-8.14523	0.63644	-8.23351	0.76623
-7.97398	0.38299	-8.01562	0.45568	-8.07495	0.80012	-8.12077	0.63084	-8.20899	0.77925
-7.94964	0.38364	-7.99127	0.45491	-8.05058	0.81037	-8.0963	0.63069	-8.18447	0.79309
-7.9253	0.38651	-7.96693	0.44678	-8.02622	0.82959	-8.07184	0.63852	-8.15996	0.81259
-7.90096	0.38603	-7.94258	0.44678	-8.00185	0.83359	-8.04737	0.65244	-8.13544	0.82772
-7.87663	0.38837	-7.91823	0.44889	-7.97749	0.82605	-8.02291	0.65789	-8.11092	0.82216
-7.85229	0.38946	-7.89388	0.45624	-7.95312	0.82151	-7.99844	0.66218	-8.08641	0.81126
-7.82795	0.38883	-7.86953	0.46686	-7.92876	0.81525	-7.97397	0.66619	-8.06189	0.81903
-7.80361	0.39161	-7.84518	0.46874	-7.90439	0.81872	-7.94951	0.6587	-8.03737	0.83295
-7.77927	0.39607	-7.82083	0.4648	-7.88003	0.82546	-7.92504	0.649	-8.01286	0.84407
-7.75494	0.40113	-7.79648	0.46199	-7.85566	0.82133	-7.90058	0.64837	-7.98834	0.86207
-7.7306	0.4042	-7.77213	0.46292	-7.8313	0.81829	-7.87611	0.65521	-7.96383	0.86944
-7.70626	0.40242	-7.74778	0.46456	-7.80693	0.82719	-7.85165	0.65661	-7.93931	0.87158
-7.68192	0.39888	-7.72343	0.46776	-7.78257	0.83599	-7.82718	0.66479	-7.91479	0.88285
-7.65759	0.40545	-7.69908	0.46754	-7.7582	0.83999	-7.80272	0.66474	-7.89028	0.90604
-7.63325	0.40652	-7.67473	0.47125	-7.73384	0.84128	-7.77825	0.66401	-7.86576	0.90781
-7.60891	0.40258	-7.65038	0.47624	-7.70947	0.85143	-7.75379	0.66388	-7.84124	0.90522
-7.58457	0.40567	-7.62604	0.48062	-7.68511	0.85395	-7.72932	0.67149	-7.81673	0.9042
-7.56023	0.41041	-7.60169	0.48124	-7.66074	0.84764	-7.70486	0.67956	-7.79221	0.91
-7.5359	0.40523	-7.57734	0.48201	-7.63638	0.84247	-7.68039	0.68255	-7.76769	0.91309
-7.51156	0.40957	-7.55299	0.48745	-7.61201	0.83925	-7.65593	0.68635	-7.74318	0.91268
-7.48722	0.41256	-7.52864	0.48864	-7.58765	0.84422	-7.63146	0.69181	-7.71866	0.91374
-7.46288	0.41125	-7.50429	0.48497	-7.56328	0.85223	-7.607	0.69281	-7.69415	0.91967
-7.43855	0.411	-7.47994	0.48639	-7.53892	0.85901	-7.58253	0.68776	-7.66963	0.92927
-7.41421	0.41454	-7.45559	0.49373	-7.51455	0.86715	-7.55807	0.69556	-7.64511	0.93551
-7.38987	0.41406	-7.43124	0.49526	-7.49019	0.86536	-7.5336	0.70649	-7.6206	0.93599
-7.36553	0.41217	-7.40689	0.49478	-7.46582	0.86738	-7.50914	0.70764	-7.59608	0.94118
-7.34119	0.4125	-7.38254	0.49772	-7.44146	0.86204	-7.48467	0.7131	-7.57156	0.94094
-7.31686	0.41269	-7.35819	0.50371	-7.41709	0.86301	-7.46021	0.70467	-7.54705	0.94767
-7.29252	0.41276	-7.33384	0.51064	-7.39273	0.86596	-7.43574	0.70928	-7.52253	0.95219
-7.26818	0.41173	-7.30949	0.51022	-7.36836	0.86474	-7.41128	0.72059	-7.49801	0.9663
-7.24384	0.41534	-7.28515	0.51154	-7.344	0.87179	-7.38681	0.71588	-7.4735	0.97852
-7.2195	0.41957	-7.2608	0.51254	-7.31963	0.87538	-7.36235	0.71003	-7.44898	0.98033
-7.19517	0.42207	-7.23645	0.51402	-7.29527	0.87369	-7.33788	0.70648	-7.42447	0.98843
-7.17083	0.42084	-7.2121	0.51932	-7.2709	0.87476	-7.31342	0.71436	-7.39995	0.99018
-7.14649	0.42153	-7.18775	0.52191	-7.24654	0.88552	-7.28895	0.72793	-7.37543	0.97928
-7.12215	0.42424	-7.1634	0.52556	-7.22217	0.88419	-7.26449	0.72912	-7.35092	0.97492
-7.09782	0.42147	-7.13905	0.52738	-7.19781	0.87493	-7.24002	0.72852	-7.3264	0.9863
-7.07348	0.41988	-7.1147	0.52971	-7.17344	0.87594	-7.21556	0.7329	-7.30188	0.99629
-7.04914	0.41843	-7.09035	0.52684	-7.14908	0.88661	-7.19109	0.72915	-7.27737	0.99181
-7.0248	0.41581	-7.066	0.52351	-7.12471	0.89083	-7.16663	0.72396	-7.25285	0.99167
-7.00046	0.422	-7.04165	0.5247	-7.10035	0.88694	-7.14216	0.72677	-7.22833	0.99116
-6.97613	0.42918	-7.0173	0.52638	-7.07598	0.89351	-7.1177	0.73014	-7.20382	0.98606
-6.95179	0.43391	-6.99295	0.53376	-7.05162	0.89704	-7.09323	0.73104	-7.1793	0.98886
-6.92745	0.43572	-6.9686	0.54131	-7.02725	0.89236	-7.06877	0.74101	-7.15479	0.99452
-6.90311	0.43533	-6.94426	0.54274	-7.00289	0.88829	-7.0443	0.75034	-7.13027	0.99529
-6.87878	0.43418	-6.91991	0.54511	-6.97852	0.89496	-7.01984	0.75097	-7.10575	0.99477
-6.85444	0.43482	-6.89556	0.54789	-6.95416	0.90343	-6.99537	0.73859	-7.08124	1
-6.8301	0.43546	-6.87121	0.54902	-6.92979	0.90221	-6.97091	0.73306	-7.05672	0.99242
-6.80576	0.43572	-6.84686	0.55339	-6.90543	0.90164	-6.94644	0.74821	-7.0322	0.99038
-6.78142	0.44076	-6.82251	0.55723	-6.88106	0.89746	-6.92198	0.75948	-7.00769	0.99642
-6.75709	0.44354	-6.79816	0.5586	-6.8567	0.90534	-6.89751	0.7602	-6.98317	0.99461
-6.73275	0.44249	-6.77381	0.55845	-6.83233	0.91327	-6.87305	0.76238	-6.95865	0.98509
-6.70841	0.43699	-6.74946	0.55317	-6.80797	0.91587	-6.84858	0.76097	-6.93414	0.97865
-6.68407	0.4312	-6.72511	0.54947	-6.7836	0.9058	-6.82412	0.7616	-6.90962	0.96987
-6.65974	0.43241	-6.70076	0.55178	-6.75924	0.89823	-6.79965	0.77004	-6.8851	0.95118
-6.6354	0.44077	-6.67641	0.56159	-6.73487	0.90394	-6.77519	0.77062	-6.86059	0.95494
-6.61106	0.44324	-6.65206	0.57138	-6.71051	0.90978	-6.75072	0.77087	-6.83607	0.96372
-6.58672	0.44805	-6.62772	0.57101	-6.68614	0.9132	-6.72626	0.77371	-6.81156	0.96967
-6.56238	0.45364	-6.60337	0.5708	-6.66178	0.91141	-6.70179	0.77318	-6.78704	0.96988
-6.53805	0.45186	-6.57902	0.57069	-6.63741	0.91836	-6.67733	0.77237	-6.76252	0.96223
-6.51371	0.44813	-6.55467	0.57949	-6.61305	0.91277	-6.65286	0.77044	-6.73801	0.95899
-6.48937	0.44464	-6.53032	0.58703	-6.58868	0.90543	-6.6284	0.77392	-6.71349	0.95673
-6.46503	0.44323	-6.50597	0.58493	-6.56432	0.91899	-6.60393	0.77814	-6.68897	0.95293
-6.4407	0.44265	-6.48162	0.58287	-6.53995	0.92302	-6.57947	0.77591	-6.66446	0.94716
-6.41636	0.44113	-6.45727	0.58521	-6.51559	0.91418	-6.555	0.77843	-6.63994	0.93826
-6.39202	0.44676	-6.43292	0.58924	-6.49122	0.91883	-6.53054	0.78727	-6.61542	0.94033
-6.36768	0.45336	-6.40857	0.597	-6.46686	0.92164	-6.50607	0.79892	-6.59091	0.94417
-6.34334	0.45529	-6.38422	0.60183	-6.44249	0.92192	-6.48161	0.80958	-6.56639	0.93246
-6.31901	0.45627	-6.35987	0.60056	-6.41813	0.91622	-6.45714	0.80692	-6.54188	0.92577
-6.29467	0.45331	-6.33552	0.6019	-6.39376	0.91827	-6.43268	0.80162	-6.51736	0.9276
-6.27033	0.45094	-6.31117	0.60564	-6.3694	0.9281	-6.40821	0.80422	-6.49284	0.92603
-6.24599	0.45265	-6.28683	0.61138	-6.34503	0.92217	-6.38375	0.804	-6.46833	0.92952
-6.22165	0.45878	-6.26248	0.6139	-6.32067	0.92127	-6.35928	0.8043	-6.44381	0.92994
-6.19732	0.46091	-6.23813	0.60727	-6.2963	0.93332	-6.33482	0.8063	-6.41929	0.9306
-6.17298	0.46263	-6.21378	0.60666	-6.27194	0.9374	-6.31035	0.80663	-6.39478	0.9269
-6.14864	0.46491	-6.18943	0.6123	-6.24757	0.93846	-6.28588	0.8021	-6.37026	0.90657
-6.1243	0.46852	-6.16508	0.60891	-6.22321	0.93636	-6.26142	0.79918	-6.34574	0.89574
-6.09997	0.46695	-6.14073	0.61038	-6.19884	0.94184	-6.23695	0.7939	-6.32123	0.88731
-6.07563	0.46523	-6.11638	0.62003	-6.17448	0.94285	-6.21249	0.8043	-6.29671	0.88799
-6.05129	0.46775	-6.09203	0.62506	-6.15011	0.93397	-6.18802	0.81192	-6.2722	0.89438
-6.02695	0.46466	-6.06768	0.62942	-6.12575	0.92983	-6.16356	0.81798	-6.24768	0.89828
-6.00261	0.45992	-6.04333	0.63581	-6.10138	0.93119	-6.13909	0.82251	-6.22316	0.89546
-5.97828	0.45944	-6.01898	0.6435	-6.07702	0.93158	-6.11463	0.82978	-6.19865	0.90439
-5.95394	0.45885	-5.99463	0.63899	-6.05265	0.93125	-6.09016	0.84748	-6.17413	0.90368
-5.9296	0.4572	-5.97028	0.63064	-6.02829	0.93496	-6.0657	0.86077	-6.14961	0.8816
-5.90526	0.46062	-5.94594	0.6295	-6.00392	0.94027	-6.04123	0.86391	-6.1251	0.87274
-5.88093	0.46467	-5.92159	0.62958	-5.97956	0.94563	-6.01677	0.84331	-6.10058	0.86455
-5.85659	0.46195	-5.89724	0.63268	-5.95519	0.9471	-5.9923	0.82557	-6.07606	0.85957
-5.83225	0.45879	-5.87289	0.63314	-5.93083	0.93979	-5.96784	0.83024	-6.05155	0.85691
-5.80791	0.45924	-5.84854	0.63576	-5.90646	0.93459	-5.94337	0.85146	-6.02703	0.85467
-5.78357	0.46157	-5.82419	0.63801	-5.8821	0.93345	-5.91891	0.85382	-6.00252	0.85262
-5.75924	0.46236	-5.79984	0.64266	-5.85773	0.93366	-5.89444	0.83994	-5.978	0.85284
-5.7349	0.46178	-5.77549	0.65275	-5.83337	0.93868	-5.86998	0.84139	-5.95348	0.85207
-5.71056	0.4622	-5.75114	0.65978	-5.809	0.93904	-5.84551	0.84855	-5.92897	0.85376
-5.68622	0.46055	-5.72679	0.66215	-5.78464	0.94135	-5.82105	0.84797	-5.90445	0.85197
-5.66189	0.45857	-5.70244	0.66064	-5.76027	0.94187	-5.79658	0.84357	-5.87993	0.85043
-5.63755	0.45902	-5.67809	0.66034	-5.73591	0.94349	-5.77212	0.84682	-5.85542	0.84898
-5.61321	0.46417	-5.65374	0.65921	-5.71154	0.93907	-5.74765	0.84956	-5.8309	0.8457
-5.58887	0.46842	-5.6294	0.66809	-5.68718	0.94724	-5.72319	0.84906	-5.80638	0.84104
-5.56453	0.46546	-5.60505	0.67968	-5.66281	0.9502	-5.69872	0.85205	-5.78187	0.83613
-5.5402	0.46388	-5.5807	0.67914	-5.63845	0.9499	-5.67426	0.87165	-5.75735	0.82815
-5.51586	0.45755	-5.55635	0.67376	-5.61408	0.95678	-5.64979	0.87869	-5.73284	0.83115
-5.49152	0.46173	-5.532	0.67	-5.58972	0.9694	-5.62533	0.87828	-5.70832	0.83242
-5.46718	0.46958	-5.50765	0.67611	-5.56535	0.98059	-5.60086	0.87689	-5.6838	0.82865
-5.44285	0.47133	-5.4833	0.68226	-5.54099	0.98067	-5.5764	0.87609	-5.65929	0.82216
-5.41851	0.46667	-5.45895	0.68466	-5.51662	0.97371	-5.55193	0.88406	-5.63477	0.81012
-5.39417	0.46742	-5.4346	0.68422	-5.49226	0.96211	-5.52747	0.88746	-5.61025	0.79877
-5.36983	0.47105	-5.41025	0.68206	-5.46789	0.96068	-5.503	0.8855	-5.58574	0.79254
-5.34549	0.4722	-5.3859	0.68482	-5.44353	0.97296	-5.47854	0.89162	-5.56122	0.78551
-5.32116	0.47006	-5.36155	0.69439	-5.41916	0.98087	-5.45407	0.90525	-5.5367	0.78892
-5.29682	0.47248	-5.3372	0.69763	-5.3948	0.9796	-5.42961	0.91555	-5.51219	0.79031
-5.27248	0.47888	-5.31285	0.69528	-5.37043	0.97823	-5.40514	0.91688	-5.48767	0.79027
-5.24814	0.48519	-5.28851	0.69416	-5.34607	0.97622	-5.38068	0.91524	-5.46316	0.79616
-5.2238	0.487	-5.26416	0.6938	-5.3217	0.96045	-5.35621	0.91547	-5.43864	0.80102
-5.19947	0.48041	-5.23981	0.69461	-5.29734	0.9533	-5.33175	0.91989	-5.41412	0.80153
-5.17513	0.47529	-5.21546	0.70032	-5.27297	0.96579	-5.30728	0.92422	-5.38961	0.79885
-5.15079	0.47493	-5.19111	0.70666	-5.24861	0.97418	-5.28282	0.92375	-5.36509	0.79084
-5.12645	0.47479	-5.16676	0.712	-5.22424	0.97512	-5.25835	0.91524	-5.34057	0.78388
-5.10212	0.4694	-5.14241	0.72061	-5.19988	0.96193	-5.23389	0.91703	-5.31606	0.78356
-5.07778	0.46598	-5.11806	0.71745	-5.17551	0.95773	-5.20942	0.92545	-5.29154	0.78259
-5.05344	0.4669	-5.09371	0.71731	-5.15115	0.95472	-5.18496	0.93337	-5.26702	0.78083
-5.0291	0.46758	-5.06936	0.72542	-5.12678	0.96049	-5.16049	0.94577	-5.24251	0.77938
-5.00476	0.47383	-5.04501	0.72915	-5.10242	0.96555	-5.13603	0.95344	-5.21799	0.77399
-4.98043	0.48234	-5.02066	0.73695	-5.07805	0.9763	-5.11156	0.95625	-5.19347	0.77782
-4.95609	0.49202	-4.99631	0.73512	-5.05369	0.97159	-5.0871	0.94947	-5.16896	0.79243
-4.93175	0.48823	-4.97196	0.73587	-5.02932	0.96591	-5.06263	0.94878	-5.14444	0.78802
-4.90741	0.48394	-4.94762	0.73881	-5.00496	0.97951	-5.03817	0.95137	-5.11993	0.7822
-4.88308	0.4844	-4.92327	0.74847	-4.98059	0.99039	-5.0137	0.95803	-5.09541	0.77429
-4.85874	0.48701	-4.89892	0.75064	-4.95623	0.97647	-4.98924	0.95917	-5.07089	0.77485
-4.8344	0.48698	-4.87457	0.75329	-4.93186	0.97626	-4.96477	0.9586	-5.04638	0.76807
-4.81006	0.48584	-4.85022	0.76216	-4.9075	0.98011	-4.94031	0.95645	-5.02186	0.77203
-4.78572	0.48124	-4.82587	0.7704	-4.88313	0.98708	-4.91584	0.95452	-4.99734	0.77329
-4.76139	0.48512	-4.80152	0.76358	-4.85877	0.98612	-4.89138	0.95898	-4.97283	0.77065
-4.73705	0.49053	-4.77717	0.76455	-4.8344	0.98256	-4.86691	0.95775	-4.94831	0.76168
-4.71271	0.49233	-4.75282	0.77462	-4.81004	0.9821	-4.84245	0.96056	-4.92379	0.75814
-4.68837	0.4944	-4.72847	0.78215	-4.78567	0.98868	-4.81798	0.96506	-4.89928	0.75655
-4.66404	0.49699	-4.70412	0.7882	-4.76131	0.99111	-4.79352	0.96755	-4.87476	0.75134
-4.6397	0.49942	-4.67977	0.79284	-4.73694	0.99591	-4.76905	0.96522	-4.85025	0.75781
-4.61536	0.49706	-4.65542	0.79609	-4.71258	0.99052	-4.74459	0.97297	-4.82573	0.74712
-4.59102	0.49732	-4.63107	0.79724	-4.68821	0.97982	-4.72012	0.97735	-4.80121	0.73508
-4.56668	0.49556	-4.60673	0.80944	-4.66385	0.97631	-4.69566	0.97394	-4.7767	0.74413
-4.54235	0.49366	-4.58238	0.81411	-4.63948	0.98435	-4.67119	0.97322	-4.75218	0.74623
-4.51801	0.49665	-4.55803	0.81995	-4.61512	0.98498	-4.64673	0.97591	-4.72766	0.73761
-4.49367	0.50064	-4.53368	0.82925	-4.59075	0.98733	-4.62226	0.97529	-4.70315	0.73494
-4.46933	0.50284	-4.50933	0.83485	-4.56639	0.98948	-4.59779	0.97519	-4.67863	0.73572
-4.445	0.50623	-4.48498	0.84164	-4.54202	0.98752	-4.57333	0.97191	-4.65411	0.73354
-4.42066	0.50815	-4.46063	0.84542	-4.51766	0.98262	-4.54886	0.97073	-4.6296	0.73191
-4.39632	0.50506	-4.43628	0.84706	-4.49329	0.97931	-4.5244	0.97474	-4.60508	0.7335
-4.37198	0.50521	-4.41193	0.84967	-4.46893	0.97498	-4.49993	0.98353	-4.58057	0.72988
-4.34764	0.50905	-4.38758	0.85389	-4.44456	0.97151	-4.47547	0.98504	-4.55605	0.72739
-4.32331	0.51283	-4.36323	0.85356	-4.4202	0.97228	-4.451	0.98443	-4.53153	0.72744
-4.29897	0.50854	-4.33888	0.85777	-4.39583	0.98007	-4.42654	0.98441	-4.50702	0.72993
-4.27463	0.49924	-4.31453	0.86494	-4.37147	0.98926	-4.40207	0.98479	-4.4825	0.73013
-4.25029	0.50295	-4.29019	0.86691	-4.3471	1	-4.37761	0.99063	-4.45798	0.72655
-4.22595	0.51175	-4.26584	0.87339	-4.32274	0.99523	-4.35314	0.99297	-4.43347	0.72442
-4.20162	0.51211	-4.24149	0.88011	-4.29837	0.98587	-4.32868	0.99544	-4.40895	0.72224
-4.17728	0.50915	-4.21714	0.88755	-4.27401	0.98044	-4.30421	1	-4.38443	0.72205
-4.15294	0.50907	-4.19279	0.89566	-4.24964	0.98745	-4.27975	0.99389	-4.35992	0.71809
-4.1286	0.50563	-4.16844	0.90685	-4.22528	0.98465	-4.25528	0.98667	-4.3354	0.70661
-4.10427	0.50339	-4.14409	0.91439	-4.20091	0.97853	-4.23082	0.98825	-4.31089	0.69362
-4.07993	0.50533	-4.11974	0.92309	-4.17655	0.96981	-4.20635	0.99516	-4.28637	0.69542
-4.05559	0.50981	-4.09539	0.93428	-4.15218	0.96692	-4.18189	0.99744	-4.26185	0.70376
-4.03125	0.51052	-4.07104	0.94308	-4.12782	0.96393	-4.15742	0.99399	-4.23734	0.70654
-4.00691	0.51331	-4.04669	0.94612	-4.10345	0.95905	-4.13296	0.99568	-4.21282	0.70589
-3.98258	0.51294	-4.02234	0.94405	-4.07909	0.96214	-4.10849	0.98798	-4.1883	0.71274
-3.95824	0.51711	-3.99799	0.93773	-4.05472	0.95943	-4.08403	0.97971	-4.16379	0.7109
-3.9339	0.51787	-3.97364	0.94909	-4.03036	0.95844	-4.05956	0.98636	-4.13927	0.70229
-3.90956	0.51798	-3.9493	0.95684	-4.00599	0.97083	-4.0351	0.99074	-4.11475	0.70253
-3.88523	0.51518	-3.92495	0.94571	-3.98163	0.97028	-4.01063	0.98631	-4.09024	0.69722
-3.86089	0.5151	-3.9006	0.94034	-3.95726	0.95452	-3.98617	0.98614	-4.06572	0.69181
-3.83655	0.51862	-3.87625	0.93951	-3.9329	0.94296	-3.9617	0.98806	-4.04121	0.69693
-3.81221	0.51948	-3.8519	0.95087	-3.90853	0.94703	-3.93724	0.98875	-4.01669	0.69757
-3.78787	0.51635	-3.82755	0.97446	-3.88417	0.95446	-3.91277	0.98088	-3.99217	0.69052
-3.76354	0.52133	-3.8032	0.98154	-3.8598	0.95554	-3.88831	0.98058	-3.96766	0.6839
-3.7392	0.5224	-3.77885	0.99057	-3.83544	0.94858	-3.86384	0.97908	-3.94314	0.67268
-3.71486	0.52222	-3.7545	0.99438	-3.81107	0.93825	-3.83938	0.97233	-3.91862	0.66863
-3.69052	0.52155	-3.73015	0.99701	-3.78671	0.93649	-3.81491	0.96703	-3.89411	0.67324
-3.66619	0.52492	-3.7058	0.99528	-3.76234	0.93625	-3.79045	0.96783	-3.86959	0.69154
-3.64185	0.52244	-3.68145	0.99997	-3.73798	0.93929	-3.76598	0.96938	-3.84507	0.68634
-3.61751	0.52512	-3.6571	1	-3.71361	0.93579	-3.74152	0.96978	-3.82056	0.67799
-3.59317	0.52693	-3.63275	0.99318	-3.68925	0.9274	-3.71705	0.96915	-3.79604	0.67236
-3.56883	0.53239	-3.60841	0.99979	-3.66488	0.92192	-3.69259	0.96579	-3.77153	0.66646
-3.5445	0.53312	-3.58406	0.99224	-3.64052	0.91479	-3.66812	0.96655	-3.74701	0.66007
-3.52016	0.53283	-3.55971	0.98854	-3.61615	0.91526	-3.64366	0.96737	-3.72249	0.65965
-3.49582	0.53314	-3.53536	0.99439	-3.59179	0.91611	-3.61919	0.97067	-3.69798	0.66058
-3.47148	0.52664	-3.51101	0.98946	-3.56742	0.911	-3.59473	0.96706	-3.67346	0.65405
-3.44715	0.52587	-3.48666	0.99303	-3.54306	0.91214	-3.57026	0.95721	-3.64894	0.65353
-3.42281	0.53226	-3.46231	0.99762	-3.51869	0.91895	-3.5458	0.94323	-3.62443	0.64494
-3.39847	0.53838	-3.43796	0.9896	-3.49433	0.91456	-3.52133	0.93605	-3.59991	0.63947
-3.37413	0.5392	-3.41361	0.98047	-3.46996	0.91256	-3.49687	0.94029	-3.57539	0.65347
-3.34979	0.53848	-3.38926	0.978	-3.4456	0.90672	-3.4724	0.94326	-3.55088	0.65707
-3.32546	0.54122	-3.36491	0.9771	-3.42123	0.8965	-3.44794	0.93755	-3.52636	0.65203
-3.30112	0.54693	-3.34056	0.97126	-3.39687	0.89802	-3.42347	0.92807	-3.50185	0.64522
-3.27678	0.54812	-3.31621	0.96889	-3.3725	0.88844	-3.39901	0.9194	-3.47733	0.63831
-3.25244	0.54984	-3.29187	0.95819	-3.34814	0.88098	-3.37454	0.92132	-3.45281	0.63188
-3.2281	0.55345	-3.26752	0.94745	-3.32377	0.88383	-3.35008	0.92009	-3.4283	0.63199
-3.20377	0.5573	-3.24317	0.94265	-3.29941	0.87967	-3.32561	0.92136	-3.40378	0.62279
-3.17943	0.55944	-3.21882	0.94086	-3.27504	0.86849	-3.30115	0.91807	-3.37926	0.62158
-3.15509	0.56571	-3.19447	0.94809	-3.25068	0.85428	-3.27668	0.90347	-3.35475	0.61982
-3.13075	0.56758	-3.17012	0.94791	-3.22631	0.85016	-3.25222	0.88473	-3.33023	0.60862
-3.10642	0.56842	-3.14577	0.93384	-3.20195	0.85558	-3.22775	0.88229	-3.30571	0.60707
-3.08208	0.57467	-3.12142	0.92649	-3.17758	0.85907	-3.20329	0.88968	-3.2812	0.61664
-3.05774	0.58404	-3.09707	0.91914	-3.15322	0.84862	-3.17882	0.90168	-3.25668	0.61501
-3.0334	0.59247	-3.07272	0.9137	-3.12885	0.85367	-3.15436	0.8959	-3.23216	0.60468
-3.00906	0.60371	-3.04837	0.90175	-3.10449	0.84646	-3.12989	0.88363	-3.20765	0.59605
-2.98473	0.60452	-3.02402	0.89496	-3.08012	0.8322	-3.10543	0.87379	-3.18313	0.5928
-2.96039	0.60899	-2.99967	0.8836	-3.05576	0.81971	-3.08096	0.86732	-3.15862	0.58936
-2.93605	0.61583	-2.97532	0.8806	-3.03139	0.82503	-3.0565	0.8726	-3.1341	0.58423
-2.91171	0.61781	-2.95098	0.87906	-3.00703	0.82801	-3.03203	0.87442	-3.10958	0.57907
-2.88738	0.62348	-2.92663	0.86962	-2.98266	0.82833	-3.00757	0.87153	-3.08507	0.57912
-2.86304	0.62909	-2.90228	0.87021	-2.9583	0.81352	-2.9831	0.86013	-3.06055	0.58927
-2.8387	0.64183	-2.87793	0.85892	-2.93393	0.80412	-2.95864	0.84791	-3.03603	0.59012
-2.81436	0.65664	-2.85358	0.85335	-2.90957	0.80203	-2.93417	0.83983	-3.01152	0.58132
-2.79002	0.67024	-2.82923	0.84208	-2.8852	0.80086	-2.9097	0.84394	-2.987	0.56867
-2.76569	0.67557	-2.80488	0.83743	-2.86084	0.79855	-2.88524	0.84347	-2.96248	0.56567
-2.74135	0.67779	-2.78053	0.83394	-2.83647	0.79722	-2.86077	0.83602	-2.93797	0.56632
-2.71701	0.68576	-2.75618	0.82252	-2.81211	0.78027	-2.83631	0.8355	-2.91345	0.57092
-2.69267	0.69791	-2.73183	0.8166	-2.78774	0.7687	-2.81184	0.83925	-2.88894	0.57768
-2.66834	0.71013	-2.70748	0.81645	-2.76338	0.76865	-2.78738	0.83795	-2.86442	0.57478
-2.644	0.72113	-2.68313	0.80474	-2.73901	0.7708	-2.76291	0.82971	-2.8399	0.56804
-2.61966	0.7231	-2.65878	0.79556	-2.71465	0.76897	-2.73845	0.82202	-2.81539	0.55941
-2.59532	0.72566	-2.63443	0.78631	-2.69028	0.7621	-2.71398	0.81706	-2.79087	0.55509
-2.57098	0.7367	-2.61009	0.78196	-2.66592	0.75756	-2.68952	0.81225	-2.76635	0.54982
-2.54665	0.74534	-2.58574	0.78484	-2.64155	0.7482	-2.66505	0.80299	-2.74184	0.54301
-2.52231	0.75694	-2.56139	0.78295	-2.61719	0.75055	-2.64059	0.79053	-2.71732	0.54574
-2.49797	0.77805	-2.53704	0.77343	-2.59282	0.74996	-2.61612	0.78119	-2.6928	0.55286
-2.47363	0.79397	-2.51269	0.76465	-2.56846	0.744	-2.59166	0.7815	-2.66829	0.55587
-2.4493	0.80329	-2.48834	0.76094	-2.54409	0.73601	-2.56719	0.77918	-2.64377	0.54607
-2.42496	0.81781	-2.46399	0.75765	-2.51973	0.73008	-2.54273	0.77712	-2.61926	0.53827
-2.40062	0.82548	-2.43964	0.75444	-2.49536	0.72521	-2.51826	0.77195	-2.59474	0.53163
-2.37628	0.82951	-2.41529	0.74121	-2.471	0.71781	-2.4938	0.76852	-2.57022	0.52359
-2.35194	0.84288	-2.39094	0.73436	-2.44663	0.71034	-2.46933	0.77321	-2.54571	0.51695
-2.32761	0.86336	-2.36659	0.73119	-2.42227	0.70222	-2.44487	0.76831	-2.52119	0.51329
-2.30327	0.87724	-2.34224	0.73024	-2.3979	0.69019	-2.4204	0.75826	-2.49667	0.51207
-2.27893	0.88483	-2.31789	0.72884	-2.37354	0.67873	-2.39594	0.75331	-2.47216	0.50857
-2.25459	0.88543	-2.29354	0.72265	-2.34917	0.66872	-2.37147	0.75313	-2.44764	0.50433
-2.23025	0.89031	-2.2692	0.70577	-2.32481	0.66518	-2.34701	0.7525	-2.42312	0.50771
-2.20592	0.90139	-2.24485	0.69646	-2.30044	0.65707	-2.32254	0.75016	-2.39861	0.51352
-2.18158	0.91857	-2.2205	0.69695	-2.27608	0.6584	-2.29808	0.74277	-2.37409	0.51184
-2.15724	0.92639	-2.19615	0.69785	-2.25171	0.66226	-2.27361	0.73028	-2.34958	0.49699
-2.1329	0.93195	-2.1718	0.68648	-2.22735	0.66212	-2.24915	0.71797	-2.32506	0.49324
-2.10857	0.93357	-2.14745	0.67369	-2.20298	0.65238	-2.22468	0.70468	-2.30054	0.4843
-2.08423	0.94635	-2.1231	0.66106	-2.17862	0.64262	-2.20022	0.70258	-2.27603	0.48072
-2.05989	0.96167	-2.09875	0.65551	-2.15425	0.63257	-2.17575	0.70596	-2.25151	0.47827
-2.03555	0.96369	-2.0744	0.6525	-2.12989	0.62105	-2.15129	0.69485	-2.22699	0.46827
-2.01121	0.96671	-2.05005	0.644	-2.10552	0.60767	-2.12682	0.68751	-2.20248	0.46061
-1.98688	0.98108	-2.0257	0.63857	-2.08116	0.6038	-2.10236	0.69252	-2.17796	0.46191
-1.96254	0.99023	-2.00135	0.63372	-2.05679	0.60244	-2.07789	0.70237	-2.15344	0.46531
-1.9382	0.98961	-1.977	0.62705	-2.03243	0.60103	-2.05343	0.69556	-2.12893	0.46437
-1.91386	0.97893	-1.95266	0.62318	-2.00806	0.60247	-2.02896	0.67755	-2.10441	0.45617
-1.88953	0.9689	-1.92831	0.61448	-1.9837	0.59494	-2.0045	0.66283	-2.0799	0.44805
-1.86519	0.98323	-1.90396	0.61572	-1.95933	0.58864	-1.98003	0.66378	-2.05538	0.44698
-1.84085	0.99501	-1.87961	0.61207	-1.93497	0.58014	-1.95557	0.66302	-2.03086	0.45055
-1.81651	0.99058	-1.85526	0.60141	-1.9106	0.57967	-1.9311	0.66176	-2.00635	0.44762
-1.79217	0.99365	-1.83091	0.59433	-1.88624	0.57287	-1.90664	0.65834	-1.98183	0.44387
-1.76784	0.99937	-1.80656	0.59387	-1.86187	0.56539	-1.88217	0.65292	-1.95731	0.43943
-1.7435	1	-1.78221	0.59325	-1.83751	0.56137	-1.85771	0.64487	-1.9328	0.43107
-1.71916	0.98815	-1.75786	0.58369	-1.81314	0.55962	-1.83324	0.63981	-1.90828	0.42622
-1.69482	0.97713	-1.73351	0.57599	-1.78878	0.55348	-1.80878	0.63557	-1.88376	0.41912
-1.67049	0.96654	-1.70916	0.56123	-1.76441	0.54113	-1.78431	0.62169	-1.85925	0.41214
-1.64615	0.95883	-1.68481	0.55843	-1.74005	0.53166	-1.75985	0.61652	-1.83473	0.40751
-1.62181	0.95256	-1.66046	0.54665	-1.71568	0.52548	-1.73538	0.60861	-1.81022	0.40693
-1.59747	0.94607	-1.63611	0.54073	-1.69132	0.52414	-1.71092	0.60492	-1.7857	0.40376
-1.57313	0.92844	-1.61177	0.53931	-1.66695	0.51822	-1.68645	0.59755	-1.76118	0.39446
-1.5488	0.91604	-1.58742	0.5323	-1.64259	0.51332	-1.66199	0.58905	-1.73667	0.38611
-1.52446	0.91146	-1.56307	0.52477	-1.61822	0.50786	-1.63752	0.58471	-1.71215	0.37997
-1.50012	0.90299	-1.53872	0.51811	-1.59386	0.49824	-1.61306	0.57976	-1.68763	0.37253
-1.47578	0.88581	-1.51437	0.50973	-1.56949	0.49199	-1.58859	0.57279	-1.66312	0.36503
-1.45145	0.86959	-1.49002	0.50215	-1.54513	0.482	-1.56413	0.5672	-1.6386	0.36034
-1.42711	0.85372	-1.46567	0.49576	-1.52076	0.47567	-1.53966	0.56078	-1.61408	0.35756
-1.40277	0.83711	-1.44132	0.49052	-1.4964	0.47132	-1.5152	0.55102	-1.58957	0.3617
-1.37843	0.81959	-1.41697	0.48911	-1.47203	0.47141	-1.49073	0.53715	-1.56505	0.35589
-1.35409	0.80247	-1.39262	0.47736	-1.44767	0.46485	-1.46627	0.531	-1.54053	0.34509
-1.32976	0.7925	-1.36827	0.4717	-1.4233	0.45345	-1.4418	0.52933	-1.51602	0.33848
-1.30542	0.78122	-1.34392	0.47064	-1.39894	0.44986	-1.41734	0.52187	-1.4915	0.329
-1.28108	0.76492	-1.31957	0.46719	-1.37457	0.44439	-1.39287	0.51323	-1.46699	0.32381
-1.25674	0.74915	-1.29522	0.46515	-1.35021	0.43909	-1.36841	0.5033	-1.44247	0.3256
-1.2324	0.74108	-1.27088	0.45275	-1.32584	0.43378	-1.34394	0.4944	-1.41795	0.3196
-1.20807	0.72383	-1.24653	0.44192	-1.30148	0.43029	-1.31948	0.48923	-1.39344	0.30697
-1.18373	0.70403	-1.22218	0.43516	-1.27711	0.41555	-1.29501	0.48536	-1.36892	0.30141
-1.15939	0.68705	-1.19783	0.4279	-1.25275	0.40579	-1.27055	0.48016	-1.3444	0.30342
-1.13505	0.67154	-1.17348	0.42575	-1.22838	0.40716	-1.24608	0.47053	-1.31989	0.29878
-1.11072	0.65184	-1.14913	0.42378	-1.20401	0.40311	-1.22161	0.45774	-1.29537	0.29581
-1.08638	0.63143	-1.12478	0.41496	-1.17965	0.39344	-1.19715	0.44391	-1.27085	0.29284
-1.06204	0.62638	-1.10043	0.40116	-1.15528	0.38757	-1.17268	0.43598	-1.24634	0.28831
-1.0377	0.62244	-1.07608	0.39727	-1.13092	0.38222	-1.14822	0.43056	-1.22182	0.27876
-1.01336	0.6153	-1.05173	0.39733	-1.10655	0.38172	-1.12375	0.42551	-1.19731	0.26857
-0.98903	0.60585	-1.02738	0.39215	-1.08219	0.37755	-1.09929	0.41665	-1.17279	0.25885
-0.96469	0.59268	-1.00303	0.38238	-1.05782	0.37082	-1.07482	0.41012	-1.14827	0.25263
-0.94035	0.58236	-0.97868	0.37322	-1.03346	0.37	-1.05036	0.40332	-1.12376	0.24842
-0.91601	0.57706	-0.95434	0.36988	-1.00909	0.36834	-1.02589	0.39575	-1.09924	0.24536
-0.89168	0.56715	-0.92999	0.37025	-0.98473	0.36323	-1.00143	0.38743	-1.07472	0.24372
-0.86734	0.55633	-0.90564	0.36557	-0.96037	0.35242	-0.97696	0.37286	-1.05021	0.23859
-0.843	0.55243	-0.88129	0.36224	-0.936	0.34161	-0.9525	0.35643	-1.02569	0.23331
-0.81866	0.54089	-0.85694	0.36274	-0.91163	0.33658	-0.92803	0.34658	-1.00117	0.2273
-0.79432	0.53119	-0.83259	0.35555	-0.88727	0.33792	-0.90357	0.34024	-0.97666	0.21953
-0.76999	0.51585	-0.80824	0.35187	-0.86291	0.33368	-0.8791	0.33172	-0.95214	0.21821
-0.74565	0.5063	-0.78389	0.34106	-0.83854	0.3266	-0.85464	0.32444	-0.92763	0.22049
-0.72131	0.49777	-0.75954	0.33179	-0.81417	0.3198	-0.83017	0.32458	-0.90311	0.21637
-0.69697	0.48546	-0.73519	0.32865	-0.78981	0.3172	-0.80571	0.31636	-0.87859	0.21417
-0.67263	0.47541	-0.71084	0.32584	-0.76545	0.30783	-0.78124	0.3096	-0.85408	0.21082
-0.6483	0.47487	-0.68649	0.3224	-0.74108	0.30001	-0.75678	0.3048	-0.82956	0.20156
-0.62396	0.4716	-0.66214	0.32296	-0.71671	0.30144	-0.73231	0.29327	-0.80504	0.19366
-0.59962	0.46102	-0.63779	0.32292	-0.69235	0.30153	-0.70785	0.28281	-0.78053	0.18971
-0.57528	0.45179	-0.61345	0.32116	-0.66799	0.29927	-0.68338	0.27507	-0.75601	0.18807
-0.55095	0.44872	-0.5891	0.31697	-0.64362	0.29678	-0.65892	0.26833	-0.73149	0.18447
-0.52661	0.44587	-0.56475	0.30971	-0.61926	0.28417	-0.63445	0.25989	-0.70698	0.17891
-0.50227	0.4329	-0.5404	0.30346	-0.59489	0.2749	-0.60999	0.25579	-0.68246	0.17813
-0.47793	0.42149	-0.51605	0.29779	-0.57052	0.275	-0.58552	0.25106	-0.65795	0.17716
-0.4536	0.42167	-0.4917	0.29193	-0.54616	0.27348	-0.56106	0.24045	-0.63343	0.17011
-0.42926	0.41649	-0.46735	0.28848	-0.5218	0.26401	-0.53659	0.23022	-0.60891	0.15956
-0.40492	0.41107	-0.443	0.28041	-0.49743	0.25602	-0.51213	0.22258	-0.5844	0.15286
-0.38058	0.40235	-0.41865	0.27652	-0.47307	0.25732	-0.48766	0.21762	-0.55988	0.14984
-0.35624	0.39388	-0.3943	0.2715	-0.4487	0.25844	-0.4632	0.2121	-0.53536	0.14955
-0.33191	0.38167	-0.36995	0.26834	-0.42434	0.25415	-0.43873	0.20591	-0.51085	0.15177
-0.30757	0.37728	-0.3456	0.2676	-0.39997	0.24561	-0.41427	0.20142	-0.48633	0.14822
-0.28323	0.38239	-0.32125	0.26143	-0.3756	0.23375	-0.3898	0.1972	-0.46181	0.14427
-0.25889	0.37288	-0.2969	0.25553	-0.35124	0.2281	-0.36534	0.19264	-0.4373	0.14626
-0.23456	0.35746	-0.27255	0.24653	-0.32687	0.22667	-0.34087	0.18933	-0.41278	0.14552
-0.21022	0.34748	-0.24821	0.23903	-0.30251	0.22681	-0.31641	0.19085	-0.38827	0.14067
-0.18588	0.34258	-0.22386	0.23559	-0.27814	0.22515	-0.29194	0.19021	-0.36375	0.1354
-0.16154	0.33787	-0.19951	0.23077	-0.25378	0.21996	-0.26748	0.18209	-0.33923	0.13279
-0.1372	0.32646	-0.17516	0.22937	-0.22941	0.21196	-0.24301	0.1719	-0.31472	0.12794
-0.11287	0.30833	-0.15081	0.22472	-0.20505	0.20547	-0.21855	0.16448	-0.2902	0.1244
-0.08853	0.28138	-0.12646	0.21393	-0.18068	0.20177	-0.19408	0.15847	-0.26568	0.12318
-0.06419	0.25149	-0.10211	0.20138	-0.15632	0.19841	-0.16962	0.15403	-0.24117	0.11941
-0.03985	0.21818	-0.07776	0.1892	-0.13195	0.19039	-0.14515	0.15045	-0.21665	0.12016
-0.01551	0.18694	-0.05341	0.17201	-0.10759	0.17903	-0.12069	0.14387	-0.19213	0.11767
0.00882	0.1592	-0.02906	0.15102	-0.08322	0.16429	-0.09622	0.13309	-0.16762	0.11051
0.03316	0.13597	-0.00471	0.1281	-0.05886	0.14911	-0.07176	0.12172	-0.1431	0.10707
0.0575	0.11692	0.01964	0.10986	-0.03449	0.13384	-0.04729	0.11198	-0.11859	0.10089
0.08184	0.103	0.04399	0.09602	-0.01013	0.1188	-0.02283	0.10349	-0.09407	0.09355
0.10617	0.09399	0.06833	0.08716	0.01424	0.10449	0.00164	0.0972	-0.06955	0.08775
0.13051	0.08837	0.09268	0.08003	0.0386	0.09244	0.0261	0.09103	-0.04504	0.08173
0.15485	0.08553	0.11703	0.07594	0.06297	0.08414	0.05057	0.08497	-0.02052	0.07489
0.17919	0.08442	0.14138	0.07296	0.08733	0.07702	0.07503	0.0792	0.004	0.0684
0.20353	0.08307	0.16573	0.07038	0.1117	0.07012	0.0995	0.07364	0.02851	0.06375
0.22786	0.08089	0.19008	0.06872	0.13606	0.06656	0.12396	0.06796	0.05303	0.05937
0.2522	0.0789	0.21443	0.06764	0.16043	0.06421	0.14843	0.06429	0.07755	0.05462
0.27654	0.07602	0.23878	0.06694	0.18479	0.06256	0.17289	0.06163	0.10206	0.05094
0.30088	0.07408	0.26313	0.06412	0.20916	0.06047	0.19736	0.05925	0.12658	0.04838
0.32521	0.0732	0.28748	0.06226	0.23352	0.05883	0.22182	0.05752	0.1511	0.04564
0.34955	0.07281	0.31183	0.06028	0.25789	0.05781	0.24629	0.05597	0.17561	0.04396
0.37389	0.0715	0.33618	0.05889	0.28225	0.05725	0.27075	0.05464	0.20013	0.04306
0.39823	0.06955	0.36053	0.05809	0.30662	0.05641	0.29522	0.05369	0.22464	0.04169
0.42257	0.06732	0.38488	0.0575	0.33098	0.05474	0.31969	0.05266	0.24916	0.04089
0.4469	0.06532	0.40922	0.05684	0.35535	0.0533	0.34415	0.05091	0.27368	0.03978
0.47124	0.06463	0.43357	0.05716	0.37971	0.05175	0.36862	0.0501	0.29819	0.03899
0.49558	0.06421	0.45792	0.05665	0.40408	0.05143	0.39308	0.04927	0.32271	0.03875
0.51992	0.06472	0.48227	0.05438	0.42844	0.05098	0.41755	0.04773	0.34723	0.03859
0.54426	0.06436	0.50662	0.05324	0.45281	0.04977	0.44201	0.04674	0.37174	0.03783
0.56859	0.06358	0.53097	0.05283	0.47717	0.04837	0.46647	0.04643	0.39626	0.03688
0.59293	0.06224	0.55532	0.05272	0.50154	0.04748	0.49094	0.04709	0.42078	0.03636
0.61727	0.06205	0.57967	0.05197	0.5259	0.04772	0.51541	0.0478	0.44529	0.03572
0.64161	0.06197	0.60402	0.05069	0.55027	0.04783	0.53987	0.04654	0.46981	0.03497
0.66594	0.06043	0.62837	0.04956	0.57463	0.04697	0.56434	0.04438	0.49432	0.03471
0.69028	0.0604	0.65272	0.04897	0.599	0.04538	0.5888	0.04341	0.51884	0.03444
0.71462	0.06134	0.67707	0.04877	0.62336	0.04454	0.61326	0.04397	0.54336	0.03348
0.73896	0.06042	0.70142	0.04833	0.64773	0.04484	0.63773	0.04342	0.56787	0.03273
0.76329	0.05824	0.72576	0.04789	0.67209	0.04497	0.6622	0.04298	0.59239	0.03288
0.78763	0.05773	0.75011	0.04748	0.69646	0.04485	0.68666	0.04335	0.61691	0.03355
0.81197	0.05819	0.77446	0.04719	0.72082	0.04407	0.71113	0.04215	0.64142	0.0337
0.83631	0.05732	0.79881	0.04729	0.74519	0.04352	0.73559	0.04133	0.66594	0.0324
0.86065	0.05645	0.82316	0.04711	0.76955	0.043	0.76006	0.04139	0.69046	0.03258
0.88498	0.05735	0.84751	0.04575	0.79392	0.04209	0.78452	0.0407	0.71497	0.03293
0.90932	0.05809	0.87186	0.04493	0.81828	0.04128	0.80899	0.04026	0.73949	0.03276
0.93366	0.05691	0.89621	0.04491	0.84265	0.04134	0.83345	0.04014	0.76401	0.03194
0.958	0.05532	0.92056	0.04449	0.86701	0.04172	0.85792	0.03953	0.78852	0.03105
0.98233	0.05425	0.94491	0.04435	0.89138	0.0418	0.88238	0.03912	0.81304	0.03061
1.00667	0.05455	0.96926	0.04439	0.91574	0.04081	0.90685	0.03887	0.83755	0.03038
1.03101	0.05422	0.99361	0.04425	0.94011	0.03959	0.93131	0.03802	0.86207	0.02984
1.05535	0.05282	1.01796	0.0433	0.96447	0.03968	0.95578	0.03723	0.88659	0.02907
1.07969	0.05327	1.04231	0.04235	0.98884	0.04039	0.98024	0.037	0.9111	0.02946
1.10402	0.05332	1.06665	0.04183	1.0132	0.03983	1.00471	0.03712	0.93562	0.02923
1.12836	0.05263	1.091	0.04096	1.03757	0.03819	1.02917	0.03706	0.96014	0.02863
1.1527	0.05302	1.11535	0.04049	1.06193	0.03735	1.05364	0.0364	0.98465	0.02792
1.17704	0.05335	1.1397	0.04055	1.0863	0.03751	1.0781	0.03571	1.00917	0.02797
1.20138	0.05249	1.16405	0.04069	1.11066	0.03767	1.10257	0.03533	1.03368	0.0278
1.22571	0.05088	1.1884	0.04042	1.13503	0.03744	1.12703	0.03546	1.0582	0.02745
1.25005	0.05094	1.21275	0.03888	1.15939	0.03666	1.1515	0.03551	1.08272	0.02696
1.27439	0.0508	1.2371	0.03791	1.18376	0.03576	1.17596	0.03528	1.10723	0.02654
1.29873	0.05021	1.26145	0.0387	1.20812	0.03503	1.20043	0.03512	1.13175	0.02653
1.32306	0.04961	1.2858	0.03953	1.23249	0.03464	1.22489	0.03479	1.15627	0.02694
1.3474	0.04992	1.31015	0.03904	1.25685	0.03475	1.24936	0.0342	1.18078	0.02729
1.37174	0.04916	1.3345	0.03833	1.28122	0.03492	1.27382	0.03355	1.2053	0.02725
1.39608	0.04868	1.35885	0.03812	1.30558	0.03461	1.29829	0.0328	1.22982	0.02629
1.42042	0.04889	1.3832	0.03873	1.32995	0.03463	1.32275	0.0322	1.25433	0.02536
1.44475	0.0493	1.40754	0.03934	1.35431	0.03445	1.34722	0.03218	1.27885	0.0255
1.46909	0.04952	1.43189	0.03904	1.37868	0.03392	1.37168	0.03172	1.30336	0.02577
1.49343	0.04794	1.45624	0.03803	1.40304	0.03381	1.39615	0.03066	1.32788	0.02539
1.51777	0.04683	1.48059	0.03651	1.42741	0.03302	1.42061	0.03029	1.3524	0.02458
1.5421	0.04502	1.50494	0.03595	1.45177	0.03217	1.44508	0.03005	1.37691	0.02378
1.56644	0.04425	1.52929	0.03613	1.47614	0.03241	1.46954	0.02991	1.40143	0.02331
1.59078	0.0438	1.55364	0.03568	1.5005	0.03222	1.49401	0.02989	1.42595	0.02257
1.61512	0.0435	1.57799	0.03436	1.52487	0.03146	1.51847	0.03033	1.45046	0.0223
1.63946	0.04402	1.60234	0.03376	1.54923	0.03099	1.54294	0.02983	1.47498	0.02205
1.66379	0.04287	1.62669	0.0333	1.5736	0.03095	1.5674	0.02888	1.4995	0.02194
1.68813	0.04262	1.65104	0.03261	1.59796	0.03066	1.59187	0.02879	1.52401	0.0222
1.71247	0.04211	1.67539	0.03144	1.62233	0.02994	1.61633	0.02831	1.54853	0.02215
1.73681	0.04087	1.69974	0.03125	1.64669	0.02935	1.6408	0.02821	1.57304	0.0216
1.76115	0.0406	1.72408	0.03026	1.67106	0.02943	1.66526	0.02819	1.59756	0.02115
1.78548	0.04016	1.74843	0.03061	1.69542	0.03006	1.68973	0.02758	1.62208	0.0212
1.80982	0.03918	1.77278	0.03041	1.71979	0.03009	1.71419	0.02745	1.64659	0.02178
1.83416	0.03882	1.79713	0.02909	1.74415	0.02922	1.73866	0.02736	1.67111	0.02257
1.8585	0.03869	1.82148	0.02897	1.76852	0.02829	1.76312	0.02698	1.69563	0.02268
1.88283	0.03707	1.84583	0.02913	1.79288	0.02787	1.78759	0.02689	1.72014	0.02181
1.90717	0.03541	1.87018	0.02982	1.81725	0.02742	1.81205	0.02663	1.74466	0.02116
1.93151	0.03531	1.89453	0.02987	1.84161	0.02661	1.83652	0.02576	1.76918	0.02071
1.95585	0.03626	1.91888	0.02924	1.86598	0.02559	1.86098	0.02544	1.79369	0.02035
1.98019	0.03627	1.94323	0.02912	1.89034	0.02451	1.88545	0.02514	1.81821	0.02009
2.00452	0.035	1.96758	0.02809	1.91471	0.02373	1.90991	0.0244	1.84273	0.01988
2.02886	0.03307	1.99193	0.027	1.93907	0.02287	1.93438	0.02384	1.86724	0.01896
2.0532	0.03189	2.01628	0.02642	1.96344	0.02175	1.95884	0.02259	1.89176	0.018
2.07754	0.03093	2.04063	0.0254	1.9878	0.02048	1.98331	0.02181	1.91627	0.01748
2.10187	0.0294	2.06497	0.02452	2.01217	0.01927	2.00777	0.02044	1.94079	0.01682
2.12621	0.02827	2.08932	0.02352	2.03653	0.01712	2.03224	0.01874	1.96531	0.01595
2.15055	0.0268	2.11367	0.0225	2.0609	0.01385	2.0567	0.01674	1.98982	0.01498
2.17489	0.02476	2.13802	0.02187	2.08526	0.01114	2.08117	0.01395	2.01434	0.01281
2.19923	0.02308	2.16237	0.02032	2.10963	0.01128	2.10563	0.01181	2.03886	0.01041
2.22356	0.02049	2.18672	0.01846	2.13399	0.01324	2.1301	0.0123	2.06337	0.01041
2.2479	0.0161	2.21107	0.01614	2.15836	0.01618	2.15456	0.01438	2.08789	0.0121
2.27224	0.01298	2.23542	0.01332	2.18272	0.01882	2.17903	0.0174	2.11241	0.01439
2.29658	0.01285	2.25977	0.01113	2.20709	0.0206	2.2035	0.01983	2.13692	0.01658
2.32091	0.01449	2.28412	0.01141	2.23145	0.02154	2.22796	0.02168	2.16144	0.01815
2.34525	0.01693	2.30847	0.0132	2.25582	0.0225	2.25243	0.02268	2.18595	0.01897
2.36959	0.01879	2.33282	0.01574	2.28018	0.02398	2.27689	0.02376	2.21047	0.01963
2.39393	0.02053	2.35717	0.01773	2.30455	0.02587	2.30136	0.02539	2.23499	0.02063
2.41827	0.02159	2.38152	0.01924	2.32891	0.02757	2.32582	0.02739	2.2595	0.0221
2.4426	0.02273	2.40586	0.02009	2.35328	0.02815	2.35029	0.02894	2.28402	0.02326
2.46694	0.02437	2.43021	0.02102	2.37764	0.02717	2.37475	0.02939	2.30854	0.02374
2.49128	0.02637	2.45456	0.02233	2.40201	0.02509	2.39922	0.02814	2.33305	0.02293
2.51562	0.0278	2.47891	0.02394	2.42637	0.02244	2.42368	0.02589	2.35757	0.02108
2.53995	0.02801	2.50326	0.02527	2.45074	0.01935	2.44815	0.02335	2.38209	0.01906
2.56429	0.02698	2.52761	0.0256	2.4751	0.0164	2.47261	0.02048	2.4066	0.0168
2.58863	0.02536	2.55196	0.02452	2.49947	0.01405	2.49708	0.01771	2.43112	0.01435
2.61297	0.02345	2.57631	0.02274	2.52383	0.01236	2.52154	0.01563	2.45563	0.01242
2.63731	0.0214	2.60066	0.02071	2.5482	0.01147	2.54601	0.01419	2.48015	0.01111
2.66164	0.01941	2.62501	0.01834	2.57256	0.01129	2.57047	0.01347	2.50467	0.01051
2.68598	0.01777	2.64936	0.01611	2.59693	0.01139	2.59494	0.01336	2.52918	0.01022
2.71032	0.01667	2.67371	0.01435	2.62129	0.01168	2.6194	0.01355	2.5537	0.01016
2.73466	0.01617	2.69806	0.01306	2.64566	0.01208	2.64387	0.01395	2.57822	0.0104
2.759	0.01608	2.7224	0.01232	2.67002	0.01254	2.66833	0.01442	2.60273	0.01064
2.78333	0.01625	2.74675	0.01204	2.69439	0.01328	2.6928	0.01492	2.62725	0.01096
2.80767	0.01662	2.7711	0.0121	2.71875	0.01447	2.71726	0.01581	2.65177	0.01153
2.83201	0.01706	2.79545	0.01235	2.74312	0.01623	2.74173	0.01721	2.67628	0.0125
2.85635	0.01769	2.8198	0.01271	2.76748	0.01863	2.76619	0.01923	2.7008	0.01398
2.88068	0.01855	2.84415	0.01313	2.79185	0.02148	2.79066	0.02182	2.72531	0.0159
2.90502	0.01986	2.8685	0.01371	2.81621	0.02464	2.81512	0.02481	2.74983	0.01804
2.92936	0.02171	2.89285	0.01475	2.84058	0.02741	2.83959	0.02833	2.77435	0.02055
2.9537	0.02414	2.9172	0.01631	2.86494	0.02773	2.86405	0.03118	2.79886	0.02285
2.97804	0.02701	2.94155	0.01836	2.88931	0.02009	2.88852	0.03125	2.82338	0.02323
3.00237	0.03049	2.9659	0.02068	2.91367	0.0127	2.91298	0.02086	2.8479	0.0171
3.02671	0.03307	2.99025	0.02339	2.93804	0.00842	2.93745	0.01486	2.87241	0.01135
3.05105	0.03289	3.0146	0.02569	2.9624	0	2.96191	0.01053	2.89693	0.00817
3.07539	0.02231	3.03895	0.02568	2.98677	0	2.98638	0	2.92145	0
3.09972	0.01589	3.06329	0.01786	3.01113	0	3.01084	0	2.94596	0
3.12406	0.01144	3.08764	0.01227	3.0355	0	3.03531	0	2.97048	0
3.1484	0	3.11199	0.00851	3.05986	0	3.05977	0	2.99499	0
3.17274	0	3.13634	0	3.08423	0	3.08424	0	3.01951	0
3.19708	0	3.16069	0	3.10859	0	3.1087	0	3.04403	0
3.22141	0	3.18504	0	3.13296	0	3.13317	0	3.06854	0
3.24575	0	3.20939	0	3.15732	0	3.15763	0	3.09306	0
3.27009	0	3.23374	0	3.18169	0	3.1821	0	3.11758	0
