# Supplementary material for: Interplay between disorder and electronic correlations in compositionally complex alloys
Source: Nat Commun. 2024 Sep 12;15:7983. doi: 10.1038/s41467-024-52349-8 (PMC11393320; doi:10.1038/s41467-024-52349-8)
Supplement: Supplementary file 3 — Source Data [file 41467_2024_52349_MOESM3_ESM.zip › Source Data F2a - pDOS.xlsx]

## Sheet: Subfigure (a) - DOS
LDA											LDA+DMFT											LDA+DMFT with U(Fe) = 2 eV and U(Ni) = 4 eV
Cr		Mn		Fe		Co		Ni			Cr		Mn		Fe		Co		Ni			Cr		Mn		Fe		Co		Ni
Binding energy (eV)	DOS (arb. Units)	Binding energy (eV)	DOS (arb. Units)	Binding energy (eV)	DOS (arb. Units)	Binding energy (eV)	DOS (arb. Units)	Binding energy (eV)	DOS (arb. Units)		Binding energy (eV)	DOS (arb. Units)	Binding energy (eV)	DOS (arb. Units)	Binding energy (eV)	DOS (arb. Units)	Binding energy (eV)	DOS (arb. Units)	Binding energy (eV)	DOS (arb. Units)		Binding energy (eV)	DOS (arb. Units)	Binding energy (eV)	DOS (arb. Units)	Binding energy (eV)	DOS (arb. Units)	Binding energy (eV)	DOS (arb. Units)	Binding energy (eV)	DOS (arb. Units)
-14.9995	0.000177265	-14.9995	0.000154479	-14.9995	0.000142666	-14.9995	0.000106847	-14.9995	9.69007e-05		-14.9999	0.00111	-14.9999	0.00222	-14.9999	0.000804823	-14.9999	0.00139	-14.9999	0.00223		-15.0007	0.00122	-15.0007	0.00252	-15.0007	0.0013	-15.0007	0.00146	-15.0007	0.00514
-14.987	0.000177539	-14.987	0.000154728	-14.987	0.000142907	-14.987	0.000107029	-14.987	9.7068e-05		-14.9874	0.00111	-14.9874	0.00223	-14.9874	0.000808182	-14.9874	0.00139	-14.9874	0.00224		-14.9882	0.00122	-14.9882	0.00254	-14.9882	0.00131	-14.9882	0.00147	-14.9882	0.00518
-14.9745	0.000177813	-14.9745	0.000154977	-14.9745	0.000143149	-14.9745	0.000107212	-14.9745	9.72353e-05		-14.9749	0.00112	-14.9749	0.00224	-14.9749	0.000811541	-14.9749	0.0014	-14.9749	0.00225		-14.9757	0.00123	-14.9757	0.00255	-14.9757	0.00132	-14.9757	0.00148	-14.9757	0.00521
-14.962	0.000178087	-14.962	0.000155226	-14.962	0.00014339	-14.962	0.000107394	-14.962	9.74026e-05		-14.9624	0.00112	-14.9624	0.00225	-14.9624	0.000814899	-14.9624	0.00141	-14.9624	0.00226		-14.9632	0.00123	-14.9632	0.00256	-14.9632	0.00132	-14.9632	0.00149	-14.9632	0.00525
-14.9495	0.000178362	-14.9495	0.000155475	-14.9495	0.000143631	-14.9495	0.000107576	-14.9495	9.75699e-05		-14.9499	0.00113	-14.9499	0.00226	-14.9499	0.000818258	-14.9499	0.00141	-14.9499	0.00227		-14.9507	0.00124	-14.9507	0.00258	-14.9507	0.00133	-14.9507	0.00149	-14.9507	0.00529
-14.937	0.000178636	-14.937	0.000155723	-14.937	0.000143873	-14.937	0.000107758	-14.937	9.77372e-05		-14.9374	0.00113	-14.9374	0.00227	-14.9374	0.000821617	-14.9374	0.00142	-14.9374	0.00228		-14.9381	0.00124	-14.9381	0.00259	-14.9381	0.00134	-14.9381	0.0015	-14.9381	0.00532
-14.9244	0.00017891	-14.9244	0.000155972	-14.9244	0.000144114	-14.9244	0.00010794	-14.9244	9.79045e-05		-14.9249	0.00114	-14.9249	0.00229	-14.9249	0.000824975	-14.9249	0.00143	-14.9249	0.00229		-14.9256	0.00125	-14.9256	0.0026	-14.9256	0.00134	-14.9256	0.00151	-14.9256	0.00536
-14.9119	0.000179184	-14.9119	0.000156221	-14.9119	0.000144355	-14.9119	0.000108123	-14.9119	9.80718e-05		-14.9123	0.00114	-14.9123	0.0023	-14.9123	0.000828334	-14.9123	0.00143	-14.9123	0.0023		-14.9131	0.00126	-14.9131	0.00261	-14.9131	0.00135	-14.9131	0.00152	-14.9131	0.0054
-14.8994	0.000179459	-14.8994	0.00015647	-14.8994	0.000144596	-14.8994	0.000108305	-14.8994	9.82393e-05		-14.8998	0.00115	-14.8998	0.00231	-14.8998	0.000831692	-14.8998	0.00144	-14.8998	0.00231		-14.9006	0.00126	-14.9006	0.00263	-14.9006	0.00136	-14.9006	0.00152	-14.9006	0.00543
-14.8869	0.000179742	-14.8869	0.000156721	-14.8869	0.000144835	-14.8869	0.000108484	-14.8869	9.84106e-05		-14.8873	0.00115	-14.8873	0.00232	-14.8873	0.000835294	-14.8873	0.00145	-14.8873	0.00233		-14.8881	0.00127	-14.8881	0.00264	-14.8881	0.00136	-14.8881	0.00153	-14.8881	0.00547
-14.8744	0.000180024	-14.8744	0.000156972	-14.8744	0.000145074	-14.8744	0.000108663	-14.8744	9.85819e-05		-14.8748	0.00116	-14.8748	0.00233	-14.8748	0.000838909	-14.8748	0.00145	-14.8748	0.00234		-14.8756	0.00127	-14.8756	0.00265	-14.8756	0.00137	-14.8756	0.00154	-14.8756	0.0055
-14.8619	0.000180307	-14.8619	0.000157223	-14.8619	0.000145313	-14.8619	0.000108842	-14.8619	9.87532e-05		-14.8623	0.00116	-14.8623	0.00234	-14.8623	0.000842524	-14.8623	0.00146	-14.8623	0.00235		-14.8631	0.00128	-14.8631	0.00267	-14.8631	0.00138	-14.8631	0.00155	-14.8631	0.00554
-14.8494	0.000180589	-14.8494	0.000157475	-14.8494	0.000145552	-14.8494	0.000109021	-14.8494	9.89245e-05		-14.8498	0.00117	-14.8498	0.00235	-14.8498	0.000846138	-14.8498	0.00147	-14.8498	0.00237		-14.8506	0.00128	-14.8506	0.00268	-14.8506	0.00138	-14.8506	0.00155	-14.8506	0.00558
-14.8369	0.000180872	-14.8369	0.000157726	-14.8369	0.000145791	-14.8369	0.000109201	-14.8369	9.90957e-05		-14.8373	0.00117	-14.8373	0.00237	-14.8373	0.000849753	-14.8373	0.00148	-14.8373	0.00238		-14.8381	0.00129	-14.8381	0.0027	-14.8381	0.00139	-14.8381	0.00156	-14.8381	0.00561
-14.8244	0.000181154	-14.8244	0.000157977	-14.8244	0.00014603	-14.8244	0.00010938	-14.8244	9.9267e-05		-14.8248	0.00118	-14.8248	0.00238	-14.8248	0.000853368	-14.8248	0.00148	-14.8248	0.00239		-14.8256	0.0013	-14.8256	0.00271	-14.8256	0.0014	-14.8256	0.00157	-14.8256	0.00565
-14.8119	0.000181437	-14.8119	0.000158228	-14.8119	0.000146269	-14.8119	0.000109559	-14.8119	9.94383e-05		-14.8123	0.00118	-14.8123	0.00239	-14.8123	0.000856982	-14.8123	0.00149	-14.8123	0.00241		-14.813	0.0013	-14.813	0.00272	-14.813	0.0014	-14.813	0.00158	-14.813	0.00569
-14.7994	0.000181719	-14.7994	0.00015848	-14.7994	0.000146507	-14.7994	0.000109738	-14.7994	9.96097e-05		-14.7998	0.00119	-14.7998	0.0024	-14.7998	0.000860598	-14.7998	0.0015	-14.7998	0.00242		-14.8005	0.00131	-14.8005	0.00274	-14.8005	0.00141	-14.8005	0.00159	-14.8005	0.00572
-14.7869	0.000182016	-14.7869	0.000158742	-14.7869	0.000146751	-14.7869	0.000109925	-14.7869	9.97867e-05		-14.7873	0.00119	-14.7873	0.00241	-14.7873	0.000864312	-14.7873	0.0015	-14.7873	0.00243		-14.788	0.00131	-14.788	0.00275	-14.788	0.00142	-14.788	0.00159	-14.788	0.00576
-14.7743	0.000182312	-14.7743	0.000159004	-14.7743	0.000146994	-14.7743	0.000110112	-14.7743	9.99637e-05		-14.7748	0.0012	-14.7748	0.00243	-14.7748	0.000868026	-14.7748	0.00151	-14.7748	0.00244		-14.7755	0.00132	-14.7755	0.00277	-14.7755	0.00142	-14.7755	0.0016	-14.7755	0.0058
-14.7618	0.000182609	-14.7618	0.000159266	-14.7618	0.000147237	-14.7618	0.000110298	-14.7618	0.000100141		-14.7623	0.0012	-14.7623	0.00244	-14.7623	0.00087174	-14.7623	0.00152	-14.7623	0.00245		-14.763	0.00133	-14.763	0.00278	-14.763	0.00143	-14.763	0.00161	-14.763	0.00584
-14.7493	0.000182905	-14.7493	0.000159528	-14.7493	0.000147481	-14.7493	0.000110485	-14.7493	0.000100318		-14.7498	0.00121	-14.7498	0.00245	-14.7498	0.000875453	-14.7498	0.00153	-14.7498	0.00246		-14.7505	0.00133	-14.7505	0.0028	-14.7505	0.00144	-14.7505	0.00162	-14.7505	0.00588
-14.7368	0.000183202	-14.7368	0.00015979	-14.7368	0.000147724	-14.7368	0.000110672	-14.7368	0.000100495		-14.7372	0.00121	-14.7372	0.00246	-14.7372	0.000879167	-14.7372	0.00153	-14.7372	0.00247		-14.738	0.00134	-14.738	0.00281	-14.738	0.00144	-14.738	0.00163	-14.738	0.00591
-14.7243	0.000183498	-14.7243	0.000160053	-14.7243	0.000147967	-14.7243	0.000110859	-14.7243	0.000100672		-14.7247	0.00122	-14.7247	0.00248	-14.7247	0.000882881	-14.7247	0.00154	-14.7247	0.00249		-14.7255	0.00134	-14.7255	0.00282	-14.7255	0.00145	-14.7255	0.00164	-14.7255	0.00595
-14.7118	0.000183795	-14.7118	0.000160315	-14.7118	0.000148211	-14.7118	0.000111045	-14.7118	0.000100849		-14.7122	0.00122	-14.7122	0.00249	-14.7122	0.000886595	-14.7122	0.00155	-14.7122	0.0025		-14.713	0.00135	-14.713	0.00284	-14.713	0.00146	-14.713	0.00164	-14.713	0.00599
-14.6993	0.000184091	-14.6993	0.000160577	-14.6993	0.000148454	-14.6993	0.000111232	-14.6993	0.000101026		-14.6997	0.00123	-14.6997	0.0025	-14.6997	0.000890309	-14.6997	0.00155	-14.6997	0.00251		-14.7005	0.00136	-14.7005	0.00285	-14.7005	0.00146	-14.7005	0.00165	-14.7005	0.00603
-14.6868	0.000184388	-14.6868	0.000160839	-14.6868	0.000148706	-14.6868	0.000111419	-14.6868	0.000101204		-14.6872	0.00124	-14.6872	0.00251	-14.6872	0.0008942	-14.6872	0.00156	-14.6872	0.00252		-14.6879	0.00136	-14.6879	0.00287	-14.6879	0.00147	-14.6879	0.00166	-14.6879	0.00607
-14.6743	0.000184684	-14.6743	0.0001611	-14.6743	0.000148959	-14.6743	0.000111605	-14.6743	0.000101381		-14.6747	0.00124	-14.6747	0.00253	-14.6747	0.000898099	-14.6747	0.00157	-14.6747	0.00254		-14.6754	0.00137	-14.6754	0.00288	-14.6754	0.00148	-14.6754	0.00167	-14.6754	0.00611
-14.6618	0.000184981	-14.6618	0.000161362	-14.6618	0.000149212	-14.6618	0.000111792	-14.6618	0.000101559		-14.6622	0.00125	-14.6622	0.00254	-14.6622	0.000901997	-14.6622	0.00158	-14.6622	0.00255		-14.6629	0.00138	-14.6629	0.0029	-14.6629	0.00149	-14.6629	0.00168	-14.6629	0.00615
-14.6493	0.000185277	-14.6493	0.000161624	-14.6493	0.000149465	-14.6493	0.000111979	-14.6493	0.000101737		-14.6497	0.00125	-14.6497	0.00255	-14.6497	0.000905896	-14.6497	0.00158	-14.6497	0.00257		-14.6504	0.00138	-14.6504	0.00292	-14.6504	0.00149	-14.6504	0.00169	-14.6504	0.00619
-14.6367	0.000185574	-14.6367	0.000161885	-14.6367	0.000149717	-14.6367	0.000112166	-14.6367	0.000101914		-14.6372	0.00126	-14.6372	0.00257	-14.6372	0.000909795	-14.6372	0.00159	-14.6372	0.00258		-14.6379	0.00139	-14.6379	0.00293	-14.6379	0.0015	-14.6379	0.0017	-14.6379	0.00623
-14.6242	0.00018587	-14.6242	0.000162147	-14.6242	0.00014997	-14.6242	0.000112352	-14.6242	0.000102092		-14.6247	0.00126	-14.6247	0.00258	-14.6247	0.000913694	-14.6247	0.0016	-14.6247	0.0026		-14.6254	0.0014	-14.6254	0.00295	-14.6254	0.00151	-14.6254	0.00171	-14.6254	0.00627
-14.6117	0.000186167	-14.6117	0.000162408	-14.6117	0.000150223	-14.6117	0.000112539	-14.6117	0.00010227		-14.6122	0.00127	-14.6122	0.00259	-14.6122	0.000917593	-14.6122	0.00161	-14.6122	0.00261		-14.6129	0.0014	-14.6129	0.00296	-14.6129	0.00152	-14.6129	0.00172	-14.6129	0.00631
-14.5992	0.000186463	-14.5992	0.00016267	-14.5992	0.000150476	-14.5992	0.000112726	-14.5992	0.000102448		-14.5997	0.00127	-14.5997	0.0026	-14.5997	0.000921491	-14.5997	0.00162	-14.5997	0.00263		-14.6004	0.00141	-14.6004	0.00298	-14.6004	0.00152	-14.6004	0.00172	-14.6004	0.00636
-14.5867	0.00018676	-14.5867	0.000162943	-14.5867	0.000150737	-14.5867	0.000112918	-14.5867	0.000102631		-14.5872	0.00128	-14.5872	0.00262	-14.5872	0.00092558	-14.5872	0.00162	-14.5872	0.00264		-14.5879	0.00142	-14.5879	0.00299	-14.5879	0.00153	-14.5879	0.00173	-14.5879	0.0064
-14.5742	0.000187056	-14.5742	0.000163216	-14.5742	0.000151	-14.5742	0.000113111	-14.5742	0.000102814		-14.5747	0.00129	-14.5747	0.00263	-14.5747	0.000929689	-14.5747	0.00163	-14.5747	0.00266		-14.5754	0.00142	-14.5754	0.00301	-14.5754	0.00154	-14.5754	0.00174	-14.5754	0.00644
-14.5617	0.000187353	-14.5617	0.000163489	-14.5617	0.000151263	-14.5617	0.000113304	-14.5617	0.000102998		-14.5621	0.00129	-14.5621	0.00265	-14.5621	0.000933798	-14.5621	0.00164	-14.5621	0.00267		-14.5628	0.00143	-14.5628	0.00303	-14.5628	0.00155	-14.5628	0.00175	-14.5628	0.00649
-14.5492	0.000187649	-14.5492	0.000163763	-14.5492	0.000151525	-14.5492	0.000113497	-14.5492	0.000103181		-14.5496	0.0013	-14.5496	0.00266	-14.5496	0.000937906	-14.5496	0.00165	-14.5496	0.00268		-14.5503	0.00144	-14.5503	0.00304	-14.5503	0.00156	-14.5503	0.00176	-14.5503	0.00653
-14.5367	0.000187946	-14.5367	0.000164036	-14.5367	0.000151788	-14.5367	0.00011369	-14.5367	0.000103365		-14.5371	0.0013	-14.5371	0.00267	-14.5371	0.000942015	-14.5371	0.00166	-14.5371	0.0027		-14.5378	0.00144	-14.5378	0.00306	-14.5378	0.00156	-14.5378	0.00177	-14.5378	0.00657
-14.5242	0.000188242	-14.5242	0.00016431	-14.5242	0.00015205	-14.5242	0.000113883	-14.5242	0.000103549		-14.5246	0.00131	-14.5246	0.00269	-14.5246	0.000946123	-14.5246	0.00166	-14.5246	0.00271		-14.5253	0.00145	-14.5253	0.00308	-14.5253	0.00157	-14.5253	0.00178	-14.5253	0.00662
-14.5117	0.000188538	-14.5117	0.000164583	-14.5117	0.000152313	-14.5117	0.000114076	-14.5117	0.000103732		-14.5121	0.00132	-14.5121	0.0027	-14.5121	0.000950232	-14.5121	0.00167	-14.5121	0.00272		-14.5128	0.00146	-14.5128	0.00309	-14.5128	0.00158	-14.5128	0.00179	-14.5128	0.00666
-14.4992	0.000188835	-14.4992	0.000164856	-14.4992	0.000152576	-14.4992	0.000114269	-14.4992	0.000103916		-14.4996	0.00132	-14.4996	0.00271	-14.4996	0.000954341	-14.4996	0.00168	-14.4996	0.00274		-14.5003	0.00146	-14.5003	0.00311	-14.5003	0.00159	-14.5003	0.0018	-14.5003	0.0067
-14.4866	0.000189146	-14.4866	0.000165137	-14.4866	0.000152845	-14.4866	0.000114471	-14.4866	0.000104106		-14.4871	0.00133	-14.4871	0.00273	-14.4871	0.000958634	-14.4871	0.00169	-14.4871	0.00275		-14.4878	0.00147	-14.4878	0.00312	-14.4878	0.0016	-14.4878	0.00181	-14.4878	0.00675
-14.4741	0.00018946	-14.4741	0.000165418	-14.4741	0.000153116	-14.4741	0.000114675	-14.4741	0.000104298		-14.4746	0.00133	-14.4746	0.00274	-14.4746	0.000962958	-14.4746	0.0017	-14.4746	0.00277		-14.4753	0.00148	-14.4753	0.00314	-14.4753	0.0016	-14.4753	0.00182	-14.4753	0.0068
-14.4616	0.000189774	-14.4616	0.0001657	-14.4616	0.000153386	-14.4616	0.000114878	-14.4616	0.000104489		-14.4621	0.00134	-14.4621	0.00276	-14.4621	0.000967282	-14.4621	0.00171	-14.4621	0.00278		-14.4628	0.00149	-14.4628	0.00316	-14.4628	0.00161	-14.4628	0.00183	-14.4628	0.00685
-14.4491	0.000190088	-14.4491	0.000165982	-14.4491	0.000153657	-14.4491	0.000115081	-14.4491	0.000104681		-14.4496	0.00135	-14.4496	0.00277	-14.4496	0.000971606	-14.4496	0.00171	-14.4496	0.0028		-14.4503	0.00149	-14.4503	0.00318	-14.4503	0.00162	-14.4503	0.00184	-14.4503	0.00689
-14.4366	0.000190402	-14.4366	0.000166263	-14.4366	0.000153928	-14.4366	0.000115285	-14.4366	0.000104873		-14.4371	0.00135	-14.4371	0.00279	-14.4371	0.00097593	-14.4371	0.00172	-14.4371	0.00281		-14.4377	0.0015	-14.4377	0.00319	-14.4377	0.00163	-14.4377	0.00185	-14.4377	0.00694
-14.4241	0.000190715	-14.4241	0.000166545	-14.4241	0.000154198	-14.4241	0.000115488	-14.4241	0.000105064		-14.4246	0.00136	-14.4246	0.0028	-14.4246	0.000980254	-14.4246	0.00173	-14.4246	0.00283		-14.4252	0.00151	-14.4252	0.00321	-14.4252	0.00164	-14.4252	0.00186	-14.4252	0.00699
-14.4116	0.000191029	-14.4116	0.000166827	-14.4116	0.000154469	-14.4116	0.000115692	-14.4116	0.000105256		-14.4121	0.00136	-14.4121	0.00281	-14.4121	0.000984579	-14.4121	0.00174	-14.4121	0.00284		-14.4127	0.00152	-14.4127	0.00323	-14.4127	0.00164	-14.4127	0.00187	-14.4127	0.00704
-14.3991	0.000191343	-14.3991	0.000167108	-14.3991	0.00015474	-14.3991	0.000115895	-14.3991	0.000105447		-14.3995	0.00137	-14.3995	0.00283	-14.3995	0.000988903	-14.3995	0.00175	-14.3995	0.00286		-14.4002	0.00152	-14.4002	0.00324	-14.4002	0.00165	-14.4002	0.00188	-14.4002	0.00708
-14.3866	0.000191653	-14.3866	0.000167387	-14.3866	0.000155012	-14.3866	0.000116103	-14.3866	0.000105637		-14.387	0.00138	-14.387	0.00284	-14.387	0.000993474	-14.387	0.00176	-14.387	0.00287		-14.3877	0.00153	-14.3877	0.00326	-14.3877	0.00166	-14.3877	0.00189	-14.3877	0.00713
-14.3741	0.000191962	-14.3741	0.000167666	-14.3741	0.000155284	-14.3741	0.000116311	-14.3741	0.000105827		-14.3745	0.00138	-14.3745	0.00286	-14.3745	0.000998106	-14.3745	0.00177	-14.3745	0.00289		-14.3752	0.00154	-14.3752	0.00328	-14.3752	0.00167	-14.3752	0.0019	-14.3752	0.00718
-14.3616	0.000192271	-14.3616	0.000167945	-14.3616	0.000155557	-14.3616	0.000116519	-14.3616	0.000106016		-14.362	0.00139	-14.362	0.00288	-14.362	0.001	-14.362	0.00178	-14.362	0.0029		-14.3627	0.00154	-14.3627	0.0033	-14.3627	0.00168	-14.3627	0.00191	-14.3627	0.00723
-14.349	0.000192581	-14.349	0.000168224	-14.349	0.000155829	-14.349	0.000116727	-14.349	0.000106206		-14.3495	0.0014	-14.3495	0.00289	-14.3495	0.00101	-14.3495	0.00178	-14.3495	0.00292		-14.3502	0.00155	-14.3502	0.00332	-14.3502	0.00169	-14.3502	0.00192	-14.3502	0.00727
-14.3365	0.00019289	-14.3365	0.000168503	-14.3365	0.000156102	-14.3365	0.000116935	-14.3365	0.000106395		-14.337	0.0014	-14.337	0.00291	-14.337	0.00101	-14.337	0.00179	-14.337	0.00294		-14.3377	0.00156	-14.3377	0.00334	-14.3377	0.0017	-14.3377	0.00193	-14.3377	0.00732
-14.324	0.000193199	-14.324	0.000168781	-14.324	0.000156374	-14.324	0.000117143	-14.324	0.000106585		-14.3245	0.00141	-14.3245	0.00292	-14.3245	0.00102	-14.3245	0.0018	-14.3245	0.00295		-14.3252	0.00157	-14.3252	0.00336	-14.3252	0.0017	-14.3252	0.00194	-14.3252	0.00737
-14.3115	0.000193509	-14.3115	0.00016906	-14.3115	0.000156646	-14.3115	0.000117351	-14.3115	0.000106775		-14.312	0.00142	-14.312	0.00294	-14.312	0.00102	-14.312	0.00181	-14.312	0.00297		-14.3126	0.00157	-14.3126	0.00338	-14.3126	0.00171	-14.3126	0.00195	-14.3126	0.00742
-14.299	0.000193818	-14.299	0.000169339	-14.299	0.000156919	-14.299	0.000117559	-14.299	0.000106964		-14.2995	0.00142	-14.2995	0.00295	-14.2995	0.00103	-14.2995	0.00182	-14.2995	0.00298		-14.3001	0.00158	-14.3001	0.0034	-14.3001	0.00172	-14.3001	0.00196	-14.3001	0.00746
-14.2865	0.000194138	-14.2865	0.000169627	-14.2865	0.000157194	-14.2865	0.000117767	-14.2865	0.000107165		-14.287	0.00143	-14.287	0.00297	-14.287	0.00103	-14.287	0.00183	-14.287	0.003		-14.2876	0.00159	-14.2876	0.00342	-14.2876	0.00173	-14.2876	0.00197	-14.2876	0.00752
-14.274	0.000194461	-14.274	0.000169917	-14.274	0.000157471	-14.274	0.000117974	-14.274	0.000107369		-14.2745	0.00144	-14.2745	0.00298	-14.2745	0.00104	-14.2745	0.00184	-14.2745	0.00302		-14.2751	0.0016	-14.2751	0.00344	-14.2751	0.00174	-14.2751	0.00198	-14.2751	0.00757
-14.2615	0.000194783	-14.2615	0.000170206	-14.2615	0.000157747	-14.2615	0.000118182	-14.2615	0.000107572		-14.262	0.00144	-14.262	0.003	-14.262	0.00104	-14.262	0.00185	-14.262	0.00304		-14.2626	0.00161	-14.2626	0.00345	-14.2626	0.00175	-14.2626	0.00199	-14.2626	0.00762
-14.249	0.000195105	-14.249	0.000170496	-14.249	0.000158023	-14.249	0.00011839	-14.249	0.000107775		-14.2495	0.00145	-14.2495	0.00302	-14.2495	0.00105	-14.2495	0.00186	-14.2495	0.00305		-14.2501	0.00161	-14.2501	0.00347	-14.2501	0.00176	-14.2501	0.00201	-14.2501	0.00767
-14.2365	0.000195427	-14.2365	0.000170785	-14.2365	0.000158299	-14.2365	0.000118597	-14.2365	0.000107978		-14.237	0.00146	-14.237	0.00303	-14.237	0.00105	-14.237	0.00187	-14.237	0.00307		-14.2376	0.00162	-14.2376	0.00348	-14.2376	0.00177	-14.2376	0.00202	-14.2376	0.00772
-14.224	0.00019575	-14.224	0.000171074	-14.224	0.000158575	-14.224	0.000118805	-14.224	0.000108181		-14.2244	0.00146	-14.2244	0.00305	-14.2244	0.00105	-14.2244	0.00188	-14.2244	0.00309		-14.2251	0.00163	-14.2251	0.0035	-14.2251	0.00178	-14.2251	0.00203	-14.2251	0.00778
-14.2115	0.000196072	-14.2115	0.000171364	-14.2115	0.000158852	-14.2115	0.000119013	-14.2115	0.000108385		-14.2119	0.00147	-14.2119	0.00307	-14.2119	0.00106	-14.2119	0.00189	-14.2119	0.00311		-14.2126	0.00164	-14.2126	0.00352	-14.2126	0.00179	-14.2126	0.00204	-14.2126	0.00783
-14.1989	0.000196394	-14.1989	0.000171653	-14.1989	0.000159128	-14.1989	0.00011922	-14.1989	0.000108588		-14.1994	0.00148	-14.1994	0.00308	-14.1994	0.00106	-14.1994	0.0019	-14.1994	0.00312		-14.2001	0.00165	-14.2001	0.00353	-14.2001	0.0018	-14.2001	0.00205	-14.2001	0.00788
-14.1864	0.000196728	-14.1864	0.000171952	-14.1864	0.000159412	-14.1864	0.000119434	-14.1864	0.00010879		-14.1869	0.00148	-14.1869	0.0031	-14.1869	0.00107	-14.1869	0.00191	-14.1869	0.00314		-14.1875	0.00165	-14.1875	0.00355	-14.1875	0.0018	-14.1875	0.00206	-14.1875	0.00793
-14.1739	0.000197064	-14.1739	0.000172252	-14.1739	0.000159699	-14.1739	0.000119648	-14.1739	0.000108991		-14.1744	0.00149	-14.1744	0.00312	-14.1744	0.00107	-14.1744	0.00192	-14.1744	0.00316		-14.175	0.00166	-14.175	0.00357	-14.175	0.00181	-14.175	0.00207	-14.175	0.00799
-14.1614	0.000197401	-14.1614	0.000172552	-14.1614	0.000159986	-14.1614	0.000119862	-14.1614	0.000109192		-14.1619	0.0015	-14.1619	0.00313	-14.1619	0.00108	-14.1619	0.00193	-14.1619	0.00318		-14.1625	0.00167	-14.1625	0.00359	-14.1625	0.00182	-14.1625	0.00209	-14.1625	0.00804
-14.1489	0.000197737	-14.1489	0.000172852	-14.1489	0.000160272	-14.1489	0.000120077	-14.1489	0.000109394		-14.1494	0.00151	-14.1494	0.00315	-14.1494	0.00108	-14.1494	0.00194	-14.1494	0.00319		-14.15	0.00168	-14.15	0.00361	-14.15	0.00183	-14.15	0.0021	-14.15	0.0081
-14.1364	0.000198073	-14.1364	0.000173153	-14.1364	0.000160559	-14.1364	0.000120291	-14.1364	0.000109595		-14.1369	0.00151	-14.1369	0.00317	-14.1369	0.00109	-14.1369	0.00195	-14.1369	0.00321		-14.1375	0.00169	-14.1375	0.00363	-14.1375	0.00184	-14.1375	0.00211	-14.1375	0.00815
-14.1239	0.00019841	-14.1239	0.000173453	-14.1239	0.000160845	-14.1239	0.000120506	-14.1239	0.000109797		-14.1244	0.00152	-14.1244	0.00318	-14.1244	0.00109	-14.1244	0.00196	-14.1244	0.00323		-14.125	0.0017	-14.125	0.00365	-14.125	0.00185	-14.125	0.00212	-14.125	0.00821
-14.1114	0.000198746	-14.1114	0.000173753	-14.1114	0.000161132	-14.1114	0.00012072	-14.1114	0.000109998		-14.1119	0.00153	-14.1119	0.0032	-14.1119	0.0011	-14.1119	0.00197	-14.1119	0.00325		-14.1125	0.0017	-14.1125	0.00367	-14.1125	0.00186	-14.1125	0.00213	-14.1125	0.00826
-14.0989	0.000199082	-14.0989	0.000174053	-14.0989	0.000161419	-14.0989	0.000120935	-14.0989	0.0001102		-14.0994	0.00154	-14.0994	0.00322	-14.0994	0.00111	-14.0994	0.00198	-14.0994	0.00326		-14.1	0.00171	-14.1	0.00369	-14.1	0.00187	-14.1	0.00214	-14.1	0.00831
-14.0864	0.000199422	-14.0864	0.000174357	-14.0864	0.000161708	-14.0864	0.000121152	-14.0864	0.000110407		-14.0869	0.00154	-14.0869	0.00324	-14.0869	0.00111	-14.0869	0.00199	-14.0869	0.00328		-14.0875	0.00172	-14.0875	0.00371	-14.0875	0.00188	-14.0875	0.00216	-14.0875	0.00837
-14.0739	0.000199762	-14.0739	0.000174662	-14.0739	0.000161999	-14.0739	0.000121369	-14.0739	0.000110616		-14.0744	0.00155	-14.0744	0.00326	-14.0744	0.00112	-14.0744	0.002	-14.0744	0.0033		-14.075	0.00173	-14.075	0.00374	-14.075	0.00189	-14.075	0.00217	-14.075	0.00843
-14.0614	0.000200102	-14.0614	0.000174967	-14.0614	0.000162289	-14.0614	0.000121587	-14.0614	0.000110825		-14.0619	0.00156	-14.0619	0.00328	-14.0619	0.00112	-14.0619	0.00201	-14.0619	0.00332		-14.0624	0.00174	-14.0624	0.00376	-14.0624	0.0019	-14.0624	0.00218	-14.0624	0.00849
-14.0488	0.000200442	-14.0488	0.000175272	-14.0488	0.00016258	-14.0488	0.000121804	-14.0488	0.000111034		-14.0493	0.00157	-14.0493	0.0033	-14.0493	0.00113	-14.0493	0.00202	-14.0493	0.00334		-14.0499	0.00175	-14.0499	0.00379	-14.0499	0.00191	-14.0499	0.00219	-14.0499	0.00854
-14.0363	0.000200782	-14.0363	0.000175577	-14.0363	0.000162871	-14.0363	0.000122022	-14.0363	0.000111244		-14.0368	0.00157	-14.0368	0.00332	-14.0368	0.00113	-14.0368	0.00203	-14.0368	0.00336		-14.0374	0.00176	-14.0374	0.00381	-14.0374	0.00192	-14.0374	0.0022	-14.0374	0.0086
-14.0238	0.000201121	-14.0238	0.000175882	-14.0238	0.000163161	-14.0238	0.000122239	-14.0238	0.000111453		-14.0243	0.00158	-14.0243	0.00334	-14.0243	0.00114	-14.0243	0.00204	-14.0243	0.00338		-14.0249	0.00177	-14.0249	0.00384	-14.0249	0.00194	-14.0249	0.00221	-14.0249	0.00866
-14.0113	0.000201461	-14.0113	0.000176187	-14.0113	0.000163452	-14.0113	0.000122457	-14.0113	0.000111662		-14.0118	0.00159	-14.0118	0.00335	-14.0118	0.00114	-14.0118	0.00205	-14.0118	0.0034		-14.0124	0.00178	-14.0124	0.00386	-14.0124	0.00195	-14.0124	0.00222	-14.0124	0.00872
-13.9988	0.000201801	-13.9988	0.000176492	-13.9988	0.000163742	-13.9988	0.000122674	-13.9988	0.000111871		-13.9993	0.0016	-13.9993	0.00337	-13.9993	0.00115	-13.9993	0.00206	-13.9993	0.00342		-13.9999	0.00178	-13.9999	0.00388	-13.9999	0.00196	-13.9999	0.00224	-13.9999	0.00877
-13.9863	0.000202149	-13.9863	0.000176802	-13.9863	0.000164041	-13.9863	0.000122901	-13.9863	0.000112084		-13.9868	0.0016	-13.9868	0.00339	-13.9868	0.00115	-13.9868	0.00207	-13.9868	0.00344		-13.9874	0.00179	-13.9874	0.00391	-13.9874	0.00197	-13.9874	0.00225	-13.9874	0.00883
-13.9738	0.000202498	-13.9738	0.000177113	-13.9738	0.000164342	-13.9738	0.00012313	-13.9738	0.000112298		-13.9743	0.00161	-13.9743	0.00341	-13.9743	0.00116	-13.9743	0.00208	-13.9743	0.00346		-13.9749	0.0018	-13.9749	0.00393	-13.9749	0.00198	-13.9749	0.00226	-13.9749	0.00889
-13.9613	0.000202848	-13.9613	0.000177424	-13.9613	0.000164643	-13.9613	0.000123359	-13.9613	0.000112512		-13.9618	0.00162	-13.9618	0.00343	-13.9618	0.00116	-13.9618	0.00209	-13.9618	0.00348		-13.9624	0.00181	-13.9624	0.00396	-13.9624	0.00199	-13.9624	0.00228	-13.9624	0.00896
-13.9488	0.000203197	-13.9488	0.000177735	-13.9488	0.000164943	-13.9488	0.000123588	-13.9488	0.000112726		-13.9493	0.00163	-13.9493	0.00345	-13.9493	0.00117	-13.9493	0.0021	-13.9493	0.0035		-13.9499	0.00182	-13.9499	0.00398	-13.9499	0.002	-13.9499	0.00229	-13.9499	0.00902
-13.9363	0.000203546	-13.9363	0.000178046	-13.9363	0.000165244	-13.9363	0.000123817	-13.9363	0.000112939		-13.9368	0.00164	-13.9368	0.00347	-13.9368	0.00118	-13.9368	0.00211	-13.9368	0.00352		-13.9373	0.00183	-13.9373	0.004	-13.9373	0.00201	-13.9373	0.0023	-13.9373	0.00908
-13.9238	0.000203896	-13.9238	0.000178357	-13.9238	0.000165545	-13.9238	0.000124047	-13.9238	0.000113153		-13.9243	0.00164	-13.9243	0.00349	-13.9243	0.00118	-13.9243	0.00212	-13.9243	0.00354		-13.9248	0.00184	-13.9248	0.00403	-13.9248	0.00202	-13.9248	0.00232	-13.9248	0.00914
-13.9112	0.000204245	-13.9112	0.000178668	-13.9112	0.000165845	-13.9112	0.000124276	-13.9112	0.000113367		-13.9118	0.00165	-13.9118	0.00351	-13.9118	0.00119	-13.9118	0.00214	-13.9118	0.00356		-13.9123	0.00185	-13.9123	0.00405	-13.9123	0.00203	-13.9123	0.00233	-13.9123	0.0092
-13.8987	0.000204594	-13.8987	0.000178979	-13.8987	0.000166146	-13.8987	0.000124505	-13.8987	0.000113581		-13.8993	0.00166	-13.8993	0.00353	-13.8993	0.00119	-13.8993	0.00215	-13.8993	0.00358		-13.8998	0.00186	-13.8998	0.00408	-13.8998	0.00204	-13.8998	0.00234	-13.8998	0.00926
-13.8862	0.000204944	-13.8862	0.000179299	-13.8862	0.000166454	-13.8862	0.000124734	-13.8862	0.000113794		-13.8867	0.00167	-13.8867	0.00355	-13.8867	0.0012	-13.8867	0.00216	-13.8867	0.0036		-13.8873	0.00187	-13.8873	0.0041	-13.8873	0.00205	-13.8873	0.00236	-13.8873	0.00932
-13.8737	0.000205294	-13.8737	0.000179623	-13.8737	0.000166765	-13.8737	0.000124963	-13.8737	0.000114007		-13.8742	0.00168	-13.8742	0.00357	-13.8742	0.00121	-13.8742	0.00217	-13.8742	0.00362		-13.8748	0.00188	-13.8748	0.00412	-13.8748	0.00207	-13.8748	0.00237	-13.8748	0.00939
-13.8612	0.000205643	-13.8612	0.000179946	-13.8612	0.000167075	-13.8612	0.000125192	-13.8612	0.00011422		-13.8617	0.00168	-13.8617	0.00359	-13.8617	0.00121	-13.8617	0.00219	-13.8617	0.00364		-13.8623	0.00189	-13.8623	0.00415	-13.8623	0.00208	-13.8623	0.00239	-13.8623	0.00945
-13.8487	0.000205993	-13.8487	0.000180269	-13.8487	0.000167385	-13.8487	0.000125422	-13.8487	0.000114433		-13.8492	0.00169	-13.8492	0.00361	-13.8492	0.00122	-13.8492	0.0022	-13.8492	0.00367		-13.8498	0.0019	-13.8498	0.00417	-13.8498	0.00209	-13.8498	0.0024	-13.8498	0.00951
-13.8362	0.000206343	-13.8362	0.000180592	-13.8362	0.000167696	-13.8362	0.000125651	-13.8362	0.000114646		-13.8367	0.0017	-13.8367	0.00363	-13.8367	0.00122	-13.8367	0.00221	-13.8367	0.00369		-13.8373	0.00191	-13.8373	0.0042	-13.8373	0.0021	-13.8373	0.00241	-13.8373	0.00958
-13.8237	0.000206693	-13.8237	0.000180915	-13.8237	0.000168006	-13.8237	0.00012588	-13.8237	0.000114858		-13.8242	0.00171	-13.8242	0.00365	-13.8242	0.00123	-13.8242	0.00223	-13.8242	0.00371		-13.8248	0.00192	-13.8248	0.00422	-13.8248	0.00211	-13.8248	0.00243	-13.8248	0.00964
-13.8112	0.000207042	-13.8112	0.000181238	-13.8112	0.000168316	-13.8112	0.00012611	-13.8112	0.000115071		-13.8117	0.00172	-13.8117	0.00367	-13.8117	0.00124	-13.8117	0.00224	-13.8117	0.00373		-13.8122	0.00193	-13.8122	0.00424	-13.8122	0.00212	-13.8122	0.00244	-13.8122	0.0097
-13.7987	0.000207392	-13.7987	0.000181561	-13.7987	0.000168627	-13.7987	0.000126339	-13.7987	0.000115284		-13.7992	0.00173	-13.7992	0.00369	-13.7992	0.00124	-13.7992	0.00225	-13.7992	0.00376		-13.7997	0.00194	-13.7997	0.00427	-13.7997	0.00214	-13.7997	0.00245	-13.7997	0.00977
-13.7862	0.000207751	-13.7862	0.000181887	-13.7862	0.000168937	-13.7862	0.000126573	-13.7862	0.000115507		-13.7867	0.00174	-13.7867	0.00371	-13.7867	0.00125	-13.7867	0.00227	-13.7867	0.00378		-13.7872	0.00195	-13.7872	0.00429	-13.7872	0.00215	-13.7872	0.00247	-13.7872	0.00983
-13.7737	0.000208113	-13.7737	0.000182214	-13.7737	0.000169247	-13.7737	0.000126808	-13.7737	0.000115733		-13.7742	0.00174	-13.7742	0.00373	-13.7742	0.00125	-13.7742	0.00228	-13.7742	0.0038		-13.7747	0.00196	-13.7747	0.00432	-13.7747	0.00216	-13.7747	0.00249	-13.7747	0.0099
-13.7611	0.000208475	-13.7611	0.000182541	-13.7611	0.000169557	-13.7611	0.000127043	-13.7611	0.000115958		-13.7617	0.00175	-13.7617	0.00375	-13.7617	0.00126	-13.7617	0.00229	-13.7617	0.00382		-13.7622	0.00197	-13.7622	0.00434	-13.7622	0.00217	-13.7622	0.0025	-13.7622	0.00997
-13.7486	0.000208837	-13.7486	0.000182868	-13.7486	0.000169867	-13.7486	0.000127279	-13.7486	0.000116184		-13.7492	0.00176	-13.7492	0.00377	-13.7492	0.00127	-13.7492	0.00231	-13.7492	0.00384		-13.7497	0.00198	-13.7497	0.00436	-13.7497	0.00218	-13.7497	0.00252	-13.7497	0.01004
-13.7361	0.000209199	-13.7361	0.000183195	-13.7361	0.000170177	-13.7361	0.000127514	-13.7361	0.00011641		-13.7367	0.00177	-13.7367	0.00378	-13.7367	0.00127	-13.7367	0.00232	-13.7367	0.00387		-13.7372	0.00199	-13.7372	0.00439	-13.7372	0.0022	-13.7372	0.00254	-13.7372	0.01011
-13.7236	0.000209562	-13.7236	0.000183522	-13.7236	0.000170487	-13.7236	0.000127749	-13.7236	0.000116636		-13.7242	0.00178	-13.7242	0.0038	-13.7242	0.00128	-13.7242	0.00233	-13.7242	0.00389		-13.7247	0.002	-13.7247	0.00441	-13.7247	0.00221	-13.7247	0.00255	-13.7247	0.01017
-13.7111	0.000209924	-13.7111	0.000183849	-13.7111	0.000170797	-13.7111	0.000127985	-13.7111	0.000116862		-13.7116	0.00179	-13.7116	0.00382	-13.7116	0.00129	-13.7116	0.00235	-13.7116	0.00391		-13.7122	0.00201	-13.7122	0.00443	-13.7122	0.00222	-13.7122	0.00257	-13.7122	0.01024
-13.6986	0.000210286	-13.6986	0.000184176	-13.6986	0.000171107	-13.6986	0.00012822	-13.6986	0.000117088		-13.6991	0.0018	-13.6991	0.00384	-13.6991	0.00129	-13.6991	0.00236	-13.6991	0.00393		-13.6997	0.00202	-13.6997	0.00446	-13.6997	0.00223	-13.6997	0.00259	-13.6997	0.01031
-13.6861	0.000210648	-13.6861	0.000184504	-13.6861	0.000171427	-13.6861	0.000128457	-13.6861	0.000117317		-13.6866	0.00181	-13.6866	0.00387	-13.6866	0.0013	-13.6866	0.00237	-13.6866	0.00395		-13.6871	0.00203	-13.6871	0.00449	-13.6871	0.00225	-13.6871	0.0026	-13.6871	0.01038
-13.6736	0.00021101	-13.6736	0.000184832	-13.6736	0.000171752	-13.6736	0.000128695	-13.6736	0.000117549		-13.6741	0.00182	-13.6741	0.00389	-13.6741	0.00131	-13.6741	0.00239	-13.6741	0.00398		-13.6746	0.00204	-13.6746	0.00451	-13.6746	0.00226	-13.6746	0.00261	-13.6746	0.01045
-13.6611	0.000211373	-13.6611	0.00018516	-13.6611	0.000172077	-13.6611	0.000128932	-13.6611	0.000117781		-13.6616	0.00182	-13.6616	0.00391	-13.6616	0.00131	-13.6616	0.0024	-13.6616	0.004		-13.6621	0.00205	-13.6621	0.00454	-13.6621	0.00227	-13.6621	0.00263	-13.6621	0.01053
-13.6486	0.000211735	-13.6486	0.000185489	-13.6486	0.000172401	-13.6486	0.00012917	-13.6486	0.000118013		-13.6491	0.00183	-13.6491	0.00394	-13.6491	0.00132	-13.6491	0.00241	-13.6491	0.00403		-13.6496	0.00206	-13.6496	0.00457	-13.6496	0.00228	-13.6496	0.00264	-13.6496	0.0106
-13.6361	0.000212097	-13.6361	0.000185817	-13.6361	0.000172726	-13.6361	0.000129408	-13.6361	0.000118244		-13.6366	0.00184	-13.6366	0.00396	-13.6366	0.00133	-13.6366	0.00243	-13.6366	0.00405		-13.6371	0.00207	-13.6371	0.0046	-13.6371	0.0023	-13.6371	0.00266	-13.6371	0.01067
-13.6235	0.00021246	-13.6235	0.000186145	-13.6235	0.00017305	-13.6235	0.000129645	-13.6235	0.000118476		-13.6241	0.00185	-13.6241	0.00398	-13.6241	0.00133	-13.6241	0.00244	-13.6241	0.00408		-13.6246	0.00208	-13.6246	0.00463	-13.6246	0.00231	-13.6246	0.00267	-13.6246	0.01074
-13.611	0.000212822	-13.611	0.000186473	-13.611	0.000173375	-13.611	0.000129883	-13.611	0.000118708		-13.6116	0.00186	-13.6116	0.00401	-13.6116	0.00134	-13.6116	0.00245	-13.6116	0.0041		-13.6121	0.0021	-13.6121	0.00465	-13.6121	0.00232	-13.6121	0.00268	-13.6121	0.01082
-13.5985	0.000213184	-13.5985	0.000186801	-13.5985	0.0001737	-13.5985	0.000130121	-13.5985	0.00011894		-13.5991	0.00187	-13.5991	0.00403	-13.5991	0.00135	-13.5991	0.00247	-13.5991	0.00412		-13.5996	0.00211	-13.5996	0.00468	-13.5996	0.00234	-13.5996	0.0027	-13.5996	0.01089
-13.586	0.000213567	-13.586	0.000187143	-13.586	0.00017403	-13.586	0.000130367	-13.586	0.000119174		-13.5866	0.00188	-13.5866	0.00405	-13.5866	0.00135	-13.5866	0.00248	-13.5866	0.00415		-13.5871	0.00212	-13.5871	0.00471	-13.5871	0.00235	-13.5871	0.00271	-13.5871	0.01096
-13.5735	0.000213962	-13.5735	0.000187492	-13.5735	0.000174363	-13.5735	0.000130619	-13.5735	0.00011941		-13.5741	0.00189	-13.5741	0.00407	-13.5741	0.00136	-13.5741	0.00249	-13.5741	0.00418		-13.5746	0.00213	-13.5746	0.00474	-13.5746	0.00236	-13.5746	0.00273	-13.5746	0.01104
-13.561	0.000214357	-13.561	0.000187841	-13.561	0.000174697	-13.561	0.00013087	-13.561	0.000119647		-13.5616	0.0019	-13.5616	0.0041	-13.5616	0.00137	-13.5616	0.00251	-13.5616	0.0042		-13.562	0.00214	-13.562	0.00477	-13.562	0.00238	-13.562	0.00275	-13.562	0.01111
-13.5485	0.000214752	-13.5485	0.00018819	-13.5485	0.00017503	-13.5485	0.000131122	-13.5485	0.000119883		-13.5491	0.00191	-13.5491	0.00412	-13.5491	0.00137	-13.5491	0.00252	-13.5491	0.00423		-13.5495	0.00215	-13.5495	0.00479	-13.5495	0.00239	-13.5495	0.00276	-13.5495	0.01119
-13.536	0.000215146	-13.536	0.000188539	-13.536	0.000175364	-13.536	0.000131374	-13.536	0.000120119		-13.5365	0.00192	-13.5365	0.00414	-13.5365	0.00138	-13.5365	0.00253	-13.5365	0.00425		-13.537	0.00216	-13.537	0.00482	-13.537	0.00241	-13.537	0.00278	-13.537	0.01127
-13.5235	0.000215541	-13.5235	0.000188888	-13.5235	0.000175697	-13.5235	0.000131625	-13.5235	0.000120355		-13.524	0.00193	-13.524	0.00417	-13.524	0.00139	-13.524	0.00255	-13.524	0.00428		-13.5245	0.00218	-13.5245	0.00485	-13.5245	0.00242	-13.5245	0.0028	-13.5245	0.01134
-13.511	0.000215936	-13.511	0.000189237	-13.511	0.000176031	-13.511	0.000131877	-13.511	0.000120591		-13.5115	0.00194	-13.5115	0.00419	-13.5115	0.0014	-13.5115	0.00256	-13.5115	0.00431		-13.512	0.00219	-13.512	0.00488	-13.512	0.00243	-13.512	0.00281	-13.512	0.01142
-13.4985	0.00021633	-13.4985	0.000189586	-13.4985	0.000176364	-13.4985	0.000132128	-13.4985	0.000120828		-13.499	0.00195	-13.499	0.00421	-13.499	0.0014	-13.499	0.00257	-13.499	0.00433		-13.4995	0.0022	-13.4995	0.00491	-13.4995	0.00245	-13.4995	0.00283	-13.4995	0.01149
-13.486	0.00021672	-13.486	0.000189936	-13.486	0.000176698	-13.486	0.000132384	-13.486	0.000121068		-13.4865	0.00196	-13.4865	0.00424	-13.4865	0.00141	-13.4865	0.00259	-13.4865	0.00436		-13.487	0.00221	-13.487	0.00494	-13.487	0.00246	-13.487	0.00285	-13.487	0.01157
-13.4734	0.000217109	-13.4734	0.000190285	-13.4734	0.000177033	-13.4734	0.000132642	-13.4734	0.000121311		-13.474	0.00197	-13.474	0.00427	-13.474	0.00142	-13.474	0.0026	-13.474	0.00439		-13.4745	0.00222	-13.4745	0.00497	-13.4745	0.00248	-13.4745	0.00287	-13.4745	0.01165
-13.4609	0.000217497	-13.4609	0.000190635	-13.4609	0.000177367	-13.4609	0.000132899	-13.4609	0.000121553		-13.4615	0.00198	-13.4615	0.00429	-13.4615	0.00143	-13.4615	0.00262	-13.4615	0.00442		-13.462	0.00224	-13.462	0.005	-13.462	0.00249	-13.462	0.00289	-13.462	0.01174
-13.4484	0.000217885	-13.4484	0.000190984	-13.4484	0.000177702	-13.4484	0.000133157	-13.4484	0.000121795		-13.449	0.00199	-13.449	0.00432	-13.449	0.00143	-13.449	0.00264	-13.449	0.00445		-13.4495	0.00225	-13.4495	0.00503	-13.4495	0.00251	-13.4495	0.00291	-13.4495	0.01182
-13.4359	0.000218273	-13.4359	0.000191334	-13.4359	0.000178036	-13.4359	0.000133414	-13.4359	0.000122038		-13.4365	0.002	-13.4365	0.00435	-13.4365	0.00144	-13.4365	0.00265	-13.4365	0.00448		-13.4369	0.00226	-13.4369	0.00507	-13.4369	0.00252	-13.4369	0.00293	-13.4369	0.0119
-13.4234	0.000218661	-13.4234	0.000191683	-13.4234	0.000178371	-13.4234	0.000133672	-13.4234	0.00012228		-13.424	0.00201	-13.424	0.00438	-13.424	0.00145	-13.424	0.00267	-13.424	0.0045		-13.4244	0.00227	-13.4244	0.0051	-13.4244	0.00254	-13.4244	0.00294	-13.4244	0.01198
-13.4109	0.000219049	-13.4109	0.000192033	-13.4109	0.000178705	-13.4109	0.000133929	-13.4109	0.000122523		-13.4115	0.00202	-13.4115	0.0044	-13.4115	0.00146	-13.4115	0.00268	-13.4115	0.00453		-13.4119	0.00228	-13.4119	0.00513	-13.4119	0.00255	-13.4119	0.00296	-13.4119	0.01206
-13.3984	0.000219437	-13.3984	0.000192382	-13.3984	0.000179039	-13.3984	0.000134187	-13.3984	0.000122765		-13.399	0.00203	-13.399	0.00443	-13.399	0.00146	-13.399	0.0027	-13.399	0.00456		-13.3994	0.0023	-13.3994	0.00516	-13.3994	0.00257	-13.3994	0.00298	-13.3994	0.01214
-13.3859	0.000219834	-13.3859	0.000192742	-13.3859	0.000179383	-13.3859	0.000134444	-13.3859	0.000123012		-13.3865	0.00204	-13.3865	0.00446	-13.3865	0.00147	-13.3865	0.00272	-13.3865	0.00459		-13.3869	0.00231	-13.3869	0.00519	-13.3869	0.00258	-13.3869	0.003	-13.3869	0.01223
-13.3734	0.000220236	-13.3734	0.000193108	-13.3734	0.000179732	-13.3734	0.000134701	-13.3734	0.000123262		-13.374	0.00205	-13.374	0.00449	-13.374	0.00148	-13.374	0.00273	-13.374	0.00462		-13.3744	0.00232	-13.3744	0.00523	-13.3744	0.0026	-13.3744	0.00302	-13.3744	0.01231
-13.3609	0.000220638	-13.3609	0.000193474	-13.3609	0.00018008	-13.3609	0.000134958	-13.3609	0.000123511		-13.3614	0.00206	-13.3614	0.00451	-13.3614	0.00149	-13.3614	0.00275	-13.3614	0.00465		-13.3619	0.00234	-13.3619	0.00526	-13.3619	0.00261	-13.3619	0.00304	-13.3619	0.0124
-13.3484	0.00022104	-13.3484	0.000193839	-13.3484	0.000180429	-13.3484	0.000135214	-13.3484	0.000123761		-13.3489	0.00208	-13.3489	0.00454	-13.3489	0.0015	-13.3489	0.00276	-13.3489	0.00468		-13.3494	0.00235	-13.3494	0.00529	-13.3494	0.00263	-13.3494	0.00306	-13.3494	0.01249
-13.3358	0.000221442	-13.3358	0.000194205	-13.3358	0.000180777	-13.3358	0.000135471	-13.3358	0.00012401		-13.3364	0.00209	-13.3364	0.00457	-13.3364	0.0015	-13.3364	0.00278	-13.3364	0.00471		-13.3369	0.00236	-13.3369	0.00532	-13.3369	0.00264	-13.3369	0.00308	-13.3369	0.01257
-13.3233	0.000221844	-13.3233	0.000194571	-13.3233	0.000181126	-13.3233	0.000135728	-13.3233	0.00012426		-13.3239	0.0021	-13.3239	0.0046	-13.3239	0.00151	-13.3239	0.0028	-13.3239	0.00473		-13.3244	0.00237	-13.3244	0.00535	-13.3244	0.00266	-13.3244	0.0031	-13.3244	0.01266
-13.3108	0.000222246	-13.3108	0.000194936	-13.3108	0.000181475	-13.3108	0.000135985	-13.3108	0.000124509		-13.3114	0.00211	-13.3114	0.00462	-13.3114	0.00152	-13.3114	0.00281	-13.3114	0.00476		-13.3118	0.00239	-13.3118	0.00539	-13.3118	0.00267	-13.3118	0.00312	-13.3118	0.01274
-13.2983	0.000222648	-13.2983	0.000195302	-13.2983	0.000181823	-13.2983	0.000136242	-13.2983	0.000124759		-13.2989	0.00212	-13.2989	0.00465	-13.2989	0.00153	-13.2989	0.00283	-13.2989	0.00479		-13.2993	0.0024	-13.2993	0.00542	-13.2993	0.00269	-13.2993	0.00314	-13.2993	0.01283
-13.2858	0.00022305	-13.2858	0.000195668	-13.2858	0.000182177	-13.2858	0.000136507	-13.2858	0.000125008		-13.2864	0.00213	-13.2864	0.00468	-13.2864	0.00154	-13.2864	0.00285	-13.2864	0.00482		-13.2868	0.00241	-13.2868	0.00545	-13.2868	0.00271	-13.2868	0.00316	-13.2868	0.01292
-13.2733	0.000223453	-13.2733	0.000196034	-13.2733	0.000182535	-13.2733	0.000136779	-13.2733	0.000125258		-13.2739	0.00214	-13.2739	0.00471	-13.2739	0.00154	-13.2739	0.00286	-13.2739	0.00485		-13.2743	0.00243	-13.2743	0.00549	-13.2743	0.00272	-13.2743	0.00318	-13.2743	0.01301
-13.2608	0.000223855	-13.2608	0.0001964	-13.2608	0.000182893	-13.2608	0.00013705	-13.2608	0.000125507		-13.2614	0.00215	-13.2614	0.00474	-13.2614	0.00155	-13.2614	0.00288	-13.2614	0.00488		-13.2618	0.00244	-13.2618	0.00552	-13.2618	0.00274	-13.2618	0.0032	-13.2618	0.01311
-13.2483	0.000224257	-13.2483	0.000196766	-13.2483	0.000183251	-13.2483	0.000137321	-13.2483	0.000125757		-13.2489	0.00217	-13.2489	0.00477	-13.2489	0.00156	-13.2489	0.00289	-13.2489	0.00491		-13.2493	0.00245	-13.2493	0.00556	-13.2493	0.00276	-13.2493	0.00321	-13.2493	0.0132
-13.2358	0.000224659	-13.2358	0.000197132	-13.2358	0.000183609	-13.2358	0.000137593	-13.2358	0.000126006		-13.2364	0.00218	-13.2364	0.00481	-13.2364	0.00157	-13.2364	0.00291	-13.2364	0.00494		-13.2368	0.00247	-13.2368	0.0056	-13.2368	0.00277	-13.2368	0.00323	-13.2368	0.01329
-13.2233	0.000225061	-13.2233	0.000197498	-13.2233	0.000183967	-13.2233	0.000137864	-13.2233	0.000126256		-13.2239	0.00219	-13.2239	0.00484	-13.2239	0.00158	-13.2239	0.00293	-13.2239	0.00498		-13.2243	0.00248	-13.2243	0.00563	-13.2243	0.00279	-13.2243	0.00325	-13.2243	0.01338
-13.2108	0.000225463	-13.2108	0.000197864	-13.2108	0.000184325	-13.2108	0.000138135	-13.2108	0.000126505		-13.2114	0.0022	-13.2114	0.00487	-13.2114	0.00159	-13.2114	0.00294	-13.2114	0.00501		-13.2118	0.0025	-13.2118	0.00567	-13.2118	0.00281	-13.2118	0.00327	-13.2118	0.01348
-13.1983	0.000225865	-13.1983	0.000198231	-13.1983	0.000184683	-13.1983	0.000138407	-13.1983	0.000126755		-13.1988	0.00221	-13.1988	0.0049	-13.1988	0.0016	-13.1988	0.00296	-13.1988	0.00504		-13.1993	0.00251	-13.1993	0.0057	-13.1993	0.00282	-13.1993	0.00329	-13.1993	0.01357
-13.1857	0.000226275	-13.1857	0.000198603	-13.1857	0.000185046	-13.1857	0.000138678	-13.1857	0.000127011		-13.1863	0.00222	-13.1863	0.00493	-13.1863	0.0016	-13.1863	0.00298	-13.1863	0.00507		-13.1867	0.00252	-13.1867	0.00574	-13.1867	0.00284	-13.1867	0.00331	-13.1867	0.01367
-13.1732	0.00022669	-13.1732	0.00019898	-13.1732	0.000185414	-13.1732	0.000138949	-13.1732	0.000127272		-13.1738	0.00224	-13.1738	0.00496	-13.1738	0.00161	-13.1738	0.00299	-13.1738	0.0051		-13.1742	0.00254	-13.1742	0.00578	-13.1742	0.00286	-13.1742	0.00333	-13.1742	0.01377
-13.1607	0.000227105	-13.1607	0.000199358	-13.1607	0.000185781	-13.1607	0.000139219	-13.1607	0.000127534		-13.1613	0.00225	-13.1613	0.00499	-13.1613	0.00162	-13.1613	0.00301	-13.1613	0.00514		-13.1617	0.00255	-13.1617	0.00581	-13.1617	0.00288	-13.1617	0.00336	-13.1617	0.01387
-13.1482	0.00022752	-13.1482	0.000199735	-13.1482	0.000186148	-13.1482	0.00013949	-13.1482	0.000127795		-13.1488	0.00226	-13.1488	0.00502	-13.1488	0.00163	-13.1488	0.00303	-13.1488	0.00518		-13.1492	0.00257	-13.1492	0.00585	-13.1492	0.00289	-13.1492	0.00338	-13.1492	0.01397
-13.1357	0.000227935	-13.1357	0.000200113	-13.1357	0.000186516	-13.1357	0.000139761	-13.1357	0.000128057		-13.1363	0.00227	-13.1363	0.00505	-13.1363	0.00164	-13.1363	0.00305	-13.1363	0.00521		-13.1367	0.00258	-13.1367	0.00589	-13.1367	0.00291	-13.1367	0.0034	-13.1367	0.01407
-13.1232	0.000228351	-13.1232	0.00020049	-13.1232	0.000186883	-13.1232	0.000140031	-13.1232	0.000128318		-13.1238	0.00228	-13.1238	0.00509	-13.1238	0.00165	-13.1238	0.00307	-13.1238	0.00525		-13.1242	0.0026	-13.1242	0.00592	-13.1242	0.00293	-13.1242	0.00342	-13.1242	0.01417
-13.1107	0.000228766	-13.1107	0.000200868	-13.1107	0.000187251	-13.1107	0.000140302	-13.1107	0.00012858		-13.1113	0.0023	-13.1113	0.00512	-13.1113	0.00166	-13.1113	0.00309	-13.1113	0.00528		-13.1117	0.00261	-13.1117	0.00596	-13.1117	0.00295	-13.1117	0.00345	-13.1117	0.01427
-13.0982	0.000229181	-13.0982	0.000201245	-13.0982	0.000187618	-13.0982	0.000140573	-13.0982	0.000128841		-13.0988	0.00231	-13.0988	0.00515	-13.0988	0.00167	-13.0988	0.00311	-13.0988	0.00532		-13.0992	0.00263	-13.0992	0.00599	-13.0992	0.00297	-13.0992	0.00347	-13.0992	0.01437
-13.0857	0.000229612	-13.0857	0.000201633	-13.0857	0.000187993	-13.0857	0.000140853	-13.0857	0.000129111		-13.0863	0.00232	-13.0863	0.00518	-13.0863	0.00168	-13.0863	0.00313	-13.0863	0.00535		-13.0867	0.00264	-13.0867	0.00603	-13.0867	0.00298	-13.0867	0.00349	-13.0867	0.01448
-13.0732	0.000230059	-13.0732	0.000202031	-13.0732	0.000188375	-13.0732	0.000141142	-13.0732	0.000129389		-13.0738	0.00233	-13.0738	0.00521	-13.0738	0.00169	-13.0738	0.00314	-13.0738	0.00539		-13.0742	0.00266	-13.0742	0.00607	-13.0742	0.003	-13.0742	0.00352	-13.0742	0.01458
-13.0607	0.000230506	-13.0607	0.000202429	-13.0607	0.000188758	-13.0607	0.000141431	-13.0607	0.000129666		-13.0613	0.00235	-13.0613	0.00524	-13.0613	0.0017	-13.0613	0.00316	-13.0613	0.00542		-13.0616	0.00267	-13.0616	0.00611	-13.0616	0.00302	-13.0616	0.00354	-13.0616	0.01469
-13.0481	0.000230953	-13.0481	0.000202827	-13.0481	0.000189141	-13.0481	0.000141721	-13.0481	0.000129944		-13.0488	0.00236	-13.0488	0.00527	-13.0488	0.00171	-13.0488	0.00318	-13.0488	0.00546		-13.0491	0.00269	-13.0491	0.00615	-13.0491	0.00304	-13.0491	0.00357	-13.0491	0.0148
-13.0356	0.0002314	-13.0356	0.000203225	-13.0356	0.000189523	-13.0356	0.00014201	-13.0356	0.000130222		-13.0363	0.00237	-13.0363	0.0053	-13.0363	0.00172	-13.0363	0.0032	-13.0363	0.00549		-13.0366	0.0027	-13.0366	0.00619	-13.0366	0.00306	-13.0366	0.00359	-13.0366	0.0149
-13.0231	0.000231847	-13.0231	0.000203623	-13.0231	0.000189906	-13.0231	0.000142299	-13.0231	0.0001305		-13.0237	0.00239	-13.0237	0.00533	-13.0237	0.00173	-13.0237	0.00322	-13.0237	0.00553		-13.0241	0.00272	-13.0241	0.00623	-13.0241	0.00308	-13.0241	0.00362	-13.0241	0.01501
-13.0106	0.000232294	-13.0106	0.000204021	-13.0106	0.000190288	-13.0106	0.000142588	-13.0106	0.000130777		-13.0112	0.0024	-13.0112	0.00537	-13.0112	0.00174	-13.0112	0.00324	-13.0112	0.00556		-13.0116	0.00273	-13.0116	0.00627	-13.0116	0.00309	-13.0116	0.00364	-13.0116	0.01512
-12.9981	0.000232741	-12.9981	0.000204419	-12.9981	0.000190671	-12.9981	0.000142878	-12.9981	0.000131055		-12.9987	0.00241	-12.9987	0.0054	-12.9987	0.00175	-12.9987	0.00326	-12.9987	0.0056		-12.9991	0.00275	-12.9991	0.00631	-12.9991	0.00311	-12.9991	0.00367	-12.9991	0.01522
-12.9856	0.000233185	-12.9856	0.000204818	-12.9856	0.000191055	-12.9856	0.000143165	-12.9856	0.000131331		-12.9862	0.00243	-12.9862	0.00543	-12.9862	0.00176	-12.9862	0.00328	-12.9862	0.00563		-12.9866	0.00276	-12.9866	0.00635	-12.9866	0.00313	-12.9866	0.00369	-12.9866	0.01533
-12.9731	0.000233628	-12.9731	0.000205217	-12.9731	0.000191442	-12.9731	0.00014345	-12.9731	0.000131605		-12.9737	0.00244	-12.9737	0.00547	-12.9737	0.00177	-12.9737	0.0033	-12.9737	0.00567		-12.9741	0.00278	-12.9741	0.00639	-12.9741	0.00315	-12.9741	0.00372	-12.9741	0.01545
-12.9606	0.00023407	-12.9606	0.000205616	-12.9606	0.000191828	-12.9606	0.000143735	-12.9606	0.000131879		-12.9612	0.00245	-12.9612	0.0055	-12.9612	0.00178	-12.9612	0.00332	-12.9612	0.00571		-12.9616	0.0028	-12.9616	0.00643	-12.9616	0.00318	-12.9616	0.00374	-12.9616	0.01556
-12.9481	0.000234512	-12.9481	0.000206015	-12.9481	0.000192214	-12.9481	0.000144021	-12.9481	0.000132153		-12.9487	0.00247	-12.9487	0.00554	-12.9487	0.00179	-12.9487	0.00334	-12.9487	0.00575		-12.9491	0.00281	-12.9491	0.00647	-12.9491	0.0032	-12.9491	0.00376	-12.9491	0.01567
-12.9356	0.000234954	-12.9356	0.000206413	-12.9356	0.0001926	-12.9356	0.000144306	-12.9356	0.000132427		-12.9362	0.00248	-12.9362	0.00557	-12.9362	0.0018	-12.9362	0.00336	-12.9362	0.00578		-12.9365	0.00283	-12.9365	0.00651	-12.9365	0.00322	-12.9365	0.00379	-12.9365	0.01579
-12.9231	0.000235396	-12.9231	0.000206812	-12.9231	0.000192986	-12.9231	0.000144591	-12.9231	0.000132701		-12.9237	0.0025	-12.9237	0.00561	-12.9237	0.00181	-12.9237	0.00338	-12.9237	0.00582		-12.924	0.00285	-12.924	0.00655	-12.924	0.00324	-12.924	0.00381	-12.924	0.0159
-12.9106	0.000235839	-12.9106	0.000207211	-12.9106	0.000193372	-12.9106	0.000144877	-12.9106	0.000132975		-12.9112	0.00251	-12.9112	0.00564	-12.9112	0.00182	-12.9112	0.00341	-12.9112	0.00586		-12.9115	0.00286	-12.9115	0.00659	-12.9115	0.00327	-12.9115	0.00384	-12.9115	0.01601
-12.898	0.000236281	-12.898	0.00020761	-12.898	0.000193758	-12.898	0.000145162	-12.898	0.000133249		-12.8987	0.00252	-12.8987	0.00568	-12.8987	0.00183	-12.8987	0.00343	-12.8987	0.0059		-12.899	0.00288	-12.899	0.00663	-12.899	0.00329	-12.899	0.00386	-12.899	0.01613
-12.8855	0.000236729	-12.8855	0.000208014	-12.8855	0.00019415	-12.8855	0.000145454	-12.8855	0.000133528		-12.8862	0.00254	-12.8862	0.00571	-12.8862	0.00184	-12.8862	0.00345	-12.8862	0.00594		-12.8865	0.0029	-12.8865	0.00668	-12.8865	0.00331	-12.8865	0.00389	-12.8865	0.01624
-12.873	0.000237183	-12.873	0.000208424	-12.873	0.000194546	-12.873	0.000145753	-12.873	0.000133813		-12.8737	0.00255	-12.8737	0.00575	-12.8737	0.00185	-12.8737	0.00347	-12.8737	0.00598		-12.874	0.00291	-12.874	0.00672	-12.874	0.00333	-12.874	0.00391	-12.874	0.01636
-12.8605	0.000237637	-12.8605	0.000208834	-12.8605	0.000194943	-12.8605	0.000146052	-12.8605	0.000134098		-12.8612	0.00257	-12.8612	0.00579	-12.8612	0.00186	-12.8612	0.00349	-12.8612	0.00602		-12.8615	0.00293	-12.8615	0.00677	-12.8615	0.00335	-12.8615	0.00394	-12.8615	0.01648
-12.848	0.00023809	-12.848	0.000209243	-12.848	0.000195339	-12.848	0.000146352	-12.848	0.000134384		-12.8486	0.00258	-12.8486	0.00583	-12.8486	0.00187	-12.8486	0.00351	-12.8486	0.00606		-12.849	0.00295	-12.849	0.00682	-12.849	0.00337	-12.849	0.00396	-12.849	0.0166
-12.8355	0.000238544	-12.8355	0.000209653	-12.8355	0.000195736	-12.8355	0.000146651	-12.8355	0.000134669		-12.8361	0.00259	-12.8361	0.00587	-12.8361	0.00188	-12.8361	0.00353	-12.8361	0.0061		-12.8365	0.00296	-12.8365	0.00687	-12.8365	0.00338	-12.8365	0.00399	-12.8365	0.01672
-12.823	0.000238998	-12.823	0.000210062	-12.823	0.000196132	-12.823	0.00014695	-12.823	0.000134954		-12.8236	0.00261	-12.8236	0.00591	-12.8236	0.00189	-12.8236	0.00356	-12.8236	0.00615		-12.824	0.00298	-12.824	0.00691	-12.824	0.0034	-12.824	0.00401	-12.824	0.01684
-12.8105	0.000239452	-12.8105	0.000210472	-12.8105	0.000196528	-12.8105	0.000147249	-12.8105	0.000135239		-12.8111	0.00262	-12.8111	0.00595	-12.8111	0.0019	-12.8111	0.00358	-12.8111	0.00619		-12.8114	0.003	-12.8114	0.00696	-12.8114	0.00342	-12.8114	0.00404	-12.8114	0.01696
-12.798	0.000239905	-12.798	0.000210882	-12.798	0.000196925	-12.798	0.000147548	-12.798	0.000135524		-12.7986	0.00264	-12.7986	0.00599	-12.7986	0.00192	-12.7986	0.0036	-12.7986	0.00623		-12.7989	0.00302	-12.7989	0.00701	-12.7989	0.00344	-12.7989	0.00406	-12.7989	0.01708
-12.7855	0.00024036	-12.7855	0.000211299	-12.7855	0.000197328	-12.7855	0.000147851	-12.7855	0.000135813		-12.7861	0.00265	-12.7861	0.00603	-12.7861	0.00193	-12.7861	0.00362	-12.7861	0.00627		-12.7864	0.00303	-12.7864	0.00706	-12.7864	0.00346	-12.7864	0.00409	-12.7864	0.01721
-12.773	0.000240815	-12.773	0.000211726	-12.773	0.000197739	-12.773	0.000148158	-12.773	0.000136105		-12.7736	0.00267	-12.7736	0.00607	-12.7736	0.00194	-12.7736	0.00365	-12.7736	0.00632		-12.7739	0.00305	-12.7739	0.00711	-12.7739	0.00349	-12.7739	0.00412	-12.7739	0.01733
-12.7605	0.000241271	-12.7605	0.000212152	-12.7605	0.00019815	-12.7605	0.000148465	-12.7605	0.000136397		-12.7611	0.00268	-12.7611	0.00611	-12.7611	0.00195	-12.7611	0.00367	-12.7611	0.00636		-12.7614	0.00307	-12.7614	0.00715	-12.7614	0.00351	-12.7614	0.00415	-12.7614	0.01746
-12.7479	0.000241726	-12.7479	0.000212579	-12.7479	0.000198561	-12.7479	0.000148772	-12.7479	0.000136689		-12.7486	0.0027	-12.7486	0.00616	-12.7486	0.00196	-12.7486	0.00369	-12.7486	0.0064		-12.7489	0.00309	-12.7489	0.0072	-12.7489	0.00354	-12.7489	0.00418	-12.7489	0.01759
-12.7354	0.000242182	-12.7354	0.000213006	-12.7354	0.000198972	-12.7354	0.000149079	-12.7354	0.000136981		-12.7361	0.00272	-12.7361	0.0062	-12.7361	0.00197	-12.7361	0.00372	-12.7361	0.00645		-12.7364	0.00311	-12.7364	0.00725	-12.7364	0.00357	-12.7364	0.00421	-12.7364	0.01772
-12.7229	0.000242637	-12.7229	0.000213432	-12.7229	0.000199383	-12.7229	0.000149386	-12.7229	0.000137273		-12.7236	0.00273	-12.7236	0.00624	-12.7236	0.00199	-12.7236	0.00374	-12.7236	0.00649		-12.7239	0.00313	-12.7239	0.0073	-12.7239	0.00359	-12.7239	0.00424	-12.7239	0.01785
-12.7104	0.000243093	-12.7104	0.000213859	-12.7104	0.000199794	-12.7104	0.000149693	-12.7104	0.000137565		-12.7111	0.00275	-12.7111	0.00628	-12.7111	0.002	-12.7111	0.00377	-12.7111	0.00653		-12.7114	0.00314	-12.7114	0.00735	-12.7114	0.00362	-12.7114	0.00427	-12.7114	0.01798
-12.6979	0.000243548	-12.6979	0.000214286	-12.6979	0.000200205	-12.6979	0.00015	-12.6979	0.000137857		-12.6986	0.00276	-12.6986	0.00633	-12.6986	0.00201	-12.6986	0.00379	-12.6986	0.00658		-12.6989	0.00316	-12.6989	0.00739	-12.6989	0.00364	-12.6989	0.0043	-12.6989	0.01811
-12.6854	0.000244014	-12.6854	0.000214714	-12.6854	0.00020062	-12.6854	0.00015031	-12.6854	0.000138151		-12.686	0.00278	-12.686	0.00637	-12.686	0.00202	-12.686	0.00381	-12.686	0.00662		-12.6863	0.00318	-12.6863	0.00744	-12.6863	0.00367	-12.6863	0.00433	-12.6863	0.01824
-12.6729	0.000244495	-12.6729	0.000215145	-12.6729	0.00020104	-12.6729	0.000150623	-12.6729	0.00013845		-12.6735	0.00279	-12.6735	0.00641	-12.6735	0.00203	-12.6735	0.00384	-12.6735	0.00667		-12.6738	0.0032	-12.6738	0.0075	-12.6738	0.00369	-12.6738	0.00436	-12.6738	0.01838
-12.6604	0.000244976	-12.6604	0.000215576	-12.6604	0.00020146	-12.6604	0.000150936	-12.6604	0.000138748		-12.661	0.00281	-12.661	0.00646	-12.661	0.00205	-12.661	0.00387	-12.661	0.00672		-12.6613	0.00322	-12.6613	0.00755	-12.6613	0.00371	-12.6613	0.00439	-12.6613	0.01853
-12.6479	0.000245457	-12.6479	0.000216007	-12.6479	0.00020188	-12.6479	0.000151249	-12.6479	0.000139046		-12.6485	0.00283	-12.6485	0.0065	-12.6485	0.00206	-12.6485	0.00389	-12.6485	0.00676		-12.6488	0.00324	-12.6488	0.0076	-12.6488	0.00374	-12.6488	0.00442	-12.6488	0.01867
-12.6354	0.000245938	-12.6354	0.000216438	-12.6354	0.0002023	-12.6354	0.000151562	-12.6354	0.000139344		-12.636	0.00284	-12.636	0.00654	-12.636	0.00207	-12.636	0.00392	-12.636	0.00681		-12.6363	0.00326	-12.6363	0.00765	-12.6363	0.00376	-12.6363	0.00445	-12.6363	0.01881
-12.6229	0.000246418	-12.6229	0.000216869	-12.6229	0.00020272	-12.6229	0.000151875	-12.6229	0.000139643		-12.6235	0.00286	-12.6235	0.00658	-12.6235	0.00208	-12.6235	0.00395	-12.6235	0.00685		-12.6238	0.00328	-12.6238	0.00771	-12.6238	0.00378	-12.6238	0.00448	-12.6238	0.01895
-12.6103	0.000246899	-12.6103	0.000217301	-12.6103	0.00020314	-12.6103	0.000152188	-12.6103	0.000139941		-12.611	0.00287	-12.611	0.00663	-12.611	0.0021	-12.611	0.00397	-12.611	0.0069		-12.6113	0.0033	-12.6113	0.00776	-12.6113	0.00381	-12.6113	0.00452	-12.6113	0.0191
-12.5978	0.00024738	-12.5978	0.000217732	-12.5978	0.00020356	-12.5978	0.000152501	-12.5978	0.000140239		-12.5985	0.00289	-12.5985	0.00667	-12.5985	0.00211	-12.5985	0.004	-12.5985	0.00695		-12.5988	0.00332	-12.5988	0.00781	-12.5988	0.00383	-12.5988	0.00455	-12.5988	0.01924
-12.5853	0.000247868	-12.5853	0.000218169	-12.5853	0.000203985	-12.5853	0.000152819	-12.5853	0.000140543		-12.586	0.00291	-12.586	0.00671	-12.586	0.00212	-12.586	0.00403	-12.586	0.00699		-12.5863	0.00334	-12.5863	0.00787	-12.5863	0.00385	-12.5863	0.00458	-12.5863	0.01938
-12.5728	0.000248369	-12.5728	0.000218618	-12.5728	0.000204421	-12.5728	0.000153144	-12.5728	0.000140857		-12.5735	0.00293	-12.5735	0.00676	-12.5735	0.00214	-12.5735	0.00405	-12.5735	0.00705		-12.5738	0.00336	-12.5738	0.00792	-12.5738	0.00388	-12.5738	0.00461	-12.5738	0.01953
-12.5603	0.000248869	-12.5603	0.000219067	-12.5603	0.000204856	-12.5603	0.000153469	-12.5603	0.000141171		-12.561	0.00294	-12.561	0.00681	-12.561	0.00215	-12.561	0.00408	-12.561	0.0071		-12.5612	0.00338	-12.5612	0.00798	-12.5612	0.00391	-12.5612	0.00464	-12.5612	0.01968
-12.5478	0.00024937	-12.5478	0.000219517	-12.5478	0.000205291	-12.5478	0.000153795	-12.5478	0.000141485		-12.5485	0.00296	-12.5485	0.00685	-12.5485	0.00216	-12.5485	0.00411	-12.5485	0.00715		-12.5487	0.0034	-12.5487	0.00803	-12.5487	0.00394	-12.5487	0.00468	-12.5487	0.01983
-12.5353	0.000249871	-12.5353	0.000219966	-12.5353	0.000205727	-12.5353	0.00015412	-12.5353	0.000141799		-12.536	0.00298	-12.536	0.0069	-12.536	0.00218	-12.536	0.00413	-12.536	0.0072		-12.5362	0.00342	-12.5362	0.00809	-12.5362	0.00397	-12.5362	0.00471	-12.5362	0.01998
-12.5228	0.000250371	-12.5228	0.000220415	-12.5228	0.000206162	-12.5228	0.000154445	-12.5228	0.000142113		-12.5235	0.00299	-12.5235	0.00695	-12.5235	0.00219	-12.5235	0.00416	-12.5235	0.00726		-12.5237	0.00344	-12.5237	0.00815	-12.5237	0.004	-12.5237	0.00474	-12.5237	0.02013
-12.5103	0.000250872	-12.5103	0.000220864	-12.5103	0.000206598	-12.5103	0.00015477	-12.5103	0.000142427		-12.5109	0.00301	-12.5109	0.00699	-12.5109	0.0022	-12.5109	0.00419	-12.5109	0.00731		-12.5112	0.00346	-12.5112	0.0082	-12.5112	0.00403	-12.5112	0.00478	-12.5112	0.02028
-12.4978	0.000251372	-12.4978	0.000221313	-12.4978	0.000207033	-12.4978	0.000155095	-12.4978	0.000142741		-12.4984	0.00303	-12.4984	0.00704	-12.4984	0.00222	-12.4984	0.00421	-12.4984	0.00736		-12.4987	0.00349	-12.4987	0.00826	-12.4987	0.00406	-12.4987	0.00481	-12.4987	0.02043
-12.4853	0.000251876	-12.4853	0.000221766	-12.4853	0.000207472	-12.4853	0.000155425	-12.4853	0.000143058		-12.4859	0.00305	-12.4859	0.00709	-12.4859	0.00223	-12.4859	0.00424	-12.4859	0.00742		-12.4862	0.00351	-12.4862	0.00831	-12.4862	0.00409	-12.4862	0.00484	-12.4862	0.02058
-12.4728	0.000252384	-12.4728	0.000222225	-12.4728	0.000207916	-12.4728	0.000155759	-12.4728	0.00014338		-12.4734	0.00307	-12.4734	0.00714	-12.4734	0.00224	-12.4734	0.00427	-12.4734	0.00747		-12.4737	0.00353	-12.4737	0.00837	-12.4737	0.00412	-12.4737	0.00488	-12.4737	0.02075
-12.4602	0.000252892	-12.4602	0.000222684	-12.4602	0.00020836	-12.4602	0.000156094	-12.4602	0.000143702		-12.4609	0.00308	-12.4609	0.00719	-12.4609	0.00226	-12.4609	0.0043	-12.4609	0.00752		-12.4612	0.00355	-12.4612	0.00843	-12.4612	0.00414	-12.4612	0.00491	-12.4612	0.02091
-12.4477	0.0002534	-12.4477	0.000223143	-12.4477	0.000208804	-12.4477	0.000156428	-12.4477	0.000144024		-12.4484	0.0031	-12.4484	0.00724	-12.4484	0.00227	-12.4484	0.00433	-12.4484	0.00758		-12.4487	0.00357	-12.4487	0.00849	-12.4487	0.00417	-12.4487	0.00494	-12.4487	0.02107
-12.4352	0.000253908	-12.4352	0.000223602	-12.4352	0.000209248	-12.4352	0.000156763	-12.4352	0.000144346		-12.4359	0.00312	-12.4359	0.00729	-12.4359	0.00229	-12.4359	0.00436	-12.4359	0.00763		-12.4361	0.0036	-12.4361	0.00855	-12.4361	0.0042	-12.4361	0.00497	-12.4361	0.02124
-12.4227	0.000254415	-12.4227	0.000224061	-12.4227	0.000209692	-12.4227	0.000157097	-12.4227	0.000144668		-12.4234	0.00314	-12.4234	0.00734	-12.4234	0.0023	-12.4234	0.00439	-12.4234	0.00768		-12.4236	0.00362	-12.4236	0.00861	-12.4236	0.00422	-12.4236	0.00501	-12.4236	0.0214
-12.4102	0.000254923	-12.4102	0.00022452	-12.4102	0.000210136	-12.4102	0.000157432	-12.4102	0.00014499		-12.4109	0.00316	-12.4109	0.0074	-12.4109	0.00232	-12.4109	0.00442	-12.4109	0.00774		-12.4111	0.00364	-12.4111	0.00867	-12.4111	0.00425	-12.4111	0.00504	-12.4111	0.02156
-12.3977	0.000255431	-12.3977	0.000224979	-12.3977	0.00021058	-12.3977	0.000157766	-12.3977	0.000145312		-12.3984	0.00318	-12.3984	0.00745	-12.3984	0.00233	-12.3984	0.00445	-12.3984	0.00779		-12.3986	0.00366	-12.3986	0.00873	-12.3986	0.00427	-12.3986	0.00507	-12.3986	0.02173
-12.3852	0.000255939	-12.3852	0.000225442	-12.3852	0.000211029	-12.3852	0.000158103	-12.3852	0.000145637		-12.3859	0.0032	-12.3859	0.0075	-12.3859	0.00235	-12.3859	0.00448	-12.3859	0.00784		-12.3861	0.00368	-12.3861	0.0088	-12.3861	0.0043	-12.3861	0.00511	-12.3861	0.02189
-12.3727	0.000256445	-12.3727	0.000225911	-12.3727	0.000211487	-12.3727	0.000158445	-12.3727	0.000145965		-12.3734	0.00322	-12.3734	0.00755	-12.3734	0.00236	-12.3734	0.00451	-12.3734	0.0079		-12.3736	0.00371	-12.3736	0.00886	-12.3736	0.00434	-12.3736	0.00515	-12.3736	0.02206
-12.3602	0.000256952	-12.3602	0.000226381	-12.3602	0.000211945	-12.3602	0.000158786	-12.3602	0.000146293		-12.3609	0.00324	-12.3609	0.00761	-12.3609	0.00238	-12.3609	0.00455	-12.3609	0.00796		-12.3611	0.00373	-12.3611	0.00892	-12.3611	0.00437	-12.3611	0.00519	-12.3611	0.02224
-12.3477	0.000257458	-12.3477	0.00022685	-12.3477	0.000212403	-12.3477	0.000159128	-12.3477	0.000146621		-12.3484	0.00326	-12.3484	0.00766	-12.3484	0.00239	-12.3484	0.00458	-12.3484	0.00802		-12.3486	0.00376	-12.3486	0.00899	-12.3486	0.0044	-12.3486	0.00522	-12.3486	0.02241
-12.3352	0.000257965	-12.3352	0.00022732	-12.3352	0.000212861	-12.3352	0.000159469	-12.3352	0.000146949		-12.3358	0.00328	-12.3358	0.00772	-12.3358	0.00241	-12.3358	0.00461	-12.3358	0.00808		-12.3361	0.00378	-12.3361	0.00905	-12.3361	0.00444	-12.3361	0.00526	-12.3361	0.02258
-12.3226	0.000258472	-12.3226	0.00022779	-12.3226	0.000213319	-12.3226	0.000159811	-12.3226	0.000147277		-12.3233	0.0033	-12.3233	0.00777	-12.3233	0.00242	-12.3233	0.00464	-12.3233	0.00814		-12.3236	0.0038	-12.3236	0.00912	-12.3236	0.00447	-12.3236	0.0053	-12.3236	0.02275
-12.3101	0.000258978	-12.3101	0.000228259	-12.3101	0.000213777	-12.3101	0.000160152	-12.3101	0.000147605		-12.3108	0.00331	-12.3108	0.00783	-12.3108	0.00244	-12.3108	0.00467	-12.3108	0.0082		-12.311	0.00383	-12.311	0.00918	-12.311	0.0045	-12.311	0.00534	-12.311	0.02293
-12.2976	0.000259485	-12.2976	0.000228729	-12.2976	0.000214235	-12.2976	0.000160494	-12.2976	0.000147933		-12.2983	0.00333	-12.2983	0.00788	-12.2983	0.00245	-12.2983	0.00471	-12.2983	0.00826		-12.2985	0.00385	-12.2985	0.00924	-12.2985	0.00454	-12.2985	0.00538	-12.2985	0.0231
-12.2851	0.00026	-12.2851	0.000229202	-12.2851	0.000214697	-12.2851	0.00016084	-12.2851	0.000148264		-12.2858	0.00335	-12.2858	0.00793	-12.2858	0.00247	-12.2858	0.00474	-12.2858	0.00832		-12.286	0.00387	-12.286	0.00931	-12.286	0.00457	-12.286	0.00542	-12.286	0.02327
-12.2726	0.000260534	-12.2726	0.000229683	-12.2726	0.000215167	-12.2726	0.000161195	-12.2726	0.000148604		-12.2733	0.00338	-12.2733	0.00799	-12.2733	0.00249	-12.2733	0.00477	-12.2733	0.00838		-12.2735	0.0039	-12.2735	0.00938	-12.2735	0.0046	-12.2735	0.00546	-12.2735	0.02346
-12.2601	0.000261068	-12.2601	0.000230164	-12.2601	0.000215637	-12.2601	0.000161551	-12.2601	0.000148944		-12.2608	0.0034	-12.2608	0.00804	-12.2608	0.0025	-12.2608	0.00481	-12.2608	0.00845		-12.261	0.00392	-12.261	0.00944	-12.261	0.00464	-12.261	0.0055	-12.261	0.02365
-12.2476	0.000261601	-12.2476	0.000230645	-12.2476	0.000216107	-12.2476	0.000161906	-12.2476	0.000149284		-12.2483	0.00342	-12.2483	0.0081	-12.2483	0.00252	-12.2483	0.00484	-12.2483	0.00851		-12.2485	0.00394	-12.2485	0.00951	-12.2485	0.00467	-12.2485	0.00554	-12.2485	0.02384
-12.2351	0.000262135	-12.2351	0.000231126	-12.2351	0.000216576	-12.2351	0.000162261	-12.2351	0.000149624		-12.2358	0.00344	-12.2358	0.00815	-12.2358	0.00254	-12.2358	0.00488	-12.2358	0.00857		-12.236	0.00397	-12.236	0.00958	-12.236	0.0047	-12.236	0.00558	-12.236	0.02403
-12.2226	0.000262669	-12.2226	0.000231607	-12.2226	0.000217046	-12.2226	0.000162617	-12.2226	0.000149964		-12.2233	0.00346	-12.2233	0.00821	-12.2233	0.00255	-12.2233	0.00491	-12.2233	0.00864		-12.2235	0.00399	-12.2235	0.00965	-12.2235	0.00474	-12.2235	0.00562	-12.2235	0.02421
-12.2101	0.000263202	-12.2101	0.000232088	-12.2101	0.000217516	-12.2101	0.000162972	-12.2101	0.000150304		-12.2108	0.00348	-12.2108	0.00826	-12.2108	0.00257	-12.2108	0.00495	-12.2108	0.0087		-12.211	0.00401	-12.211	0.00972	-12.211	0.00477	-12.211	0.00567	-12.211	0.0244
-12.1976	0.000263736	-12.1976	0.000232569	-12.1976	0.000217986	-12.1976	0.000163328	-12.1976	0.000150644		-12.1983	0.0035	-12.1983	0.00832	-12.1983	0.00259	-12.1983	0.00498	-12.1983	0.00877		-12.1985	0.00404	-12.1985	0.00978	-12.1985	0.00481	-12.1985	0.00571	-12.1985	0.02459
-12.1851	0.000264273	-12.1851	0.000233055	-12.1851	0.000218459	-12.1851	0.000163685	-12.1851	0.000150985		-12.1858	0.00352	-12.1858	0.00837	-12.1858	0.0026	-12.1858	0.00502	-12.1858	0.00883		-12.1859	0.00406	-12.1859	0.00985	-12.1859	0.00484	-12.1859	0.00575	-12.1859	0.02478
-12.1725	0.00026482	-12.1725	0.000233557	-12.1725	0.000218944	-12.1725	0.000164048	-12.1725	0.000151331		-12.1732	0.00354	-12.1732	0.00843	-12.1732	0.00262	-12.1732	0.00505	-12.1732	0.0089		-12.1734	0.00409	-12.1734	0.00992	-12.1734	0.00487	-12.1734	0.00579	-12.1734	0.02499
-12.16	0.000265366	-12.16	0.000234059	-12.16	0.000219428	-12.16	0.000164411	-12.16	0.000151677		-12.1607	0.00357	-12.1607	0.0085	-12.1607	0.00264	-12.1607	0.00509	-12.1607	0.00897		-12.1609	0.00412	-12.1609	0.01	-12.1609	0.00491	-12.1609	0.00584	-12.1609	0.02519
-12.1475	0.000265913	-12.1475	0.000234561	-12.1475	0.000219912	-12.1475	0.000164774	-12.1475	0.000152022		-12.1482	0.00359	-12.1482	0.00856	-12.1482	0.00266	-12.1482	0.00512	-12.1482	0.00903		-12.1484	0.00415	-12.1484	0.01007	-12.1484	0.00494	-12.1484	0.00588	-12.1484	0.0254
-12.135	0.000266459	-12.135	0.000235063	-12.135	0.000220397	-12.135	0.000165137	-12.135	0.000152368		-12.1357	0.00361	-12.1357	0.00862	-12.1357	0.00267	-12.1357	0.00515	-12.1357	0.0091		-12.1359	0.00418	-12.1359	0.01014	-12.1359	0.00498	-12.1359	0.00593	-12.1359	0.02561
-12.1225	0.000267006	-12.1225	0.000235565	-12.1225	0.000220881	-12.1225	0.0001655	-12.1225	0.000152714		-12.1232	0.00363	-12.1232	0.00868	-12.1232	0.00269	-12.1232	0.00519	-12.1232	0.00917		-12.1234	0.00421	-12.1234	0.01022	-12.1234	0.00501	-12.1234	0.00597	-12.1234	0.02581
-12.11	0.000267552	-12.11	0.000236066	-12.11	0.000221365	-12.11	0.000165863	-12.11	0.00015306		-12.1107	0.00365	-12.1107	0.00874	-12.1107	0.00271	-12.1107	0.00522	-12.1107	0.00924		-12.1109	0.00424	-12.1109	0.01029	-12.1109	0.00504	-12.1109	0.00602	-12.1109	0.02602
-12.0975	0.000268098	-12.0975	0.000236568	-12.0975	0.00022185	-12.0975	0.000166226	-12.0975	0.000153405		-12.0982	0.00368	-12.0982	0.00881	-12.0982	0.00273	-12.0982	0.00526	-12.0982	0.00931		-12.0984	0.00427	-12.0984	0.01036	-12.0984	0.00508	-12.0984	0.00606	-12.0984	0.02623
-12.085	0.000268653	-12.085	0.000237074	-12.085	0.000222338	-12.085	0.000166591	-12.085	0.000153755		-12.0857	0.0037	-12.0857	0.00887	-12.0857	0.00275	-12.0857	0.00529	-12.0857	0.00937		-12.0859	0.0043	-12.0859	0.01044	-12.0859	0.00511	-12.0859	0.00611	-12.0859	0.02644
-12.0725	0.000269235	-12.0725	0.000237595	-12.0725	0.000222842	-12.0725	0.000166966	-12.0725	0.000154118		-12.0732	0.00372	-12.0732	0.00894	-12.0732	0.00277	-12.0732	0.00533	-12.0732	0.00945		-12.0734	0.00433	-12.0734	0.01052	-12.0734	0.00515	-12.0734	0.00615	-12.0734	0.02666
-12.06	0.000269817	-12.06	0.000238116	-12.06	0.000223345	-12.06	0.00016734	-12.06	0.000154481		-12.0607	0.00375	-12.0607	0.009	-12.0607	0.00278	-12.0607	0.00537	-12.0607	0.00952		-12.0608	0.00436	-12.0608	0.0106	-12.0608	0.0052	-12.0608	0.0062	-12.0608	0.02688
-12.0475	0.000270398	-12.0475	0.000238637	-12.0475	0.000223849	-12.0475	0.000167715	-12.0475	0.000154843		-12.0482	0.00377	-12.0482	0.00907	-12.0482	0.0028	-12.0482	0.00541	-12.0482	0.00959		-12.0483	0.00438	-12.0483	0.01068	-12.0483	0.00524	-12.0483	0.00625	-12.0483	0.0271
-12.0349	0.00027098	-12.0349	0.000239158	-12.0349	0.000224353	-12.0349	0.000168089	-12.0349	0.000155206		-12.0357	0.00379	-12.0357	0.00913	-12.0357	0.00282	-12.0357	0.00545	-12.0357	0.00966		-12.0358	0.00441	-12.0358	0.01076	-12.0358	0.00528	-12.0358	0.00629	-12.0358	0.02733
-12.0224	0.000271562	-12.0224	0.000239679	-12.0224	0.000224856	-12.0224	0.000168464	-12.0224	0.000155569		-12.0232	0.00382	-12.0232	0.0092	-12.0232	0.00284	-12.0232	0.00549	-12.0232	0.00974		-12.0233	0.00444	-12.0233	0.01084	-12.0233	0.00532	-12.0233	0.00634	-12.0233	0.02755
-12.0099	0.000272144	-12.0099	0.0002402	-12.0099	0.00022536	-12.0099	0.000168838	-12.0099	0.000155932		-12.0107	0.00384	-12.0107	0.00927	-12.0107	0.00286	-12.0107	0.00553	-12.0107	0.00981		-12.0108	0.00447	-12.0108	0.01092	-12.0108	0.00536	-12.0108	0.00639	-12.0108	0.02777
-11.9974	0.000272726	-11.9974	0.00024072	-11.9974	0.000225863	-11.9974	0.000169213	-11.9974	0.000156295		-11.9981	0.00386	-11.9981	0.00933	-11.9981	0.00288	-11.9981	0.00557	-11.9981	0.00988		-11.9983	0.0045	-11.9983	0.011	-11.9983	0.0054	-11.9983	0.00643	-11.9983	0.02799
-11.9849	0.000273305	-11.9849	0.000241242	-11.9849	0.000226372	-11.9849	0.00016959	-11.9849	0.00015666		-11.9856	0.00389	-11.9856	0.0094	-11.9856	0.0029	-11.9856	0.00562	-11.9856	0.00996		-11.9858	0.00453	-11.9858	0.01108	-11.9858	0.00544	-11.9858	0.00648	-11.9858	0.02822
-11.9724	0.000273877	-11.9724	0.000241767	-11.9724	0.000226892	-11.9724	0.000169974	-11.9724	0.00015703		-11.9731	0.00391	-11.9731	0.00947	-11.9731	0.00292	-11.9731	0.00566	-11.9731	0.01004		-11.9733	0.00456	-11.9733	0.01117	-11.9733	0.00548	-11.9733	0.00653	-11.9733	0.02846
-11.9599	0.000274449	-11.9599	0.000242291	-11.9599	0.000227412	-11.9599	0.000170358	-11.9599	0.0001574		-11.9606	0.00393	-11.9606	0.00955	-11.9606	0.00294	-11.9606	0.0057	-11.9606	0.01012		-11.9608	0.00459	-11.9608	0.01125	-11.9608	0.00552	-11.9608	0.00659	-11.9608	0.0287
-11.9474	0.000275022	-11.9474	0.000242815	-11.9474	0.000227932	-11.9474	0.000170741	-11.9474	0.00015777		-11.9481	0.00396	-11.9481	0.00962	-11.9481	0.00297	-11.9481	0.00575	-11.9481	0.0102		-11.9483	0.00462	-11.9483	0.01134	-11.9483	0.00556	-11.9483	0.00664	-11.9483	0.02894
-11.9349	0.000275594	-11.9349	0.00024334	-11.9349	0.000228452	-11.9349	0.000171125	-11.9349	0.00015814		-11.9356	0.00398	-11.9356	0.0097	-11.9356	0.00299	-11.9356	0.00579	-11.9356	0.01028		-11.9357	0.00465	-11.9357	0.01143	-11.9357	0.00561	-11.9357	0.00669	-11.9357	0.02918
-11.9224	0.000276166	-11.9224	0.000243864	-11.9224	0.000228972	-11.9224	0.000171509	-11.9224	0.00015851		-11.9231	0.004	-11.9231	0.00977	-11.9231	0.00301	-11.9231	0.00583	-11.9231	0.01036		-11.9232	0.00468	-11.9232	0.01152	-11.9232	0.00565	-11.9232	0.00674	-11.9232	0.02942
-11.9099	0.000276738	-11.9099	0.000244389	-11.9099	0.000229492	-11.9099	0.000171893	-11.9099	0.00015888		-11.9106	0.00403	-11.9106	0.00985	-11.9106	0.00303	-11.9106	0.00588	-11.9106	0.01044		-11.9107	0.0047	-11.9107	0.01161	-11.9107	0.00569	-11.9107	0.0068	-11.9107	0.02966
-11.8974	0.000277311	-11.8974	0.000244913	-11.8974	0.000230012	-11.8974	0.000172277	-11.8974	0.00015925		-11.8981	0.00405	-11.8981	0.00992	-11.8981	0.00305	-11.8981	0.00592	-11.8981	0.01052		-11.8982	0.00473	-11.8982	0.01169	-11.8982	0.00573	-11.8982	0.00685	-11.8982	0.0299
-11.8848	0.000277889	-11.8848	0.000245443	-11.8848	0.000230534	-11.8848	0.000172664	-11.8848	0.000159623		-11.8856	0.00408	-11.8856	0.01	-11.8856	0.00308	-11.8856	0.00596	-11.8856	0.0106		-11.8857	0.00476	-11.8857	0.01178	-11.8857	0.00577	-11.8857	0.0069	-11.8857	0.03014
-11.8723	0.000278489	-11.8723	0.000245989	-11.8723	0.000231064	-11.8723	0.000173062	-11.8723	0.000160005		-11.8731	0.0041	-11.8731	0.01008	-11.8731	0.0031	-11.8731	0.00601	-11.8731	0.01068		-11.8732	0.0048	-11.8732	0.01187	-11.8732	0.00581	-11.8732	0.00696	-11.8732	0.0304
-11.8598	0.000279088	-11.8598	0.000246535	-11.8598	0.000231594	-11.8598	0.000173461	-11.8598	0.000160387		-11.8606	0.00413	-11.8606	0.01015	-11.8606	0.00312	-11.8606	0.00605	-11.8606	0.01077		-11.8607	0.00483	-11.8607	0.01197	-11.8607	0.00586	-11.8607	0.00701	-11.8607	0.03066
-11.8473	0.000279687	-11.8473	0.000247082	-11.8473	0.000232124	-11.8473	0.000173859	-11.8473	0.000160769		-11.8481	0.00416	-11.8481	0.01023	-11.8481	0.00314	-11.8481	0.0061	-11.8481	0.01085		-11.8482	0.00487	-11.8482	0.01206	-11.8482	0.0059	-11.8482	0.00707	-11.8482	0.03092
-11.8348	0.000280287	-11.8348	0.000247628	-11.8348	0.000232653	-11.8348	0.000174258	-11.8348	0.000161151		-11.8356	0.00419	-11.8356	0.01031	-11.8356	0.00316	-11.8356	0.00614	-11.8356	0.01094		-11.8357	0.0049	-11.8357	0.01215	-11.8357	0.00595	-11.8357	0.00712	-11.8357	0.03119
-11.8223	0.000280886	-11.8223	0.000248174	-11.8223	0.000233183	-11.8223	0.000174656	-11.8223	0.000161533		-11.823	0.00422	-11.823	0.01039	-11.823	0.00318	-11.823	0.00619	-11.823	0.01102		-11.8232	0.00493	-11.8232	0.01224	-11.8232	0.00599	-11.8232	0.00718	-11.8232	0.03145
-11.8098	0.000281485	-11.8098	0.000248721	-11.8098	0.000233713	-11.8098	0.000175055	-11.8098	0.000161915		-11.8105	0.00424	-11.8105	0.01047	-11.8105	0.00321	-11.8105	0.00623	-11.8105	0.01111		-11.8106	0.00497	-11.8106	0.01233	-11.8106	0.00604	-11.8106	0.00723	-11.8106	0.03171
-11.7973	0.000282085	-11.7973	0.000249267	-11.7973	0.000234243	-11.7973	0.000175453	-11.7973	0.000162298		-11.798	0.00427	-11.798	0.01054	-11.798	0.00323	-11.798	0.00628	-11.798	0.0112		-11.7981	0.005	-11.7981	0.01242	-11.7981	0.00608	-11.7981	0.00729	-11.7981	0.03197
-11.7848	0.000282686	-11.7848	0.000249815	-11.7848	0.000234777	-11.7848	0.000175853	-11.7848	0.000162682		-11.7855	0.0043	-11.7855	0.01062	-11.7855	0.00325	-11.7855	0.00633	-11.7855	0.01128		-11.7856	0.00504	-11.7856	0.01252	-11.7856	0.00613	-11.7856	0.00734	-11.7856	0.03223
-11.7723	0.000283299	-11.7723	0.000250373	-11.7723	0.000235325	-11.7723	0.000176262	-11.7723	0.000163076		-11.773	0.00433	-11.773	0.01071	-11.773	0.00327	-11.773	0.00638	-11.773	0.01137		-11.7731	0.00507	-11.7731	0.01262	-11.7731	0.00618	-11.7731	0.0074	-11.7731	0.03251
-11.7598	0.000283912	-11.7598	0.00025093	-11.7598	0.000235874	-11.7598	0.00017667	-11.7598	0.000163471		-11.7605	0.00436	-11.7605	0.01079	-11.7605	0.0033	-11.7605	0.00643	-11.7605	0.01147		-11.7606	0.0051	-11.7606	0.01272	-11.7606	0.00623	-11.7606	0.00746	-11.7606	0.0328
-11.7472	0.000284525	-11.7472	0.000251488	-11.7472	0.000236423	-11.7472	0.000177079	-11.7472	0.000163865		-11.748	0.00439	-11.748	0.01088	-11.748	0.00332	-11.748	0.00648	-11.748	0.01156		-11.7481	0.00514	-11.7481	0.01282	-11.7481	0.00627	-11.7481	0.00752	-11.7481	0.03308
-11.7347	0.000285138	-11.7347	0.000252046	-11.7347	0.000236972	-11.7347	0.000177487	-11.7347	0.00016426		-11.7355	0.00441	-11.7355	0.01096	-11.7355	0.00335	-11.7355	0.00653	-11.7355	0.01165		-11.7356	0.00517	-11.7356	0.01292	-11.7356	0.00632	-11.7356	0.00758	-11.7356	0.03336
-11.7222	0.000285751	-11.7222	0.000252603	-11.7222	0.00023752	-11.7222	0.000177896	-11.7222	0.000164654		-11.723	0.00444	-11.723	0.01105	-11.723	0.00338	-11.723	0.00658	-11.723	0.01174		-11.7231	0.0052	-11.7231	0.01302	-11.7231	0.00637	-11.7231	0.00764	-11.7231	0.03365
-11.7097	0.000286364	-11.7097	0.000253161	-11.7097	0.000238069	-11.7097	0.000178304	-11.7097	0.000165048		-11.7105	0.00447	-11.7105	0.01114	-11.7105	0.0034	-11.7105	0.00663	-11.7105	0.01184		-11.7106	0.00524	-11.7106	0.01312	-11.7106	0.00642	-11.7106	0.00771	-11.7106	0.03393
-11.6972	0.000286977	-11.6972	0.000253718	-11.6972	0.000238618	-11.6972	0.000178713	-11.6972	0.000165443		-11.698	0.0045	-11.698	0.01122	-11.698	0.00343	-11.698	0.00668	-11.698	0.01193		-11.6981	0.00527	-11.6981	0.01322	-11.6981	0.00647	-11.6981	0.00777	-11.6981	0.03421
-11.6847	0.000287593	-11.6847	0.000254279	-11.6847	0.000239169	-11.6847	0.000179123	-11.6847	0.00016584		-11.6855	0.00453	-11.6855	0.01131	-11.6855	0.00345	-11.6855	0.00673	-11.6855	0.01202		-11.6855	0.00531	-11.6855	0.01332	-11.6855	0.00652	-11.6855	0.00783	-11.6855	0.0345
-11.6722	0.000288233	-11.6722	0.000254857	-11.6722	0.000239733	-11.6722	0.000179546	-11.6722	0.000166251		-11.673	0.00456	-11.673	0.0114	-11.673	0.00348	-11.673	0.00679	-11.673	0.01212		-11.673	0.00535	-11.673	0.01342	-11.673	0.00657	-11.673	0.00789	-11.673	0.03481
-11.6597	0.000288872	-11.6597	0.000255436	-11.6597	0.000240296	-11.6597	0.000179969	-11.6597	0.000166663		-11.6604	0.00459	-11.6604	0.01149	-11.6604	0.0035	-11.6604	0.00684	-11.6604	0.01222		-11.6605	0.00538	-11.6605	0.01353	-11.6605	0.00663	-11.6605	0.00796	-11.6605	0.03512
-11.6472	0.000289512	-11.6472	0.000256014	-11.6472	0.00024086	-11.6472	0.000180391	-11.6472	0.000167075		-11.6479	0.00462	-11.6479	0.01158	-11.6479	0.00353	-11.6479	0.00689	-11.6479	0.01232		-11.648	0.00542	-11.648	0.01363	-11.648	0.00669	-11.648	0.00803	-11.648	0.03544
-11.6347	0.000290151	-11.6347	0.000256593	-11.6347	0.000241424	-11.6347	0.000180814	-11.6347	0.000167487		-11.6354	0.00466	-11.6354	0.01167	-11.6354	0.00355	-11.6354	0.00695	-11.6354	0.01242		-11.6355	0.00546	-11.6355	0.01374	-11.6355	0.00674	-11.6355	0.00809	-11.6355	0.03575
-11.6222	0.000290791	-11.6222	0.000257171	-11.6222	0.000241987	-11.6222	0.000181237	-11.6222	0.000167898		-11.6229	0.00469	-11.6229	0.01175	-11.6229	0.00358	-11.6229	0.007	-11.6229	0.01253		-11.623	0.0055	-11.623	0.01384	-11.623	0.0068	-11.623	0.00816	-11.623	0.03606
-11.6097	0.00029143	-11.6097	0.00025775	-11.6097	0.000242551	-11.6097	0.000181659	-11.6097	0.00016831		-11.6104	0.00472	-11.6104	0.01184	-11.6104	0.0036	-11.6104	0.00705	-11.6104	0.01263		-11.6105	0.00554	-11.6105	0.01394	-11.6105	0.00686	-11.6105	0.00823	-11.6105	0.03638
-11.5971	0.000292069	-11.5971	0.000258328	-11.5971	0.000243115	-11.5971	0.000182082	-11.5971	0.000168722		-11.5979	0.00476	-11.5979	0.01193	-11.5979	0.00363	-11.5979	0.00711	-11.5979	0.01273		-11.598	0.00558	-11.598	0.01405	-11.598	0.00691	-11.598	0.00829	-11.598	0.03669
-11.5846	0.000292711	-11.5846	0.000258909	-11.5846	0.000243681	-11.5846	0.000182506	-11.5846	0.000169134		-11.5854	0.00479	-11.5854	0.01202	-11.5854	0.00365	-11.5854	0.00716	-11.5854	0.01283		-11.5855	0.00562	-11.5855	0.01416	-11.5855	0.00697	-11.5855	0.00836	-11.5855	0.037
-11.5721	0.00029337	-11.5721	0.000259512	-11.5721	0.00024427	-11.5721	0.000182945	-11.5721	0.000169558		-11.5729	0.00482	-11.5729	0.01212	-11.5729	0.00368	-11.5729	0.00722	-11.5729	0.01294		-11.573	0.00566	-11.573	0.01428	-11.573	0.00702	-11.573	0.00843	-11.573	0.03734
-11.5596	0.00029403	-11.5596	0.000260115	-11.5596	0.000244859	-11.5596	0.000183384	-11.5596	0.000169982		-11.5604	0.00485	-11.5604	0.01222	-11.5604	0.00371	-11.5604	0.00728	-11.5604	0.01305		-11.5604	0.00571	-11.5604	0.0144	-11.5604	0.00708	-11.5604	0.0085	-11.5604	0.03768
-11.5471	0.000294689	-11.5471	0.000260718	-11.5471	0.000245449	-11.5471	0.000183823	-11.5471	0.000170406		-11.5479	0.00489	-11.5479	0.01232	-11.5479	0.00374	-11.5479	0.00734	-11.5479	0.01316		-11.5479	0.00575	-11.5479	0.01452	-11.5479	0.00714	-11.5479	0.00857	-11.5479	0.03802
-11.5346	0.000295349	-11.5346	0.000261321	-11.5346	0.000246038	-11.5346	0.000184262	-11.5346	0.00017083		-11.5354	0.00492	-11.5354	0.01241	-11.5354	0.00377	-11.5354	0.00739	-11.5354	0.01327		-11.5354	0.00579	-11.5354	0.01464	-11.5354	0.00719	-11.5354	0.00864	-11.5354	0.03837
-11.5221	0.000296008	-11.5221	0.000261924	-11.5221	0.000246627	-11.5221	0.000184701	-11.5221	0.000171254		-11.5229	0.00495	-11.5229	0.01251	-11.5229	0.0038	-11.5229	0.00745	-11.5229	0.01338		-11.5229	0.00584	-11.5229	0.01476	-11.5229	0.00725	-11.5229	0.0087	-11.5229	0.03871
-11.5096	0.000296668	-11.5096	0.000262527	-11.5096	0.000247216	-11.5096	0.000185139	-11.5096	0.000171677		-11.5104	0.00499	-11.5104	0.01261	-11.5104	0.00383	-11.5104	0.00751	-11.5104	0.01349		-11.5104	0.00588	-11.5104	0.01488	-11.5104	0.0073	-11.5104	0.00877	-11.5104	0.03905
-11.4971	0.000297327	-11.4971	0.00026313	-11.4971	0.000247805	-11.4971	0.000185578	-11.4971	0.000172101		-11.4979	0.00502	-11.4979	0.0127	-11.4979	0.00385	-11.4979	0.00757	-11.4979	0.0136		-11.4979	0.00593	-11.4979	0.015	-11.4979	0.00736	-11.4979	0.00884	-11.4979	0.03939
-11.4846	0.000297988	-11.4846	0.000263735	-11.4846	0.000248396	-11.4846	0.000186018	-11.4846	0.000172527		-11.4853	0.00505	-11.4853	0.0128	-11.4853	0.00388	-11.4853	0.00763	-11.4853	0.01371		-11.4854	0.00597	-11.4854	0.01512	-11.4854	0.00742	-11.4854	0.00891	-11.4854	0.03973
-11.4721	0.000298653	-11.4721	0.000264353	-11.4721	0.000248998	-11.4721	0.000186466	-11.4721	0.000172963		-11.4728	0.00509	-11.4728	0.01291	-11.4728	0.00391	-11.4728	0.00769	-11.4728	0.01382		-11.4729	0.00601	-11.4729	0.01524	-11.4729	0.00748	-11.4729	0.00899	-11.4729	0.0401
-11.4596	0.000299319	-11.4596	0.00026497	-11.4596	0.0002496	-11.4596	0.000186913	-11.4596	0.000173399		-11.4603	0.00513	-11.4603	0.01302	-11.4603	0.00394	-11.4603	0.00776	-11.4603	0.01394		-11.4604	0.00606	-11.4604	0.01536	-11.4604	0.00754	-11.4604	0.00907	-11.4604	0.04047
-11.447	0.000299985	-11.447	0.000265588	-11.447	0.000250202	-11.447	0.00018736	-11.447	0.000173835		-11.4478	0.00516	-11.4478	0.01313	-11.4478	0.00397	-11.4478	0.00782	-11.4478	0.01406		-11.4479	0.0061	-11.4479	0.01549	-11.4479	0.00761	-11.4479	0.00914	-11.4479	0.04084
-11.4345	0.000300651	-11.4345	0.000266206	-11.4345	0.000250804	-11.4345	0.000187808	-11.4345	0.000174271		-11.4353	0.0052	-11.4353	0.01324	-11.4353	0.004	-11.4353	0.00789	-11.4353	0.01418		-11.4353	0.00614	-11.4353	0.01561	-11.4353	0.00767	-11.4353	0.00922	-11.4353	0.04121
-11.422	0.000301316	-11.422	0.000266823	-11.422	0.000251406	-11.422	0.000188255	-11.422	0.000174707		-11.4228	0.00524	-11.4228	0.01335	-11.4228	0.00403	-11.4228	0.00795	-11.4228	0.0143		-11.4228	0.00619	-11.4228	0.01574	-11.4228	0.00773	-11.4228	0.0093	-11.4228	0.04158
-11.4095	0.000301982	-11.4095	0.000267441	-11.4095	0.000252008	-11.4095	0.000188703	-11.4095	0.000175143		-11.4103	0.00528	-11.4103	0.01346	-11.4103	0.00406	-11.4103	0.00802	-11.4103	0.01441		-11.4103	0.00623	-11.4103	0.01586	-11.4103	0.0078	-11.4103	0.00938	-11.4103	0.04195
-11.397	0.000302648	-11.397	0.000268059	-11.397	0.00025261	-11.397	0.00018915	-11.397	0.000175579		-11.3978	0.00532	-11.3978	0.01357	-11.3978	0.00409	-11.3978	0.00808	-11.3978	0.01453		-11.3978	0.00628	-11.3978	0.01599	-11.3978	0.00786	-11.3978	0.00945	-11.3978	0.04232
-11.3845	0.000303317	-11.3845	0.000268678	-11.3845	0.000253214	-11.3845	0.0001896	-11.3845	0.000176016		-11.3853	0.00535	-11.3853	0.01368	-11.3853	0.00412	-11.3853	0.00815	-11.3853	0.01465		-11.3853	0.00632	-11.3853	0.01611	-11.3853	0.00793	-11.3853	0.00953	-11.3853	0.04269
-11.372	0.000304023	-11.372	0.000269317	-11.372	0.00025384	-11.372	0.000190067	-11.372	0.000176464		-11.3728	0.00539	-11.3728	0.0138	-11.3728	0.00415	-11.3728	0.00822	-11.3728	0.01478		-11.3728	0.00636	-11.3728	0.01625	-11.3728	0.008	-11.3728	0.00962	-11.3728	0.0431
-11.3595	0.000304728	-11.3595	0.000269957	-11.3595	0.000254465	-11.3595	0.000190535	-11.3595	0.000176913		-11.3603	0.00543	-11.3603	0.01391	-11.3603	0.00418	-11.3603	0.00829	-11.3603	0.01491		-11.3603	0.00641	-11.3603	0.01638	-11.3603	0.00807	-11.3603	0.0097	-11.3603	0.0435
-11.347	0.000305433	-11.347	0.000270596	-11.347	0.00025509	-11.347	0.000191003	-11.347	0.000177361		-11.3478	0.00547	-11.3478	0.01402	-11.3478	0.00421	-11.3478	0.00836	-11.3478	0.01504		-11.3478	0.00645	-11.3478	0.01652	-11.3478	0.00814	-11.3478	0.00979	-11.3478	0.0439
-11.3345	0.000306138	-11.3345	0.000271235	-11.3345	0.000255716	-11.3345	0.00019147	-11.3345	0.00017781		-11.3353	0.0055	-11.3353	0.01413	-11.3353	0.00425	-11.3353	0.00843	-11.3353	0.01517		-11.3353	0.00649	-11.3353	0.01665	-11.3353	0.00821	-11.3353	0.00987	-11.3353	0.04431
-11.322	0.000306843	-11.322	0.000271874	-11.322	0.000256341	-11.322	0.000191938	-11.322	0.000178258		-11.3228	0.00554	-11.3228	0.01425	-11.3228	0.00428	-11.3228	0.0085	-11.3228	0.0153		-11.3228	0.00654	-11.3228	0.01679	-11.3228	0.00828	-11.3228	0.00996	-11.3228	0.04471
-11.3094	0.000307549	-11.3094	0.000272513	-11.3094	0.000256966	-11.3094	0.000192406	-11.3094	0.000178707		-11.3102	0.00558	-11.3102	0.01436	-11.3102	0.00431	-11.3102	0.00857	-11.3102	0.01542		-11.3102	0.00658	-11.3102	0.01693	-11.3102	0.00835	-11.3102	0.01004	-11.3102	0.04512
-11.2969	0.000308254	-11.2969	0.000273152	-11.2969	0.000257592	-11.2969	0.000192874	-11.2969	0.000179155		-11.2977	0.00562	-11.2977	0.01447	-11.2977	0.00434	-11.2977	0.00863	-11.2977	0.01555		-11.2977	0.00663	-11.2977	0.01706	-11.2977	0.00842	-11.2977	0.01013	-11.2977	0.04552
-11.2844	0.00030896	-11.2844	0.000273792	-11.2844	0.000258218	-11.2844	0.000193342	-11.2844	0.000179605		-11.2852	0.00565	-11.2852	0.01458	-11.2852	0.00437	-11.2852	0.0087	-11.2852	0.01568		-11.2852	0.00667	-11.2852	0.0172	-11.2852	0.00849	-11.2852	0.01022	-11.2852	0.04593
-11.2719	0.000309679	-11.2719	0.000274449	-11.2719	0.000258864	-11.2719	0.000193819	-11.2719	0.000180072		-11.2727	0.00569	-11.2727	0.01471	-11.2727	0.00441	-11.2727	0.00878	-11.2727	0.01582		-11.2727	0.00672	-11.2727	0.01735	-11.2727	0.00857	-11.2727	0.01031	-11.2727	0.04637
-11.2594	0.000310399	-11.2594	0.000275107	-11.2594	0.00025951	-11.2594	0.000194297	-11.2594	0.00018054		-11.2602	0.00573	-11.2602	0.01483	-11.2602	0.00445	-11.2602	0.00885	-11.2602	0.01596		-11.2602	0.00678	-11.2602	0.0175	-11.2602	0.00864	-11.2602	0.0104	-11.2602	0.04681
-11.2469	0.000311119	-11.2469	0.000275765	-11.2469	0.000260156	-11.2469	0.000194774	-11.2469	0.000181008		-11.2477	0.00577	-11.2477	0.01496	-11.2477	0.00448	-11.2477	0.00893	-11.2477	0.0161		-11.2477	0.00683	-11.2477	0.01766	-11.2477	0.00872	-11.2477	0.01049	-11.2477	0.04725
-11.2344	0.000311838	-11.2344	0.000276423	-11.2344	0.000260802	-11.2344	0.000195251	-11.2344	0.000181475		-11.2352	0.0058	-11.2352	0.01508	-11.2352	0.00452	-11.2352	0.009	-11.2352	0.01624		-11.2352	0.00688	-11.2352	0.01781	-11.2352	0.00879	-11.2352	0.01058	-11.2352	0.04769
-11.2219	0.000312558	-11.2219	0.000277081	-11.2219	0.000261448	-11.2219	0.000195729	-11.2219	0.000181943		-11.2227	0.00584	-11.2227	0.01521	-11.2227	0.00456	-11.2227	0.00908	-11.2227	0.01638		-11.2227	0.00694	-11.2227	0.01796	-11.2227	0.00887	-11.2227	0.01067	-11.2227	0.04813
-11.2094	0.000313277	-11.2094	0.000277739	-11.2094	0.000262094	-11.2094	0.000196206	-11.2094	0.000182411		-11.2102	0.00588	-11.2102	0.01533	-11.2102	0.00459	-11.2102	0.00915	-11.2102	0.01651		-11.2102	0.00699	-11.2102	0.01811	-11.2102	0.00894	-11.2102	0.01076	-11.2102	0.04857
-11.1969	0.000313997	-11.1969	0.000278397	-11.1969	0.000262739	-11.1969	0.000196684	-11.1969	0.000182879		-11.1977	0.00592	-11.1977	0.01546	-11.1977	0.00463	-11.1977	0.00923	-11.1977	0.01665		-11.1977	0.00704	-11.1977	0.01827	-11.1977	0.00902	-11.1977	0.01085	-11.1977	0.04901
-11.1844	0.000314717	-11.1844	0.000279055	-11.1844	0.000263386	-11.1844	0.000197162	-11.1844	0.000183347		-11.1852	0.00595	-11.1852	0.01558	-11.1852	0.00466	-11.1852	0.0093	-11.1852	0.01679		-11.1851	0.0071	-11.1851	0.01842	-11.1851	0.00909	-11.1851	0.01094	-11.1851	0.04945
-11.1719	0.00031545	-11.1719	0.000279728	-11.1719	0.000264051	-11.1719	0.000197659	-11.1719	0.000183827		-11.1727	0.006	-11.1727	0.01572	-11.1727	0.0047	-11.1727	0.00939	-11.1727	0.01695		-11.1726	0.00715	-11.1726	0.01858	-11.1726	0.00917	-11.1726	0.01104	-11.1726	0.04993
-11.1593	0.000316183	-11.1593	0.000280401	-11.1593	0.000264717	-11.1593	0.000198157	-11.1593	0.000184306		-11.1602	0.00605	-11.1602	0.01585	-11.1602	0.00474	-11.1602	0.00947	-11.1602	0.0171		-11.1601	0.0072	-11.1601	0.01874	-11.1601	0.00926	-11.1601	0.01114	-11.1601	0.05042
-11.1468	0.000316916	-11.1468	0.000281075	-11.1468	0.000265382	-11.1468	0.000198655	-11.1468	0.000184786		-11.1477	0.00609	-11.1477	0.01599	-11.1477	0.00478	-11.1477	0.00955	-11.1477	0.01725		-11.1476	0.00726	-11.1476	0.0189	-11.1476	0.00934	-11.1476	0.01124	-11.1476	0.0509
-11.1343	0.000317649	-11.1343	0.000281748	-11.1343	0.000266048	-11.1343	0.000199153	-11.1343	0.000185266		-11.1351	0.00614	-11.1351	0.01613	-11.1351	0.00482	-11.1351	0.00963	-11.1351	0.01741		-11.1351	0.00731	-11.1351	0.01906	-11.1351	0.00942	-11.1351	0.01134	-11.1351	0.05138
-11.1218	0.000318382	-11.1218	0.000282421	-11.1218	0.000266713	-11.1218	0.00019965	-11.1218	0.000185746		-11.1226	0.00619	-11.1226	0.01626	-11.1226	0.00486	-11.1226	0.00972	-11.1226	0.01756		-11.1226	0.00736	-11.1226	0.01922	-11.1226	0.0095	-11.1226	0.01144	-11.1226	0.05186
-11.1093	0.000319115	-11.1093	0.000283095	-11.1093	0.000267379	-11.1093	0.000200148	-11.1093	0.000186226		-11.1101	0.00624	-11.1101	0.0164	-11.1101	0.0049	-11.1101	0.0098	-11.1101	0.01772		-11.1101	0.00742	-11.1101	0.01938	-11.1101	0.00959	-11.1101	0.01154	-11.1101	0.05234
-11.0968	0.000319848	-11.0968	0.000283768	-11.0968	0.000268044	-11.0968	0.000200646	-11.0968	0.000186705		-11.0976	0.00628	-11.0976	0.01654	-11.0976	0.00494	-11.0976	0.00988	-11.0976	0.01787		-11.0976	0.00747	-11.0976	0.01954	-11.0976	0.00967	-11.0976	0.01164	-11.0976	0.05283
-11.0843	0.000320581	-11.0843	0.000284441	-11.0843	0.00026871	-11.0843	0.000201144	-11.0843	0.000187185		-11.0851	0.00633	-11.0851	0.01667	-11.0851	0.00498	-11.0851	0.00997	-11.0851	0.01802		-11.0851	0.00753	-11.0851	0.0197	-11.0851	0.00975	-11.0851	0.01174	-11.0851	0.05331
-11.0718	0.000321354	-11.0718	0.000285147	-11.0718	0.000269398	-11.0718	0.000201656	-11.0718	0.000187683		-11.0726	0.00638	-11.0726	0.01682	-11.0726	0.00502	-11.0726	0.01006	-11.0726	0.01819		-11.0726	0.00758	-11.0726	0.01988	-11.0726	0.00984	-11.0726	0.01185	-11.0726	0.05383
-11.0593	0.000322128	-11.0593	0.000285853	-11.0593	0.000270087	-11.0593	0.000202169	-11.0593	0.000188181		-11.0601	0.00642	-11.0601	0.01697	-11.0601	0.00507	-11.0601	0.01015	-11.0601	0.01835		-11.06	0.00764	-11.06	0.02005	-11.06	0.00993	-11.06	0.01196	-11.06	0.05435
-11.0468	0.000322901	-11.0468	0.000286559	-11.0468	0.000270776	-11.0468	0.000202681	-11.0468	0.000188678		-11.0476	0.00647	-11.0476	0.01712	-11.0476	0.00511	-11.0476	0.01024	-11.0476	0.01852		-11.0475	0.0077	-11.0475	0.02023	-11.0475	0.01002	-11.0475	0.01207	-11.0475	0.05487
-11.0343	0.000323674	-11.0343	0.000287265	-11.0343	0.000271465	-11.0343	0.000203194	-11.0343	0.000189176		-11.0351	0.00652	-11.0351	0.01726	-11.0351	0.00515	-11.0351	0.01033	-11.0351	0.01868		-11.035	0.00776	-11.035	0.0204	-11.035	0.01011	-11.035	0.01218	-11.035	0.0554
-11.0217	0.000324447	-11.0217	0.000287971	-11.0217	0.000272154	-11.0217	0.000203706	-11.0217	0.000189674		-11.0226	0.00656	-11.0226	0.01741	-11.0226	0.0052	-11.0226	0.01042	-11.0226	0.01885		-11.0225	0.00782	-11.0225	0.02058	-11.0225	0.0102	-11.0225	0.01229	-11.0225	0.05592
-11.0092	0.00032522	-11.0092	0.000288677	-11.0092	0.000272843	-11.0092	0.000204218	-11.0092	0.000190171		-11.0101	0.00661	-11.0101	0.01756	-11.0101	0.00524	-11.0101	0.01051	-11.0101	0.01901		-11.01	0.00787	-11.01	0.02076	-11.01	0.01029	-11.01	0.0124	-11.01	0.05644
-10.9967	0.000325993	-10.9967	0.000289383	-10.9967	0.000273531	-10.9967	0.000204731	-10.9967	0.000190669		-10.9976	0.00666	-10.9976	0.01771	-10.9976	0.00528	-10.9976	0.0106	-10.9976	0.01918		-10.9975	0.00793	-10.9975	0.02093	-10.9975	0.01038	-10.9975	0.01251	-10.9975	0.05696
-10.9842	0.000326766	-10.9842	0.000290089	-10.9842	0.00027422	-10.9842	0.000205243	-10.9842	0.000191167		-10.9851	0.0067	-10.9851	0.01786	-10.9851	0.00533	-10.9851	0.01069	-10.9851	0.01934		-10.985	0.00799	-10.985	0.02111	-10.985	0.01047	-10.985	0.01262	-10.985	0.05749
-10.9717	0.000327551	-10.9717	0.000290812	-10.9717	0.000274933	-10.9717	0.000205775	-10.9717	0.000191687		-10.9725	0.00676	-10.9725	0.01802	-10.9725	0.00537	-10.9725	0.01079	-10.9725	0.01952		-10.9725	0.00805	-10.9725	0.0213	-10.9725	0.01057	-10.9725	0.01274	-10.9725	0.05805
-10.9592	0.000328336	-10.9592	0.000291535	-10.9592	0.000275646	-10.9592	0.000206308	-10.9592	0.000192209		-10.96	0.00681	-10.96	0.01818	-10.96	0.00542	-10.96	0.01089	-10.96	0.01971		-10.96	0.00812	-10.96	0.02149	-10.96	0.01067	-10.96	0.01286	-10.96	0.05861
-10.9467	0.00032912	-10.9467	0.000292257	-10.9467	0.000276358	-10.9467	0.000206841	-10.9467	0.00019273		-10.9475	0.00686	-10.9475	0.01835	-10.9475	0.00547	-10.9475	0.01099	-10.9475	0.01989		-10.9475	0.00818	-10.9475	0.02167	-10.9475	0.01077	-10.9475	0.01298	-10.9475	0.05918
-10.9342	0.000329905	-10.9342	0.00029298	-10.9342	0.000277071	-10.9342	0.000207373	-10.9342	0.000193252		-10.935	0.00691	-10.935	0.01851	-10.935	0.00551	-10.935	0.01109	-10.935	0.02007		-10.9349	0.00824	-10.9349	0.02186	-10.9349	0.01087	-10.9349	0.0131	-10.9349	0.05975
-10.9217	0.00033069	-10.9217	0.000293703	-10.9217	0.000277784	-10.9217	0.000207906	-10.9217	0.000193773		-10.9225	0.00696	-10.9225	0.01867	-10.9225	0.00556	-10.9225	0.01119	-10.9225	0.02025		-10.9224	0.00831	-10.9224	0.02205	-10.9224	0.01097	-10.9224	0.01322	-10.9224	0.06031
-10.9092	0.000331475	-10.9092	0.000294426	-10.9092	0.000278497	-10.9092	0.000208438	-10.9092	0.000194294		-10.91	0.00701	-10.91	0.01884	-10.91	0.00561	-10.91	0.01129	-10.91	0.02044		-10.9099	0.00837	-10.9099	0.02224	-10.9099	0.01107	-10.9099	0.01334	-10.9099	0.06088
-10.8967	0.000332259	-10.8967	0.000295149	-10.8967	0.00027921	-10.8967	0.000208971	-10.8967	0.000194816		-10.8975	0.00707	-10.8975	0.019	-10.8975	0.00566	-10.8975	0.01139	-10.8975	0.02062		-10.8974	0.00843	-10.8974	0.02243	-10.8974	0.01118	-10.8974	0.01345	-10.8974	0.06144
-10.8842	0.000333044	-10.8842	0.000295871	-10.8842	0.000279923	-10.8842	0.000209503	-10.8842	0.000195337		-10.885	0.00712	-10.885	0.01917	-10.885	0.0057	-10.885	0.01149	-10.885	0.0208		-10.8849	0.0085	-10.8849	0.02262	-10.8849	0.01128	-10.8849	0.01357	-10.8849	0.06201
-10.8716	0.000333868	-10.8716	0.00029662	-10.8716	0.000280663	-10.8716	0.00021005	-10.8716	0.00019587		-10.8725	0.00717	-10.8725	0.01934	-10.8725	0.00575	-10.8725	0.01159	-10.8725	0.021		-10.8724	0.00856	-10.8724	0.02282	-10.8724	0.01138	-10.8724	0.0137	-10.8724	0.06262
-10.8591	0.000334695	-10.8591	0.000297371	-10.8591	0.000281404	-10.8591	0.000210597	-10.8591	0.000196404		-10.86	0.00722	-10.86	0.01952	-10.86	0.0058	-10.86	0.0117	-10.86	0.0212		-10.8599	0.00863	-10.8599	0.02303	-10.8599	0.01149	-10.8599	0.01384	-10.8599	0.06323
-10.8466	0.000335521	-10.8466	0.000298121	-10.8466	0.000282145	-10.8466	0.000211144	-10.8466	0.000196938		-10.8475	0.00727	-10.8475	0.01969	-10.8475	0.00585	-10.8475	0.01181	-10.8475	0.02139		-10.8474	0.0087	-10.8474	0.02324	-10.8474	0.0116	-10.8474	0.01397	-10.8474	0.06384
-10.8341	0.000336347	-10.8341	0.000298871	-10.8341	0.000282886	-10.8341	0.000211692	-10.8341	0.000197472		-10.835	0.00732	-10.835	0.01987	-10.835	0.0059	-10.835	0.01192	-10.835	0.02159		-10.8349	0.00877	-10.8349	0.02345	-10.8349	0.01171	-10.8349	0.0141	-10.8349	0.06445
-10.8216	0.000337173	-10.8216	0.000299622	-10.8216	0.000283627	-10.8216	0.000212239	-10.8216	0.000198006		-10.8225	0.00738	-10.8225	0.02004	-10.8225	0.00595	-10.8225	0.01203	-10.8225	0.02179		-10.8224	0.00884	-10.8224	0.02365	-10.8224	0.01182	-10.8224	0.01423	-10.8224	0.06506
-10.8091	0.000337999	-10.8091	0.000300372	-10.8091	0.000284368	-10.8091	0.000212786	-10.8091	0.00019854		-10.81	0.00743	-10.81	0.02022	-10.81	0.00601	-10.81	0.01214	-10.81	0.02199		-10.8098	0.0089	-10.8098	0.02386	-10.8098	0.01193	-10.8098	0.01437	-10.8098	0.06567
-10.7966	0.000338825	-10.7966	0.000301122	-10.7966	0.000285109	-10.7966	0.000213333	-10.7966	0.000199074		-10.7974	0.00748	-10.7974	0.02039	-10.7974	0.00606	-10.7974	0.01225	-10.7974	0.02219		-10.7973	0.00897	-10.7973	0.02407	-10.7973	0.01203	-10.7973	0.0145	-10.7973	0.06628
-10.7841	0.000339651	-10.7841	0.000301873	-10.7841	0.00028585	-10.7841	0.00021388	-10.7841	0.000199608		-10.7849	0.00753	-10.7849	0.02057	-10.7849	0.00611	-10.7849	0.01236	-10.7849	0.02238		-10.7848	0.00904	-10.7848	0.02428	-10.7848	0.01214	-10.7848	0.01463	-10.7848	0.06689
-10.7716	0.0003405	-10.7716	0.000302648	-10.7716	0.000286614	-10.7716	0.000214448	-10.7716	0.000200164		-10.7724	0.00759	-10.7724	0.02076	-10.7724	0.00616	-10.7724	0.01248	-10.7724	0.0226		-10.7723	0.00912	-10.7723	0.02451	-10.7723	0.01226	-10.7723	0.01478	-10.7723	0.06754
-10.7591	0.000341351	-10.7591	0.000303425	-10.7591	0.00028738	-10.7591	0.000215017	-10.7591	0.000200722		-10.7599	0.00765	-10.7599	0.02095	-10.7599	0.00622	-10.7599	0.0126	-10.7599	0.02281		-10.7598	0.00919	-10.7598	0.02473	-10.7598	0.01238	-10.7598	0.01492	-10.7598	0.0682
-10.7466	0.000342202	-10.7466	0.000304202	-10.7466	0.000288146	-10.7466	0.000215585	-10.7466	0.00020128		-10.7474	0.00771	-10.7474	0.02114	-10.7474	0.00628	-10.7474	0.01272	-10.7474	0.02303		-10.7473	0.00927	-10.7473	0.02496	-10.7473	0.0125	-10.7473	0.01507	-10.7473	0.06886
-10.734	0.000343053	-10.734	0.000304979	-10.734	0.000288911	-10.734	0.000216154	-10.734	0.000201838		-10.7349	0.00777	-10.7349	0.02133	-10.7349	0.00634	-10.7349	0.01283	-10.7349	0.02324		-10.7348	0.00935	-10.7348	0.02519	-10.7348	0.01262	-10.7348	0.01522	-10.7348	0.06951
-10.7215	0.000343904	-10.7215	0.000305756	-10.7215	0.000289677	-10.7215	0.000216723	-10.7215	0.000202395		-10.7224	0.00783	-10.7224	0.02152	-10.7224	0.00639	-10.7224	0.01295	-10.7224	0.02346		-10.7223	0.00943	-10.7223	0.02542	-10.7223	0.01274	-10.7223	0.01536	-10.7223	0.07017
-10.709	0.000344754	-10.709	0.000306533	-10.709	0.000290443	-10.709	0.000217292	-10.709	0.000202953		-10.7099	0.0079	-10.7099	0.02171	-10.7099	0.00645	-10.7099	0.01307	-10.7099	0.02368		-10.7098	0.00951	-10.7098	0.02565	-10.7098	0.01286	-10.7098	0.01551	-10.7098	0.07083
-10.6965	0.000345605	-10.6965	0.00030731	-10.6965	0.000291209	-10.6965	0.00021786	-10.6965	0.000203511		-10.6974	0.00796	-10.6974	0.0219	-10.6974	0.00651	-10.6974	0.01319	-10.6974	0.02389		-10.6973	0.00958	-10.6973	0.02588	-10.6973	0.01298	-10.6973	0.01565	-10.6973	0.07148
-10.684	0.000346456	-10.684	0.000308087	-10.684	0.000291974	-10.684	0.000218429	-10.684	0.000204069		-10.6849	0.00802	-10.6849	0.02209	-10.6849	0.00657	-10.6849	0.0133	-10.6849	0.02411		-10.6847	0.00966	-10.6847	0.0261	-10.6847	0.0131	-10.6847	0.0158	-10.6847	0.07214
-10.6715	0.000347319	-10.6715	0.000308888	-10.6715	0.000292765	-10.6715	0.000219016	-10.6715	0.000204637		-10.6724	0.00808	-10.6724	0.0223	-10.6724	0.00663	-10.6724	0.01343	-10.6724	0.02434		-10.6722	0.00974	-10.6722	0.02635	-10.6722	0.01323	-10.6722	0.01596	-10.6722	0.07284
-10.659	0.000348182	-10.659	0.000309691	-10.659	0.000293558	-10.659	0.000219604	-10.659	0.000205206		-10.6599	0.00814	-10.6599	0.02251	-10.6599	0.00669	-10.6599	0.01356	-10.6599	0.02458		-10.6597	0.00982	-10.6597	0.02659	-10.6597	0.01336	-10.6597	0.01612	-10.6597	0.07355
-10.6465	0.000349046	-10.6465	0.000310495	-10.6465	0.00029435	-10.6465	0.000220192	-10.6465	0.000205775		-10.6474	0.0082	-10.6474	0.02272	-10.6474	0.00675	-10.6474	0.0137	-10.6474	0.02482		-10.6472	0.00989	-10.6472	0.02683	-10.6472	0.01349	-10.6472	0.01629	-10.6472	0.07425
-10.634	0.00034991	-10.634	0.000311299	-10.634	0.000295143	-10.634	0.000220781	-10.634	0.000206344		-10.6349	0.00826	-10.6349	0.02293	-10.6349	0.00681	-10.6349	0.01383	-10.6349	0.02505		-10.6347	0.00997	-10.6347	0.02708	-10.6347	0.01362	-10.6347	0.01645	-10.6347	0.07496
-10.6215	0.000350774	-10.6215	0.000312102	-10.6215	0.000295936	-10.6215	0.000221369	-10.6215	0.000206913		-10.6223	0.00832	-10.6223	0.02314	-10.6223	0.00687	-10.6223	0.01396	-10.6223	0.02529		-10.6222	0.01005	-10.6222	0.02732	-10.6222	0.01375	-10.6222	0.01661	-10.6222	0.07567
-10.609	0.000351638	-10.609	0.000312906	-10.609	0.000296729	-10.609	0.000221957	-10.609	0.000207482		-10.6098	0.00838	-10.6098	0.02335	-10.6098	0.00694	-10.6098	0.01409	-10.6098	0.02553		-10.6097	0.01013	-10.6097	0.02757	-10.6097	0.01388	-10.6097	0.01678	-10.6097	0.07637
-10.5965	0.000352502	-10.5965	0.00031371	-10.5965	0.000297522	-10.5965	0.000222546	-10.5965	0.000208051		-10.5973	0.00845	-10.5973	0.02357	-10.5973	0.007	-10.5973	0.01422	-10.5973	0.02577		-10.5972	0.01021	-10.5972	0.02781	-10.5972	0.01401	-10.5972	0.01694	-10.5972	0.07708
-10.5839	0.000353366	-10.5839	0.000314513	-10.5839	0.000298315	-10.5839	0.000223134	-10.5839	0.00020862		-10.5848	0.00851	-10.5848	0.02378	-10.5848	0.00706	-10.5848	0.01435	-10.5848	0.02601		-10.5847	0.01028	-10.5847	0.02806	-10.5847	0.01414	-10.5847	0.0171	-10.5847	0.07779
-10.5714	0.000354276	-10.5714	0.000315342	-10.5714	0.000299133	-10.5714	0.000223742	-10.5714	0.000209216		-10.5723	0.00858	-10.5723	0.024	-10.5723	0.00712	-10.5723	0.01449	-10.5723	0.02626		-10.5722	0.01037	-10.5722	0.02832	-10.5722	0.01429	-10.5722	0.01728	-10.5722	0.07852
-10.5589	0.000355193	-10.5589	0.000316174	-10.5589	0.000299956	-10.5589	0.000224353	-10.5589	0.000209817		-10.5598	0.00865	-10.5598	0.02423	-10.5598	0.00719	-10.5598	0.01464	-10.5598	0.02652		-10.5596	0.01046	-10.5596	0.02859	-10.5596	0.01443	-10.5596	0.01745	-10.5596	0.07927
-10.5464	0.00035611	-10.5464	0.000317006	-10.5464	0.000300778	-10.5464	0.000224964	-10.5464	0.000210417		-10.5473	0.00872	-10.5473	0.02446	-10.5473	0.00725	-10.5473	0.01478	-10.5473	0.02677		-10.5471	0.01054	-10.5471	0.02886	-10.5471	0.01458	-10.5471	0.01763	-10.5471	0.08001
-10.5339	0.000357027	-10.5339	0.000317838	-10.5339	0.000301601	-10.5339	0.000225576	-10.5339	0.000211017		-10.5348	0.00879	-10.5348	0.02469	-10.5348	0.00732	-10.5348	0.01493	-10.5348	0.02703		-10.5346	0.01063	-10.5346	0.02913	-10.5346	0.01473	-10.5346	0.01781	-10.5346	0.08076
-10.5214	0.000357943	-10.5214	0.000318671	-10.5214	0.000302423	-10.5214	0.000226187	-10.5214	0.000211617		-10.5223	0.00886	-10.5223	0.02492	-10.5223	0.00738	-10.5223	0.01507	-10.5223	0.02729		-10.5221	0.01072	-10.5221	0.02939	-10.5221	0.01487	-10.5221	0.01798	-10.5221	0.0815
-10.5089	0.00035886	-10.5089	0.000319503	-10.5089	0.000303246	-10.5089	0.000226798	-10.5089	0.000212218		-10.5098	0.00893	-10.5098	0.02515	-10.5098	0.00745	-10.5098	0.01522	-10.5098	0.02755		-10.5096	0.01081	-10.5096	0.02966	-10.5096	0.01502	-10.5096	0.01816	-10.5096	0.08225
-10.4964	0.000359777	-10.4964	0.000320335	-10.4964	0.000304068	-10.4964	0.000227409	-10.4964	0.000212818		-10.4973	0.009	-10.4973	0.02538	-10.4973	0.00751	-10.4973	0.01536	-10.4973	0.0278		-10.4971	0.01089	-10.4971	0.02993	-10.4971	0.01516	-10.4971	0.01834	-10.4971	0.08299
-10.4839	0.000360694	-10.4839	0.000321167	-10.4839	0.000304891	-10.4839	0.00022802	-10.4839	0.000213418		-10.4848	0.00907	-10.4848	0.02561	-10.4848	0.00758	-10.4848	0.01551	-10.4848	0.02806		-10.4846	0.01098	-10.4846	0.0302	-10.4846	0.01531	-10.4846	0.01851	-10.4846	0.08374
-10.4714	0.000361634	-10.4714	0.000322026	-10.4714	0.000305742	-10.4714	0.000228649	-10.4714	0.000214033		-10.4723	0.00914	-10.4723	0.02586	-10.4723	0.00765	-10.4723	0.01566	-10.4723	0.02834		-10.4721	0.01108	-10.4721	0.03049	-10.4721	0.01546	-10.4721	0.0187	-10.4721	0.08452
-10.4589	0.000362577	-10.4589	0.000322891	-10.4589	0.000306598	-10.4589	0.00022928	-10.4589	0.000214651		-10.4597	0.00922	-10.4597	0.02611	-10.4597	0.00773	-10.4597	0.01582	-10.4597	0.02862		-10.4596	0.01117	-10.4596	0.03078	-10.4596	0.01562	-10.4596	0.01889	-10.4596	0.08531
-10.4463	0.000363521	-10.4463	0.000323755	-10.4463	0.000307454	-10.4463	0.000229912	-10.4463	0.000215269		-10.4472	0.00929	-10.4472	0.02637	-10.4472	0.0078	-10.4472	0.01598	-10.4472	0.02891		-10.4471	0.01127	-10.4471	0.03107	-10.4471	0.01578	-10.4471	0.01908	-10.4471	0.0861
-10.4338	0.000364465	-10.4338	0.000324619	-10.4338	0.00030831	-10.4338	0.000230543	-10.4338	0.000215887		-10.4347	0.00937	-10.4347	0.02662	-10.4347	0.00788	-10.4347	0.01614	-10.4347	0.02919		-10.4345	0.01137	-10.4345	0.03136	-10.4345	0.01594	-10.4345	0.01927	-10.4345	0.08689
-10.4213	0.000365409	-10.4213	0.000325483	-10.4213	0.000309166	-10.4213	0.000231175	-10.4213	0.000216505		-10.4222	0.00944	-10.4222	0.02688	-10.4222	0.00795	-10.4222	0.01629	-10.4222	0.02948		-10.422	0.01147	-10.422	0.03166	-10.422	0.01609	-10.422	0.01946	-10.422	0.08768
-10.4088	0.000366352	-10.4088	0.000326347	-10.4088	0.000310022	-10.4088	0.000231806	-10.4088	0.000217123		-10.4097	0.00952	-10.4097	0.02713	-10.4097	0.00803	-10.4097	0.01645	-10.4097	0.02976		-10.4095	0.01156	-10.4095	0.03195	-10.4095	0.01625	-10.4095	0.01965	-10.4095	0.08847
-10.3963	0.000367296	-10.3963	0.000327211	-10.3963	0.000310878	-10.3963	0.000232438	-10.3963	0.000217742		-10.3972	0.00959	-10.3972	0.02738	-10.3972	0.00811	-10.3972	0.01661	-10.3972	0.03004		-10.397	0.01166	-10.397	0.03224	-10.397	0.01641	-10.397	0.01984	-10.397	0.08926
-10.3838	0.00036824	-10.3838	0.000328075	-10.3838	0.000311735	-10.3838	0.000233069	-10.3838	0.00021836		-10.3847	0.00967	-10.3847	0.02764	-10.3847	0.00818	-10.3847	0.01677	-10.3847	0.03033		-10.3845	0.01176	-10.3845	0.03253	-10.3845	0.01656	-10.3845	0.02003	-10.3845	0.09006
-10.3713	0.000369205	-10.3713	0.000328967	-10.3713	0.000312614	-10.3713	0.000233724	-10.3713	0.000219002		-10.3722	0.00975	-10.3722	0.0279	-10.3722	0.00826	-10.3722	0.01694	-10.3722	0.03063		-10.372	0.01185	-10.372	0.03285	-10.372	0.01673	-10.372	0.02023	-10.372	0.09087
-10.3588	0.000370175	-10.3588	0.000329865	-10.3588	0.000313498	-10.3588	0.000234384	-10.3588	0.000219651		-10.3597	0.00983	-10.3597	0.02818	-10.3597	0.00835	-10.3597	0.01712	-10.3597	0.03094		-10.3595	0.01195	-10.3595	0.03317	-10.3595	0.01691	-10.3595	0.02042	-10.3595	0.09168
-10.3463	0.000371144	-10.3463	0.000330763	-10.3463	0.000314382	-10.3463	0.000235044	-10.3463	0.000220299		-10.3472	0.00991	-10.3472	0.02845	-10.3472	0.00843	-10.3472	0.01729	-10.3472	0.03124		-10.347	0.01205	-10.347	0.03349	-10.347	0.01709	-10.347	0.02062	-10.347	0.0925
-10.3338	0.000372114	-10.3338	0.000331661	-10.3338	0.000315267	-10.3338	0.000235704	-10.3338	0.000220947		-10.3347	0.00999	-10.3347	0.02872	-10.3347	0.00851	-10.3347	0.01747	-10.3347	0.03155		-10.3345	0.01215	-10.3345	0.03381	-10.3345	0.01726	-10.3345	0.02082	-10.3345	0.09332
-10.3213	0.000373084	-10.3213	0.000332559	-10.3213	0.000316151	-10.3213	0.000236364	-10.3213	0.000221595		-10.3222	0.01007	-10.3222	0.02899	-10.3222	0.00859	-10.3222	0.01765	-10.3222	0.03186		-10.322	0.01224	-10.322	0.03413	-10.322	0.01744	-10.322	0.02101	-10.322	0.09413
-10.3088	0.000374053	-10.3088	0.000333457	-10.3088	0.000317036	-10.3088	0.000237024	-10.3088	0.000222244		-10.3097	0.01015	-10.3097	0.02927	-10.3097	0.00868	-10.3097	0.01782	-10.3097	0.03217		-10.3094	0.01234	-10.3094	0.03445	-10.3094	0.01761	-10.3094	0.02121	-10.3094	0.09495
-10.2962	0.000375023	-10.2962	0.000334355	-10.2962	0.00031792	-10.2962	0.000237684	-10.2962	0.000222892		-10.2972	0.01023	-10.2972	0.02954	-10.2972	0.00876	-10.2972	0.018	-10.2972	0.03248		-10.2969	0.01244	-10.2969	0.03477	-10.2969	0.01779	-10.2969	0.0214	-10.2969	0.09577
-10.2837	0.000375993	-10.2837	0.000335253	-10.2837	0.000318804	-10.2837	0.000238344	-10.2837	0.00022354		-10.2846	0.0103	-10.2846	0.02981	-10.2846	0.00884	-10.2846	0.01818	-10.2846	0.03278		-10.2844	0.01253	-10.2844	0.03509	-10.2844	0.01796	-10.2844	0.0216	-10.2844	0.09659
-10.2712	0.000376994	-10.2712	0.000336177	-10.2712	0.000319719	-10.2712	0.000239021	-10.2712	0.000224203		-10.2721	0.01039	-10.2721	0.03011	-10.2721	0.00893	-10.2721	0.01836	-10.2721	0.03311		-10.2719	0.01264	-10.2719	0.03543	-10.2719	0.01815	-10.2719	0.02179	-10.2719	0.09742
-10.2587	0.000378004	-10.2587	0.000337107	-10.2587	0.000320642	-10.2587	0.000239702	-10.2587	0.000224869		-10.2596	0.01048	-10.2596	0.03041	-10.2596	0.00902	-10.2596	0.01856	-10.2596	0.03345		-10.2594	0.01275	-10.2594	0.03578	-10.2594	0.01834	-10.2594	0.02199	-10.2594	0.09826
-10.2462	0.000379013	-10.2462	0.000338036	-10.2462	0.000321565	-10.2462	0.000240384	-10.2462	0.000225535		-10.2471	0.01057	-10.2471	0.03072	-10.2471	0.00911	-10.2471	0.01875	-10.2471	0.03379		-10.2469	0.01287	-10.2469	0.03613	-10.2469	0.01853	-10.2469	0.02218	-10.2469	0.0991
-10.2337	0.000380023	-10.2337	0.000338966	-10.2337	0.000322489	-10.2337	0.000241065	-10.2337	0.000226202		-10.2346	0.01066	-10.2346	0.03102	-10.2346	0.0092	-10.2346	0.01894	-10.2346	0.03413		-10.2344	0.01298	-10.2344	0.03648	-10.2344	0.01872	-10.2344	0.02237	-10.2344	0.09993
-10.2212	0.000381033	-10.2212	0.000339896	-10.2212	0.000323412	-10.2212	0.000241747	-10.2212	0.000226868		-10.2221	0.01075	-10.2221	0.03132	-10.2221	0.00929	-10.2221	0.01913	-10.2221	0.03447		-10.2219	0.01309	-10.2219	0.03682	-10.2219	0.01891	-10.2219	0.02257	-10.2219	0.10077
-10.2087	0.000382043	-10.2087	0.000340826	-10.2087	0.000324335	-10.2087	0.000242428	-10.2087	0.000227534		-10.2096	0.01084	-10.2096	0.03163	-10.2096	0.00938	-10.2096	0.01933	-10.2096	0.03481		-10.2094	0.0132	-10.2094	0.03717	-10.2094	0.0191	-10.2094	0.02276	-10.2094	0.10161
-10.1962	0.000383052	-10.1962	0.000341756	-10.1962	0.000325258	-10.1962	0.00024311	-10.1962	0.0002282		-10.1971	0.01093	-10.1971	0.03193	-10.1971	0.00947	-10.1971	0.01952	-10.1971	0.03515		-10.1969	0.01331	-10.1969	0.03752	-10.1969	0.0193	-10.1969	0.02295	-10.1969	0.10245
-10.1837	0.000384062	-10.1837	0.000342686	-10.1837	0.000326181	-10.1837	0.000243791	-10.1837	0.000228867		-10.1846	0.01102	-10.1846	0.03224	-10.1846	0.00956	-10.1846	0.01971	-10.1846	0.03548		-10.1843	0.01342	-10.1843	0.03787	-10.1843	0.01949	-10.1843	0.02315	-10.1843	0.10329
-10.1712	0.000385102	-10.1712	0.000343642	-10.1712	0.00032713	-10.1712	0.000244494	-10.1712	0.000229556		-10.1721	0.01111	-10.1721	0.03256	-10.1721	0.00966	-10.1721	0.01992	-10.1721	0.03584		-10.1718	0.01354	-10.1718	0.03824	-10.1718	0.01969	-10.1718	0.02334	-10.1718	0.10414
-10.1587	0.000386151	-10.1587	0.000344606	-10.1587	0.000328087	-10.1587	0.000245205	-10.1587	0.000230253		-10.1596	0.0112	-10.1596	0.03289	-10.1596	0.00976	-10.1596	0.02013	-10.1596	0.03621		-10.1593	0.01366	-10.1593	0.03861	-10.1593	0.01991	-10.1593	0.02353	-10.1593	0.10499
-10.1461	0.000387201	-10.1461	0.000345569	-10.1461	0.000329044	-10.1461	0.000245915	-10.1461	0.00023095		-10.1471	0.0113	-10.1471	0.03322	-10.1471	0.00985	-10.1471	0.02035	-10.1471	0.03658		-10.1468	0.01377	-10.1468	0.03899	-10.1468	0.02012	-10.1468	0.02372	-10.1468	0.10584
-10.1336	0.00038825	-10.1336	0.000346533	-10.1336	0.00033	-10.1336	0.000246625	-10.1336	0.000231647		-10.1346	0.01139	-10.1346	0.03355	-10.1346	0.00995	-10.1346	0.02056	-10.1346	0.03695		-10.1343	0.01389	-10.1343	0.03937	-10.1343	0.02033	-10.1343	0.02391	-10.1343	0.1067
-10.1211	0.0003893	-10.1211	0.000347497	-10.1211	0.000330957	-10.1211	0.000247335	-10.1211	0.000232343		-10.1221	0.01148	-10.1221	0.03388	-10.1221	0.01005	-10.1221	0.02078	-10.1221	0.03731		-10.1218	0.01401	-10.1218	0.03974	-10.1218	0.02055	-10.1218	0.0241	-10.1218	0.10755
-10.1086	0.000390349	-10.1086	0.000348461	-10.1086	0.000331914	-10.1086	0.000248045	-10.1086	0.00023304		-10.1095	0.01158	-10.1095	0.03422	-10.1095	0.01015	-10.1095	0.02099	-10.1095	0.03768		-10.1093	0.01412	-10.1093	0.04012	-10.1093	0.02076	-10.1093	0.02429	-10.1093	0.10841
-10.0961	0.000391399	-10.0961	0.000349425	-10.0961	0.000332871	-10.0961	0.000248755	-10.0961	0.000233737		-10.097	0.01167	-10.097	0.03455	-10.097	0.01024	-10.097	0.02121	-10.097	0.03805		-10.0968	0.01424	-10.0968	0.0405	-10.0968	0.02097	-10.0968	0.02448	-10.0968	0.10926
-10.0836	0.000392448	-10.0836	0.000350388	-10.0836	0.000333827	-10.0836	0.000249465	-10.0836	0.000234434		-10.0845	0.01177	-10.0845	0.03488	-10.0845	0.01034	-10.0845	0.02142	-10.0845	0.03842		-10.0843	0.01436	-10.0843	0.04087	-10.0843	0.02118	-10.0843	0.02467	-10.0843	0.11012
-10.0711	0.000393527	-10.0711	0.000351384	-10.0711	0.000334815	-10.0711	0.000250193	-10.0711	0.000235153		-10.072	0.01187	-10.072	0.03523	-10.072	0.01045	-10.072	0.02165	-10.072	0.03881		-10.0718	0.01448	-10.0718	0.04128	-10.0718	0.02141	-10.0718	0.0251	-10.0718	0.11096
-10.0586	0.000394615	-10.0586	0.000352392	-10.0586	0.000335814	-10.0586	0.000250926	-10.0586	0.000235879		-10.0595	0.01197	-10.0595	0.03559	-10.0595	0.01056	-10.0595	0.02188	-10.0595	0.03921		-10.0592	0.01461	-10.0592	0.0417	-10.0592	0.02165	-10.0592	0.02563	-10.0592	0.11181
-10.0461	0.000395703	-10.0461	0.000353399	-10.0461	0.000336813	-10.0461	0.000251659	-10.0461	0.000236605		-10.047	0.01207	-10.047	0.03596	-10.047	0.01067	-10.047	0.02212	-10.047	0.03961		-10.0467	0.01474	-10.0467	0.04211	-10.0467	0.02189	-10.0467	0.02616	-10.0467	0.11266
-10.0336	0.000396792	-10.0336	0.000354406	-10.0336	0.000337812	-10.0336	0.000252393	-10.0336	0.000237331		-10.0345	0.01218	-10.0345	0.03632	-10.0345	0.01078	-10.0345	0.02235	-10.0345	0.04001		-10.0342	0.01488	-10.0342	0.04253	-10.0342	0.02212	-10.0342	0.02669	-10.0342	0.11351
-10.0211	0.00039788	-10.0211	0.000355413	-10.0211	0.00033881	-10.0211	0.000253126	-10.0211	0.000238057		-10.022	0.01228	-10.022	0.03668	-10.022	0.0109	-10.022	0.02259	-10.022	0.04041		-10.0217	0.01501	-10.0217	0.04294	-10.0217	0.02236	-10.0217	0.02722	-10.0217	0.11436
-10.0085	0.000398969	-10.0085	0.00035642	-10.0085	0.000339809	-10.0085	0.000253859	-10.0085	0.000238784		-10.0095	0.01238	-10.0095	0.03704	-10.0095	0.01101	-10.0095	0.02283	-10.0095	0.04081		-10.0092	0.01514	-10.0092	0.04336	-10.0092	0.02259	-10.0092	0.02775	-10.0092	0.1152
-9.99604	0.000400057	-9.99604	0.000357427	-9.99604	0.000340808	-9.99604	0.000254593	-9.99604	0.00023951		-9.99698	0.01249	-9.99698	0.03741	-9.99698	0.01112	-9.99698	0.02306	-9.99698	0.04121		-9.9967	0.01527	-9.9967	0.04378	-9.9967	0.02283	-9.9967	0.02828	-9.9967	0.11605
-9.98353	0.000401146	-9.98353	0.000358434	-9.98353	0.000341806	-9.98353	0.000255326	-9.98353	0.000240236		-9.98447	0.01259	-9.98447	0.03777	-9.98447	0.01123	-9.98447	0.0233	-9.98447	0.04161		-9.98419	0.0154	-9.98419	0.04419	-9.98419	0.02306	-9.98419	0.02881	-9.98419	0.1169
-9.97102	0.000402273	-9.97102	0.000359469	-9.97102	0.000342838	-9.97102	0.000256086	-9.97102	0.000240985		-9.97196	0.0127	-9.97196	0.03815	-9.97196	0.01135	-9.97196	0.02355	-9.97196	0.04203		-9.97168	0.01554	-9.97168	0.04463	-9.97168	0.02331	-9.97168	0.02917	-9.97168	0.11773
-9.95851	0.000403415	-9.95851	0.000360515	-9.95851	0.000343881	-9.95851	0.000256856	-9.95851	0.000241742		-9.95946	0.01281	-9.95946	0.03855	-9.95946	0.01147	-9.95946	0.02381	-9.95946	0.04247		-9.95917	0.01567	-9.95917	0.04507	-9.95917	0.02357	-9.95917	0.02944	-9.95917	0.11855
-9.946	0.000404558	-9.946	0.000361562	-9.946	0.000344925	-9.946	0.000257626	-9.946	0.0002425		-9.94695	0.01292	-9.94695	0.03895	-9.94695	0.0116	-9.94695	0.02407	-9.94695	0.0429		-9.94666	0.01581	-9.94666	0.04552	-9.94666	0.02383	-9.94666	0.02971	-9.94666	0.11937
-9.93349	0.0004057	-9.93349	0.000362608	-9.93349	0.000345969	-9.93349	0.000258396	-9.93349	0.000243257		-9.93444	0.01304	-9.93444	0.03935	-9.93444	0.01172	-9.93444	0.02434	-9.93444	0.04334		-9.93415	0.01594	-9.93415	0.04596	-9.93415	0.02409	-9.93415	0.02999	-9.93415	0.12019
-9.92099	0.000406843	-9.92099	0.000363654	-9.92099	0.000347013	-9.92099	0.000259166	-9.92099	0.000244015		-9.92193	0.01315	-9.92193	0.03974	-9.92193	0.01184	-9.92193	0.0246	-9.92193	0.04377		-9.92164	0.01608	-9.92164	0.04641	-9.92164	0.02435	-9.92164	0.03026	-9.92164	0.12101
-9.90848	0.000407985	-9.90848	0.0003647	-9.90848	0.000348057	-9.90848	0.000259936	-9.90848	0.000244772		-9.90943	0.01326	-9.90943	0.04014	-9.90943	0.01196	-9.90943	0.02486	-9.90943	0.04421		-9.90913	0.01622	-9.90913	0.04685	-9.90913	0.0246	-9.90913	0.03053	-9.90913	0.12183
-9.89597	0.000409128	-9.89597	0.000365747	-9.89597	0.000349101	-9.89597	0.000260706	-9.89597	0.00024553		-9.89692	0.01337	-9.89692	0.04054	-9.89692	0.01209	-9.89692	0.02512	-9.89692	0.04464		-9.89662	0.01635	-9.89662	0.0473	-9.89662	0.02486	-9.89662	0.03081	-9.89662	0.12265
-9.88346	0.00041027	-9.88346	0.000366793	-9.88346	0.000350145	-9.88346	0.000261476	-9.88346	0.000246287		-9.88441	0.01349	-9.88441	0.04094	-9.88441	0.01221	-9.88441	0.02539	-9.88441	0.04508		-9.88411	0.01649	-9.88411	0.04774	-9.88411	0.02512	-9.88411	0.03108	-9.88411	0.12347
-9.87095	0.000411441	-9.87095	0.000367869	-9.87095	0.000351215	-9.87095	0.000262264	-9.87095	0.000247065		-9.87191	0.0136	-9.87191	0.04136	-9.87191	0.01234	-9.87191	0.02567	-9.87191	0.04554		-9.8716	0.01663	-9.8716	0.04821	-9.8716	0.02539	-9.8716	0.03138	-9.8716	0.12425
-9.85844	0.000412624	-9.85844	0.000368959	-9.85844	0.000352297	-9.85844	0.000263059	-9.85844	0.000247853		-9.8594	0.01372	-9.8594	0.04179	-9.8594	0.01247	-9.8594	0.02595	-9.8594	0.04601		-9.85909	0.01677	-9.85909	0.0487	-9.85909	0.02568	-9.85909	0.03168	-9.85909	0.12501
-9.84593	0.000413808	-9.84593	0.000370049	-9.84593	0.000353379	-9.84593	0.000263855	-9.84593	0.000248641		-9.84689	0.01384	-9.84689	0.04222	-9.84689	0.01261	-9.84689	0.02624	-9.84689	0.04648		-9.84658	0.01691	-9.84658	0.04918	-9.84658	0.02596	-9.84658	0.03199	-9.84658	0.12578
-9.83343	0.000414991	-9.83343	0.000371139	-9.83343	0.00035446	-9.83343	0.00026465	-9.83343	0.000249428		-9.83438	0.01395	-9.83438	0.04265	-9.83438	0.01274	-9.83438	0.02653	-9.83438	0.04695		-9.83407	0.01705	-9.83407	0.04967	-9.83407	0.02625	-9.83407	0.0323	-9.83407	0.12654
-9.82092	0.000416174	-9.82092	0.000372229	-9.82092	0.000355542	-9.82092	0.000265446	-9.82092	0.000250216		-9.82188	0.01407	-9.82188	0.04309	-9.82188	0.01287	-9.82188	0.02682	-9.82188	0.04742		-9.82156	0.01719	-9.82156	0.05015	-9.82156	0.02653	-9.82156	0.0326	-9.82156	0.1273
-9.80841	0.000417357	-9.80841	0.000373319	-9.80841	0.000356624	-9.80841	0.000266241	-9.80841	0.000251004		-9.80937	0.01419	-9.80937	0.04352	-9.80937	0.01301	-9.80937	0.02711	-9.80937	0.04789		-9.80905	0.01733	-9.80905	0.05064	-9.80905	0.02682	-9.80905	0.03291	-9.80905	0.12807
-9.7959	0.000418541	-9.7959	0.000374409	-9.7959	0.000357705	-9.7959	0.000267037	-9.7959	0.000251791		-9.79686	0.01431	-9.79686	0.04395	-9.79686	0.01314	-9.79686	0.0274	-9.79686	0.04836		-9.79654	0.01747	-9.79654	0.05112	-9.79654	0.0271	-9.79654	0.03321	-9.79654	0.12883
-9.78339	0.000419724	-9.78339	0.000375499	-9.78339	0.000358787	-9.78339	0.000267832	-9.78339	0.000252579		-9.78435	0.01442	-9.78435	0.04439	-9.78435	0.01327	-9.78435	0.02769	-9.78435	0.04883		-9.78403	0.01761	-9.78403	0.05161	-9.78403	0.02738	-9.78403	0.03352	-9.78403	0.12959
-9.77088	0.000420934	-9.77088	0.000376619	-9.77088	0.0003599	-9.77088	0.000268655	-9.77088	0.000253391		-9.77185	0.01455	-9.77185	0.04484	-9.77185	0.01341	-9.77185	0.028	-9.77185	0.04932		-9.77152	0.01776	-9.77152	0.05211	-9.77152	0.02768	-9.77152	0.03385	-9.77152	0.13031
-9.75837	0.000422157	-9.75837	0.000377753	-9.75837	0.00036103	-9.75837	0.000269493	-9.75837	0.000254214		-9.75934	0.01469	-9.75934	0.04532	-9.75934	0.01356	-9.75934	0.02832	-9.75934	0.04983		-9.75901	0.01792	-9.75901	0.05264	-9.75901	0.02799	-9.75901	0.03421	-9.75901	0.13099
-9.74587	0.000423381	-9.74587	0.000378887	-9.74587	0.000362159	-9.74587	0.00027033	-9.74587	0.000255038		-9.74683	0.01482	-9.74683	0.04579	-9.74683	0.01371	-9.74683	0.02864	-9.74683	0.05034		-9.7465	0.01807	-9.7465	0.05316	-9.7465	0.02831	-9.7465	0.03456	-9.7465	0.13167
-9.73336	0.000424604	-9.73336	0.000380021	-9.73336	0.000363288	-9.73336	0.000271167	-9.73336	0.000255862		-9.73433	0.01496	-9.73433	0.04627	-9.73433	0.01386	-9.73433	0.02896	-9.73433	0.05084		-9.73399	0.01823	-9.73399	0.05369	-9.73399	0.02862	-9.73399	0.03491	-9.73399	0.13236
-9.72085	0.000425827	-9.72085	0.000381155	-9.72085	0.000364417	-9.72085	0.000272004	-9.72085	0.000256686		-9.72182	0.0151	-9.72182	0.04675	-9.72182	0.01401	-9.72182	0.02928	-9.72182	0.05135		-9.72148	0.01839	-9.72148	0.05421	-9.72148	0.02893	-9.72148	0.03526	-9.72148	0.13304
-9.70834	0.000427051	-9.70834	0.000382289	-9.70834	0.000365547	-9.70834	0.000272841	-9.70834	0.00025751		-9.70931	0.01523	-9.70931	0.04722	-9.70931	0.01415	-9.70931	0.0296	-9.70931	0.05185		-9.70897	0.01854	-9.70897	0.05474	-9.70897	0.02924	-9.70897	0.03561	-9.70897	0.13373
-9.69583	0.000428274	-9.69583	0.000383423	-9.69583	0.000366676	-9.69583	0.000273678	-9.69583	0.000258334		-9.6968	0.01537	-9.6968	0.0477	-9.6968	0.0143	-9.6968	0.02992	-9.6968	0.05236		-9.69646	0.0187	-9.69646	0.05526	-9.69646	0.02955	-9.69646	0.03596	-9.69646	0.13441
-9.68332	0.000429497	-9.68332	0.000384557	-9.68332	0.000367805	-9.68332	0.000274515	-9.68332	0.000259158		-9.6843	0.01551	-9.6843	0.04817	-9.6843	0.01445	-9.6843	0.03025	-9.6843	0.05287		-9.68395	0.01885	-9.68395	0.05579	-9.68395	0.02986	-9.68395	0.03631	-9.68395	0.13509
-9.67081	0.000430761	-9.67081	0.000385722	-9.67081	0.000368965	-9.67081	0.00027537	-9.67081	0.000260004		-9.67179	0.01564	-9.67179	0.04867	-9.67179	0.01461	-9.67179	0.03059	-9.67179	0.05339		-9.67144	0.01902	-9.67144	0.05634	-9.67144	0.03019	-9.67144	0.03668	-9.67144	0.13572
-9.6583	0.000432047	-9.6583	0.000386905	-9.6583	0.000370141	-9.6583	0.000276235	-9.6583	0.000260863		-9.65928	0.01579	-9.65928	0.04919	-9.65928	0.01478	-9.65928	0.03094	-9.65928	0.05394		-9.65893	0.01919	-9.65893	0.0569	-9.65893	0.03053	-9.65893	0.03707	-9.65893	0.1363
-9.6458	0.000433333	-9.6458	0.000388088	-9.6458	0.000371318	-9.6458	0.0002771	-9.6458	0.000261722		-9.64677	0.01593	-9.64677	0.04971	-9.64677	0.01495	-9.64677	0.0313	-9.64677	0.05448		-9.64642	0.01936	-9.64642	0.05747	-9.64642	0.03087	-9.64642	0.03745	-9.64642	0.13688
-9.63329	0.000434619	-9.63329	0.000389271	-9.63329	0.000372494	-9.63329	0.000277965	-9.63329	0.000262581		-9.63427	0.01607	-9.63427	0.05023	-9.63427	0.01512	-9.63427	0.03165	-9.63427	0.05502		-9.63391	0.01953	-9.63391	0.05803	-9.63391	0.03121	-9.63391	0.03784	-9.63391	0.13745
-9.62078	0.000435906	-9.62078	0.000390454	-9.62078	0.000373671	-9.62078	0.000278831	-9.62078	0.000263441		-9.62176	0.01621	-9.62176	0.05075	-9.62176	0.01529	-9.62176	0.03201	-9.62176	0.05557		-9.6214	0.0197	-9.6214	0.0586	-9.6214	0.03155	-9.6214	0.03823	-9.6214	0.13803
-9.60827	0.000437192	-9.60827	0.000391637	-9.60827	0.000374847	-9.60827	0.000279696	-9.60827	0.0002643		-9.60925	0.01635	-9.60925	0.05126	-9.60925	0.01546	-9.60925	0.03237	-9.60925	0.05611		-9.60889	0.01987	-9.60889	0.05916	-9.60889	0.03189	-9.60889	0.03861	-9.60889	0.13861
-9.59576	0.000438478	-9.59576	0.00039282	-9.59576	0.000376024	-9.59576	0.000280561	-9.59576	0.000265159		-9.59674	0.01649	-9.59674	0.05178	-9.59674	0.01563	-9.59674	0.03272	-9.59674	0.05665		-9.59638	0.02004	-9.59638	0.05972	-9.59638	0.03223	-9.59638	0.039	-9.59638	0.13919
-9.58325	0.000439764	-9.58325	0.000394003	-9.58325	0.000377201	-9.58325	0.000281426	-9.58325	0.000266018		-9.58424	0.01663	-9.58424	0.0523	-9.58424	0.0158	-9.58424	0.03308	-9.58424	0.0572		-9.58387	0.02021	-9.58387	0.06029	-9.58387	0.03257	-9.58387	0.03939	-9.58387	0.13977
-9.57074	0.000441084	-9.57074	0.000395215	-9.57074	0.000378412	-9.57074	0.000282313	-9.57074	0.0002669		-9.57173	0.01678	-9.57173	0.05284	-9.57173	0.01598	-9.57173	0.03345	-9.57173	0.05776		-9.57136	0.02038	-9.57136	0.06088	-9.57136	0.03293	-9.57136	0.03979	-9.57136	0.14028
-9.55824	0.000442424	-9.55824	0.000396447	-9.55824	0.000379646	-9.55824	0.000283214	-9.55824	0.000267795		-9.55922	0.01693	-9.55922	0.05341	-9.55922	0.01616	-9.55922	0.03385	-9.55922	0.05833		-9.55885	0.02055	-9.55885	0.06149	-9.55885	0.0333	-9.55885	0.04022	-9.55885	0.14075
-9.54573	0.000443765	-9.54573	0.000397678	-9.54573	0.00038088	-9.54573	0.000284115	-9.54573	0.000268691		-9.54672	0.01709	-9.54672	0.05397	-9.54672	0.01634	-9.54672	0.03424	-9.54672	0.05891		-9.54634	0.02073	-9.54634	0.0621	-9.54634	0.03368	-9.54634	0.04065	-9.54634	0.14121
-9.53322	0.000445105	-9.53322	0.000398909	-9.53322	0.000382115	-9.53322	0.000285016	-9.53322	0.000269586		-9.53421	0.01724	-9.53421	0.05454	-9.53421	0.01653	-9.53421	0.03463	-9.53421	0.05948		-9.53383	0.0209	-9.53383	0.06271	-9.53383	0.03405	-9.53383	0.04107	-9.53383	0.14167
-9.52071	0.000446446	-9.52071	0.000400141	-9.52071	0.000383349	-9.52071	0.000285916	-9.52071	0.000270482		-9.5217	0.0174	-9.5217	0.05511	-9.5217	0.01671	-9.5217	0.03503	-9.5217	0.06005		-9.52132	0.02108	-9.52132	0.06332	-9.52132	0.03442	-9.52132	0.0415	-9.52132	0.14213
-9.5082	0.000447786	-9.5082	0.000401372	-9.5082	0.000384583	-9.5082	0.000286817	-9.5082	0.000271378		-9.50919	0.01755	-9.50919	0.05567	-9.50919	0.0169	-9.50919	0.03542	-9.50919	0.06063		-9.50881	0.02126	-9.50881	0.06393	-9.50881	0.0348	-9.50881	0.04192	-9.50881	0.14259
-9.49569	0.000449127	-9.49569	0.000402604	-9.49569	0.000385817	-9.49569	0.000287718	-9.49569	0.000272273		-9.49669	0.01771	-9.49669	0.05624	-9.49669	0.01708	-9.49669	0.03582	-9.49669	0.0612		-9.4963	0.02143	-9.4963	0.06454	-9.4963	0.03517	-9.4963	0.04235	-9.4963	0.14305
-9.48318	0.000450468	-9.48318	0.000403835	-9.48318	0.000387051	-9.48318	0.000288619	-9.48318	0.000273169		-9.48418	0.01786	-9.48418	0.0568	-9.48418	0.01726	-9.48418	0.03621	-9.48418	0.06178		-9.48379	0.02161	-9.48379	0.06515	-9.48379	0.03555	-9.48379	0.04278	-9.48379	0.14352
-9.47067	0.000451838	-9.47067	0.000405099	-9.47067	0.000388316	-9.47067	0.000289548	-9.47067	0.000274089		-9.47167	0.01802	-9.47167	0.05739	-9.47167	0.01746	-9.47167	0.03662	-9.47167	0.06237		-9.47128	0.02179	-9.47128	0.06578	-9.47128	0.03594	-9.47128	0.04322	-9.47128	0.14391
-9.45817	0.00045323	-9.45817	0.000406385	-9.45817	0.000389602	-9.45817	0.000290497	-9.45817	0.000275026		-9.45916	0.01819	-9.45916	0.05801	-9.45916	0.01766	-9.45916	0.03706	-9.45916	0.06298		-9.45877	0.02198	-9.45877	0.06644	-9.45877	0.03635	-9.45877	0.04369	-9.45877	0.14423
-9.44566	0.000454623	-9.44566	0.000407671	-9.44566	0.000390888	-9.44566	0.000291447	-9.44566	0.000275964		-9.44666	0.01836	-9.44666	0.05862	-9.44666	0.01786	-9.44666	0.03749	-9.44666	0.06359		-9.44626	0.02217	-9.44626	0.0671	-9.44626	0.03677	-9.44626	0.04416	-9.44626	0.14456
-9.43315	0.000456015	-9.43315	0.000408957	-9.43315	0.000392174	-9.43315	0.000292396	-9.43315	0.000276901		-9.43415	0.01853	-9.43415	0.05924	-9.43415	0.01806	-9.43415	0.03792	-9.43415	0.0642		-9.43375	0.02236	-9.43375	0.06775	-9.43375	0.03718	-9.43375	0.04462	-9.43375	0.14489
-9.42064	0.000457407	-9.42064	0.000410243	-9.42064	0.00039346	-9.42064	0.000293346	-9.42064	0.000277838		-9.42164	0.0187	-9.42164	0.05985	-9.42164	0.01827	-9.42164	0.03836	-9.42164	0.06482		-9.42124	0.02255	-9.42124	0.06841	-9.42124	0.03759	-9.42124	0.04509	-9.42124	0.14521
-9.40813	0.000458799	-9.40813	0.000411529	-9.40813	0.000394746	-9.40813	0.000294295	-9.40813	0.000278776		-9.40914	0.01887	-9.40914	0.06047	-9.40914	0.01847	-9.40914	0.03879	-9.40914	0.06543		-9.40873	0.02274	-9.40873	0.06907	-9.40873	0.038	-9.40873	0.04556	-9.40873	0.14554
-9.39562	0.000460191	-9.39562	0.000412815	-9.39562	0.000396033	-9.39562	0.000295245	-9.39562	0.000279713		-9.39663	0.01904	-9.39663	0.06109	-9.39663	0.01867	-9.39663	0.03922	-9.39663	0.06604		-9.39622	0.02293	-9.39622	0.06972	-9.39622	0.03841	-9.39622	0.04602	-9.39622	0.14587
-9.38311	0.000461583	-9.38311	0.000414101	-9.38311	0.000397319	-9.38311	0.000296194	-9.38311	0.000280651		-9.38412	0.01921	-9.38412	0.0617	-9.38412	0.01887	-9.38412	0.03966	-9.38412	0.06665		-9.38371	0.02312	-9.38371	0.07038	-9.38371	0.03882	-9.38371	0.04649	-9.38371	0.14619
-9.37061	0.000463005	-9.37061	0.000415421	-9.37061	0.000398637	-9.37061	0.000297163	-9.37061	0.000281612		-9.37161	0.01938	-9.37161	0.06234	-9.37161	0.01909	-9.37161	0.04011	-9.37161	0.06727		-9.3712	0.02331	-9.3712	0.07106	-9.3712	0.03925	-9.3712	0.04698	-9.3712	0.14645
-9.3581	0.00046445	-9.3581	0.000416767	-9.3581	0.00039998	-9.3581	0.000298148	-9.3581	0.000282592		-9.35911	0.01957	-9.35911	0.06301	-9.35911	0.01931	-9.35911	0.0406	-9.35911	0.06791		-9.35869	0.02352	-9.35869	0.07176	-9.35869	0.03971	-9.35869	0.04748	-9.35869	0.14664
-9.34559	0.000465896	-9.34559	0.000418114	-9.34559	0.000401324	-9.34559	0.000299133	-9.34559	0.000283572		-9.3466	0.01975	-9.3466	0.06368	-9.3466	0.01954	-9.3466	0.04108	-9.3466	0.06854		-9.34618	0.02372	-9.34618	0.07246	-9.34618	0.04016	-9.34618	0.04799	-9.34618	0.14683
-9.33308	0.000467341	-9.33308	0.00041946	-9.33308	0.000402667	-9.33308	0.000300118	-9.33308	0.000284552		-9.33409	0.01993	-9.33409	0.06434	-9.33409	0.01977	-9.33409	0.04156	-9.33409	0.06917		-9.33367	0.02392	-9.33367	0.07316	-9.33367	0.04061	-9.33367	0.04849	-9.33367	0.14702
-9.32057	0.000468787	-9.32057	0.000420807	-9.32057	0.000404011	-9.32057	0.000301103	-9.32057	0.000285532		-9.32158	0.02012	-9.32158	0.06501	-9.32158	0.02	-9.32158	0.04204	-9.32158	0.06981		-9.32116	0.02413	-9.32116	0.07386	-9.32116	0.04106	-9.32116	0.049	-9.32116	0.1472
-9.30806	0.000470232	-9.30806	0.000422153	-9.30806	0.000405354	-9.30806	0.000302088	-9.30806	0.000286512		-9.30908	0.0203	-9.30908	0.06568	-9.30908	0.02022	-9.30908	0.04252	-9.30908	0.07044		-9.30865	0.02433	-9.30865	0.07456	-9.30865	0.04152	-9.30865	0.0495	-9.30865	0.14739
-9.29555	0.000471677	-9.29555	0.0004235	-9.29555	0.000406698	-9.29555	0.000303073	-9.29555	0.000287492		-9.29657	0.02048	-9.29657	0.06634	-9.29657	0.02045	-9.29657	0.04301	-9.29657	0.07107		-9.29614	0.02454	-9.29614	0.07527	-9.29614	0.04197	-9.29614	0.05001	-9.29614	0.14758
-9.28304	0.000473123	-9.28304	0.000424846	-9.28304	0.000408042	-9.28304	0.000304058	-9.28304	0.000288472		-9.28406	0.02067	-9.28406	0.06701	-9.28406	0.02068	-9.28406	0.04349	-9.28406	0.07171		-9.28363	0.02474	-9.28363	0.07597	-9.28363	0.04242	-9.28363	0.05051	-9.28363	0.14777
-9.27054	0.00047461	-9.27054	0.000426224	-9.27054	0.000409418	-9.27054	0.000305065	-9.27054	0.000289477		-9.27155	0.02085	-9.27155	0.0677	-9.27155	0.02092	-9.27155	0.04399	-9.27155	0.07235		-9.27112	0.02495	-9.27112	0.07669	-9.27112	0.04289	-9.27112	0.05104	-9.27112	0.14789
-9.25803	0.000476134	-9.25803	0.00042763	-9.25803	0.000410823	-9.25803	0.000306092	-9.25803	0.000290505		-9.25905	0.02105	-9.25905	0.06842	-9.25905	0.02117	-9.25905	0.04452	-9.25905	0.073		-9.25861	0.02516	-9.25861	0.07743	-9.25861	0.04338	-9.25861	0.05159	-9.25861	0.14795
-9.24552	0.000477658	-9.24552	0.000429036	-9.24552	0.000412229	-9.24552	0.000307118	-9.24552	0.000291533		-9.24654	0.02125	-9.24654	0.06914	-9.24654	0.02142	-9.24654	0.04504	-9.24654	0.07365		-9.2461	0.02538	-9.2461	0.07818	-9.2461	0.04387	-9.2461	0.05214	-9.2461	0.148
-9.23301	0.000479182	-9.23301	0.000430442	-9.23301	0.000413634	-9.23301	0.000308145	-9.23301	0.000292561		-9.23403	0.02145	-9.23403	0.06986	-9.23403	0.02167	-9.23403	0.04557	-9.23403	0.0743		-9.23359	0.02559	-9.23359	0.07892	-9.23359	0.04436	-9.23359	0.05269	-9.23359	0.14806
-9.2205	0.000480706	-9.2205	0.000431848	-9.2205	0.000415039	-9.2205	0.000309172	-9.2205	0.000293589		-9.22153	0.02164	-9.22153	0.07058	-9.22153	0.02193	-9.22153	0.0461	-9.22153	0.07495		-9.22108	0.0258	-9.22108	0.07967	-9.22108	0.04485	-9.22108	0.05324	-9.22108	0.14811
-9.20799	0.00048223	-9.20799	0.000433254	-9.20799	0.000416445	-9.20799	0.000310198	-9.20799	0.000294617		-9.20902	0.02184	-9.20902	0.07131	-9.20902	0.02218	-9.20902	0.04663	-9.20902	0.0756		-9.20857	0.02602	-9.20857	0.08041	-9.20857	0.04534	-9.20857	0.05379	-9.20857	0.14816
-9.19548	0.000483754	-9.19548	0.00043466	-9.19548	0.00041785	-9.19548	0.000311225	-9.19548	0.000295645		-9.19651	0.02204	-9.19651	0.07203	-9.19651	0.02243	-9.19651	0.04715	-9.19651	0.07626		-9.19606	0.02623	-9.19606	0.08116	-9.19606	0.04583	-9.19606	0.05434	-9.19606	0.14822
-9.18298	0.000485278	-9.18298	0.000436067	-9.18298	0.000419256	-9.18298	0.000312252	-9.18298	0.000296673		-9.184	0.02223	-9.184	0.07275	-9.184	0.02268	-9.184	0.04768	-9.184	0.07691		-9.18355	0.02645	-9.18355	0.0819	-9.18355	0.04632	-9.18355	0.05489	-9.18355	0.14827
-9.17047	0.000486835	-9.17047	0.000437508	-9.17047	0.000420697	-9.17047	0.000313307	-9.17047	0.000297725		-9.1715	0.02244	-9.1715	0.07349	-9.1715	0.02295	-9.1715	0.04823	-9.1715	0.07756		-9.17104	0.02667	-9.17104	0.08267	-9.17104	0.04683	-9.17104	0.05545	-9.17104	0.14827
-9.15796	0.000488425	-9.15796	0.000438986	-9.15796	0.000422175	-9.15796	0.00031439	-9.15796	0.000298802		-9.15899	0.02265	-9.15899	0.07426	-9.15899	0.02323	-9.15899	0.04881	-9.15899	0.07822		-9.15853	0.0269	-9.15853	0.08346	-9.15853	0.04737	-9.15853	0.05605	-9.15853	0.14819
-9.14545	0.000490015	-9.14545	0.000440464	-9.14545	0.000423652	-9.14545	0.000315474	-9.14545	0.000299878		-9.14648	0.02286	-9.14648	0.07503	-9.14648	0.0235	-9.14648	0.04939	-9.14648	0.07889		-9.14602	0.02714	-9.14602	0.08425	-9.14602	0.04791	-9.14602	0.05664	-9.14602	0.14811
-9.13294	0.000491605	-9.13294	0.000441942	-9.13294	0.00042513	-9.13294	0.000316558	-9.13294	0.000300954		-9.13397	0.02307	-9.13397	0.07581	-9.13397	0.02378	-9.13397	0.04996	-9.13397	0.07955		-9.13351	0.02737	-9.13351	0.08504	-9.13351	0.04845	-9.13351	0.05723	-9.13351	0.14804
-9.12043	0.000493195	-9.12043	0.00044342	-9.12043	0.000426607	-9.12043	0.000317642	-9.12043	0.00030203		-9.12147	0.02328	-9.12147	0.07658	-9.12147	0.02406	-9.12147	0.05054	-9.12147	0.08021		-9.121	0.0276	-9.121	0.08583	-9.121	0.04899	-9.121	0.05782	-9.121	0.14796
-9.10792	0.000494786	-9.10792	0.000444897	-9.10792	0.000428085	-9.10792	0.000318725	-9.10792	0.000303107		-9.10896	0.02349	-9.10896	0.07735	-9.10896	0.02434	-9.10896	0.05112	-9.10896	0.08087		-9.10849	0.02784	-9.10849	0.08662	-9.10849	0.04953	-9.10849	0.05841	-9.10849	0.14788
-9.09542	0.000496376	-9.09542	0.000446375	-9.09542	0.000429562	-9.09542	0.000319809	-9.09542	0.000304183		-9.09645	0.02371	-9.09645	0.07812	-9.09645	0.02461	-9.09645	0.0517	-9.09645	0.08154		-9.09598	0.02807	-9.09598	0.0874	-9.09598	0.05007	-9.09598	0.059	-9.09598	0.1478
-9.08291	0.000497966	-9.08291	0.000447853	-9.08291	0.00043104	-9.08291	0.000320893	-9.08291	0.000305259		-9.08395	0.02392	-9.08395	0.07889	-9.08395	0.02489	-9.08395	0.05228	-9.08395	0.0822		-9.08347	0.0283	-9.08347	0.08819	-9.08347	0.0506	-9.08347	0.05959	-9.08347	0.14773
-9.0704	0.000499592	-9.0704	0.000449361	-9.0704	0.000432551	-9.0704	0.000321999	-9.0704	0.000306358		-9.07144	0.02414	-9.07144	0.07969	-9.07144	0.02518	-9.07144	0.05288	-9.07144	0.08286		-9.07096	0.02854	-9.07096	0.089	-9.07096	0.05117	-9.07096	0.0602	-9.07096	0.1476
-9.05789	0.00050126	-9.05789	0.000450904	-9.05789	0.000434099	-9.05789	0.00032313	-9.05789	0.000307483		-9.05893	0.02437	-9.05893	0.08051	-9.05893	0.02549	-9.05893	0.05351	-9.05893	0.08352		-9.05845	0.02878	-9.05845	0.08984	-9.05845	0.05176	-9.05845	0.06084	-9.05845	0.14742
-9.04538	0.000502927	-9.04538	0.000452446	-9.04538	0.000435648	-9.04538	0.000324262	-9.04538	0.000308607		-9.04642	0.02461	-9.04642	0.08133	-9.04642	0.0258	-9.04642	0.05414	-9.04642	0.08418		-9.04594	0.02903	-9.04594	0.09067	-9.04594	0.05235	-9.04594	0.06148	-9.04594	0.14724
-9.03287	0.000504595	-9.03287	0.000453989	-9.03287	0.000437197	-9.03287	0.000325394	-9.03287	0.000309731		-9.03392	0.02484	-9.03392	0.08216	-9.03392	0.0261	-9.03392	0.05477	-9.03392	0.08483		-9.03343	0.02927	-9.03343	0.0915	-9.03343	0.05294	-9.03343	0.06211	-9.03343	0.14705
-9.02036	0.000506262	-9.02036	0.000455531	-9.02036	0.000438745	-9.02036	0.000326525	-9.02036	0.000310855		-9.02141	0.02508	-9.02141	0.08298	-9.02141	0.02641	-9.02141	0.05541	-9.02141	0.08549		-9.02092	0.02951	-9.02092	0.09233	-9.02092	0.05353	-9.02092	0.06275	-9.02092	0.14687
-9.00785	0.000507929	-9.00785	0.000457074	-9.00785	0.000440294	-9.00785	0.000327657	-9.00785	0.00031198		-9.0089	0.02531	-9.0089	0.0838	-9.0089	0.02672	-9.0089	0.05604	-9.0089	0.08615		-9.00841	0.02975	-9.00841	0.09317	-9.00841	0.05412	-9.00841	0.06339	-9.00841	0.14668
-8.99535	0.000509597	-8.99535	0.000458616	-8.99535	0.000441843	-8.99535	0.000328788	-8.99535	0.000313104		-8.99639	0.02555	-8.99639	0.08463	-8.99639	0.02703	-8.99639	0.05667	-8.99639	0.08681		-8.9959	0.03	-8.9959	0.094	-8.9959	0.05471	-8.9959	0.06403	-8.9959	0.1465
-8.98284	0.000511264	-8.98284	0.000460159	-8.98284	0.000443391	-8.98284	0.00032992	-8.98284	0.000314228		-8.98389	0.02578	-8.98389	0.08545	-8.98389	0.02733	-8.98389	0.0573	-8.98389	0.08747		-8.98339	0.03024	-8.98339	0.09483	-8.98339	0.0553	-8.98339	0.06467	-8.98339	0.14632
-8.97033	0.000512974	-8.97033	0.000461736	-8.97033	0.000444976	-8.97033	0.000331074	-8.97033	0.000315382		-8.97138	0.02602	-8.97138	0.08629	-8.97138	0.02765	-8.97138	0.05796	-8.97138	0.08812		-8.97088	0.03049	-8.97088	0.09568	-8.97088	0.05591	-8.97088	0.06532	-8.97088	0.14608
-8.95782	0.000514736	-8.95782	0.000463355	-8.95782	0.000446606	-8.95782	0.000332258	-8.95782	0.000316573		-8.95887	0.02627	-8.95887	0.08716	-8.95887	0.02799	-8.95887	0.05864	-8.95887	0.08876		-8.95837	0.03075	-8.95837	0.09655	-8.95837	0.05655	-8.95837	0.066	-8.95837	0.14579
-8.94531	0.000516499	-8.94531	0.000464974	-8.94531	0.000448237	-8.94531	0.000333442	-8.94531	0.000317763		-8.94637	0.02652	-8.94637	0.08803	-8.94637	0.02833	-8.94637	0.05933	-8.94637	0.08941		-8.94586	0.03101	-8.94586	0.09742	-8.94586	0.0572	-8.94586	0.06667	-8.94586	0.1455
-8.9328	0.000518261	-8.9328	0.000466594	-8.9328	0.000449867	-8.9328	0.000334626	-8.9328	0.000318954		-8.93386	0.02677	-8.93386	0.0889	-8.93386	0.02867	-8.93386	0.06001	-8.93386	0.09005		-8.93335	0.03128	-8.93335	0.09829	-8.93335	0.05784	-8.93335	0.06735	-8.93335	0.1452
-8.92029	0.000520024	-8.92029	0.000468213	-8.92029	0.000451497	-8.92029	0.00033581	-8.92029	0.000320145		-8.92135	0.02702	-8.92135	0.08977	-8.92135	0.02901	-8.92135	0.0607	-8.92135	0.09069		-8.92084	0.03154	-8.92084	0.09917	-8.92084	0.05848	-8.92084	0.06803	-8.92084	0.14491
-8.90779	0.000521786	-8.90779	0.000469832	-8.90779	0.000453127	-8.90779	0.000336994	-8.90779	0.000321335		-8.90884	0.02727	-8.90884	0.09064	-8.90884	0.02935	-8.90884	0.06138	-8.90884	0.09133		-8.90833	0.0318	-8.90833	0.10004	-8.90833	0.05912	-8.90833	0.06871	-8.90833	0.14461
-8.89528	0.000523549	-8.89528	0.000471452	-8.89528	0.000454757	-8.89528	0.000338178	-8.89528	0.000322526		-8.89634	0.02752	-8.89634	0.09151	-8.89634	0.02969	-8.89634	0.06207	-8.89634	0.09198		-8.89582	0.03206	-8.89582	0.10091	-8.89582	0.05976	-8.89582	0.06938	-8.89582	0.14432
-8.88277	0.000525311	-8.88277	0.000473071	-8.88277	0.000456387	-8.88277	0.000339362	-8.88277	0.000323716		-8.88383	0.02776	-8.88383	0.09238	-8.88383	0.03003	-8.88383	0.06275	-8.88383	0.09262		-8.88331	0.03232	-8.88331	0.10178	-8.88331	0.0604	-8.88331	0.07006	-8.88331	0.14402
-8.87026	0.000527106	-8.87026	0.000474726	-8.87026	0.000458051	-8.87026	0.000340571	-8.87026	0.00032493		-8.87132	0.02802	-8.87132	0.09326	-8.87132	0.03038	-8.87132	0.06346	-8.87132	0.09325		-8.8708	0.03259	-8.8708	0.10266	-8.8708	0.06106	-8.8708	0.07075	-8.8708	0.14369
-8.85775	0.000528945	-8.85775	0.000476433	-8.85775	0.000459762	-8.85775	0.000341817	-8.85775	0.000326175		-8.85881	0.02828	-8.85881	0.09417	-8.85881	0.03075	-8.85881	0.0642	-8.85881	0.09386		-8.85829	0.03287	-8.85829	0.10357	-8.85829	0.06175	-8.85829	0.07147	-8.85829	0.14331
-8.84524	0.000530784	-8.84524	0.000478139	-8.84524	0.000461473	-8.84524	0.000343063	-8.84524	0.000327419		-8.84631	0.02854	-8.84631	0.09508	-8.84631	0.03112	-8.84631	0.06494	-8.84631	0.09447		-8.84578	0.03315	-8.84578	0.10448	-8.84578	0.06244	-8.84578	0.07218	-8.84578	0.14292
-8.83273	0.000532624	-8.83273	0.000479845	-8.83273	0.000463183	-8.83273	0.000344309	-8.83273	0.000328664		-8.8338	0.02881	-8.8338	0.096	-8.8338	0.03149	-8.8338	0.06568	-8.8338	0.09508		-8.83327	0.03343	-8.83327	0.10538	-8.83327	0.06313	-8.83327	0.0729	-8.83327	0.14253
-8.82022	0.000534463	-8.82022	0.000481551	-8.82022	0.000464894	-8.82022	0.000345555	-8.82022	0.000329909		-8.82129	0.02907	-8.82129	0.09691	-8.82129	0.03186	-8.82129	0.06642	-8.82129	0.09569		-8.82076	0.03372	-8.82076	0.10629	-8.82076	0.06382	-8.82076	0.07362	-8.82076	0.14215
-8.80772	0.000536302	-8.80772	0.000483257	-8.80772	0.000466605	-8.80772	0.000346801	-8.80772	0.000331154		-8.80878	0.02933	-8.80878	0.09782	-8.80878	0.03224	-8.80878	0.06717	-8.80878	0.0963		-8.80825	0.034	-8.80825	0.1072	-8.80825	0.06451	-8.80825	0.07433	-8.80825	0.14176
-8.79521	0.000538142	-8.79521	0.000484963	-8.79521	0.000468316	-8.79521	0.000348047	-8.79521	0.000332399		-8.79628	0.0296	-8.79628	0.09873	-8.79628	0.03261	-8.79628	0.06791	-8.79628	0.09691		-8.79574	0.03428	-8.79574	0.1081	-8.79574	0.0652	-8.79574	0.07505	-8.79574	0.14137
-8.7827	0.000539981	-8.7827	0.000486669	-8.7827	0.000470027	-8.7827	0.000349293	-8.7827	0.000333644		-8.78377	0.02986	-8.78377	0.09964	-8.78377	0.03298	-8.78377	0.06865	-8.78377	0.09751		-8.78323	0.03456	-8.78323	0.10901	-8.78323	0.06589	-8.78323	0.07576	-8.78323	0.14098
-8.77019	0.000541856	-8.77019	0.000488411	-8.77019	0.000471777	-8.77019	0.000350566	-8.77019	0.000334917		-8.77126	0.03013	-8.77126	0.10057	-8.77126	0.03336	-8.77126	0.06941	-8.77126	0.09811		-8.77072	0.03485	-8.77072	0.10993	-8.77072	0.0666	-8.77072	0.0765	-8.77072	0.14057
-8.75768	0.000543788	-8.75768	0.00049021	-8.75768	0.000473587	-8.75768	0.000351882	-8.75768	0.000336234		-8.75876	0.03041	-8.75876	0.10152	-8.75876	0.03376	-8.75876	0.0702	-8.75876	0.09866		-8.75821	0.03515	-8.75821	0.11087	-8.75821	0.06734	-8.75821	0.07727	-8.75821	0.14009
-8.74517	0.000545719	-8.74517	0.00049201	-8.74517	0.000475398	-8.74517	0.000353198	-8.74517	0.000337551		-8.74625	0.0307	-8.74625	0.10247	-8.74625	0.03417	-8.74625	0.071	-8.74625	0.09922		-8.7457	0.03545	-8.7457	0.11181	-8.7457	0.06808	-8.7457	0.07804	-8.7457	0.13962
-8.73266	0.00054765	-8.73266	0.000493809	-8.73266	0.000477209	-8.73266	0.000354515	-8.73266	0.000338868		-8.73374	0.03099	-8.73374	0.10342	-8.73374	0.03457	-8.73374	0.07179	-8.73374	0.09978		-8.73319	0.03574	-8.73319	0.11275	-8.73319	0.06882	-8.73319	0.07881	-8.73319	0.13914
-8.72016	0.000549582	-8.72016	0.000495608	-8.72016	0.00047902	-8.72016	0.000355831	-8.72016	0.000340185		-8.72123	0.03127	-8.72123	0.10437	-8.72123	0.03498	-8.72123	0.07259	-8.72123	0.10033		-8.72068	0.03604	-8.72068	0.11368	-8.72068	0.06956	-8.72068	0.07958	-8.72068	0.13867
-8.70765	0.000551513	-8.70765	0.000497408	-8.70765	0.000480831	-8.70765	0.000357147	-8.70765	0.000341501		-8.70873	0.03156	-8.70873	0.10533	-8.70873	0.03538	-8.70873	0.07338	-8.70873	0.10089		-8.70817	0.03634	-8.70817	0.11462	-8.70817	0.0703	-8.70817	0.08035	-8.70817	0.13819
-8.69514	0.000553444	-8.69514	0.000499207	-8.69514	0.000482642	-8.69514	0.000358463	-8.69514	0.000342818		-8.69622	0.03185	-8.69622	0.10628	-8.69622	0.03579	-8.69622	0.07418	-8.69622	0.10145		-8.69566	0.03664	-8.69566	0.11556	-8.69566	0.07104	-8.69566	0.08112	-8.69566	0.13772
-8.68263	0.000555375	-8.68263	0.000501006	-8.68263	0.000484453	-8.68263	0.000359779	-8.68263	0.000344135		-8.68371	0.03213	-8.68371	0.10723	-8.68371	0.03619	-8.68371	0.07497	-8.68371	0.102		-8.68315	0.03694	-8.68315	0.1165	-8.68315	0.07179	-8.68315	0.08189	-8.68315	0.13724
-8.67012	0.00055735	-8.67012	0.000502839	-8.67012	0.000486298	-8.67012	0.00036112	-8.67012	0.000345477		-8.6712	0.03243	-8.6712	0.10818	-8.6712	0.03661	-8.6712	0.07578	-8.6712	0.10254		-8.67064	0.03725	-8.67064	0.11744	-8.67064	0.07254	-8.67064	0.08267	-8.67064	0.13675
-8.65761	0.0005594	-8.65761	0.000504732	-8.65761	0.000488205	-8.65761	0.000362503	-8.65761	0.000346863		-8.6587	0.03273	-8.6587	0.10915	-8.6587	0.03705	-8.6587	0.07661	-8.6587	0.10304		-8.65813	0.03756	-8.65813	0.11839	-8.65813	0.0733	-8.65813	0.08345	-8.65813	0.13622
-8.6451	0.000561451	-8.6451	0.000506625	-8.6451	0.000490112	-8.6451	0.000363886	-8.6451	0.000348249		-8.64619	0.03304	-8.64619	0.11012	-8.64619	0.03749	-8.64619	0.07744	-8.64619	0.10353		-8.64562	0.03788	-8.64562	0.11934	-8.64562	0.07407	-8.64562	0.08424	-8.64562	0.1357
-8.63259	0.000563501	-8.63259	0.000508517	-8.63259	0.000492019	-8.63259	0.00036527	-8.63259	0.000349635		-8.63368	0.03335	-8.63368	0.11109	-8.63368	0.03793	-8.63368	0.07827	-8.63368	0.10403		-8.63311	0.03819	-8.63311	0.12029	-8.63311	0.07484	-8.63311	0.08503	-8.63311	0.13518
-8.62009	0.000565552	-8.62009	0.00051041	-8.62009	0.000493926	-8.62009	0.000366653	-8.62009	0.000351021		-8.62118	0.03366	-8.62118	0.11206	-8.62118	0.03837	-8.62118	0.0791	-8.62118	0.10452		-8.6206	0.03851	-8.6206	0.12123	-8.6206	0.07561	-8.6206	0.08582	-8.6206	0.13465
-8.60758	0.000567602	-8.60758	0.000512302	-8.60758	0.000495833	-8.60758	0.000368036	-8.60758	0.000352407		-8.60867	0.03397	-8.60867	0.11303	-8.60867	0.03881	-8.60867	0.07993	-8.60867	0.10502		-8.60809	0.03882	-8.60809	0.12218	-8.60809	0.07638	-8.60809	0.0866	-8.60809	0.13413
-8.59507	0.000569653	-8.59507	0.000514195	-8.59507	0.00049774	-8.59507	0.000369419	-8.59507	0.000353793		-8.59616	0.03427	-8.59616	0.114	-8.59616	0.03925	-8.59616	0.08076	-8.59616	0.10551		-8.59558	0.03914	-8.59558	0.12313	-8.59558	0.07715	-8.59558	0.08739	-8.59558	0.13361
-8.58256	0.000571703	-8.58256	0.000516087	-8.58256	0.000499647	-8.58256	0.000370803	-8.58256	0.000355179		-8.58365	0.03458	-8.58365	0.11497	-8.58365	0.0397	-8.58365	0.08159	-8.58365	0.106		-8.58307	0.03945	-8.58307	0.12407	-8.58307	0.07791	-8.58307	0.08818	-8.58307	0.13308
-8.57005	0.000573766	-8.57005	0.000517998	-8.57005	0.000501577	-8.57005	0.0003722	-8.57005	0.000356582		-8.57115	0.0349	-8.57115	0.11595	-8.57115	0.04015	-8.57115	0.08244	-8.57115	0.10648		-8.57056	0.03978	-8.57056	0.12502	-8.57056	0.07869	-8.57056	0.08898	-8.57056	0.13255
-8.55754	0.000575853	-8.55754	0.000519943	-8.55754	0.00050355	-8.55754	0.000373626	-8.55754	0.000358018		-8.55864	0.03522	-8.55864	0.11696	-8.55864	0.04063	-8.55864	0.08333	-8.55864	0.10691		-8.55805	0.04012	-8.55805	0.12597	-8.55805	0.0795	-8.55805	0.08979	-8.55805	0.13199
-8.54503	0.000577939	-8.54503	0.000521888	-8.54503	0.000505523	-8.54503	0.000375052	-8.54503	0.000359453		-8.54613	0.03555	-8.54613	0.11797	-8.54613	0.04112	-8.54613	0.08422	-8.54613	0.10733		-8.54554	0.04046	-8.54554	0.12692	-8.54554	0.0803	-8.54554	0.09061	-8.54554	0.13144
-8.53253	0.000580026	-8.53253	0.000523834	-8.53253	0.000507496	-8.53253	0.000376478	-8.53253	0.000360889		-8.53362	0.03588	-8.53362	0.11897	-8.53362	0.0416	-8.53362	0.08512	-8.53362	0.10775		-8.53303	0.04079	-8.53303	0.12787	-8.53303	0.0811	-8.53303	0.09143	-8.53303	0.13088
-8.52002	0.000582113	-8.52002	0.000525779	-8.52002	0.000509469	-8.52002	0.000377904	-8.52002	0.000362325		-8.52112	0.03621	-8.52112	0.11998	-8.52112	0.04209	-8.52112	0.08601	-8.52112	0.10817		-8.52052	0.04113	-8.52052	0.12882	-8.52052	0.0819	-8.52052	0.09225	-8.52052	0.13032
-8.50751	0.0005842	-8.50751	0.000527725	-8.50751	0.000511443	-8.50751	0.00037933	-8.50751	0.000363761		-8.50861	0.03653	-8.50861	0.12099	-8.50861	0.04257	-8.50861	0.0869	-8.50861	0.1086		-8.50801	0.04147	-8.50801	0.12977	-8.50801	0.0827	-8.50801	0.09307	-8.50801	0.12976
-8.495	0.000586287	-8.495	0.00052967	-8.495	0.000513416	-8.495	0.000380755	-8.495	0.000365197		-8.4961	0.03686	-8.4961	0.122	-8.4961	0.04306	-8.4961	0.08779	-8.4961	0.10902		-8.4955	0.04181	-8.4955	0.13072	-8.4955	0.0835	-8.4955	0.09388	-8.4955	0.12921
-8.48249	0.000588374	-8.48249	0.000531615	-8.48249	0.000515389	-8.48249	0.000382181	-8.48249	0.000366633		-8.48359	0.03719	-8.48359	0.12301	-8.48359	0.04354	-8.48359	0.08869	-8.48359	0.10944		-8.48299	0.04215	-8.48299	0.13167	-8.48299	0.08431	-8.48299	0.0947	-8.48299	0.12865
-8.46998	0.000590555	-8.46998	0.00053364	-8.46998	0.000517434	-8.46998	0.000383658	-8.46998	0.000368117		-8.47109	0.03752	-8.47109	0.12401	-8.47109	0.04404	-8.47109	0.08958	-8.47109	0.10984		-8.47048	0.04249	-8.47048	0.13262	-8.47048	0.08511	-8.47048	0.09552	-8.47048	0.12809
-8.45747	0.000592927	-8.45747	0.000535825	-8.45747	0.000519625	-8.45747	0.000385237	-8.45747	0.0003697		-8.45858	0.03786	-8.45858	0.12501	-8.45858	0.04455	-8.45858	0.09049	-8.45858	0.11016		-8.45797	0.04285	-8.45797	0.13357	-8.45797	0.08594	-8.45797	0.09635	-8.45797	0.1275
-8.44497	0.000595299	-8.44497	0.00053801	-8.44497	0.000521815	-8.44497	0.000386816	-8.44497	0.000371283		-8.44607	0.0382	-8.44607	0.126	-8.44607	0.04507	-8.44607	0.09139	-8.44607	0.11049		-8.44546	0.0432	-8.44546	0.13451	-8.44546	0.08676	-8.44546	0.09718	-8.44546	0.12692
-8.43246	0.000597672	-8.43246	0.000540195	-8.43246	0.000524006	-8.43246	0.000388395	-8.43246	0.000372866		-8.43357	0.03854	-8.43357	0.12699	-8.43357	0.04558	-8.43357	0.0923	-8.43357	0.11082		-8.43295	0.04356	-8.43295	0.13545	-8.43295	0.08759	-8.43295	0.09801	-8.43295	0.12634
-8.41995	0.000600044	-8.41995	0.00054238	-8.41995	0.000526197	-8.41995	0.000389974	-8.41995	0.000374449		-8.42106	0.03889	-8.42106	0.12798	-8.42106	0.0461	-8.42106	0.0932	-8.42106	0.11114		-8.42044	0.04391	-8.42044	0.13639	-8.42044	0.08841	-8.42044	0.09884	-8.42044	0.12576
-8.40744	0.000602416	-8.40744	0.000544565	-8.40744	0.000528387	-8.40744	0.000391554	-8.40744	0.000376032		-8.40855	0.03923	-8.40855	0.12897	-8.40855	0.04661	-8.40855	0.09411	-8.40855	0.11147		-8.40793	0.04426	-8.40793	0.13734	-8.40793	0.08924	-8.40793	0.09967	-8.40793	0.12517
-8.39493	0.000604789	-8.39493	0.00054675	-8.39493	0.000530578	-8.39493	0.000393133	-8.39493	0.000377615		-8.39604	0.03957	-8.39604	0.12996	-8.39604	0.04713	-8.39604	0.09501	-8.39604	0.1118		-8.39542	0.04462	-8.39542	0.13828	-8.39542	0.09006	-8.39542	0.1005	-8.39542	0.12459
-8.38242	0.000607161	-8.38242	0.000548935	-8.38242	0.000532768	-8.38242	0.000394712	-8.38242	0.000379198		-8.38354	0.03991	-8.38354	0.13095	-8.38354	0.04764	-8.38354	0.09592	-8.38354	0.11213		-8.38291	0.04497	-8.38291	0.13922	-8.38291	0.09088	-8.38291	0.10132	-8.38291	0.12401
-8.36991	0.000609736	-8.36991	0.000551285	-8.36991	0.000535106	-8.36991	0.000396392	-8.36991	0.000380871		-8.37103	0.04026	-8.37103	0.13194	-8.37103	0.04816	-8.37103	0.09683	-8.37103	0.11243		-8.3704	0.04533	-8.3704	0.14016	-8.3704	0.09171	-8.3704	0.10215	-8.3704	0.12343
-8.3574	0.000612828	-8.3574	0.000554059	-8.3574	0.000537821	-8.3574	0.00039833	-8.3574	0.000382773		-8.35852	0.04062	-8.35852	0.13292	-8.35852	0.04871	-8.35852	0.09775	-8.35852	0.11266		-8.35789	0.04571	-8.35789	0.14109	-8.35789	0.09254	-8.35789	0.10299	-8.35789	0.12284
-8.3449	0.000615921	-8.3449	0.000556833	-8.3449	0.000540537	-8.3449	0.000400269	-8.3449	0.000384676		-8.34601	0.04099	-8.34601	0.1339	-8.34601	0.04926	-8.34601	0.09868	-8.34601	0.1129		-8.34538	0.04609	-8.34538	0.14202	-8.34538	0.09337	-8.34538	0.10383	-8.34538	0.12225
-8.33239	0.000619014	-8.33239	0.000559607	-8.33239	0.000543252	-8.33239	0.000402207	-8.33239	0.000386578		-8.33351	0.04135	-8.33351	0.13488	-8.33351	0.04981	-8.33351	0.09961	-8.33351	0.11313		-8.33287	0.04646	-8.33287	0.14294	-8.33287	0.09421	-8.33287	0.10466	-8.33287	0.12166
-8.31988	0.000622106	-8.31988	0.000562381	-8.31988	0.000545967	-8.31988	0.000404146	-8.31988	0.00038848		-8.321	0.04172	-8.321	0.13586	-8.321	0.05037	-8.321	0.10053	-8.321	0.11336		-8.32036	0.04684	-8.32036	0.14387	-8.32036	0.09504	-8.32036	0.1055	-8.32036	0.12107
-8.30737	0.000625199	-8.30737	0.000565155	-8.30737	0.000548682	-8.30737	0.000406084	-8.30737	0.000390382		-8.30849	0.04208	-8.30849	0.13684	-8.30849	0.05092	-8.30849	0.10146	-8.30849	0.11359		-8.30785	0.04722	-8.30785	0.1448	-8.30785	0.09587	-8.30785	0.10634	-8.30785	0.12048
-8.29486	0.000628292	-8.29486	0.000567929	-8.29486	0.000551397	-8.29486	0.000408023	-8.29486	0.000392284		-8.29599	0.04245	-8.29599	0.13782	-8.29599	0.05147	-8.29599	0.10239	-8.29599	0.11383		-8.29534	0.0476	-8.29534	0.14572	-8.29534	0.0967	-8.29534	0.10718	-8.29534	0.11989
-8.28235	0.000631384	-8.28235	0.000570703	-8.28235	0.000554112	-8.28235	0.000409961	-8.28235	0.000394186		-8.28348	0.04281	-8.28348	0.1388	-8.28348	0.05202	-8.28348	0.10331	-8.28348	0.11406		-8.28283	0.04798	-8.28283	0.14665	-8.28283	0.09753	-8.28283	0.10801	-8.28283	0.1193
-8.26984	0.000634616	-8.26984	0.000573597	-8.26984	0.000556935	-8.26984	0.00041197	-8.26984	0.000396153		-8.27097	0.04318	-8.27097	0.13977	-8.27097	0.05257	-8.27097	0.10424	-8.27097	0.11427		-8.27032	0.04836	-8.27032	0.14757	-8.27032	0.09836	-8.27032	0.10885	-8.27032	0.11871
-8.25734	0.000638307	-8.25734	0.000576886	-8.25734	0.000560117	-8.25734	0.000414212	-8.25734	0.000398333		-8.25846	0.04357	-8.25846	0.14073	-8.25846	0.05316	-8.25846	0.10517	-8.25846	0.11441		-8.25781	0.04876	-8.25781	0.14848	-8.25781	0.0992	-8.25781	0.1097	-8.25781	0.11811
-8.24483	0.000641998	-8.24483	0.000580176	-8.24483	0.000563299	-8.24483	0.000416453	-8.24483	0.000400513		-8.24596	0.04395	-8.24596	0.14168	-8.24596	0.05375	-8.24596	0.1061	-8.24596	0.11454		-8.2453	0.04916	-8.2453	0.14938	-8.2453	0.10004	-8.2453	0.11054	-8.2453	0.11751
-8.23232	0.00064569	-8.23232	0.000583465	-8.23232	0.00056648	-8.23232	0.000418695	-8.23232	0.000402693		-8.23345	0.04434	-8.23345	0.14263	-8.23345	0.05433	-8.23345	0.10703	-8.23345	0.11468		-8.23279	0.04957	-8.23279	0.15028	-8.23279	0.10088	-8.23279	0.11138	-8.23279	0.11691
-8.21981	0.000649381	-8.21981	0.000586754	-8.21981	0.000569662	-8.21981	0.000420937	-8.21981	0.000404873		-8.22094	0.04472	-8.22094	0.14358	-8.22094	0.05492	-8.22094	0.10796	-8.22094	0.11481		-8.22028	0.04997	-8.22028	0.15118	-8.22028	0.10172	-8.22028	0.11222	-8.22028	0.1163
-8.2073	0.000653072	-8.2073	0.000590044	-8.2073	0.000572844	-8.2073	0.000423178	-8.2073	0.000407053		-8.20843	0.0451	-8.20843	0.14454	-8.20843	0.05551	-8.20843	0.10889	-8.20843	0.11494		-8.20777	0.05037	-8.20777	0.15209	-8.20777	0.10256	-8.20777	0.11307	-8.20777	0.1157
-8.19479	0.000656763	-8.19479	0.000593333	-8.19479	0.000576026	-8.19479	0.00042542	-8.19479	0.000409233		-8.19593	0.04549	-8.19593	0.14549	-8.19593	0.05609	-8.19593	0.10981	-8.19593	0.11508		-8.19526	0.05078	-8.19526	0.15299	-8.19526	0.1034	-8.19526	0.11391	-8.19526	0.1151
-8.18228	0.000660455	-8.18228	0.000596623	-8.18228	0.000579207	-8.18228	0.000427662	-8.18228	0.000411413		-8.18342	0.04587	-8.18342	0.14644	-8.18342	0.05668	-8.18342	0.11074	-8.18342	0.11521		-8.18275	0.05118	-8.18275	0.15389	-8.18275	0.10424	-8.18275	0.11475	-8.18275	0.1145
-8.16977	0.000664253	-8.16977	0.0006	-8.16977	0.000582471	-8.16977	0.00042996	-8.16977	0.000413645		-8.17091	0.04626	-8.17091	0.14739	-8.17091	0.05727	-8.17091	0.11167	-8.17091	0.11533		-8.17024	0.05159	-8.17024	0.15478	-8.17024	0.10507	-8.17024	0.11559	-8.17024	0.1139
-8.15727	0.00066853	-8.15727	0.000603767	-8.15727	0.000586099	-8.15727	0.000432508	-8.15727	0.000416113		-8.1584	0.04666	-8.1584	0.14831	-8.1584	0.05789	-8.1584	0.11258	-8.1584	0.11537		-8.15773	0.05201	-8.15773	0.15563	-8.15773	0.10589	-8.15773	0.11639	-8.15773	0.11332
-8.14476	0.000672806	-8.14476	0.000607535	-8.14476	0.000589727	-8.14476	0.000435057	-8.14476	0.00041858		-8.1459	0.04707	-8.1459	0.14922	-8.1459	0.0585	-8.1459	0.1135	-8.1459	0.11541		-8.14522	0.05243	-8.14522	0.15648	-8.14522	0.10671	-8.14522	0.1172	-8.14522	0.11273
-8.13225	0.000677083	-8.13225	0.000611303	-8.13225	0.000593355	-8.13225	0.000437606	-8.13225	0.000421048		-8.13339	0.04748	-8.13339	0.15014	-8.13339	0.05912	-8.13339	0.11441	-8.13339	0.11545		-8.13271	0.05285	-8.13271	0.15732	-8.13271	0.10752	-8.13271	0.11801	-8.13271	0.11214
-8.11974	0.00068136	-8.11974	0.00061507	-8.11974	0.000596983	-8.11974	0.000440155	-8.11974	0.000423516		-8.12088	0.04789	-8.12088	0.15106	-8.12088	0.05973	-8.12088	0.11532	-8.12088	0.11548		-8.1202	0.05327	-8.1202	0.15817	-8.1202	0.10834	-8.1202	0.11881	-8.1202	0.11155
-8.10723	0.000685636	-8.10723	0.000618838	-8.10723	0.000600611	-8.10723	0.000442704	-8.10723	0.000425983		-8.10838	0.04829	-8.10838	0.15198	-8.10838	0.06035	-8.10838	0.11624	-8.10838	0.11552		-8.10769	0.05369	-8.10769	0.15902	-8.10769	0.10916	-8.10769	0.11962	-8.10769	0.11097
-8.09472	0.000689913	-8.09472	0.000622605	-8.09472	0.000604239	-8.09472	0.000445252	-8.09472	0.000428451		-8.09587	0.0487	-8.09587	0.15289	-8.09587	0.06096	-8.09587	0.11715	-8.09587	0.11556		-8.09518	0.05412	-8.09518	0.15986	-8.09518	0.10997	-8.09518	0.12043	-8.09518	0.11038
-8.08221	0.000694189	-8.08221	0.000626373	-8.08221	0.000607867	-8.08221	0.000447801	-8.08221	0.000430918		-8.08336	0.04911	-8.08336	0.15381	-8.08336	0.06158	-8.08336	0.11806	-8.08336	0.11559		-8.08267	0.05454	-8.08267	0.16071	-8.08267	0.11079	-8.08267	0.12123	-8.08267	0.10979
-8.06971	0.00069887	-8.06971	0.00063047	-8.06971	0.000611784	-8.06971	0.000450543	-8.06971	0.000433554		-8.07085	0.04952	-8.07085	0.15473	-8.07085	0.0622	-8.07085	0.11897	-8.07085	0.11562		-8.07016	0.05496	-8.07016	0.16154	-8.07016	0.1116	-8.07016	0.12203	-8.07016	0.10921
-8.0572	0.000704808	-8.0572	0.000635594	-8.0572	0.000616596	-8.0572	0.000453885	-8.0572	0.000436714		-8.05835	0.04994	-8.05835	0.1556	-8.05835	0.06284	-8.05835	0.11987	-8.05835	0.11557		-8.05765	0.0554	-8.05765	0.16233	-8.05765	0.11238	-8.05765	0.12281	-8.05765	0.10863
-8.04469	0.000710746	-8.04469	0.000640718	-8.04469	0.000621408	-8.04469	0.000457226	-8.04469	0.000439874		-8.04584	0.05037	-8.04584	0.15647	-8.04584	0.06349	-8.04584	0.12076	-8.04584	0.11551		-8.04514	0.05583	-8.04514	0.16312	-8.04514	0.11315	-8.04514	0.12358	-8.04514	0.10806
-8.03218	0.000716683	-8.03218	0.000645842	-8.03218	0.000626221	-8.03218	0.000460568	-8.03218	0.000443034		-8.03333	0.0508	-8.03333	0.15734	-8.03333	0.06413	-8.03333	0.12165	-8.03333	0.11546		-8.03263	0.05627	-8.03263	0.16391	-8.03263	0.11393	-8.03263	0.12435	-8.03263	0.10748
-8.01967	0.000722621	-8.01967	0.000650966	-8.01967	0.000631033	-8.01967	0.00046391	-8.01967	0.000446194		-8.02082	0.05123	-8.02082	0.15821	-8.02082	0.06478	-8.02082	0.12255	-8.02082	0.1154		-8.02012	0.05671	-8.02012	0.16469	-8.02012	0.1147	-8.02012	0.12513	-8.02012	0.10691
-8.00716	0.000728559	-8.00716	0.00065609	-8.00716	0.000635846	-8.00716	0.000467252	-8.00716	0.000449354		-8.00832	0.05165	-8.00832	0.15908	-8.00832	0.06543	-8.00832	0.12344	-8.00832	0.11535		-8.00761	0.05714	-8.00761	0.16548	-8.00761	0.11548	-8.00761	0.1259	-8.00761	0.10633
-7.99465	0.000734497	-7.99465	0.000661214	-7.99465	0.000640658	-7.99465	0.000470593	-7.99465	0.000452514		-7.99581	0.05208	-7.99581	0.15995	-7.99581	0.06607	-7.99581	0.12433	-7.99581	0.11529		-7.9951	0.05758	-7.9951	0.16627	-7.9951	0.11625	-7.9951	0.12668	-7.9951	0.10576
-7.98214	0.000740435	-7.98214	0.000666338	-7.98214	0.00064547	-7.98214	0.000473935	-7.98214	0.000455674		-7.9833	0.05251	-7.9833	0.16082	-7.9833	0.06672	-7.9833	0.12522	-7.9833	0.11524		-7.98259	0.05801	-7.98259	0.16705	-7.98259	0.11703	-7.98259	0.12745	-7.98259	0.10518
-7.96964	0.000746643	-7.96964	0.000671683	-7.96964	0.000650483	-7.96964	0.000477409	-7.96964	0.000458952		-7.9708	0.05294	-7.9708	0.16168	-7.9708	0.06737	-7.9708	0.12611	-7.9708	0.11517		-7.97008	0.05845	-7.97008	0.16783	-7.97008	0.1178	-7.97008	0.12822	-7.97008	0.10461
-7.95713	0.000753981	-7.95713	0.000677951	-7.95713	0.00065633	-7.95713	0.000481432	-7.95713	0.000462722		-7.95829	0.05338	-7.95829	0.16248	-7.95829	0.06803	-7.95829	0.12694	-7.95829	0.11504		-7.95757	0.05891	-7.95757	0.16855	-7.95757	0.11853	-7.95757	0.12894	-7.95757	0.10405
-7.94462	0.000761318	-7.94462	0.000684218	-7.94462	0.000662177	-7.94462	0.000485455	-7.94462	0.000466492		-7.94578	0.05383	-7.94578	0.16328	-7.94578	0.06869	-7.94578	0.12778	-7.94578	0.1149		-7.94506	0.05937	-7.94506	0.16928	-7.94506	0.11927	-7.94506	0.12967	-7.94506	0.10348
-7.93211	0.000768655	-7.93211	0.000690486	-7.93211	0.000668024	-7.93211	0.000489478	-7.93211	0.000470261		-7.93327	0.05427	-7.93327	0.16407	-7.93327	0.06935	-7.93327	0.12861	-7.93327	0.11477		-7.93255	0.05982	-7.93255	0.17	-7.93255	0.12	-7.93255	0.13039	-7.93255	0.10292
-7.9196	0.000775993	-7.9196	0.000696754	-7.9196	0.000673871	-7.9196	0.000493501	-7.9196	0.000474031		-7.92077	0.05472	-7.92077	0.16487	-7.92077	0.07002	-7.92077	0.12944	-7.92077	0.11463		-7.92004	0.06028	-7.92004	0.17072	-7.92004	0.12074	-7.92004	0.13111	-7.92004	0.10236
-7.90709	0.00078333	-7.90709	0.000703022	-7.90709	0.000679718	-7.90709	0.000497524	-7.90709	0.0004778		-7.90826	0.05516	-7.90826	0.16567	-7.90826	0.07068	-7.90826	0.13027	-7.90826	0.1145		-7.90753	0.06073	-7.90753	0.17145	-7.90753	0.12147	-7.90753	0.13184	-7.90753	0.1018
-7.89458	0.000790667	-7.89458	0.000709289	-7.89458	0.000685565	-7.89458	0.000501547	-7.89458	0.00048157		-7.89575	0.05561	-7.89575	0.16647	-7.89575	0.07134	-7.89575	0.13111	-7.89575	0.11437		-7.89502	0.06119	-7.89502	0.17217	-7.89502	0.12221	-7.89502	0.13256	-7.89502	0.10124
-7.88208	0.000798005	-7.88208	0.000715557	-7.88208	0.000691412	-7.88208	0.00050557	-7.88208	0.00048534		-7.88324	0.05605	-7.88324	0.16726	-7.88324	0.072	-7.88324	0.13194	-7.88324	0.11423		-7.88251	0.06164	-7.88251	0.17289	-7.88251	0.12294	-7.88251	0.13328	-7.88251	0.10068
-7.86957	0.000805844	-7.86957	0.000722234	-7.86957	0.000697617	-7.86957	0.00050983	-7.86957	0.000489317		-7.87074	0.0565	-7.87074	0.16805	-7.87074	0.07266	-7.87074	0.13277	-7.87074	0.11409		-7.87	0.0621	-7.87	0.17361	-7.87	0.12367	-7.87	0.134	-7.87	0.10012
-7.85706	0.000816643	-7.85706	0.000731326	-7.85706	0.000705938	-7.85706	0.000515489	-7.85706	0.000494517		-7.85823	0.05696	-7.85823	0.16878	-7.85823	0.07333	-7.85823	0.13353	-7.85823	0.11389		-7.85749	0.06257	-7.85749	0.17425	-7.85749	0.12434	-7.85749	0.13466	-7.85749	0.09957
-7.84455	0.000827442	-7.84455	0.000740418	-7.84455	0.000714259	-7.84455	0.000521147	-7.84455	0.000499717		-7.84572	0.05741	-7.84572	0.1695	-7.84572	0.074	-7.84572	0.13429	-7.84572	0.11369		-7.84498	0.06304	-7.84498	0.17489	-7.84498	0.12501	-7.84498	0.13532	-7.84498	0.09902
-7.83204	0.000838241	-7.83204	0.00074951	-7.83204	0.00072258	-7.83204	0.000526806	-7.83204	0.000504917		-7.83322	0.05787	-7.83322	0.17022	-7.83322	0.07466	-7.83322	0.13505	-7.83322	0.11349		-7.83247	0.06351	-7.83247	0.17554	-7.83247	0.12568	-7.83247	0.13598	-7.83247	0.09847
-7.81953	0.000849041	-7.81953	0.000758602	-7.81953	0.000730901	-7.81953	0.000532465	-7.81953	0.000510117		-7.82071	0.05833	-7.82071	0.17095	-7.82071	0.07533	-7.82071	0.13581	-7.82071	0.11329		-7.81996	0.06398	-7.81996	0.17618	-7.81996	0.12636	-7.81996	0.13664	-7.81996	0.09792
-7.80702	0.00085984	-7.80702	0.000767694	-7.80702	0.000739222	-7.80702	0.000538123	-7.80702	0.000515317		-7.8082	0.05879	-7.8082	0.17167	-7.8082	0.07599	-7.8082	0.13657	-7.8082	0.11308		-7.80745	0.06445	-7.80745	0.17682	-7.80745	0.12703	-7.80745	0.13729	-7.80745	0.09737
-7.79452	0.000870639	-7.79452	0.000776786	-7.79452	0.000747543	-7.79452	0.000543782	-7.79452	0.000520517		-7.79569	0.05925	-7.79569	0.17239	-7.79569	0.07666	-7.79569	0.13733	-7.79569	0.11288		-7.79494	0.06492	-7.79494	0.17747	-7.79494	0.1277	-7.79494	0.13795	-7.79494	0.09683
-7.78201	0.000881438	-7.78201	0.000785878	-7.78201	0.000755864	-7.78201	0.00054944	-7.78201	0.000525718		-7.78319	0.05971	-7.78319	0.17311	-7.78319	0.07733	-7.78319	0.13809	-7.78319	0.11268		-7.78243	0.06539	-7.78243	0.17811	-7.78243	0.12837	-7.78243	0.13861	-7.78243	0.09628
-7.7695	0.000892333	-7.7695	0.00079505	-7.7695	0.000764256	-7.7695	0.000555151	-7.7695	0.000530968		-7.77068	0.06017	-7.77068	0.17383	-7.77068	0.07799	-7.77068	0.13885	-7.77068	0.11248		-7.76992	0.06586	-7.76992	0.17875	-7.76992	0.12904	-7.76992	0.13926	-7.76992	0.09573
-7.75699	0.000904124	-7.75699	0.000804975	-7.75699	0.000773315	-7.75699	0.000561348	-7.75699	0.000536688		-7.75817	0.06064	-7.75817	0.17448	-7.75817	0.07866	-7.75817	0.13953	-7.75817	0.11221		-7.75741	0.06636	-7.75741	0.17933	-7.75741	0.12965	-7.75741	0.13986	-7.75741	0.09519
-7.74448	0.000915916	-7.74448	0.000814899	-7.74448	0.000782375	-7.74448	0.000567546	-7.74448	0.000542408		-7.74566	0.06111	-7.74566	0.17513	-7.74566	0.07932	-7.74566	0.1402	-7.74566	0.11195		-7.7449	0.06685	-7.7449	0.17991	-7.7449	0.13026	-7.7449	0.14045	-7.7449	0.09466
-7.73197	0.000927707	-7.73197	0.000824823	-7.73197	0.000791434	-7.73197	0.000573744	-7.73197	0.000548128		-7.73316	0.06159	-7.73316	0.17577	-7.73316	0.07999	-7.73316	0.14088	-7.73316	0.11168		-7.73239	0.06735	-7.73239	0.1805	-7.73239	0.13087	-7.73239	0.14105	-7.73239	0.09412
-7.71946	0.000939498	-7.71946	0.000834748	-7.71946	0.000800493	-7.71946	0.000579942	-7.71946	0.000553848		-7.72065	0.06206	-7.72065	0.17642	-7.72065	0.08065	-7.72065	0.14155	-7.72065	0.11141		-7.71988	0.06785	-7.71988	0.18108	-7.71988	0.13149	-7.71988	0.14164	-7.71988	0.09359
-7.70695	0.00095129	-7.70695	0.000844672	-7.70695	0.000809553	-7.70695	0.00058614	-7.70695	0.000559568		-7.70814	0.06253	-7.70814	0.17706	-7.70814	0.08132	-7.70814	0.14223	-7.70814	0.11115		-7.70737	0.06834	-7.70737	0.18166	-7.70737	0.1321	-7.70737	0.14224	-7.70737	0.09305
-7.69445	0.000963081	-7.69445	0.000854597	-7.69445	0.000818612	-7.69445	0.000592338	-7.69445	0.000565288		-7.69563	0.063	-7.69563	0.17771	-7.69563	0.08199	-7.69563	0.1429	-7.69563	0.11088		-7.69486	0.06884	-7.69486	0.18225	-7.69486	0.13271	-7.69486	0.14283	-7.69486	0.09252
-7.68194	0.000974873	-7.68194	0.000864521	-7.68194	0.000827671	-7.68194	0.000598536	-7.68194	0.000571007		-7.68313	0.06348	-7.68313	0.17835	-7.68313	0.08265	-7.68313	0.14358	-7.68313	0.11062		-7.68235	0.06933	-7.68235	0.18283	-7.68235	0.13333	-7.68235	0.14343	-7.68235	0.09198
-7.66943	0.000987058	-7.66943	0.000874778	-7.66943	0.000837028	-7.66943	0.000604915	-7.66943	0.000576892		-7.67062	0.06395	-7.67062	0.179	-7.67062	0.08332	-7.67062	0.14425	-7.67062	0.11035		-7.66984	0.06983	-7.66984	0.1834	-7.66984	0.13393	-7.66984	0.14401	-7.66984	0.09145
-7.65692	0.001	-7.65692	0.000886844	-7.65692	0.000848002	-7.65692	0.000612284	-7.65692	0.000583674		-7.65811	0.06445	-7.65811	0.17956	-7.65811	0.08398	-7.65811	0.14484	-7.65811	0.11005		-7.65733	0.07034	-7.65733	0.1839	-7.65733	0.13446	-7.65733	0.14451	-7.65733	0.09095
-7.64441	0.00102	-7.64441	0.00089891	-7.64441	0.000858976	-7.64441	0.000619652	-7.64441	0.000590456		-7.64561	0.06494	-7.64561	0.18013	-7.64561	0.08465	-7.64561	0.14542	-7.64561	0.10974		-7.64482	0.07084	-7.64482	0.1844	-7.64482	0.135	-7.64482	0.14502	-7.64482	0.09044
-7.6319	0.00103	-7.6319	0.000910976	-7.6319	0.00086995	-7.6319	0.00062702	-7.6319	0.000597238		-7.6331	0.06544	-7.6331	0.18069	-7.6331	0.08532	-7.6331	0.14601	-7.6331	0.10943		-7.63231	0.07134	-7.63231	0.18489	-7.63231	0.13553	-7.63231	0.14552	-7.63231	0.08994
-7.61939	0.00104	-7.61939	0.000923042	-7.61939	0.000880924	-7.61939	0.000634389	-7.61939	0.00060402		-7.62059	0.06594	-7.62059	0.18125	-7.62059	0.08598	-7.62059	0.14659	-7.62059	0.10912		-7.6198	0.07185	-7.6198	0.18538	-7.6198	0.13606	-7.6198	0.14603	-7.6198	0.08943
-7.60689	0.00106	-7.60689	0.000935107	-7.60689	0.000891898	-7.60689	0.000641757	-7.60689	0.000610802		-7.60808	0.06643	-7.60808	0.18182	-7.60808	0.08665	-7.60808	0.14718	-7.60808	0.10882		-7.60729	0.07235	-7.60729	0.18588	-7.60729	0.13659	-7.60729	0.14653	-7.60729	0.08893
-7.59438	0.00107	-7.59438	0.000947173	-7.59438	0.000902872	-7.59438	0.000649126	-7.59438	0.000617584		-7.59558	0.06693	-7.59558	0.18238	-7.59558	0.08731	-7.59558	0.14776	-7.59558	0.10851		-7.59478	0.07286	-7.59478	0.18638	-7.59478	0.13713	-7.59478	0.14703	-7.59478	0.08842
-7.58187	0.00109	-7.58187	0.000959239	-7.58187	0.000913846	-7.58187	0.000656494	-7.58187	0.000624366		-7.58307	0.06742	-7.58307	0.18295	-7.58307	0.08798	-7.58307	0.14835	-7.58307	0.1082		-7.58227	0.07336	-7.58227	0.18687	-7.58227	0.13766	-7.58227	0.14754	-7.58227	0.08792
-7.56936	0.0011	-7.56936	0.00097144	-7.56936	0.00092495	-7.56936	0.000663951	-7.56936	0.000631223		-7.57056	0.06792	-7.57056	0.18351	-7.57056	0.08865	-7.57056	0.14893	-7.57056	0.1079		-7.56976	0.07386	-7.56976	0.18736	-7.56976	0.13819	-7.56976	0.14804	-7.56976	0.08741
-7.55685	0.00112	-7.55685	0.000984777	-7.55685	0.000937149	-7.55685	0.000672147	-7.55685	0.000638714		-7.55805	0.06844	-7.55805	0.18401	-7.55805	0.0893	-7.55805	0.14943	-7.55805	0.10755		-7.55725	0.07437	-7.55725	0.18778	-7.55725	0.13864	-7.55725	0.14845	-7.55725	0.08693
-7.54434	0.00113	-7.54434	0.000998114	-7.54434	0.000949348	-7.54434	0.000680344	-7.54434	0.000646205		-7.54555	0.06895	-7.54555	0.18451	-7.54555	0.08995	-7.54555	0.14992	-7.54555	0.10721		-7.54474	0.07488	-7.54474	0.18819	-7.54474	0.1391	-7.54474	0.14887	-7.54474	0.08644
-7.53183	0.00115	-7.53183	0.00101	-7.53183	0.000961548	-7.53183	0.000688541	-7.53183	0.000653696		-7.53304	0.06947	-7.53304	0.185	-7.53304	0.09061	-7.53304	0.15042	-7.53304	0.10686		-7.53223	0.07539	-7.53223	0.18861	-7.53223	0.13956	-7.53223	0.14929	-7.53223	0.08595
-7.51932	0.00117	-7.51932	0.00102	-7.51932	0.000973747	-7.51932	0.000696738	-7.51932	0.000661187		-7.52053	0.06999	-7.52053	0.1855	-7.52053	0.09126	-7.52053	0.15091	-7.52053	0.10652		-7.51972	0.0759	-7.51972	0.18902	-7.51972	0.14001	-7.51972	0.14971	-7.51972	0.08546
-7.50682	0.00118	-7.50682	0.00104	-7.50682	0.000985946	-7.50682	0.000704935	-7.50682	0.000668679		-7.50803	0.07051	-7.50803	0.186	-7.50803	0.09191	-7.50803	0.1514	-7.50803	0.10617		-7.50721	0.07641	-7.50721	0.18944	-7.50721	0.14047	-7.50721	0.15013	-7.50721	0.08498
-7.49431	0.0012	-7.49431	0.00105	-7.49431	0.000998145	-7.49431	0.000713131	-7.49431	0.00067617		-7.49552	0.07102	-7.49552	0.18649	-7.49552	0.09256	-7.49552	0.15189	-7.49552	0.10583		-7.4947	0.07692	-7.4947	0.18985	-7.4947	0.14092	-7.4947	0.15055	-7.4947	0.08449
-7.4818	0.00121	-7.4818	0.00106	-7.4818	0.00101	-7.4818	0.000721328	-7.4818	0.000683661		-7.48301	0.07154	-7.48301	0.18699	-7.48301	0.09322	-7.48301	0.15239	-7.48301	0.10549		-7.48219	0.07743	-7.48219	0.19027	-7.48219	0.14138	-7.48219	0.15096	-7.48219	0.084
-7.46929	0.00123	-7.46929	0.00108	-7.46929	0.00102	-7.46929	0.000729643	-7.46929	0.000691256		-7.4705	0.07206	-7.4705	0.18749	-7.4705	0.09387	-7.4705	0.15288	-7.4705	0.10514		-7.46968	0.07794	-7.46968	0.19068	-7.46968	0.14183	-7.46968	0.15138	-7.46968	0.08352
-7.45678	0.00125	-7.45678	0.0011	-7.45678	0.00104	-7.45678	0.000739896	-7.45678	0.000700567		-7.458	0.07258	-7.458	0.18789	-7.458	0.09448	-7.458	0.15326	-7.458	0.10478		-7.45717	0.07847	-7.45717	0.19104	-7.45717	0.14222	-7.45717	0.15171	-7.45717	0.08306
-7.44427	0.00127	-7.44427	0.00111	-7.44427	0.00105	-7.44427	0.00075015	-7.44427	0.000709877		-7.44549	0.0731	-7.44549	0.18829	-7.44549	0.0951	-7.44549	0.15363	-7.44549	0.10441		-7.44466	0.079	-7.44466	0.19139	-7.44466	0.14261	-7.44466	0.15204	-7.44466	0.0826
-7.43176	0.00129	-7.43176	0.00113	-7.43176	0.00107	-7.43176	0.000760403	-7.43176	0.000719187		-7.43298	0.07362	-7.43298	0.18869	-7.43298	0.09571	-7.43298	0.15401	-7.43298	0.10405		-7.43215	0.07953	-7.43215	0.19174	-7.43215	0.143	-7.43215	0.15237	-7.43215	0.08214
-7.41926	0.00131	-7.41926	0.00115	-7.41926	0.00108	-7.41926	0.000770656	-7.41926	0.000728497		-7.42047	0.07414	-7.42047	0.18909	-7.42047	0.09632	-7.42047	0.15438	-7.42047	0.10368		-7.41964	0.08007	-7.41964	0.19209	-7.41964	0.14339	-7.41964	0.15269	-7.41964	0.08168
-7.40675	0.00133	-7.40675	0.00116	-7.40675	0.0011	-7.40675	0.000780909	-7.40675	0.000737808		-7.40797	0.07466	-7.40797	0.18949	-7.40797	0.09693	-7.40797	0.15476	-7.40797	0.10332		-7.40713	0.0806	-7.40713	0.19244	-7.40713	0.14379	-7.40713	0.15302	-7.40713	0.08122
-7.39424	0.00135	-7.39424	0.00118	-7.39424	0.00111	-7.39424	0.000791163	-7.39424	0.000747118		-7.39546	0.07518	-7.39546	0.18989	-7.39546	0.09754	-7.39546	0.15514	-7.39546	0.10296		-7.39462	0.08113	-7.39462	0.19279	-7.39462	0.14418	-7.39462	0.15335	-7.39462	0.08076
-7.38173	0.00137	-7.38173	0.0012	-7.38173	0.00113	-7.38173	0.000801416	-7.38173	0.000756428		-7.38295	0.0757	-7.38295	0.19029	-7.38295	0.09815	-7.38295	0.15551	-7.38295	0.10259		-7.38211	0.08167	-7.38211	0.19315	-7.38211	0.14457	-7.38211	0.15368	-7.38211	0.0803
-7.36922	0.00139	-7.36922	0.00121	-7.36922	0.00115	-7.36922	0.000811689	-7.36922	0.000765756		-7.37044	0.07622	-7.37044	0.19069	-7.37044	0.09877	-7.37044	0.15589	-7.37044	0.10223		-7.3696	0.0822	-7.3696	0.1935	-7.3696	0.14496	-7.3696	0.154	-7.3696	0.07984
-7.35671	0.00142	-7.35671	0.00123	-7.35671	0.00116	-7.35671	0.00082446	-7.35671	0.00077734		-7.35794	0.07675	-7.35794	0.19102	-7.35794	0.09936	-7.35794	0.15617	-7.35794	0.10185		-7.35709	0.08273	-7.35709	0.19377	-7.35709	0.14529	-7.35709	0.15424	-7.35709	0.0794
-7.3442	0.00144	-7.3442	0.00126	-7.3442	0.00118	-7.3442	0.000837231	-7.3442	0.000788924		-7.34543	0.07728	-7.34543	0.19135	-7.34543	0.09995	-7.34543	0.15645	-7.34543	0.10147		-7.34458	0.08326	-7.34458	0.19404	-7.34458	0.14561	-7.34458	0.15448	-7.34458	0.07896
-7.33169	0.00147	-7.33169	0.00128	-7.33169	0.0012	-7.33169	0.000850003	-7.33169	0.000800507		-7.33292	0.07782	-7.33292	0.19168	-7.33292	0.10054	-7.33292	0.15673	-7.33292	0.1011		-7.33207	0.08378	-7.33207	0.19431	-7.33207	0.14593	-7.33207	0.15471	-7.33207	0.07852
-7.31919	0.00149	-7.31919	0.0013	-7.31919	0.00122	-7.31919	0.000862774	-7.31919	0.000812091		-7.32042	0.07835	-7.32042	0.19201	-7.32042	0.10113	-7.32042	0.15701	-7.32042	0.10072		-7.31956	0.08431	-7.31956	0.19459	-7.31956	0.14625	-7.31956	0.15494	-7.31956	0.07809
-7.30668	0.00152	-7.30668	0.00132	-7.30668	0.00124	-7.30668	0.000875545	-7.30668	0.000823675		-7.30791	0.07888	-7.30791	0.19234	-7.30791	0.10172	-7.30791	0.15728	-7.30791	0.10034		-7.30705	0.08484	-7.30705	0.19486	-7.30705	0.14657	-7.30705	0.15518	-7.30705	0.07765
-7.29417	0.00154	-7.29417	0.00134	-7.29417	0.00126	-7.29417	0.000888316	-7.29417	0.000835258		-7.2954	0.07942	-7.2954	0.19268	-7.2954	0.10231	-7.2954	0.15756	-7.2954	0.09996		-7.29454	0.08537	-7.29454	0.19513	-7.29454	0.14689	-7.29454	0.15541	-7.29454	0.07721
-7.28166	0.00157	-7.28166	0.00136	-7.28166	0.00128	-7.28166	0.000901088	-7.28166	0.000846842		-7.28289	0.07995	-7.28289	0.19301	-7.28289	0.1029	-7.28289	0.15784	-7.28289	0.09959		-7.28203	0.0859	-7.28203	0.1954	-7.28203	0.14721	-7.28203	0.15565	-7.28203	0.07678
-7.26915	0.0016	-7.26915	0.00138	-7.26915	0.0013	-7.26915	0.000913859	-7.26915	0.000858426		-7.27039	0.08048	-7.27039	0.19334	-7.27039	0.10349	-7.27039	0.15812	-7.27039	0.09921		-7.26952	0.08643	-7.26952	0.19567	-7.26952	0.14753	-7.26952	0.15588	-7.26952	0.07634
-7.25664	0.00162	-7.25664	0.0014	-7.25664	0.00132	-7.25664	0.000926369	-7.25664	0.000869911		-7.25788	0.08102	-7.25788	0.1936	-7.25788	0.10405	-7.25788	0.15831	-7.25788	0.09883		-7.25701	0.08698	-7.25701	0.1959	-7.25701	0.14781	-7.25701	0.15604	-7.25701	0.07591
-7.24413	0.00164	-7.24413	0.00142	-7.24413	0.00134	-7.24413	0.000938868	-7.24413	0.000881393		-7.24537	0.08156	-7.24537	0.19386	-7.24537	0.10459	-7.24537	0.1585	-7.24537	0.09845		-7.2445	0.08754	-7.2445	0.19612	-7.2445	0.14809	-7.2445	0.1562	-7.2445	0.07549
-7.23163	0.00167	-7.23163	0.00144	-7.23163	0.00135	-7.23163	0.000951367	-7.23163	0.000892874		-7.23286	0.0821	-7.23286	0.19411	-7.23286	0.10515	-7.23286	0.15868	-7.23286	0.09806		-7.23199	0.0881	-7.23199	0.19634	-7.23199	0.14836	-7.23199	0.15635	-7.23199	0.07506
-7.21912	0.00169	-7.21912	0.00147	-7.21912	0.00137	-7.21912	0.000963866	-7.21912	0.000904356		-7.22036	0.08264	-7.22036	0.19437	-7.22036	0.1057	-7.22036	0.15886	-7.22036	0.09768		-7.21948	0.08866	-7.21948	0.19657	-7.21948	0.14864	-7.21948	0.15651	-7.21948	0.07464
-7.20661	0.00172	-7.20661	0.00149	-7.20661	0.00139	-7.20661	0.000976365	-7.20661	0.000915837		-7.20785	0.08318	-7.20785	0.19463	-7.20785	0.10625	-7.20785	0.15905	-7.20785	0.0973		-7.20697	0.08922	-7.20697	0.19679	-7.20697	0.14891	-7.20697	0.15667	-7.20697	0.07421
-7.1941	0.00174	-7.1941	0.00151	-7.1941	0.00141	-7.1941	0.000988864	-7.1941	0.000927319		-7.19534	0.08371	-7.19534	0.19488	-7.19534	0.1068	-7.19534	0.15923	-7.19534	0.09692		-7.19446	0.08978	-7.19446	0.19701	-7.19446	0.14919	-7.19446	0.15682	-7.19446	0.07379
-7.18159	0.00177	-7.18159	0.00153	-7.18159	0.00143	-7.18159	0.001	-7.18159	0.0009388		-7.18284	0.08425	-7.18284	0.19514	-7.18284	0.10735	-7.18284	0.15942	-7.18284	0.09654		-7.18195	0.09034	-7.18195	0.19723	-7.18195	0.14946	-7.18195	0.15698	-7.18195	0.07336
-7.16908	0.00179	-7.16908	0.00155	-7.16908	0.00145	-7.16908	0.00101	-7.16908	0.000950373		-7.17033	0.08479	-7.17033	0.1954	-7.17033	0.1079	-7.17033	0.1596	-7.17033	0.09615		-7.16944	0.0909	-7.16944	0.19746	-7.16944	0.14974	-7.16944	0.15714	-7.16944	0.07294
-7.15657	0.00183	-7.15657	0.00158	-7.15657	0.00148	-7.15657	0.00103	-7.15657	0.00096667		-7.15782	0.08534	-7.15782	0.19559	-7.15782	0.10841	-7.15782	0.15971	-7.15782	0.09577		-7.15693	0.09145	-7.15693	0.19762	-7.15693	0.14997	-7.15693	0.15721	-7.15693	0.07254
-7.14407	0.00187	-7.14407	0.00161	-7.14407	0.0015	-7.14407	0.00105	-7.14407	0.000982968		-7.14531	0.08589	-7.14531	0.19577	-7.14531	0.10892	-7.14531	0.1598	-7.14531	0.09539		-7.14442	0.09199	-7.14442	0.19778	-7.14442	0.15019	-7.14442	0.15728	-7.14442	0.07215
-7.13156	0.0019	-7.13156	0.00164	-7.13156	0.00153	-7.13156	0.00107	-7.13156	0.000999265		-7.13281	0.08645	-7.13281	0.19596	-7.13281	0.10943	-7.13281	0.1599	-7.13281	0.09501		-7.13191	0.09253	-7.13191	0.19794	-7.13191	0.15041	-7.13191	0.15735	-7.13191	0.07175
-7.11905	0.00194	-7.11905	0.00167	-7.11905	0.00156	-7.11905	0.00109	-7.11905	0.00102		-7.1203	0.087	-7.1203	0.19614	-7.1203	0.10994	-7.1203	0.15999	-7.1203	0.09463		-7.1194	0.09307	-7.1194	0.1981	-7.1194	0.15064	-7.1194	0.15742	-7.1194	0.07135
-7.10654	0.00198	-7.10654	0.0017	-7.10654	0.00158	-7.10654	0.0011	-7.10654	0.00103		-7.10779	0.08755	-7.10779	0.19632	-7.10779	0.11044	-7.10779	0.16008	-7.10779	0.09425		-7.10689	0.09362	-7.10689	0.19826	-7.10689	0.15086	-7.10689	0.1575	-7.10689	0.07096
-7.09403	0.00201	-7.09403	0.00173	-7.09403	0.00161	-7.09403	0.00112	-7.09403	0.00105		-7.09528	0.0881	-7.09528	0.19651	-7.09528	0.11095	-7.09528	0.16018	-7.09528	0.09386		-7.09438	0.09416	-7.09438	0.19842	-7.09438	0.15109	-7.09438	0.15757	-7.09438	0.07056
-7.08152	0.00205	-7.08152	0.00176	-7.08152	0.00164	-7.08152	0.00114	-7.08152	0.00106		-7.08278	0.08866	-7.08278	0.19669	-7.08278	0.11146	-7.08278	0.16027	-7.08278	0.09348		-7.08187	0.0947	-7.08187	0.19858	-7.08187	0.15131	-7.08187	0.15764	-7.08187	0.07016
-7.06901	0.00208	-7.06901	0.00179	-7.06901	0.00167	-7.06901	0.00116	-7.06901	0.00108		-7.07027	0.08921	-7.07027	0.19687	-7.07027	0.11197	-7.07027	0.16036	-7.07027	0.0931		-7.06936	0.09525	-7.06936	0.19874	-7.06936	0.15153	-7.06936	0.15771	-7.06936	0.06977
-7.0565	0.00211	-7.0565	0.00181	-7.0565	0.00169	-7.0565	0.00117	-7.0565	0.00109		-7.05776	0.08977	-7.05776	0.19701	-7.05776	0.11245	-7.05776	0.1604	-7.05776	0.09272		-7.05685	0.09581	-7.05685	0.19885	-7.05685	0.15173	-7.05685	0.15772	-7.05685	0.06941
-7.044	0.00214	-7.044	0.00184	-7.044	0.00171	-7.044	0.00119	-7.044	0.00111		-7.04525	0.09034	-7.04525	0.19714	-7.04525	0.11293	-7.04525	0.16042	-7.04525	0.09235		-7.04434	0.09637	-7.04434	0.19896	-7.04434	0.15191	-7.04434	0.15773	-7.04434	0.06905
-7.03149	0.00217	-7.03149	0.00186	-7.03149	0.00173	-7.03149	0.0012	-7.03149	0.00112		-7.03275	0.0909	-7.03275	0.19727	-7.03275	0.11341	-7.03275	0.16044	-7.03275	0.09197		-7.03183	0.09693	-7.03183	0.19908	-7.03183	0.15211	-7.03183	0.15773	-7.03183	0.06869
-7.01898	0.0022	-7.01898	0.00189	-7.01898	0.00176	-7.01898	0.00122	-7.01898	0.00114		-7.02024	0.09147	-7.02024	0.1974	-7.02024	0.11388	-7.02024	0.16046	-7.02024	0.0916		-7.01932	0.09749	-7.01932	0.19919	-7.01932	0.1523	-7.01932	0.15774	-7.01932	0.06833
-7.00647	0.00223	-7.00647	0.00191	-7.00647	0.00178	-7.00647	0.00123	-7.00647	0.00115		-7.00773	0.09203	-7.00773	0.19753	-7.00773	0.11436	-7.00773	0.16049	-7.00773	0.09122		-7.00681	0.09806	-7.00681	0.1993	-7.00681	0.15249	-7.00681	0.15774	-7.00681	0.06797
-6.99396	0.00226	-6.99396	0.00194	-6.99396	0.0018	-6.99396	0.00125	-6.99396	0.00116		-6.99523	0.09259	-6.99523	0.19766	-6.99523	0.11484	-6.99523	0.16051	-6.99523	0.09084		-6.9943	0.09862	-6.9943	0.19941	-6.9943	0.15268	-6.9943	0.15775	-6.9943	0.06762
-6.98145	0.00229	-6.98145	0.00196	-6.98145	0.00182	-6.98145	0.00126	-6.98145	0.00118		-6.98272	0.09316	-6.98272	0.19779	-6.98272	0.11532	-6.98272	0.16053	-6.98272	0.09047		-6.98179	0.09918	-6.98179	0.19952	-6.98179	0.15287	-6.98179	0.15775	-6.98179	0.06726
-6.96894	0.00232	-6.96894	0.00199	-6.96894	0.00185	-6.96894	0.00128	-6.96894	0.00119		-6.97021	0.09372	-6.97021	0.19792	-6.97021	0.1158	-6.97021	0.16055	-6.97021	0.09009		-6.96928	0.09974	-6.96928	0.19964	-6.96928	0.15306	-6.96928	0.15776	-6.96928	0.0669
-6.95644	0.00237	-6.95644	0.00203	-6.95644	0.00188	-6.95644	0.0013	-6.95644	0.00121		-6.9577	0.09429	-6.9577	0.198	-6.9577	0.11624	-6.9577	0.16051	-6.9577	0.08973		-6.95677	0.1003	-6.95677	0.19971	-6.95677	0.15322	-6.95677	0.15771	-6.95677	0.06661
-6.94393	0.00242	-6.94393	0.00207	-6.94393	0.00192	-6.94393	0.00133	-6.94393	0.00124		-6.9452	0.09485	-6.9452	0.19807	-6.9452	0.11667	-6.9452	0.16047	-6.9452	0.08937		-6.94426	0.10087	-6.94426	0.19978	-6.94426	0.15338	-6.94426	0.15765	-6.94426	0.06633
-6.93142	0.00247	-6.93142	0.00211	-6.93142	0.00196	-6.93142	0.00135	-6.93142	0.00126		-6.93269	0.09541	-6.93269	0.19814	-6.93269	0.1171	-6.93269	0.16043	-6.93269	0.089		-6.93175	0.10143	-6.93175	0.19984	-6.93175	0.15354	-6.93175	0.15759	-6.93175	0.06604
-6.91891	0.00252	-6.91891	0.00215	-6.91891	0.002	-6.91891	0.00138	-6.91891	0.00128		-6.92018	0.09597	-6.92018	0.19821	-6.92018	0.11753	-6.92018	0.16038	-6.92018	0.08864		-6.91924	0.10199	-6.91924	0.19991	-6.91924	0.1537	-6.91924	0.15754	-6.91924	0.06576
-6.9064	0.00257	-6.9064	0.0022	-6.9064	0.00204	-6.9064	0.0014	-6.9064	0.0013		-6.90767	0.09653	-6.90767	0.19828	-6.90767	0.11796	-6.90767	0.16033	-6.90767	0.08828		-6.90673	0.10255	-6.90673	0.19998	-6.90673	0.15386	-6.90673	0.15748	-6.90673	0.06548
-6.89389	0.00262	-6.89389	0.00224	-6.89389	0.00207	-6.89389	0.00143	-6.89389	0.00133		-6.89517	0.0971	-6.89517	0.19835	-6.89517	0.11839	-6.89517	0.16029	-6.89517	0.08792		-6.89422	0.10311	-6.89422	0.20005	-6.89422	0.15402	-6.89422	0.15742	-6.89422	0.06519
-6.88138	0.00267	-6.88138	0.00228	-6.88138	0.00211	-6.88138	0.00145	-6.88138	0.00135		-6.88266	0.09766	-6.88266	0.19842	-6.88266	0.11883	-6.88266	0.16024	-6.88266	0.08756		-6.88171	0.10368	-6.88171	0.20012	-6.88171	0.15418	-6.88171	0.15736	-6.88171	0.06491
-6.86887	0.00272	-6.86887	0.00232	-6.86887	0.00215	-6.86887	0.00148	-6.86887	0.00137		-6.87015	0.09822	-6.87015	0.19849	-6.87015	0.11926	-6.87015	0.1602	-6.87015	0.08719		-6.8692	0.10424	-6.8692	0.20018	-6.8692	0.15434	-6.8692	0.1573	-6.8692	0.06463
-6.85637	0.00276	-6.85637	0.00235	-6.85637	0.00218	-6.85637	0.00149	-6.85637	0.00139		-6.85765	0.09879	-6.85765	0.19853	-6.85765	0.11966	-6.85765	0.16011	-6.85765	0.08685		-6.85669	0.10482	-6.85669	0.20022	-6.85669	0.1545	-6.85669	0.15721	-6.85669	0.06441
-6.84386	0.00279	-6.84386	0.00238	-6.84386	0.0022	-6.84386	0.00151	-6.84386	0.0014		-6.84514	0.09936	-6.84514	0.19856	-6.84514	0.12006	-6.84514	0.16001	-6.84514	0.0865		-6.84418	0.1054	-6.84418	0.20026	-6.84418	0.15465	-6.84418	0.1571	-6.84418	0.0642
-6.83135	0.00283	-6.83135	0.00241	-6.83135	0.00223	-6.83135	0.00153	-6.83135	0.00142		-6.83263	0.09993	-6.83263	0.19859	-6.83263	0.12046	-6.83263	0.15992	-6.83263	0.08616		-6.83167	0.10598	-6.83167	0.2003	-6.83167	0.1548	-6.83167	0.15699	-6.83167	0.06399
-6.81884	0.00286	-6.81884	0.00244	-6.81884	0.00226	-6.81884	0.00155	-6.81884	0.00144		-6.82012	0.1005	-6.82012	0.19862	-6.82012	0.12086	-6.82012	0.15982	-6.82012	0.08581		-6.81916	0.10655	-6.81916	0.20034	-6.81916	0.15495	-6.81916	0.15689	-6.81916	0.06378
-6.80633	0.0029	-6.80633	0.00247	-6.80633	0.00228	-6.80633	0.00156	-6.80633	0.00145		-6.80762	0.10107	-6.80762	0.19865	-6.80762	0.12126	-6.80762	0.15973	-6.80762	0.08547		-6.80665	0.10713	-6.80665	0.20037	-6.80665	0.1551	-6.80665	0.15678	-6.80665	0.06357
-6.79382	0.00293	-6.79382	0.0025	-6.79382	0.00231	-6.79382	0.00158	-6.79382	0.00147		-6.79511	0.10165	-6.79511	0.19869	-6.79511	0.12166	-6.79511	0.15963	-6.79511	0.08512		-6.79414	0.10771	-6.79414	0.20041	-6.79414	0.15525	-6.79414	0.15668	-6.79414	0.06336
-6.78131	0.00297	-6.78131	0.00253	-6.78131	0.00234	-6.78131	0.0016	-6.78131	0.00148		-6.7826	0.10222	-6.7826	0.19872	-6.7826	0.12206	-6.7826	0.15954	-6.7826	0.08478		-6.78163	0.10829	-6.78163	0.20044	-6.78163	0.1554	-6.78163	0.15657	-6.78163	0.06315
-6.76881	0.003	-6.76881	0.00255	-6.76881	0.00236	-6.76881	0.00162	-6.76881	0.0015		-6.77009	0.10279	-6.77009	0.19875	-6.77009	0.12246	-6.77009	0.15944	-6.77009	0.08444		-6.76912	0.10887	-6.76912	0.20048	-6.76912	0.15555	-6.76912	0.15646	-6.76912	0.06294
-6.7563	0.00307	-6.7563	0.00261	-6.7563	0.00242	-6.7563	0.00165	-6.7563	0.00153		-6.75759	0.10335	-6.75759	0.19875	-6.75759	0.12284	-6.75759	0.15931	-6.75759	0.08411		-6.75661	0.10944	-6.75661	0.20049	-6.75661	0.15569	-6.75661	0.15632	-6.75661	0.06276
-6.74379	0.00315	-6.74379	0.00268	-6.74379	0.00248	-6.74379	0.00169	-6.74379	0.00157		-6.74508	0.10391	-6.74508	0.19874	-6.74508	0.12321	-6.74508	0.15917	-6.74508	0.08378		-6.7441	0.11001	-6.7441	0.2005	-6.7441	0.15582	-6.7441	0.15617	-6.7441	0.06258
-6.73128	0.00323	-6.73128	0.00275	-6.73128	0.00254	-6.73128	0.00173	-6.73128	0.00161		-6.73257	0.10448	-6.73257	0.19873	-6.73257	0.12358	-6.73257	0.15903	-6.73257	0.08346		-6.73159	0.11058	-6.73159	0.20051	-6.73159	0.15596	-6.73159	0.15601	-6.73159	0.0624
-6.71877	0.00331	-6.71877	0.00281	-6.71877	0.0026	-6.71877	0.00177	-6.71877	0.00164		-6.72006	0.10504	-6.72006	0.19873	-6.72006	0.12395	-6.72006	0.15888	-6.72006	0.08313		-6.71908	0.11114	-6.71908	0.20052	-6.71908	0.15609	-6.71908	0.15586	-6.71908	0.06221
-6.70626	0.00339	-6.70626	0.00288	-6.70626	0.00266	-6.70626	0.00181	-6.70626	0.00168		-6.70756	0.1056	-6.70756	0.19872	-6.70756	0.12432	-6.70756	0.15874	-6.70756	0.08281		-6.70657	0.11171	-6.70657	0.20052	-6.70657	0.15623	-6.70657	0.15571	-6.70657	0.06203
-6.69375	0.00347	-6.69375	0.00294	-6.69375	0.00273	-6.69375	0.00185	-6.69375	0.00171		-6.69505	0.10616	-6.69505	0.19871	-6.69505	0.12469	-6.69505	0.1586	-6.69505	0.08248		-6.69406	0.11228	-6.69406	0.20053	-6.69406	0.15636	-6.69406	0.15556	-6.69406	0.06185
-6.68124	0.00355	-6.68124	0.00301	-6.68124	0.00279	-6.68124	0.00189	-6.68124	0.00175		-6.68254	0.10672	-6.68254	0.1987	-6.68254	0.12506	-6.68254	0.15846	-6.68254	0.08216		-6.68155	0.11284	-6.68155	0.20054	-6.68155	0.1565	-6.68155	0.15541	-6.68155	0.06167
-6.66874	0.00363	-6.66874	0.00308	-6.66874	0.00285	-6.66874	0.00193	-6.66874	0.00179		-6.67004	0.10728	-6.67004	0.19869	-6.67004	0.12543	-6.67004	0.15832	-6.67004	0.08183		-6.66904	0.11341	-6.66904	0.20055	-6.66904	0.15663	-6.66904	0.15526	-6.66904	0.06149
-6.65623	0.00368	-6.65623	0.00312	-6.65623	0.00289	-6.65623	0.00196	-6.65623	0.00181		-6.65753	0.10786	-6.65753	0.19868	-6.65753	0.1258	-6.65753	0.15816	-6.65753	0.08152		-6.65653	0.11399	-6.65653	0.20054	-6.65653	0.15677	-6.65653	0.15508	-6.65653	0.06131
-6.64372	0.00373	-6.64372	0.00317	-6.64372	0.00293	-6.64372	0.00199	-6.64372	0.00184		-6.64502	0.10845	-6.64502	0.19865	-6.64502	0.12617	-6.64502	0.15799	-6.64502	0.08121		-6.64402	0.11456	-6.64402	0.20053	-6.64402	0.15691	-6.64402	0.1549	-6.64402	0.06114
-6.63121	0.00379	-6.63121	0.00322	-6.63121	0.00298	-6.63121	0.00201	-6.63121	0.00186		-6.63251	0.10903	-6.63251	0.19863	-6.63251	0.12653	-6.63251	0.15782	-6.63251	0.0809		-6.63151	0.11514	-6.63151	0.20051	-6.63151	0.15704	-6.63151	0.15472	-6.63151	0.06096
-6.6187	0.00384	-6.6187	0.00327	-6.6187	0.00302	-6.6187	0.00204	-6.6187	0.00188		-6.62001	0.10961	-6.62001	0.19861	-6.62001	0.1269	-6.62001	0.15765	-6.62001	0.08059		-6.619	0.11572	-6.619	0.2005	-6.619	0.15718	-6.619	0.15454	-6.619	0.06078
-6.60619	0.00389	-6.60619	0.00331	-6.60619	0.00306	-6.60619	0.00207	-6.60619	0.00191		-6.6075	0.1102	-6.6075	0.19858	-6.6075	0.12726	-6.6075	0.15749	-6.6075	0.08028		-6.60649	0.11629	-6.60649	0.20049	-6.60649	0.15732	-6.60649	0.15437	-6.60649	0.06061
-6.59368	0.00395	-6.59368	0.00336	-6.59368	0.0031	-6.59368	0.00209	-6.59368	0.00193		-6.59499	0.11078	-6.59499	0.19856	-6.59499	0.12762	-6.59499	0.15732	-6.59499	0.07997		-6.59398	0.11687	-6.59398	0.20048	-6.59398	0.15746	-6.59398	0.15419	-6.59398	0.06043
-6.58118	0.004	-6.58118	0.00341	-6.58118	0.00314	-6.58118	0.00212	-6.58118	0.00196		-6.58248	0.11136	-6.58248	0.19853	-6.58248	0.12799	-6.58248	0.15715	-6.58248	0.07966		-6.58147	0.11745	-6.58147	0.20047	-6.58147	0.1576	-6.58147	0.15401	-6.58147	0.06025
-6.56867	0.00405	-6.56867	0.00346	-6.56867	0.00318	-6.56867	0.00214	-6.56867	0.00198		-6.56998	0.11195	-6.56998	0.19851	-6.56998	0.12835	-6.56998	0.15698	-6.56998	0.07936		-6.56896	0.11802	-6.56896	0.20045	-6.56896	0.15773	-6.56896	0.15383	-6.56896	0.06008
-6.55616	0.00415	-6.55616	0.00354	-6.55616	0.00326	-6.55616	0.00219	-6.55616	0.00203		-6.55747	0.11252	-6.55747	0.19848	-6.55747	0.1287	-6.55747	0.15679	-6.55747	0.07906		-6.55645	0.11859	-6.55645	0.20042	-6.55645	0.15787	-6.55645	0.15363	-6.55645	0.0599
-6.54365	0.00427	-6.54365	0.00363	-6.54365	0.00334	-6.54365	0.00225	-6.54365	0.00208		-6.54496	0.11309	-6.54496	0.19844	-6.54496	0.12904	-6.54496	0.1566	-6.54496	0.07878		-6.54394	0.11916	-6.54394	0.20039	-6.54394	0.15802	-6.54394	0.15342	-6.54394	0.05972
-6.53114	0.00438	-6.53114	0.00372	-6.53114	0.00343	-6.53114	0.0023	-6.53114	0.00213		-6.53246	0.11365	-6.53246	0.19841	-6.53246	0.12938	-6.53246	0.1564	-6.53246	0.07849		-6.53143	0.11973	-6.53143	0.20035	-6.53143	0.15816	-6.53143	0.15321	-6.53143	0.05955
-6.51863	0.0045	-6.51863	0.00381	-6.51863	0.00351	-6.51863	0.00236	-6.51863	0.00218		-6.51995	0.11422	-6.51995	0.19837	-6.51995	0.12971	-6.51995	0.1562	-6.51995	0.07821		-6.51892	0.12029	-6.51892	0.20032	-6.51892	0.1583	-6.51892	0.15301	-6.51892	0.05937
-6.50612	0.00461	-6.50612	0.00391	-6.50612	0.00359	-6.50612	0.00241	-6.50612	0.00223		-6.50744	0.11478	-6.50744	0.19834	-6.50744	0.13005	-6.50744	0.156	-6.50744	0.07792		-6.50641	0.12086	-6.50641	0.20028	-6.50641	0.15844	-6.50641	0.1528	-6.50641	0.05919
-6.49362	0.00472	-6.49362	0.004	-6.49362	0.00367	-6.49362	0.00246	-6.49362	0.00228		-6.49493	0.11535	-6.49493	0.1983	-6.49493	0.13039	-6.49493	0.15581	-6.49493	0.07764		-6.4939	0.12143	-6.4939	0.20024	-6.4939	0.15858	-6.4939	0.1526	-6.4939	0.05901
-6.48111	0.00484	-6.48111	0.00409	-6.48111	0.00376	-6.48111	0.00252	-6.48111	0.00233		-6.48243	0.11592	-6.48243	0.19827	-6.48243	0.13073	-6.48243	0.15561	-6.48243	0.07735		-6.48139	0.12199	-6.48139	0.20021	-6.48139	0.15873	-6.48139	0.15239	-6.48139	0.05884
-6.4686	0.00495	-6.4686	0.00418	-6.4686	0.00384	-6.4686	0.00257	-6.4686	0.00238		-6.46992	0.11648	-6.46992	0.19823	-6.46992	0.13107	-6.46992	0.15541	-6.46992	0.07707		-6.46888	0.12256	-6.46888	0.20017	-6.46888	0.15887	-6.46888	0.15218	-6.46888	0.05866
-6.45609	0.00503	-6.45609	0.00424	-6.45609	0.0039	-6.45609	0.00261	-6.45609	0.00241		-6.45741	0.11706	-6.45741	0.1982	-6.45741	0.1314	-6.45741	0.1552	-6.45741	0.0768		-6.45637	0.12314	-6.45637	0.20014	-6.45637	0.15902	-6.45637	0.15197	-6.45637	0.05849
-6.44358	0.00509	-6.44358	0.0043	-6.44358	0.00394	-6.44358	0.00264	-6.44358	0.00244		-6.4449	0.11765	-6.4449	0.19818	-6.4449	0.13174	-6.4449	0.15498	-6.4449	0.07654		-6.44386	0.12373	-6.44386	0.20011	-6.44386	0.15918	-6.44386	0.15176	-6.44386	0.05833
-6.43107	0.00515	-6.43107	0.00435	-6.43107	0.00399	-6.43107	0.00267	-6.43107	0.00247		-6.4324	0.11823	-6.4324	0.19815	-6.4324	0.13208	-6.4324	0.15477	-6.4324	0.07628		-6.43135	0.12431	-6.43135	0.20008	-6.43135	0.15933	-6.43135	0.15154	-6.43135	0.05816
-6.41856	0.00521	-6.41856	0.00441	-6.41856	0.00404	-6.41856	0.0027	-6.41856	0.0025		-6.41989	0.11882	-6.41989	0.19812	-6.41989	0.13242	-6.41989	0.15455	-6.41989	0.07602		-6.41884	0.1249	-6.41884	0.20004	-6.41884	0.15949	-6.41884	0.15132	-6.41884	0.058
-6.40605	0.00527	-6.40605	0.00446	-6.40605	0.00409	-6.40605	0.00273	-6.40605	0.00253		-6.40738	0.1194	-6.40738	0.19809	-6.40738	0.13276	-6.40738	0.15434	-6.40738	0.07576		-6.40633	0.12549	-6.40633	0.20001	-6.40633	0.15965	-6.40633	0.15111	-6.40633	0.05783
-6.39355	0.00533	-6.39355	0.00452	-6.39355	0.00414	-6.39355	0.00276	-6.39355	0.00256		-6.39488	0.11999	-6.39488	0.19807	-6.39488	0.1331	-6.39488	0.15412	-6.39488	0.07549		-6.39382	0.12607	-6.39382	0.19998	-6.39382	0.1598	-6.39382	0.1509	-6.39382	0.05767
-6.38104	0.00539	-6.38104	0.00457	-6.38104	0.00418	-6.38104	0.00279	-6.38104	0.00258		-6.38237	0.12058	-6.38237	0.19804	-6.38237	0.13344	-6.38237	0.1539	-6.38237	0.07523		-6.38131	0.12666	-6.38131	0.19995	-6.38131	0.15996	-6.38131	0.15068	-6.38131	0.0575
-6.36853	0.00545	-6.36853	0.00462	-6.36853	0.00423	-6.36853	0.00282	-6.36853	0.00261		-6.36986	0.12116	-6.36986	0.19801	-6.36986	0.13377	-6.36986	0.15369	-6.36986	0.07497		-6.3688	0.12725	-6.3688	0.19992	-6.3688	0.16012	-6.3688	0.15047	-6.3688	0.05734
-6.35602	0.00556	-6.35602	0.00471	-6.35602	0.00431	-6.35602	0.00287	-6.35602	0.00266		-6.35735	0.12173	-6.35735	0.19799	-6.35735	0.13412	-6.35735	0.15346	-6.35735	0.07473		-6.35629	0.12783	-6.35629	0.19988	-6.35629	0.16029	-6.35629	0.15024	-6.35629	0.05718
-6.34351	0.00568	-6.34351	0.0048	-6.34351	0.0044	-6.34351	0.00293	-6.34351	0.00271		-6.34485	0.1223	-6.34485	0.19797	-6.34485	0.13446	-6.34485	0.15322	-6.34485	0.07449		-6.34378	0.12842	-6.34378	0.19984	-6.34378	0.16047	-6.34378	0.15002	-6.34378	0.05703
-6.331	0.00579	-6.331	0.0049	-6.331	0.00449	-6.331	0.00299	-6.331	0.00276		-6.33234	0.12287	-6.33234	0.19794	-6.33234	0.1348	-6.33234	0.15298	-6.33234	0.07425		-6.33127	0.129	-6.33127	0.1998	-6.33127	0.16065	-6.33127	0.14979	-6.33127	0.05688
-6.31849	0.00591	-6.31849	0.00499	-6.31849	0.00458	-6.31849	0.00304	-6.31849	0.00282		-6.31983	0.12343	-6.31983	0.19792	-6.31983	0.13514	-6.31983	0.15274	-6.31983	0.07402		-6.31876	0.12959	-6.31876	0.19976	-6.31876	0.16083	-6.31876	0.14957	-6.31876	0.05673
-6.30599	0.00603	-6.30599	0.00509	-6.30599	0.00467	-6.30599	0.0031	-6.30599	0.00287		-6.30732	0.124	-6.30732	0.19789	-6.30732	0.13548	-6.30732	0.15251	-6.30732	0.07378		-6.30625	0.13017	-6.30625	0.19972	-6.30625	0.16102	-6.30625	0.14934	-6.30625	0.05657
-6.29348	0.00615	-6.29348	0.00518	-6.29348	0.00476	-6.29348	0.00316	-6.29348	0.00292		-6.29482	0.12457	-6.29482	0.19787	-6.29482	0.13582	-6.29482	0.15227	-6.29482	0.07354		-6.29374	0.13076	-6.29374	0.19967	-6.29374	0.1612	-6.29374	0.14911	-6.29374	0.05642
-6.28097	0.00627	-6.28097	0.00528	-6.28097	0.00485	-6.28097	0.00321	-6.28097	0.00297		-6.28231	0.12513	-6.28231	0.19785	-6.28231	0.13617	-6.28231	0.15203	-6.28231	0.07331		-6.28123	0.13134	-6.28123	0.19963	-6.28123	0.16138	-6.28123	0.14889	-6.28123	0.05627
-6.26846	0.00639	-6.26846	0.00537	-6.26846	0.00494	-6.26846	0.00327	-6.26846	0.00303		-6.2698	0.1257	-6.2698	0.19783	-6.2698	0.13651	-6.2698	0.15179	-6.2698	0.07307		-6.26872	0.13192	-6.26872	0.19959	-6.26872	0.16156	-6.26872	0.14866	-6.26872	0.05612
-6.25595	0.00648	-6.25595	0.00545	-6.25595	0.00501	-6.25595	0.00332	-6.25595	0.00307		-6.25729	0.12628	-6.25729	0.1978	-6.25729	0.13686	-6.25729	0.15155	-6.25729	0.07285		-6.25621	0.13251	-6.25621	0.19956	-6.25621	0.16177	-6.25621	0.14844	-6.25621	0.05598
-6.24344	0.00657	-6.24344	0.00553	-6.24344	0.00508	-6.24344	0.00336	-6.24344	0.00311		-6.24479	0.12686	-6.24479	0.19778	-6.24479	0.13722	-6.24479	0.1513	-6.24479	0.07264		-6.2437	0.1331	-6.2437	0.19953	-6.2437	0.16199	-6.2437	0.14821	-6.2437	0.05585
-6.23093	0.00665	-6.23093	0.0056	-6.23093	0.00515	-6.23093	0.0034	-6.23093	0.00315		-6.23228	0.12745	-6.23228	0.19775	-6.23228	0.13757	-6.23228	0.15105	-6.23228	0.07243		-6.23119	0.13368	-6.23119	0.1995	-6.23119	0.16221	-6.23119	0.14799	-6.23119	0.05571
-6.21842	0.00674	-6.21842	0.00568	-6.21842	0.00522	-6.21842	0.00345	-6.21842	0.00319		-6.21977	0.12803	-6.21977	0.19773	-6.21977	0.13793	-6.21977	0.1508	-6.21977	0.07222		-6.21868	0.13427	-6.21868	0.19946	-6.21868	0.16243	-6.21868	0.14777	-6.21868	0.05558
-6.20592	0.00682	-6.20592	0.00575	-6.20592	0.00528	-6.20592	0.00349	-6.20592	0.00322		-6.20727	0.12862	-6.20727	0.19771	-6.20727	0.13828	-6.20727	0.15055	-6.20727	0.07201		-6.20617	0.13486	-6.20617	0.19943	-6.20617	0.16265	-6.20617	0.14755	-6.20617	0.05545
-6.19341	0.0069	-6.19341	0.00582	-6.19341	0.00535	-6.19341	0.00353	-6.19341	0.00326		-6.19476	0.1292	-6.19476	0.19769	-6.19476	0.13864	-6.19476	0.15031	-6.19476	0.07179		-6.19366	0.13544	-6.19366	0.1994	-6.19366	0.16287	-6.19366	0.14732	-6.19366	0.05531
-6.1809	0.00699	-6.1809	0.0059	-6.1809	0.00542	-6.1809	0.00358	-6.1809	0.0033		-6.18225	0.12979	-6.18225	0.19766	-6.18225	0.139	-6.18225	0.15006	-6.18225	0.07158		-6.18115	0.13603	-6.18115	0.19937	-6.18115	0.16309	-6.18115	0.1471	-6.18115	0.05518
-6.16839	0.00707	-6.16839	0.00597	-6.16839	0.00549	-6.16839	0.00362	-6.16839	0.00334		-6.16974	0.13037	-6.16974	0.19764	-6.16974	0.13935	-6.16974	0.14981	-6.16974	0.07137		-6.16864	0.13661	-6.16864	0.19934	-6.16864	0.16331	-6.16864	0.14688	-6.16864	0.05505
-6.15588	0.00719	-6.15588	0.00607	-6.15588	0.00558	-6.15588	0.00368	-6.15588	0.0034		-6.15724	0.13096	-6.15724	0.19762	-6.15724	0.13972	-6.15724	0.14955	-6.15724	0.07117		-6.15613	0.13721	-6.15613	0.19931	-6.15613	0.16355	-6.15613	0.14666	-6.15613	0.05493
-6.14337	0.00732	-6.14337	0.00617	-6.14337	0.00568	-6.14337	0.00374	-6.14337	0.00346		-6.14473	0.13156	-6.14473	0.1976	-6.14473	0.1401	-6.14473	0.14929	-6.14473	0.07098		-6.14362	0.13781	-6.14362	0.19928	-6.14362	0.16379	-6.14362	0.14644	-6.14362	0.05481
-6.13086	0.00744	-6.13086	0.00628	-6.13086	0.00579	-6.13086	0.00381	-6.13086	0.00352		-6.13222	0.13215	-6.13222	0.19758	-6.13222	0.14048	-6.13222	0.14902	-6.13222	0.07078		-6.13111	0.13841	-6.13111	0.19925	-6.13111	0.16403	-6.13111	0.14621	-6.13111	0.0547
-6.11836	0.00757	-6.11836	0.00639	-6.11836	0.00589	-6.11836	0.00387	-6.11836	0.00358		-6.11971	0.13274	-6.11971	0.19756	-6.11971	0.14086	-6.11971	0.14876	-6.11971	0.07058		-6.1186	0.13901	-6.1186	0.19922	-6.1186	0.16428	-6.1186	0.14599	-6.1186	0.05459
-6.10585	0.0077	-6.10585	0.00649	-6.10585	0.00599	-6.10585	0.00393	-6.10585	0.00364		-6.10721	0.13334	-6.10721	0.19754	-6.10721	0.14124	-6.10721	0.14849	-6.10721	0.07039		-6.10609	0.13961	-6.10609	0.1992	-6.10609	0.16452	-6.10609	0.14577	-6.10609	0.05447
-6.09334	0.00783	-6.09334	0.0066	-6.09334	0.00609	-6.09334	0.004	-6.09334	0.0037		-6.0947	0.13393	-6.0947	0.19752	-6.0947	0.14162	-6.0947	0.14823	-6.0947	0.07019		-6.09358	0.14022	-6.09358	0.19917	-6.09358	0.16476	-6.09358	0.14555	-6.09358	0.05436
-6.08083	0.00795	-6.08083	0.0067	-6.08083	0.0062	-6.08083	0.00406	-6.08083	0.00376		-6.08219	0.13452	-6.08219	0.1975	-6.08219	0.142	-6.08219	0.14796	-6.08219	0.07		-6.08107	0.14082	-6.08107	0.19914	-6.08107	0.165	-6.08107	0.14533	-6.08107	0.05425
-6.06832	0.00808	-6.06832	0.00681	-6.06832	0.0063	-6.06832	0.00412	-6.06832	0.00382		-6.06969	0.13512	-6.06969	0.19748	-6.06969	0.14238	-6.06969	0.1477	-6.06969	0.0698		-6.06856	0.14142	-6.06856	0.19911	-6.06856	0.16524	-6.06856	0.14511	-6.06856	0.05413
-6.05581	0.00819	-6.05581	0.0069	-6.05581	0.00639	-6.05581	0.00418	-6.05581	0.00387		-6.05718	0.13571	-6.05718	0.19747	-6.05718	0.14277	-6.05718	0.14744	-6.05718	0.06963		-6.05605	0.14202	-6.05605	0.1991	-6.05605	0.16551	-6.05605	0.1449	-6.05605	0.05403
-6.0433	0.00829	-6.0433	0.007	-6.0433	0.00647	-6.0433	0.00423	-6.0433	0.00393		-6.04467	0.1363	-6.04467	0.19746	-6.04467	0.14318	-6.04467	0.14718	-6.04467	0.06946		-6.04354	0.14263	-6.04354	0.19909	-6.04354	0.16578	-6.04354	0.1447	-6.04354	0.05393
-6.03079	0.00839	-6.03079	0.00709	-6.03079	0.00655	-6.03079	0.00428	-6.03079	0.00398		-6.03216	0.13689	-6.03216	0.19745	-6.03216	0.14358	-6.03216	0.14692	-6.03216	0.0693		-6.03103	0.14323	-6.03103	0.19909	-6.03103	0.16606	-6.03103	0.1445	-6.03103	0.05383
-6.01829	0.00849	-6.01829	0.00718	-6.01829	0.00664	-6.01829	0.00434	-6.01829	0.00403		-6.01966	0.13748	-6.01966	0.19744	-6.01966	0.14398	-6.01966	0.14666	-6.01966	0.06914		-6.01852	0.14384	-6.01852	0.19909	-6.01852	0.16634	-6.01852	0.14429	-6.01852	0.05373
-6.00578	0.00859	-6.00578	0.00727	-6.00578	0.00672	-6.00578	0.00439	-6.00578	0.00408		-6.00715	0.13807	-6.00715	0.19744	-6.00715	0.14439	-6.00715	0.1464	-6.00715	0.06898		-6.00601	0.14444	-6.00601	0.19908	-6.00601	0.16661	-6.00601	0.14409	-6.00601	0.05363
-5.99327	0.00869	-5.99327	0.00736	-5.99327	0.0068	-5.99327	0.00444	-5.99327	0.00413		-5.99464	0.13866	-5.99464	0.19743	-5.99464	0.14479	-5.99464	0.14614	-5.99464	0.06881		-5.9935	0.14505	-5.9935	0.19908	-5.9935	0.16689	-5.9935	0.14389	-5.9935	0.05353
-5.98076	0.00879	-5.98076	0.00745	-5.98076	0.00689	-5.98076	0.00449	-5.98076	0.00418		-5.98213	0.13925	-5.98213	0.19742	-5.98213	0.14519	-5.98213	0.14588	-5.98213	0.06865		-5.98099	0.14566	-5.98099	0.19908	-5.98099	0.16717	-5.98099	0.14368	-5.98099	0.05343
-5.96825	0.00889	-5.96825	0.00754	-5.96825	0.00697	-5.96825	0.00454	-5.96825	0.00423		-5.96963	0.13984	-5.96963	0.19741	-5.96963	0.1456	-5.96963	0.14562	-5.96963	0.06849		-5.96848	0.14626	-5.96848	0.19907	-5.96848	0.16744	-5.96848	0.14348	-5.96848	0.05333
-5.95574	0.00913	-5.95574	0.00774	-5.95574	0.00715	-5.95574	0.00466	-5.95574	0.00433		-5.95712	0.14043	-5.95712	0.19742	-5.95712	0.14602	-5.95712	0.14537	-5.95712	0.06834		-5.95597	0.14689	-5.95597	0.19909	-5.95597	0.16774	-5.95597	0.14328	-5.95597	0.05324
-5.94323	0.00943	-5.94323	0.00799	-5.94323	0.00738	-5.94323	0.0048	-5.94323	0.00447		-5.94461	0.14104	-5.94461	0.19743	-5.94461	0.14646	-5.94461	0.14512	-5.94461	0.0682		-5.94346	0.14752	-5.94346	0.19911	-5.94346	0.16806	-5.94346	0.14309	-5.94346	0.05316
-5.93073	0.00973	-5.93073	0.00824	-5.93073	0.00762	-5.93073	0.00495	-5.93073	0.00461		-5.9321	0.14164	-5.9321	0.19745	-5.9321	0.1469	-5.9321	0.14487	-5.9321	0.06806		-5.93095	0.14816	-5.93095	0.19913	-5.93095	0.16838	-5.93095	0.1429	-5.93095	0.05308
-5.91822	0.01003	-5.91822	0.00849	-5.91822	0.00785	-5.91822	0.0051	-5.91822	0.00474		-5.9196	0.14225	-5.9196	0.19747	-5.9196	0.14734	-5.9196	0.14462	-5.9196	0.06793		-5.91844	0.14879	-5.91844	0.19916	-5.91844	0.16869	-5.91844	0.14271	-5.91844	0.053
-5.90571	0.01034	-5.90571	0.00875	-5.90571	0.00808	-5.90571	0.00524	-5.90571	0.00488		-5.90709	0.14285	-5.90709	0.19748	-5.90709	0.14777	-5.90709	0.14438	-5.90709	0.06779		-5.90593	0.14943	-5.90593	0.19918	-5.90593	0.16901	-5.90593	0.14252	-5.90593	0.05292
-5.8932	0.01064	-5.8932	0.009	-5.8932	0.00832	-5.8932	0.00539	-5.8932	0.00501		-5.89458	0.14345	-5.89458	0.1975	-5.89458	0.14821	-5.89458	0.14413	-5.89458	0.06765		-5.89342	0.15006	-5.89342	0.1992	-5.89342	0.16933	-5.89342	0.14233	-5.89342	0.05284
-5.88069	0.01094	-5.88069	0.00925	-5.88069	0.00855	-5.88069	0.00553	-5.88069	0.00515		-5.88208	0.14406	-5.88208	0.19751	-5.88208	0.14865	-5.88208	0.14388	-5.88208	0.06751		-5.88091	0.1507	-5.88091	0.19923	-5.88091	0.16964	-5.88091	0.14214	-5.88091	0.05275
-5.86818	0.01124	-5.86818	0.0095	-5.86818	0.00878	-5.86818	0.00568	-5.86818	0.00528		-5.86957	0.14466	-5.86957	0.19753	-5.86957	0.14909	-5.86957	0.14363	-5.86957	0.06737		-5.8684	0.15133	-5.8684	0.19925	-5.8684	0.16996	-5.8684	0.14195	-5.8684	0.05267
-5.85567	0.01146	-5.85567	0.00968	-5.85567	0.00895	-5.85567	0.00579	-5.85567	0.00538		-5.85706	0.14526	-5.85706	0.19755	-5.85706	0.14955	-5.85706	0.14339	-5.85706	0.06725		-5.85589	0.15198	-5.85589	0.19929	-5.85589	0.1703	-5.85589	0.14177	-5.85589	0.0526
-5.84317	0.0116	-5.84317	0.00981	-5.84317	0.00908	-5.84317	0.00586	-5.84317	0.00545		-5.84455	0.14585	-5.84455	0.19759	-5.84455	0.15002	-5.84455	0.14315	-5.84455	0.06713		-5.84338	0.15263	-5.84338	0.19934	-5.84338	0.17066	-5.84338	0.1416	-5.84338	0.05252
-5.83066	0.01175	-5.83066	0.00993	-5.83066	0.0092	-5.83066	0.00594	-5.83066	0.00553		-5.83205	0.14644	-5.83205	0.19762	-5.83205	0.1505	-5.83205	0.14291	-5.83205	0.06702		-5.83087	0.15328	-5.83087	0.19939	-5.83087	0.17102	-5.83087	0.14143	-5.83087	0.05245
-5.81815	0.0119	-5.81815	0.01006	-5.81815	0.00932	-5.81815	0.00601	-5.81815	0.0056		-5.81954	0.14703	-5.81954	0.19766	-5.81954	0.15098	-5.81954	0.14268	-5.81954	0.06691		-5.81836	0.15393	-5.81836	0.19944	-5.81836	0.17138	-5.81836	0.14126	-5.81836	0.05237
-5.80564	0.01205	-5.80564	0.01019	-5.80564	0.00945	-5.80564	0.00609	-5.80564	0.00567		-5.80703	0.14762	-5.80703	0.19769	-5.80703	0.15145	-5.80703	0.14244	-5.80703	0.06679		-5.80585	0.15459	-5.80585	0.19949	-5.80585	0.17174	-5.80585	0.14109	-5.80585	0.0523
-5.79313	0.0122	-5.79313	0.01032	-5.79313	0.00957	-5.79313	0.00616	-5.79313	0.00574		-5.79452	0.14821	-5.79452	0.19773	-5.79452	0.15193	-5.79452	0.1422	-5.79452	0.06668		-5.79334	0.15524	-5.79334	0.19953	-5.79334	0.1721	-5.79334	0.14092	-5.79334	0.05223
-5.78062	0.01235	-5.78062	0.01044	-5.78062	0.0097	-5.78062	0.00624	-5.78062	0.00582		-5.78202	0.1488	-5.78202	0.19776	-5.78202	0.1524	-5.78202	0.14196	-5.78202	0.06656		-5.78083	0.1559	-5.78083	0.19958	-5.78083	0.17246	-5.78083	0.14075	-5.78083	0.05215
-5.76811	0.0125	-5.76811	0.01057	-5.76811	0.00982	-5.76811	0.00631	-5.76811	0.00589		-5.76951	0.14939	-5.76951	0.1978	-5.76951	0.15288	-5.76951	0.14172	-5.76951	0.06645		-5.76832	0.15655	-5.76832	0.19963	-5.76832	0.17282	-5.76832	0.14058	-5.76832	0.05208
-5.7556	0.01274	-5.7556	0.01078	-5.7556	0.01002	-5.7556	0.00643	-5.7556	0.006		-5.757	0.14998	-5.757	0.19785	-5.757	0.15338	-5.757	0.1415	-5.757	0.06635		-5.75581	0.15722	-5.75581	0.1997	-5.75581	0.1732	-5.75581	0.14043	-5.75581	0.05202
-5.7431	0.01306	-5.7431	0.01105	-5.7431	0.01027	-5.7431	0.00659	-5.7431	0.00615		-5.7445	0.15058	-5.7445	0.19792	-5.7445	0.15391	-5.7445	0.14128	-5.7445	0.06626		-5.7433	0.1579	-5.7433	0.19979	-5.7433	0.1736	-5.7433	0.14028	-5.7433	0.05195
-5.73059	0.01337	-5.73059	0.01132	-5.73059	0.01052	-5.73059	0.00675	-5.73059	0.0063		-5.73199	0.15118	-5.73199	0.19799	-5.73199	0.15444	-5.73199	0.14106	-5.73199	0.06617		-5.73079	0.15859	-5.73079	0.19988	-5.73079	0.174	-5.73079	0.14014	-5.73079	0.05189
-5.71808	0.01369	-5.71808	0.01159	-5.71808	0.01078	-5.71808	0.00691	-5.71808	0.00645		-5.71948	0.15178	-5.71948	0.19806	-5.71948	0.15498	-5.71948	0.14084	-5.71948	0.06608		-5.71828	0.15927	-5.71828	0.19997	-5.71828	0.1744	-5.71828	0.14	-5.71828	0.05183
-5.70557	0.014	-5.70557	0.01186	-5.70557	0.01103	-5.70557	0.00707	-5.70557	0.00659		-5.70697	0.15238	-5.70697	0.19813	-5.70697	0.15551	-5.70697	0.14062	-5.70697	0.066		-5.70577	0.15995	-5.70577	0.20006	-5.70577	0.1748	-5.70577	0.13986	-5.70577	0.05177
-5.69306	0.01432	-5.69306	0.01213	-5.69306	0.01128	-5.69306	0.00722	-5.69306	0.00674		-5.69447	0.15298	-5.69447	0.1982	-5.69447	0.15604	-5.69447	0.1404	-5.69447	0.06591		-5.69326	0.16064	-5.69326	0.20014	-5.69326	0.1752	-5.69326	0.13971	-5.69326	0.05171
-5.68055	0.01463	-5.68055	0.0124	-5.68055	0.01153	-5.68055	0.00738	-5.68055	0.00689		-5.68196	0.15358	-5.68196	0.19827	-5.68196	0.15657	-5.68196	0.14018	-5.68196	0.06582		-5.68075	0.16132	-5.68075	0.20023	-5.68075	0.1756	-5.68075	0.13957	-5.68075	0.05165
-5.66804	0.01495	-5.66804	0.01267	-5.66804	0.01179	-5.66804	0.00754	-5.66804	0.00704		-5.66945	0.15418	-5.66945	0.19834	-5.66945	0.15711	-5.66945	0.13996	-5.66945	0.06573		-5.66824	0.162	-5.66824	0.20032	-5.66824	0.17599	-5.66824	0.13943	-5.66824	0.05159
-5.65554	0.01521	-5.65554	0.01289	-5.65554	0.012	-5.65554	0.00767	-5.65554	0.00716		-5.65694	0.15486	-5.65694	0.19842	-5.65694	0.15767	-5.65694	0.13976	-5.65694	0.06566		-5.65573	0.1627	-5.65573	0.20043	-5.65573	0.17642	-5.65573	0.1393	-5.65573	0.05153
-5.64303	0.01544	-5.64303	0.01309	-5.64303	0.01219	-5.64303	0.00778	-5.64303	0.00727		-5.64444	0.15566	-5.64444	0.19853	-5.64444	0.15828	-5.64444	0.13957	-5.64444	0.06559		-5.64322	0.16341	-5.64322	0.20055	-5.64322	0.17687	-5.64322	0.13918	-5.64322	0.05148
-5.63052	0.01567	-5.63052	0.01329	-5.63052	0.01238	-5.63052	0.0079	-5.63052	0.00738		-5.63193	0.15647	-5.63193	0.19863	-5.63193	0.15888	-5.63193	0.13939	-5.63193	0.06553		-5.63071	0.16412	-5.63071	0.20068	-5.63071	0.17732	-5.63071	0.13907	-5.63071	0.05142
-5.61801	0.0159	-5.61801	0.01348	-5.61801	0.01257	-5.61801	0.00801	-5.61801	0.0075		-5.61942	0.15727	-5.61942	0.19873	-5.61942	0.15949	-5.61942	0.1392	-5.61942	0.06547		-5.6182	0.16482	-5.6182	0.2008	-5.6182	0.17776	-5.6182	0.13895	-5.6182	0.05137
-5.6055	0.01612	-5.6055	0.01368	-5.6055	0.01276	-5.6055	0.00812	-5.6055	0.00761		-5.60691	0.15807	-5.60691	0.19883	-5.60691	0.16009	-5.60691	0.13901	-5.60691	0.06541		-5.60569	0.16553	-5.60569	0.20092	-5.60569	0.17821	-5.60569	0.13884	-5.60569	0.05131
-5.59299	0.01635	-5.59299	0.01388	-5.59299	0.01294	-5.59299	0.00824	-5.59299	0.00772		-5.59441	0.15887	-5.59441	0.19894	-5.59441	0.1607	-5.59441	0.13883	-5.59441	0.06534		-5.59318	0.16624	-5.59318	0.20105	-5.59318	0.17866	-5.59318	0.13872	-5.59318	0.05126
-5.58048	0.01658	-5.58048	0.01407	-5.58048	0.01313	-5.58048	0.00835	-5.58048	0.00783		-5.5819	0.15967	-5.5819	0.19904	-5.5819	0.1613	-5.5819	0.13864	-5.5819	0.06528		-5.58067	0.16695	-5.58067	0.20117	-5.58067	0.17911	-5.58067	0.13861	-5.58067	0.0512
-5.56797	0.01681	-5.56797	0.01427	-5.56797	0.01332	-5.56797	0.00846	-5.56797	0.00794		-5.56939	0.16048	-5.56939	0.19914	-5.56939	0.16191	-5.56939	0.13845	-5.56939	0.06522		-5.56816	0.16765	-5.56816	0.2013	-5.56816	0.17955	-5.56816	0.13849	-5.56816	0.05115
-5.55547	0.01714	-5.55547	0.01456	-5.55547	0.0136	-5.55547	0.00863	-5.55547	0.0081		-5.55689	0.16122	-5.55689	0.19926	-5.55689	0.16255	-5.55689	0.13828	-5.55689	0.06518		-5.55565	0.16839	-5.55565	0.20145	-5.55565	0.18003	-5.55565	0.13839	-5.55565	0.0511
-5.54296	0.01756	-5.54296	0.01492	-5.54296	0.01395	-5.54296	0.00884	-5.54296	0.0083		-5.54438	0.16189	-5.54438	0.1994	-5.54438	0.16322	-5.54438	0.13811	-5.54438	0.06515		-5.54314	0.16914	-5.54314	0.20163	-5.54314	0.18054	-5.54314	0.13831	-5.54314	0.05105
-5.53045	0.01799	-5.53045	0.01528	-5.53045	0.0143	-5.53045	0.00905	-5.53045	0.0085		-5.53187	0.16257	-5.53187	0.19954	-5.53187	0.16389	-5.53187	0.13795	-5.53187	0.06513		-5.53063	0.16989	-5.53063	0.20181	-5.53063	0.18105	-5.53063	0.13823	-5.53063	0.05101
-5.51794	0.01841	-5.51794	0.01564	-5.51794	0.01464	-5.51794	0.00925	-5.51794	0.00869		-5.51936	0.16324	-5.51936	0.19968	-5.51936	0.16455	-5.51936	0.13779	-5.51936	0.0651		-5.51812	0.17064	-5.51812	0.20199	-5.51812	0.18155	-5.51812	0.13815	-5.51812	0.05096
-5.50543	0.01883	-5.50543	0.01601	-5.50543	0.01499	-5.50543	0.00946	-5.50543	0.00889		-5.50686	0.16391	-5.50686	0.19982	-5.50686	0.16522	-5.50686	0.13763	-5.50686	0.06508		-5.50561	0.17139	-5.50561	0.20217	-5.50561	0.18206	-5.50561	0.13807	-5.50561	0.05092
-5.49292	0.01925	-5.49292	0.01637	-5.49292	0.01534	-5.49292	0.00967	-5.49292	0.00909		-5.49435	0.16459	-5.49435	0.19996	-5.49435	0.16589	-5.49435	0.13746	-5.49435	0.06506		-5.4931	0.17214	-5.4931	0.20235	-5.4931	0.18257	-5.4931	0.13799	-5.4931	0.05087
-5.48041	0.01967	-5.48041	0.01673	-5.48041	0.01569	-5.48041	0.00988	-5.48041	0.00929		-5.48184	0.16526	-5.48184	0.2001	-5.48184	0.16656	-5.48184	0.1373	-5.48184	0.06503		-5.48059	0.17289	-5.48059	0.20253	-5.48059	0.18308	-5.48059	0.13791	-5.48059	0.05083
-5.46791	0.02009	-5.46791	0.01709	-5.46791	0.01604	-5.46791	0.01009	-5.46791	0.00949		-5.46933	0.16594	-5.46933	0.20024	-5.46933	0.16723	-5.46933	0.13714	-5.46933	0.06501		-5.46808	0.17364	-5.46808	0.20271	-5.46808	0.18358	-5.46808	0.13783	-5.46808	0.05078
-5.4554	0.02041	-5.4554	0.01736	-5.4554	0.01631	-5.4554	0.01025	-5.4554	0.00964		-5.45683	0.16664	-5.45683	0.2004	-5.45683	0.16793	-5.45683	0.13695	-5.45683	0.06499		-5.45557	0.17442	-5.45557	0.20291	-5.45557	0.18412	-5.45557	0.13777	-5.45557	0.05074
-5.44289	0.02062	-5.44289	0.01756	-5.44289	0.0165	-5.44289	0.01036	-5.44289	0.00975		-5.44432	0.16737	-5.44432	0.20059	-5.44432	0.16868	-5.44432	0.13675	-5.44432	0.06499		-5.44306	0.17523	-5.44306	0.20314	-5.44306	0.18469	-5.44306	0.13773	-5.44306	0.05071
-5.43038	0.02084	-5.43038	0.01775	-5.43038	0.0167	-5.43038	0.01047	-5.43038	0.00987		-5.43181	0.16811	-5.43181	0.20077	-5.43181	0.16942	-5.43181	0.13654	-5.43181	0.06498		-5.43055	0.17604	-5.43055	0.20338	-5.43055	0.18526	-5.43055	0.13768	-5.43055	0.05067
-5.41787	0.02105	-5.41787	0.01794	-5.41787	0.01689	-5.41787	0.01059	-5.41787	0.00998		-5.41931	0.16884	-5.41931	0.20096	-5.41931	0.17017	-5.41931	0.13633	-5.41931	0.06498		-5.41804	0.17685	-5.41804	0.20361	-5.41804	0.18583	-5.41804	0.13764	-5.41804	0.05064
-5.40536	0.02127	-5.40536	0.01814	-5.40536	0.01709	-5.40536	0.0107	-5.40536	0.01009		-5.4068	0.16958	-5.4068	0.20115	-5.4068	0.17091	-5.4068	0.13612	-5.4068	0.06497		-5.40553	0.17766	-5.40553	0.20384	-5.40553	0.1864	-5.40553	0.1376	-5.40553	0.05061
-5.39285	0.02148	-5.39285	0.01833	-5.39285	0.01728	-5.39285	0.01081	-5.39285	0.01021		-5.39429	0.17031	-5.39429	0.20133	-5.39429	0.17166	-5.39429	0.13591	-5.39429	0.06497		-5.39302	0.17847	-5.39302	0.20407	-5.39302	0.18698	-5.39302	0.13755	-5.39302	0.05057
-5.38034	0.0217	-5.38034	0.01852	-5.38034	0.01748	-5.38034	0.01093	-5.38034	0.01032		-5.38178	0.17105	-5.38178	0.20152	-5.38178	0.1724	-5.38178	0.1357	-5.38178	0.06497		-5.38051	0.17928	-5.38051	0.2043	-5.38051	0.18755	-5.38051	0.13751	-5.38051	0.05054
-5.36784	0.02191	-5.36784	0.01872	-5.36784	0.01767	-5.36784	0.01104	-5.36784	0.01043		-5.36928	0.17178	-5.36928	0.20171	-5.36928	0.17315	-5.36928	0.1355	-5.36928	0.06496		-5.368	0.18009	-5.368	0.20453	-5.368	0.18812	-5.368	0.13746	-5.368	0.05051
-5.35533	0.02225	-5.35533	0.01902	-5.35533	0.01797	-5.35533	0.01121	-5.35533	0.01061		-5.35677	0.17254	-5.35677	0.20192	-5.35677	0.17393	-5.35677	0.13533	-5.35677	0.06497		-5.35549	0.18093	-5.35549	0.20479	-5.35549	0.18873	-5.35549	0.13744	-5.35549	0.05048
-5.34282	0.02275	-5.34282	0.01945	-5.34282	0.0184	-5.34282	0.01146	-5.34282	0.01085		-5.34426	0.17334	-5.34426	0.20217	-5.34426	0.17477	-5.34426	0.13522	-5.34426	0.06501		-5.34298	0.1818	-5.34298	0.20509	-5.34298	0.18938	-5.34298	0.13744	-5.34298	0.05046
-5.33031	0.02325	-5.33031	0.01988	-5.33031	0.01882	-5.33031	0.0117	-5.33031	0.01109		-5.33175	0.17413	-5.33175	0.20242	-5.33175	0.17562	-5.33175	0.13511	-5.33175	0.06505		-5.33047	0.18267	-5.33047	0.20538	-5.33047	0.19004	-5.33047	0.13743	-5.33047	0.05044
-5.3178	0.02374	-5.3178	0.02031	-5.3178	0.01925	-5.3178	0.01195	-5.3178	0.01133		-5.31925	0.17493	-5.31925	0.20268	-5.31925	0.17646	-5.31925	0.13501	-5.31925	0.06508		-5.31796	0.18355	-5.31796	0.20568	-5.31796	0.1907	-5.31796	0.13743	-5.31796	0.05041
-5.30529	0.02424	-5.30529	0.02074	-5.30529	0.01967	-5.30529	0.0122	-5.30529	0.01158		-5.30674	0.17572	-5.30674	0.20293	-5.30674	0.1773	-5.30674	0.1349	-5.30674	0.06512		-5.30545	0.18442	-5.30545	0.20598	-5.30545	0.19136	-5.30545	0.13743	-5.30545	0.05039
-5.29278	0.02473	-5.29278	0.02117	-5.29278	0.0201	-5.29278	0.01244	-5.29278	0.01182		-5.29423	0.17652	-5.29423	0.20318	-5.29423	0.17814	-5.29423	0.13479	-5.29423	0.06516		-5.29294	0.1853	-5.29294	0.20627	-5.29294	0.19201	-5.29294	0.13742	-5.29294	0.05037
-5.28028	0.02523	-5.28028	0.0216	-5.28028	0.02052	-5.28028	0.01269	-5.28028	0.01206		-5.28173	0.17732	-5.28173	0.20343	-5.28173	0.17899	-5.28173	0.13469	-5.28173	0.0652		-5.28043	0.18617	-5.28043	0.20657	-5.28043	0.19267	-5.28043	0.13742	-5.28043	0.05035
-5.26777	0.02572	-5.26777	0.02203	-5.26777	0.02095	-5.26777	0.01293	-5.26777	0.0123		-5.26922	0.17811	-5.26922	0.20369	-5.26922	0.17983	-5.26922	0.13458	-5.26922	0.06523		-5.26792	0.18705	-5.26792	0.20686	-5.26792	0.19333	-5.26792	0.13742	-5.26792	0.05033
-5.25526	0.02626	-5.25526	0.0225	-5.25526	0.02141	-5.25526	0.0132	-5.25526	0.01257		-5.25671	0.17893	-5.25671	0.20396	-5.25671	0.1807	-5.25671	0.13456	-5.25671	0.06528		-5.25541	0.18795	-5.25541	0.20719	-5.25541	0.19403	-5.25541	0.13744	-5.25541	0.05032
-5.24275	0.02684	-5.24275	0.02301	-5.24275	0.02192	-5.24275	0.01349	-5.24275	0.01286		-5.2442	0.1798	-5.2442	0.20427	-5.2442	0.18165	-5.2442	0.13471	-5.2442	0.06535		-5.2429	0.18889	-5.2429	0.20756	-5.2429	0.19477	-5.2429	0.13749	-5.2429	0.05032
-5.23024	0.02743	-5.23024	0.02353	-5.23024	0.02243	-5.23024	0.01379	-5.23024	0.01315		-5.2317	0.18066	-5.2317	0.20459	-5.2317	0.1826	-5.2317	0.13486	-5.2317	0.06542		-5.23039	0.18983	-5.23039	0.20792	-5.23039	0.19551	-5.23039	0.13753	-5.23039	0.05032
-5.21773	0.02802	-5.21773	0.02404	-5.21773	0.02294	-5.21773	0.01408	-5.21773	0.01344		-5.21919	0.18153	-5.21919	0.2049	-5.21919	0.18354	-5.21919	0.13501	-5.21919	0.06549		-5.21788	0.19077	-5.21788	0.20828	-5.21788	0.19626	-5.21788	0.13758	-5.21788	0.05032
-5.20522	0.0286	-5.20522	0.02455	-5.20522	0.02344	-5.20522	0.01438	-5.20522	0.01373		-5.20668	0.1824	-5.20668	0.20522	-5.20668	0.18449	-5.20668	0.13517	-5.20668	0.06556		-5.20537	0.19171	-5.20537	0.20865	-5.20537	0.197	-5.20537	0.13763	-5.20537	0.05032
-5.19272	0.02919	-5.19272	0.02507	-5.19272	0.02395	-5.19272	0.01467	-5.19272	0.01402		-5.19417	0.18326	-5.19417	0.20553	-5.19417	0.18544	-5.19417	0.13532	-5.19417	0.06563		-5.19286	0.19265	-5.19286	0.20901	-5.19286	0.19774	-5.19286	0.13767	-5.19286	0.05032
-5.18021	0.02978	-5.18021	0.02558	-5.18021	0.02446	-5.18021	0.01496	-5.18021	0.01431		-5.18167	0.18413	-5.18167	0.20585	-5.18167	0.18638	-5.18167	0.13547	-5.18167	0.0657		-5.18035	0.19359	-5.18035	0.20937	-5.18035	0.19848	-5.18035	0.13772	-5.18035	0.05032
-5.1677	0.03036	-5.1677	0.0261	-5.1677	0.02497	-5.1677	0.01526	-5.1677	0.0146		-5.16916	0.18499	-5.16916	0.20616	-5.16916	0.18733	-5.16916	0.13562	-5.16916	0.06577		-5.16784	0.19453	-5.16784	0.20974	-5.16784	0.19923	-5.16784	0.13777	-5.16784	0.05032
-5.15519	0.031	-5.15519	0.02665	-5.15519	0.02552	-5.15519	0.01557	-5.15519	0.01492		-5.15665	0.18588	-5.15665	0.2065	-5.15665	0.18832	-5.15665	0.13575	-5.15665	0.06586		-5.15533	0.19551	-5.15533	0.21013	-5.15533	0.20001	-5.15533	0.13784	-5.15533	0.05033
-5.14268	0.03167	-5.14268	0.02725	-5.14268	0.02613	-5.14268	0.01591	-5.14268	0.01525		-5.14414	0.18684	-5.14414	0.20689	-5.14414	0.1894	-5.14414	0.13582	-5.14414	0.06597		-5.14282	0.19652	-5.14282	0.21057	-5.14282	0.20084	-5.14282	0.13793	-5.14282	0.05035
-5.13017	0.03235	-5.13017	0.02785	-5.13017	0.02673	-5.13017	0.01625	-5.13017	0.01559		-5.13164	0.18779	-5.13164	0.20727	-5.13164	0.19048	-5.13164	0.13589	-5.13164	0.06609		-5.13031	0.19753	-5.13031	0.21101	-5.13031	0.20168	-5.13031	0.13803	-5.13031	0.05037
-5.11766	0.03303	-5.11766	0.02844	-5.11766	0.02734	-5.11766	0.01659	-5.11766	0.01593		-5.11913	0.18875	-5.11913	0.20766	-5.11913	0.19157	-5.11913	0.13596	-5.11913	0.0662		-5.1178	0.19855	-5.1178	0.21145	-5.1178	0.20252	-5.1178	0.13813	-5.1178	0.05039
-5.10515	0.03371	-5.10515	0.02904	-5.10515	0.02794	-5.10515	0.01692	-5.10515	0.01627		-5.10662	0.1897	-5.10662	0.20804	-5.10662	0.19265	-5.10662	0.13603	-5.10662	0.06632		-5.10529	0.19956	-5.10529	0.21189	-5.10529	0.20335	-5.10529	0.13822	-5.10529	0.05041
-5.09265	0.03439	-5.09265	0.02964	-5.09265	0.02854	-5.09265	0.01726	-5.09265	0.0166		-5.09412	0.19065	-5.09412	0.20843	-5.09412	0.19373	-5.09412	0.1361	-5.09412	0.06643		-5.09278	0.20057	-5.09278	0.21233	-5.09278	0.20419	-5.09278	0.13832	-5.09278	0.05043
-5.08014	0.03507	-5.08014	0.03024	-5.08014	0.02915	-5.08014	0.0176	-5.08014	0.01694		-5.08161	0.19161	-5.08161	0.20882	-5.08161	0.19482	-5.08161	0.13617	-5.08161	0.06655		-5.08027	0.20158	-5.08027	0.21277	-5.08027	0.20502	-5.08027	0.13842	-5.08027	0.05045
-5.06763	0.03575	-5.06763	0.03084	-5.06763	0.02975	-5.06763	0.01794	-5.06763	0.01728		-5.0691	0.19256	-5.0691	0.2092	-5.0691	0.1959	-5.0691	0.13625	-5.0691	0.06667		-5.06776	0.2026	-5.06776	0.21321	-5.06776	0.20586	-5.06776	0.13851	-5.06776	0.05047
-5.05512	0.03655	-5.05512	0.03154	-5.05512	0.03047	-5.05512	0.01834	-5.05512	0.01768		-5.05659	0.19354	-5.05659	0.20961	-5.05659	0.19703	-5.05659	0.13634	-5.05659	0.0668		-5.05525	0.20365	-5.05525	0.21368	-5.05525	0.20674	-5.05525	0.13863	-5.05525	0.05051
-5.04261	0.03751	-5.04261	0.0324	-5.04261	0.03133	-5.04261	0.01882	-5.04261	0.01816		-5.04409	0.19457	-5.04409	0.21006	-5.04409	0.19825	-5.04409	0.13647	-5.04409	0.06696		-5.04274	0.20477	-5.04274	0.21421	-5.04274	0.2077	-5.04274	0.1388	-5.04274	0.05056
-5.0301	0.03847	-5.0301	0.03325	-5.0301	0.0322	-5.0301	0.0193	-5.0301	0.01864		-5.03158	0.1956	-5.03158	0.2105	-5.03158	0.19947	-5.03158	0.1366	-5.03158	0.06712		-5.03023	0.20589	-5.03023	0.21473	-5.03023	0.20866	-5.03023	0.13896	-5.03023	0.05062
-5.01759	0.03943	-5.01759	0.0341	-5.01759	0.03307	-5.01759	0.01978	-5.01759	0.01913		-5.01907	0.19663	-5.01907	0.21095	-5.01907	0.20069	-5.01907	0.13673	-5.01907	0.06728		-5.01772	0.20701	-5.01772	0.21525	-5.01772	0.20962	-5.01772	0.13912	-5.01772	0.05067
-5.00509	0.04039	-5.00509	0.03496	-5.00509	0.03393	-5.00509	0.02026	-5.00509	0.01961		-5.00656	0.19766	-5.00656	0.2114	-5.00656	0.20191	-5.00656	0.13686	-5.00656	0.06744		-5.00521	0.20813	-5.00521	0.21578	-5.00521	0.21058	-5.00521	0.13928	-5.00521	0.05073
-4.99258	0.04135	-4.99258	0.03581	-4.99258	0.0348	-4.99258	0.02074	-4.99258	0.02009		-4.99406	0.19869	-4.99406	0.21184	-4.99406	0.20313	-4.99406	0.13699	-4.99406	0.0676		-4.9927	0.20925	-4.9927	0.2163	-4.9927	0.21153	-4.9927	0.13945	-4.9927	0.05078
-4.98007	0.04231	-4.98007	0.03667	-4.98007	0.03567	-4.98007	0.02123	-4.98007	0.02058		-4.98155	0.19972	-4.98155	0.21229	-4.98155	0.20435	-4.98155	0.13712	-4.98155	0.06776		-4.98019	0.21037	-4.98019	0.21682	-4.98019	0.21249	-4.98019	0.13961	-4.98019	0.05083
-4.96756	0.04327	-4.96756	0.03752	-4.96756	0.03653	-4.96756	0.02171	-4.96756	0.02106		-4.96904	0.20075	-4.96904	0.21274	-4.96904	0.20557	-4.96904	0.13725	-4.96904	0.06792		-4.96768	0.21149	-4.96768	0.21735	-4.96768	0.21345	-4.96768	0.13977	-4.96768	0.05089
-4.95505	0.04424	-4.95505	0.03838	-4.95505	0.03742	-4.95505	0.02219	-4.95505	0.02155		-4.95654	0.20181	-4.95654	0.21321	-4.95654	0.20683	-4.95654	0.1374	-4.95654	0.06809		-4.95517	0.21265	-4.95517	0.2179	-4.95517	0.21446	-4.95517	0.13996	-4.95517	0.05095
-4.94254	0.04522	-4.94254	0.03927	-4.94254	0.03834	-4.94254	0.02267	-4.94254	0.02205		-4.94403	0.20294	-4.94403	0.21373	-4.94403	0.2082	-4.94403	0.13761	-4.94403	0.0683		-4.94266	0.21387	-4.94266	0.21852	-4.94266	0.21554	-4.94266	0.14018	-4.94266	0.05104
-4.93003	0.0462	-4.93003	0.04015	-4.93003	0.03926	-4.93003	0.02315	-4.93003	0.02254		-4.93152	0.20407	-4.93152	0.21426	-4.93152	0.20957	-4.93152	0.13781	-4.93152	0.06851		-4.93015	0.2151	-4.93015	0.21914	-4.93015	0.21663	-4.93015	0.14041	-4.93015	0.05113
-4.91752	0.04717	-4.91752	0.04103	-4.91752	0.04018	-4.91752	0.02363	-4.91752	0.02304		-4.91901	0.2052	-4.91901	0.21478	-4.91901	0.21094	-4.91901	0.13801	-4.91901	0.06872		-4.91764	0.21632	-4.91764	0.21976	-4.91764	0.21772	-4.91764	0.14063	-4.91764	0.05122
-4.90502	0.04815	-4.90502	0.04192	-4.90502	0.0411	-4.90502	0.02411	-4.90502	0.02354		-4.90651	0.20632	-4.90651	0.21531	-4.90651	0.2123	-4.90651	0.13822	-4.90651	0.06893		-4.90513	0.21755	-4.90513	0.22038	-4.90513	0.21881	-4.90513	0.14086	-4.90513	0.05131
-4.89251	0.04913	-4.89251	0.0428	-4.89251	0.04202	-4.89251	0.02459	-4.89251	0.02404		-4.894	0.20745	-4.894	0.21583	-4.894	0.21367	-4.894	0.13842	-4.894	0.06913		-4.89262	0.21878	-4.89262	0.221	-4.89262	0.2199	-4.89262	0.14108	-4.89262	0.0514
-4.88	0.05011	-4.88	0.04368	-4.88	0.04294	-4.88	0.02506	-4.88	0.02453		-4.88149	0.20858	-4.88149	0.21636	-4.88149	0.21504	-4.88149	0.13862	-4.88149	0.06934		-4.88011	0.22	-4.88011	0.22162	-4.88011	0.22099	-4.88011	0.14131	-4.88011	0.05148
-4.86749	0.05109	-4.86749	0.04456	-4.86749	0.04386	-4.86749	0.02554	-4.86749	0.02503		-4.86898	0.20971	-4.86898	0.21688	-4.86898	0.21641	-4.86898	0.13882	-4.86898	0.06955		-4.8676	0.22123	-4.8676	0.22224	-4.8676	0.22208	-4.8676	0.14154	-4.8676	0.05157
-4.85498	0.05234	-4.85498	0.0457	-4.85498	0.04504	-4.85498	0.02616	-4.85498	0.02566		-4.85648	0.21087	-4.85648	0.21743	-4.85648	0.21782	-4.85648	0.13904	-4.85648	0.06978		-4.85509	0.2225	-4.85509	0.22289	-4.85509	0.22322	-4.85509	0.14179	-4.85509	0.05168
-4.84247	0.05418	-4.84247	0.04735	-4.84247	0.04676	-4.84247	0.02706	-4.84247	0.02658		-4.84397	0.21212	-4.84397	0.21806	-4.84397	0.21938	-4.84397	0.13932	-4.84397	0.07005		-4.84258	0.22388	-4.84258	0.22362	-4.84258	0.22447	-4.84258	0.1421	-4.84258	0.05182
-4.82996	0.05602	-4.82996	0.049	-4.82996	0.04847	-4.82996	0.02797	-4.82996	0.0275		-4.83146	0.21338	-4.83146	0.21869	-4.83146	0.22094	-4.83146	0.13959	-4.83146	0.07033		-4.83007	0.22525	-4.83007	0.22436	-4.83007	0.22573	-4.83007	0.14241	-4.83007	0.05196
-4.81746	0.05786	-4.81746	0.05065	-4.81746	0.05019	-4.81746	0.02887	-4.81746	0.02842		-4.81895	0.21463	-4.81895	0.21932	-4.81895	0.2225	-4.81895	0.13987	-4.81895	0.0706		-4.81756	0.22663	-4.81756	0.22509	-4.81756	0.22698	-4.81756	0.14272	-4.81756	0.0521
-4.80495	0.05969	-4.80495	0.05231	-4.80495	0.05191	-4.80495	0.02977	-4.80495	0.02934		-4.80645	0.21589	-4.80645	0.21995	-4.80645	0.22406	-4.80645	0.14014	-4.80645	0.07088		-4.80505	0.228	-4.80505	0.22582	-4.80505	0.22824	-4.80505	0.14303	-4.80505	0.05224
-4.79244	0.06153	-4.79244	0.05396	-4.79244	0.05362	-4.79244	0.03067	-4.79244	0.03026		-4.79394	0.21714	-4.79394	0.22058	-4.79394	0.22561	-4.79394	0.14042	-4.79394	0.07116		-4.79254	0.22938	-4.79254	0.22656	-4.79254	0.22949	-4.79254	0.14334	-4.79254	0.05238
-4.77993	0.06337	-4.77993	0.05561	-4.77993	0.05534	-4.77993	0.03157	-4.77993	0.03118		-4.78143	0.2184	-4.78143	0.22121	-4.78143	0.22717	-4.78143	0.14069	-4.78143	0.07143		-4.78003	0.23075	-4.78003	0.22729	-4.78003	0.23075	-4.78003	0.14365	-4.78003	0.05252
-4.76742	0.06521	-4.76742	0.05727	-4.76742	0.05706	-4.76742	0.03248	-4.76742	0.0321		-4.76893	0.21965	-4.76893	0.22184	-4.76893	0.22873	-4.76893	0.14097	-4.76893	0.07171		-4.76752	0.23213	-4.76752	0.22802	-4.76752	0.232	-4.76752	0.14396	-4.76752	0.05266
-4.75491	0.06714	-4.75491	0.05901	-4.75491	0.0589	-4.75491	0.03341	-4.75491	0.03307		-4.75642	0.22093	-4.75642	0.22249	-4.75642	0.23032	-4.75642	0.14125	-4.75642	0.072		-4.75501	0.23355	-4.75501	0.22879	-4.75501	0.23331	-4.75501	0.1443	-4.75501	0.05282
-4.7424	0.06933	-4.7424	0.06102	-4.7424	0.06107	-4.7424	0.03444	-4.7424	0.03415		-4.74391	0.2223	-4.74391	0.22321	-4.74391	0.23207	-4.74391	0.14154	-4.74391	0.07234		-4.7425	0.23505	-4.7425	0.22963	-4.7425	0.23472	-4.7425	0.1447	-4.7425	0.05302
-4.72989	0.07153	-4.72989	0.06302	-4.72989	0.06323	-4.72989	0.03548	-4.72989	0.03523		-4.7314	0.22368	-4.7314	0.22393	-4.7314	0.23382	-4.7314	0.14183	-4.7314	0.07268		-4.72999	0.23655	-4.72999	0.23047	-4.72999	0.23613	-4.72999	0.14511	-4.72999	0.05321
-4.71739	0.07372	-4.71739	0.06503	-4.71739	0.0654	-4.71739	0.03651	-4.71739	0.03631		-4.7189	0.22506	-4.7189	0.22466	-4.7189	0.23556	-4.7189	0.14212	-4.7189	0.07303		-4.71748	0.23806	-4.71748	0.23131	-4.71748	0.23753	-4.71748	0.14551	-4.71748	0.05341
-4.70488	0.07591	-4.70488	0.06703	-4.70488	0.06757	-4.70488	0.03754	-4.70488	0.03739		-4.70639	0.22643	-4.70639	0.22538	-4.70639	0.23731	-4.70639	0.14241	-4.70639	0.07337		-4.70497	0.23956	-4.70497	0.23215	-4.70497	0.23894	-4.70497	0.14591	-4.70497	0.05361
-4.69237	0.0781	-4.69237	0.06904	-4.69237	0.06974	-4.69237	0.03857	-4.69237	0.03848		-4.69388	0.22781	-4.69388	0.2261	-4.69388	0.23905	-4.69388	0.1427	-4.69388	0.07371		-4.69246	0.24106	-4.69246	0.23299	-4.69246	0.24035	-4.69246	0.14631	-4.69246	0.0538
-4.67986	0.08029	-4.67986	0.07104	-4.67986	0.0719	-4.67986	0.0396	-4.67986	0.03956		-4.68137	0.22919	-4.68137	0.22683	-4.68137	0.2408	-4.68137	0.14299	-4.68137	0.07405		-4.67995	0.24257	-4.67995	0.23383	-4.67995	0.24175	-4.67995	0.14671	-4.67995	0.054
-4.66735	0.08248	-4.66735	0.07304	-4.66735	0.07407	-4.66735	0.04063	-4.66735	0.04064		-4.66887	0.23056	-4.66887	0.22755	-4.66887	0.24254	-4.66887	0.14328	-4.66887	0.07439		-4.66744	0.24407	-4.66744	0.23467	-4.66744	0.24316	-4.66744	0.14712	-4.66744	0.0542
-4.65484	0.08596	-4.65484	0.07622	-4.65484	0.07752	-4.65484	0.04222	-4.65484	0.0423		-4.65636	0.23196	-4.65636	0.22829	-4.65636	0.24432	-4.65636	0.14357	-4.65636	0.07475		-4.65493	0.24562	-4.65493	0.23554	-4.65493	0.24463	-4.65493	0.14755	-4.65493	0.05442
-4.64233	0.09198	-4.64233	0.08172	-4.64233	0.08351	-4.64233	0.04491	-4.64233	0.04511		-4.64385	0.23352	-4.64385	0.22915	-4.64385	0.24632	-4.64385	0.14382	-4.64385	0.07518		-4.64242	0.24729	-4.64242	0.2365	-4.64242	0.24623	-4.64242	0.14805	-4.64242	0.05469
-4.62983	0.098	-4.62983	0.08722	-4.62983	0.0895	-4.62983	0.0476	-4.62983	0.04793		-4.63135	0.23507	-4.63135	0.23001	-4.63135	0.24832	-4.63135	0.14408	-4.63135	0.07561		-4.62991	0.24897	-4.62991	0.23746	-4.62991	0.24783	-4.62991	0.14854	-4.62991	0.05496
-4.61732	0.10402	-4.61732	0.09272	-4.61732	0.09549	-4.61732	0.05029	-4.61732	0.05074		-4.61884	0.23662	-4.61884	0.23087	-4.61884	0.25031	-4.61884	0.14433	-4.61884	0.07604		-4.6174	0.25064	-4.6174	0.23842	-4.6174	0.24944	-4.6174	0.14904	-4.6174	0.05523
-4.60481	0.11004	-4.60481	0.09823	-4.60481	0.10148	-4.60481	0.05298	-4.60481	0.05355		-4.60633	0.23817	-4.60633	0.23173	-4.60633	0.25231	-4.60633	0.14459	-4.60633	0.07647		-4.60489	0.25231	-4.60489	0.23938	-4.60489	0.25104	-4.60489	0.14954	-4.60489	0.05551
-4.5923	0.11607	-4.5923	0.10373	-4.5923	0.10747	-4.5923	0.05567	-4.5923	0.05636		-4.59382	0.23972	-4.59382	0.23259	-4.59382	0.2543	-4.59382	0.14484	-4.59382	0.0769		-4.59238	0.25398	-4.59238	0.24034	-4.59238	0.25264	-4.59238	0.15004	-4.59238	0.05578
-4.57979	0.12209	-4.57979	0.10923	-4.57979	0.11346	-4.57979	0.05836	-4.57979	0.05917		-4.58132	0.24128	-4.58132	0.23345	-4.58132	0.2563	-4.58132	0.1451	-4.58132	0.07732		-4.57987	0.25565	-4.57987	0.2413	-4.57987	0.25425	-4.57987	0.15054	-4.57987	0.05605
-4.56728	0.12811	-4.56728	0.11473	-4.56728	0.11945	-4.56728	0.06105	-4.56728	0.06199		-4.56881	0.24283	-4.56881	0.23431	-4.56881	0.25829	-4.56881	0.14535	-4.56881	0.07775		-4.56736	0.25733	-4.56736	0.24225	-4.56736	0.25585	-4.56736	0.15104	-4.56736	0.05632
-4.55477	0.13653	-4.55477	0.12241	-4.55477	0.12776	-4.55477	0.06492	-4.55477	0.06604		-4.5563	0.24441	-4.5563	0.23519	-4.5563	0.26033	-4.5563	0.14564	-4.5563	0.0782		-4.55485	0.25905	-4.55485	0.24325	-4.55485	0.25751	-4.55485	0.15157	-4.55485	0.05662
-4.54226	0.15095	-4.54226	0.13552	-4.54226	0.14182	-4.54226	0.07175	-4.54226	0.07317		-4.54379	0.24612	-4.54379	0.23617	-4.54379	0.26255	-4.54379	0.14608	-4.54379	0.07873		-4.54234	0.26089	-4.54234	0.24435	-4.54234	0.25934	-4.54234	0.15219	-4.54234	0.057
-4.52976	0.16537	-4.52976	0.14863	-4.52976	0.15588	-4.52976	0.07857	-4.52976	0.08031		-4.53129	0.24783	-4.53129	0.23716	-4.53129	0.26476	-4.53129	0.14653	-4.53129	0.07927		-4.52983	0.26274	-4.52983	0.24545	-4.52983	0.26116	-4.52983	0.15281	-4.52983	0.05737
-4.51725	0.17978	-4.51725	0.16175	-4.51725	0.16994	-4.51725	0.08539	-4.51725	0.08744		-4.51878	0.24954	-4.51878	0.23814	-4.51878	0.26697	-4.51878	0.14697	-4.51878	0.0798		-4.51732	0.26458	-4.51732	0.24655	-4.51732	0.26299	-4.51732	0.15343	-4.51732	0.05774
-4.50474	0.1942	-4.50474	0.17486	-4.50474	0.184	-4.50474	0.09221	-4.50474	0.09458		-4.50627	0.25125	-4.50627	0.23912	-4.50627	0.26919	-4.50627	0.14741	-4.50627	0.08033		-4.50481	0.26643	-4.50481	0.24764	-4.50481	0.26481	-4.50481	0.15406	-4.50481	0.05812
-4.49223	0.20861	-4.49223	0.18797	-4.49223	0.19806	-4.49223	0.09903	-4.49223	0.10172		-4.49376	0.25296	-4.49376	0.24011	-4.49376	0.2714	-4.49376	0.14786	-4.49376	0.08086		-4.4923	0.26828	-4.4923	0.24874	-4.4923	0.26663	-4.4923	0.15468	-4.4923	0.05849
-4.47972	0.22303	-4.47972	0.20108	-4.47972	0.21212	-4.47972	0.10586	-4.47972	0.10885		-4.48126	0.25466	-4.48126	0.24109	-4.48126	0.27362	-4.48126	0.1483	-4.48126	0.08139		-4.47979	0.27012	-4.47979	0.24984	-4.47979	0.26846	-4.47979	0.1553	-4.47979	0.05886
-4.46721	0.23744	-4.46721	0.21419	-4.46721	0.22618	-4.46721	0.11268	-4.46721	0.11599		-4.46875	0.25637	-4.46875	0.24207	-4.46875	0.27583	-4.46875	0.14874	-4.46875	0.08192		-4.46728	0.27197	-4.46728	0.25094	-4.46728	0.27028	-4.46728	0.15592	-4.46728	0.05924
-4.4547	0.2501	-4.4547	0.22574	-4.4547	0.23853	-4.4547	0.11896	-4.4547	0.12259		-4.45624	0.25811	-4.45624	0.24308	-4.45624	0.27808	-4.45624	0.14922	-4.45624	0.08247		-4.45477	0.27386	-4.45477	0.25207	-4.45477	0.27216	-4.45477	0.15657	-4.45477	0.05964
-4.4422	0.25716	-4.4422	0.23227	-4.4422	0.24538	-4.4422	0.1235	-4.4422	0.12747		-4.44374	0.26001	-4.44374	0.2442	-4.44374	0.28055	-4.44374	0.14986	-4.44374	0.08312		-4.44226	0.27591	-4.44226	0.25331	-4.44226	0.27423	-4.44226	0.15733	-4.44226	0.06014
-4.42969	0.26421	-4.42969	0.23881	-4.42969	0.25223	-4.42969	0.12805	-4.42969	0.13235		-4.43123	0.26191	-4.43123	0.24532	-4.43123	0.28303	-4.43123	0.1505	-4.43123	0.08378		-4.42975	0.27796	-4.42975	0.25455	-4.42975	0.27631	-4.42975	0.15808	-4.42975	0.06064
-4.41718	0.27127	-4.41718	0.24535	-4.41718	0.25908	-4.41718	0.13259	-4.41718	0.13723		-4.41872	0.26381	-4.41872	0.24644	-4.41872	0.2855	-4.41872	0.15114	-4.41872	0.08443		-4.41724	0.28001	-4.41724	0.2558	-4.41724	0.27838	-4.41724	0.15883	-4.41724	0.06114
-4.40467	0.27833	-4.40467	0.25188	-4.40467	0.26593	-4.40467	0.13714	-4.40467	0.14211		-4.40621	0.26571	-4.40621	0.24756	-4.40621	0.28797	-4.40621	0.15178	-4.40621	0.08508		-4.40473	0.28206	-4.40473	0.25704	-4.40473	0.28045	-4.40473	0.15958	-4.40473	0.06163
-4.39216	0.28538	-4.39216	0.25842	-4.39216	0.27277	-4.39216	0.14168	-4.39216	0.14699		-4.39371	0.26761	-4.39371	0.24868	-4.39371	0.29044	-4.39371	0.15242	-4.39371	0.08574		-4.39222	0.28411	-4.39222	0.25828	-4.39222	0.28253	-4.39222	0.16033	-4.39222	0.06213
-4.37965	0.29244	-4.37965	0.26496	-4.37965	0.27962	-4.37965	0.14623	-4.37965	0.15187		-4.3812	0.26952	-4.3812	0.24979	-4.3812	0.29291	-4.3812	0.15306	-4.3812	0.08639		-4.37971	0.28616	-4.37971	0.25953	-4.37971	0.2846	-4.37971	0.16109	-4.37971	0.06263
-4.36714	0.29949	-4.36714	0.27149	-4.36714	0.28647	-4.36714	0.15077	-4.36714	0.15676		-4.36869	0.27142	-4.36869	0.25091	-4.36869	0.29539	-4.36869	0.1537	-4.36869	0.08705		-4.3672	0.28821	-4.3672	0.26077	-4.3672	0.28668	-4.3672	0.16184	-4.3672	0.06313
-4.35464	0.3065	-4.35464	0.27803	-4.35464	0.29339	-4.35464	0.15531	-4.35464	0.16165		-4.35618	0.27334	-4.35618	0.25205	-4.35618	0.29789	-4.35618	0.15436	-4.35618	0.08771		-4.35469	0.2903	-4.35469	0.26204	-4.35469	0.2888	-4.35469	0.16262	-4.35469	0.06366
-4.34213	0.31327	-4.34213	0.28453	-4.34213	0.3006	-4.34213	0.15979	-4.34213	0.1666		-4.34368	0.27544	-4.34368	0.2533	-4.34368	0.30064	-4.34368	0.15516	-4.34368	0.08852		-4.34218	0.2926	-4.34218	0.26345	-4.34218	0.29119	-4.34218	0.16355	-4.34218	0.06433
-4.32962	0.32004	-4.32962	0.29103	-4.32962	0.3078	-4.32962	0.16426	-4.32962	0.17155		-4.33117	0.27754	-4.33117	0.25456	-4.33117	0.30339	-4.33117	0.15596	-4.33117	0.08933		-4.32967	0.29489	-4.32967	0.26487	-4.32967	0.29358	-4.32967	0.16448	-4.32967	0.06501
-4.31711	0.32681	-4.31711	0.29754	-4.31711	0.31501	-4.31711	0.16874	-4.31711	0.1765		-4.31866	0.27964	-4.31866	0.25581	-4.31866	0.30614	-4.31866	0.15676	-4.31866	0.09014		-4.31716	0.29719	-4.31716	0.26628	-4.31716	0.29597	-4.31716	0.16541	-4.31716	0.06568
-4.3046	0.33358	-4.3046	0.30404	-4.3046	0.32221	-4.3046	0.17322	-4.3046	0.18144		-4.30616	0.28175	-4.30616	0.25707	-4.30616	0.30889	-4.30616	0.15756	-4.30616	0.09094		-4.30465	0.29948	-4.30465	0.26769	-4.30465	0.29836	-4.30465	0.16634	-4.30465	0.06636
-4.29209	0.34035	-4.29209	0.31055	-4.29209	0.32942	-4.29209	0.1777	-4.29209	0.18639		-4.29365	0.28385	-4.29365	0.25833	-4.29365	0.31164	-4.29365	0.15836	-4.29365	0.09175		-4.29214	0.30177	-4.29214	0.2691	-4.29214	0.30075	-4.29214	0.16727	-4.29214	0.06703
-4.27958	0.34712	-4.27958	0.31705	-4.27958	0.33663	-4.27958	0.18218	-4.27958	0.19134		-4.28114	0.28595	-4.28114	0.25958	-4.28114	0.31439	-4.28114	0.15916	-4.28114	0.09256		-4.27963	0.30407	-4.27963	0.27052	-4.27963	0.30314	-4.27963	0.1682	-4.27963	0.06771
-4.26707	0.35389	-4.26707	0.32356	-4.26707	0.34383	-4.26707	0.18666	-4.26707	0.19629		-4.26863	0.28805	-4.26863	0.26084	-4.26863	0.31714	-4.26863	0.15996	-4.26863	0.09337		-4.26712	0.30636	-4.26712	0.27193	-4.26712	0.30553	-4.26712	0.16913	-4.26712	0.06838
-4.25457	0.35977	-4.25457	0.32927	-4.25457	0.35018	-4.25457	0.19075	-4.25457	0.20084		-4.25613	0.29016	-4.25613	0.2621	-4.25613	0.3199	-4.25613	0.16077	-4.25613	0.09418		-4.25461	0.3087	-4.25461	0.27337	-4.25461	0.30798	-4.25461	0.17009	-4.25461	0.0691
-4.24206	0.36298	-4.24206	0.33257	-4.24206	0.35394	-4.24206	0.19366	-4.24206	0.20421		-4.24362	0.29245	-4.24362	0.26352	-4.24362	0.3229	-4.24362	0.16175	-4.24362	0.09517		-4.2421	0.31115	-4.2421	0.27491	-4.2421	0.31062	-4.2421	0.17118	-4.2421	0.06997
-4.22955	0.36619	-4.22955	0.33586	-4.22955	0.3577	-4.22955	0.19657	-4.22955	0.20757		-4.23111	0.29474	-4.23111	0.26493	-4.23111	0.32591	-4.23111	0.16273	-4.23111	0.09616		-4.22959	0.31361	-4.22959	0.27644	-4.22959	0.31326	-4.22959	0.17226	-4.22959	0.07084
-4.21704	0.36939	-4.21704	0.33916	-4.21704	0.36146	-4.21704	0.19948	-4.21704	0.21093		-4.2186	0.29703	-4.2186	0.26635	-4.2186	0.32892	-4.2186	0.16371	-4.2186	0.09714		-4.21708	0.31606	-4.21708	0.27798	-4.21708	0.3159	-4.21708	0.17335	-4.21708	0.07171
-4.20453	0.3726	-4.20453	0.34246	-4.20453	0.36522	-4.20453	0.20239	-4.20453	0.21429		-4.2061	0.29932	-4.2061	0.26776	-4.2061	0.33192	-4.2061	0.16469	-4.2061	0.09813		-4.20457	0.31852	-4.20457	0.27951	-4.20457	0.31854	-4.20457	0.17443	-4.20457	0.07258
-4.19202	0.3758	-4.19202	0.34576	-4.19202	0.36898	-4.19202	0.2053	-4.19202	0.21765		-4.19359	0.30161	-4.19359	0.26918	-4.19359	0.33493	-4.19359	0.16567	-4.19359	0.09912		-4.19206	0.32098	-4.19206	0.28104	-4.19206	0.32118	-4.19206	0.17552	-4.19206	0.07345
-4.17951	0.37901	-4.17951	0.34905	-4.17951	0.37274	-4.17951	0.20822	-4.17951	0.22101		-4.18108	0.3039	-4.18108	0.27059	-4.18108	0.33793	-4.18108	0.16665	-4.18108	0.10011		-4.17955	0.32344	-4.17955	0.28258	-4.17955	0.32382	-4.17955	0.1766	-4.17955	0.07432
-4.16701	0.38222	-4.16701	0.35235	-4.16701	0.3765	-4.16701	0.21113	-4.16701	0.22438		-4.16858	0.30619	-4.16858	0.27201	-4.16858	0.34094	-4.16858	0.16763	-4.16858	0.10109		-4.16704	0.32589	-4.16704	0.28411	-4.16704	0.32646	-4.16704	0.17769	-4.16704	0.07519
-4.1545	0.38514	-4.1545	0.3554	-4.1545	0.38002	-4.1545	0.21387	-4.1545	0.22758		-4.15607	0.30848	-4.15607	0.27342	-4.15607	0.34394	-4.15607	0.16861	-4.15607	0.10208		-4.15453	0.32838	-4.15453	0.28567	-4.15453	0.32915	-4.15453	0.1788	-4.15453	0.07611
-4.14199	0.38693	-4.14199	0.35743	-4.14199	0.3826	-4.14199	0.21595	-4.14199	0.23016		-4.14356	0.31099	-4.14356	0.275	-4.14356	0.34724	-4.14356	0.16978	-4.14356	0.1033		-4.14202	0.33101	-4.14202	0.28735	-4.14202	0.33207	-4.14202	0.18008	-4.14202	0.07724
-4.12948	0.38872	-4.12948	0.35947	-4.12948	0.38518	-4.12948	0.21802	-4.12948	0.23273		-4.13105	0.3135	-4.13105	0.27657	-4.13105	0.35055	-4.13105	0.17096	-4.13105	0.10453		-4.12951	0.33365	-4.12951	0.28903	-4.12951	0.33498	-4.12951	0.18135	-4.12951	0.07837
-4.11697	0.3905	-4.11697	0.3615	-4.11697	0.38776	-4.11697	0.2201	-4.11697	0.23531		-4.11855	0.31601	-4.11855	0.27815	-4.11855	0.35385	-4.11855	0.17213	-4.11855	0.10576		-4.117	0.33628	-4.117	0.2907	-4.117	0.3379	-4.117	0.18262	-4.117	0.0795
-4.10446	0.3923	-4.10446	0.36354	-4.10446	0.39034	-4.10446	0.22218	-4.10446	0.23788		-4.10604	0.31852	-4.10604	0.27973	-4.10604	0.35715	-4.10604	0.17331	-4.10604	0.10698		-4.10449	0.33891	-4.10449	0.29238	-4.10449	0.34082	-4.10449	0.18389	-4.10449	0.08062
-4.09195	0.39408	-4.09195	0.36557	-4.09195	0.39292	-4.09195	0.22425	-4.09195	0.24046		-4.09353	0.32103	-4.09353	0.2813	-4.09353	0.36045	-4.09353	0.17448	-4.09353	0.10821		-4.09198	0.34154	-4.09198	0.29406	-4.09198	0.34373	-4.09198	0.18517	-4.09198	0.08175
-4.07944	0.39587	-4.07944	0.36761	-4.07944	0.3955	-4.07944	0.22633	-4.07944	0.24303		-4.08102	0.32354	-4.08102	0.28288	-4.08102	0.36375	-4.08102	0.17566	-4.08102	0.10943		-4.07947	0.34417	-4.07947	0.29574	-4.07947	0.34665	-4.07947	0.18644	-4.07947	0.08288
-4.06694	0.39766	-4.06694	0.36965	-4.06694	0.39808	-4.06694	0.2284	-4.06694	0.24561		-4.06852	0.32605	-4.06852	0.28446	-4.06852	0.36705	-4.06852	0.17683	-4.06852	0.11066		-4.06696	0.3468	-4.06696	0.29741	-4.06696	0.34957	-4.06696	0.18771	-4.06696	0.08401
-4.05443	0.39945	-4.05443	0.37169	-4.05443	0.40069	-4.05443	0.23047	-4.05443	0.24819		-4.05601	0.32857	-4.05601	0.28604	-4.05601	0.37036	-4.05601	0.17802	-4.05601	0.1119		-4.05445	0.34945	-4.05445	0.29911	-4.05445	0.35251	-4.05445	0.18901	-4.05445	0.08518
-4.04192	0.40124	-4.04192	0.37378	-4.04192	0.40346	-4.04192	0.23253	-4.04192	0.25085		-4.0435	0.33119	-4.0435	0.28773	-4.0435	0.3738	-4.0435	0.17936	-4.0435	0.11337		-4.04194	0.35221	-4.04194	0.30088	-4.04194	0.35565	-4.04194	0.19048	-4.04194	0.08662
-4.02941	0.40303	-4.02941	0.37588	-4.02941	0.40624	-4.02941	0.23458	-4.02941	0.25351		-4.03099	0.33381	-4.03099	0.28942	-4.03099	0.37724	-4.03099	0.18071	-4.03099	0.11484		-4.02943	0.35497	-4.02943	0.30266	-4.02943	0.35879	-4.02943	0.19194	-4.02943	0.08807
-4.0169	0.40482	-4.0169	0.37797	-4.0169	0.40902	-4.0169	0.23663	-4.0169	0.25616		-4.01849	0.33643	-4.01849	0.29111	-4.01849	0.38068	-4.01849	0.18205	-4.01849	0.11631		-4.01692	0.35772	-4.01692	0.30444	-4.01692	0.36194	-4.01692	0.19341	-4.01692	0.08951
-4.00439	0.40661	-4.00439	0.38007	-4.00439	0.4118	-4.00439	0.23868	-4.00439	0.25882		-4.00598	0.33906	-4.00598	0.2928	-4.00598	0.38411	-4.00598	0.1834	-4.00598	0.11779		-4.00441	0.36048	-4.00441	0.30622	-4.00441	0.36507	-4.00441	0.19488	-4.00441	0.09095
-3.99188	0.4084	-3.99188	0.38216	-3.99188	0.41457	-3.99188	0.24073	-3.99188	0.26147		-3.99347	0.34168	-3.99347	0.29449	-3.99347	0.38755	-3.99347	0.18474	-3.99347	0.11926		-3.9919	0.36324	-3.9919	0.308	-3.9919	0.36822	-3.9919	0.19635	-3.9919	0.0924
-3.97938	0.41019	-3.97938	0.38425	-3.97938	0.41735	-3.97938	0.24279	-3.97938	0.26413		-3.98097	0.3443	-3.98097	0.29618	-3.98097	0.39099	-3.98097	0.18609	-3.98097	0.12073		-3.97939	0.366	-3.97939	0.30977	-3.97939	0.37136	-3.97939	0.19781	-3.97939	0.09384
-3.96687	0.41198	-3.96687	0.38635	-3.96687	0.42013	-3.96687	0.24484	-3.96687	0.26679		-3.96846	0.34692	-3.96846	0.29788	-3.96846	0.39443	-3.96846	0.18743	-3.96846	0.1222		-3.96688	0.36875	-3.96688	0.31155	-3.96688	0.3745	-3.96688	0.19928	-3.96688	0.09528
-3.95436	0.41369	-3.95436	0.38838	-3.95436	0.42285	-3.95436	0.24685	-3.95436	0.2694		-3.95595	0.34954	-3.95595	0.29957	-3.95595	0.39786	-3.95595	0.18878	-3.95595	0.12368		-3.95437	0.37152	-3.95437	0.31333	-3.95437	0.37765	-3.95437	0.20077	-3.95437	0.09676
-3.94185	0.41469	-3.94185	0.38981	-3.94185	0.4251	-3.94185	0.24847	-3.94185	0.27168		-3.94344	0.35226	-3.94344	0.30136	-3.94344	0.40141	-3.94344	0.19032	-3.94344	0.12547		-3.94186	0.37433	-3.94186	0.31518	-3.94186	0.38094	-3.94186	0.20243	-3.94186	0.09856
-3.92934	0.41569	-3.92934	0.39124	-3.92934	0.42735	-3.92934	0.25009	-3.92934	0.27395		-3.93094	0.35498	-3.93094	0.30315	-3.93094	0.40495	-3.93094	0.19185	-3.93094	0.12726		-3.92935	0.37714	-3.92935	0.31703	-3.92935	0.38424	-3.92935	0.20409	-3.92935	0.10036
-3.91683	0.4167	-3.91683	0.39266	-3.91683	0.42959	-3.91683	0.25171	-3.91683	0.27623		-3.91843	0.35771	-3.91843	0.30494	-3.91843	0.4085	-3.91843	0.19339	-3.91843	0.12905		-3.91684	0.37995	-3.91684	0.31888	-3.91684	0.38753	-3.91684	0.20575	-3.91684	0.10217
-3.90432	0.4177	-3.90432	0.39409	-3.90432	0.43184	-3.90432	0.25333	-3.90432	0.2785		-3.90592	0.36043	-3.90592	0.30674	-3.90592	0.41204	-3.90592	0.19492	-3.90592	0.13084		-3.90433	0.38276	-3.90433	0.32073	-3.90433	0.39082	-3.90433	0.20741	-3.90433	0.10397
-3.89181	0.41871	-3.89181	0.39553	-3.89181	0.43409	-3.89181	0.25496	-3.89181	0.28078		-3.89341	0.36315	-3.89341	0.30853	-3.89341	0.41559	-3.89341	0.19646	-3.89341	0.13263		-3.89182	0.38557	-3.89182	0.32258	-3.89182	0.39411	-3.89182	0.20907	-3.89182	0.10577
-3.87931	0.41971	-3.87931	0.39696	-3.87931	0.43634	-3.87931	0.25658	-3.87931	0.28305		-3.88091	0.36587	-3.88091	0.31032	-3.88091	0.41914	-3.88091	0.19799	-3.88091	0.13442		-3.87931	0.38838	-3.87931	0.32443	-3.87931	0.39741	-3.87931	0.21073	-3.87931	0.10758
-3.8668	0.42072	-3.8668	0.39838	-3.8668	0.43858	-3.8668	0.2582	-3.8668	0.28532		-3.8684	0.36859	-3.8684	0.31211	-3.8684	0.42268	-3.8684	0.19953	-3.8684	0.13621		-3.8668	0.39119	-3.8668	0.32628	-3.8668	0.4007	-3.8668	0.21239	-3.8668	0.10938
-3.85429	0.42175	-3.85429	0.39985	-3.85429	0.44087	-3.85429	0.25985	-3.85429	0.28763		-3.85589	0.37131	-3.85589	0.3139	-3.85589	0.42623	-3.85589	0.20106	-3.85589	0.138		-3.85429	0.394	-3.85429	0.32813	-3.85429	0.404	-3.85429	0.21406	-3.85429	0.1112
-3.84178	0.42336	-3.84178	0.40189	-3.84178	0.44388	-3.84178	0.26196	-3.84178	0.29051		-3.84339	0.374	-3.84339	0.31576	-3.84339	0.42978	-3.84339	0.20277	-3.84339	0.14018		-3.84178	0.39682	-3.84178	0.33003	-3.84178	0.40739	-3.84178	0.21593	-3.84178	0.11344
-3.82927	0.42498	-3.82927	0.40394	-3.82927	0.44688	-3.82927	0.26407	-3.82927	0.2934		-3.83088	0.3767	-3.83088	0.31763	-3.83088	0.43334	-3.83088	0.20449	-3.83088	0.14238		-3.82927	0.39963	-3.82927	0.33193	-3.82927	0.41078	-3.82927	0.21781	-3.82927	0.11568
-3.81676	0.42659	-3.81676	0.40598	-3.81676	0.44989	-3.81676	0.26618	-3.81676	0.29629		-3.81837	0.3794	-3.81837	0.31949	-3.81837	0.43689	-3.81837	0.20621	-3.81837	0.14458		-3.81676	0.40245	-3.81676	0.33383	-3.81676	0.41417	-3.81676	0.21968	-3.81676	0.11793
-3.80425	0.42821	-3.80425	0.40803	-3.80425	0.4529	-3.80425	0.26829	-3.80425	0.29917		-3.80586	0.38209	-3.80586	0.32135	-3.80586	0.44045	-3.80586	0.20793	-3.80586	0.14677		-3.80425	0.40526	-3.80425	0.33573	-3.80425	0.41756	-3.80425	0.22156	-3.80425	0.12017
-3.79175	0.42982	-3.79175	0.41007	-3.79175	0.4559	-3.79175	0.27039	-3.79175	0.30206		-3.79336	0.38479	-3.79336	0.32321	-3.79336	0.444	-3.79336	0.20965	-3.79336	0.14897		-3.79174	0.40808	-3.79174	0.33763	-3.79174	0.42095	-3.79174	0.22344	-3.79174	0.12241
-3.77924	0.43143	-3.77924	0.41212	-3.77924	0.45891	-3.77924	0.2725	-3.77924	0.30494		-3.78085	0.38749	-3.78085	0.32508	-3.78085	0.44756	-3.78085	0.21137	-3.78085	0.15117		-3.77923	0.41089	-3.77923	0.33953	-3.77923	0.42435	-3.77923	0.22531	-3.77923	0.12465
-3.76673	0.43305	-3.76673	0.41416	-3.76673	0.46192	-3.76673	0.27461	-3.76673	0.30783		-3.76834	0.39018	-3.76834	0.32694	-3.76834	0.45112	-3.76834	0.21309	-3.76834	0.15337		-3.76672	0.4137	-3.76672	0.34143	-3.76672	0.42774	-3.76672	0.22719	-3.76672	0.12689
-3.75422	0.43489	-3.75422	0.41646	-3.75422	0.46528	-3.75422	0.27686	-3.75422	0.3109		-3.75583	0.39288	-3.75583	0.3288	-3.75583	0.45467	-3.75583	0.21481	-3.75583	0.15557		-3.75421	0.41651	-3.75421	0.34332	-3.75421	0.43112	-3.75421	0.22908	-3.75421	0.12917
-3.74171	0.43859	-3.74171	0.42074	-3.74171	0.4715	-3.74171	0.28018	-3.74171	0.31546		-3.74333	0.39559	-3.74333	0.33069	-3.74333	0.45813	-3.74333	0.21668	-3.74333	0.15819		-3.7417	0.41917	-3.7417	0.3452	-3.7417	0.43442	-3.7417	0.23109	-3.7417	0.13181
-3.7292	0.44228	-3.7292	0.42502	-3.7292	0.47772	-3.7292	0.2835	-3.7292	0.32002		-3.73082	0.39831	-3.73082	0.33258	-3.73082	0.46159	-3.73082	0.21857	-3.73082	0.16086		-3.72919	0.42184	-3.72919	0.34707	-3.72919	0.43773	-3.72919	0.2331	-3.72919	0.13445
-3.71669	0.44597	-3.71669	0.4293	-3.71669	0.48393	-3.71669	0.28682	-3.71669	0.32458		-3.71831	0.40103	-3.71831	0.33446	-3.71831	0.46504	-3.71831	0.22045	-3.71831	0.16353		-3.71668	0.4245	-3.71668	0.34894	-3.71668	0.44103	-3.71668	0.23512	-3.71668	0.13709
-3.70419	0.44966	-3.70419	0.43359	-3.70419	0.49015	-3.70419	0.29014	-3.70419	0.32915		-3.7058	0.40374	-3.7058	0.33635	-3.7058	0.46849	-3.7058	0.22234	-3.7058	0.1662		-3.70417	0.42717	-3.70417	0.35082	-3.70417	0.44434	-3.70417	0.23713	-3.70417	0.13973
-3.69168	0.45336	-3.69168	0.43787	-3.69168	0.49637	-3.69168	0.29347	-3.69168	0.33371		-3.6933	0.40646	-3.6933	0.33824	-3.6933	0.47194	-3.6933	0.22423	-3.6933	0.16887		-3.69166	0.42983	-3.69166	0.35269	-3.69166	0.44764	-3.69166	0.23914	-3.69166	0.14237
-3.67917	0.45705	-3.67917	0.44215	-3.67917	0.50258	-3.67917	0.29679	-3.67917	0.33827		-3.68079	0.40917	-3.68079	0.34013	-3.68079	0.47539	-3.68079	0.22612	-3.68079	0.17154		-3.67915	0.4325	-3.67915	0.35456	-3.67915	0.45094	-3.67915	0.24116	-3.67915	0.14501
-3.66666	0.46074	-3.66666	0.44643	-3.66666	0.5088	-3.66666	0.30011	-3.66666	0.34283		-3.66828	0.41189	-3.66828	0.34202	-3.66828	0.47885	-3.66828	0.228	-3.66828	0.17421		-3.66664	0.43516	-3.66664	0.35644	-3.66664	0.45425	-3.66664	0.24317	-3.66664	0.14765
-3.65415	0.46479	-3.65415	0.4511	-3.65415	0.51551	-3.65415	0.30368	-3.65415	0.34771		-3.65578	0.4146	-3.65578	0.34391	-3.65578	0.4823	-3.65578	0.22989	-3.65578	0.17688		-3.65413	0.43782	-3.65413	0.35831	-3.65413	0.45755	-3.65413	0.24519	-3.65413	0.15031
-3.64164	0.47428	-3.64164	0.46147	-3.64164	0.52967	-3.64164	0.3109	-3.64164	0.35728		-3.64327	0.41727	-3.64327	0.34582	-3.64327	0.48563	-3.64327	0.23194	-3.64327	0.17994		-3.64162	0.44033	-3.64162	0.36015	-3.64162	0.46073	-3.64162	0.24735	-3.64162	0.1534
-3.62913	0.48377	-3.62913	0.47184	-3.62913	0.54383	-3.62913	0.31812	-3.62913	0.36685		-3.63076	0.41992	-3.63076	0.34772	-3.63076	0.48894	-3.63076	0.23402	-3.63076	0.18307		-3.62911	0.44284	-3.62911	0.36199	-3.62911	0.46391	-3.62911	0.24951	-3.62911	0.15649
-3.61662	0.49326	-3.61662	0.48221	-3.61662	0.55799	-3.61662	0.32535	-3.61662	0.37643		-3.61825	0.42257	-3.61825	0.34963	-3.61825	0.49225	-3.61825	0.23611	-3.61825	0.1862		-3.6166	0.44535	-3.6166	0.36383	-3.6166	0.46709	-3.6166	0.25167	-3.6166	0.15958
-3.60412	0.50275	-3.60412	0.49258	-3.60412	0.57215	-3.60412	0.33257	-3.60412	0.386		-3.60575	0.42523	-3.60575	0.35154	-3.60575	0.49556	-3.60575	0.23819	-3.60575	0.18933		-3.60409	0.44786	-3.60409	0.36567	-3.60409	0.47027	-3.60409	0.25383	-3.60409	0.16267
-3.59161	0.51224	-3.59161	0.50295	-3.59161	0.58631	-3.59161	0.33979	-3.59161	0.39557		-3.59324	0.42788	-3.59324	0.35345	-3.59324	0.49886	-3.59324	0.24027	-3.59324	0.19245		-3.59158	0.45037	-3.59158	0.36752	-3.59158	0.47345	-3.59158	0.25599	-3.59158	0.16576
-3.5791	0.52173	-3.5791	0.51332	-3.5791	0.60047	-3.5791	0.34702	-3.5791	0.40515		-3.58073	0.43053	-3.58073	0.35535	-3.58073	0.50217	-3.58073	0.24235	-3.58073	0.19558		-3.57907	0.45288	-3.57907	0.36936	-3.57907	0.47663	-3.57907	0.25816	-3.57907	0.16885
-3.56659	0.53122	-3.56659	0.5237	-3.56659	0.61463	-3.56659	0.35424	-3.56659	0.41472		-3.56822	0.43318	-3.56822	0.35726	-3.56822	0.50548	-3.56822	0.24443	-3.56822	0.19871		-3.56656	0.45539	-3.56656	0.3712	-3.56656	0.47981	-3.56656	0.26032	-3.56656	0.17194
-3.55408	0.54072	-3.55408	0.53406	-3.55408	0.62875	-3.55408	0.36148	-3.55408	0.42431		-3.55572	0.43584	-3.55572	0.35917	-3.55572	0.50879	-3.55572	0.24651	-3.55572	0.20183		-3.55405	0.4579	-3.55405	0.37304	-3.55405	0.48299	-3.55405	0.26248	-3.55405	0.17503
-3.54157	0.55066	-3.54157	0.5441	-3.54157	0.63999	-3.54157	0.37027	-3.54157	0.43509		-3.54321	0.43831	-3.54321	0.36103	-3.54321	0.51221	-3.54321	0.24869	-3.54321	0.20527		-3.54154	0.46026	-3.54154	0.37485	-3.54154	0.48603	-3.54154	0.26479	-3.54154	0.17857
-3.52906	0.56059	-3.52906	0.55413	-3.52906	0.65124	-3.52906	0.37906	-3.52906	0.44588		-3.5307	0.44077	-3.5307	0.36288	-3.5307	0.51564	-3.5307	0.25088	-3.5307	0.20874		-3.52903	0.46261	-3.52903	0.37665	-3.52903	0.48906	-3.52903	0.2671	-3.52903	0.18211
-3.51656	0.57053	-3.51656	0.56417	-3.51656	0.66248	-3.51656	0.38784	-3.51656	0.45666		-3.5182	0.44323	-3.5182	0.36474	-3.5182	0.51907	-3.5182	0.25306	-3.5182	0.21221		-3.51652	0.46497	-3.51652	0.37846	-3.51652	0.49209	-3.51652	0.26942	-3.51652	0.18565
-3.50405	0.58047	-3.50405	0.57421	-3.50405	0.67372	-3.50405	0.39663	-3.50405	0.46744		-3.50569	0.44569	-3.50569	0.36659	-3.50569	0.5225	-3.50569	0.25525	-3.50569	0.21568		-3.50401	0.46732	-3.50401	0.38026	-3.50401	0.49512	-3.50401	0.27173	-3.50401	0.18919
-3.49154	0.59041	-3.49154	0.58424	-3.49154	0.68496	-3.49154	0.40542	-3.49154	0.47822		-3.49318	0.44814	-3.49318	0.36845	-3.49318	0.52593	-3.49318	0.25744	-3.49318	0.21915		-3.4915	0.46968	-3.4915	0.38207	-3.4915	0.49816	-3.4915	0.27404	-3.4915	0.19273
-3.47903	0.60035	-3.47903	0.59428	-3.47903	0.6962	-3.47903	0.4142	-3.47903	0.48901		-3.48067	0.4506	-3.48067	0.3703	-3.48067	0.52936	-3.48067	0.25962	-3.48067	0.22262		-3.47899	0.47203	-3.47899	0.38387	-3.47899	0.50119	-3.47899	0.27636	-3.47899	0.19626
-3.46652	0.61028	-3.46652	0.60431	-3.46652	0.70745	-3.46652	0.42299	-3.46652	0.49979		-3.46817	0.45306	-3.46817	0.37215	-3.46817	0.53279	-3.46817	0.26181	-3.46817	0.22609		-3.46648	0.47439	-3.46648	0.38568	-3.46648	0.50422	-3.46648	0.27867	-3.46648	0.1998
-3.45401	0.62022	-3.45401	0.61435	-3.45401	0.71869	-3.45401	0.43178	-3.45401	0.51057		-3.45566	0.45552	-3.45566	0.37401	-3.45566	0.53622	-3.45566	0.26399	-3.45566	0.22956		-3.45397	0.47674	-3.45397	0.38749	-3.45397	0.50725	-3.45397	0.28098	-3.45397	0.20334
-3.4415	0.62382	-3.4415	0.61826	-3.4415	0.72263	-3.4415	0.43659	-3.4415	0.51654		-3.44315	0.45789	-3.44315	0.37587	-3.44315	0.53912	-3.44315	0.26632	-3.44315	0.23337		-3.44146	0.47901	-3.44146	0.38929	-3.44146	0.51018	-3.44146	0.28348	-3.44146	0.20736
-3.42899	0.62719	-3.42899	0.62195	-3.42899	0.7263	-3.42899	0.44126	-3.42899	0.52233		-3.43064	0.46024	-3.43064	0.37774	-3.43064	0.54193	-3.43064	0.26867	-3.43064	0.23724		-3.42895	0.48128	-3.42895	0.3911	-3.42895	0.51309	-3.42895	0.28598	-3.42895	0.21141
-3.41649	0.63055	-3.41649	0.62564	-3.41649	0.72997	-3.41649	0.44593	-3.41649	0.52812		-3.41814	0.4626	-3.41814	0.37961	-3.41814	0.54474	-3.41814	0.27102	-3.41814	0.24111		-3.41644	0.48354	-3.41644	0.3929	-3.41644	0.51601	-3.41644	0.28848	-3.41644	0.21545
-3.40398	0.63392	-3.40398	0.62932	-3.40398	0.73364	-3.40398	0.4506	-3.40398	0.53391		-3.40563	0.46495	-3.40563	0.38147	-3.40563	0.54755	-3.40563	0.27337	-3.40563	0.24497		-3.40393	0.4858	-3.40393	0.39471	-3.40393	0.51893	-3.40393	0.29098	-3.40393	0.2195
-3.39147	0.63729	-3.39147	0.63301	-3.39147	0.73732	-3.39147	0.45526	-3.39147	0.5397		-3.39312	0.46731	-3.39312	0.38334	-3.39312	0.55036	-3.39312	0.27572	-3.39312	0.24884		-3.39142	0.48807	-3.39142	0.39652	-3.39142	0.52185	-3.39142	0.29348	-3.39142	0.22354
-3.37896	0.64066	-3.37896	0.6367	-3.37896	0.74099	-3.37896	0.45993	-3.37896	0.54549		-3.38061	0.46966	-3.38061	0.3852	-3.38061	0.55317	-3.38061	0.27807	-3.38061	0.25271		-3.37891	0.49033	-3.37891	0.39832	-3.37891	0.52477	-3.37891	0.29598	-3.37891	0.22759
-3.36645	0.64403	-3.36645	0.64039	-3.36645	0.74466	-3.36645	0.4646	-3.36645	0.55128		-3.36811	0.47202	-3.36811	0.38707	-3.36811	0.55598	-3.36811	0.28042	-3.36811	0.25658		-3.3664	0.4926	-3.3664	0.40013	-3.3664	0.52769	-3.3664	0.29848	-3.3664	0.23163
-3.35394	0.64739	-3.35394	0.64408	-3.35394	0.74833	-3.35394	0.46927	-3.35394	0.55707		-3.3556	0.47437	-3.3556	0.38893	-3.3556	0.55879	-3.3556	0.28276	-3.3556	0.26044		-3.35389	0.49486	-3.35389	0.40193	-3.35389	0.5306	-3.35389	0.30099	-3.35389	0.23568
-3.34143	0.64731	-3.34143	0.64454	-3.34143	0.74864	-3.34143	0.47121	-3.34143	0.56016		-3.34309	0.47665	-3.34309	0.39079	-3.34309	0.56159	-3.34309	0.28524	-3.34309	0.26464		-3.34138	0.49701	-3.34138	0.40369	-3.34138	0.53334	-3.34138	0.30362	-3.34138	0.24012
-3.32893	0.6469	-3.32893	0.64471	-3.32893	0.74863	-3.32893	0.47291	-3.32893	0.563		-3.33059	0.4789	-3.33059	0.39265	-3.33059	0.56438	-3.33059	0.28775	-3.33059	0.26892		-3.32887	0.49917	-3.32887	0.40546	-3.32887	0.53608	-3.32887	0.30626	-3.32887	0.24455
-3.31642	0.6465	-3.31642	0.64487	-3.31642	0.74862	-3.31642	0.4746	-3.31642	0.56583		-3.31808	0.48116	-3.31808	0.39451	-3.31808	0.56718	-3.31808	0.29026	-3.31808	0.27319		-3.31636	0.50132	-3.31636	0.40722	-3.31636	0.53882	-3.31636	0.30889	-3.31636	0.24899
-3.30391	0.6461	-3.30391	0.64504	-3.30391	0.74861	-3.30391	0.4763	-3.30391	0.56867		-3.30557	0.48342	-3.30557	0.39637	-3.30557	0.56997	-3.30557	0.29276	-3.30557	0.27746		-3.30385	0.50347	-3.30385	0.40898	-3.30385	0.54155	-3.30385	0.31153	-3.30385	0.25342
-3.2914	0.64569	-3.2914	0.64521	-3.2914	0.7486	-3.2914	0.47799	-3.2914	0.5715		-3.29306	0.48567	-3.29306	0.39823	-3.29306	0.57276	-3.29306	0.29527	-3.29306	0.28174		-3.29134	0.50562	-3.29134	0.41074	-3.29134	0.54429	-3.29134	0.31416	-3.29134	0.25786
-3.27889	0.64529	-3.27889	0.64537	-3.27889	0.74859	-3.27889	0.47969	-3.27889	0.57434		-3.28056	0.48793	-3.28056	0.40009	-3.28056	0.57556	-3.28056	0.29778	-3.28056	0.28601		-3.27883	0.50777	-3.27883	0.4125	-3.27883	0.54703	-3.27883	0.3168	-3.27883	0.2623
-3.26638	0.64488	-3.26638	0.64554	-3.26638	0.74858	-3.26638	0.48138	-3.26638	0.57718		-3.26805	0.49019	-3.26805	0.40194	-3.26805	0.57835	-3.26805	0.30028	-3.26805	0.29029		-3.26632	0.50992	-3.26632	0.41426	-3.26632	0.54976	-3.26632	0.31943	-3.26632	0.26673
-3.25387	0.64448	-3.25387	0.64571	-3.25387	0.74857	-3.25387	0.48308	-3.25387	0.58001		-3.25554	0.49244	-3.25554	0.4038	-3.25554	0.58114	-3.25554	0.30279	-3.25554	0.29456		-3.25381	0.51208	-3.25381	0.41603	-3.25381	0.5525	-3.25381	0.32207	-3.25381	0.27117
-3.24136	0.64252	-3.24136	0.64432	-3.24136	0.74681	-3.24136	0.48345	-3.24136	0.5817		-3.24303	0.49466	-3.24303	0.40566	-3.24303	0.58386	-3.24303	0.30545	-3.24303	0.2992		-3.2413	0.51415	-3.2413	0.41776	-3.2413	0.55509	-3.2413	0.32486	-3.2413	0.276
-3.22886	0.64053	-3.22886	0.64289	-3.22886	0.74501	-3.22886	0.4838	-3.22886	0.58335		-3.23053	0.49686	-3.23053	0.40751	-3.23053	0.58654	-3.23053	0.30817	-3.23053	0.30394		-3.22879	0.51622	-3.22879	0.41949	-3.22879	0.55768	-3.22879	0.32766	-3.22879	0.28085
-3.21635	0.63853	-3.21635	0.64146	-3.21635	0.74321	-3.21635	0.48414	-3.21635	0.58501		-3.21802	0.49906	-3.21802	0.40936	-3.21802	0.58923	-3.21802	0.31088	-3.21802	0.30869		-3.21628	0.51829	-3.21628	0.42123	-3.21628	0.56026	-3.21628	0.33046	-3.21628	0.2857
-3.20384	0.63654	-3.20384	0.64003	-3.20384	0.7414	-3.20384	0.48448	-3.20384	0.58666		-3.20551	0.50126	-3.20551	0.41121	-3.20551	0.59192	-3.20551	0.31359	-3.20551	0.31343		-3.20377	0.52036	-3.20377	0.42296	-3.20377	0.56284	-3.20377	0.33326	-3.20377	0.29055
-3.19133	0.63454	-3.19133	0.6386	-3.19133	0.7396	-3.19133	0.48482	-3.19133	0.58832		-3.19301	0.50347	-3.19301	0.41307	-3.19301	0.59461	-3.19301	0.3163	-3.19301	0.31818		-3.19126	0.52242	-3.19126	0.42469	-3.19126	0.56543	-3.19126	0.33606	-3.19126	0.29539
-3.17882	0.63255	-3.17882	0.63717	-3.17882	0.7378	-3.17882	0.48517	-3.17882	0.58998		-3.1805	0.50567	-3.1805	0.41492	-3.1805	0.5973	-3.1805	0.31901	-3.1805	0.32293		-3.17875	0.52449	-3.17875	0.42643	-3.17875	0.56801	-3.17875	0.33886	-3.17875	0.30024
-3.16631	0.63055	-3.16631	0.63574	-3.16631	0.73599	-3.16631	0.48551	-3.16631	0.59163		-3.16799	0.50787	-3.16799	0.41677	-3.16799	0.59999	-3.16799	0.32172	-3.16799	0.32767		-3.16624	0.52656	-3.16624	0.42816	-3.16624	0.5706	-3.16624	0.34166	-3.16624	0.30509
-3.1538	0.62855	-3.1538	0.63431	-3.1538	0.73419	-3.1538	0.48585	-3.1538	0.59329		-3.15548	0.51007	-3.15548	0.41862	-3.15548	0.60268	-3.15548	0.32444	-3.15548	0.33242		-3.15373	0.52863	-3.15373	0.4299	-3.15373	0.57318	-3.15373	0.34446	-3.15373	0.30994
-3.1413	0.62628	-3.1413	0.63256	-3.1413	0.73204	-3.1413	0.48595	-3.1413	0.59493		-3.14298	0.51217	-3.14298	0.42041	-3.14298	0.60518	-3.14298	0.32724	-3.14298	0.33742		-3.14122	0.53061	-3.14122	0.43157	-3.14122	0.5756	-3.14122	0.34739	-3.14122	0.3151
-3.12879	0.62399	-3.12879	0.63079	-3.12879	0.72986	-3.12879	0.48603	-3.12879	0.59658		-3.13047	0.51425	-3.13047	0.42219	-3.13047	0.60764	-3.13047	0.33007	-3.13047	0.34248		-3.12871	0.53257	-3.12871	0.43324	-3.12871	0.578	-3.12871	0.35032	-3.12871	0.32029
-3.11628	0.6217	-3.11628	0.62902	-3.11628	0.72768	-3.11628	0.48612	-3.11628	0.59822		-3.11796	0.51633	-3.11796	0.42398	-3.11796	0.6101	-3.11796	0.33289	-3.11796	0.34754		-3.1162	0.53454	-3.1162	0.43491	-3.1162	0.5804	-3.1162	0.35326	-3.1162	0.32549
-3.10377	0.6194	-3.10377	0.62725	-3.10377	0.7255	-3.10377	0.4862	-3.10377	0.59987		-3.10545	0.51841	-3.10545	0.42576	-3.10545	0.61257	-3.10545	0.33571	-3.10545	0.3526		-3.10369	0.53651	-3.10369	0.43658	-3.10369	0.5828	-3.10369	0.35619	-3.10369	0.33068
-3.09126	0.61711	-3.09126	0.62548	-3.09126	0.72332	-3.09126	0.48628	-3.09126	0.60151		-3.09295	0.52049	-3.09295	0.42754	-3.09295	0.61503	-3.09295	0.33854	-3.09295	0.35766		-3.09118	0.53848	-3.09118	0.43825	-3.09118	0.5852	-3.09118	0.35913	-3.09118	0.33587
-3.07875	0.61482	-3.07875	0.62372	-3.07875	0.72114	-3.07875	0.48637	-3.07875	0.60316		-3.08044	0.52257	-3.08044	0.42932	-3.08044	0.61749	-3.08044	0.34136	-3.08044	0.36272		-3.07867	0.54044	-3.07867	0.43992	-3.07867	0.58761	-3.07867	0.36206	-3.07867	0.34106
-3.06624	0.61252	-3.06624	0.62195	-3.06624	0.71896	-3.06624	0.48645	-3.06624	0.60481		-3.06793	0.52465	-3.06793	0.4311	-3.06793	0.61995	-3.06793	0.34419	-3.06793	0.36778		-3.06616	0.54241	-3.06616	0.44159	-3.06616	0.59001	-3.06616	0.365	-3.06616	0.34626
-3.05374	0.61023	-3.05374	0.62018	-3.05374	0.71678	-3.05374	0.48653	-3.05374	0.60645		-3.05543	0.52672	-3.05543	0.43288	-3.05543	0.62241	-3.05543	0.34701	-3.05543	0.37284		-3.05365	0.54438	-3.05365	0.44326	-3.05365	0.59241	-3.05365	0.36793	-3.05365	0.35145
-3.04123	0.61189	-3.04123	0.62218	-3.04123	0.71826	-3.04123	0.48992	-3.04123	0.61198		-3.04292	0.52869	-3.04292	0.43452	-3.04292	0.62472	-3.04292	0.34993	-3.04292	0.37817		-3.04114	0.54619	-3.04114	0.44481	-3.04114	0.59461	-3.04114	0.37093	-3.04114	0.35685
-3.02872	0.6141	-3.02872	0.62472	-3.02872	0.72026	-3.02872	0.49378	-3.02872	0.61806		-3.03041	0.53063	-3.03041	0.43611	-3.03041	0.62699	-3.03041	0.35288	-3.03041	0.38359		-3.02863	0.54799	-3.02863	0.44634	-3.02863	0.59677	-3.02863	0.37394	-3.02863	0.36229
-3.01621	0.61632	-3.01621	0.62725	-3.01621	0.72225	-3.01621	0.49763	-3.01621	0.62414		-3.0179	0.53257	-3.0179	0.43771	-3.0179	0.62926	-3.0179	0.35583	-3.0179	0.389		-3.01612	0.54978	-3.01612	0.44788	-3.01612	0.59894	-3.01612	0.37694	-3.01612	0.36772
-3.0037	0.61853	-3.0037	0.62979	-3.0037	0.72425	-3.0037	0.50148	-3.0037	0.63022		-3.0054	0.53451	-3.0054	0.43931	-3.0054	0.63153	-3.0054	0.35877	-3.0054	0.39442		-3.00361	0.55157	-3.00361	0.44941	-3.00361	0.60111	-3.00361	0.37995	-3.00361	0.37316
-2.99119	0.62075	-2.99119	0.63232	-2.99119	0.72624	-2.99119	0.50533	-2.99119	0.6363		-2.99289	0.53645	-2.99289	0.44091	-2.99289	0.63379	-2.99289	0.36172	-2.99289	0.39983		-2.9911	0.55337	-2.9911	0.45095	-2.9911	0.60328	-2.9911	0.38296	-2.9911	0.37859
-2.97868	0.62296	-2.97868	0.63486	-2.97868	0.72823	-2.97868	0.50919	-2.97868	0.64237		-2.98038	0.53839	-2.98038	0.44251	-2.98038	0.63606	-2.98038	0.36467	-2.98038	0.40524		-2.97859	0.55516	-2.97859	0.45248	-2.97859	0.60544	-2.97859	0.38597	-2.97859	0.38403
-2.96617	0.62518	-2.96617	0.63739	-2.96617	0.73023	-2.96617	0.51304	-2.96617	0.64845		-2.96787	0.54032	-2.96787	0.4441	-2.96787	0.63833	-2.96787	0.36761	-2.96787	0.41066		-2.96608	0.55695	-2.96608	0.45401	-2.96608	0.60761	-2.96608	0.38897	-2.96608	0.38946
-2.95367	0.62739	-2.95367	0.63993	-2.95367	0.73222	-2.95367	0.51689	-2.95367	0.65453		-2.95537	0.54226	-2.95537	0.4457	-2.95537	0.6406	-2.95537	0.37056	-2.95537	0.41607		-2.95357	0.55875	-2.95357	0.45555	-2.95357	0.60977	-2.95357	0.39198	-2.95357	0.3949
-2.94116	0.63304	-2.94116	0.64451	-2.94116	0.73422	-2.94116	0.52361	-2.94116	0.66094		-2.94286	0.54407	-2.94286	0.4472	-2.94286	0.64267	-2.94286	0.37356	-2.94286	0.42173		-2.94106	0.5604	-2.94106	0.45696	-2.94106	0.61177	-2.94106	0.39505	-2.94106	0.40059
-2.92865	0.63939	-2.92865	0.64951	-2.92865	0.73621	-2.92865	0.53093	-2.92865	0.66743		-2.93035	0.54584	-2.93035	0.44867	-2.93035	0.64466	-2.93035	0.37659	-2.93035	0.42747		-2.92855	0.56203	-2.92855	0.45834	-2.92855	0.61372	-2.92855	0.39814	-2.92855	0.40633
-2.91614	0.64575	-2.91614	0.65452	-2.91614	0.73821	-2.91614	0.53824	-2.91614	0.67391		-2.91784	0.54761	-2.91784	0.45014	-2.91784	0.64665	-2.91784	0.37961	-2.91784	0.43321		-2.91604	0.56365	-2.91604	0.45973	-2.91604	0.61568	-2.91604	0.40123	-2.91604	0.41208
-2.90363	0.65211	-2.90363	0.65952	-2.90363	0.7402	-2.90363	0.54556	-2.90363	0.68039		-2.90534	0.54937	-2.90534	0.4516	-2.90534	0.64865	-2.90534	0.38264	-2.90534	0.43895		-2.90353	0.56528	-2.90353	0.46111	-2.90353	0.61763	-2.90353	0.40432	-2.90353	0.41782
-2.89112	0.65847	-2.89112	0.66453	-2.89112	0.7422	-2.89112	0.55288	-2.89112	0.68687		-2.89283	0.55114	-2.89283	0.45307	-2.89283	0.65064	-2.89283	0.38566	-2.89283	0.44469		-2.89102	0.56691	-2.89102	0.4625	-2.89102	0.61959	-2.89102	0.40741	-2.89102	0.42357
-2.87861	0.66483	-2.87861	0.66953	-2.87861	0.74419	-2.87861	0.56019	-2.87861	0.69336		-2.88032	0.5529	-2.88032	0.45453	-2.88032	0.65264	-2.88032	0.38869	-2.88032	0.45043		-2.87851	0.56853	-2.87851	0.46388	-2.87851	0.62154	-2.87851	0.4105	-2.87851	0.42932
-2.86611	0.67119	-2.86611	0.67454	-2.86611	0.74618	-2.86611	0.56751	-2.86611	0.69984		-2.86782	0.55467	-2.86782	0.456	-2.86782	0.65463	-2.86782	0.39171	-2.86782	0.45618		-2.866	0.57016	-2.866	0.46527	-2.866	0.62349	-2.866	0.41359	-2.866	0.43506
-2.8536	0.67755	-2.8536	0.67954	-2.8536	0.74818	-2.8536	0.57482	-2.8536	0.70632		-2.85531	0.55643	-2.85531	0.45746	-2.85531	0.65663	-2.85531	0.39474	-2.85531	0.46192		-2.85349	0.57178	-2.85349	0.46665	-2.85349	0.62545	-2.85349	0.41668	-2.85349	0.44081
-2.84109	0.67837	-2.84109	0.67974	-2.84109	0.74699	-2.84109	0.57726	-2.84109	0.70722		-2.8428	0.55809	-2.8428	0.45881	-2.8428	0.65842	-2.8428	0.39781	-2.8428	0.46792		-2.84098	0.57327	-2.84098	0.4679	-2.84098	0.62722	-2.84098	0.41981	-2.84098	0.44684
-2.82858	0.67763	-2.82858	0.67858	-2.82858	0.7449	-2.82858	0.57831	-2.82858	0.70653		-2.83029	0.55969	-2.83029	0.46011	-2.83029	0.66011	-2.83029	0.4009	-2.83029	0.47404		-2.82847	0.57475	-2.82847	0.46912	-2.82847	0.62898	-2.82847	0.42295	-2.82847	0.45291
-2.81607	0.67689	-2.81607	0.67741	-2.81607	0.74281	-2.81607	0.57935	-2.81607	0.70585		-2.81779	0.56129	-2.81779	0.4614	-2.81779	0.66181	-2.81779	0.404	-2.81779	0.48016		-2.81596	0.57622	-2.81596	0.47035	-2.81596	0.63073	-2.81596	0.42609	-2.81596	0.45898
-2.80356	0.67615	-2.80356	0.67625	-2.80356	0.74072	-2.80356	0.5804	-2.80356	0.70516		-2.80528	0.56289	-2.80528	0.4627	-2.80528	0.6635	-2.80528	0.40709	-2.80528	0.48629		-2.80345	0.57769	-2.80345	0.47158	-2.80345	0.63248	-2.80345	0.42923	-2.80345	0.46504
-2.79105	0.67541	-2.79105	0.67509	-2.79105	0.73863	-2.79105	0.58145	-2.79105	0.70447		-2.79277	0.56449	-2.79277	0.46399	-2.79277	0.6652	-2.79277	0.41019	-2.79277	0.49241		-2.79094	0.57917	-2.79094	0.4728	-2.79094	0.63423	-2.79094	0.43237	-2.79094	0.47111
-2.77854	0.67466	-2.77854	0.67392	-2.77854	0.73654	-2.77854	0.5825	-2.77854	0.70379		-2.78026	0.56609	-2.78026	0.46529	-2.78026	0.66689	-2.78026	0.41328	-2.78026	0.49853		-2.77843	0.58064	-2.77843	0.47403	-2.77843	0.63599	-2.77843	0.43551	-2.77843	0.47718
-2.76604	0.67392	-2.76604	0.67275	-2.76604	0.73445	-2.76604	0.58355	-2.76604	0.7031		-2.76776	0.56769	-2.76776	0.46658	-2.76776	0.66859	-2.76776	0.41637	-2.76776	0.50465		-2.76592	0.58211	-2.76592	0.47525	-2.76592	0.63774	-2.76592	0.43865	-2.76592	0.48325
-2.75353	0.67318	-2.75353	0.67159	-2.75353	0.73236	-2.75353	0.5846	-2.75353	0.70242		-2.75525	0.56929	-2.75525	0.46787	-2.75525	0.67028	-2.75525	0.41947	-2.75525	0.51078		-2.75341	0.58359	-2.75341	0.47648	-2.75341	0.63949	-2.75341	0.44179	-2.75341	0.48932
-2.74102	0.67047	-2.74102	0.66907	-2.74102	0.72979	-2.74102	0.58378	-2.74102	0.70066		-2.74274	0.57083	-2.74274	0.46904	-2.74274	0.67191	-2.74274	0.42265	-2.74274	0.51722		-2.7409	0.58505	-2.7409	0.47766	-2.7409	0.64123	-2.7409	0.44509	-2.7409	0.49587
-2.72851	0.66738	-2.72851	0.66629	-2.72851	0.72713	-2.72851	0.58259	-2.72851	0.6987		-2.73024	0.57233	-2.73024	0.47014	-2.73024	0.6735	-2.73024	0.42589	-2.73024	0.52387		-2.72839	0.58651	-2.72839	0.47884	-2.72839	0.64295	-2.72839	0.44842	-2.72839	0.50252
-2.716	0.6643	-2.716	0.6635	-2.716	0.72446	-2.716	0.58141	-2.716	0.69673		-2.71773	0.57383	-2.71773	0.47124	-2.71773	0.6751	-2.71773	0.42913	-2.71773	0.53051		-2.71588	0.58796	-2.71588	0.48001	-2.71588	0.64468	-2.71588	0.45175	-2.71588	0.50916
-2.70349	0.66121	-2.70349	0.66072	-2.70349	0.72179	-2.70349	0.58023	-2.70349	0.69477		-2.70522	0.57533	-2.70522	0.47233	-2.70522	0.67669	-2.70522	0.43237	-2.70522	0.53715		-2.70337	0.58942	-2.70337	0.48119	-2.70337	0.64641	-2.70337	0.45508	-2.70337	0.51581
-2.69098	0.65812	-2.69098	0.65794	-2.69098	0.71913	-2.69098	0.57905	-2.69098	0.69281		-2.69271	0.57683	-2.69271	0.47343	-2.69271	0.67828	-2.69271	0.43561	-2.69271	0.54379		-2.69086	0.59088	-2.69086	0.48236	-2.69086	0.64813	-2.69086	0.45842	-2.69086	0.52245
-2.67848	0.65503	-2.67848	0.65515	-2.67848	0.71646	-2.67848	0.57787	-2.67848	0.69085		-2.68021	0.57833	-2.68021	0.47452	-2.68021	0.67987	-2.68021	0.43885	-2.68021	0.55043		-2.67835	0.59234	-2.67835	0.48354	-2.67835	0.64986	-2.67835	0.46175	-2.67835	0.5291
-2.66597	0.65195	-2.66597	0.65237	-2.66597	0.7138	-2.66597	0.57669	-2.66597	0.68888		-2.6677	0.57983	-2.6677	0.47562	-2.6677	0.68146	-2.6677	0.44209	-2.6677	0.55707		-2.66584	0.5938	-2.66584	0.48471	-2.66584	0.65159	-2.66584	0.46508	-2.66584	0.53574
-2.65346	0.64886	-2.65346	0.64959	-2.65346	0.71113	-2.65346	0.57551	-2.65346	0.68692		-2.65519	0.58133	-2.65519	0.47672	-2.65519	0.68305	-2.65519	0.44533	-2.65519	0.56371		-2.65333	0.59526	-2.65333	0.48589	-2.65333	0.65331	-2.65333	0.46841	-2.65333	0.54239
-2.64095	0.64476	-2.64095	0.64614	-2.64095	0.7084	-2.64095	0.57352	-2.64095	0.68493		-2.64268	0.58277	-2.64268	0.47781	-2.64268	0.68455	-2.64268	0.44864	-2.64268	0.57056		-2.64082	0.59674	-2.64082	0.48707	-2.64082	0.65507	-2.64082	0.47192	-2.64082	0.54945
-2.62844	0.64038	-2.62844	0.64251	-2.62844	0.70564	-2.62844	0.5713	-2.62844	0.68294		-2.63018	0.58418	-2.63018	0.4789	-2.63018	0.68601	-2.63018	0.45198	-2.63018	0.57749		-2.62831	0.59823	-2.62831	0.48826	-2.62831	0.65683	-2.62831	0.47548	-2.62831	0.55663
-2.61593	0.636	-2.61593	0.63889	-2.61593	0.70288	-2.61593	0.56909	-2.61593	0.68095		-2.61767	0.58559	-2.61767	0.47999	-2.61767	0.68746	-2.61767	0.45532	-2.61767	0.58443		-2.6158	0.59972	-2.6158	0.48945	-2.6158	0.6586	-2.6158	0.47904	-2.6158	0.5638
-2.60342	0.63163	-2.60342	0.63526	-2.60342	0.70013	-2.60342	0.56688	-2.60342	0.67896		-2.60516	0.587	-2.60516	0.48108	-2.60516	0.68892	-2.60516	0.45865	-2.60516	0.59137		-2.60329	0.6012	-2.60329	0.49064	-2.60329	0.66036	-2.60329	0.48259	-2.60329	0.57098
-2.59091	0.62725	-2.59091	0.63163	-2.59091	0.69737	-2.59091	0.56467	-2.59091	0.67697		-2.59265	0.5884	-2.59265	0.48218	-2.59265	0.69038	-2.59265	0.46199	-2.59265	0.59831		-2.59078	0.60269	-2.59078	0.49183	-2.59078	0.66212	-2.59078	0.48615	-2.59078	0.57815
-2.57841	0.62287	-2.57841	0.62801	-2.57841	0.69462	-2.57841	0.56245	-2.57841	0.67498		-2.58015	0.58981	-2.58015	0.48327	-2.58015	0.69184	-2.58015	0.46533	-2.58015	0.60524		-2.57827	0.60418	-2.57827	0.49302	-2.57827	0.66389	-2.57827	0.48971	-2.57827	0.58533
-2.5659	0.6185	-2.5659	0.62438	-2.5659	0.69186	-2.5659	0.56024	-2.5659	0.67299		-2.56764	0.59122	-2.56764	0.48436	-2.56764	0.6933	-2.56764	0.46867	-2.56764	0.61218		-2.56576	0.60567	-2.56576	0.49421	-2.56576	0.66565	-2.56576	0.49326	-2.56576	0.59251
-2.55339	0.61412	-2.55339	0.62075	-2.55339	0.68911	-2.55339	0.55803	-2.55339	0.671		-2.55513	0.59263	-2.55513	0.48546	-2.55513	0.69475	-2.55513	0.47201	-2.55513	0.61912		-2.55325	0.60715	-2.55325	0.4954	-2.55325	0.66742	-2.55325	0.49682	-2.55325	0.59968
-2.54088	0.60964	-2.54088	0.61744	-2.54088	0.68746	-2.54088	0.55602	-2.54088	0.67045		-2.54263	0.59399	-2.54263	0.48661	-2.54263	0.69619	-2.54263	0.47542	-2.54263	0.62606		-2.54074	0.60854	-2.54074	0.49656	-2.54074	0.66916	-2.54074	0.50043	-2.54074	0.60682
-2.52837	0.60513	-2.52837	0.61424	-2.52837	0.68621	-2.52837	0.55407	-2.52837	0.67041		-2.53012	0.59532	-2.53012	0.48781	-2.53012	0.69762	-2.53012	0.47885	-2.53012	0.63301		-2.52823	0.60989	-2.52823	0.49772	-2.52823	0.6709	-2.52823	0.50405	-2.52823	0.61395
-2.51586	0.60062	-2.51586	0.61103	-2.51586	0.68495	-2.51586	0.55213	-2.51586	0.67037		-2.51761	0.59665	-2.51761	0.48901	-2.51761	0.69905	-2.51761	0.48229	-2.51761	0.63995		-2.51572	0.61125	-2.51572	0.49887	-2.51572	0.67264	-2.51572	0.50767	-2.51572	0.62108
-2.50335	0.5961	-2.50335	0.60783	-2.50335	0.68369	-2.50335	0.55019	-2.50335	0.67033		-2.5051	0.59798	-2.5051	0.49021	-2.5051	0.70048	-2.5051	0.48573	-2.5051	0.6469		-2.50321	0.6126	-2.50321	0.50002	-2.50321	0.67437	-2.50321	0.5113	-2.50321	0.62821
-2.49085	0.59159	-2.49085	0.60463	-2.49085	0.68244	-2.49085	0.54825	-2.49085	0.67029		-2.4926	0.59931	-2.4926	0.4914	-2.4926	0.70191	-2.4926	0.48917	-2.4926	0.65385		-2.49069	0.61395	-2.49069	0.50117	-2.49069	0.67611	-2.49069	0.51492	-2.49069	0.63533
-2.47834	0.58708	-2.47834	0.60143	-2.47834	0.68118	-2.47834	0.54631	-2.47834	0.67025		-2.48009	0.60064	-2.48009	0.4926	-2.48009	0.70334	-2.48009	0.49261	-2.48009	0.66079		-2.47818	0.6153	-2.47818	0.50232	-2.47818	0.67785	-2.47818	0.51855	-2.47818	0.64246
-2.46583	0.58257	-2.46583	0.59822	-2.46583	0.67993	-2.46583	0.54437	-2.46583	0.67021		-2.46758	0.60197	-2.46758	0.4938	-2.46758	0.70477	-2.46758	0.49605	-2.46758	0.66774		-2.46567	0.61665	-2.46567	0.50347	-2.46567	0.67959	-2.46567	0.52217	-2.46567	0.64959
-2.45332	0.57805	-2.45332	0.59502	-2.45332	0.67867	-2.45332	0.54243	-2.45332	0.67017		-2.45507	0.6033	-2.45507	0.495	-2.45507	0.7062	-2.45507	0.49949	-2.45507	0.67468		-2.45316	0.61801	-2.45316	0.50462	-2.45316	0.68133	-2.45316	0.52579	-2.45316	0.65672
-2.44081	0.57637	-2.44081	0.59508	-2.44081	0.68143	-2.44081	0.54374	-2.44081	0.67512		-2.44257	0.60452	-2.44257	0.49616	-2.44257	0.70762	-2.44257	0.50289	-2.44257	0.68134		-2.44065	0.61917	-2.44065	0.5057	-2.44065	0.683	-2.44065	0.52934	-2.44065	0.66349
-2.4283	0.57594	-2.4283	0.59659	-2.4283	0.68599	-2.4283	0.54649	-2.4283	0.68231		-2.43006	0.60566	-2.43006	0.4973	-2.43006	0.70905	-2.43006	0.50627	-2.43006	0.68779		-2.42814	0.62026	-2.42814	0.50675	-2.42814	0.68465	-2.42814	0.53285	-2.42814	0.6701
-2.41579	0.57552	-2.41579	0.59811	-2.41579	0.69055	-2.41579	0.54925	-2.41579	0.6895		-2.41755	0.60679	-2.41755	0.49844	-2.41755	0.71048	-2.41755	0.50966	-2.41755	0.69424		-2.41563	0.62135	-2.41563	0.5078	-2.41563	0.6863	-2.41563	0.53636	-2.41563	0.67672
-2.40329	0.57509	-2.40329	0.59962	-2.40329	0.6951	-2.40329	0.55201	-2.40329	0.69669		-2.40505	0.60793	-2.40505	0.49958	-2.40505	0.71191	-2.40505	0.51304	-2.40505	0.70069		-2.40312	0.62243	-2.40312	0.50884	-2.40312	0.68795	-2.40312	0.53986	-2.40312	0.68334
-2.39078	0.57466	-2.39078	0.60113	-2.39078	0.69966	-2.39078	0.55477	-2.39078	0.70388		-2.39254	0.60907	-2.39254	0.50072	-2.39254	0.71334	-2.39254	0.51642	-2.39254	0.70714		-2.39061	0.62352	-2.39061	0.50989	-2.39061	0.6896	-2.39061	0.54337	-2.39061	0.68995
-2.37827	0.57424	-2.37827	0.60265	-2.37827	0.70422	-2.37827	0.55753	-2.37827	0.71106		-2.38003	0.61021	-2.38003	0.50185	-2.38003	0.71477	-2.38003	0.5198	-2.38003	0.71359		-2.3781	0.6246	-2.3781	0.51094	-2.3781	0.69124	-2.3781	0.54688	-2.3781	0.69657
-2.36576	0.57381	-2.36576	0.60416	-2.36576	0.70878	-2.36576	0.56028	-2.36576	0.71825		-2.36752	0.61134	-2.36752	0.50299	-2.36752	0.7162	-2.36752	0.52319	-2.36752	0.72004		-2.36559	0.62569	-2.36559	0.51199	-2.36559	0.69289	-2.36559	0.55039	-2.36559	0.70319
-2.35325	0.57339	-2.35325	0.60567	-2.35325	0.71334	-2.35325	0.56304	-2.35325	0.72544		-2.35502	0.61248	-2.35502	0.50413	-2.35502	0.71763	-2.35502	0.52657	-2.35502	0.72649		-2.35308	0.62677	-2.35308	0.51304	-2.35308	0.69454	-2.35308	0.5539	-2.35308	0.7098
-2.34074	0.57568	-2.34074	0.6096	-2.34074	0.71892	-2.34074	0.56855	-2.34074	0.73448		-2.34251	0.61349	-2.34251	0.50521	-2.34251	0.71902	-2.34251	0.52987	-2.34251	0.73255		-2.34057	0.62763	-2.34057	0.51399	-2.34057	0.69613	-2.34057	0.55723	-2.34057	0.71581
-2.32823	0.57949	-2.32823	0.61488	-2.32823	0.72506	-2.32823	0.5756	-2.32823	0.74455		-2.33	0.6144	-2.33	0.50625	-2.33	0.72037	-2.33	0.53311	-2.33	0.73828		-2.32806	0.62842	-2.32806	0.51491	-2.32806	0.69771	-2.32806	0.5605	-2.32806	0.72162
-2.31572	0.5833	-2.31572	0.62016	-2.31572	0.73121	-2.31572	0.58265	-2.31572	0.75463		-2.31749	0.6153	-2.31749	0.50728	-2.31749	0.72173	-2.31749	0.53634	-2.31749	0.74401		-2.31555	0.6292	-2.31555	0.51583	-2.31555	0.69928	-2.31555	0.56378	-2.31555	0.72743
-2.30322	0.58711	-2.30322	0.62544	-2.30322	0.73737	-2.30322	0.5897	-2.30322	0.7647		-2.30499	0.6162	-2.30499	0.50832	-2.30499	0.72309	-2.30499	0.53958	-2.30499	0.74973		-2.30304	0.62999	-2.30304	0.51675	-2.30304	0.70086	-2.30304	0.56705	-2.30304	0.73324
-2.29071	0.59092	-2.29071	0.63071	-2.29071	0.74352	-2.29071	0.59675	-2.29071	0.77478		-2.29248	0.61711	-2.29248	0.50935	-2.29248	0.72444	-2.29248	0.54281	-2.29248	0.75546		-2.29053	0.63077	-2.29053	0.51767	-2.29053	0.70243	-2.29053	0.57032	-2.29053	0.73906
-2.2782	0.59473	-2.2782	0.63599	-2.2782	0.74967	-2.2782	0.6038	-2.2782	0.78486		-2.27997	0.61801	-2.27997	0.51039	-2.27997	0.7258	-2.27997	0.54605	-2.27997	0.76119		-2.27802	0.63156	-2.27802	0.51858	-2.27802	0.704	-2.27802	0.5736	-2.27802	0.74487
-2.26569	0.59854	-2.26569	0.64127	-2.26569	0.75582	-2.26569	0.61085	-2.26569	0.79493		-2.26746	0.61891	-2.26746	0.51142	-2.26746	0.72716	-2.26746	0.54929	-2.26746	0.76691		-2.26551	0.63234	-2.26551	0.5195	-2.26551	0.70558	-2.26551	0.57687	-2.26551	0.75068
-2.25318	0.60235	-2.25318	0.64654	-2.25318	0.76197	-2.25318	0.6179	-2.25318	0.80501		-2.25496	0.61982	-2.25496	0.51245	-2.25496	0.72852	-2.25496	0.55252	-2.25496	0.77264		-2.253	0.63313	-2.253	0.52042	-2.253	0.70715	-2.253	0.58015	-2.253	0.75649
-2.24067	0.6062	-2.24067	0.65148	-2.24067	0.76675	-2.24067	0.62492	-2.24067	0.81322		-2.24245	0.62067	-2.24245	0.51348	-2.24245	0.72998	-2.24245	0.55576	-2.24245	0.77821		-2.24049	0.63388	-2.24049	0.52136	-2.24049	0.70884	-2.24049	0.58344	-2.24049	0.76211
-2.22816	0.61007	-2.22816	0.65628	-2.22816	0.77096	-2.22816	0.63192	-2.22816	0.82064		-2.22994	0.62147	-2.22994	0.5145	-2.22994	0.73154	-2.22994	0.559	-2.22994	0.78363		-2.22798	0.63462	-2.22798	0.52231	-2.22798	0.71059	-2.22798	0.58674	-2.22798	0.76766
-2.21566	0.61394	-2.21566	0.66108	-2.21566	0.77516	-2.21566	0.63892	-2.21566	0.82806		-2.21744	0.62226	-2.21744	0.51551	-2.21744	0.73311	-2.21744	0.56224	-2.21744	0.78904		-2.21547	0.63536	-2.21547	0.52325	-2.21547	0.71234	-2.21547	0.59004	-2.21547	0.7732
-2.20315	0.61781	-2.20315	0.66588	-2.20315	0.77937	-2.20315	0.64592	-2.20315	0.83548		-2.20493	0.62306	-2.20493	0.51653	-2.20493	0.73468	-2.20493	0.56548	-2.20493	0.79445		-2.20296	0.63611	-2.20296	0.5242	-2.20296	0.71408	-2.20296	0.59334	-2.20296	0.77875
-2.19064	0.62167	-2.19064	0.67067	-2.19064	0.78358	-2.19064	0.65292	-2.19064	0.8429		-2.19242	0.62386	-2.19242	0.51755	-2.19242	0.73625	-2.19242	0.56872	-2.19242	0.79986		-2.19045	0.63685	-2.19045	0.52515	-2.19045	0.71583	-2.19045	0.59664	-2.19045	0.78429
-2.17813	0.62554	-2.17813	0.67547	-2.17813	0.78778	-2.17813	0.65992	-2.17813	0.85032		-2.17991	0.62466	-2.17991	0.51856	-2.17991	0.73782	-2.17991	0.57195	-2.17991	0.80527		-2.17794	0.63759	-2.17794	0.52609	-2.17794	0.71757	-2.17794	0.59995	-2.17794	0.78984
-2.16562	0.62941	-2.16562	0.68027	-2.16562	0.79199	-2.16562	0.66692	-2.16562	0.85774		-2.16741	0.62545	-2.16741	0.51958	-2.16741	0.73939	-2.16741	0.5752	-2.16741	0.81068		-2.16543	0.63833	-2.16543	0.52704	-2.16543	0.71932	-2.16543	0.60325	-2.16543	0.79538
-2.15311	0.63328	-2.15311	0.68506	-2.15311	0.7962	-2.15311	0.67393	-2.15311	0.86516		-2.1549	0.62625	-2.1549	0.5206	-2.1549	0.74096	-2.1549	0.57843	-2.1549	0.81609		-2.15292	0.63907	-2.15292	0.52799	-2.15292	0.72106	-2.15292	0.60655	-2.15292	0.80093
-2.1406	0.63714	-2.1406	0.68962	-2.1406	0.79972	-2.1406	0.68082	-2.1406	0.8711		-2.14239	0.62713	-2.14239	0.52168	-2.14239	0.7427	-2.14239	0.58179	-2.14239	0.82146		-2.14041	0.64001	-2.14041	0.52909	-2.14041	0.72312	-2.14041	0.61012	-2.14041	0.80662
-2.12809	0.64101	-2.12809	0.69404	-2.12809	0.80288	-2.12809	0.68766	-2.12809	0.87624		-2.12988	0.62808	-2.12988	0.52283	-2.12988	0.74459	-2.12988	0.58524	-2.12988	0.8268		-2.1279	0.64104	-2.1279	0.53029	-2.1279	0.72534	-2.1279	0.61384	-2.1279	0.81238
-2.11559	0.64487	-2.11559	0.69847	-2.11559	0.80604	-2.11559	0.6945	-2.11559	0.88138		-2.11738	0.62902	-2.11738	0.52398	-2.11738	0.74648	-2.11738	0.58869	-2.11738	0.83214		-2.11539	0.64207	-2.11539	0.53148	-2.11539	0.72756	-2.11539	0.61756	-2.11539	0.81814
-2.10308	0.64873	-2.10308	0.70289	-2.10308	0.8092	-2.10308	0.70133	-2.10308	0.88652		-2.10487	0.62997	-2.10487	0.52512	-2.10487	0.74837	-2.10487	0.59213	-2.10487	0.83748		-2.10288	0.6431	-2.10288	0.53267	-2.10288	0.72978	-2.10288	0.62128	-2.10288	0.8239
-2.09057	0.6526	-2.09057	0.70732	-2.09057	0.81236	-2.09057	0.70817	-2.09057	0.89167		-2.09236	0.63091	-2.09236	0.52627	-2.09236	0.75026	-2.09236	0.59558	-2.09236	0.84282		-2.09037	0.64413	-2.09037	0.53386	-2.09037	0.73199	-2.09037	0.62499	-2.09037	0.82966
-2.07806	0.65646	-2.07806	0.71174	-2.07806	0.81553	-2.07806	0.71501	-2.07806	0.89681		-2.07986	0.63186	-2.07986	0.52742	-2.07986	0.75215	-2.07986	0.59903	-2.07986	0.84816		-2.07786	0.64517	-2.07786	0.53505	-2.07786	0.73421	-2.07786	0.62871	-2.07786	0.83542
-2.06555	0.66032	-2.06555	0.71617	-2.06555	0.81869	-2.06555	0.72185	-2.06555	0.90195		-2.06735	0.6328	-2.06735	0.52856	-2.06735	0.75404	-2.06735	0.60248	-2.06735	0.8535		-2.06535	0.6462	-2.06535	0.53624	-2.06535	0.73643	-2.06535	0.63243	-2.06535	0.84118
-2.05304	0.66418	-2.05304	0.72059	-2.05304	0.82185	-2.05304	0.72869	-2.05304	0.90709		-2.05484	0.63375	-2.05484	0.52971	-2.05484	0.75593	-2.05484	0.60593	-2.05484	0.85884		-2.05284	0.64723	-2.05284	0.53743	-2.05284	0.73865	-2.05284	0.63614	-2.05284	0.84694
-2.04053	0.66793	-2.04053	0.72479	-2.04053	0.8249	-2.04053	0.73526	-2.04053	0.91122		-2.04233	0.63492	-2.04233	0.53101	-2.04233	0.75809	-2.04233	0.60967	-2.04233	0.86428		-2.04033	0.64863	-2.04033	0.5389	-2.04033	0.74127	-2.04033	0.64034	-2.04033	0.85289
-2.02803	0.67159	-2.02803	0.72885	-2.02803	0.82788	-2.02803	0.74165	-2.02803	0.91468		-2.02983	0.63631	-2.02983	0.53248	-2.02983	0.76052	-2.02983	0.61371	-2.02983	0.8698		-2.02782	0.65025	-2.02782	0.54054	-2.02782	0.74414	-2.02782	0.64484	-2.02782	0.85895
-2.01552	0.67525	-2.01552	0.73291	-2.01552	0.83086	-2.01552	0.74805	-2.01552	0.91814		-2.01732	0.63771	-2.01732	0.53394	-2.01732	0.76296	-2.01732	0.61775	-2.01732	0.87533		-2.01531	0.65188	-2.01531	0.54219	-2.01531	0.74701	-2.01531	0.64934	-2.01531	0.86501
-2.00301	0.67891	-2.00301	0.73696	-2.00301	0.83384	-2.00301	0.75445	-2.00301	0.9216		-2.00481	0.6391	-2.00481	0.5354	-2.00481	0.7654	-2.00481	0.6218	-2.00481	0.88086		-2.0028	0.65351	-2.0028	0.54383	-2.0028	0.74988	-2.0028	0.65384	-2.0028	0.87107
-1.9905	0.68257	-1.9905	0.74102	-1.9905	0.83681	-1.9905	0.76084	-1.9905	0.92505		-1.9923	0.6405	-1.9923	0.53686	-1.9923	0.76783	-1.9923	0.62584	-1.9923	0.88639		-1.99029	0.65514	-1.99029	0.54548	-1.99029	0.75276	-1.99029	0.65834	-1.99029	0.87713
-1.97799	0.68624	-1.97799	0.74508	-1.97799	0.83979	-1.97799	0.76724	-1.97799	0.92851		-1.9798	0.64189	-1.9798	0.53832	-1.9798	0.77027	-1.9798	0.62988	-1.9798	0.89192		-1.97778	0.65677	-1.97778	0.54712	-1.97778	0.75563	-1.97778	0.66283	-1.97778	0.88319
-1.96548	0.6899	-1.96548	0.74913	-1.96548	0.84277	-1.96548	0.77364	-1.96548	0.93197		-1.96729	0.64329	-1.96729	0.53978	-1.96729	0.77271	-1.96729	0.63392	-1.96729	0.89745		-1.96527	0.6584	-1.96527	0.54877	-1.96527	0.7585	-1.96527	0.66733	-1.96527	0.88925
-1.95297	0.69356	-1.95297	0.75319	-1.95297	0.84575	-1.95297	0.78004	-1.95297	0.93543		-1.95478	0.64468	-1.95478	0.54125	-1.95478	0.77514	-1.95478	0.63796	-1.95478	0.90298		-1.95276	0.66002	-1.95276	0.55042	-1.95276	0.76137	-1.95276	0.67183	-1.95276	0.89531
-1.94046	0.69745	-1.94046	0.75759	-1.94046	0.84928	-1.94046	0.78674	-1.94046	0.93892		-1.94227	0.64636	-1.94227	0.54291	-1.94227	0.77784	-1.94227	0.64235	-1.94227	0.90839		-1.94025	0.66211	-1.94025	0.5524	-1.94025	0.76465	-1.94025	0.67686	-1.94025	0.90124
-1.92796	0.70152	-1.92796	0.76228	-1.92796	0.85325	-1.92796	0.79368	-1.92796	0.94243		-1.92977	0.64838	-1.92977	0.54483	-1.92977	0.78085	-1.92977	0.64718	-1.92977	0.91367		-1.92774	0.66456	-1.92774	0.55465	-1.92774	0.76824	-1.92774	0.68229	-1.92774	0.90708
-1.91545	0.7056	-1.91545	0.76696	-1.91545	0.85721	-1.91545	0.80063	-1.91545	0.94594		-1.91726	0.6504	-1.91726	0.54675	-1.91726	0.78386	-1.91726	0.652	-1.91726	0.91894		-1.91523	0.66702	-1.91523	0.55689	-1.91523	0.77183	-1.91523	0.68773	-1.91523	0.91292
-1.90294	0.70967	-1.90294	0.77165	-1.90294	0.86118	-1.90294	0.80758	-1.90294	0.94945		-1.90475	0.65242	-1.90475	0.54867	-1.90475	0.78687	-1.90475	0.65682	-1.90475	0.92421		-1.90272	0.66947	-1.90272	0.55914	-1.90272	0.77542	-1.90272	0.69317	-1.90272	0.91876
-1.89043	0.71375	-1.89043	0.77633	-1.89043	0.86515	-1.89043	0.81453	-1.89043	0.95296		-1.89225	0.65445	-1.89225	0.55059	-1.89225	0.78988	-1.89225	0.66165	-1.89225	0.92948		-1.89021	0.67192	-1.89021	0.56139	-1.89021	0.77901	-1.89021	0.69861	-1.89021	0.9246
-1.87792	0.71782	-1.87792	0.78102	-1.87792	0.86911	-1.87792	0.82147	-1.87792	0.95647		-1.87974	0.65647	-1.87974	0.55251	-1.87974	0.7929	-1.87974	0.66647	-1.87974	0.93476		-1.8777	0.67437	-1.8777	0.56364	-1.8777	0.7826	-1.8777	0.70404	-1.8777	0.93044
-1.86541	0.72189	-1.86541	0.7857	-1.86541	0.87308	-1.86541	0.82842	-1.86541	0.95998		-1.86723	0.65849	-1.86723	0.55443	-1.86723	0.79591	-1.86723	0.6713	-1.86723	0.94003		-1.86519	0.67682	-1.86519	0.56588	-1.86519	0.78619	-1.86519	0.70948	-1.86519	0.93628
-1.8529	0.72597	-1.8529	0.79038	-1.8529	0.87705	-1.8529	0.83537	-1.8529	0.9635		-1.85472	0.66051	-1.85472	0.55636	-1.85472	0.79892	-1.85472	0.67612	-1.85472	0.9453		-1.85268	0.67927	-1.85268	0.56813	-1.85268	0.78978	-1.85268	0.71491	-1.85268	0.94212
-1.8404	0.73102	-1.8404	0.79591	-1.8404	0.8815	-1.8404	0.84304	-1.8404	0.96682		-1.84222	0.6628	-1.84222	0.55846	-1.84222	0.8021	-1.84222	0.68124	-1.84222	0.95008		-1.84017	0.68215	-1.84017	0.57071	-1.84017	0.79361	-1.84017	0.72069	-1.84017	0.94702
-1.82789	0.73703	-1.82789	0.80226	-1.82789	0.88642	-1.82789	0.85143	-1.82789	0.96997		-1.82971	0.66548	-1.82971	0.56086	-1.82971	0.80552	-1.82971	0.68683	-1.82971	0.9541		-1.82766	0.68527	-1.82766	0.57349	-1.82766	0.79757	-1.82766	0.72668	-1.82766	0.95135
-1.81538	0.74304	-1.81538	0.80861	-1.81538	0.89135	-1.81538	0.85982	-1.81538	0.97311		-1.8172	0.66816	-1.8172	0.56326	-1.8172	0.80894	-1.8172	0.69241	-1.8172	0.95813		-1.81515	0.68841	-1.81515	0.57627	-1.81515	0.80154	-1.81515	0.73267	-1.81515	0.95568
-1.80287	0.74905	-1.80287	0.81496	-1.80287	0.89627	-1.80287	0.86821	-1.80287	0.97626		-1.80469	0.67084	-1.80469	0.56566	-1.80469	0.81237	-1.80469	0.698	-1.80469	0.96215		-1.80264	0.69154	-1.80264	0.57905	-1.80264	0.8055	-1.80264	0.73866	-1.80264	0.96001
-1.79036	0.75506	-1.79036	0.82131	-1.79036	0.9012	-1.79036	0.87659	-1.79036	0.9794		-1.79219	0.67353	-1.79219	0.56806	-1.79219	0.81579	-1.79219	0.70358	-1.79219	0.96618		-1.79013	0.69467	-1.79013	0.58183	-1.79013	0.80947	-1.79013	0.74465	-1.79013	0.96434
-1.77785	0.76107	-1.77785	0.82766	-1.77785	0.90612	-1.77785	0.88498	-1.77785	0.98255		-1.77968	0.67621	-1.77968	0.57046	-1.77968	0.81921	-1.77968	0.70917	-1.77968	0.9702		-1.77762	0.6978	-1.77762	0.58461	-1.77762	0.81343	-1.77762	0.75064	-1.77762	0.96867
-1.76534	0.76708	-1.76534	0.83401	-1.76534	0.91105	-1.76534	0.89337	-1.76534	0.98569		-1.76717	0.67889	-1.76717	0.57285	-1.76717	0.82263	-1.76717	0.71475	-1.76717	0.97422		-1.76511	0.70093	-1.76511	0.58739	-1.76511	0.81739	-1.76511	0.75663	-1.76511	0.973
-1.75284	0.77309	-1.75284	0.84035	-1.75284	0.91597	-1.75284	0.90176	-1.75284	0.98884		-1.75467	0.68158	-1.75467	0.57525	-1.75467	0.82606	-1.75467	0.72033	-1.75467	0.97825		-1.7526	0.70406	-1.7526	0.59017	-1.7526	0.82136	-1.7526	0.76262	-1.7526	0.97733
-1.74033	0.78	-1.74033	0.84689	-1.74033	0.92072	-1.74033	0.90949	-1.74033	0.99092		-1.74216	0.68449	-1.74216	0.57783	-1.74216	0.82959	-1.74216	0.72613	-1.74216	0.98162		-1.74009	0.70754	-1.74009	0.59325	-1.74009	0.82549	-1.74009	0.76878	-1.74009	0.98044
-1.72782	0.78761	-1.72782	0.85356	-1.72782	0.92533	-1.72782	0.91672	-1.72782	0.99217		-1.72965	0.68784	-1.72965	0.58074	-1.72965	0.83334	-1.72965	0.73231	-1.72965	0.98374		-1.72758	0.71127	-1.72758	0.59657	-1.72758	0.82975	-1.72758	0.77508	-1.72758	0.98263
-1.71531	0.79521	-1.71531	0.86023	-1.71531	0.92994	-1.71531	0.92395	-1.71531	0.99343		-1.71714	0.69119	-1.71714	0.58366	-1.71714	0.83709	-1.71714	0.7385	-1.71714	0.98587		-1.71507	0.71501	-1.71507	0.59988	-1.71507	0.83401	-1.71507	0.78137	-1.71507	0.98483
-1.7028	0.80282	-1.7028	0.8669	-1.7028	0.93455	-1.7028	0.93118	-1.7028	0.99468		-1.70464	0.69454	-1.70464	0.58658	-1.70464	0.84084	-1.70464	0.74469	-1.70464	0.988		-1.70256	0.71875	-1.70256	0.60319	-1.70256	0.83827	-1.70256	0.78766	-1.70256	0.98703
-1.69029	0.81042	-1.69029	0.87357	-1.69029	0.93915	-1.69029	0.93841	-1.69029	0.99594		-1.69213	0.69789	-1.69213	0.58949	-1.69213	0.84459	-1.69213	0.75087	-1.69213	0.99012		-1.69005	0.72248	-1.69005	0.6065	-1.69005	0.84253	-1.69005	0.79396	-1.69005	0.98923
-1.67778	0.81802	-1.67778	0.88025	-1.67778	0.94376	-1.67778	0.94564	-1.67778	0.99719		-1.67962	0.70124	-1.67962	0.59241	-1.67962	0.84835	-1.67962	0.75706	-1.67962	0.99225		-1.67754	0.72622	-1.67754	0.60981	-1.67754	0.84679	-1.67754	0.80025	-1.67754	0.99142
-1.66527	0.82563	-1.66527	0.88692	-1.66527	0.94837	-1.66527	0.95287	-1.66527	0.99845		-1.66711	0.70459	-1.66711	0.59533	-1.66711	0.8521	-1.66711	0.76324	-1.66711	0.99438		-1.66503	0.72996	-1.66503	0.61312	-1.66503	0.85105	-1.66503	0.80655	-1.66503	0.99362
-1.65277	0.83323	-1.65277	0.89359	-1.65277	0.95298	-1.65277	0.9601	-1.65277	0.9997		-1.65461	0.70794	-1.65461	0.59824	-1.65461	0.85585	-1.65461	0.76943	-1.65461	0.9965		-1.65252	0.73369	-1.65252	0.61644	-1.65252	0.85531	-1.65252	0.81284	-1.65252	0.99582
-1.64026	0.84085	-1.64026	0.89967	-1.64026	0.95702	-1.64026	0.96564	-1.64026	1		-1.6421	0.71152	-1.6421	0.60135	-1.6421	0.85962	-1.6421	0.77564	-1.6421	0.9979		-1.64001	0.73773	-1.64001	0.62	-1.64001	0.85956	-1.64001	0.81899	-1.64001	0.99708
-1.62775	0.84847	-1.62775	0.9052	-1.62775	0.96051	-1.62775	0.96958	-1.62775	0.9994		-1.62959	0.71542	-1.62959	0.60473	-1.62959	0.86344	-1.62959	0.78187	-1.62959	0.9982		-1.6275	0.74203	-1.6275	0.62379	-1.6275	0.8638	-1.6275	0.825	-1.6275	0.9975
-1.61524	0.8561	-1.61524	0.91072	-1.61524	0.96401	-1.61524	0.97353	-1.61524	0.99879		-1.61709	0.71932	-1.61709	0.60811	-1.61709	0.86726	-1.61709	0.7881	-1.61709	0.9985		-1.61499	0.74633	-1.61499	0.62758	-1.61499	0.86805	-1.61499	0.83101	-1.61499	0.99792
-1.60273	0.86372	-1.60273	0.91625	-1.60273	0.96751	-1.60273	0.97748	-1.60273	0.99819		-1.60458	0.72323	-1.60458	0.61149	-1.60458	0.87108	-1.60458	0.79434	-1.60458	0.9988		-1.60248	0.75064	-1.60248	0.63137	-1.60248	0.87229	-1.60248	0.83702	-1.60248	0.99833
-1.59022	0.87135	-1.59022	0.92178	-1.59022	0.971	-1.59022	0.98143	-1.59022	0.99759		-1.59207	0.72713	-1.59207	0.61487	-1.59207	0.8749	-1.59207	0.80057	-1.59207	0.9991		-1.58997	0.75494	-1.58997	0.63516	-1.58997	0.87653	-1.58997	0.84303	-1.58997	0.99875
-1.57771	0.87898	-1.57771	0.9273	-1.57771	0.9745	-1.57771	0.98538	-1.57771	0.99699		-1.57956	0.73104	-1.57956	0.61826	-1.57956	0.87872	-1.57956	0.80681	-1.57956	0.9994		-1.57746	0.75924	-1.57746	0.63895	-1.57746	0.88078	-1.57746	0.84904	-1.57746	0.99917
-1.56521	0.8866	-1.56521	0.93283	-1.56521	0.978	-1.56521	0.98932	-1.56521	0.99639		-1.56706	0.73494	-1.56706	0.62164	-1.56706	0.88254	-1.56706	0.81304	-1.56706	0.9997		-1.56495	0.76354	-1.56495	0.64274	-1.56495	0.88502	-1.56495	0.85505	-1.56495	0.99958
-1.5527	0.89423	-1.5527	0.93836	-1.5527	0.9815	-1.5527	0.99327	-1.5527	0.99578		-1.55455	0.73885	-1.55455	0.62502	-1.55455	0.88636	-1.55455	0.81927	-1.55455	1		-1.55244	0.76785	-1.55244	0.64653	-1.55244	0.88926	-1.55244	0.86106	-1.55244	1
-1.54019	0.90092	-1.54019	0.94286	-1.54019	0.98413	-1.54019	0.99566	-1.54019	0.99434		-1.54204	0.74296	-1.54204	0.6286	-1.54204	0.89017	-1.54204	0.82539	-1.54204	0.99996		-1.53993	0.77238	-1.53993	0.6505	-1.53993	0.89347	-1.53993	0.86667	-1.53993	0.99999
-1.52768	0.90655	-1.52768	0.94619	-1.52768	0.98577	-1.52768	0.99626	-1.52768	0.99194		-1.52953	0.74746	-1.52953	0.63252	-1.52953	0.89399	-1.52953	0.8313	-1.52953	0.99931		-1.52742	0.77717	-1.52742	0.65467	-1.52742	0.89763	-1.52742	0.87183	-1.52742	0.99951
-1.51517	0.91217	-1.51517	0.94953	-1.51517	0.98742	-1.51517	0.99687	-1.51517	0.98955		-1.51703	0.75196	-1.51703	0.63644	-1.51703	0.8978	-1.51703	0.83722	-1.51703	0.99865		-1.51491	0.78196	-1.51491	0.65884	-1.51491	0.90178	-1.51491	0.87699	-1.51491	0.99902
-1.50266	0.9178	-1.50266	0.95286	-1.50266	0.98907	-1.50266	0.99747	-1.50266	0.98715		-1.50452	0.75646	-1.50452	0.64036	-1.50452	0.90161	-1.50452	0.84313	-1.50452	0.998		-1.5024	0.78675	-1.5024	0.663	-1.5024	0.90594	-1.5024	0.88215	-1.5024	0.99854
-1.49015	0.92343	-1.49015	0.9562	-1.49015	0.99071	-1.49015	0.99808	-1.49015	0.98475		-1.49201	0.76096	-1.49201	0.64429	-1.49201	0.90542	-1.49201	0.84904	-1.49201	0.99734		-1.48989	0.79153	-1.48989	0.66717	-1.48989	0.9101	-1.48989	0.88731	-1.48989	0.99806
-1.47764	0.92905	-1.47764	0.95953	-1.47764	0.99236	-1.47764	0.99868	-1.47764	0.98235		-1.4795	0.76546	-1.4795	0.64821	-1.4795	0.90923	-1.4795	0.85495	-1.4795	0.99668		-1.47738	0.79632	-1.47738	0.67134	-1.47738	0.91426	-1.47738	0.89247	-1.47738	0.99758
-1.46514	0.93468	-1.46514	0.96286	-1.46514	0.994	-1.46514	0.99929	-1.46514	0.97996		-1.467	0.76996	-1.467	0.65213	-1.467	0.91304	-1.467	0.86086	-1.467	0.99603		-1.46487	0.80111	-1.46487	0.6755	-1.46487	0.91842	-1.46487	0.89763	-1.46487	0.99709
-1.45263	0.94031	-1.45263	0.9662	-1.45263	0.99565	-1.45263	0.99989	-1.45263	0.97756		-1.45449	0.77446	-1.45449	0.65605	-1.45449	0.91686	-1.45449	0.86677	-1.45449	0.99537		-1.45236	0.8059	-1.45236	0.67967	-1.45236	0.92258	-1.45236	0.90279	-1.45236	0.99661
-1.44012	0.94507	-1.44012	0.96894	-1.44012	0.99679	-1.44012	1	-1.44012	0.97484		-1.44198	0.7791	-1.44198	0.66013	-1.44198	0.92059	-1.44198	0.87237	-1.44198	0.99474		-1.43985	0.81078	-1.43985	0.68401	-1.43985	0.9265	-1.43985	0.90739	-1.43985	0.99618
-1.42761	0.94863	-1.42761	0.97086	-1.42761	0.99723	-1.42761	0.99942	-1.42761	0.97167		-1.42948	0.78405	-1.42948	0.66457	-1.42948	0.92415	-1.42948	0.87725	-1.42948	0.99416		-1.42734	0.81579	-1.42734	0.68859	-1.42734	0.93011	-1.42734	0.91125	-1.42734	0.99583
-1.4151	0.95218	-1.4151	0.97277	-1.4151	0.99767	-1.4151	0.99884	-1.4151	0.9685		-1.41697	0.78901	-1.41697	0.66901	-1.41697	0.9277	-1.41697	0.88214	-1.41697	0.99358		-1.41483	0.8208	-1.41483	0.69317	-1.41483	0.93371	-1.41483	0.91511	-1.41483	0.99547
-1.40259	0.95574	-1.40259	0.97469	-1.40259	0.99811	-1.40259	0.99826	-1.40259	0.96533		-1.40446	0.79397	-1.40446	0.67345	-1.40446	0.93126	-1.40446	0.88702	-1.40446	0.99299		-1.40232	0.82581	-1.40232	0.69775	-1.40232	0.93732	-1.40232	0.91896	-1.40232	0.99511
-1.39008	0.95929	-1.39008	0.9766	-1.39008	0.99854	-1.39008	0.99769	-1.39008	0.96216		-1.39195	0.79893	-1.39195	0.67789	-1.39195	0.93481	-1.39195	0.89191	-1.39195	0.99241		-1.38981	0.83083	-1.38981	0.70233	-1.38981	0.94093	-1.38981	0.92282	-1.38981	0.99476
-1.37758	0.96285	-1.37758	0.97852	-1.37758	0.99898	-1.37758	0.99711	-1.37758	0.95899		-1.37945	0.80388	-1.37945	0.68233	-1.37945	0.93837	-1.37945	0.8968	-1.37945	0.99183		-1.3773	0.83584	-1.3773	0.70691	-1.3773	0.94453	-1.3773	0.92668	-1.3773	0.9944
-1.36507	0.96641	-1.36507	0.98043	-1.36507	0.99942	-1.36507	0.99653	-1.36507	0.95582		-1.36694	0.80884	-1.36694	0.68677	-1.36694	0.94193	-1.36694	0.90168	-1.36694	0.99125		-1.36479	0.84085	-1.36479	0.71149	-1.36479	0.94814	-1.36479	0.93054	-1.36479	0.99405
-1.35256	0.96996	-1.35256	0.98235	-1.35256	0.99986	-1.35256	0.99595	-1.35256	0.95266		-1.35443	0.8138	-1.35443	0.69121	-1.35443	0.94548	-1.35443	0.90656	-1.35443	0.99067		-1.35228	0.84586	-1.35228	0.71607	-1.35228	0.95175	-1.35228	0.93439	-1.35228	0.99369
-1.34005	0.97309	-1.34005	0.98408	-1.34005	1	-1.34005	0.99542	-1.34005	0.94887		-1.34192	0.81876	-1.34192	0.69572	-1.34192	0.9489	-1.34192	0.9111	-1.34192	0.99018		-1.33977	0.8506	-1.33977	0.72061	-1.33977	0.95491	-1.33977	0.93746	-1.33977	0.99342
-1.32754	0.97549	-1.32754	0.98551	-1.32754	0.99964	-1.32754	0.99498	-1.32754	0.94404		-1.32942	0.82375	-1.32942	0.70044	-1.32942	0.95189	-1.32942	0.91458	-1.32942	0.98998		-1.32726	0.85506	-1.32726	0.72509	-1.32726	0.95762	-1.32726	0.93971	-1.32726	0.99324
-1.31503	0.97789	-1.31503	0.98694	-1.31503	0.99928	-1.31503	0.99454	-1.31503	0.9392		-1.31691	0.82873	-1.31691	0.70517	-1.31691	0.95488	-1.31691	0.91807	-1.31691	0.98978		-1.31475	0.85952	-1.31475	0.72958	-1.31475	0.96033	-1.31475	0.94196	-1.31475	0.99306
-1.30252	0.98029	-1.30252	0.98836	-1.30252	0.99892	-1.30252	0.99409	-1.30252	0.93436		-1.3044	0.83371	-1.3044	0.70989	-1.3044	0.95788	-1.3044	0.92156	-1.3044	0.98959		-1.30224	0.86397	-1.30224	0.73406	-1.30224	0.96304	-1.30224	0.9442	-1.30224	0.99288
-1.29001	0.98269	-1.29001	0.98979	-1.29001	0.99856	-1.29001	0.99365	-1.29001	0.92953		-1.2919	0.83869	-1.2919	0.71461	-1.2919	0.96088	-1.2919	0.92505	-1.2919	0.98938		-1.28973	0.86843	-1.28973	0.73855	-1.28973	0.96574	-1.28973	0.94645	-1.28973	0.99269
-1.27751	0.9851	-1.27751	0.99122	-1.27751	0.9982	-1.27751	0.99321	-1.27751	0.92469		-1.27939	0.84367	-1.27939	0.71934	-1.27939	0.96387	-1.27939	0.92853	-1.27939	0.98918		-1.27722	0.87289	-1.27722	0.74304	-1.27722	0.96845	-1.27722	0.9487	-1.27722	0.99251
-1.265	0.9875	-1.265	0.99265	-1.265	0.99784	-1.265	0.99277	-1.265	0.91986		-1.26688	0.84866	-1.26688	0.72406	-1.26688	0.96686	-1.26688	0.93202	-1.26688	0.98899		-1.26471	0.87735	-1.26471	0.74752	-1.26471	0.97116	-1.26471	0.95095	-1.26471	0.99233
-1.25249	0.9899	-1.25249	0.99407	-1.25249	0.99748	-1.25249	0.99232	-1.25249	0.91502		-1.25437	0.85364	-1.25437	0.72878	-1.25437	0.96986	-1.25437	0.93551	-1.25437	0.98879		-1.2522	0.88181	-1.2522	0.75201	-1.2522	0.97387	-1.2522	0.95319	-1.2522	0.99215
-1.23998	0.99175	-1.23998	0.99517	-1.23998	0.99662	-1.23998	0.99162	-1.23998	0.90917		-1.24187	0.8585	-1.24187	0.73349	-1.24187	0.97267	-1.24187	0.93874	-1.24187	0.98842		-1.23969	0.88575	-1.23969	0.75625	-1.23969	0.97613	-1.23969	0.95507	-1.23969	0.99145
-1.22747	0.99287	-1.22747	0.99584	-1.22747	0.99509	-1.22747	0.99056	-1.22747	0.90196		-1.22936	0.86287	-1.22936	0.73813	-1.22936	0.97477	-1.22936	0.94097	-1.22936	0.98739		-1.22718	0.88903	-1.22718	0.76017	-1.22718	0.97784	-1.22718	0.95649	-1.22718	0.99011
-1.21496	0.99399	-1.21496	0.9965	-1.21496	0.99357	-1.21496	0.9895	-1.21496	0.89475		-1.21685	0.86725	-1.21685	0.74277	-1.21685	0.97686	-1.21685	0.9432	-1.21685	0.98636		-1.21467	0.89231	-1.21467	0.7641	-1.21467	0.97955	-1.21467	0.9579	-1.21467	0.98876
-1.20245	0.9951	-1.20245	0.99716	-1.20245	0.99204	-1.20245	0.98844	-1.20245	0.88755		-1.20434	0.87162	-1.20434	0.74741	-1.20434	0.97896	-1.20434	0.94543	-1.20434	0.98534		-1.20216	0.89559	-1.20216	0.76803	-1.20216	0.98126	-1.20216	0.95932	-1.20216	0.9874
-1.18995	0.99622	-1.18995	0.99783	-1.18995	0.99051	-1.18995	0.98738	-1.18995	0.88034		-1.19184	0.876	-1.19184	0.75204	-1.19184	0.98105	-1.19184	0.94766	-1.19184	0.98431		-1.18965	0.89887	-1.18965	0.77195	-1.18965	0.98297	-1.18965	0.96073	-1.18965	0.98606
-1.17744	0.99734	-1.17744	0.99849	-1.17744	0.98898	-1.17744	0.98633	-1.17744	0.87314		-1.17933	0.88038	-1.17933	0.75668	-1.17933	0.98314	-1.17933	0.94989	-1.17933	0.98328		-1.17714	0.90215	-1.17714	0.77588	-1.17714	0.98467	-1.17714	0.96215	-1.17714	0.9847
-1.16493	0.99846	-1.16493	0.99916	-1.16493	0.98745	-1.16493	0.98527	-1.16493	0.86593		-1.16682	0.88475	-1.16682	0.76132	-1.16682	0.98524	-1.16682	0.95212	-1.16682	0.98225		-1.16463	0.90543	-1.16463	0.77981	-1.16463	0.98638	-1.16463	0.96356	-1.16463	0.98335
-1.15242	0.99958	-1.15242	0.99982	-1.15242	0.98593	-1.15242	0.98421	-1.15242	0.85872		-1.15431	0.88913	-1.15431	0.76596	-1.15431	0.98733	-1.15431	0.95435	-1.15431	0.98123		-1.15212	0.90871	-1.15212	0.78373	-1.15212	0.98809	-1.15212	0.96498	-1.15212	0.982
-1.13991	1	-1.13991	1	-1.13991	0.98385	-1.13991	0.98278	-1.13991	0.851		-1.14181	0.8932	-1.14181	0.77044	-1.14181	0.98916	-1.14181	0.95643	-1.14181	0.97951		-1.13961	0.91154	-1.13961	0.7874	-1.13961	0.98948	-1.13961	0.96643	-1.13961	0.9795
-1.1274	0.99929	-1.1274	0.99939	-1.1274	0.98086	-1.1274	0.98075	-1.1274	0.84242		-1.1293	0.89639	-1.1293	0.77449	-1.1293	0.99023	-1.1293	0.95811	-1.1293	0.97582		-1.1271	0.91367	-1.1271	0.79067	-1.1271	0.99037	-1.1271	0.96795	-1.1271	0.9752
-1.11489	0.99858	-1.11489	0.99877	-1.11489	0.97788	-1.11489	0.97872	-1.11489	0.83385		-1.11679	0.89959	-1.11679	0.77854	-1.11679	0.9913	-1.11679	0.95979	-1.11679	0.97213		-1.11459	0.91581	-1.11459	0.79395	-1.11459	0.99125	-1.11459	0.96947	-1.11459	0.97091
-1.10239	0.99787	-1.10239	0.99816	-1.10239	0.97489	-1.10239	0.97668	-1.10239	0.82527		-1.10429	0.90279	-1.10429	0.78258	-1.10429	0.99237	-1.10429	0.96146	-1.10429	0.96845		-1.10208	0.91794	-1.10208	0.79722	-1.10208	0.99214	-1.10208	0.97098	-1.10208	0.96661
-1.08988	0.99716	-1.08988	0.99755	-1.08988	0.97191	-1.08988	0.97465	-1.08988	0.8167		-1.09178	0.90599	-1.09178	0.78663	-1.09178	0.99343	-1.09178	0.96314	-1.09178	0.96476		-1.08957	0.92007	-1.08957	0.80049	-1.08957	0.99303	-1.08957	0.9725	-1.08957	0.96232
-1.07737	0.99645	-1.07737	0.99694	-1.07737	0.96892	-1.07737	0.97262	-1.07737	0.80813		-1.07927	0.90918	-1.07927	0.79068	-1.07927	0.9945	-1.07927	0.96481	-1.07927	0.96108		-1.07706	0.9222	-1.07706	0.80376	-1.07706	0.99391	-1.07706	0.97402	-1.07706	0.95802
-1.06486	0.99574	-1.06486	0.99632	-1.06486	0.96593	-1.06486	0.97059	-1.06486	0.79955		-1.06676	0.91238	-1.06676	0.79472	-1.06676	0.99557	-1.06676	0.96649	-1.06676	0.95739		-1.06455	0.92434	-1.06455	0.80703	-1.06455	0.9948	-1.06455	0.97554	-1.06455	0.95373
-1.05235	0.99503	-1.05235	0.99571	-1.05235	0.96295	-1.05235	0.96855	-1.05235	0.79098		-1.05426	0.91558	-1.05426	0.79877	-1.05426	0.99664	-1.05426	0.96817	-1.05426	0.95371		-1.05204	0.92647	-1.05204	0.8103	-1.05204	0.99569	-1.05204	0.97705	-1.05204	0.94943
-1.03984	0.99372	-1.03984	0.9947	-1.03984	0.95959	-1.03984	0.96624	-1.03984	0.78242		-1.04175	0.9186	-1.04175	0.80272	-1.04175	0.99755	-1.04175	0.96987	-1.04175	0.94929		-1.03953	0.92844	-1.03953	0.81346	-1.03953	0.99643	-1.03953	0.97865	-1.03953	0.94397
-1.02733	0.99119	-1.02733	0.99286	-1.02733	0.95547	-1.02733	0.96338	-1.02733	0.77391		-1.02924	0.92098	-1.02924	0.80631	-1.02924	0.99787	-1.02924	0.97165	-1.02924	0.94213		-1.02702	0.93011	-1.02702	0.81639	-1.02702	0.9969	-1.02702	0.98039	-1.02702	0.9363
-1.01482	0.98867	-1.01482	0.99103	-1.01482	0.95136	-1.01482	0.96051	-1.01482	0.76539		-1.01673	0.92336	-1.01673	0.80989	-1.01673	0.99819	-1.01673	0.97343	-1.01673	0.93497		-1.01451	0.93179	-1.01451	0.81931	-1.01451	0.99737	-1.01451	0.98213	-1.01451	0.92862
-1.00232	0.98614	-1.00232	0.9892	-1.00232	0.94724	-1.00232	0.95764	-1.00232	0.75687		-1.00423	0.92574	-1.00423	0.81347	-1.00423	0.9985	-1.00423	0.97522	-1.00423	0.92781		-1.002	0.93346	-1.002	0.82224	-1.002	0.99783	-1.002	0.98387	-1.002	0.92095
-0.98981	0.98361	-0.98981	0.98737	-0.98981	0.94312	-0.98981	0.95478	-0.98981	0.74836		-0.99172	0.92812	-0.99172	0.81706	-0.99172	0.99882	-0.99172	0.977	-0.99172	0.92065		-0.98949	0.93513	-0.98949	0.82517	-0.98949	0.9983	-0.98949	0.98561	-0.98949	0.91327
-0.9773	0.98109	-0.9773	0.98554	-0.9773	0.93901	-0.9773	0.95191	-0.9773	0.73984		-0.97921	0.9305	-0.97921	0.82064	-0.97921	0.99914	-0.97921	0.97878	-0.97921	0.91348		-0.97698	0.9368	-0.97698	0.8281	-0.97698	0.99876	-0.97698	0.98735	-0.97698	0.9056
-0.96479	0.97856	-0.96479	0.98371	-0.96479	0.93489	-0.96479	0.94904	-0.96479	0.73133		-0.96671	0.93288	-0.96671	0.82423	-0.96671	0.99945	-0.96671	0.98057	-0.96671	0.90632		-0.96447	0.93847	-0.96447	0.83103	-0.96447	0.99923	-0.96447	0.98909	-0.96447	0.89792
-0.95228	0.97604	-0.95228	0.98188	-0.95228	0.93077	-0.95228	0.94618	-0.95228	0.72281		-0.9542	0.93525	-0.9542	0.82781	-0.9542	0.99977	-0.9542	0.98235	-0.9542	0.89916		-0.95196	0.94015	-0.95196	0.83396	-0.95196	0.9997	-0.95196	0.99083	-0.95196	0.89024
-0.93977	0.97323	-0.93977	0.97986	-0.93977	0.92659	-0.93977	0.9433	-0.93977	0.7146		-0.94169	0.93758	-0.94169	0.83136	-0.94169	1	-0.94169	0.9841	-0.94169	0.89164		-0.93945	0.94178	-0.93945	0.83684	-0.93945	1	-0.93945	0.99236	-0.93945	0.88195
-0.92726	0.96972	-0.92726	0.97738	-0.92726	0.92222	-0.92726	0.94039	-0.92726	0.70717		-0.92918	0.93966	-0.92918	0.83474	-0.92918	0.99978	-0.92918	0.98564	-0.92918	0.88223		-0.92694	0.94331	-0.92694	0.83965	-0.92694	0.99992	-0.92694	0.99338	-0.92694	0.8722
-0.91475	0.96621	-0.91475	0.97491	-0.91475	0.91786	-0.91475	0.93749	-0.91475	0.69975		-0.91668	0.94173	-0.91668	0.83812	-0.91668	0.99956	-0.91668	0.98719	-0.91668	0.87283		-0.91443	0.94484	-0.91443	0.84245	-0.91443	0.99983	-0.91443	0.99441	-0.91443	0.86244
-0.90225	0.9627	-0.90225	0.97243	-0.90225	0.9135	-0.90225	0.93458	-0.90225	0.69232		-0.90417	0.94381	-0.90417	0.8415	-0.90417	0.99934	-0.90417	0.98873	-0.90417	0.86343		-0.90192	0.94637	-0.90192	0.84525	-0.90192	0.99975	-0.90192	0.99544	-0.90192	0.85269
-0.88974	0.95918	-0.88974	0.96995	-0.88974	0.90914	-0.88974	0.93168	-0.88974	0.6849		-0.89166	0.94588	-0.89166	0.84488	-0.89166	0.99912	-0.89166	0.99028	-0.89166	0.85403		-0.88941	0.94791	-0.88941	0.84805	-0.88941	0.99967	-0.88941	0.99647	-0.88941	0.84293
-0.87723	0.95567	-0.87723	0.96747	-0.87723	0.90478	-0.87723	0.92877	-0.87723	0.67747		-0.87915	0.94795	-0.87915	0.84826	-0.87915	0.9989	-0.87915	0.99182	-0.87915	0.84462		-0.8769	0.94944	-0.8769	0.85086	-0.8769	0.99958	-0.8769	0.99749	-0.8769	0.83318
-0.86472	0.95216	-0.86472	0.965	-0.86472	0.90042	-0.86472	0.92586	-0.86472	0.67004		-0.86665	0.95003	-0.86665	0.85163	-0.86665	0.99868	-0.86665	0.99337	-0.86665	0.83522		-0.86439	0.95097	-0.86439	0.85366	-0.86439	0.9995	-0.86439	0.99852	-0.86439	0.82343
-0.85221	0.94865	-0.85221	0.96252	-0.85221	0.89606	-0.85221	0.92296	-0.85221	0.66262		-0.85414	0.9521	-0.85414	0.85501	-0.85414	0.99846	-0.85414	0.99492	-0.85414	0.82581		-0.85188	0.9525	-0.85188	0.85646	-0.85188	0.99942	-0.85188	0.99955	-0.85188	0.81367
-0.8397	0.94531	-0.8397	0.96027	-0.8397	0.89196	-0.8397	0.9203	-0.8397	0.65565		-0.84163	0.95412	-0.84163	0.85834	-0.84163	0.99816	-0.84163	0.99634	-0.84163	0.81636		-0.83937	0.95374	-0.83937	0.85903	-0.83937	0.99901	-0.83937	1	-0.83937	0.8039
-0.8272	0.94232	-0.8272	0.95847	-0.8272	0.88837	-0.8272	0.91814	-0.8272	0.64958		-0.82913	0.9557	-0.82913	0.8613	-0.82913	0.99724	-0.82913	0.99681	-0.82913	0.80651		-0.82686	0.95446	-0.82686	0.86117	-0.82686	0.99802	-0.82686	0.99941	-0.82686	0.79411
-0.81469	0.93932	-0.81469	0.95667	-0.81469	0.88478	-0.81469	0.91597	-0.81469	0.6435		-0.81662	0.95729	-0.81662	0.86426	-0.81662	0.99631	-0.81662	0.99728	-0.81662	0.79666		-0.81435	0.95517	-0.81435	0.86331	-0.81435	0.99704	-0.81435	0.99883	-0.81435	0.78432
-0.80218	0.93633	-0.80218	0.95487	-0.80218	0.88119	-0.80218	0.9138	-0.80218	0.63743		-0.80411	0.95887	-0.80411	0.86722	-0.80411	0.99539	-0.80411	0.99775	-0.80411	0.7868		-0.80184	0.95588	-0.80184	0.86545	-0.80184	0.99605	-0.80184	0.99824	-0.80184	0.77453
-0.78967	0.93333	-0.78967	0.95306	-0.78967	0.8776	-0.78967	0.91163	-0.78967	0.63136		-0.7916	0.96045	-0.7916	0.87018	-0.7916	0.99447	-0.7916	0.99822	-0.7916	0.77695		-0.78933	0.95659	-0.78933	0.86759	-0.78933	0.99506	-0.78933	0.99765	-0.78933	0.76474
-0.77716	0.93034	-0.77716	0.95126	-0.77716	0.87401	-0.77716	0.90946	-0.77716	0.62528		-0.7791	0.96203	-0.7791	0.87314	-0.7791	0.99354	-0.7791	0.99869	-0.7791	0.7671		-0.77682	0.95731	-0.77682	0.86973	-0.77682	0.99407	-0.77682	0.99707	-0.77682	0.75495
-0.76465	0.92734	-0.76465	0.94946	-0.76465	0.87042	-0.76465	0.9073	-0.76465	0.61921		-0.76659	0.96362	-0.76659	0.87609	-0.76659	0.99262	-0.76659	0.99916	-0.76659	0.75725		-0.76431	0.95802	-0.76431	0.87187	-0.76431	0.99308	-0.76431	0.99648	-0.76431	0.74516
-0.75214	0.92435	-0.75214	0.94766	-0.75214	0.86683	-0.75214	0.90513	-0.75214	0.61313		-0.75408	0.9652	-0.75408	0.87905	-0.75408	0.99169	-0.75408	0.99963	-0.75408	0.74739		-0.7518	0.95873	-0.7518	0.87401	-0.7518	0.99209	-0.7518	0.99589	-0.7518	0.73536
-0.73963	0.92178	-0.73963	0.94619	-0.73963	0.86355	-0.73963	0.90309	-0.73963	0.60732		-0.74157	0.96671	-0.74157	0.88196	-0.74157	0.9907	-0.74157	1	-0.74157	0.73758		-0.73929	0.95902	-0.73929	0.87582	-0.73929	0.99079	-0.73929	0.99486	-0.73929	0.72591
-0.72713	0.92025	-0.72713	0.94553	-0.72713	0.86099	-0.72713	0.90134	-0.72713	0.60214		-0.72907	0.96709	-0.72907	0.88406	-0.72907	0.98877	-0.72907	0.99881	-0.72907	0.72841		-0.72678	0.95835	-0.72678	0.87689	-0.72678	0.98876	-0.72678	0.99281	-0.72678	0.71722
-0.71462	0.91872	-0.71462	0.94488	-0.71462	0.85845	-0.71462	0.8996	-0.71462	0.59696		-0.71656	0.96748	-0.71656	0.88615	-0.71656	0.98684	-0.71656	0.99761	-0.71656	0.71924		-0.71427	0.95768	-0.71427	0.87796	-0.71427	0.98673	-0.71427	0.99077	-0.71427	0.70853
-0.70211	0.91719	-0.70211	0.94422	-0.70211	0.85589	-0.70211	0.89785	-0.70211	0.59178		-0.70405	0.96786	-0.70405	0.88825	-0.70405	0.98491	-0.70405	0.99642	-0.70405	0.71007		-0.70176	0.95701	-0.70176	0.87902	-0.70176	0.9847	-0.70176	0.98872	-0.70176	0.69983
-0.6896	0.91566	-0.6896	0.94356	-0.6896	0.85334	-0.6896	0.89611	-0.6896	0.5866		-0.69154	0.96825	-0.69154	0.89035	-0.69154	0.98298	-0.69154	0.99523	-0.69154	0.70089		-0.68925	0.95634	-0.68925	0.88009	-0.68925	0.98267	-0.68925	0.98667	-0.68925	0.69114
-0.67709	0.91413	-0.67709	0.94291	-0.67709	0.85079	-0.67709	0.89436	-0.67709	0.58142		-0.67904	0.96863	-0.67904	0.89244	-0.67904	0.98105	-0.67904	0.99403	-0.67904	0.69172		-0.67674	0.95567	-0.67674	0.88116	-0.67674	0.98064	-0.67674	0.98463	-0.67674	0.68245
-0.66458	0.9126	-0.66458	0.94225	-0.66458	0.84824	-0.66458	0.89262	-0.66458	0.57624		-0.66653	0.96901	-0.66653	0.89454	-0.66653	0.97912	-0.66653	0.99284	-0.66653	0.68255		-0.66423	0.95501	-0.66423	0.88222	-0.66423	0.97861	-0.66423	0.98258	-0.66423	0.67375
-0.65207	0.91107	-0.65207	0.94159	-0.65207	0.84569	-0.65207	0.89087	-0.65207	0.57105		-0.65402	0.9694	-0.65402	0.89663	-0.65402	0.97719	-0.65402	0.99165	-0.65402	0.67338		-0.65172	0.95434	-0.65172	0.88329	-0.65172	0.97658	-0.65172	0.98054	-0.65172	0.66506
-0.63957	0.90994	-0.63957	0.94121	-0.63957	0.84338	-0.63957	0.88902	-0.63957	0.566		-0.64151	0.96963	-0.64151	0.89862	-0.64151	0.97518	-0.64151	0.99033	-0.64151	0.66441		-0.63921	0.95344	-0.63921	0.88425	-0.63921	0.97448	-0.63921	0.97837	-0.63921	0.65683
-0.62706	0.91007	-0.62706	0.94165	-0.62706	0.84181	-0.62706	0.88686	-0.62706	0.56136		-0.62901	0.96874	-0.62901	0.89977	-0.62901	0.97257	-0.62901	0.98807	-0.62901	0.65695		-0.6267	0.95189	-0.6267	0.88489	-0.6267	0.97218	-0.6267	0.97584	-0.6267	0.6499
-0.61455	0.9102	-0.61455	0.9421	-0.61455	0.84025	-0.61455	0.8847	-0.61455	0.55672		-0.6165	0.96784	-0.6165	0.90093	-0.6165	0.96995	-0.6165	0.98582	-0.6165	0.64948		-0.61419	0.95035	-0.61419	0.88553	-0.61419	0.96988	-0.61419	0.97331	-0.61419	0.64298
-0.60204	0.91033	-0.60204	0.94255	-0.60204	0.83868	-0.60204	0.88254	-0.60204	0.55207		-0.60399	0.96695	-0.60399	0.90208	-0.60399	0.96733	-0.60399	0.98357	-0.60399	0.64202		-0.60168	0.9488	-0.60168	0.88618	-0.60168	0.96758	-0.60168	0.97078	-0.60168	0.63606
-0.58953	0.91046	-0.58953	0.943	-0.58953	0.83712	-0.58953	0.88037	-0.58953	0.54743		-0.59149	0.96605	-0.59149	0.90324	-0.59149	0.96471	-0.59149	0.98131	-0.59149	0.63455		-0.58917	0.94726	-0.58917	0.88682	-0.58917	0.96528	-0.58917	0.96826	-0.58917	0.62913
-0.57702	0.9106	-0.57702	0.94345	-0.57702	0.83555	-0.57702	0.87821	-0.57702	0.54279		-0.57898	0.96516	-0.57898	0.90439	-0.57898	0.9621	-0.57898	0.97906	-0.57898	0.62709		-0.57666	0.94571	-0.57666	0.88746	-0.57666	0.96298	-0.57666	0.96573	-0.57666	0.62221
-0.56451	0.91073	-0.56451	0.9439	-0.56451	0.83398	-0.56451	0.87605	-0.56451	0.53815		-0.56647	0.96427	-0.56647	0.90555	-0.56647	0.95948	-0.56647	0.97681	-0.56647	0.61962		-0.56415	0.94417	-0.56415	0.88811	-0.56415	0.96068	-0.56415	0.9632	-0.56415	0.61528
-0.552	0.91086	-0.552	0.94435	-0.552	0.83242	-0.552	0.87388	-0.552	0.5335		-0.55396	0.96337	-0.55396	0.9067	-0.55396	0.95686	-0.55396	0.97455	-0.55396	0.61216		-0.55164	0.94262	-0.55164	0.88875	-0.55164	0.95838	-0.55164	0.96067	-0.55164	0.60835
-0.5395	0.91125	-0.5395	0.9449	-0.5395	0.83102	-0.5395	0.87157	-0.5395	0.52896		-0.54146	0.96246	-0.54146	0.90786	-0.54146	0.95425	-0.54146	0.97228	-0.54146	0.60481		-0.53913	0.94119	-0.53913	0.88956	-0.53913	0.95619	-0.53913	0.95821	-0.53913	0.60175
-0.52699	0.91274	-0.52699	0.94592	-0.52699	0.83035	-0.52699	0.86864	-0.52699	0.52485		-0.52895	0.96135	-0.52895	0.90909	-0.52895	0.95167	-0.52895	0.96974	-0.52895	0.59901		-0.52662	0.9402	-0.52662	0.89099	-0.52662	0.9544	-0.52662	0.956	-0.52662	0.59635
-0.51448	0.91423	-0.51448	0.94694	-0.51448	0.82968	-0.51448	0.86572	-0.51448	0.52074		-0.51644	0.96023	-0.51644	0.91031	-0.51644	0.94909	-0.51644	0.96719	-0.51644	0.59322		-0.51411	0.93921	-0.51411	0.89243	-0.51411	0.95262	-0.51411	0.95378	-0.51411	0.59095
-0.50197	0.91571	-0.50197	0.94796	-0.50197	0.82901	-0.50197	0.86279	-0.50197	0.51663		-0.50394	0.95912	-0.50394	0.91153	-0.50394	0.94651	-0.50394	0.96465	-0.50394	0.58742		-0.5016	0.93821	-0.5016	0.89386	-0.5016	0.95084	-0.5016	0.95156	-0.5016	0.58555
-0.48946	0.9172	-0.48946	0.94898	-0.48946	0.82834	-0.48946	0.85986	-0.48946	0.51252		-0.49143	0.958	-0.49143	0.91276	-0.49143	0.94393	-0.49143	0.9621	-0.49143	0.58162		-0.48909	0.93722	-0.48909	0.89529	-0.48909	0.94906	-0.48909	0.94935	-0.48909	0.58015
-0.47695	0.91869	-0.47695	0.94999	-0.47695	0.82767	-0.47695	0.85693	-0.47695	0.50841		-0.47892	0.95689	-0.47892	0.91398	-0.47892	0.94135	-0.47892	0.95956	-0.47892	0.57582		-0.47658	0.93623	-0.47658	0.89673	-0.47658	0.94728	-0.47658	0.94713	-0.47658	0.57475
-0.46444	0.92017	-0.46444	0.95101	-0.46444	0.827	-0.46444	0.854	-0.46444	0.50431		-0.46641	0.95578	-0.46641	0.91521	-0.46641	0.93877	-0.46641	0.95701	-0.46641	0.57002		-0.46407	0.93524	-0.46407	0.89816	-0.46407	0.9455	-0.46407	0.94491	-0.46407	0.56934
-0.45193	0.92166	-0.45193	0.95203	-0.45193	0.82632	-0.45193	0.85108	-0.45193	0.50019		-0.45391	0.95466	-0.45391	0.91643	-0.45391	0.93619	-0.45391	0.95447	-0.45391	0.56422		-0.45156	0.93424	-0.45156	0.89959	-0.45156	0.94372	-0.45156	0.9427	-0.45156	0.56394
-0.43943	0.92329	-0.43943	0.95308	-0.43943	0.82574	-0.43943	0.84804	-0.43943	0.49615		-0.4414	0.95357	-0.4414	0.91768	-0.4414	0.93362	-0.4414	0.95192	-0.4414	0.55845		-0.43905	0.93375	-0.43905	0.9015	-0.43905	0.94219	-0.43905	0.94047	-0.43905	0.55887
-0.42692	0.92573	-0.42692	0.95434	-0.42692	0.8257	-0.42692	0.84437	-0.42692	0.49247		-0.42889	0.95369	-0.42889	0.9202	-0.42889	0.93177	-0.42889	0.9492	-0.42889	0.55392		-0.42654	0.93456	-0.42654	0.90468	-0.42654	0.94135	-0.42654	0.9382	-0.42654	0.55467
-0.41441	0.92817	-0.41441	0.95561	-0.41441	0.82566	-0.41441	0.8407	-0.41441	0.48879		-0.41638	0.95381	-0.41638	0.92272	-0.41638	0.92993	-0.41638	0.94649	-0.41638	0.54939		-0.41403	0.93538	-0.41403	0.90785	-0.41403	0.9405	-0.41403	0.93594	-0.41403	0.55046
-0.4019	0.93061	-0.4019	0.95687	-0.4019	0.82562	-0.4019	0.83702	-0.4019	0.48511		-0.40388	0.95392	-0.40388	0.92524	-0.40388	0.92808	-0.40388	0.94377	-0.40388	0.54486		-0.40152	0.9362	-0.40152	0.91103	-0.40152	0.93965	-0.40152	0.93367	-0.40152	0.54626
-0.38939	0.93305	-0.38939	0.95813	-0.38939	0.82558	-0.38939	0.83335	-0.38939	0.48143		-0.39137	0.95404	-0.39137	0.92776	-0.39137	0.92623	-0.39137	0.94105	-0.39137	0.54034		-0.38901	0.93702	-0.38901	0.9142	-0.38901	0.93881	-0.38901	0.9314	-0.38901	0.54206
-0.37688	0.93549	-0.37688	0.95939	-0.37688	0.82553	-0.37688	0.82968	-0.37688	0.47775		-0.37886	0.95416	-0.37886	0.93028	-0.37886	0.92439	-0.37886	0.93833	-0.37886	0.53581		-0.3765	0.93784	-0.3765	0.91738	-0.3765	0.93796	-0.3765	0.92914	-0.3765	0.53785
-0.36437	0.93793	-0.36437	0.96065	-0.36437	0.82549	-0.36437	0.82601	-0.36437	0.47407		-0.36635	0.95427	-0.36635	0.9328	-0.36635	0.92254	-0.36635	0.93562	-0.36635	0.53128		-0.36399	0.93866	-0.36399	0.92056	-0.36399	0.93711	-0.36399	0.92687	-0.36399	0.53365
-0.35187	0.94037	-0.35187	0.96191	-0.35187	0.82545	-0.35187	0.82234	-0.35187	0.47039		-0.35385	0.95439	-0.35385	0.93532	-0.35385	0.92069	-0.35385	0.9329	-0.35385	0.52675		-0.35148	0.93948	-0.35148	0.92373	-0.35148	0.93627	-0.35148	0.9246	-0.35148	0.52945
-0.33936	0.94294	-0.33936	0.96319	-0.33936	0.82553	-0.33936	0.8186	-0.33936	0.4668		-0.34134	0.95451	-0.34134	0.93783	-0.34134	0.91885	-0.34134	0.93018	-0.34134	0.52222		-0.33897	0.94076	-0.33897	0.92722	-0.33897	0.93563	-0.33897	0.92214	-0.33897	0.52539
-0.32685	0.94602	-0.32685	0.96454	-0.32685	0.82608	-0.32685	0.81463	-0.32685	0.4636		-0.32883	0.95646	-0.32883	0.9416	-0.32883	0.91804	-0.32883	0.92668	-0.32883	0.51848		-0.32646	0.94366	-0.32646	0.93183	-0.32646	0.93575	-0.32646	0.919	-0.32646	0.52182
-0.31434	0.9491	-0.31434	0.9659	-0.31434	0.82663	-0.31434	0.81065	-0.31434	0.4604		-0.31633	0.95846	-0.31633	0.94541	-0.31633	0.91727	-0.31633	0.92315	-0.31633	0.51475		-0.31395	0.94656	-0.31395	0.93643	-0.31395	0.93586	-0.31395	0.91587	-0.31395	0.51825
-0.30183	0.95218	-0.30183	0.96725	-0.30183	0.82718	-0.30183	0.80667	-0.30183	0.4572		-0.30382	0.96047	-0.30382	0.94922	-0.30382	0.9165	-0.30382	0.91963	-0.30382	0.51103		-0.30144	0.94946	-0.30144	0.94102	-0.30144	0.93598	-0.30144	0.91273	-0.30144	0.51468
-0.28932	0.95526	-0.28932	0.9686	-0.28932	0.82773	-0.28932	0.8027	-0.28932	0.454		-0.29131	0.96247	-0.29131	0.95302	-0.29131	0.91572	-0.29131	0.9161	-0.29131	0.50731		-0.28893	0.95236	-0.28893	0.94562	-0.28893	0.93609	-0.28893	0.90958	-0.28893	0.51111
-0.27681	0.95833	-0.27681	0.96995	-0.27681	0.82827	-0.27681	0.79871	-0.27681	0.4508		-0.2788	0.96447	-0.2788	0.95683	-0.2788	0.91494	-0.2788	0.91257	-0.2788	0.50358		-0.27642	0.95526	-0.27642	0.95021	-0.27642	0.93619	-0.27642	0.90644	-0.27642	0.50754
-0.26431	0.9614	-0.26431	0.9713	-0.26431	0.82882	-0.26431	0.79473	-0.26431	0.44759		-0.2663	0.96647	-0.2663	0.96062	-0.2663	0.91416	-0.2663	0.90903	-0.2663	0.49985		-0.26391	0.95814	-0.26391	0.9548	-0.26391	0.93629	-0.26391	0.90329	-0.26391	0.50396
-0.2518	0.96446	-0.2518	0.97263	-0.2518	0.82935	-0.2518	0.79074	-0.2518	0.44438		-0.25379	0.96845	-0.25379	0.96441	-0.25379	0.91337	-0.25379	0.90549	-0.25379	0.49612		-0.2514	0.96102	-0.2514	0.95938	-0.2514	0.93639	-0.2514	0.90013	-0.2514	0.50038
-0.23929	0.96759	-0.23929	0.97397	-0.23929	0.82993	-0.23929	0.78673	-0.23929	0.44121		-0.24128	0.97043	-0.24128	0.96819	-0.24128	0.91257	-0.24128	0.90193	-0.24128	0.49238		-0.23889	0.96418	-0.23889	0.964	-0.23889	0.93663	-0.23889	0.89678	-0.23889	0.49687
-0.22678	0.97116	-0.22678	0.97537	-0.22678	0.83085	-0.22678	0.7827	-0.22678	0.4383		-0.22877	0.97406	-0.22877	0.97244	-0.22877	0.91273	-0.22877	0.89733	-0.22877	0.48909		-0.22638	0.96866	-0.22638	0.96883	-0.22638	0.93763	-0.22638	0.89258	-0.22638	0.49371
-0.21427	0.97469	-0.21427	0.97675	-0.21427	0.83173	-0.21427	0.77865	-0.21427	0.43536		-0.21627	0.97779	-0.21627	0.97671	-0.21627	0.91294	-0.21627	0.89261	-0.21627	0.48582		-0.21387	0.97311	-0.21387	0.97362	-0.21387	0.93859	-0.21387	0.88834	-0.21387	0.49052
-0.20176	0.97815	-0.20176	0.97806	-0.20176	0.83256	-0.20176	0.77454	-0.20176	0.43241		-0.20376	0.98148	-0.20376	0.98092	-0.20376	0.91309	-0.20376	0.88784	-0.20376	0.48252		-0.20136	0.97749	-0.20136	0.97835	-0.20136	0.93949	-0.20136	0.88404	-0.20136	0.48731
-0.18925	0.98152	-0.18925	0.97927	-0.18925	0.8333	-0.18925	0.77036	-0.18925	0.4294		-0.19125	0.98506	-0.19125	0.98504	-0.19125	0.91317	-0.19125	0.88299	-0.19125	0.47918		-0.18885	0.98177	-0.18885	0.98298	-0.18885	0.94029	-0.18885	0.87966	-0.18885	0.48405
-0.17675	0.98472	-0.17675	0.98032	-0.17675	0.83391	-0.17675	0.76606	-0.17675	0.42634		-0.17874	0.9885	-0.17874	0.989	-0.17874	0.9131	-0.17874	0.878	-0.17874	0.47576		-0.17634	0.98589	-0.17634	0.98744	-0.17634	0.94094	-0.17634	0.87514	-0.17634	0.48071
-0.16424	0.98767	-0.16424	0.98111	-0.16424	0.8343	-0.16424	0.76156	-0.16424	0.42316		-0.16624	0.9917	-0.16624	0.99272	-0.16624	0.91282	-0.16624	0.87281	-0.16624	0.47224		-0.16383	0.98973	-0.16383	0.99163	-0.16383	0.94133	-0.16383	0.87038	-0.16383	0.47725
-0.15173	0.99018	-0.15173	0.98149	-0.15173	0.83434	-0.15173	0.75675	-0.15173	0.41981		-0.15373	0.99449	-0.15373	0.99605	-0.15373	0.91217	-0.15373	0.86729	-0.15373	0.46853		-0.15132	0.99315	-0.15132	0.99539	-0.15132	0.94132	-0.15132	0.86526	-0.15132	0.47359
-0.13922	0.99208	-0.13922	0.98121	-0.13922	0.83383	-0.13922	0.75143	-0.13922	0.4162		-0.14122	0.99665	-0.14122	0.99873	-0.14122	0.91095	-0.14122	0.86123	-0.14122	0.46454		-0.13881	0.99603	-0.13881	0.9984	-0.13881	0.94077	-0.13881	0.8595	-0.13881	0.46964
-0.12671	0.99338	-0.12671	0.98008	-0.12671	0.83271	-0.12671	0.74538	-0.12671	0.41228		-0.12872	0.99914	-0.12872	1	-0.12872	0.90982	-0.12872	0.85384	-0.12872	0.46044		-0.1263	0.99893	-0.1263	1	-0.1263	0.93995	-0.1263	0.85245	-0.1263	0.46539
-0.1142	0.99291	-0.1142	0.97721	-0.1142	0.8301	-0.1142	0.73803	-0.1142	0.40766		-0.11621	1	-0.11621	0.9996	-0.11621	0.90721	-0.11621	0.84508	-0.11621	0.45562		-0.11379	1	-0.11379	0.99977	-0.11379	0.93743	-0.11379	0.84392	-0.11379	0.46033
-0.10169	0.9896	-0.10169	0.97158	-0.10169	0.82515	-0.10169	0.72867	-0.10169	0.40193		-0.1037	0.99819	-0.1037	0.99655	-0.1037	0.90223	-0.1037	0.83418	-0.1037	0.44964		-0.10128	0.99815	-0.10128	0.99664	-0.10128	0.93222	-0.10128	0.83303	-0.10128	0.45399
-0.08918	0.98183	-0.08918	0.96162	-0.08918	0.81652	-0.08918	0.71615	-0.08918	0.39447		-0.09119	0.99218	-0.09119	0.98933	-0.09119	0.89351	-0.09119	0.81993	-0.09119	0.44186		-0.08877	0.9917	-0.08877	0.98894	-0.08877	0.92278	-0.08877	0.81849	-0.08877	0.44567
-0.07668	0.96717	-0.07668	0.94497	-0.07668	0.80224	-0.07668	0.69881	-0.07668	0.38437		-0.07869	0.97965	-0.07869	0.97565	-0.07869	0.87902	-0.07869	0.80056	-0.07869	0.43133		-0.07626	0.97814	-0.07626	0.9742	-0.07626	0.90683	-0.07626	0.79836	-0.07626	0.43433
-0.06417	0.94219	-0.06417	0.91837	-0.06417	0.77949	-0.06417	0.67436	-0.06417	0.37039		-0.06618	0.95729	-0.06618	0.95223	-0.06618	0.85585	-0.06618	0.77357	-0.06618	0.41669		-0.06375	0.95393	-0.06375	0.9489	-0.06375	0.88118	-0.06375	0.77	-0.06375	0.41852
-0.05166	0.90251	-0.05166	0.87759	-0.05166	0.74474	-0.05166	0.63986	-0.05166	0.35093		-0.05367	0.92077	-0.05367	0.9148	-0.05367	0.82024	-0.05367	0.73576	-0.05367	0.39623		-0.05124	0.91454	-0.05124	0.90859	-0.05124	0.84174	-0.05124	0.73003	-0.05124	0.39644
-0.03915	0.8434	-0.03915	0.81816	-0.03915	0.69417	-0.03915	0.59229	-0.03915	0.32436		-0.04116	0.86522	-0.04116	0.85859	-0.04116	0.768	-0.04116	0.68365	-0.04116	0.36808		-0.03873	0.85517	-0.03873	0.84847	-0.03873	0.78425	-0.03873	0.67502	-0.03873	0.36622
-0.02664	0.76192	-0.02664	0.73711	-0.02664	0.62528	-0.02664	0.52972	-0.02664	0.28965		-0.02866	0.78765	-0.02866	0.77958	-0.02866	0.69645	-0.02866	0.61467	-0.02866	0.33092		-0.02622	0.77322	-0.02622	0.76506	-0.02622	0.70621	-0.02622	0.60266	-0.02622	0.32666
-0.01413	0.65812	-0.01413	0.63496	-0.01413	0.53852	-0.01413	0.45298	-0.01413	0.2473		-0.01615	0.68674	-0.01615	0.67788	-0.01615	0.60488	-0.01615	0.52926	-0.01615	0.28492		-0.01371	0.6682	-0.01371	0.65936	-0.01371	0.60783	-0.01371	0.51427	-0.01371	0.27849
-0.00162	0.53889	-0.00162	0.51853	-0.00162	0.43969	-0.00162	0.3672	-0.00162	0.20016		-0.00364	0.56826	-0.00364	0.55944	-0.00364	0.49861	-0.00364	0.4325	-0.00364	0.23282		-0.0012	0.54728	-0.0012	0.53859	-0.0012	0.49584	-0.0012	0.41593	-0.0012	0.22501
0.01089	0.41669	0.01089	0.39989	0.01089	0.33902	0.01089	0.28109	0.01089	0.15298		0.00886	0.44413	0.00886	0.43609	0.00886	0.38823	0.00886	0.33382	0.00886	0.1797		0.01131	0.42326	0.01131	0.41543	0.01131	0.38196	0.01131	0.31764	0.01131	0.17168
0.02339	0.30498	0.02339	0.2919	0.02339	0.24742	0.02339	0.20367	0.02339	0.11067		0.02137	0.3283	0.02137	0.32151	0.02137	0.2859	0.02137	0.24369	0.02137	0.13117		0.02382	0.30988	0.02382	0.30335	0.02382	0.27855	0.02382	0.22965	0.02382	0.12399
0.0359	0.21288	0.0359	0.20322	0.0359	0.17222	0.0359	0.14074	0.0359	0.07635		0.03388	0.2311	0.03388	0.22574	0.03388	0.2005	0.03388	0.1694	0.03388	0.09118		0.03633	0.21644	0.03633	0.21133	0.03633	0.1938	0.03633	0.15839	0.03633	0.08544
0.04841	0.14317	0.04841	0.13631	0.04841	0.1155	0.04841	0.0937	0.04841	0.05075		0.04639	0.15648	0.04639	0.15246	0.04639	0.13526	0.04639	0.11327	0.04639	0.06097		0.04884	0.1457	0.04884	0.14189	0.04884	0.12995	0.04884	0.10529	0.04884	0.05674
0.06092	0.09371	0.06092	0.08899	0.06092	0.07539	0.06092	0.06072	0.06092	0.03283		0.05889	0.10295	0.05889	0.10005	0.05889	0.08866	0.05889	0.0736	0.05889	0.03961		0.06135	0.0955	0.06135	0.09275	0.06135	0.08485	0.06135	0.06814	0.06135	0.03668
0.07343	0.06024	0.07343	0.05703	0.07343	0.0483	0.07343	0.0386	0.07343	0.02084		0.0714	0.06647	0.0714	0.06435	0.0714	0.057	0.0714	0.04687	0.0714	0.02522		0.07386	0.06152	0.07386	0.0595	0.07386	0.0544	0.07386	0.04328	0.07386	0.02326
0.08594	0.03825	0.08594	0.0361	0.08594	0.03057	0.08594	0.02424	0.08594	0.01306		0.08391	0.04236	0.08391	0.04084	0.08391	0.03617	0.08391	0.02946	0.08391	0.01584		0.08637	0.03914	0.08637	0.03771	0.08637	0.03445	0.08637	0.02716	0.08637	0.01457
0.09845	0.02409	0.09845	0.02267	0.09845	0.01919	0.09845	0.0151	0.09845	0.00812		0.09642	0.02676	0.09642	0.02569	0.09642	0.02275	0.09642	0.01835	0.09642	0.00986		0.09888	0.02471	0.09888	0.02371	0.09888	0.02165	0.09888	0.01691	0.09888	0.00906
0.11095	0.01509	0.11095	0.01416	0.11095	0.01199	0.11095	0.00936	0.11095	0.00502		0.10892	0.01681	0.10892	0.01608	0.10892	0.01423	0.10892	0.01137	0.10892	0.00611		0.11139	0.01552	0.11139	0.01483	0.11139	0.01353	0.11139	0.01047	0.11139	0.0056
0.12346	0.00943	0.12346	0.00882	0.12346	0.00746	0.12346	0.00578	0.12346	0.0031		0.12143	0.01052	0.12143	0.01003	0.12143	0.00887	0.12143	0.00702	0.12143	0.00377		0.1239	0.00972	0.1239	0.00925	0.1239	0.00843	0.1239	0.00646	0.1239	0.00345
0.13597	0.00588	0.13597	0.00548	0.13597	0.00464	0.13597	0.00356	0.13597	0.00191		0.13394	0.00657	0.13394	0.00624	0.13394	0.00552	0.13394	0.00432	0.13394	0.00232		0.13641	0.00607	0.13641	0.00576	0.13641	0.00524	0.13641	0.00398	0.13641	0.00212
0.14848	0.00366	0.14848	0.0034	0.14848	0.00288	0.14848	0.00219	0.14848	0.00117		0.14644	0.0041	0.14644	0.00388	0.14644	0.00343	0.14644	0.00266	0.14644	0.00143		0.14892	0.00379	0.14892	0.00358	0.14892	0.00326	0.14892	0.00245	0.14892	0.0013
0.16099	0.00227	0.16099	0.00211	0.16099	0.00178	0.16099	0.00135	0.16099	0.000719393		0.15895	0.00256	0.15895	0.00241	0.15895	0.00213	0.15895	0.00164	0.15895	0.000876265		0.16143	0.00236	0.16143	0.00222	0.16143	0.00202	0.16143	0.00151	0.16143	0.000800201
0.1735	0.00142	0.1735	0.00131	0.1735	0.00111	0.1735	0.000829299	0.1735	0.000441431		0.17146	0.00159	0.17146	0.00149	0.17146	0.00132	0.17146	0.001	0.17146	0.000537416		0.17394	0.00147	0.17394	0.00138	0.17394	0.00125	0.17394	0.000925326	0.17394	0.000490219
0.18601	0.000879847	0.18601	0.000810582	0.18601	0.00068497	0.18601	0.000509622	0.18601	0.000270771		0.18397	0.000993668	0.18397	0.000925387	0.18397	0.000818809	0.18397	0.000616269	0.18397	0.000329398		0.18645	0.000919631	0.18645	0.000855136	0.18645	0.000777577	0.18645	0.000568007	0.18645	0.000300201
0.19852	0.000546964	0.19852	0.000502267	0.19852	0.000424273	0.19852	0.000313103	0.19852	0.000166047		0.19647	0.000619443	0.19647	0.000573616	0.19647	0.000507707	0.19647	0.000378141	0.19647	0.000201842		0.19896	0.000573602	0.19896	0.00053032	0.19896	0.000482008	0.19896	0.000348586	0.19896	0.000183787
0.21102	0.000339976	0.21102	0.000311187	0.21102	0.000262766	0.21102	0.000192336	0.21102	0.000101808		0.20898	0.000386081	0.20898	0.000355519	0.20898	0.000314766	0.20898	0.000231984	0.20898	0.000123655		0.21147	0.000357705	0.21147	0.000328842	0.21147	0.000298753	0.21147	0.000213892	0.21147	0.000112494
0.22353	0.000211298	0.22353	0.000192786	0.22353	0.000162727	0.22353	0.000118137	0.22353	6.24126e-05		0.22149	0.0002406	0.22149	0.000220327	0.22149	0.00019513	0.22149	0.000142299	0.22149	7.57426e-05		0.22398	0.000223037	0.22398	0.000203894	0.22398	0.000185156	0.22398	0.000131227	0.22398	6.88441e-05
0.23604	0.000131314	0.23604	0.000119429	0.23604	0.00010077	0.23604	7.25559e-05	0.23604	3.82572e-05		0.234	0.000149921	0.234	0.000136537	0.234	0.000120959	0.234	8.72771e-05	0.234	4.63887e-05		0.23649	0.000139052	0.23649	0.000126414	0.23649	0.000114747	0.23649	8.05027e-05	0.23649	4.21253e-05
0.24855	8.1602e-05	0.24855	7.39823e-05	0.24855	6.24005e-05	0.24855	4.45585e-05	0.24855	2.34483e-05		0.2465	9.34098e-05	0.2465	8.46094e-05	0.2465	7.49783e-05	0.2465	5.35252e-05	0.2465	2.84076e-05		0.249	8.66834e-05	0.249	7.83744e-05	0.249	7.11102e-05	0.249	4.93811e-05	0.249	2.57729e-05
0.26106	5.07081e-05	0.26106	4.58288e-05	0.26106	3.86398e-05	0.26106	2.73628e-05	0.26106	1.43705e-05		0.25901	5.81951e-05	0.25901	5.24295e-05	0.25901	4.64753e-05	0.25901	3.28232e-05	0.25901	1.73944e-05		0.26151	5.40357e-05	0.26151	4.85862e-05	0.26151	4.40645e-05	0.26151	3.02867e-05	0.26151	1.57654e-05
0.27357	3.15296e-05	0.27357	2.83914e-05	0.27357	2.39207e-05	0.27357	1.67967e-05	0.27357	8.80512e-06		0.27152	3.62907e-05	0.27152	3.2448e-05	0.27152	2.879e-05	0.27152	2.011e-05	0.27152	1.06391e-05		0.27402	3.37247e-05	0.27402	3.00768e-05	0.27402	2.72741e-05	0.27402	1.85502e-05	0.27402	9.62999e-06
0.28608	1.96039e-05	0.28608	1.75886e-05	0.28608	1.48084e-05	0.28608	1.03101e-05	0.28608	5.39465e-06		0.28403	2.2632e-05	0.28403	2.00784e-05	0.28403	1.78329e-05	0.28403	1.23186e-05	0.28403	6.50563e-06		0.28653	2.10461e-05	0.28653	1.86186e-05	0.28653	1.68814e-05	0.28653	1.13608e-05	0.28653	5.88143e-06
0.29858	1.21884e-05	0.29858	1.08961e-05	0.29858	9.16727e-06	0.29858	6.32824e-06	0.29858	3.30488e-06		0.29653	1.41129e-05	0.29653	1.24242e-05	0.29653	1.10458e-05	0.29653	7.54522e-06	0.29653	3.97761e-06		0.29904	1.31327e-05	0.29904	1.15255e-05	0.29904	1.04487e-05	0.29904	6.95708e-06	0.29904	3.5915e-06
0.31109	7.57773e-06	0.31109	6.75004e-06	0.31109	5.67505e-06	0.31109	3.88399e-06	0.31109	2.02447e-06		0.30904	8.79984e-06	0.30904	7.68784e-06	0.30904	6.84184e-06	0.30904	4.62109e-06	0.30904	2.43165e-06		0.31155	8.19403e-06	0.31155	7.13459e-06	0.31155	6.46721e-06	0.31155	4.25999e-06	0.31155	2.19282e-06
0.3236	4.71101e-06	0.3236	4.18158e-06	0.3236	3.51316e-06	0.3236	2.3837e-06	0.3236	1.24003e-06		0.32155	5.48656e-06	0.32155	4.75707e-06	0.32155	4.23784e-06	0.32155	2.82995e-06	0.32155	1.48637e-06		0.32406	5.11212e-06	0.32406	4.41649e-06	0.32406	4.00285e-06	0.32406	2.60826e-06	0.32406	1.33864e-06
0.33611	2.9287e-06	0.33611	2.59042e-06	0.33611	2.17483e-06	0.33611	1.46285e-06	0.33611	7.5948e-07		0.33405	3.42053e-06	0.33405	2.94357e-06	0.33405	2.62491e-06	0.33405	1.73291e-06	0.33405	9.08437e-07		0.33657	3.18909e-06	0.33657	2.73391e-06	0.33657	2.47753e-06	0.33657	1.59681e-06	0.33657	8.17067e-07
0.34862	1.82063e-06	0.34862	1.60472e-06	0.34862	1.34633e-06	0.34862	8.97695e-07	0.34862	4.65118e-07		0.34656	2.13233e-06	0.34656	1.82141e-06	0.34656	1.62585e-06	0.34656	1.06104e-06	0.34656	5.55147e-07		0.34908	1.98927e-06	0.34908	1.69235e-06	0.34908	1.53345e-06	0.34908	9.77497e-07	0.34908	4.98634e-07
0.36113	1.13175e-06	0.36113	9.9409e-07	0.36113	8.3344e-07	0.36113	5.5085e-07	0.36113	2.84821e-07		0.35907	1.32918e-06	0.35907	1.12705e-06	0.35907	1.00704e-06	0.35907	6.49606e-07	0.35907	3.39205e-07		0.36159	1.24075e-06	0.36159	1.0476e-06	0.36159	9.49112e-07	0.36159	5.98325e-07	0.36159	3.04253e-07
0.37364	7.03868e-07	0.37364	6.15843e-07	0.37364	5.15691e-07	0.37364	3.37883e-07	0.37364	1.74393e-07		0.37158	8.29057e-07	0.37158	6.96059e-07	0.37158	6.23011e-07	0.37158	3.97311e-07	0.37158	2.0706e-07		0.3741	7.74503e-07	0.3741	6.46899e-07	0.3741	5.86194e-07	0.3741	3.65705e-07	0.3741	1.85464e-07
0.38615	4.37745e-07	0.38615	3.81516e-07	0.38615	3.19079e-07	0.38615	2.07237e-07	0.38615	1.06769e-07		0.38408	5.17138e-07	0.38408	4.29723e-07	0.38408	3.85341e-07	0.38408	2.42932e-07	0.38408	1.26355e-07		0.38661	4.83415e-07	0.38661	3.9946e-07	0.38661	3.62044e-07	0.38661	2.23495e-07	0.38661	1.13032e-07
0.39865	2.72229e-07	0.39865	2.36348e-07	0.39865	1.97426e-07	0.39865	1.271e-07	0.39865	6.53617e-08		0.39659	3.22547e-07	0.39659	2.65296e-07	0.39659	2.38338e-07	0.39659	1.4852e-07	0.39659	7.70926e-08		0.39912	3.017e-07	0.39912	2.46666e-07	0.39912	2.23604e-07	0.39912	1.36567e-07	0.39912	6.88736e-08
0.41116	1.6929e-07	0.41116	1.46417e-07	0.41116	1.22155e-07	0.41116	7.79459e-08	0.41116	4.00092e-08		0.4091	2.01162e-07	0.4091	1.63784e-07	0.4091	1.47415e-07	0.4091	9.07891e-08	0.4091	4.70283e-08		0.41163	1.88274e-07	0.41163	1.52316e-07	0.41163	1.38102e-07	0.41163	8.34392e-08	0.41163	4.19581e-08
0.42367	1.05272e-07	0.42367	9.0704e-08	0.42367	7.5582e-08	0.42367	4.77987e-08	0.42367	2.44881e-08		0.42161	1.25448e-07	0.42161	1.01114e-07	0.42161	9.11783e-08	0.42161	5.54917e-08	0.42161	2.86833e-08		0.42414	1.1748e-07	0.42414	9.40546e-08	0.42414	8.52939e-08	0.42414	5.09723e-08	0.42414	2.55557e-08
0.43618	6.54603e-08	0.43618	5.61901e-08	0.43618	4.67654e-08	0.43618	2.93097e-08	0.43618	1.49867e-08		0.43411	7.82254e-08	0.43411	6.24242e-08	0.43411	5.63949e-08	0.43411	3.3913e-08	0.43411	1.74912e-08		0.43665	7.32996e-08	0.43665	5.80785e-08	0.43665	5.26789e-08	0.43665	3.11343e-08	0.43665	1.5562e-08
0.44869	4.07031e-08	0.44869	3.4809e-08	0.44869	2.89355e-08	0.44869	1.79712e-08	0.44869	9.17099e-09		0.44662	4.87752e-08	0.44662	3.85383e-08	0.44662	3.48809e-08	0.44662	2.07227e-08	0.44662	1.06642e-08		0.44916	4.57298e-08	0.44916	3.58633e-08	0.44916	3.25353e-08	0.44916	1.90143e-08	0.44916	9.47422e-09
0.4612	2.53083e-08	0.4612	2.15636e-08	0.4612	1.79034e-08	0.4612	1.10183e-08	0.4612	5.61153e-09		0.45913	3.04101e-08	0.45913	2.3792e-08	0.45913	2.15743e-08	0.45913	1.26611e-08	0.45913	6.50063e-09		0.46167	2.85272e-08	0.46167	2.21454e-08	0.46167	2.00943e-08	0.46167	1.16108e-08	0.46167	5.76663e-09
0.4737	1.57414e-08	0.4737	1.3357e-08	0.4737	1.10697e-08	0.4737	6.75305e-09	0.4737	3.43393e-09		0.47164	1.89534e-08	0.47164	1.46559e-08	0.47164	1.33224e-08	0.47164	7.72998e-09	0.47164	3.96103e-09		0.47418	1.77899e-08	0.47418	1.36339e-08	0.47418	1.23782e-08	0.47418	7.08158e-09	0.47418	3.50845e-09
0.48621	9.79083e-09	0.48621	8.2735e-09	0.48621	6.84403e-09	0.48621	4.13848e-09	0.48621	2.10119e-09		0.48414	1.18113e-08	0.48414	9.02254e-09	0.48414	8.22309e-09	0.48414	4.71791e-09	0.48414	2.41294e-09		0.48669	1.1093e-08	0.48669	8.39228e-09	0.48669	7.6239e-09	0.48669	4.31814e-09	0.48669	2.134e-09
0.49872	6.08947e-09	0.49872	5.1247e-09	0.49872	4.23143e-09	0.49872	2.536e-09	0.49872	1.28556e-09		0.49665	7.35998e-09	0.49665	5.55442e-09	0.49665	5.07561e-09	0.49665	2.87906e-09	0.49665	1.46957e-09		0.4992	6.91654e-09	0.4992	5.16573e-09	0.4992	4.69559e-09	0.4992	2.63258e-09	0.4992	1.29766e-09
0.51123	3.78724e-09	0.51123	3.17429e-09	0.51123	2.61614e-09	0.51123	1.55391e-09	0.51123	7.86459e-10		0.50916	4.58595e-09	0.50916	3.41933e-09	0.50916	3.13286e-09	0.50916	1.75662e-09	0.50916	8.94826e-10		0.51171	4.31218e-09	0.51171	3.17962e-09	0.51171	2.892e-09	0.51171	1.60467e-09	0.51171	7.8888e-10
0.52374	2.35532e-09	0.52374	1.96618e-09	0.52374	1.61747e-09	0.52374	9.5207e-10	0.52374	4.81075e-10		0.52166	2.85729e-09	0.52166	2.10492e-09	0.52166	1.93372e-09	0.52166	1.0716e-09	0.52166	5.44736e-10		0.52422	2.68826e-09	0.52422	1.95709e-09	0.52422	1.78115e-09	0.52422	9.77919e-10	0.52422	4.79445e-10
0.53625	1.46474e-09	0.53625	1.21786e-09	0.53625	1.00003e-09	0.53625	5.83281e-10	0.53625	2.9424e-10		0.53417	1.78013e-09	0.53417	1.29576e-09	0.53417	1.19356e-09	0.53417	6.53594e-10	0.53417	3.31536e-10		0.53673	1.67577e-09	0.53673	1.20459e-09	0.53673	1.09698e-09	0.53673	5.95845e-10	0.53673	2.91301e-10
0.54876	9.10868e-10	0.54876	7.54342e-10	0.54876	6.18282e-10	0.54876	3.57316e-10	0.54876	1.79946e-10		0.54668	1.10898e-09	0.54668	7.97634e-10	0.54668	7.36704e-10	0.54668	3.98571e-10	0.54668	2.01729e-10		0.54924	1.04455e-09	0.54924	7.41417e-10	0.54924	6.75598e-10	0.54924	3.62973e-10	0.54924	1.76936e-10
0.56127	5.66414e-10	0.56127	4.67238e-10	0.56127	3.82262e-10	0.56127	2.18873e-10	0.56127	1.10035e-10		0.55919	6.90825e-10	0.55919	4.90994e-10	0.55919	4.54718e-10	0.55919	2.43009e-10	0.55919	1.22715e-10		0.56175	6.51031e-10	0.56175	4.56318e-10	0.56175	4.16069e-10	0.56175	2.21066e-10	0.56175	1.07438e-10
0.57378	3.52319e-10	0.57378	2.89388e-10	0.57378	2.36136e-10	0.57378	1.34028e-10	0.57378	6.72899e-11		0.57169	4.29784e-10	0.57169	3.01659e-10	0.57169	2.80189e-10	0.57169	1.4813e-10	0.57169	7.46598e-11		0.57426	4.04896e-10	0.57426	2.80089e-10	0.57426	2.55545e-10	0.57426	1.34629e-10	0.57426	6.52994e-11
0.58628	2.1915e-10	0.58628	1.79233e-10	0.58628	1.45851e-10	0.58628	8.20627e-11	0.58628	4.11462e-11		0.5842	2.67254e-10	0.5842	1.85202e-10	0.5842	1.72541e-10	0.5842	9.02759e-11	0.5842	4.54179e-11		0.58677	2.51808e-10	0.58677	1.71911e-10	0.58677	1.56946e-10	0.58677	8.19702e-11	0.58677	3.96766e-11
0.59879	1.36311e-10	0.59879	1.11007e-10	0.59879	9.00855e-11	0.59879	5.02409e-11	0.59879	2.5157e-11		0.59671	1.66182e-10	0.59671	1.13699e-10	0.59671	1.0625e-10	0.59671	5.50063e-11	0.59671	2.7622e-11		0.59928	1.56595e-10	0.59928	1.05509e-10	0.59928	9.63869e-11	0.59928	4.98971e-11	0.59928	2.41008e-11
0.6113	8.47815e-11	0.6113	6.8752e-11	0.6113	5.56417e-11	0.6113	3.07559e-11	0.6113	1.53792e-11		0.60921	1.0333e-10	0.60921	6.97983e-11	0.60921	6.54272e-11	0.60921	3.3509e-11	0.60921	1.67944e-11		0.61179	9.73801e-11	0.61179	6.47521e-11	0.61179	5.91925e-11	0.61179	3.03663e-11	0.61179	1.46351e-11
0.62381	5.27297e-11	0.62381	4.25811e-11	0.62381	3.43674e-11	0.62381	1.8826e-11	0.62381	9.40066e-12		0.62172	6.42476e-11	0.62172	4.28463e-11	0.62172	4.02885e-11	0.62172	2.04088e-11	0.62172	1.02084e-11		0.6243	6.05545e-11	0.6243	3.97371e-11	0.6243	3.63494e-11	0.6243	1.84758e-11	0.6243	8.88426e-12
0.63632	3.27939e-11	0.63632	2.63722e-11	0.63632	2.12272e-11	0.63632	1.15225e-11	0.63632	5.74549e-12		0.63423	3.99458e-11	0.63423	2.63003e-11	0.63423	2.48084e-11	0.63423	1.24273e-11	0.63423	6.20329e-12		0.63681	3.76536e-11	0.63681	2.43847e-11	0.63681	2.23208e-11	0.63681	1.12384e-11	0.63681	5.39143e-12
0.64883	2.03946e-11	0.64883	1.63333e-11	0.64883	1.3111e-11	0.64883	7.05169e-12	0.64883	3.51108e-12		0.64674	2.48354e-11	0.64674	1.61431e-11	0.64674	1.5276e-11	0.64674	7.56548e-12	0.64674	3.76842e-12		0.64932	2.34127e-11	0.64932	1.49629e-11	0.64932	1.37058e-11	0.64932	6.83432e-12	0.64932	3.27068e-12
0.66134	1.26829e-11	0.66134	1.01158e-11	0.66134	8.09807e-12	0.66134	4.31516e-12	0.66134	2.14534e-12		0.65924	1.54403e-11	0.65924	9.90809e-12	0.65924	9.40616e-12	0.65924	4.60462e-12	0.65924	2.28857e-12		0.66183	1.45573e-11	0.66183	9.181e-12	0.66183	8.41549e-12	0.66183	4.15498e-12	0.66183	1.98344e-12
0.67384	7.88631e-12	0.67384	6.26348e-12	0.67384	4.99619e-12	0.67384	2.64065e-12	0.67384	1.31148e-12		0.67175	9.5796e-12	0.67175	6.07291e-12	0.67175	5.78227e-12	0.67175	2.80285e-12	0.67175	1.39048e-12		0.67434	9.02247e-12	0.67434	5.62205e-12	0.67434	5.15535e-12	0.67434	2.52744e-12	0.67434	1.20449e-12
0.68635	4.90355e-12	0.68635	3.87811e-12	0.68635	3.08219e-12	0.68635	1.6158e-12	0.68635	8.01671e-13		0.68426	5.93792e-12	0.68426	3.71971e-12	0.68426	3.55177e-12	0.68426	1.70598e-12	0.68426	8.44873e-13		0.68685	5.59126e-12	0.68685	3.44211e-12	0.68685	3.15763e-12	0.68685	1.53708e-12	0.68685	7.31283e-13
0.69886	3.04882e-12	0.69886	2.40118e-12	0.69886	1.90142e-12	0.69886	9.88592e-13	0.69886	4.89976e-13		0.69677	3.6806e-12	0.69677	2.27816e-12	0.69677	2.1816e-12	0.69677	1.03811e-12	0.69677	5.13201e-13		0.69936	3.4649e-12	0.69936	2.10725e-12	0.69936	1.93388e-12	0.69936	9.3454e-13	0.69936	4.43839e-13
0.71137	1.89557e-12	0.71137	1.48671e-12	0.71137	1.17299e-12	0.71137	6.04786e-13	0.71137	2.99432e-13		0.70927	2.28139e-12	0.70927	1.39516e-12	0.70927	1.33995e-12	0.70927	6.31541e-13	0.70927	3.11637e-13		0.71187	2.14719e-12	0.71187	1.28994e-12	0.71187	1.18429e-12	0.71187	5.6804e-13	0.71187	2.6929e-13
0.72388	1.1785e-12	0.72388	9.20508e-13	0.72388	7.2362e-13	0.72388	3.69948e-13	0.72388	1.82964e-13		0.72178	1.41409e-12	0.72178	8.54326e-13	0.72178	8.22966e-13	0.72178	3.84104e-13	0.72178	1.89178e-13		0.72438	1.33059e-12	0.72438	7.8955e-13	0.72438	7.2519e-13	0.72438	3.45173e-13	0.72438	1.63328e-13
0.73639	7.32668e-13	0.73639	5.69937e-13	0.73639	4.464e-13	0.73639	2.26272e-13	0.73639	1.11782e-13		0.73429	8.76498e-13	0.73429	5.231e-13	0.73429	5.05427e-13	0.73429	2.33551e-13	0.73429	1.14801e-13		0.73689	8.24551e-13	0.73689	4.83224e-13	0.73689	4.44025e-13	0.73689	2.09685e-13	0.73689	9.90253e-14
0.7489	4.5548e-13	0.7489	3.52879e-13	0.7489	2.75383e-13	0.7489	1.3838e-13	0.7489	6.82845e-14		0.74679	5.43278e-13	0.74679	3.20263e-13	0.74679	3.10396e-13	0.74679	1.41969e-13	0.74679	6.96421e-14		0.7494	5.1096e-13	0.7494	2.95717e-13	0.7494	2.71846e-13	0.7494	1.2734e-13	0.7494	6.0016e-14
0.7614	2.83151e-13	0.7614	2.18486e-13	0.7614	1.69882e-13	0.7614	8.46185e-14	0.7614	4.17072e-14		0.7593	3.36736e-13	0.7593	1.9606e-13	0.7593	1.90615e-13	0.7593	8.62743e-14	0.7593	4.2232e-14		0.76191	3.16631e-13	0.76191	1.8095e-13	0.76191	1.66418e-13	0.76191	7.73084e-14	0.76191	3.63595e-14
0.77391	1.76002e-13	0.77391	1.35219e-13	0.77391	1.04679e-13	0.77391	5.17438e-14	0.77391	2.54843e-14		0.77181	2.08102e-13	0.77181	1.1994e-13	0.77181	1.16875e-13	0.77181	5.2476e-14	0.77181	2.56433e-14		0.77442	1.95418e-13	0.77442	1.10608e-13	0.77442	1.01706e-13	0.77442	4.69891e-14	0.77442	2.20684e-14
0.78642	1.09395e-13	0.78642	8.36813e-14	0.78642	6.44912e-14	0.78642	3.16379e-14	0.78642	1.55708e-14		0.78432	1.28478e-13	0.78432	7.33507e-14	0.78432	7.16199e-14	0.78432	3.1923e-14	0.78432	1.55745e-14		0.78693	1.2056e-13	0.78693	6.75951e-14	0.78693	6.21393e-14	0.78693	2.85567e-14	0.78693	1.33929e-14
0.79893	6.79932e-14	0.79893	5.17867e-14	0.79893	3.97317e-14	0.79893	1.93422e-14	0.79893	9.51234e-15		0.79683	7.93201e-14	0.79683	4.48531e-14	0.79683	4.38846e-14	0.79683	1.94149e-14	0.79683	9.4562e-15		0.79944	7.43773e-14	0.79944	4.13037e-14	0.79944	3.79602e-14	0.79944	1.73498e-14	0.79944	8.12518e-15
0.81144	4.2259e-14	0.81144	3.20485e-14	0.81144	2.44777e-14	0.81144	1.18236e-14	0.81144	5.81038e-15		0.80933	4.89706e-14	0.80933	2.7424e-14	0.80933	2.6888e-14	0.80933	1.18045e-14	0.80933	5.73955e-15		0.81195	4.58855e-14	0.81195	2.52352e-14	0.81195	2.31863e-14	0.81195	1.05378e-14	0.81195	4.92762e-15
0.82395	2.6264e-14	0.82395	1.98333e-14	0.82395	1.50799e-14	0.82395	7.22671e-15	0.82395	3.54863e-15		0.82184	3.02334e-14	0.82184	1.67654e-14	0.82184	1.64729e-14	0.82184	7.17533e-15	0.82184	3.48251e-15		0.82446	2.8308e-14	0.82446	1.54157e-14	0.82446	1.41603e-14	0.82446	6.39838e-15	0.82446	2.98732e-15
0.83646	1.63226e-14	0.83646	1.22739e-14	0.83646	9.29009e-15	0.83646	4.41648e-15	0.83646	2.16697e-15		0.83435	1.86654e-14	0.83435	1.02482e-14	0.83435	1.00913e-14	0.83435	4.36025e-15	0.83435	2.11229e-15		0.83697	1.74639e-14	0.83697	9.41591e-15	0.83697	8.64668e-15	0.83697	3.88375e-15	0.83697	1.81035e-15
0.84896	1.01439e-14	0.84896	7.59575e-15	0.84896	5.72319e-15	0.84896	2.6987e-15	0.84896	1.32307e-15		0.84685	1.15236e-14	0.84685	6.26358e-15	0.84685	6.1814e-15	0.84685	2.64881e-15	0.84685	1.28072e-15		0.84948	1.07739e-14	0.84948	5.75041e-15	0.84948	5.27914e-15	0.84948	2.35661e-15	0.84948	1.09665e-15
0.86147	6.30386e-15	0.86147	4.70064e-15	0.86147	3.52575e-15	0.86147	1.64883e-15	0.86147	8.07687e-16		0.85936	7.1144e-15	0.85936	3.82775e-15	0.85936	3.7861e-15	0.85936	1.60864e-15	0.85936	7.76236e-16		0.86199	6.64665e-15	0.86199	3.51133e-15	0.86199	3.22263e-15	0.86199	1.42946e-15	0.86199	6.64046e-16
0.87398	3.91576e-15	0.87398	2.9073e-15	0.87398	2.16957e-15	0.87398	1.00745e-15	0.87398	4.93231e-16		0.87187	4.37922e-15	0.87187	2.33877e-15	0.87187	2.31569e-15	0.87187	9.77933e-16	0.87187	4.71108e-16		0.8745	4.08419e-15	0.8745	2.14365e-15	0.8745	1.96545e-15	0.8745	8.6849e-16	0.8745	4.02973e-16
0.88649	2.43208e-15	0.88649	1.79792e-15	0.88649	1.33472e-15	0.88649	6.15498e-16	0.88649	3.01188e-16		0.88438	2.69205e-15	0.88438	1.42878e-15	0.88438	1.41535e-15	0.88438	5.94694e-16	0.88438	2.86045e-16		0.88701	2.50795e-15	0.88701	1.30847e-15	0.88701	1.19835e-15	0.88701	5.27673e-16	0.88701	2.44562e-16
0.899	1.51053e-15	0.899	1.11186e-15	0.899	8.211e-16	0.899	3.75986e-16	0.899	1.8389e-16		0.89688	1.65484e-15	0.89688	8.7273e-16	0.89688	8.64948e-16	0.89688	3.61544e-16	0.89688	1.73623e-16		0.89952	1.53997e-15	0.89952	7.98554e-16	0.89952	7.305e-16	0.89952	3.20505e-16	0.89952	1.48373e-16
0.91151	9.38152e-16	0.91151	6.87594e-16	0.91151	5.05118e-16	0.91151	2.29644e-16	0.91151	1.12257e-16		0.90939	1.01722e-15	0.90939	5.33008e-16	0.90939	5.28519e-16	0.90939	2.19738e-16	0.90939	1.0535e-16		0.91203	9.45557e-16	0.91203	4.87276e-16	0.91203	4.4522e-16	0.91203	1.94613e-16	0.91203	8.99845e-17
0.92402	5.82647e-16	0.92402	4.25219e-16	0.92402	3.10728e-16	0.92402	1.40241e-16	0.92402	6.85173e-17		0.9219	6.25264e-16	0.9219	3.2548e-16	0.9219	3.22903e-16	0.9219	1.33513e-16	0.9219	6.39009e-17		0.92454	5.80556e-16	0.92454	2.97285e-16	0.92454	2.71296e-16	0.92454	1.18132e-16	0.92454	5.45534e-17
0.93653	3.6185e-16	0.93653	2.62962e-16	0.93653	1.91142e-16	0.93653	8.56316e-17	0.93653	4.18136e-17		0.93441	3.84323e-16	0.93441	1.98723e-16	0.93441	1.97253e-16	0.93441	8.10984e-17	0.93441	3.87456e-17		0.93705	3.56436e-16	0.93705	1.81342e-16	0.93705	1.65281e-16	0.93705	7.1684e-17	0.93705	3.30606e-17
0.94903	2.2472e-16	0.94903	1.6262e-16	0.94903	1.17577e-16	0.94903	5.22788e-17	0.94903	2.55131e-17		0.94691	2.36219e-16	0.94691	1.21313e-16	0.94691	1.2048e-16	0.94691	4.92454e-17	0.94691	2.34841e-17		0.94956	2.18826e-16	0.94956	1.10598e-16	0.94956	1.00672e-16	0.94956	4.34836e-17	0.94956	2.00276e-17
0.96154	1.39555e-16	0.96154	1.00567e-16	0.96154	7.23236e-17	0.96154	3.19117e-17	0.96154	1.55645e-17		0.95942	1.45184e-16	0.95942	7.4045e-17	0.95942	7.35769e-17	0.95942	2.98936e-17	0.95942	1.42284e-17		0.96207	1.34337e-16	0.96207	6.74397e-17	0.96207	6.1306e-17	0.96207	2.63678e-17	0.96207	1.21274e-17
0.97405	8.66146e-17	0.97405	6.21441e-17	0.97405	4.44405e-17	0.97405	1.94804e-17	0.97405	9.49877e-18		0.97193	8.90069e-17	0.97193	4.52036e-17	0.97193	4.48947e-17	0.97193	1.81686e-17	0.97193	8.63411e-18		0.97458	8.21916e-17	0.97458	4.11354e-17	0.97458	3.73256e-17	0.97458	1.60174e-17	0.97458	7.36052e-18
0.98656	5.3748e-17	0.98656	3.83931e-17	0.98656	2.72984e-17	0.98656	1.18906e-17	0.98656	5.7969e-18		0.98443	5.44877e-17	0.98443	2.75975e-17	0.98443	2.73781e-17	0.98443	1.10488e-17	0.98443	5.24334e-18		0.98709	5.02436e-17	0.98709	2.50892e-17	0.98709	2.27203e-17	0.98709	9.73181e-18	0.98709	4.46867e-18
0.99907	3.33524e-17	0.99907	2.37195e-17	0.99907	1.67679e-17	0.99907	7.25673e-18	0.99907	3.53714e-18		0.99694	3.33527e-17	0.99694	1.68461e-17	0.99694	1.66928e-17	0.99694	6.71719e-18	0.99694	3.18318e-18		0.9996	3.07101e-17	0.9996	1.52996e-17	0.9996	1.38266e-17	0.9996	5.91105e-18	0.9996	2.71211e-18
1.01158	2.0696e-17	1.01158	1.46541e-17	1.01158	1.02992e-17	1.01158	4.42799e-18	1.01158	2.15792e-18		1.00945	2.04138e-17	1.00945	1.02816e-17	1.00945	1.0176e-17	1.00945	4.08264e-18	1.00945	1.93183e-18		1.01211	1.87684e-17	1.01211	9.32811e-18	1.01211	8.41227e-18	1.01211	3.58923e-18	1.01211	1.64547e-18
1.02409	1.28421e-17	1.02409	9.05342e-18	1.02409	6.32574e-18	1.02409	2.70146e-18	1.02409	1.31627e-18		1.02196	1.24931e-17	1.02196	6.27406e-18	1.02196	6.20204e-18	1.02196	2.48066e-18	1.02196	1.172e-18		1.02462	1.14688e-17	1.02462	5.68625e-18	1.02462	5.11683e-18	1.02462	2.17871e-18	1.02462	9.97973e-19
1.03659	7.96861e-18	1.03659	5.59326e-18	1.03659	3.88509e-18	1.03659	1.64785e-18	1.03659	8.0274e-19		1.03446	7.64498e-18	1.03446	3.82794e-18	1.03446	3.77926e-18	1.03446	1.50683e-18	1.03446	7.10775e-19		1.03713	7.0073e-18	1.03713	3.46556e-18	1.03713	3.11154e-18	1.03713	1.32207e-18	1.03713	6.05048e-19
1.0491	4.94449e-18	1.0491	3.45556e-18	1.0491	2.38602e-18	1.0491	1.00498e-18	1.0491	4.89471e-19		1.04697	4.67774e-18	1.04697	2.3351e-18	1.04697	2.30244e-18	1.04697	9.1501e-19	1.04697	4.30899e-19		1.04964	4.28081e-18	1.04964	2.11171e-18	1.04964	1.89162e-18	1.04964	8.01971e-19	1.04964	3.66689e-19
1.06161	3.06799e-18	1.06161	2.13487e-18	1.06161	1.4653e-18	1.06161	6.128e-19	1.06161	2.98399e-19		1.05948	2.86188e-18	1.05948	1.4242e-18	1.05948	1.40242e-18	1.05948	5.55454e-19	1.05948	2.61127e-19		1.06215	2.61482e-18	1.06215	1.28649e-18	1.06215	1.14966e-18	1.06215	4.86304e-19	1.06215	2.22143e-19
1.07412	1.90215e-18	1.07412	1.31758e-18	1.07412	8.98943e-19	1.07412	3.73633e-19	1.07412	1.81936e-19		1.07199	1.74796e-18	1.07199	8.69139e-19	1.07199	8.53905e-19	1.07199	3.37652e-19	1.07199	1.58531e-19		1.07466	1.5938e-18	1.07466	7.8482e-19	1.07466	6.99503e-19	1.07466	2.95723e-19	1.07466	1.35037e-19
1.08663	1.17899e-18	1.08663	8.12874e-19	1.08663	5.51259e-19	1.08663	2.27776e-19	1.08663	1.1092e-19		1.08449	1.06629e-18	1.08449	5.30597e-19	1.08449	5.19756e-19	1.08449	2.05436e-19	1.08449	9.63582e-20		1.08717	9.70999e-19	1.08717	4.78804e-19	1.08717	4.25587e-19	1.08717	1.79864e-19	1.08717	8.21086e-20
1.09914	7.30755e-19	1.09914	5.01496e-19	1.09914	3.38028e-19	1.09914	1.38831e-19	1.09914	6.76107e-20		1.097	6.50349e-19	1.097	3.23871e-19	1.097	3.1629e-19	1.097	1.24961e-19	1.097	5.85517e-20		1.09968	5.91441e-19	1.09968	2.92059e-19	1.09968	2.58867e-19	1.09968	1.09368e-19	1.09968	4.99122e-20
1.11165	4.52929e-19	1.11165	3.09392e-19	1.11165	2.07262e-19	1.11165	8.46015e-20	1.11165	4.12037e-20		1.10951	3.96585e-19	1.10951	1.97656e-19	1.10951	1.92426e-19	1.10951	7.59898e-20	1.10951	3.55681e-20		1.11219	3.60172e-19	1.11219	1.78117e-19	1.11219	1.57417e-19	1.11219	6.64844e-20	1.11219	3.03321e-20
1.12416	2.80728e-19	1.12416	1.90875e-19	1.12416	1.27075e-19	1.12416	5.15444e-20	1.12416	2.51055e-20		1.12201	2.41794e-19	1.12201	1.20608e-19	1.12201	1.17038e-19	1.12201	4.61977e-20	1.12201	2.15997e-20		1.1247	2.19287e-19	1.1247	1.08609e-19	1.1247	9.57001e-20	1.1247	4.04042e-20	1.1247	1.84278e-20
1.13666	1.73996e-19	1.13666	1.17758e-19	1.13666	7.79061e-20	1.13666	3.13973e-20	1.13666	1.52937e-20		1.13452	1.47391e-19	1.13452	7.35813e-20	1.13452	7.11671e-20	1.13452	2.80778e-20	1.13452	1.31128e-20		1.13721	1.33479e-19	1.13721	6.62127e-20	1.13721	5.81635e-20	1.13721	2.45475e-20	1.13721	1.11921e-20
1.14917	1.07842e-19	1.14917	7.26484e-20	1.14917	4.77588e-20	1.14917	1.9121e-20	1.14917	9.31452e-21		1.14703	8.9828e-20	1.14703	4.48832e-20	1.14703	4.32624e-20	1.14703	1.706e-20	1.14703	7.95794e-21		1.14972	8.12294e-20	1.14972	4.03585e-20	1.14972	3.53398e-20	1.14972	1.49093e-20	1.14972	6.79541e-21
1.16168	6.68395e-20	1.16168	4.4819e-20	1.16168	2.92756e-20	1.16168	1.16421e-20	1.16168	5.6717e-21		1.15954	5.47348e-20	1.15954	2.73731e-20	1.15954	2.62917e-20	1.15954	1.03625e-20	1.15954	4.82787e-21		1.16223	4.94204e-20	1.16223	2.45949e-20	1.16223	2.14659e-20	1.16223	9.05261e-21	1.16223	4.12458e-21
1.17419	4.13699e-20	1.17419	2.76104e-20	1.17419	1.79266e-20	1.17419	7.0899e-21	1.17419	3.45506e-21		1.17204	3.33297e-20	1.17204	1.67068e-20	1.17204	1.59849e-20	1.17204	6.30354e-21	1.17204	2.93424e-21		1.17474	3.00626e-20	1.17474	1.50137e-20	1.17474	1.30633e-20	1.17474	5.51226e-21	1.17474	2.51175e-21
1.1867	2.55965e-20	1.1867	1.70026e-20	1.1867	1.09734e-20	1.1867	4.3172e-21	1.1867	2.10465e-21		1.18455	2.02833e-20	1.18455	1.02031e-20	1.18455	9.72167e-21	1.18455	3.83916e-21	1.18455	1.78607e-21		1.18725	1.82828e-20	1.18725	9.16715e-21	1.18725	7.95155e-21	1.18725	3.35799e-21	1.18725	1.53042e-21
1.19921	1.58372e-20	1.19921	1.04702e-20	1.19921	6.71646e-21	1.19921	2.62825e-21	1.19921	1.28177e-21		1.19706	1.23406e-20	1.19706	6.23033e-21	1.19706	5.91092e-21	1.19706	2.33771e-21	1.19706	1.08692e-21		1.19976	1.11158e-20	1.19976	5.59651e-21	1.19976	4.83891e-21	1.19976	2.04521e-21	1.19976	9.32301e-22
1.21172	9.79883e-21	1.21172	6.44741e-21	1.21172	4.11053e-21	1.21172	1.59966e-21	1.21172	7.80447e-22		1.20957	7.50629e-21	1.20957	3.80384e-21	1.20957	3.59293e-21	1.20957	1.42313e-21	1.20957	6.61286e-22		1.21227	6.75653e-21	1.21227	3.41612e-21	1.21227	2.944e-21	1.21227	1.24538e-21	1.21227	5.67817e-22
1.22422	6.06276e-21	1.22422	3.97018e-21	1.22422	2.51544e-21	1.22422	9.73385e-22	1.22422	4.75092e-22		1.22207	4.56456e-21	1.22207	2.32203e-21	1.22207	2.18332e-21	1.22207	8.66161e-22	1.22207	4.02226e-22		1.22478	4.10564e-21	1.22478	2.08488e-21	1.22478	1.79068e-21	1.22478	7.58167e-22	1.22478	3.45753e-22
1.23673	3.75116e-21	1.23673	2.44472e-21	1.23673	1.53916e-21	1.23673	5.92152e-22	1.23673	2.89141e-22		1.23458	2.77495e-21	1.23458	1.41724e-21	1.23458	1.32635e-21	1.23458	5.27042e-22	1.23458	2.44588e-22		1.23729	2.49409e-21	1.23729	1.27221e-21	1.23729	1.08889e-21	1.23729	4.61454e-22	1.23729	2.10487e-22
1.24924	2.32092e-21	1.24924	1.50537e-21	1.24924	9.41696e-22	1.24924	3.60139e-22	1.24924	1.75928e-22		1.24709	1.6865e-21	1.24709	8.64863e-22	1.24709	8.055e-22	1.24709	3.20614e-22	1.24709	1.4869e-22		1.2498	1.51464e-21	1.2498	7.7618e-22	1.2498	6.61964e-22	1.2498	2.80794e-22	1.2498	1.2811e-22
1.26175	1.436e-21	1.26175	9.26936e-22	1.26175	5.76091e-22	1.26175	2.18974e-22	1.26175	1.07017e-22		1.25959	1.02469e-21	1.25959	5.27691e-22	1.25959	4.89029e-22	1.25959	1.94987e-22	1.25959	9.03663e-23		1.26231	9.19542e-22	1.26231	4.73471e-22	1.26231	4.02312e-22	1.26231	1.70821e-22	1.26231	7.79535e-23
1.27426	8.86936e-22	1.27426	5.69797e-22	1.27426	3.51993e-22	1.27426	1.33146e-22	1.27426	6.511e-23		1.2721	6.23163e-22	1.2721	3.22402e-22	1.2721	2.97349e-22	1.2721	1.18829e-22	1.2721	5.50533e-23		1.27482	5.59172e-22	1.27482	2.89356e-22	1.27482	2.45081e-22	1.27482	1.04196e-22	1.27482	4.75755e-23
1.28677	5.47482e-22	1.28677	3.50047e-22	1.28677	2.14956e-22	1.28677	8.09456e-23	1.28677	3.96097e-23		1.28461	3.79178e-22	1.28461	1.97148e-22	1.28461	1.80972e-22	1.28461	7.25133e-23	1.28461	3.35928e-23		1.28733	3.40133e-22	1.28733	1.76917e-22	1.28733	1.49379e-22	1.28733	6.35988e-23	1.28733	2.90578e-23
1.29928	3.37946e-22	1.29928	2.15039e-22	1.29928	1.3125e-22	1.29928	4.91968e-23	1.29928	2.40904e-23		1.29712	2.30662e-22	1.29712	1.20541e-22	1.29712	1.10116e-22	1.29712	4.42425e-23	1.29712	2.04944e-23		1.29984	2.06843e-22	1.29984	1.08157e-22	1.29984	9.10304e-23	1.29984	3.8813e-23	1.29984	1.77452e-23
1.31179	2.08604e-22	1.31179	1.32096e-22	1.31179	8.0128e-23	1.31179	2.9892e-23	1.31179	1.46478e-23		1.30962	1.4028e-22	1.30962	7.36926e-23	1.30962	6.6985e-23	1.30962	2.6989e-23	1.30962	1.25011e-23		1.31235	1.25752e-22	1.31235	6.61127e-23	1.31235	5.54618e-23	1.31235	2.3683e-23	1.31235	1.08351e-23
1.32429	1.28765e-22	1.32429	8.11423e-23	1.32429	4.89105e-23	1.32429	1.8157e-23	1.32429	8.90389e-24		1.32213	8.52899e-23	1.32213	4.50464e-23	1.32213	4.07374e-23	1.32213	1.6461e-23	1.32213	7.62404e-24		1.32486	7.64311e-23	1.32486	4.04076e-23	1.32486	3.3784e-23	1.32486	1.44485e-23	1.32486	6.61489e-24
1.3368	7.94829e-23	1.3368	4.98411e-23	1.3368	2.98504e-23	1.3368	1.10255e-23	1.3368	5.41084e-24		1.33464	5.18418e-23	1.33464	2.75323e-23	1.33464	2.47681e-23	1.33464	1.0038e-23	1.33464	4.6488e-24		1.33737	4.64409e-23	1.33737	2.46937e-23	1.33737	2.05748e-23	1.33737	8.81318e-24	1.33737	4.0378e-24
1.34931	4.90623e-23	1.34931	3.06133e-23	1.34931	1.8215e-23	1.34931	6.69287e-24	1.34931	3.28717e-24		1.34715	3.15019e-23	1.34715	1.68255e-23	1.34715	1.50546e-23	1.34715	6.12008e-24	1.34715	2.8341e-24		1.34988	2.82099e-23	1.34988	1.50888e-23	1.34988	1.25274e-23	1.34988	5.37486e-24	1.34988	2.46433e-24
1.36182	3.02845e-23	1.36182	1.88025e-23	1.36182	1.11131e-23	1.36182	4.06147e-24	1.36182	1.9964e-24		1.35965	1.91366e-23	1.35965	1.0281e-23	1.35965	9.14794e-24	1.35965	3.73064e-24	1.35965	1.72745e-24		1.36239	1.71305e-23	1.36239	9.21856e-24	1.36239	7.6259e-24	1.36239	3.27735e-24	1.36239	1.50377e-24
1.37433	1.86528e-23	1.37433	1.15255e-23	1.37433	6.7706e-24	1.37433	2.46479e-24	1.37433	1.21272e-24		1.37216	1.1643e-23	1.37216	6.28971e-24	1.37216	5.5679e-24	1.37216	2.27779e-24	1.37216	1.05488e-24		1.3749	1.04278e-23	1.3749	5.6417e-24	1.3749	4.65263e-24	1.3749	2.00279e-24	1.3749	9.19786e-25
1.38684	1.14775e-23	1.38684	7.05829e-24	1.38684	4.12184e-24	1.38684	1.49556e-24	1.38684	7.36607e-25		1.38467	7.09268e-24	1.38467	3.85166e-24	1.38467	3.39343e-24	1.38467	1.39257e-24	1.38467	6.45143e-25		1.38741	6.35265e-24	1.38741	3.4547e-24	1.38741	2.84076e-24	1.38741	1.22483e-24	1.38741	5.63053e-25
1.39935	7.06219e-24	1.39935	4.32217e-24	1.39935	2.50873e-24	1.39935	9.07151e-25	1.39935	4.47278e-25		1.39718	4.31978e-24	1.39718	2.35845e-24	1.39718	2.06776e-24	1.39718	8.51266e-25	1.39718	3.94512e-25		1.39992	3.86923e-24	1.39992	2.1153e-24	1.39992	1.73422e-24	1.39992	7.48971e-25	1.39992	3.44645e-25
1.41185	4.34534e-24	1.41185	2.64647e-24	1.41185	1.52655e-24	1.41185	5.50043e-25	1.41185	2.71507e-25		1.40968	2.63036e-24	1.40968	1.444e-24	1.40968	1.2597e-24	1.40968	5.20307e-25	1.40968	2.4122e-25		1.41243	2.35614e-24	1.41243	1.29507e-24	1.41243	1.05854e-24	1.41243	4.57936e-25	1.41243	2.10937e-25
1.42436	2.67362e-24	1.42436	1.62029e-24	1.42436	9.28666e-25	1.42436	3.33388e-25	1.42436	1.64755e-25		1.42219	1.60129e-24	1.42219	8.84027e-25	1.42219	7.67265e-25	1.42219	3.17979e-25	1.42219	1.47474e-25		1.42494	1.43443e-24	1.42494	7.92828e-25	1.42494	6.46015e-25	1.42494	2.79958e-25	1.42494	1.2909e-25
1.43687	1.645e-24	1.43687	9.91922e-25	1.43687	5.64803e-25	1.43687	2.01992e-25	1.43687	9.99413e-26		1.4347	9.74591e-25	1.4347	5.41158e-25	1.4347	4.67225e-25	1.4347	1.94303e-25	1.4347	9.01493e-26		1.43745	8.73084e-25	1.43745	4.85314e-25	1.43745	3.94191e-25	1.43745	1.71131e-25	1.43745	7.89928e-26
1.44938	1.0121e-24	1.44938	6.07188e-25	1.44938	3.43415e-25	1.44938	1.22332e-25	1.44938	6.06033e-26		1.4472	5.93018e-25	1.4472	3.31239e-25	1.4472	2.84451e-25	1.4472	1.18715e-25	1.4472	5.51006e-26		1.44996	5.31288e-25	1.44996	2.97047e-25	1.44996	2.4049e-25	1.44996	1.04595e-25	1.44996	4.83325e-26
1.46189	6.22687e-25	1.46189	3.71644e-25	1.46189	2.08748e-25	1.46189	7.40565e-26	1.46189	3.67355e-26		1.45971	3.60749e-25	1.45971	2.0273e-25	1.45971	1.73136e-25	1.45971	7.25217e-26	1.45971	3.3674e-26		1.46247	3.23219e-25	1.46247	1.81797e-25	1.46247	1.46695e-25	1.46247	6.39205e-26	1.46247	2.95697e-26
1.4744	3.8221e-25	1.4744	2.27016e-25	1.4744	1.2673e-25	1.4744	4.48451e-26	1.4744	2.22757e-26		1.47222	2.19798e-25	1.47222	1.24198e-25	1.47222	1.05534e-25	1.47222	4.43559e-26	1.47222	2.06068e-26		1.47498	1.97061e-25	1.47498	1.11407e-25	1.47498	8.96295e-26	1.47498	3.91211e-26	1.47498	1.81173e-26
1.48691	2.34294e-25	1.48691	1.38505e-25	1.48691	7.68702e-26	1.48691	2.71555e-26	1.48691	1.35081e-26		1.48473	1.34134e-25	1.48473	7.61615e-26	1.48473	6.44219e-26	1.48473	2.71617e-26	1.48473	1.26273e-26		1.48749	1.20259e-25	1.48749	6.83112e-26	1.48749	5.48029e-26	1.48749	2.39589e-26	1.48749	1.11078e-26
1.49942	1.43611e-25	1.49942	8.44893e-26	1.49942	4.66101e-26	1.49942	1.64367e-26	1.49942	8.18835e-27		1.49723	8.18433e-26	1.49723	4.67013e-26	1.49723	3.93193e-26	1.49723	1.66312e-26	1.49723	7.73706e-27		1.5	7.33776e-26	1.5	4.18835e-26	1.5	3.35046e-26	1.5	1.46719e-26	1.5	6.80981e-27
1.51192	8.8021e-26	1.51192	5.15301e-26	1.51192	2.82514e-26	1.51192	9.94435e-27	1.51192	4.9617e-27		1.50974	4.99289e-26	1.50974	2.86348e-26	1.50974	2.39943e-26	1.50974	1.01824e-26	1.50974	4.74033e-27		1.51251	4.47647e-26	1.51251	2.56783e-26	1.51251	2.04811e-26	1.51251	8.98399e-27	1.51251	4.17458e-27
1.52443	5.39452e-26	1.52443	3.14225e-26	1.52443	1.7117e-26	1.52443	6.0136e-27	1.52443	3.00531e-27		1.52225	3.04541e-26	1.52225	1.75562e-26	1.52225	1.46398e-26	1.52225	6.23359e-27	1.52225	2.90406e-27		1.52502	2.73045e-26	1.52502	1.5742e-26	1.52502	1.25184e-26	1.52502	5.50064e-27	1.52502	2.55894e-27
1.53694	3.30588e-26	1.53694	1.91576e-26	1.53694	1.03667e-26	1.53694	3.6348e-27	1.53694	1.81956e-27		1.53476	1.85721e-26	1.53476	1.07631e-26	1.53476	8.9308e-27	1.53476	3.81579e-27	1.53476	1.77897e-27		1.53753	1.66515e-26	1.53753	9.64997e-27	1.53753	7.65049e-27	1.53753	3.36758e-27	1.53753	1.56848e-27
1.54945	2.02577e-26	1.54945	1.16777e-26	1.54945	6.27582e-27	1.54945	2.19585e-27	1.54945	1.10117e-27		1.54726	1.13238e-26	1.54726	6.59803e-27	1.54726	5.44713e-27	1.54726	2.33555e-27	1.54726	1.08967e-27		1.55004	1.0153e-26	1.55004	5.91509e-27	1.55004	4.67492e-27	1.55004	2.0615e-27	1.55004	9.61317e-28
1.56196	1.24125e-26	1.56196	7.11686e-27	1.56196	3.79758e-27	1.56196	1.32585e-27	1.56196	6.66105e-28		1.55977	6.90313e-27	1.55977	4.04447e-27	1.55977	3.32175e-27	1.55977	1.42939e-27	1.55977	6.67399e-28		1.56255	6.18952e-27	1.56255	3.62549e-27	1.56255	2.85629e-27	1.56255	1.26185e-27	1.56255	5.89147e-28
1.57447	7.58554e-27	1.57447	4.32763e-27	1.57447	2.29536e-27	1.57447	8.00835e-28	1.57447	4.03092e-28		1.57228	4.2135e-27	1.57228	2.48091e-27	1.57228	2.02783e-27	1.57228	8.75505e-28	1.57228	4.09109e-28		1.57506	3.78179e-27	1.57506	2.22497e-27	1.57506	1.74802e-27	1.57506	7.73421e-28	1.57506	3.61553e-28
1.58698	4.62703e-27	1.58698	2.62719e-27	1.58698	1.38603e-27	1.58698	4.83762e-28	1.58698	2.43965e-28		1.58478	2.57592e-27	1.58478	1.52313e-27	1.58478	1.23962e-27	1.58478	5.36781e-28	1.58478	2.5104e-28		1.58757	2.31233e-27	1.58757	1.36604e-27	1.58757	1.07033e-27	1.58757	4.74253e-28	1.58757	2.21981e-28
1.59948	2.82189e-27	1.59948	1.59437e-27	1.59948	8.36469e-28	1.59948	2.92069e-28	1.59948	1.47589e-28		1.59729	1.57459e-27	1.59729	9.35064e-28	1.59729	7.57689e-28	1.59729	3.29084e-28	1.59729	1.54036e-28		1.60008	1.41368e-27	1.60008	8.38655e-28	1.60008	6.55317e-28	1.60008	2.90788e-28	1.60008	1.36282e-28
1.61199	1.72068e-27	1.61199	9.67249e-28	1.61199	5.04514e-28	1.61199	1.76236e-28	1.61199	8.92429e-29		1.6098	9.62383e-28	1.6098	5.74019e-28	1.6098	4.63061e-28	1.6098	2.01738e-28	1.6098	9.45106e-29		1.61259	8.64176e-28	1.61259	5.14853e-28	1.61259	4.01186e-28	1.61259	1.78285e-28	1.61259	8.36651e-29
1.6245	1.04901e-27	1.6245	5.86588e-28	1.6245	3.0411e-28	1.6245	1.06278e-28	1.6245	5.39362e-29		1.62231	5.88129e-28	1.62231	3.52363e-28	1.62231	2.82963e-28	1.62231	1.23662e-28	1.62231	5.79847e-29		1.6251	5.282e-28	1.6251	3.16055e-28	1.6251	2.45584e-28	1.6251	1.09302e-28	1.6251	5.13604e-29
1.63701	6.39401e-28	1.63701	3.55605e-28	1.63701	1.83192e-28	1.63701	6.40509e-29	1.63701	3.25809e-29		1.63481	3.59369e-28	1.63481	2.16288e-28	1.63481	1.72887e-28	1.63481	7.57979e-29	1.63481	3.55731e-29		1.63761	3.22805e-28	1.63761	1.94009e-28	1.63761	1.50319e-28	1.63761	6.70051e-29	1.63761	3.15277e-29
1.64952	3.89657e-28	1.64952	2.15494e-28	1.64952	1.10277e-28	1.64952	3.85763e-29	1.64952	1.96703e-29		1.64732	2.19558e-28	1.64732	1.32756e-28	1.64732	1.05617e-28	1.64732	4.64564e-29	1.64732	2.18225e-29		1.65012	1.97254e-28	1.65012	1.19086e-28	1.65012	9.19994e-29	1.65012	4.10734e-29	1.65012	1.93525e-29
1.66203	2.37412e-28	1.66203	1.30536e-28	1.66203	6.63369e-29	1.66203	2.32175e-29	1.66203	1.1869e-29		1.65983	1.34121e-28	1.65983	8.14804e-29	1.65983	6.4513e-29	1.65983	2.8471e-29	1.65983	1.33864e-29		1.66263	1.20519e-28	1.66263	7.30936e-29	1.66263	5.63008e-29	1.66263	2.51758e-29	1.66263	1.18784e-29
1.67454	1.44014e-28	1.67454	7.88346e-29	1.67454	3.9886e-29	1.67454	1.3988e-29	1.67454	7.16839e-30		1.67234	8.19985e-29	1.67234	5.00318e-29	1.67234	3.94336e-29	1.67234	1.74569e-29	1.67234	8.21546e-30		1.67514	7.37495e-29	1.67514	4.49006e-29	1.67514	3.44918e-29	1.67514	1.54447e-29	1.67514	7.29682e-30
1.68704	8.71318e-29	1.68704	4.75185e-29	1.68704	2.39669e-29	1.68704	8.42966e-30	1.68704	4.33058e-30		1.68484	5.01974e-29	1.68484	3.07423e-29	1.68484	2.41311e-29	1.68484	1.07116e-29	1.68484	5.04577e-30		1.68765	4.51588e-29	1.68765	2.75915e-29	1.68765	2.11403e-29	1.68765	9.47832e-30	1.68765	4.4839e-30
1.69955	5.26922e-29	1.69955	2.86238e-29	1.69955	1.43895e-29	1.69955	5.07667e-30	1.69955	2.61479e-30		1.69735	3.07267e-29	1.69735	1.88891e-29	1.69735	1.47654e-29	1.69735	6.57237e-30	1.69735	3.09888e-30		1.70016	2.76495e-29	1.70016	1.69544e-29	1.70016	1.29562e-29	1.70016	5.81649e-30	1.70016	2.75526e-30
1.71206	3.18496e-29	1.71206	1.72304e-29	1.71206	8.63184e-30	1.71206	3.05524e-30	1.71206	1.57792e-30		1.70986	1.88065e-29	1.70986	1.16057e-29	1.70986	9.03369e-30	1.70986	4.0324e-30	1.70986	1.90311e-30		1.71267	1.69275e-29	1.71267	1.04178e-29	1.71267	7.93981e-30	1.71267	3.56918e-30	1.71267	1.69299e-30
1.72457	1.92415e-29	1.72457	1.03645e-29	1.72457	5.17319e-30	1.72457	1.83736e-30	1.72457	9.5165e-31		1.72236	1.15095e-29	1.72236	7.13042e-30	1.72236	5.52637e-30	1.72236	2.47389e-30	1.72236	1.16871e-30		1.72518	1.03624e-29	1.72518	6.4011e-30	1.72518	4.86533e-30	1.72518	2.19005e-30	1.72518	1.04024e-30
1.73708	1.16183e-29	1.73708	6.22982e-30	1.73708	3.09733e-30	1.73708	1.1041e-30	1.73708	5.73589e-31		1.73487	7.0431e-30	1.73487	4.38069e-30	1.73487	3.3804e-30	1.73487	1.51766e-30	1.73487	7.17676e-31		1.73769	6.34289e-30	1.73769	3.93294e-30	1.73769	2.98113e-30	1.73769	1.34374e-30	1.73769	6.39139e-31
1.74959	7.01137e-30	1.74959	3.74156e-30	1.74959	1.85251e-30	1.74959	6.62927e-31	1.74959	3.45495e-31		1.74738	4.30948e-30	1.74738	2.69125e-30	1.74738	2.06751e-30	1.74738	9.30982e-31	1.74738	4.40688e-31		1.7502	3.88215e-30	1.7502	2.41638e-30	1.7502	1.82649e-30	1.7502	8.24428e-31	1.7502	3.92683e-31
1.7621	4.22871e-30	1.7621	2.24522e-30	1.7621	1.10675e-30	1.7621	3.97692e-31	1.7621	2.07962e-31		1.75989	2.63658e-30	1.75989	1.65329e-30	1.75989	1.26438e-30	1.75989	5.71062e-31	1.75989	2.70593e-31		1.76271	2.37583e-30	1.76271	1.48456e-30	1.76271	1.11897e-30	1.76271	5.05786e-31	1.76271	2.41253e-31
1.77461	2.5372e-30	1.77461	1.34397e-30	1.77461	6.61919e-31	1.77461	2.3912e-31	1.77461	1.25449e-31		1.77239	1.6145e-30	1.77239	1.01612e-30	1.77239	7.73838e-31	1.77239	3.50466e-31	1.77239	1.66241e-31		1.77522	1.45561e-30	1.77522	9.12599e-31	1.77522	6.86067e-31	1.77522	3.10501e-31	1.77522	1.48302e-31
1.78711	1.51628e-30	1.78711	8.02786e-31	1.78711	3.96034e-31	1.78711	1.43966e-31	1.78711	7.57725e-32		1.7849	9.89679e-31	1.7849	6.24854e-31	1.7849	4.74064e-31	1.7849	2.15214e-31	1.7849	1.02197e-31		1.78773	8.92342e-31	1.78773	5.61171e-31	1.78773	4.20816e-31	1.78773	1.9068e-31	1.78773	9.11906e-32
1.79962	9.05095e-31	1.79962	4.78944e-31	1.79962	2.36692e-31	1.79962	8.66158e-32	1.79962	4.57424e-32		1.79741	6.06624e-31	1.79741	3.84239e-31	1.79741	2.90394e-31	1.79741	1.32153e-31	1.79741	6.28242e-32		1.80024	5.47002e-31	1.80024	3.45063e-31	1.80024	2.58102e-31	1.80024	1.17093e-31	1.80024	5.60713e-32
1.81213	5.39587e-31	1.81213	2.85368e-31	1.81213	1.41295e-31	1.81213	5.20725e-32	1.81213	2.7598e-32		1.80992	3.71804e-31	1.80992	2.36272e-31	1.80992	1.7787e-31	1.80992	8.11456e-32	1.80992	3.86191e-32		1.81275	3.35287e-31	1.81275	2.12173e-31	1.81275	1.58295e-31	1.81275	7.19014e-32	1.81275	3.44762e-32
1.82464	3.21248e-31	1.82464	1.69793e-31	1.82464	8.42414e-32	1.82464	3.12806e-32	1.82464	1.66409e-32		1.82242	2.27864e-31	1.82242	1.45282e-31	1.82242	1.08939e-31	1.82242	4.98233e-32	1.82242	2.37391e-32		1.82526	2.05501e-31	1.82526	1.30458e-31	1.82526	9.70765e-32	1.82526	4.41495e-32	1.82526	2.11976e-32
1.83715	1.90979e-31	1.83715	1.00874e-31	1.83715	5.01577e-32	1.83715	1.87749e-32	1.83715	1.00277e-32		1.83493	1.39639e-31	1.83493	8.93301e-32	1.83493	6.6715e-32	1.83493	3.05901e-32	1.83493	1.45919e-32		1.83777	1.25945e-31	1.83777	8.02121e-32	1.83777	5.953e-32	1.83777	2.71078e-32	1.83777	1.3033e-32
1.84966	1.13356e-31	1.84966	5.9831e-32	1.84966	2.98207e-32	1.84966	1.12589e-32	1.84966	6.03867e-33		1.84744	8.55666e-32	1.84744	5.49253e-32	1.84744	4.08533e-32	1.84744	1.87806e-32	1.84744	8.96904e-33		1.85028	7.71821e-32	1.85028	4.9317e-32	1.85028	3.65031e-32	1.85028	1.66435e-32	1.85028	8.01284e-33
1.86217	6.71678e-32	1.86217	3.54245e-32	1.86217	1.77018e-32	1.86217	6.74531e-33	1.86217	3.63393e-33		1.85995	5.24287e-32	1.85995	3.37703e-32	1.85995	2.50145e-32	1.85995	1.15297e-32	1.85995	5.51273e-33		1.86279	4.72955e-32	1.86279	3.03208e-32	1.86279	2.23819e-32	1.86279	1.02182e-32	1.86279	4.92626e-33
1.87467	4.00372e-32	1.87467	2.11357e-32	1.87467	1.06022e-32	1.87467	4.07397e-33	1.87467	2.20323e-33		1.87245	3.21421e-32	1.87245	2.07692e-32	1.87245	1.53246e-32	1.87245	7.08042e-33	1.87245	3.38924e-33		1.8753	2.90052e-32	1.8753	1.86493e-32	1.8753	1.37312e-32	1.8753	6.27591e-33	1.8753	3.02978e-33
1.88718	2.39841e-32	1.88718	1.26924e-32	1.88718	6.3981e-33	1.88718	2.47711e-33	1.88718	1.34405e-33		1.88496	1.97216e-32	1.88496	1.27787e-32	1.88496	9.39583e-33	1.88496	4.35013e-33	1.88496	2.08454e-33		1.88781	1.77978e-32	1.88781	1.14737e-32	1.88781	8.42721e-33	1.88781	3.85556e-33	1.88781	1.86386e-33
1.89969	1.4353e-32	1.89969	7.61544e-33	1.89969	3.85878e-33	1.89969	1.50575e-33	1.89969	8.19776e-34		1.89747	1.21e-32	1.89747	7.8622e-33	1.89747	5.7604e-33	1.89747	2.67257e-33	1.89747	1.28205e-33		1.90032	1.09203e-32	1.90032	7.05886e-33	1.90032	5.17174e-33	1.90032	2.36854e-33	1.90032	1.14658e-33
1.9122	8.58013e-33	1.9122	4.56512e-33	1.9122	2.32584e-33	1.9122	9.15038e-34	1.9122	4.99916e-34		1.90997	7.42339e-33	1.90997	4.83717e-33	1.90997	3.53135e-33	1.90997	1.64187e-33	1.90997	7.88481e-34		1.91283	6.70002e-33	1.91283	4.34266e-33	1.91283	3.17371e-33	1.91283	1.45499e-33	1.91283	7.05319e-34
1.92471	5.12322e-33	1.92471	2.73394e-33	1.92471	1.40096e-33	1.92471	5.55901e-34	1.92471	3.04803e-34		1.92248	4.55403e-33	1.92248	2.97598e-33	1.92248	2.16471e-33	1.92248	1.00863e-33	1.92248	4.84914e-34		1.92534	4.11051e-33	1.92534	2.67158e-33	1.92534	1.94749e-33	1.92534	8.93762e-34	1.92534	4.33868e-34
1.93722	3.05531e-33	1.93722	1.6356e-33	1.93722	8.4329e-34	1.93722	3.37616e-34	1.93722	1.85806e-34		1.93499	2.7936e-33	1.93499	1.83087e-33	1.93499	1.32687e-33	1.93499	6.19598e-34	1.93499	2.98214e-34		1.93785	2.52169e-33	1.93785	1.6435e-33	1.93785	1.19498e-33	1.93785	5.48994e-34	1.93785	2.66882e-34
1.94973	1.81966e-33	1.94973	9.77436e-34	1.94973	5.07241e-34	1.94973	2.0498e-34	1.94973	1.13244e-34		1.9475	1.71359e-33	1.9475	1.12636e-33	1.9475	8.13249e-34	1.9475	3.80601e-34	1.9475	1.83391e-34		1.95036	1.5469e-33	1.95036	1.01103e-33	1.95036	7.33199e-34	1.95036	3.37207e-34	1.95036	1.64162e-34
1.96224	1.08219e-33	1.96224	5.83428e-34	1.96224	3.04874e-34	1.96224	1.24411e-34	1.96224	6.90052e-35		1.96	1.05105e-33	1.96	6.92924e-34	1.96	4.98412e-34	1.96	2.33783e-34	1.96	1.12776e-34		1.96287	9.48875e-34	1.96287	6.21937e-34	1.96287	4.49843e-34	1.96287	2.07113e-34	1.96287	1.00975e-34
1.97474	6.48134e-34	1.97474	3.50588e-34	1.97474	1.84292e-34	1.97474	7.58301e-35	1.97474	4.22064e-35		1.97251	6.44917e-34	1.97251	4.2636e-34	1.97251	3.0557e-34	1.97251	1.43635e-34	1.97251	6.9368e-35		1.97538	5.82339e-34	1.97538	3.82684e-34	1.97538	2.76098e-34	1.97538	1.27246e-34	1.97538	6.21234e-35
1.98725	3.91056e-34	1.98725	2.12149e-34	1.98725	1.12055e-34	1.98725	4.64148e-35	1.98725	2.5911e-35		1.98502	3.95997e-34	1.98502	2.62435e-34	1.98502	1.87472e-34	1.98502	8.82892e-35	1.98502	4.26862e-35		1.98789	3.57539e-34	1.98789	2.35517e-34	1.98789	1.69511e-34	1.98789	7.81962e-35	1.98789	3.82275e-35
1.99976	2.35806e-34	1.99976	1.28317e-34	1.99976	6.81146e-35	1.99976	2.84072e-35	1.99976	1.59063e-35		1.99753	2.43142e-34	1.99753	1.61532e-34	1.99753	1.1501e-34	1.99753	5.42676e-35	1.99753	2.62667e-35		2.0004	2.19508e-34	2.0004	1.44943e-34	2.0004	1.04067e-34	2.0004	4.80519e-35	2.0004	2.35228e-35
2.01227	1.42101e-34	2.01227	7.75743e-35	2.01227	4.13927e-35	2.01227	1.73843e-35	2.01227	9.76417e-36		2.01003	1.49283e-34	2.01003	9.9423e-35	2.01003	7.05522e-35	2.01003	3.33549e-35	2.01003	1.61628e-35		2.01291	1.3476e-34	2.01291	8.91999e-35	2.01291	6.38864e-35	2.01291	2.95272e-35	2.01291	1.44742e-35
2.02478	8.55759e-35	2.02478	4.68743e-35	2.02478	2.51467e-35	2.02478	1.06376e-35	2.02478	5.9935e-36		2.02254	9.16511e-35	2.02254	6.11939e-35	2.02254	4.32773e-35	2.02254	2.05005e-35	2.02254	9.94528e-36		2.02542	8.27271e-35	2.02542	5.48938e-35	2.02542	3.92178e-35	2.02542	1.81434e-35	2.02542	8.90612e-36
2.03729	5.14997e-35	2.03729	2.83089e-35	2.03729	1.52723e-35	2.03729	6.50857e-36	2.03729	3.67878e-36		2.03505	5.6266e-35	2.03505	3.76635e-35	2.03505	2.65451e-35	2.03505	1.25996e-35	2.03505	6.1194e-36		2.03793	5.07827e-35	2.03793	3.37811e-35	2.03793	2.40735e-35	2.03793	1.11481e-35	2.03793	5.47993e-36
2.0498	3.09699e-35	2.0498	1.70872e-35	2.0498	9.27242e-36	2.0498	3.98182e-36	2.0498	2.25791e-36		2.04755	3.45409e-35	2.04755	2.31806e-35	2.04755	1.6281e-35	2.04755	7.74342e-36	2.04755	3.76523e-36		2.05044	3.11719e-35	2.05044	2.07882e-35	2.05044	1.47765e-35	2.05044	6.8496e-36	2.05044	3.37173e-36
2.0623	1.86096e-35	2.0623	1.03079e-35	2.0623	5.62781e-36	2.0623	2.43574e-36	2.0623	1.38576e-36		2.06006	2.12032e-35	2.06006	1.42667e-35	2.06006	9.98512e-36	2.06006	4.75878e-36	2.06006	2.31667e-36		2.06295	1.91333e-35	2.06295	1.27923e-35	2.06295	9.06956e-36	2.06295	4.20839e-36	2.06295	2.07454e-36
2.07481	1.12617e-35	2.07481	6.25602e-36	2.07481	3.43123e-36	2.07481	1.49404e-36	2.07481	8.52369e-37		2.07257	1.3019e-35	2.07257	8.78153e-36	2.07257	6.1251e-36	2.07257	2.92484e-36	2.07257	1.42556e-36		2.07546	1.17508e-35	2.07546	7.87427e-36	2.07546	5.56913e-36	2.07546	2.58646e-36	2.07546	1.27679e-36
2.08732	6.85321e-36	2.08732	3.81494e-36	2.08732	2.09934e-36	2.08732	9.18321e-37	2.08732	5.25172e-37		2.08508	7.99859e-36	2.08508	5.4068e-36	2.08508	3.75925e-36	2.08508	1.79815e-36	2.08508	8.77439e-37		2.08797	7.21935e-36	2.08797	4.84785e-36	2.08797	3.42061e-36	2.08797	1.58994e-36	2.08797	7.85957e-37
2.09983	4.16942e-36	2.09983	2.32593e-36	2.09983	1.28432e-36	2.09983	5.64435e-37	2.09983	3.23571e-37		2.09758	4.91399e-36	2.09758	3.32893e-36	2.09758	2.30711e-36	2.09758	1.10545e-36	2.09758	5.40059e-37		2.10048	4.4352e-36	2.10048	2.98457e-36	2.10048	2.10088e-36	2.10048	9.77339e-37	2.10048	4.83804e-37
2.11234	2.53599e-36	2.11234	1.41783e-36	2.11234	7.85622e-37	2.11234	3.46913e-37	2.11234	1.99359e-37		2.11009	3.01883e-36	2.11009	2.04956e-36	2.11009	1.41583e-36	2.11009	6.79574e-37	2.11009	3.32398e-37		2.11299	2.72467e-36	2.11299	1.83741e-36	2.11299	1.29028e-36	2.11299	6.00752e-37	2.11299	2.97806e-37
2.12485	1.54207e-36	2.12485	8.64101e-37	2.12485	4.80516e-37	2.12485	2.13212e-37	2.12485	1.22827e-37		2.1226	1.8545e-36	2.1226	1.26186e-36	2.1226	8.68823e-37	2.1226	4.17756e-37	2.1226	2.04582e-37		2.1255	1.67377e-36	2.1255	1.13116e-36	2.1255	7.92406e-37	2.1255	3.6926e-37	2.1255	1.83312e-37
2.13736	9.37437e-37	2.13736	5.26524e-37	2.13736	2.93869e-37	2.13736	1.31036e-37	2.13736	7.56747e-38		2.13511	1.1392e-36	2.13511	7.76881e-37	2.13511	5.33125e-37	2.13511	2.568e-37	2.13511	1.25912e-37		2.13801	1.02817e-36	2.13801	6.96366e-37	2.13801	4.86624e-37	2.13801	2.26963e-37	2.13801	1.12834e-37
2.14987	5.69716e-37	2.14987	3.20762e-37	2.14987	1.79701e-37	2.14987	8.05293e-38	2.14987	4.66231e-38		2.14761	6.99766e-37	2.14761	4.78289e-37	2.14761	3.27117e-37	2.14761	1.57853e-37	2.14761	7.74923e-38		2.15052	6.3156e-37	2.15052	4.28689e-37	2.15052	2.98828e-37	2.15052	1.39497e-37	2.15052	6.94515e-38
2.16237	3.46138e-37	2.16237	1.95368e-37	2.16237	1.09874e-37	2.16237	4.94884e-38	2.16237	2.87242e-38		2.16012	4.29823e-37	2.16012	2.94455e-37	2.16012	2.00703e-37	2.16012	9.70282e-38	2.16012	4.76917e-38		2.16303	3.87925e-37	2.16303	2.63901e-37	2.16303	1.83498e-37	2.16303	8.57357e-38	2.16303	4.2748e-38
2.17488	2.10642e-37	2.17488	1.19141e-37	2.17488	6.72247e-38	2.17488	3.04126e-38	2.17488	1.76921e-38		2.17263	2.64051e-37	2.17263	1.81291e-37	2.17263	1.23165e-37	2.17263	5.96439e-38	2.17263	2.93541e-38		2.17554	2.38365e-37	2.17554	1.62484e-37	2.17554	1.12714e-37	2.17554	5.27054e-38	2.17554	2.63166e-38
2.18739	1.28385e-37	2.18739	7.27406e-38	2.18739	4.11557e-38	2.18739	1.86899e-38	2.18739	1.08945e-38		2.18514	1.62289e-37	2.18514	1.11641e-37	2.18514	7.56314e-38	2.18514	3.66709e-38	2.18514	1.8073e-38		2.18805	1.46508e-37	2.18805	1.00055e-37	2.18805	6.92515e-38	2.18805	3.24058e-38	2.18805	1.62033e-38
2.1999	7.82344e-38	2.1999	4.44043e-38	2.1999	2.51936e-38	2.1999	1.14853e-38	2.1999	6.70853e-39		2.19764	9.9742e-38	2.19764	6.87483e-38	2.19764	4.64406e-38	2.19764	2.25458e-38	2.19764	1.11272e-38		2.20056	9.0046e-38	2.20056	6.1611e-38	2.20056	4.25466e-38	2.20056	1.99241e-38	2.20056	9.97636e-39
2.21241	4.76641e-38	2.21241	2.71022e-38	2.21241	1.54209e-38	2.21241	7.05774e-39	2.21241	4.13087e-39		2.21015	6.12987e-38	2.21015	4.23346e-38	2.21015	2.85151e-38	2.21015	1.38611e-38	2.21015	6.85065e-39		2.21307	5.5342e-38	2.21307	3.79379e-38	2.21307	2.61388e-38	2.21307	1.22496e-38	2.21307	6.14233e-39
2.22492	2.90331e-38	2.22492	1.65392e-38	2.22492	9.43818e-39	2.22492	4.33684e-39	2.22492	2.5436e-39		2.22266	3.76713e-38	2.22266	2.60689e-38	2.22266	1.75078e-38	2.22266	8.52149e-39	2.22266	4.21767e-39		2.22558	3.40119e-38	2.22558	2.33604e-38	2.22558	1.60579e-38	2.22558	7.531e-39	2.22558	3.78171e-39
2.23743	1.76807e-38	2.23743	1.00915e-38	2.23743	5.77595e-39	2.23743	2.66481e-39	2.23743	1.56621e-39		2.23516	2.31502e-38	2.23516	1.60525e-38	2.23516	1.0749e-38	2.23516	5.23867e-39	2.23516	2.5966e-39		2.23809	2.09023e-38	2.23809	1.43841e-38	2.23809	9.86455e-39	2.23809	4.6299e-39	2.23809	2.32829e-39
2.24993	1.07649e-38	2.24993	6.15628e-39	2.24993	3.5344e-39	2.24993	1.63736e-39	2.24993	9.64374e-40		2.24767	1.4226e-38	2.24767	9.88459e-39	2.24767	6.59912e-39	2.24767	3.22043e-39	2.24767	1.59857e-39		2.2506	1.28452e-38	2.2506	8.85685e-39	2.2506	6.05967e-39	2.2506	2.84628e-39	2.2506	1.43344e-39
2.26244	6.55269e-39	2.26244	3.75498e-39	2.26244	2.16253e-39	2.26244	1.00602e-39	2.26244	5.93792e-40		2.26018	8.74173e-39	2.26018	6.08649e-39	2.26018	4.05119e-39	2.26018	1.97967e-39	2.26018	9.84127e-40		2.26311	7.89363e-39	2.26311	5.45342e-39	2.26311	3.72224e-39	2.26311	1.74973e-39	2.26311	8.82498e-40
2.27495	3.9952e-39	2.27495	2.29377e-39	2.27495	1.32478e-39	2.27495	6.18703e-40	2.27495	3.65915e-40		2.27269	5.37269e-39	2.27269	3.74814e-39	2.27269	2.48736e-39	2.27269	1.21704e-39	2.27269	6.05912e-40		2.27562	4.85211e-39	2.27562	3.35826e-39	2.27562	2.28695e-39	2.27562	1.07583e-39	2.27562	5.43394e-40
2.28746	2.44057e-39	2.28746	1.40365e-39	2.28746	8.12727e-40	2.28746	3.80918e-40	2.28746	2.25698e-40		2.28519	3.30348e-39	2.28519	2.30864e-39	2.28519	1.52771e-39	2.28519	7.48352e-40	2.28519	3.73129e-40		2.28813	2.98332e-39	2.28813	2.0683e-39	2.28813	1.4054e-39	2.28813	6.61585e-40	2.28813	3.3464e-40
2.29997	1.49068e-39	2.29997	8.58859e-40	2.29997	4.98562e-40	2.29997	2.34517e-40	2.29997	1.39211e-40		2.2977	2.03114e-39	2.2977	1.42198e-39	2.2977	9.38268e-40	2.2977	4.60144e-40	2.2977	2.29775e-40		2.30064	1.83425e-39	2.30064	1.27382e-39	2.30064	8.63638e-40	2.30064	4.06834e-40	2.30064	2.0608e-40
2.31248	9.10361e-40	2.31248	5.25461e-40	2.31248	3.05822e-40	2.31248	1.44381e-40	2.31248	8.5865e-41		2.31021	1.24881e-39	2.31021	8.75837e-40	2.31021	5.76228e-40	2.31021	2.82924e-40	2.31021	1.41494e-40		2.31315	1.12772e-39	2.31315	7.84503e-40	2.31315	5.30698e-40	2.31315	2.50172e-40	2.31315	1.26908e-40
2.32499	5.55879e-40	2.32499	3.2145e-40	2.32499	1.87583e-40	2.32499	8.88871e-41	2.32499	5.29612e-41		2.32272	7.67784e-40	2.32272	5.39446e-40	2.32272	3.53869e-40	2.32272	1.73953e-40	2.32272	8.71305e-41		2.32566	6.93324e-40	2.32566	4.83144e-40	2.32566	3.26099e-40	2.32566	1.53832e-40	2.32566	7.81511e-41
2.33749	3.39376e-40	2.33749	1.96625e-40	2.33749	1.15051e-40	2.33749	5.47218e-41	2.33749	3.26661e-41		2.33522	4.7203e-40	2.33522	3.32252e-40	2.33522	2.17307e-40	2.33522	1.06951e-40	2.33522	5.36531e-41		2.33817	4.26243e-40	2.33817	2.97546e-40	2.33817	2.00371e-40	2.33817	9.459e-41	2.33817	4.81255e-41
2.35	2.07164e-40	2.35	1.20259e-40	2.35	7.05609e-41	2.35	3.3688e-41	2.35	2.01481e-41		2.34773	2.90193e-40	2.34773	2.04635e-40	2.34773	1.3344e-40	2.34773	6.57541e-41	2.34773	3.30379e-41		2.35068	2.62039e-40	2.35068	1.83242e-40	2.35068	1.23114e-40	2.35068	5.81609e-41	2.35068	2.96354e-41
2.36251	1.26439e-40	2.36251	7.35437e-41	2.36251	4.32723e-41	2.36251	2.07388e-41	2.36251	1.24271e-41		2.36024	1.78399e-40	2.36024	1.26034e-40	2.36024	8.19365e-41	2.36024	4.04249e-41	2.36024	2.03434e-41		2.36319	1.61087e-40	2.36319	1.12847e-40	2.36319	7.56418e-41	2.36319	3.57607e-41	2.36319	1.8249e-41
2.37502	7.72941e-41	2.37502	4.50317e-41	2.37502	2.65586e-41	2.37502	1.27705e-41	2.37502	7.66559e-42		2.37274	1.09685e-40	2.37274	7.76277e-41	2.37274	5.0318e-41	2.37274	2.48552e-41	2.37274	1.25275e-41		2.3757	9.90475e-41	2.3757	6.95017e-41	2.3757	4.64833e-41	2.3757	2.19909e-41	2.3757	1.12386e-41
2.38753	4.7361e-41	2.38753	2.76228e-41	2.38753	1.63191e-41	2.38753	7.86672e-42	2.38753	4.72906e-42		2.38525	6.74614e-41	2.38525	4.782e-41	2.38525	3.09134e-41	2.38525	1.52871e-41	2.38525	7.7159e-42		2.38821	6.09154e-41	2.38821	4.28103e-41	2.38821	2.85711e-41	2.38821	1.35255e-41	2.38821	6.92212e-42
2.40004	2.90176e-41	2.40004	1.6943e-41	2.40004	1.0027e-41	2.40004	4.8459e-42	2.40004	2.91745e-42		2.39776	4.14909e-41	2.39776	2.94576e-41	2.39776	1.89912e-41	2.39776	9.40203e-42	2.39776	4.7523e-42		2.40072	3.74628e-41	2.40072	2.63691e-41	2.40072	1.75607e-41	2.40072	8.31862e-42	2.40072	4.26344e-42
2.41255	1.77774e-41	2.41255	1.03917e-41	2.41255	6.16073e-42	2.41255	2.98504e-42	2.41255	1.79982e-42		2.41027	2.55176e-41	2.41027	1.8146e-41	2.41027	1.16666e-41	2.41027	5.78239e-42	2.41027	2.92695e-42		2.41323	2.30389e-41	2.41323	1.6242e-41	2.41323	1.0793e-41	2.41323	5.11612e-42	2.41323	2.62589e-42
2.42506	1.08903e-41	2.42506	6.37324e-42	2.42506	3.78509e-42	2.42506	1.83874e-42	2.42506	1.11034e-42		2.42277	1.56933e-41	2.42277	1.11778e-41	2.42277	7.16665e-42	2.42277	3.55616e-42	2.42277	1.80269e-42		2.42574	1.41682e-41	2.42574	1.00041e-41	2.42574	6.63334e-42	2.42574	3.14643e-42	2.42574	1.61728e-42
2.43756	6.67079e-42	2.43756	3.90845e-42	2.43756	2.32544e-42	2.43756	1.13263e-42	2.43756	6.84979e-43		2.43528	9.65114e-42	2.43528	6.88541e-42	2.43528	4.40223e-42	2.43528	2.18698e-42	2.43528	1.11025e-42		2.43825	8.71273e-42	2.43825	6.16181e-42	2.43825	4.07668e-42	2.43825	1.93502e-42	2.43825	9.96073e-43
2.45007	4.08582e-42	2.45007	2.39675e-42	2.45007	1.42862e-42	2.45007	6.97666e-43	2.45007	4.2257e-43		2.44779	5.93515e-42	2.44779	4.24128e-42	2.44779	2.70403e-42	2.44779	1.34492e-42	2.44779	6.83781e-43		2.45076	5.35776e-42	2.45076	3.79521e-42	2.45076	2.50534e-42	2.45076	1.18999e-42	2.45076	6.13466e-43
2.46258	2.50232e-42	2.46258	1.46965e-42	2.46258	8.77636e-43	2.46258	4.29737e-43	2.46258	2.60687e-43		2.4603	3.64983e-42	2.4603	2.61251e-42	2.4603	1.66086e-42	2.4603	8.27058e-43	2.4603	4.2112e-43		2.46327	3.29459e-42	2.46327	2.33753e-42	2.46327	1.53962e-42	2.46327	7.31792e-43	2.46327	3.7782e-43
2.47509	1.53131e-42	2.47509	9.00471e-43	2.47509	5.3874e-43	2.47509	2.64492e-43	2.47509	1.60696e-43		2.4728	2.24463e-42	2.4728	1.60929e-42	2.4728	1.02021e-42	2.4728	5.08645e-43	2.4728	2.59371e-43		2.47578	2.02618e-42	2.47578	1.43978e-42	2.47578	9.46276e-43	2.47578	4.50064e-43	2.47578	2.32709e-43
2.4876	9.3588e-43	2.4876	5.51032e-43	2.4876	3.30287e-43	2.4876	1.62569e-43	2.4876	9.89295e-44		2.48531	1.38089e-42	2.48531	9.91443e-43	2.48531	6.2692e-43	2.48531	3.12939e-43	2.48531	1.59788e-43		2.48829	1.24636e-42	2.48829	8.86876e-43	2.48829	5.81714e-43	2.48829	2.76836e-43	2.48829	1.43347e-43
2.50011	5.719e-43	2.50011	3.37163e-43	2.50011	2.02476e-43	2.50011	9.99198e-44	2.50011	6.09033e-44		2.49782	8.49493e-43	2.49782	6.10797e-43	2.49782	3.8523e-43	2.49782	1.92528e-43	2.49782	9.84381e-44		2.5008	7.66655e-43	2.5008	5.46291e-43	2.5008	3.57593e-43	2.5008	1.70279e-43	2.5008	8.82998e-44
2.51262	3.49432e-43	2.51262	2.0628e-43	2.51262	1.24116e-43	2.51262	6.14116e-44	2.51262	3.74929e-44		2.51033	5.22579e-43	2.51033	3.76289e-43	2.51033	2.36708e-43	2.51033	1.18445e-43	2.51033	6.06425e-44		2.51331	4.7157e-43	2.51331	3.36496e-43	2.51331	2.19814e-43	2.51331	1.04735e-43	2.51331	5.43909e-44
2.52512	2.13475e-43	2.52512	1.26191e-43	2.52512	7.60765e-44	2.52512	3.77429e-44	2.52512	2.30807e-44		2.52283	3.21465e-43	2.52283	2.31815e-43	2.52283	1.45442e-43	2.52283	7.28674e-44	2.52283	3.73581e-44		2.52582	2.90056e-43	2.52582	2.07268e-43	2.52582	1.35116e-43	2.52582	6.44182e-44	2.52582	3.35033e-44
2.53763	1.30398e-43	2.53763	7.71887e-44	2.53763	4.66275e-44	2.53763	2.31957e-44	2.53763	1.42083e-44		2.53534	1.97745e-43	2.53534	1.42809e-43	2.53534	8.93617e-44	2.53534	4.48268e-44	2.53534	2.30138e-44		2.53833	1.78405e-43	2.53833	1.27667e-43	2.53833	8.30515e-44	2.53833	3.96202e-44	2.53833	2.06368e-44
2.55014	7.96406e-44	2.55014	4.72097e-44	2.55014	2.85761e-44	2.55014	1.42549e-44	2.55014	8.74641e-45		2.54785	1.21638e-43	2.54785	8.79764e-44	2.54785	5.49031e-44	2.54785	2.75761e-44	2.54785	1.41771e-44		2.55084	1.09729e-43	2.55084	7.86355e-44	2.55084	5.10474e-44	2.55084	2.43676e-44	2.55084	1.27114e-44
2.56265	4.86334e-44	2.56265	2.88708e-44	2.56265	1.75119e-44	2.56265	8.76002e-45	2.56265	5.38405e-45		2.56035	7.48202e-44	2.56035	5.41965e-44	2.56035	3.37308e-44	2.56035	1.69636e-44	2.56035	8.73334e-45		2.56335	6.74881e-44	2.56335	4.84344e-44	2.56335	3.13752e-44	2.56335	1.49865e-44	2.56335	7.82962e-45
2.57516	2.97662e-44	2.57516	1.76932e-44	2.57516	1.07517e-44	2.57516	5.39191e-45	2.57516	3.31913e-45		2.57286	4.60246e-44	2.57286	3.33874e-44	2.57286	2.07244e-44	2.57286	1.04355e-44	2.57286	5.38003e-45		2.57586	4.15153e-44	2.57586	2.98348e-44	2.57586	1.92893e-44	2.57586	9.21838e-45	2.57586	4.82312e-45
2.58767	1.82748e-44	2.58767	1.0874e-44	2.58767	6.61774e-45	2.58767	3.32583e-45	2.58767	2.05011e-45		2.58537	2.83204e-44	2.58537	2.05706e-44	2.58537	1.27385e-44	2.58537	6.4209e-45	2.58537	3.31484e-45		2.58837	2.55431e-44	2.58837	1.83793e-44	2.58837	1.18624e-44	2.58837	5.67132e-45	2.58837	2.9714e-45
2.60018	1.12192e-44	2.60018	6.68286e-45	2.60018	4.0732e-45	2.60018	2.05143e-45	2.60018	1.26628e-45		2.59788	1.7426e-44	2.59788	1.26738e-44	2.59788	7.82965e-45	2.59788	3.95066e-45	2.59788	2.04237e-45		2.60088	1.57156e-44	2.60088	1.13222e-44	2.60088	7.29492e-45	2.60088	3.48903e-45	2.60088	1.83058e-45
2.61269	6.88735e-45	2.61269	4.10694e-45	2.61269	2.50699e-45	2.61269	1.26535e-45	2.61269	7.82137e-46		2.61038	1.07223e-44	2.61038	7.80842e-45	2.61038	4.81229e-45	2.61038	2.43071e-45	2.61038	1.25835e-45		2.61339	9.66897e-45	2.61339	6.97473e-45	2.61339	4.48597e-45	2.61339	2.14643e-45	2.61339	1.12775e-45
2.62519	4.22787e-45	2.62519	2.52383e-45	2.62519	1.54299e-45	2.62519	7.80482e-46	2.62519	4.83098e-46		2.62289	6.59736e-45	2.62289	4.81076e-45	2.62289	2.95765e-45	2.62289	1.49551e-45	2.62289	7.75293e-46		2.6259	5.94866e-45	2.6259	4.29654e-45	2.6259	2.75855e-45	2.6259	1.32044e-45	2.6259	6.94757e-46
2.6377	2.59519e-45	2.6377	1.55092e-45	2.6377	9.49654e-46	2.6377	4.81408e-46	2.6377	2.98392e-46		2.6354	4.05922e-45	2.6354	2.96387e-45	2.6354	1.81773e-45	2.6354	9.20097e-46	2.6354	4.77666e-46		2.63841	3.65973e-45	2.63841	2.64671e-45	2.63841	1.69627e-45	2.63841	8.12286e-46	2.63841	4.28004e-46
2.65021	1.59293e-45	2.65021	9.53017e-46	2.65021	5.84466e-46	2.65021	2.96935e-46	2.65021	1.84306e-46		2.64791	2.4975e-45	2.64791	1.826e-45	2.64791	1.11711e-45	2.64791	5.66069e-46	2.64791	2.94292e-46		2.65092	2.25149e-45	2.65092	1.63038e-45	2.65092	1.04303e-45	2.65092	4.99679e-46	2.65092	2.63668e-46
2.66272	9.77694e-46	2.66272	5.85596e-46	2.66272	3.59704e-46	2.66272	1.8315e-46	2.66272	1.13839e-46		2.66041	1.53659e-45	2.66041	1.12496e-45	2.66041	6.86511e-46	2.66041	3.48253e-46	2.66041	1.81313e-46		2.66343	1.3851e-45	2.66343	1.00431e-45	2.66343	6.41336e-46	2.66343	3.07372e-46	2.66343	1.62429e-46
2.67523	5.99824e-46	2.67523	3.5966e-46	2.67523	2.21261e-46	2.67523	1.12898e-46	2.67523	7.02692e-47		2.67292	9.45405e-46	2.67292	6.93068e-46	2.67292	4.21895e-46	2.67292	2.14253e-46	2.67292	1.11707e-46		2.67594	8.52211e-46	2.67594	6.18671e-46	2.67594	3.94344e-46	2.67594	1.89098e-46	2.67594	1.00072e-46
2.68774	3.67753e-46	2.68774	2.20731e-46	2.68774	1.35988e-46	2.68774	6.95238e-47	2.68774	4.33306e-47		2.68543	5.81811e-46	2.68543	4.27038e-46	2.68543	2.5935e-46	2.68543	1.31846e-46	2.68543	6.88334e-47		2.68845	5.24432e-46	2.68845	3.81134e-46	2.68845	2.42475e-46	2.68845	1.16354e-46	2.68845	6.16636e-47
2.70025	2.25455e-46	2.70025	1.35461e-46	2.70025	8.35765e-47	2.70025	4.28129e-47	2.70025	2.67191e-47		2.69793	3.58044e-46	2.69793	2.63119e-46	2.69793	1.59425e-46	2.69793	8.11328e-47	2.69793	4.24143e-47		2.70096	3.22717e-46	2.70096	2.34797e-46	2.70096	1.49089e-46	2.70096	7.15919e-47	2.70096	3.79962e-47
2.71275	1.38208e-46	2.71275	8.31269e-47	2.71275	5.13633e-47	2.71275	2.63639e-47	2.71275	1.64758e-47		2.71044	2.20335e-46	2.71044	1.62119e-46	2.71044	9.79967e-47	2.71044	4.9925e-47	2.71044	2.61349e-47		2.71347	1.98585e-46	2.71347	1.44644e-46	2.71347	9.16673e-47	2.71347	4.40494e-47	2.71347	2.34124e-47
2.72526	8.47185e-47	2.72526	5.1009e-47	2.72526	3.15651e-47	2.72526	1.62345e-47	2.72526	1.01594e-47		2.72295	1.35588e-46	2.72295	9.98872e-47	2.72295	6.02356e-47	2.72295	3.07207e-47	2.72295	1.61037e-47		2.72598	1.22198e-46	2.72598	8.91055e-47	2.72598	5.636e-47	2.72598	2.71023e-47	2.72598	1.44261e-47
2.73777	5.19269e-47	2.73777	3.12989e-47	2.73777	1.93975e-47	2.73777	9.99684e-48	2.73777	6.2645e-48		2.73546	8.34354e-47	2.73546	6.15434e-47	2.73546	3.70239e-47	2.73546	1.89031e-47	2.73546	9.92262e-48		2.73849	7.5192e-47	2.73849	5.48914e-47	2.73849	3.46509e-47	2.73849	1.66749e-47	2.73849	8.88888e-48
2.75028	3.18255e-47	2.75028	1.92038e-47	2.75028	1.19199e-47	2.75028	6.15573e-48	2.75028	3.86281e-48		2.74796	5.13418e-47	2.74796	3.79183e-47	2.74796	2.2756e-47	2.74796	1.16313e-47	2.74796	6.11395e-48		2.751	4.6267e-47	2.751	3.38142e-47	2.751	2.13033e-47	2.751	1.02592e-47	2.751	5.47698e-48
2.76279	1.95042e-47	2.76279	1.17821e-47	2.76279	7.32456e-48	2.76279	3.79045e-48	2.76279	2.38187e-48		2.76047	3.15924e-47	2.76047	2.33621e-47	2.76047	1.39861e-47	2.76047	7.15672e-48	2.76047	3.76715e-48		2.76351	2.84683e-47	2.76351	2.083e-47	2.76351	1.30968e-47	2.76351	6.31178e-48	2.76351	3.37467e-48
2.7753	1.19585e-47	2.7753	7.23102e-48	2.7753	4.5017e-48	2.7753	2.33414e-48	2.7753	1.46866e-48		2.77298	1.9441e-47	2.77298	1.43942e-47	2.77298	8.59651e-48	2.77298	4.40377e-48	2.77298	2.32127e-48		2.77602	1.75184e-47	2.77602	1.28322e-47	2.77602	8.05248e-48	2.77602	3.88354e-48	2.77602	2.07941e-48
2.78781	7.33934e-48	2.78781	4.4411e-48	2.78781	2.76794e-48	2.78781	1.43755e-48	2.78781	9.0553e-49		2.78549	1.19673e-47	2.78549	8.8702e-48	2.78549	5.28582e-48	2.78549	2.71072e-48	2.78549	1.43069e-48		2.78853	1.07821e-47	2.78853	7.90588e-48	2.78853	4.9519e-48	2.78853	2.38983e-48	2.78853	1.28139e-48
2.80032	4.50417e-48	2.80032	2.72749e-48	2.80032	1.70186e-48	2.80032	8.85343e-49	2.80032	5.5832e-49		2.79799	7.36655e-48	2.79799	5.46608e-48	2.79799	3.25005e-48	2.79799	1.66854e-48	2.79799	8.81782e-49		2.80104	6.63594e-48	2.80104	4.87075e-48	2.80104	3.04511e-48	2.80104	1.47062e-48	2.80104	7.89626e-49
2.81282	2.76408e-48	2.81282	1.67501e-48	2.81282	1.04636e-48	2.81282	5.45249e-49	2.81282	3.44239e-49		2.8105	4.53446e-48	2.8105	3.36832e-48	2.8105	1.99828e-48	2.8105	1.02702e-48	2.8105	5.43468e-49		2.81355	4.08408e-48	2.81355	3.0008e-48	2.81355	1.8725e-48	2.81355	9.04946e-49	2.81355	4.86583e-49
2.82533	1.69615e-48	2.82533	1.02862e-48	2.82533	6.43315e-49	2.82533	3.35794e-49	2.82533	2.12244e-49		2.82301	2.79113e-48	2.82301	2.07562e-48	2.82301	1.22859e-48	2.82301	6.32143e-49	2.82301	3.34952e-49		2.82606	2.5135e-48	2.82606	1.84873e-48	2.82606	1.15141e-48	2.82606	5.56849e-49	2.82606	2.99839e-49
2.83784	1.04077e-48	2.83784	6.31646e-49	2.83784	3.95507e-49	2.83784	2.06797e-49	2.83784	1.3086e-49		2.83552	1.71801e-48	2.83552	1.27902e-48	2.83552	7.55352e-49	2.83552	3.89084e-49	2.83552	2.06437e-49		2.83857	1.54687e-48	2.83857	1.13895e-48	2.83857	7.0799e-49	2.83857	3.42645e-49	2.83857	1.84763e-49
2.85035	6.38587e-49	2.85035	3.87859e-49	2.85035	2.43149e-49	2.85035	1.27354e-49	2.85035	8.0682e-50		2.84802	1.05746e-48	2.84802	7.88139e-49	2.84802	4.64384e-49	2.84802	2.39477e-49	2.84802	1.2723e-49		2.85108	9.51968e-49	2.85108	7.01669e-49	2.85108	4.35323e-49	2.85108	2.10835e-49	2.85108	1.13851e-49
2.86286	3.91799e-49	2.86286	2.38152e-49	2.86286	1.49478e-49	2.86286	7.84281e-50	2.86286	4.97443e-50		2.86053	6.5087e-49	2.86053	4.85651e-49	2.86053	2.85491e-49	2.86053	1.47393e-49	2.86053	7.84127e-50		2.86359	5.85845e-49	2.86359	4.3227e-49	2.86359	2.67661e-49	2.86359	1.29727e-49	2.86359	7.01547e-50
2.87537	2.40287e-49	2.87537	1.46179e-49	2.87537	9.18649e-50	2.87537	4.82844e-50	2.87537	3.06619e-50		2.87304	4.00623e-49	2.87304	2.99256e-49	2.87304	1.75518e-49	2.87304	9.07187e-50	2.87304	4.83271e-50		2.8761	3.6055e-49	2.8761	2.66301e-49	2.8761	1.64583e-49	2.8761	7.9825e-50	2.8761	4.32301e-50
2.88788	1.47229e-49	2.88788	8.96533e-50	2.88788	5.6416e-50	2.88788	2.97054e-50	2.88788	1.88879e-50		2.88554	2.46656e-49	2.88554	1.84405e-49	2.88554	1.07947e-49	2.88554	5.58501e-50	2.88554	2.97894e-50		2.88861	2.21923e-49	2.88861	1.64053e-49	2.88861	1.01216e-49	2.88861	4.91241e-50	2.88861	2.66405e-50
2.90038	9.02035e-50	2.90038	5.49821e-50	2.90038	3.46447e-50	2.90038	1.82749e-50	2.90038	1.16349e-50		2.89805	1.51859e-49	2.89805	1.13632e-49	2.89805	6.63883e-50	2.89805	3.43831e-50	2.89805	1.83624e-50		2.90112	1.36594e-49	2.90112	1.01063e-49	2.90112	6.22445e-50	2.90112	3.02302e-50	2.90112	1.6417e-50
2.91289	5.5261e-50	2.91289	3.37171e-50	2.91289	2.12742e-50	2.91289	1.12426e-50	2.91289	7.16702e-51		2.91056	9.34936e-50	2.91056	7.00198e-50	2.91056	4.08282e-50	2.91056	2.11669e-50	2.91056	1.13186e-50		2.91363	8.40722e-50	2.91363	6.22578e-50	2.91363	3.82775e-50	2.91363	1.86029e-50	2.91363	1.01168e-50
2.9254	3.38516e-50	2.9254	2.06752e-50	2.9254	1.30632e-50	2.9254	6.91617e-51	2.9254	4.41477e-51		2.92307	5.75594e-50	2.92307	4.31458e-50	2.92307	2.51083e-50	2.92307	1.30306e-50	2.92307	6.97676e-51		2.92614	5.17447e-50	2.92614	3.83523e-50	2.92614	2.35382e-50	2.92614	1.14475e-50	2.92614	6.23429e-51
2.93791	2.0735e-50	2.93791	1.26772e-50	2.93791	8.021e-51	2.93791	4.25457e-51	2.93791	2.7194e-51		2.93557	3.5436e-50	2.93557	2.65859e-50	2.93557	1.54405e-50	2.93557	8.02162e-51	2.93557	4.30042e-51		2.93865	3.18473e-50	2.93865	2.36257e-50	2.93865	1.44742e-50	2.93865	7.04422e-51	2.93865	3.84174e-51
2.95042	1.26997e-50	2.95042	7.77265e-51	2.95042	4.92478e-51	2.95042	2.6172e-51	2.95042	1.67507e-51		2.94808	2.18155e-50	2.94808	1.63817e-50	2.94808	9.49504e-51	2.94808	4.93802e-51	2.94808	2.65073e-51		2.95116	1.96007e-50	2.95116	1.45537e-50	2.95116	8.90024e-51	2.95116	4.33458e-51	2.95116	2.36736e-51
2.96293	7.77762e-51	2.96293	4.76524e-51	2.96293	3.02362e-51	2.96293	1.60993e-51	2.96293	1.03178e-51		2.96059	1.34301e-50	2.96059	1.0094e-50	2.96059	5.83874e-51	2.96059	3.03974e-51	2.96059	1.63386e-51		2.96367	1.20632e-50	2.96367	8.96512e-51	2.96367	5.47266e-51	2.96367	2.66718e-51	2.96367	1.4588e-51
2.97544	4.77106e-51	2.97544	2.9261e-51	2.97544	1.85917e-51	2.97544	9.91716e-52	2.97544	6.36386e-52		2.9731	8.2678e-51	2.9731	6.21953e-51	2.9731	3.59036e-51	2.9731	1.87119e-51	2.9731	1.00707e-51		2.97618	7.42497e-51	2.97618	5.52282e-51	2.97618	3.36553e-51	2.97618	1.64138e-51	2.97618	8.99013e-52
2.98794	2.94292e-51	2.98794	1.80626e-51	2.98794	1.14884e-51	2.98794	6.13689e-52	2.98794	3.94209e-52		2.9856	5.09041e-51	2.9856	3.83151e-51	2.9856	2.20822e-51	2.9856	1.15201e-51	2.9856	6.20669e-52		2.98869	4.57088e-51	2.98869	3.40254e-51	2.98869	2.07018e-51	2.98869	1.0103e-51	2.98869	5.54107e-52
3.00045	1.81527e-51	3.00045	1.11499e-51	3.00045	7.09901e-52	3.00045	3.79759e-52	3.00045	2.44192e-52		2.99811	3.13408e-51	2.99811	2.36035e-51	2.99811	1.35811e-51	2.99811	7.09225e-52	2.99811	3.82523e-52		3.0012	2.81383e-51	3.0012	2.09624e-51	3.0012	1.27336e-51	3.0012	6.21849e-52	3.0012	3.41522e-52
3.01296	1.1197e-51	3.01296	6.88273e-52	3.01296	4.38669e-52	3.01296	2.35e-52	3.01296	1.51263e-52		3.01062	1.92956e-51	3.01062	1.45405e-51	3.01062	8.35247e-52	3.01062	4.36623e-52	3.01062	2.3575e-52		3.01371	1.73216e-51	3.01371	1.29144e-51	3.01371	7.83224e-52	3.01371	3.82747e-52	3.01371	2.10494e-52
3.02547	6.90654e-52	3.02547	4.24863e-52	3.02547	2.71067e-52	3.02547	1.45421e-52	3.02547	9.36986e-53		3.02312	1.18796e-51	3.02312	8.95728e-52	3.02312	5.13671e-52	3.02312	2.68795e-52	3.02312	1.45292e-52		3.02622	1.06628e-51	3.02622	7.95615e-52	3.02622	4.81737e-52	3.02622	2.35576e-52	3.02622	1.29735e-52
3.03798	4.26007e-52	3.03798	2.62263e-52	3.03798	1.675e-52	3.03798	8.99883e-53	3.03798	5.80405e-53		3.03563	7.31371e-52	3.03563	5.51783e-52	3.03563	3.15896e-52	3.03563	1.65474e-52	3.03563	8.95424e-53		3.03873	6.56371e-52	3.03873	4.90147e-52	3.03873	2.96294e-52	3.03873	1.44992e-52	3.03873	7.99596e-53
3.05049	2.62768e-52	3.05049	1.61892e-52	3.05049	1.03503e-52	3.05049	5.56858e-53	3.05049	3.59523e-53		3.04814	4.50263e-52	3.04814	3.39903e-52	3.04814	1.94263e-52	3.04814	1.01866e-52	3.04814	5.51838e-53		3.05124	4.04035e-52	3.05124	3.01958e-52	3.05124	1.82233e-52	3.05124	8.92374e-53	3.05124	4.92812e-53
3.063	1.62078e-52	3.063	9.99335e-53	3.063	6.39578e-53	3.063	3.44589e-53	3.063	2.227e-53		3.06065	2.77196e-52	3.06065	2.09381e-52	3.06065	1.19461e-52	3.06065	6.2708e-53	3.06065	3.40087e-53		3.06375	2.48703e-52	3.06375	1.86021e-52	3.06375	1.12077e-52	3.06375	5.49216e-53	3.06375	3.03731e-53
3.07551	9.97312e-53	3.07551	6.15332e-53	3.07551	3.94191e-53	3.07551	2.12662e-53	3.07551	1.37571e-53		3.07315	1.70649e-52	3.07315	1.28978e-52	3.07315	7.34607e-53	3.07315	3.86023e-53	3.07315	2.09589e-53		3.07626	1.53097e-52	3.07626	1.14599e-52	3.07626	6.89356e-53	3.07626	3.38031e-53	3.07626	1.87194e-53
3.08801	6.10146e-53	3.08801	3.76624e-53	3.08801	2.41453e-53	3.08801	1.30406e-53	3.08801	8.44338e-54		3.08566	1.05077e-52	3.08566	7.94538e-53	3.08566	4.51853e-53	3.08566	2.37689e-53	3.08566	1.2919e-53		3.08877	9.42555e-53	3.08877	7.06009e-53	3.08877	4.24074e-53	3.08877	2.08071e-53	3.08877	1.1537e-53
3.10052	3.73242e-53	3.10052	2.30496e-53	3.10052	1.47884e-53	3.10052	7.99609e-54	3.10052	5.18182e-54		3.09817	6.46994e-53	3.09817	4.89451e-53	3.09817	2.77926e-53	3.09817	1.46352e-53	3.09817	7.96314e-54		3.10128	5.80282e-53	3.10128	4.34947e-53	3.10128	2.60874e-53	3.10128	1.28073e-53	3.10128	7.11032e-54
3.11303	2.28297e-53	3.11303	1.41051e-53	3.11303	9.0568e-54	3.11303	4.90263e-54	3.11303	3.18e-54		3.11068	3.98372e-53	3.11068	3.01508e-53	3.11068	1.70942e-53	3.11068	9.01114e-54	3.11068	4.90837e-54		3.11379	3.57244e-53	3.11379	2.67952e-53	3.11379	1.60476e-53	3.11379	7.8831e-54	3.11379	4.3821e-54
3.12554	1.39624e-53	3.12554	8.63071e-54	3.12554	5.54614e-54	3.12554	3.00574e-54	3.12554	1.95141e-54		3.12318	2.45284e-53	3.12318	1.85731e-53	3.12318	1.05138e-53	3.12318	5.54825e-54	3.12318	3.02543e-54		3.1263	2.1993e-53	3.1263	1.65072e-53	3.1263	9.87138e-54	3.1263	4.85209e-54	3.1263	2.70067e-54
3.13805	8.53833e-54	3.13805	5.28045e-54	3.13805	3.396e-54	3.13805	1.84266e-54	3.13805	1.19742e-54		3.13569	1.51023e-53	3.13569	1.1441e-53	3.13569	6.46635e-54	3.13569	3.41605e-54	3.13569	1.86481e-54		3.13881	1.35393e-53	3.13881	1.01692e-53	3.13881	6.07207e-54	3.13881	2.98644e-54	3.13881	1.6644e-54
3.15056	5.22077e-54	3.15056	3.23035e-54	3.15056	2.07925e-54	3.15056	1.12956e-54	3.15056	7.3472e-55		3.1482	9.29849e-54	3.1482	7.04755e-54	3.1482	3.97693e-54	3.1482	2.10323e-54	3.1482	1.14941e-54		3.15132	8.33492e-54	3.15132	6.26461e-54	3.15132	3.73496e-54	3.15132	1.8381e-54	3.15132	1.02575e-54
3.16307	3.19187e-54	3.16307	1.97597e-54	3.16307	1.27293e-54	3.16307	6.92379e-55	3.16307	4.5079e-55		3.1607	5.72497e-54	3.1607	4.34117e-54	3.1607	2.44582e-54	3.1607	1.29492e-54	3.1607	7.0846e-55		3.16383	5.13097e-54	3.16383	3.85919e-54	3.16383	2.29734e-54	3.16383	1.1313e-54	3.16383	6.32149e-55
3.17557	1.95409e-54	3.17557	1.21052e-54	3.17557	7.806e-55	3.17557	4.25152e-55	3.17557	2.77094e-55		3.17321	3.52483e-54	3.17321	2.67411e-54	3.17321	1.50419e-54	3.17321	7.97257e-55	3.17321	4.36671e-55		3.17634	3.15872e-54	3.17634	2.37735e-54	3.17634	1.41305e-54	3.17634	6.96324e-55	3.17634	3.8959e-55
3.18808	1.2016e-54	3.18808	7.4523e-55	3.18808	4.81221e-55	3.18808	2.6251e-55	3.18808	1.71306e-55		3.18572	2.17068e-54	3.18572	1.64753e-54	3.18572	9.25342e-55	3.18572	4.90932e-55	3.18572	2.69169e-55		3.18885	1.94476e-54	3.18885	1.46446e-54	3.18885	8.69155e-55	3.18885	4.28658e-55	3.18885	2.40117e-55
3.20059	7.38862e-55	3.20059	4.58775e-55	3.20059	2.9666e-55	3.20059	1.62087e-55	3.20059	1.05906e-55		3.19823	1.33674e-54	3.19823	1.01504e-54	3.19823	5.69234e-55	3.19823	3.023e-55	3.19823	1.65918e-55		3.20136	1.19733e-54	3.20136	9.02112e-55	3.20136	5.34596e-55	3.20136	2.63878e-55	3.20136	1.47991e-55
3.2131	4.54313e-55	3.2131	2.82424e-55	3.2131	1.82881e-55	3.2131	1.0008e-55	3.2131	6.54735e-56		3.21073	8.23172e-55	3.21073	6.25359e-55	3.21073	3.50162e-55	3.21073	1.86144e-55	3.21073	1.02272e-55		3.21387	7.3715e-55	3.21387	5.55696e-55	3.21387	3.28809e-55	3.21387	1.62438e-55	3.21387	9.12105e-56
3.22561	2.79341e-55	3.22561	1.73859e-55	3.22561	1.1274e-55	3.22561	6.17943e-56	3.22561	4.04773e-56		3.22324	5.06908e-55	3.22324	3.85274e-55	3.22324	2.15396e-55	3.22324	1.14618e-55	3.22324	6.30402e-56		3.22638	4.53828e-55	3.22638	3.42302e-55	3.22638	2.02233e-55	3.22638	9.99924e-56	3.22638	5.62147e-56
3.23812	1.71752e-55	3.23812	1.07025e-55	3.23812	6.94994e-56	3.23812	3.81547e-56	3.23812	2.5024e-56		3.23575	3.12149e-55	3.23575	2.37359e-55	3.23575	1.32494e-55	3.23575	7.05749e-56	3.23575	3.88575e-56		3.23889	2.79395e-55	3.23889	2.10851e-55	3.23889	1.24379e-55	3.23889	6.15514e-56	3.23889	3.46459e-56
3.25063	1.05599e-55	3.25063	6.58819e-56	3.25063	4.28432e-56	3.25063	2.35585e-56	3.25063	1.54705e-56		3.24826	1.92215e-55	3.24826	1.4623e-55	3.24826	8.14972e-56	3.24826	4.34551e-56	3.24826	2.39512e-56		3.2514	1.72005e-55	3.2514	1.29879e-55	3.2514	7.64953e-56	3.2514	3.7888e-56	3.2514	2.13526e-56
3.26314	6.49235e-56	3.26314	4.05545e-56	3.26314	2.64107e-56	3.26314	1.45461e-56	3.26314	9.56421e-57		3.26076	1.18361e-55	3.26076	9.00869e-56	3.26076	5.01279e-56	3.26076	2.67562e-56	3.26076	1.47631e-56		3.26391	1.0589e-55	3.26391	8.00009e-56	3.26391	4.70446e-56	3.26391	2.33216e-56	3.26391	1.31597e-56
3.27564	3.99346e-56	3.27564	2.49714e-56	3.27564	1.62831e-56	3.27564	8.9814e-57	3.27564	5.9122e-57		3.27327	7.28827e-56	3.27327	5.54989e-56	3.27327	3.08327e-56	3.27327	1.64743e-56	3.27327	9.09969e-57		3.27642	6.5186e-56	3.27642	4.9272e-56	3.27642	2.89305e-56	3.27642	1.43549e-56	3.27642	8.11022e-57
3.28815	2.46126e-56	3.28815	1.53953e-56	3.28815	1.00448e-56	3.28815	5.54552e-57	3.28815	3.65314e-57		3.28578	4.48875e-56	3.28578	3.41931e-56	3.28578	1.89695e-56	3.28578	1.01457e-56	3.28578	5.60936e-57		3.28893	4.01255e-56	3.28893	3.03362e-56	3.28893	1.77881e-56	3.28893	8.83513e-57	3.28893	4.99807e-57
3.30066	1.51692e-56	3.30066	9.49143e-57	3.30066	6.1965e-57	3.30066	3.42404e-57	3.30066	2.25727e-57		3.29829	2.76453e-56	3.29829	2.10663e-56	3.29829	1.16705e-56	3.29829	6.24814e-57	3.29829	3.45778e-57		3.30144	2.4699e-56	3.30144	1.86773e-56	3.30144	1.09368e-56	3.30144	5.43773e-57	3.30144	3.08013e-57
3.31317	9.34897e-57	3.31317	5.85157e-57	3.31317	3.8225e-57	3.31317	2.11415e-57	3.31317	1.39476e-57		3.31079	1.70259e-56	3.31079	1.29788e-56	3.31079	7.17985e-57	3.31079	3.84781e-57	3.31079	2.13147e-57		3.31395	1.5203e-56	3.31395	1.14991e-56	3.31395	6.72423e-57	3.31395	3.34668e-57	3.31395	1.89816e-57
[truncated: 535 more rows]
