# Supplementary material for: Interplay between disorder and electronic correlations in compositionally complex alloys
Source: Nat Commun. 2024 Sep 12;15:7983. doi: 10.1038/s41467-024-52349-8 (PMC11393320; doi:10.1038/s41467-024-52349-8)
Supplement: Supplementary file 3 — Source Data [file 41467_2024_52349_MOESM3_ESM.zip › Source Data F2a - self-convolution CST.xlsx]

## Sheet: Subfigure (a) - CST
LDA											LDA+DMFT											LDA+DMFT with U(Fe) = 2 eV and U(Ni) = 4 eV
Cr		Mn		Fe		Co		Ni			Cr		Mn		Fe		Co		Ni			Cr		Mn		Fe		Co		Ni
Binding energy (eV)	Intensity (arb. Units)	Binding energy (eV)	Intensity (arb. Units)	Binding energy (eV)	Intensity (arb. Units)	Binding energy (eV)	Intensity (arb. Units)	Binding energy (eV)	Intensity (arb. Units)		Binding energy (eV)	Intensity (arb. Units)	Binding energy (eV)	Intensity (arb. Units)	Binding energy (eV)	Intensity (arb. Units)	Binding energy (eV)	Intensity (arb. Units)	Binding energy (eV)	Intensity (arb. Units)		Binding energy (eV)	Intensity (arb. Units)	Binding energy (eV)	Intensity (arb. Units)	Binding energy (eV)	Intensity (arb. Units)	Binding energy (eV)	Intensity (arb. Units)	Binding energy (eV)	Intensity (arb. Units)
-29.999	1.83414e-10	-29.999	1.32826e-10	-29.999	1.03632e-10	-29.999	7.48297e-11	-29.999	6.17038e-11		-29.9998	8.55035e-09	-29.9998	4.59118e-08	-29.9998	3.58858e-09	-29.9998	1.46344e-08	-29.9998	3.42327e-08		-30.0014	9.92019e-09	-30.0014	5.77276e-08	-30.0014	9.77118e-09	-30.0014	1.55002e-08	-30.0014	1.86412e-07
-29.9865	3.67395e-10	-29.9865	2.66079e-10	-29.9865	2.07615e-10	-29.9865	1.49915e-10	-29.9865	1.23621e-10		-29.9873	1.71758e-08	-29.9873	9.22817e-08	-29.9873	7.20711e-09	-29.9873	2.94074e-08	-29.9873	6.88028e-08		-29.9889	1.99316e-08	-29.9889	1.16052e-07	-29.9889	1.96371e-08	-29.9889	3.11599e-08	-29.9889	3.75452e-07
-29.974	5.51944e-10	-29.974	3.9976e-10	-29.974	3.11949e-10	-29.974	2.25255e-10	-29.974	1.85751e-10		-29.9748	2.58764e-08	-29.9748	1.39111e-07	-29.9748	1.08556e-08	-29.9748	4.43195e-08	-29.9748	1.03711e-07		-29.9764	3.00344e-08	-29.9764	1.74974e-07	-29.9764	2.95979e-08	-29.9764	4.69796e-08	-29.9764	5.67129e-07
-29.9615	7.37062e-10	-29.9615	5.3387e-10	-29.9615	4.16634e-10	-29.9615	3.00851e-10	-29.9615	2.48094e-10		-29.9623	3.46525e-08	-29.9623	1.864e-07	-29.9623	1.45343e-08	-29.9623	5.9371e-08	-29.9623	1.38959e-07		-29.9639	4.02289e-08	-29.9639	2.34495e-07	-29.9639	3.96539e-08	-29.9639	6.29596e-08	-29.9639	7.61452e-07
-29.949	9.22748e-10	-29.949	6.68409e-10	-29.949	5.21671e-10	-29.949	3.76703e-10	-29.949	3.10651e-10		-29.9498	4.35042e-08	-29.9498	2.34151e-07	-29.9498	1.8243e-08	-29.9498	7.45621e-08	-29.9498	1.74546e-07		-29.9514	5.05152e-08	-29.9514	2.94618e-07	-29.9514	4.98053e-08	-29.9514	7.91004e-08	-29.9514	9.58431e-07
-29.9365	1.109e-09	-29.9365	8.03377e-10	-29.9365	6.27059e-10	-29.9365	4.5281e-10	-29.9365	3.73422e-10		-29.9373	5.24315e-08	-29.9373	2.82364e-07	-29.9373	2.1982e-08	-29.9373	8.98933e-08	-29.9373	2.10474e-07		-29.9388	6.08936e-08	-29.9388	3.55343e-07	-29.9388	6.00524e-08	-29.9388	9.54024e-08	-29.9388	1.15808e-06
-29.9239	1.29583e-09	-29.9239	9.38775e-10	-29.9239	7.32799e-10	-29.9239	5.29174e-10	-29.9239	4.36407e-10		-29.9248	6.14348e-08	-29.9248	3.31041e-07	-29.9248	2.57512e-08	-29.9248	1.05365e-07	-29.9248	2.46744e-07		-29.9263	7.13643e-08	-29.9263	4.16673e-07	-29.9263	7.03952e-08	-29.9263	1.11866e-07	-29.9263	1.36039e-06
-29.9114	1.48323e-09	-29.9114	1.0746e-09	-29.9114	8.38892e-10	-29.9114	6.05795e-10	-29.9114	4.99606e-10		-29.9122	7.05142e-08	-29.9122	3.80183e-07	-29.9122	2.95508e-08	-29.9122	1.20977e-07	-29.9122	2.83356e-07		-29.9138	8.19274e-08	-29.9138	4.78608e-07	-29.9138	8.08342e-08	-29.9138	1.28492e-07	-29.9138	1.5654e-06
-29.8989	1.67119e-09	-29.8989	1.21086e-09	-29.8989	9.45337e-10	-29.8989	6.82672e-10	-29.8989	5.6302e-10		-29.8997	7.96697e-08	-29.8997	4.29791e-07	-29.8997	3.33807e-08	-29.8997	1.3673e-07	-29.8997	3.20312e-07		-29.9013	9.25833e-08	-29.9013	5.4115e-07	-29.9013	9.13695e-08	-29.9013	1.4528e-07	-29.9013	1.77309e-06
-29.8864	1.85975e-09	-29.8864	1.34755e-09	-29.8864	1.05213e-09	-29.8864	7.59802e-10	-29.8864	6.26653e-10		-29.8872	8.89068e-08	-29.8872	4.79898e-07	-29.8872	3.72432e-08	-29.8872	1.52633e-07	-29.8872	3.57681e-07		-29.8888	1.03336e-07	-29.8888	6.04336e-07	-29.8888	1.02006e-07	-29.8888	1.62239e-07	-29.8888	1.98349e-06
-29.8739	2.04889e-09	-29.8739	1.48468e-09	-29.8739	1.15928e-09	-29.8739	8.37185e-10	-29.8739	6.90506e-10		-29.8747	9.82257e-08	-29.8747	5.30506e-07	-29.8747	4.11386e-08	-29.8747	1.68686e-07	-29.8747	3.95469e-07		-29.8763	1.14187e-07	-29.8763	6.68168e-07	-29.8763	1.12744e-07	-29.8763	1.79369e-07	-29.8763	2.19659e-06
-29.8614	2.23862e-09	-29.8614	1.62224e-09	-29.8614	1.26677e-09	-29.8614	9.1482e-10	-29.8614	7.54579e-10		-29.8622	1.07627e-07	-29.8622	5.81616e-07	-29.8622	4.50668e-08	-29.8622	1.8489e-07	-29.8622	4.33676e-07		-29.8638	1.25136e-07	-29.8638	7.32649e-07	-29.8638	1.23584e-07	-29.8638	1.96673e-07	-29.8638	2.41242e-06
-29.8489	2.42895e-09	-29.8489	1.76024e-09	-29.8489	1.37462e-09	-29.8489	9.9271e-10	-29.8489	8.18873e-10		-29.8497	1.1711e-07	-29.8497	6.33231e-07	-29.8497	4.9028e-08	-29.8497	2.01246e-07	-29.8497	4.72304e-07		-29.8513	1.36184e-07	-29.8513	7.9778e-07	-29.8513	1.34526e-07	-29.8513	2.14149e-07	-29.8513	2.63098e-06
-29.8364	2.61986e-09	-29.8364	1.89868e-09	-29.8364	1.48281e-09	-29.8364	1.07085e-09	-29.8364	8.83387e-10		-29.8372	1.26676e-07	-29.8372	6.85351e-07	-29.8372	5.30223e-08	-29.8372	2.17753e-07	-29.8372	5.11354e-07		-29.8388	1.47329e-07	-29.8388	8.63563e-07	-29.8388	1.45571e-07	-29.8388	2.31798e-07	-29.8388	2.85228e-06
-29.8239	2.81136e-09	-29.8239	2.03755e-09	-29.8239	1.59136e-09	-29.8239	1.14925e-09	-29.8239	9.48121e-10		-29.8247	1.36325e-07	-29.8247	7.37978e-07	-29.8247	5.70496e-08	-29.8247	2.34411e-07	-29.8247	5.50827e-07		-29.8263	1.58574e-07	-29.8263	9.29999e-07	-29.8263	1.56718e-07	-29.8263	2.49621e-07	-29.8263	3.07632e-06
-29.8114	3.00346e-09	-29.8114	2.17686e-09	-29.8114	1.70025e-09	-29.8114	1.2279e-09	-29.8114	1.01308e-09		-29.8122	1.46056e-07	-29.8122	7.91112e-07	-29.8122	6.111e-08	-29.8122	2.51223e-07	-29.8122	5.90725e-07		-29.8137	1.69917e-07	-29.8137	9.97091e-07	-29.8137	1.67968e-07	-29.8137	2.67617e-07	-29.8137	3.30312e-06
-29.7989	3.19614e-09	-29.7989	2.3166e-09	-29.7989	1.8095e-09	-29.7989	1.30681e-09	-29.7989	1.07825e-09		-29.7997	1.55871e-07	-29.7997	8.44756e-07	-29.7997	6.52038e-08	-29.7997	2.68186e-07	-29.7997	6.31048e-07		-29.8012	1.8136e-07	-29.8012	1.06484e-06	-29.8012	1.79321e-07	-29.8012	2.85789e-07	-29.8012	3.53269e-06
-29.7864	3.38945e-09	-29.7864	2.45681e-09	-29.7864	1.91911e-09	-29.7864	1.38598e-09	-29.7864	1.14366e-09		-29.7872	1.6577e-07	-29.7872	8.98928e-07	-29.7872	6.93317e-08	-29.7872	2.85309e-07	-29.7872	6.71724e-07		-29.7887	1.92906e-07	-29.7887	1.13328e-06	-29.7887	1.90782e-07	-29.7887	3.04144e-07	-29.7887	3.76519e-06
-29.7738	3.58338e-09	-29.7738	2.59746e-09	-29.7738	2.02907e-09	-29.7738	1.46541e-09	-29.7738	1.20929e-09		-29.7747	1.75753e-07	-29.7747	9.53629e-07	-29.7747	7.34939e-08	-29.7747	3.02591e-07	-29.7747	7.12755e-07		-29.7762	2.04556e-07	-29.7762	1.2024e-06	-29.7762	2.02353e-07	-29.7762	3.22683e-07	-29.7762	4.00063e-06
-29.7613	3.77793e-09	-29.7613	2.73858e-09	-29.7613	2.1394e-09	-29.7613	1.54511e-09	-29.7613	1.27515e-09		-29.7622	1.85822e-07	-29.7622	1.00886e-06	-29.7622	7.76904e-08	-29.7622	3.20033e-07	-29.7622	7.54141e-07		-29.7637	2.16311e-07	-29.7637	1.27222e-06	-29.7637	2.14033e-07	-29.7637	3.41407e-07	-29.7637	4.23903e-06
-29.7488	3.9731e-09	-29.7488	2.88015e-09	-29.7488	2.25008e-09	-29.7488	1.62508e-09	-29.7488	1.34124e-09		-29.7497	1.95976e-07	-29.7497	1.06462e-06	-29.7497	8.19213e-08	-29.7497	3.37635e-07	-29.7497	7.95884e-07		-29.7512	2.28171e-07	-29.7512	1.34274e-06	-29.7512	2.25823e-07	-29.7512	3.60317e-07	-29.7512	4.48041e-06
-29.7363	4.16889e-09	-29.7363	3.02219e-09	-29.7363	2.36112e-09	-29.7363	1.70531e-09	-29.7363	1.40756e-09		-29.7371	2.06215e-07	-29.7371	1.12092e-06	-29.7371	8.61868e-08	-29.7371	3.55398e-07	-29.7371	8.37983e-07		-29.7387	2.40136e-07	-29.7387	1.41396e-06	-29.7387	2.37723e-07	-29.7387	3.79413e-07	-29.7387	4.72477e-06
-29.7238	4.36531e-09	-29.7238	3.16468e-09	-29.7238	2.47253e-09	-29.7238	1.78581e-09	-29.7238	1.47411e-09		-29.7246	2.1654e-07	-29.7246	1.17775e-06	-29.7246	9.04868e-08	-29.7246	3.73321e-07	-29.7246	8.80441e-07		-29.7262	2.52206e-07	-29.7262	1.48587e-06	-29.7262	2.49734e-07	-29.7262	3.98695e-07	-29.7262	4.97212e-06
-29.7113	4.56235e-09	-29.7113	3.30762e-09	-29.7113	2.58429e-09	-29.7113	1.86657e-09	-29.7113	1.54089e-09		-29.7121	2.2695e-07	-29.7121	1.23512e-06	-29.7121	9.48215e-08	-29.7121	3.91406e-07	-29.7121	9.23257e-07		-29.7137	2.64381e-07	-29.7137	1.55848e-06	-29.7137	2.61855e-07	-29.7137	4.18164e-07	-29.7137	5.22247e-06
-29.6988	4.76002e-09	-29.6988	3.45103e-09	-29.6988	2.69641e-09	-29.6988	1.9476e-09	-29.6988	1.6079e-09		-29.6996	2.37447e-07	-29.6996	1.29302e-06	-29.6996	9.91909e-08	-29.6996	4.09652e-07	-29.6996	9.66433e-07		-29.7012	2.76663e-07	-29.7012	1.6318e-06	-29.7012	2.74086e-07	-29.7012	4.37821e-07	-29.7012	5.47584e-06
-29.6863	4.95831e-09	-29.6863	3.5949e-09	-29.6863	2.80891e-09	-29.6863	2.0289e-09	-29.6863	1.67514e-09		-29.6871	2.48033e-07	-29.6871	1.35149e-06	-29.6871	1.03597e-07	-29.6871	4.28069e-07	-29.6871	1.0101e-06		-29.6886	2.89056e-07	-29.6886	1.70586e-06	-29.6886	2.86434e-07	-29.6886	4.57676e-07	-29.6886	5.73237e-06
-29.6738	5.15723e-09	-29.6738	3.73922e-09	-29.6738	2.92178e-09	-29.6738	2.11047e-09	-29.6738	1.74262e-09		-29.6746	2.58711e-07	-29.6746	1.41053e-06	-29.6746	1.08039e-07	-29.6746	4.46657e-07	-29.6746	1.05426e-06		-29.6761	3.01562e-07	-29.6761	1.78066e-06	-29.6761	2.989e-07	-29.6761	4.77729e-07	-29.6761	5.9921e-06
-29.6613	5.35677e-09	-29.6613	3.88401e-09	-29.6613	3.03503e-09	-29.6613	2.1923e-09	-29.6613	1.81032e-09		-29.6621	2.69479e-07	-29.6621	1.47014e-06	-29.6621	1.12518e-07	-29.6621	4.65417e-07	-29.6621	1.09892e-06		-29.6636	3.14181e-07	-29.6636	1.85622e-06	-29.6636	3.11483e-07	-29.6636	4.97983e-07	-29.6636	6.25505e-06
-29.6488	5.55694e-09	-29.6488	4.02925e-09	-29.6488	3.14865e-09	-29.6488	2.2744e-09	-29.6488	1.87825e-09		-29.6496	2.80338e-07	-29.6496	1.53032e-06	-29.6496	1.17034e-07	-29.6496	4.84349e-07	-29.6496	1.14408e-06		-29.6511	3.26913e-07	-29.6511	1.93252e-06	-29.6511	3.24183e-07	-29.6511	5.18438e-07	-29.6511	6.52122e-06
-29.6362	5.75773e-09	-29.6362	4.17496e-09	-29.6362	3.26264e-09	-29.6362	2.35676e-09	-29.6362	1.94642e-09		-29.6371	2.91289e-07	-29.6371	1.59108e-06	-29.6371	1.21586e-07	-29.6371	5.03454e-07	-29.6371	1.18975e-06		-29.6386	3.39759e-07	-29.6386	2.00958e-06	-29.6386	3.37003e-07	-29.6386	5.39093e-07	-29.6386	6.79063e-06
-29.6237	5.95915e-09	-29.6237	4.32112e-09	-29.6237	3.37702e-09	-29.6237	2.4394e-09	-29.6237	2.01482e-09		-29.6246	3.02331e-07	-29.6246	1.65241e-06	-29.6246	1.26175e-07	-29.6246	5.22732e-07	-29.6246	1.23591e-06		-29.6261	3.5272e-07	-29.6261	2.0874e-06	-29.6261	3.4994e-07	-29.6261	5.59951e-07	-29.6261	7.06329e-06
-29.6112	6.16121e-09	-29.6112	4.46775e-09	-29.6112	3.49177e-09	-29.6112	2.5223e-09	-29.6112	2.08345e-09		-29.6121	3.13465e-07	-29.6121	1.71432e-06	-29.6121	1.30802e-07	-29.6121	5.42183e-07	-29.6121	1.28258e-06		-29.6136	3.65794e-07	-29.6136	2.16598e-06	-29.6136	3.62997e-07	-29.6136	5.81011e-07	-29.6136	7.33921e-06
-29.5987	6.36389e-09	-29.5987	4.61483e-09	-29.5987	3.60689e-09	-29.5987	2.60547e-09	-29.5987	2.15231e-09		-29.5996	3.24691e-07	-29.5996	1.7768e-06	-29.5996	1.35465e-07	-29.5996	5.61808e-07	-29.5996	1.32976e-06		-29.6011	3.78983e-07	-29.6011	2.24532e-06	-29.6011	3.76173e-07	-29.6011	6.02273e-07	-29.6011	7.6184e-06
-29.5862	6.56719e-09	-29.5862	4.7624e-09	-29.5862	3.72241e-09	-29.5862	2.68892e-09	-29.5862	2.22141e-09		-29.5871	3.36014e-07	-29.5871	1.83989e-06	-29.5871	1.40167e-07	-29.5871	5.81616e-07	-29.5871	1.37738e-06		-29.5886	3.92291e-07	-29.5886	2.32545e-06	-29.5886	3.89475e-07	-29.5886	6.2375e-07	-29.5886	7.90104e-06
-29.5737	6.77113e-09	-29.5737	4.91045e-09	-29.5737	3.83831e-09	-29.5737	2.77265e-09	-29.5737	2.29076e-09		-29.5746	3.47435e-07	-29.5746	1.90359e-06	-29.5746	1.44908e-07	-29.5746	6.01606e-07	-29.5746	1.42544e-06		-29.5761	4.0572e-07	-29.5761	2.4064e-06	-29.5761	4.02905e-07	-29.5761	6.45443e-07	-29.5761	8.18718e-06
-29.5612	6.9757e-09	-29.5612	5.05898e-09	-29.5612	3.95461e-09	-29.5612	2.85665e-09	-29.5612	2.36034e-09		-29.562	3.58954e-07	-29.562	1.96791e-06	-29.562	1.49689e-07	-29.562	6.2178e-07	-29.562	1.47395e-06		-29.5635	4.19269e-07	-29.5635	2.48817e-06	-29.5635	4.16463e-07	-29.5635	6.67353e-07	-29.5635	8.47682e-06
-29.5487	7.1809e-09	-29.5487	5.208e-09	-29.5487	4.07131e-09	-29.5487	2.94094e-09	-29.5487	2.43017e-09		-29.5495	3.70571e-07	-29.5495	2.03283e-06	-29.5495	1.54508e-07	-29.5495	6.42139e-07	-29.5495	1.52289e-06		-29.551	4.3294e-07	-29.551	2.57075e-06	-29.551	4.30149e-07	-29.551	6.89482e-07	-29.551	8.76999e-06
-29.5362	7.38673e-09	-29.5362	5.3575e-09	-29.5362	4.18839e-09	-29.5362	3.0255e-09	-29.5362	2.50023e-09		-29.537	3.82287e-07	-29.537	2.09838e-06	-29.537	1.59367e-07	-29.537	6.62682e-07	-29.537	1.57229e-06		-29.5385	4.46732e-07	-29.5385	2.65414e-06	-29.5385	4.43965e-07	-29.5385	7.11829e-07	-29.5385	9.0667e-06
-29.5237	7.59319e-09	-29.5237	5.50748e-09	-29.5237	4.30587e-09	-29.5237	3.11033e-09	-29.5237	2.57054e-09		-29.5245	3.94102e-07	-29.5245	2.16453e-06	-29.5245	1.64266e-07	-29.5245	6.83411e-07	-29.5245	1.62213e-06		-29.526	4.60646e-07	-29.526	2.73836e-06	-29.526	4.57909e-07	-29.526	7.34395e-07	-29.526	9.36696e-06
-29.5112	7.80028e-09	-29.5112	5.65794e-09	-29.5112	4.42374e-09	-29.5112	3.19545e-09	-29.5112	2.64109e-09		-29.512	4.06015e-07	-29.512	2.23131e-06	-29.512	1.69203e-07	-29.512	7.04325e-07	-29.512	1.67241e-06		-29.5135	4.74682e-07	-29.5135	2.82341e-06	-29.5135	4.71984e-07	-29.5135	7.57182e-07	-29.5135	9.67078e-06
-29.4987	8.00801e-09	-29.4987	5.8089e-09	-29.4987	4.542e-09	-29.4987	3.28085e-09	-29.4987	2.71187e-09		-29.4995	4.18028e-07	-29.4995	2.29871e-06	-29.4995	1.74181e-07	-29.4995	7.25425e-07	-29.4995	1.72315e-06		-29.501	4.88841e-07	-29.501	2.90928e-06	-29.501	4.86188e-07	-29.501	7.80188e-07	-29.501	9.97818e-06
-29.4861	8.2164e-09	-29.4861	5.96034e-09	-29.4861	4.66067e-09	-29.4861	3.36654e-09	-29.4861	2.78292e-09		-29.487	4.30143e-07	-29.487	2.36676e-06	-29.487	1.792e-07	-29.487	7.4672e-07	-29.487	1.77439e-06		-29.4885	5.03127e-07	-29.4885	2.996e-06	-29.4885	5.00526e-07	-29.4885	8.03424e-07	-29.4885	1.02894e-05
-29.4736	8.42545e-09	-29.4736	6.11229e-09	-29.4736	4.77974e-09	-29.4736	3.45252e-09	-29.4736	2.85421e-09		-29.4745	4.42362e-07	-29.4745	2.43546e-06	-29.4745	1.84261e-07	-29.4745	7.68212e-07	-29.4745	1.82616e-06		-29.476	5.17542e-07	-29.476	3.08358e-06	-29.476	5.14999e-07	-29.476	8.2689e-07	-29.476	1.06046e-05
-29.4611	8.63518e-09	-29.4611	6.26474e-09	-29.4611	4.89922e-09	-29.4611	3.5388e-09	-29.4611	2.92575e-09		-29.462	4.54683e-07	-29.462	2.50482e-06	-29.462	1.89363e-07	-29.462	7.89901e-07	-29.462	1.87844e-06		-29.4635	5.32085e-07	-29.4635	3.17203e-06	-29.4635	5.29606e-07	-29.4635	8.50588e-07	-29.4635	1.09236e-05
-29.4486	8.84558e-09	-29.4486	6.41769e-09	-29.4486	5.01911e-09	-29.4486	3.62537e-09	-29.4486	2.99755e-09		-29.4495	4.67108e-07	-29.4495	2.57485e-06	-29.4495	1.94508e-07	-29.4495	8.11788e-07	-29.4495	1.93125e-06		-29.451	5.46759e-07	-29.451	3.26133e-06	-29.451	5.44349e-07	-29.451	8.74517e-07	-29.451	1.12466e-05
-29.4361	9.05665e-09	-29.4361	6.57114e-09	-29.4361	5.1394e-09	-29.4361	3.71224e-09	-29.4361	3.0696e-09		-29.437	4.79637e-07	-29.437	2.64554e-06	-29.437	1.99694e-07	-29.437	8.33873e-07	-29.437	1.98458e-06		-29.4384	5.61562e-07	-29.4384	3.35151e-06	-29.4384	5.59228e-07	-29.4384	8.98679e-07	-29.4384	1.15735e-05
-29.4236	9.2684e-09	-29.4236	6.72509e-09	-29.4236	5.26011e-09	-29.4236	3.7994e-09	-29.4236	3.14191e-09		-29.4245	4.9227e-07	-29.4245	2.71689e-06	-29.4245	2.04923e-07	-29.4245	8.56157e-07	-29.4245	2.03843e-06		-29.4259	5.76495e-07	-29.4259	3.44255e-06	-29.4259	5.74243e-07	-29.4259	9.23075e-07	-29.4259	1.19044e-05
-29.4111	9.48081e-09	-29.4111	6.87955e-09	-29.4111	5.38121e-09	-29.4111	3.88686e-09	-29.4111	3.21446e-09		-29.412	5.05008e-07	-29.412	2.78891e-06	-29.412	2.10194e-07	-29.412	8.78641e-07	-29.412	2.09281e-06		-29.4134	5.91558e-07	-29.4134	3.53447e-06	-29.4134	5.89394e-07	-29.4134	9.47704e-07	-29.4134	1.22392e-05
-29.3986	9.6939e-09	-29.3986	7.0345e-09	-29.3986	5.50273e-09	-29.3986	3.97462e-09	-29.3986	3.28728e-09		-29.3994	5.1785e-07	-29.3994	2.8616e-06	-29.3994	2.15507e-07	-29.3994	9.01324e-07	-29.3994	2.14772e-06		-29.4009	6.06752e-07	-29.4009	3.62726e-06	-29.4009	6.04682e-07	-29.4009	9.72568e-07	-29.4009	1.2578e-05
-29.3861	9.90765e-09	-29.3861	7.18996e-09	-29.3861	5.62466e-09	-29.3861	4.06267e-09	-29.3861	3.36034e-09		-29.3869	5.30802e-07	-29.3869	2.93499e-06	-29.3869	2.20865e-07	-29.3869	9.24218e-07	-29.3869	2.20316e-06		-29.3884	6.22081e-07	-29.3884	3.72104e-06	-29.3884	6.20114e-07	-29.3884	9.97677e-07	-29.3884	1.29209e-05
-29.3736	1.01221e-08	-29.3736	7.34591e-09	-29.3736	5.747e-09	-29.3736	4.15103e-09	-29.3736	3.43365e-09		-29.3744	5.43865e-07	-29.3744	3.00909e-06	-29.3744	2.26268e-07	-29.3744	9.47326e-07	-29.3744	2.25914e-06		-29.3759	6.37546e-07	-29.3759	3.81583e-06	-29.3759	6.3569e-07	-29.3759	1.02303e-06	-29.3759	1.32677e-05
-29.3611	1.03372e-08	-29.3611	7.50236e-09	-29.3611	5.86975e-09	-29.3611	4.23969e-09	-29.3611	3.50722e-09		-29.3619	5.5704e-07	-29.3619	3.08391e-06	-29.3619	2.31717e-07	-29.3619	9.70647e-07	-29.3619	2.31566e-06		-29.3634	6.53147e-07	-29.3634	3.91165e-06	-29.3634	6.51412e-07	-29.3634	1.04864e-06	-29.3634	1.36186e-05
-29.3485	1.05529e-08	-29.3485	7.65931e-09	-29.3485	5.99292e-09	-29.3485	4.32866e-09	-29.3485	3.58104e-09		-29.3494	5.70327e-07	-29.3494	3.15945e-06	-29.3494	2.37211e-07	-29.3494	9.94183e-07	-29.3494	2.37272e-06		-29.3509	6.68885e-07	-29.3509	4.00848e-06	-29.3509	6.67279e-07	-29.3509	1.07449e-06	-29.3509	1.39735e-05
-29.336	1.07693e-08	-29.336	7.81676e-09	-29.336	6.1165e-09	-29.336	4.41793e-09	-29.336	3.65511e-09		-29.3369	5.83727e-07	-29.3369	3.2357e-06	-29.3369	2.42751e-07	-29.3369	1.01793e-06	-29.3369	2.43032e-06		-29.3384	6.8476e-07	-29.3384	4.10633e-06	-29.3384	6.83292e-07	-29.3384	1.1006e-06	-29.3384	1.43325e-05
-29.3235	1.09864e-08	-29.3235	7.97471e-09	-29.3235	6.24049e-09	-29.3235	4.5075e-09	-29.3235	3.72943e-09		-29.3244	5.97239e-07	-29.3244	3.31268e-06	-29.3244	2.48336e-07	-29.3244	1.0419e-06	-29.3244	2.48846e-06		-29.3259	7.00773e-07	-29.3259	4.20522e-06	-29.3259	6.99452e-07	-29.3259	1.12695e-06	-29.3259	1.46955e-05
-29.311	1.12041e-08	-29.311	8.13316e-09	-29.311	6.36489e-09	-29.311	4.59738e-09	-29.311	3.80401e-09		-29.3119	6.10863e-07	-29.3119	3.39039e-06	-29.3119	2.53968e-07	-29.3119	1.06608e-06	-29.3119	2.54716e-06		-29.3133	7.16923e-07	-29.3133	4.30513e-06	-29.3133	7.15759e-07	-29.3133	1.15355e-06	-29.3133	1.50626e-05
-29.2985	1.14226e-08	-29.2985	8.29211e-09	-29.2985	6.48971e-09	-29.2985	4.68756e-09	-29.2985	3.87884e-09		-29.2994	6.24601e-07	-29.2994	3.46882e-06	-29.2994	2.59645e-07	-29.2994	1.09048e-06	-29.2994	2.6064e-06		-29.3008	7.33212e-07	-29.3008	4.40608e-06	-29.3008	7.32214e-07	-29.3008	1.18041e-06	-29.3008	1.54339e-05
-29.286	1.16417e-08	-29.286	8.45158e-09	-29.286	6.61495e-09	-29.286	4.77805e-09	-29.286	3.95394e-09		-29.2869	6.38456e-07	-29.2869	3.548e-06	-29.2869	2.6537e-07	-29.2869	1.11511e-06	-29.2869	2.66624e-06		-29.2883	7.49644e-07	-29.2883	4.50793e-06	-29.2883	7.48822e-07	-29.2883	1.20753e-06	-29.2883	1.58095e-05
-29.2735	1.18615e-08	-29.2735	8.61157e-09	-29.2735	6.7406e-09	-29.2735	4.86884e-09	-29.2735	4.02931e-09		-29.2744	6.52429e-07	-29.2744	3.62794e-06	-29.2744	2.71143e-07	-29.2744	1.13996e-06	-29.2744	2.72669e-06		-29.2758	7.66224e-07	-29.2758	4.61063e-06	-29.2758	7.65585e-07	-29.2758	1.23492e-06	-29.2758	1.61896e-05
-29.261	1.2082e-08	-29.261	8.77208e-09	-29.261	6.86668e-09	-29.261	4.95993e-09	-29.261	4.10495e-09		-29.2619	6.6652e-07	-29.2619	3.70865e-06	-29.2619	2.76964e-07	-29.2619	1.16504e-06	-29.2619	2.78776e-06		-29.2633	7.8295e-07	-29.2633	4.71419e-06	-29.2633	7.82505e-07	-29.2633	1.26257e-06	-29.2633	1.65742e-05
-29.2485	1.23032e-08	-29.2485	8.93311e-09	-29.2485	6.99318e-09	-29.2485	5.05133e-09	-29.2485	4.18086e-09		-29.2494	6.80729e-07	-29.2494	3.79011e-06	-29.2494	2.82832e-07	-29.2494	1.19034e-06	-29.2494	2.84945e-06		-29.2508	7.99823e-07	-29.2508	4.81861e-06	-29.2508	7.99581e-07	-29.2508	1.2905e-06	-29.2508	1.69632e-05
-29.236	1.25251e-08	-29.236	9.09466e-09	-29.236	7.1201e-09	-29.236	5.14304e-09	-29.236	4.25704e-09		-29.2369	6.95057e-07	-29.2369	3.87235e-06	-29.2369	2.88749e-07	-29.2369	1.21588e-06	-29.2369	2.91175e-06		-29.2383	8.16844e-07	-29.2383	4.9239e-06	-29.2383	8.16814e-07	-29.2383	1.31869e-06	-29.2383	1.73568e-05
-29.2235	1.27477e-08	-29.2235	9.25674e-09	-29.2235	7.24744e-09	-29.2235	5.23505e-09	-29.2235	4.3335e-09		-29.2243	7.09503e-07	-29.2243	3.95535e-06	-29.2243	2.94715e-07	-29.2243	1.24164e-06	-29.2243	2.97467e-06		-29.2258	8.34013e-07	-29.2258	5.03005e-06	-29.2258	8.34204e-07	-29.2258	1.34715e-06	-29.2258	1.7755e-05
-29.211	1.2971e-08	-29.211	9.41934e-09	-29.211	7.3752e-09	-29.211	5.32737e-09	-29.211	4.41022e-09		-29.2118	7.2407e-07	-29.2118	4.03913e-06	-29.2118	3.00729e-07	-29.2118	1.26763e-06	-29.2118	3.03821e-06		-29.2133	8.51331e-07	-29.2133	5.13708e-06	-29.2133	8.51753e-07	-29.2133	1.37588e-06	-29.2133	1.81576e-05
-29.1984	1.3195e-08	-29.1984	9.58246e-09	-29.1984	7.50339e-09	-29.1984	5.41999e-09	-29.1984	4.48722e-09		-29.1993	7.38756e-07	-29.1993	4.12368e-06	-29.1993	3.06791e-07	-29.1993	1.29386e-06	-29.1993	3.10238e-06		-29.2008	8.68797e-07	-29.2008	5.24497e-06	-29.2008	8.6946e-07	-29.2008	1.40489e-06	-29.2008	1.85649e-05
-29.1859	1.34197e-08	-29.1859	9.74611e-09	-29.1859	7.63201e-09	-29.1859	5.51293e-09	-29.1859	4.56449e-09		-29.1868	7.53566e-07	-29.1868	4.20904e-06	-29.1868	3.12905e-07	-29.1868	1.32032e-06	-29.1868	3.16717e-06		-29.1882	8.86418e-07	-29.1882	5.35387e-06	-29.1882	8.87331e-07	-29.1882	1.43418e-06	-29.1882	1.89769e-05
-29.1734	1.36451e-08	-29.1734	9.91031e-09	-29.1734	7.76106e-09	-29.1734	5.60618e-09	-29.1734	4.64203e-09		-29.1743	7.68503e-07	-29.1743	4.29522e-06	-29.1743	3.19069e-07	-29.1743	1.34703e-06	-29.1743	3.23259e-06		-29.1757	9.04194e-07	-29.1757	5.46383e-06	-29.1757	9.05369e-07	-29.1757	1.46375e-06	-29.1757	1.93936e-05
-29.1609	1.38713e-08	-29.1609	1.00751e-08	-29.1609	7.89056e-09	-29.1609	5.69975e-09	-29.1609	4.71985e-09		-29.1618	7.83567e-07	-29.1618	4.38224e-06	-29.1618	3.25285e-07	-29.1618	1.37398e-06	-29.1618	3.29864e-06		-29.1632	9.22127e-07	-29.1632	5.57486e-06	-29.1632	9.23575e-07	-29.1632	1.49362e-06	-29.1632	1.98151e-05
-29.1484	1.40982e-08	-29.1484	1.02403e-08	-29.1484	8.0205e-09	-29.1484	5.79364e-09	-29.1484	4.79793e-09		-29.1493	7.98758e-07	-29.1493	4.47008e-06	-29.1493	3.31553e-07	-29.1493	1.40117e-06	-29.1493	3.36532e-06		-29.1507	9.40217e-07	-29.1507	5.68695e-06	-29.1507	9.41949e-07	-29.1507	1.52377e-06	-29.1507	2.02415e-05
-29.1359	1.43259e-08	-29.1359	1.04062e-08	-29.1359	8.15087e-09	-29.1359	5.88785e-09	-29.1359	4.87629e-09		-29.1368	8.14076e-07	-29.1368	4.55875e-06	-29.1368	3.37873e-07	-29.1368	1.42861e-06	-29.1368	3.43263e-06		-29.1382	9.58464e-07	-29.1382	5.80011e-06	-29.1382	9.60492e-07	-29.1382	1.55421e-06	-29.1382	2.06727e-05
-29.1234	1.45542e-08	-29.1234	1.05725e-08	-29.1234	8.28169e-09	-29.1234	5.98237e-09	-29.1234	4.95491e-09		-29.1243	8.29522e-07	-29.1243	4.64825e-06	-29.1243	3.44244e-07	-29.1243	1.4563e-06	-29.1243	3.50058e-06		-29.1257	9.7687e-07	-29.1257	5.91434e-06	-29.1257	9.79204e-07	-29.1257	1.58494e-06	-29.1257	2.11087e-05
-29.1109	1.47833e-08	-29.1109	1.07395e-08	-29.1109	8.41294e-09	-29.1109	6.07721e-09	-29.1109	5.03381e-09		-29.1118	8.45096e-07	-29.1118	4.73859e-06	-29.1118	3.50668e-07	-29.1118	1.48423e-06	-29.1118	3.56917e-06		-29.1132	9.95433e-07	-29.1132	6.02965e-06	-29.1132	9.98085e-07	-29.1132	1.61597e-06	-29.1132	2.15496e-05
-29.0984	1.50132e-08	-29.0984	1.09069e-08	-29.0984	8.54464e-09	-29.0984	6.17237e-09	-29.0984	5.11299e-09		-29.0993	8.60798e-07	-29.0993	4.82977e-06	-29.0993	3.57143e-07	-29.0993	1.51241e-06	-29.0993	3.6384e-06		-29.1007	1.01416e-06	-29.1007	6.14604e-06	-29.1007	1.01714e-06	-29.1007	1.64729e-06	-29.1007	2.19954e-05
-29.0859	1.52438e-08	-29.0859	1.1075e-08	-29.0859	8.67678e-09	-29.0859	6.26785e-09	-29.0859	5.19244e-09		-29.0868	8.76634e-07	-29.0868	4.92186e-06	-29.0868	3.63673e-07	-29.0868	1.54085e-06	-29.0868	3.70832e-06		-29.0882	1.03304e-06	-29.0882	6.26364e-06	-29.0882	1.03637e-06	-29.0882	1.67889e-06	-29.0882	2.24462e-05
-29.0734	1.54751e-08	-29.0734	1.12435e-08	-29.0734	8.80937e-09	-29.0734	6.36365e-09	-29.0734	5.27217e-09		-29.0743	8.92603e-07	-29.0743	5.01489e-06	-29.0743	3.70257e-07	-29.0743	1.56955e-06	-29.0743	3.77896e-06		-29.0757	1.0521e-06	-29.0757	6.38253e-06	-29.0757	1.05578e-06	-29.0757	1.71079e-06	-29.0757	2.29022e-05
-29.0609	1.57071e-08	-29.0609	1.14127e-08	-29.0609	8.94241e-09	-29.0609	6.45978e-09	-29.0609	5.35219e-09		-29.0618	9.08707e-07	-29.0618	5.10885e-06	-29.0618	3.76897e-07	-29.0618	1.59851e-06	-29.0618	3.8503e-06		-29.0631	1.07132e-06	-29.0631	6.50271e-06	-29.0631	1.07537e-06	-29.0631	1.74298e-06	-29.0631	2.33634e-05
-29.0483	1.594e-08	-29.0483	1.15823e-08	-29.0483	9.0759e-09	-29.0483	6.55623e-09	-29.0483	5.43249e-09		-29.0492	9.24947e-07	-29.0492	5.20376e-06	-29.0492	3.83591e-07	-29.0492	1.62773e-06	-29.0492	3.92237e-06		-29.0506	1.09072e-06	-29.0506	6.62419e-06	-29.0506	1.09515e-06	-29.0506	1.77546e-06	-29.0506	2.38298e-05
-29.0358	1.61735e-08	-29.0358	1.17526e-08	-29.0358	9.20983e-09	-29.0358	6.653e-09	-29.0358	5.51308e-09		-29.0367	9.41322e-07	-29.0367	5.2996e-06	-29.0367	3.9034e-07	-29.0367	1.65722e-06	-29.0367	3.99515e-06		-29.0381	1.11028e-06	-29.0381	6.74696e-06	-29.0381	1.11511e-06	-29.0381	1.80823e-06	-29.0381	2.43013e-05
-29.0233	1.64078e-08	-29.0233	1.19234e-08	-29.0233	9.34421e-09	-29.0233	6.7501e-09	-29.0233	5.59394e-09		-29.0242	9.57833e-07	-29.0242	5.3964e-06	-29.0242	3.97145e-07	-29.0242	1.68698e-06	-29.0242	4.06865e-06		-29.0256	1.13002e-06	-29.0256	6.87104e-06	-29.0256	1.13526e-06	-29.0256	1.84129e-06	-29.0256	2.47782e-05
-29.0108	1.66429e-08	-29.0108	1.20947e-08	-29.0108	9.47905e-09	-29.0108	6.84752e-09	-29.0108	5.6751e-09		-29.0117	9.7448e-07	-29.0117	5.49414e-06	-29.0117	4.04005e-07	-29.0117	1.71699e-06	-29.0117	4.14287e-06		-29.0131	1.14993e-06	-29.0131	6.99642e-06	-29.0131	1.15559e-06	-29.0131	1.87465e-06	-29.0131	2.52602e-05
-28.9983	1.68787e-08	-28.9983	1.22666e-08	-28.9983	9.61433e-09	-28.9983	6.94527e-09	-28.9983	5.75653e-09		-28.9992	9.91263e-07	-28.9992	5.59283e-06	-28.9992	4.1092e-07	-28.9992	1.74728e-06	-28.9992	4.21782e-06		-29.0006	1.17001e-06	-29.0006	7.12311e-06	-29.0006	1.17611e-06	-29.0006	1.9083e-06	-29.0006	2.57476e-05
-28.9858	1.71152e-08	-28.9858	1.24391e-08	-28.9858	9.75007e-09	-28.9858	7.04336e-09	-28.9858	5.83826e-09		-28.9867	1.00819e-06	-28.9867	5.69249e-06	-28.9867	4.17893e-07	-28.9867	1.77783e-06	-28.9867	4.29349e-06		-28.9881	1.19026e-06	-28.9881	7.25111e-06	-28.9881	1.19682e-06	-28.9881	1.94228e-06	-28.9881	2.62404e-05
-28.9733	1.73525e-08	-28.9733	1.26121e-08	-28.9733	9.88628e-09	-28.9733	7.14179e-09	-28.9733	5.92028e-09		-28.9742	1.02526e-06	-28.9742	5.7931e-06	-28.9742	4.24925e-07	-28.9742	1.80863e-06	-28.9742	4.3699e-06		-28.9756	1.2107e-06	-28.9756	7.38042e-06	-28.9756	1.21772e-06	-28.9756	1.97661e-06	-28.9756	2.67389e-05
-28.9608	1.75906e-08	-28.9608	1.27858e-08	-28.9608	1.0023e-08	-28.9608	7.24055e-09	-28.9608	6.00258e-09		-28.9617	1.04247e-06	-28.9617	5.89467e-06	-28.9617	4.32016e-07	-28.9617	1.83971e-06	-28.9617	4.44704e-06		-28.9631	1.23131e-06	-28.9631	7.51103e-06	-28.9631	1.23882e-06	-28.9631	2.01129e-06	-28.9631	2.72429e-05
-28.9483	1.78295e-08	-28.9483	1.29599e-08	-28.9483	1.01601e-08	-28.9483	7.33967e-09	-28.9483	6.08518e-09		-28.9492	1.05982e-06	-28.9492	5.9972e-06	-28.9492	4.39166e-07	-28.9492	1.87104e-06	-28.9492	4.52491e-06		-28.9506	1.2521e-06	-28.9506	7.64296e-06	-28.9506	1.26011e-06	-28.9506	2.04631e-06	-28.9506	2.77526e-05
-28.9358	1.80691e-08	-28.9358	1.31347e-08	-28.9358	1.02977e-08	-28.9358	7.43912e-09	-28.9358	6.16808e-09		-28.9367	1.07732e-06	-28.9367	6.10071e-06	-28.9367	4.46374e-07	-28.9367	1.90264e-06	-28.9367	4.60352e-06		-28.938	1.27308e-06	-28.938	7.77621e-06	-28.938	1.28159e-06	-28.938	2.08168e-06	-28.938	2.82679e-05
-28.9233	1.83095e-08	-28.9233	1.331e-08	-28.9233	1.04358e-08	-28.9233	7.53892e-09	-28.9233	6.25126e-09		-28.9242	1.09496e-06	-28.9242	6.20519e-06	-28.9242	4.53642e-07	-28.9242	1.9345e-06	-28.9242	4.68287e-06		-28.9255	1.29424e-06	-28.9255	7.91078e-06	-28.9255	1.30327e-06	-28.9255	2.11741e-06	-28.9255	2.8789e-05
-28.9107	1.85507e-08	-28.9107	1.34859e-08	-28.9107	1.05743e-08	-28.9107	7.63906e-09	-28.9107	6.33474e-09		-28.9117	1.11275e-06	-28.9117	6.31064e-06	-28.9117	4.6097e-07	-28.9117	1.96663e-06	-28.9117	4.76296e-06		-28.913	1.31557e-06	-28.913	8.04668e-06	-28.913	1.32515e-06	-28.913	2.15348e-06	-28.913	2.93157e-05
-28.8982	1.87926e-08	-28.8982	1.36624e-08	-28.8982	1.07133e-08	-28.8982	7.73954e-09	-28.8982	6.4185e-09		-28.8992	1.13068e-06	-28.8992	6.41706e-06	-28.8992	4.68357e-07	-28.8992	1.99902e-06	-28.8992	4.84379e-06		-28.9005	1.3371e-06	-28.9005	8.18391e-06	-28.9005	1.34722e-06	-28.9005	2.18991e-06	-28.9005	2.98482e-05
-28.8857	1.90353e-08	-28.8857	1.38395e-08	-28.8857	1.08528e-08	-28.8857	7.84037e-09	-28.8857	6.50257e-09		-28.8866	1.14877e-06	-28.8866	6.52448e-06	-28.8866	4.75806e-07	-28.8866	2.03173e-06	-28.8866	4.92542e-06		-28.888	1.3588e-06	-28.888	8.32248e-06	-28.888	1.3695e-06	-28.888	2.22669e-06	-28.888	3.03865e-05
-28.8732	1.92788e-08	-28.8732	1.40171e-08	-28.8732	1.09928e-08	-28.8732	7.94154e-09	-28.8732	6.58692e-09		-28.8741	1.16701e-06	-28.8741	6.63289e-06	-28.8741	4.83319e-07	-28.8741	2.06477e-06	-28.8741	5.00789e-06		-28.8755	1.3807e-06	-28.8755	8.46239e-06	-28.8755	1.39199e-06	-28.8755	2.26383e-06	-28.8755	3.09308e-05
-28.8607	1.95231e-08	-28.8607	1.41954e-08	-28.8607	1.11333e-08	-28.8607	8.04306e-09	-28.8607	6.67156e-09		-28.8616	1.1854e-06	-28.8616	6.7423e-06	-28.8616	4.90896e-07	-28.8616	2.09815e-06	-28.8616	5.09117e-06		-28.863	1.4028e-06	-28.863	8.60364e-06	-28.863	1.41469e-06	-28.863	2.30132e-06	-28.863	3.1481e-05
-28.8482	1.97681e-08	-28.8482	1.43742e-08	-28.8482	1.12742e-08	-28.8482	8.14493e-09	-28.8482	6.7565e-09		-28.8491	1.20395e-06	-28.8491	6.85271e-06	-28.8491	4.98536e-07	-28.8491	2.13186e-06	-28.8491	5.1753e-06		-28.8505	1.42508e-06	-28.8505	8.74624e-06	-28.8505	1.43759e-06	-28.8505	2.33918e-06	-28.8505	3.20373e-05
-28.8357	2.0014e-08	-28.8357	1.45536e-08	-28.8357	1.14156e-08	-28.8357	8.24713e-09	-28.8357	6.84173e-09		-28.8366	1.22266e-06	-28.8366	6.96412e-06	-28.8366	5.06241e-07	-28.8366	2.16592e-06	-28.8366	5.26025e-06		-28.838	1.44756e-06	-28.838	8.8902e-06	-28.838	1.46071e-06	-28.838	2.37739e-06	-28.838	3.25995e-05
-28.8232	2.02605e-08	-28.8232	1.47337e-08	-28.8232	1.15576e-08	-28.8232	8.34969e-09	-28.8232	6.92726e-09		-28.8241	1.24152e-06	-28.8241	7.07655e-06	-28.8241	5.14009e-07	-28.8241	2.20031e-06	-28.8241	5.34605e-06		-28.8255	1.47023e-06	-28.8255	9.03552e-06	-28.8255	1.48404e-06	-28.8255	2.41595e-06	-28.8255	3.31678e-05
-28.8107	2.05079e-08	-28.8107	1.49143e-08	-28.8107	1.16999e-08	-28.8107	8.45259e-09	-28.8107	7.01308e-09		-28.8116	1.26054e-06	-28.8116	7.18998e-06	-28.8116	5.21843e-07	-28.8116	2.23504e-06	-28.8116	5.43268e-06		-28.8129	1.49309e-06	-28.8129	9.1822e-06	-28.8129	1.50758e-06	-28.8129	2.45489e-06	-28.8129	3.37422e-05
-28.7982	2.07561e-08	-28.7982	1.50955e-08	-28.7982	1.18428e-08	-28.7982	8.55584e-09	-28.7982	7.09919e-09		-28.7991	1.27972e-06	-28.7991	7.30443e-06	-28.7991	5.2974e-07	-28.7991	2.27011e-06	-28.7991	5.52016e-06		-28.8004	1.51615e-06	-28.8004	9.33024e-06	-28.8004	1.53133e-06	-28.8004	2.49418e-06	-28.8004	3.43227e-05
-28.7857	2.1005e-08	-28.7857	1.52773e-08	-28.7857	1.19862e-08	-28.7857	8.65944e-09	-28.7857	7.18561e-09		-28.7866	1.29906e-06	-28.7866	7.41989e-06	-28.7866	5.37705e-07	-28.7866	2.30553e-06	-28.7866	5.60848e-06		-28.7879	1.53941e-06	-28.7879	9.47966e-06	-28.7879	1.5553e-06	-28.7879	2.53387e-06	-28.7879	3.49094e-05
-28.7732	2.12547e-08	-28.7732	1.54598e-08	-28.7732	1.21301e-08	-28.7732	8.76339e-09	-28.7732	7.27233e-09		-28.7741	1.31856e-06	-28.7741	7.53636e-06	-28.7741	5.45736e-07	-28.7741	2.34128e-06	-28.7741	5.69764e-06		-28.7754	1.56287e-06	-28.7754	9.63046e-06	-28.7754	1.57949e-06	-28.7754	2.57399e-06	-28.7754	3.55027e-05
-28.7606	2.15053e-08	-28.7606	1.56428e-08	-28.7606	1.22744e-08	-28.7606	8.86771e-09	-28.7606	7.35938e-09		-28.7616	1.33823e-06	-28.7616	7.65384e-06	-28.7616	5.53835e-07	-28.7616	2.37737e-06	-28.7616	5.78763e-06		-28.7629	1.58654e-06	-28.7629	9.78264e-06	-28.7629	1.60391e-06	-28.7629	2.61453e-06	-28.7629	3.61024e-05
-28.7481	2.17567e-08	-28.7481	1.58265e-08	-28.7481	1.24192e-08	-28.7481	8.97238e-09	-28.7481	7.44673e-09		-28.7491	1.35806e-06	-28.7491	7.77233e-06	-28.7491	5.62002e-07	-28.7491	2.41381e-06	-28.7491	5.87848e-06		-28.7504	1.61041e-06	-28.7504	9.93621e-06	-28.7504	1.62856e-06	-28.7504	2.6555e-06	-28.7504	3.67087e-05
-28.7356	2.20088e-08	-28.7356	1.60107e-08	-28.7356	1.25645e-08	-28.7356	9.0774e-09	-28.7356	7.53439e-09		-28.7366	1.37806e-06	-28.7366	7.89185e-06	-28.7366	5.70237e-07	-28.7366	2.45059e-06	-28.7366	5.97017e-06		-28.7379	1.6345e-06	-28.7379	1.00912e-05	-28.7379	1.65343e-06	-28.7379	2.69689e-06	-28.7379	3.73216e-05
-28.7231	2.22618e-08	-28.7231	1.61956e-08	-28.7231	1.27104e-08	-28.7231	9.18278e-09	-28.7231	7.62237e-09		-28.7241	1.39822e-06	-28.7241	8.01238e-06	-28.7241	5.7854e-07	-28.7241	2.48771e-06	-28.7241	6.06271e-06		-28.7254	1.65879e-06	-28.7254	1.02475e-05	-28.7254	1.67852e-06	-28.7254	2.73872e-06	-28.7254	3.7941e-05
-28.7106	2.25156e-08	-28.7106	1.63811e-08	-28.7106	1.28566e-08	-28.7106	9.28852e-09	-28.7106	7.71065e-09		-28.7115	1.41855e-06	-28.7115	8.13395e-06	-28.7115	5.86911e-07	-28.7115	2.52518e-06	-28.7115	6.15611e-06		-28.7129	1.68328e-06	-28.7129	1.04053e-05	-28.7129	1.70385e-06	-28.7129	2.78097e-06	-28.7129	3.8567e-05
-28.6981	2.27702e-08	-28.6981	1.65671e-08	-28.6981	1.30034e-08	-28.6981	9.39462e-09	-28.6981	7.79926e-09		-28.699	1.43905e-06	-28.699	8.25654e-06	-28.699	5.95351e-07	-28.699	2.56299e-06	-28.699	6.25037e-06		-28.7004	1.70799e-06	-28.7004	1.05644e-05	-28.7004	1.7294e-06	-28.7004	2.82366e-06	-28.7004	3.91997e-05
-28.6856	2.30256e-08	-28.6856	1.67538e-08	-28.6856	1.31507e-08	-28.6856	9.50108e-09	-28.6856	7.88817e-09		-28.6865	1.45972e-06	-28.6865	8.38027e-06	-28.6865	6.03861e-07	-28.6865	2.60115e-06	-28.6865	6.34553e-06		-28.6878	1.73291e-06	-28.6878	1.07251e-05	-28.6878	1.75519e-06	-28.6878	2.86675e-06	-28.6878	3.98392e-05
-28.6731	2.32818e-08	-28.6731	1.69411e-08	-28.6731	1.32985e-08	-28.6731	9.6079e-09	-28.6731	7.97742e-09		-28.674	1.48056e-06	-28.674	8.5052e-06	-28.674	6.12445e-07	-28.674	2.63966e-06	-28.674	6.44162e-06		-28.6753	1.75805e-06	-28.6753	1.08874e-05	-28.6753	1.78122e-06	-28.6753	2.91021e-06	-28.6753	4.04857e-05
-28.6606	2.35388e-08	-28.6606	1.7129e-08	-28.6606	1.34468e-08	-28.6606	9.71508e-09	-28.6606	8.06698e-09		-28.6615	1.50157e-06	-28.6615	8.63133e-06	-28.6615	6.21101e-07	-28.6615	2.67852e-06	-28.6615	6.53865e-06		-28.6628	1.78341e-06	-28.6628	1.10513e-05	-28.6628	1.80749e-06	-28.6628	2.95405e-06	-28.6628	4.11393e-05
-28.6481	2.37967e-08	-28.6481	1.73176e-08	-28.6481	1.35957e-08	-28.6481	9.82263e-09	-28.6481	8.15686e-09		-28.649	1.52277e-06	-28.649	8.75867e-06	-28.649	6.2983e-07	-28.649	2.71774e-06	-28.649	6.63661e-06		-28.6503	1.80899e-06	-28.6503	1.12168e-05	-28.6503	1.834e-06	-28.6503	2.99828e-06	-28.6503	4.18e-05
-28.6356	2.40553e-08	-28.6356	1.75067e-08	-28.6356	1.3745e-08	-28.6356	9.93054e-09	-28.6356	8.24707e-09		-28.6365	1.54414e-06	-28.6365	8.88721e-06	-28.6365	6.38632e-07	-28.6365	2.7573e-06	-28.6365	6.73551e-06		-28.6378	1.83479e-06	-28.6378	1.13839e-05	-28.6378	1.86076e-06	-28.6378	3.04288e-06	-28.6378	4.24678e-05
-28.623	2.43148e-08	-28.623	1.76965e-08	-28.623	1.38948e-08	-28.623	1.00388e-08	-28.623	8.33759e-09		-28.624	1.56568e-06	-28.624	9.01697e-06	-28.624	6.47507e-07	-28.624	2.79721e-06	-28.624	6.83536e-06		-28.6253	1.86081e-06	-28.6253	1.15526e-05	-28.6253	1.88776e-06	-28.6253	3.08786e-06	-28.6253	4.31428e-05
-28.6105	2.45751e-08	-28.6105	1.78868e-08	-28.6105	1.40452e-08	-28.6105	1.01474e-08	-28.6105	8.42844e-09		-28.6115	1.58741e-06	-28.6115	9.14794e-06	-28.6115	6.56457e-07	-28.6115	2.83748e-06	-28.6115	6.93615e-06		-28.6128	1.88705e-06	-28.6128	1.17229e-05	-28.6128	1.915e-06	-28.6128	3.13323e-06	-28.6128	4.3825e-05
-28.598	2.48362e-08	-28.598	1.80778e-08	-28.598	1.41961e-08	-28.598	1.02564e-08	-28.598	8.51962e-09		-28.599	1.60931e-06	-28.599	9.28014e-06	-28.599	6.65479e-07	-28.599	2.87811e-06	-28.599	7.03789e-06		-28.6003	1.91352e-06	-28.6003	1.18949e-05	-28.6003	1.9425e-06	-28.6003	3.17899e-06	-28.6003	4.45143e-05
-28.5855	2.50981e-08	-28.5855	1.82694e-08	-28.5855	1.43475e-08	-28.5855	1.03658e-08	-28.5855	8.61112e-09		-28.5865	1.63139e-06	-28.5865	9.41356e-06	-28.5865	6.74578e-07	-28.5865	2.91909e-06	-28.5865	7.14063e-06		-28.5878	1.94022e-06	-28.5878	1.20686e-05	-28.5878	1.97024e-06	-28.5878	3.22516e-06	-28.5878	4.5211e-05
-28.573	2.5361e-08	-28.573	1.84617e-08	-28.573	1.44994e-08	-28.573	1.04756e-08	-28.573	8.70295e-09		-28.574	1.65366e-06	-28.574	9.54821e-06	-28.574	6.83755e-07	-28.574	2.96043e-06	-28.574	7.24439e-06		-28.5753	1.96715e-06	-28.5753	1.22439e-05	-28.5753	1.99825e-06	-28.5753	3.27178e-06	-28.5753	4.59153e-05
-28.5605	2.56247e-08	-28.5605	1.86546e-08	-28.5605	1.46519e-08	-28.5605	1.05857e-08	-28.5605	8.79511e-09		-28.5615	1.67612e-06	-28.5615	9.68409e-06	-28.5615	6.93009e-07	-28.5615	3.00213e-06	-28.5615	7.34918e-06		-28.5627	1.99432e-06	-28.5627	1.24208e-05	-28.5627	2.02652e-06	-28.5627	3.31886e-06	-28.5627	4.6627e-05
-28.548	2.58893e-08	-28.548	1.88482e-08	-28.548	1.48049e-08	-28.548	1.06963e-08	-28.548	8.8876e-09		-28.549	1.69877e-06	-28.549	9.82121e-06	-28.549	7.02341e-07	-28.549	3.04419e-06	-28.549	7.455e-06		-28.5502	2.02173e-06	-28.5502	1.25994e-05	-28.5502	2.05506e-06	-28.5502	3.36639e-06	-28.5502	4.73463e-05
-28.5355	2.61548e-08	-28.5355	1.90425e-08	-28.5355	1.49584e-08	-28.5355	1.08072e-08	-28.5355	8.98042e-09		-28.5364	1.72161e-06	-28.5364	9.95958e-06	-28.5364	7.11751e-07	-28.5364	3.08661e-06	-28.5364	7.56186e-06		-28.5377	2.04938e-06	-28.5377	1.27798e-05	-28.5377	2.08386e-06	-28.5377	3.41437e-06	-28.5377	4.80733e-05
-28.523	2.64212e-08	-28.523	1.92373e-08	-28.523	1.51124e-08	-28.523	1.09185e-08	-28.523	9.07357e-09		-28.5239	1.74464e-06	-28.5239	1.00992e-05	-28.5239	7.2124e-07	-28.5239	3.12939e-06	-28.5239	7.66975e-06		-28.5252	2.07727e-06	-28.5252	1.29617e-05	-28.5252	2.11292e-06	-28.5252	3.46281e-06	-28.5252	4.88078e-05
-28.5105	2.66885e-08	-28.5105	1.94329e-08	-28.5105	1.5267e-08	-28.5105	1.10302e-08	-28.5105	9.16705e-09		-28.5114	1.76785e-06	-28.5114	1.024e-05	-28.5114	7.30807e-07	-28.5114	3.17253e-06	-28.5114	7.77869e-06		-28.5127	2.1054e-06	-28.5127	1.31454e-05	-28.5127	2.14226e-06	-28.5127	3.51171e-06	-28.5127	4.95501e-05
-28.498	2.69566e-08	-28.498	1.96291e-08	-28.498	1.54221e-08	-28.498	1.11422e-08	-28.498	9.26086e-09		-28.4989	1.79126e-06	-28.4989	1.03822e-05	-28.4989	7.40453e-07	-28.4989	3.21604e-06	-28.4989	7.88868e-06		-28.5002	2.13377e-06	-28.5002	1.33308e-05	-28.5002	2.17186e-06	-28.5002	3.56106e-06	-28.5002	5.03e-05
-28.4855	2.72257e-08	-28.4855	1.9826e-08	-28.4855	1.55778e-08	-28.4855	1.12547e-08	-28.4855	9.35501e-09		-28.4864	1.81487e-06	-28.4864	1.05256e-05	-28.4864	7.5018e-07	-28.4864	3.25995e-06	-28.4864	7.99975e-06		-28.4877	2.16239e-06	-28.4877	1.3518e-05	-28.4877	2.20173e-06	-28.4877	3.61091e-06	-28.4877	5.10579e-05
-28.4729	2.74956e-08	-28.4729	2.00235e-08	-28.4729	1.5734e-08	-28.4729	1.13676e-08	-28.4729	9.4495e-09		-28.4739	1.83867e-06	-28.4739	1.06705e-05	-28.4739	7.5999e-07	-28.4739	3.30428e-06	-28.4739	8.11195e-06		-28.4752	2.19126e-06	-28.4752	1.3707e-05	-28.4752	2.23188e-06	-28.4752	3.66128e-06	-28.4752	5.1824e-05
-28.4604	2.77664e-08	-28.4604	2.02216e-08	-28.4604	1.58907e-08	-28.4604	1.14808e-08	-28.4604	9.54434e-09		-28.4614	1.86267e-06	-28.4614	1.08168e-05	-28.4614	7.69884e-07	-28.4614	3.34903e-06	-28.4614	8.22527e-06		-28.4627	2.22038e-06	-28.4627	1.3898e-05	-28.4627	2.26232e-06	-28.4627	3.71217e-06	-28.4627	5.25983e-05
-28.4479	2.80381e-08	-28.4479	2.04205e-08	-28.4479	1.60479e-08	-28.4479	1.15945e-08	-28.4479	9.63951e-09		-28.4489	1.88687e-06	-28.4489	1.09646e-05	-28.4489	7.79861e-07	-28.4489	3.39421e-06	-28.4489	8.33973e-06		-28.4502	2.24976e-06	-28.4502	1.40908e-05	-28.4502	2.29304e-06	-28.4502	3.76357e-06	-28.4502	5.33809e-05
-28.4354	2.83107e-08	-28.4354	2.062e-08	-28.4354	1.62057e-08	-28.4354	1.17085e-08	-28.4354	9.73502e-09		-28.4364	1.91127e-06	-28.4364	1.11138e-05	-28.4364	7.89922e-07	-28.4364	3.43982e-06	-28.4364	8.45531e-06		-28.4376	2.27938e-06	-28.4376	1.42855e-05	-28.4376	2.32404e-06	-28.4376	3.8155e-06	-28.4376	5.41718e-05
-28.4229	2.85841e-08	-28.4229	2.08201e-08	-28.4229	1.6364e-08	-28.4229	1.1823e-08	-28.4229	9.83088e-09		-28.4239	1.93587e-06	-28.4239	1.12644e-05	-28.4239	8.00067e-07	-28.4239	3.48586e-06	-28.4239	8.57204e-06		-28.4251	2.30926e-06	-28.4251	1.44821e-05	-28.4251	2.35532e-06	-28.4251	3.86795e-06	-28.4251	5.4971e-05
-28.4104	2.88584e-08	-28.4104	2.1021e-08	-28.4104	1.65229e-08	-28.4104	1.19378e-08	-28.4104	9.92707e-09		-28.4114	1.96068e-06	-28.4114	1.14165e-05	-28.4114	8.10296e-07	-28.4114	3.53233e-06	-28.4114	8.68991e-06		-28.4126	2.3394e-06	-28.4126	1.46807e-05	-28.4126	2.38689e-06	-28.4126	3.92093e-06	-28.4126	5.57786e-05
-28.3979	2.91336e-08	-28.3979	2.12224e-08	-28.3979	1.66823e-08	-28.3979	1.20531e-08	-28.3979	1.00236e-08		-28.3989	1.98568e-06	-28.3989	1.15701e-05	-28.3989	8.2061e-07	-28.3989	3.57923e-06	-28.3989	8.80892e-06		-28.4001	2.36979e-06	-28.4001	1.48811e-05	-28.4001	2.41874e-06	-28.4001	3.97444e-06	-28.4001	5.65946e-05
-28.3854	2.94097e-08	-28.3854	2.14246e-08	-28.3854	1.68422e-08	-28.3854	1.21687e-08	-28.3854	1.01205e-08		-28.3864	2.0109e-06	-28.3864	1.17251e-05	-28.3864	8.31012e-07	-28.3864	3.62657e-06	-28.3864	8.92909e-06		-28.3876	2.40045e-06	-28.3876	1.50835e-05	-28.3876	2.45089e-06	-28.3876	4.02848e-06	-28.3876	5.74192e-05
-28.3729	2.96868e-08	-28.3729	2.16275e-08	-28.3729	1.70027e-08	-28.3729	1.22847e-08	-28.3729	1.02177e-08		-28.3739	2.03633e-06	-28.3739	1.18816e-05	-28.3739	8.41504e-07	-28.3739	3.67434e-06	-28.3739	9.05043e-06		-28.3751	2.43137e-06	-28.3751	1.52878e-05	-28.3751	2.48334e-06	-28.3751	4.08305e-06	-28.3751	5.82526e-05
-28.3604	2.99647e-08	-28.3604	2.1831e-08	-28.3604	1.71638e-08	-28.3604	1.24012e-08	-28.3604	1.03153e-08		-28.3613	2.06198e-06	-28.3613	1.20396e-05	-28.3613	8.52087e-07	-28.3613	3.72256e-06	-28.3613	9.17294e-06		-28.3626	2.46257e-06	-28.3626	1.5494e-05	-28.3626	2.5161e-06	-28.3626	4.13816e-06	-28.3626	5.90949e-05
-28.3479	3.02436e-08	-28.3479	2.20352e-08	-28.3479	1.73254e-08	-28.3479	1.2518e-08	-28.3479	1.04133e-08		-28.3488	2.08784e-06	-28.3488	1.2199e-05	-28.3488	8.62761e-07	-28.3488	3.77122e-06	-28.3488	9.29663e-06		-28.3501	2.49404e-06	-28.3501	1.57022e-05	-28.3501	2.54915e-06	-28.3501	4.1938e-06	-28.3501	5.99461e-05
-28.3353	3.05233e-08	-28.3353	2.22402e-08	-28.3353	1.74876e-08	-28.3353	1.26353e-08	-28.3353	1.05116e-08		-28.3363	2.11393e-06	-28.3363	1.236e-05	-28.3363	8.73526e-07	-28.3363	3.82032e-06	-28.3363	9.42149e-06		-28.3376	2.52578e-06	-28.3376	1.59124e-05	-28.3376	2.58252e-06	-28.3376	4.24998e-06	-28.3376	6.08062e-05
-28.3228	3.0804e-08	-28.3228	2.24458e-08	-28.3228	1.76504e-08	-28.3228	1.27529e-08	-28.3228	1.06102e-08		-28.3238	2.14023e-06	-28.3238	1.25225e-05	-28.3238	8.84383e-07	-28.3238	3.86987e-06	-28.3238	9.54755e-06		-28.3251	2.5578e-06	-28.3251	1.61245e-05	-28.3251	2.61618e-06	-28.3251	4.3067e-06	-28.3251	6.16753e-05
-28.3103	3.10856e-08	-28.3103	2.26521e-08	-28.3103	1.78137e-08	-28.3103	1.28709e-08	-28.3103	1.07092e-08		-28.3113	2.16675e-06	-28.3113	1.26864e-05	-28.3113	8.95331e-07	-28.3113	3.91987e-06	-28.3113	9.67479e-06		-28.3125	2.59009e-06	-28.3125	1.63385e-05	-28.3125	2.65016e-06	-28.3125	4.36397e-06	-28.3125	6.25535e-05
-28.2978	3.13681e-08	-28.2978	2.28591e-08	-28.2978	1.79775e-08	-28.2978	1.29894e-08	-28.2978	1.08086e-08		-28.2988	2.19349e-06	-28.2988	1.28519e-05	-28.2988	9.06372e-07	-28.2988	3.97032e-06	-28.2988	9.80322e-06		-28.3	2.62266e-06	-28.3	1.65546e-05	-28.3	2.68444e-06	-28.3	4.42177e-06	-28.3	6.34406e-05
-28.2853	3.16516e-08	-28.2853	2.30668e-08	-28.2853	1.8142e-08	-28.2853	1.31082e-08	-28.2853	1.09083e-08		-28.2863	2.22046e-06	-28.2863	1.3019e-05	-28.2863	9.17508e-07	-28.2863	4.02121e-06	-28.2863	9.93288e-06		-28.2875	2.65551e-06	-28.2875	1.67727e-05	-28.2875	2.71905e-06	-28.2875	4.48013e-06	-28.2875	6.43371e-05
-28.2728	3.19359e-08	-28.2728	2.32753e-08	-28.2728	1.8307e-08	-28.2728	1.32275e-08	-28.2728	1.10084e-08		-28.2738	2.24766e-06	-28.2738	1.31878e-05	-28.2738	9.28739e-07	-28.2738	4.07255e-06	-28.2738	1.00638e-05		-28.275	2.68865e-06	-28.275	1.6993e-05	-28.275	2.75397e-06	-28.275	4.53903e-06	-28.275	6.52433e-05
-28.2603	3.22212e-08	-28.2603	2.34844e-08	-28.2603	1.84726e-08	-28.2603	1.33472e-08	-28.2603	1.11088e-08		-28.2613	2.27508e-06	-28.2613	1.33582e-05	-28.2613	9.40068e-07	-28.2613	4.12434e-06	-28.2613	1.0196e-05		-28.2625	2.72207e-06	-28.2625	1.72154e-05	-28.2625	2.78923e-06	-28.2625	4.59848e-06	-28.2625	6.61591e-05
-28.2478	3.25074e-08	-28.2478	2.36942e-08	-28.2478	1.86388e-08	-28.2478	1.34673e-08	-28.2478	1.12096e-08		-28.2488	2.30273e-06	-28.2488	1.35304e-05	-28.2488	9.51493e-07	-28.2488	4.17658e-06	-28.2488	1.03294e-05		-28.25	2.75579e-06	-28.25	1.744e-05	-28.25	2.82481e-06	-28.25	4.65849e-06	-28.25	6.70846e-05
-28.2353	3.27945e-08	-28.2353	2.39047e-08	-28.2353	1.88055e-08	-28.2353	1.35878e-08	-28.2353	1.13107e-08		-28.2363	2.33062e-06	-28.2363	1.37042e-05	-28.2363	9.63016e-07	-28.2363	4.22927e-06	-28.2363	1.04642e-05		-28.2375	2.7898e-06	-28.2375	1.76669e-05	-28.2375	2.86073e-06	-28.2375	4.71905e-06	-28.2375	6.80198e-05
-28.2228	3.30826e-08	-28.2228	2.41159e-08	-28.2228	1.89729e-08	-28.2228	1.37088e-08	-28.2228	1.14122e-08		-28.2238	2.35873e-06	-28.2238	1.38797e-05	-28.2238	9.74636e-07	-28.2238	4.28241e-06	-28.2238	1.06002e-05		-28.225	2.8241e-06	-28.225	1.78959e-05	-28.225	2.89697e-06	-28.225	4.78016e-06	-28.225	6.89649e-05
-28.2103	3.33716e-08	-28.2103	2.43278e-08	-28.2103	1.91408e-08	-28.2103	1.38302e-08	-28.2103	1.15141e-08		-28.2113	2.38708e-06	-28.2113	1.40569e-05	-28.2113	9.86353e-07	-28.2113	4.33601e-06	-28.2113	1.07374e-05		-28.2125	2.85869e-06	-28.2125	1.81272e-05	-28.2125	2.93355e-06	-28.2125	4.84183e-06	-28.2125	6.99198e-05
-28.1978	3.36614e-08	-28.1978	2.45404e-08	-28.1978	1.93093e-08	-28.1978	1.3952e-08	-28.1978	1.16163e-08		-28.1987	2.41566e-06	-28.1987	1.42358e-05	-28.1987	9.98169e-07	-28.1987	4.39006e-06	-28.1987	1.0876e-05		-28.2	2.89358e-06	-28.2	1.83606e-05	-28.2	2.97046e-06	-28.2	4.90407e-06	-28.2	7.08846e-05
-28.1852	3.39523e-08	-28.1852	2.47537e-08	-28.1852	1.94784e-08	-28.1852	1.40742e-08	-28.1852	1.17188e-08		-28.1862	2.44448e-06	-28.1862	1.44164e-05	-28.1862	1.01009e-06	-28.1862	4.4446e-06	-28.1862	1.10159e-05		-28.1874	2.92877e-06	-28.1874	1.85963e-05	-28.1874	3.00771e-06	-28.1874	4.96689e-06	-28.1874	7.18596e-05
-28.1727	3.42441e-08	-28.1727	2.49678e-08	-28.1727	1.9648e-08	-28.1727	1.41969e-08	-28.1727	1.18218e-08		-28.1737	2.47355e-06	-28.1737	1.45988e-05	-28.1737	1.02211e-06	-28.1737	4.49966e-06	-28.1737	1.11573e-05		-28.1749	2.96427e-06	-28.1749	1.88343e-05	-28.1749	3.04532e-06	-28.1749	5.03035e-06	-28.1749	7.28452e-05
-28.1602	3.45368e-08	-28.1602	2.51825e-08	-28.1602	1.98183e-08	-28.1602	1.432e-08	-28.1602	1.19251e-08		-28.1612	2.50286e-06	-28.1612	1.47828e-05	-28.1612	1.03423e-06	-28.1612	4.55524e-06	-28.1612	1.13001e-05		-28.1624	3.00009e-06	-28.1624	1.90745e-05	-28.1624	3.08328e-06	-28.1624	5.09443e-06	-28.1624	7.38413e-05
-28.1477	3.48305e-08	-28.1477	2.5398e-08	-28.1477	1.99892e-08	-28.1477	1.44435e-08	-28.1477	1.20288e-08		-28.1487	2.53241e-06	-28.1487	1.49686e-05	-28.1487	1.04646e-06	-28.1487	4.61133e-06	-28.1487	1.14443e-05		-28.1499	3.03622e-06	-28.1499	1.9317e-05	-28.1499	3.1216e-06	-28.1499	5.15915e-06	-28.1499	7.48482e-05
-28.1352	3.51252e-08	-28.1352	2.56142e-08	-28.1352	2.01607e-08	-28.1352	1.45674e-08	-28.1352	1.21329e-08		-28.1362	2.56221e-06	-28.1362	1.51562e-05	-28.1362	1.0588e-06	-28.1362	4.66795e-06	-28.1362	1.159e-05		-28.1374	3.07267e-06	-28.1374	1.95618e-05	-28.1374	3.16028e-06	-28.1374	5.22451e-06	-28.1374	7.58658e-05
-28.1227	3.54208e-08	-28.1227	2.58312e-08	-28.1227	2.03327e-08	-28.1227	1.46918e-08	-28.1227	1.22373e-08		-28.1237	2.59226e-06	-28.1237	1.53454e-05	-28.1237	1.07123e-06	-28.1237	4.72509e-06	-28.1237	1.17371e-05		-28.1249	3.10944e-06	-28.1249	1.98089e-05	-28.1249	3.19933e-06	-28.1249	5.29051e-06	-28.1249	7.68941e-05
-28.1102	3.57174e-08	-28.1102	2.60489e-08	-28.1102	2.05054e-08	-28.1102	1.48166e-08	-28.1102	1.23422e-08		-28.1112	2.62256e-06	-28.1112	1.55365e-05	-28.1112	1.08378e-06	-28.1112	4.78275e-06	-28.1112	1.18857e-05		-28.1124	3.14653e-06	-28.1124	2.00582e-05	-28.1124	3.23873e-06	-28.1124	5.35714e-06	-28.1124	7.79333e-05
-28.0977	3.6015e-08	-28.0977	2.62673e-08	-28.0977	2.06787e-08	-28.0977	1.49418e-08	-28.0977	1.24474e-08		-28.0987	2.65311e-06	-28.0987	1.57293e-05	-28.0987	1.09643e-06	-28.0987	4.84094e-06	-28.0987	1.20358e-05		-28.0999	3.18393e-06	-28.0999	2.03099e-05	-28.0999	3.2785e-06	-28.0999	5.42443e-06	-28.0999	7.89833e-05
-28.0852	3.63135e-08	-28.0852	2.64864e-08	-28.0852	2.08526e-08	-28.0852	1.50674e-08	-28.0852	1.25529e-08		-28.0862	2.68391e-06	-28.0862	1.59238e-05	-28.0862	1.10919e-06	-28.0862	4.89966e-06	-28.0862	1.21873e-05		-28.0874	3.22166e-06	-28.0874	2.0564e-05	-28.0874	3.31863e-06	-28.0874	5.49238e-06	-28.0874	8.00445e-05
-28.0727	3.66131e-08	-28.0727	2.67063e-08	-28.0727	2.10271e-08	-28.0727	1.51935e-08	-28.0727	1.26589e-08		-28.0737	2.71498e-06	-28.0737	1.61201e-05	-28.0737	1.12206e-06	-28.0737	4.95891e-06	-28.0737	1.23403e-05		-28.0749	3.25972e-06	-28.0749	2.08206e-05	-28.0749	3.35913e-06	-28.0749	5.56104e-06	-28.0749	8.1117e-05
-28.0602	3.69136e-08	-28.0602	2.6927e-08	-28.0602	2.12022e-08	-28.0602	1.53201e-08	-28.0602	1.27653e-08		-28.0612	2.7463e-06	-28.0612	1.63182e-05	-28.0612	1.13504e-06	-28.0612	5.01869e-06	-28.0612	1.24948e-05		-28.0623	3.29812e-06	-28.0623	2.10797e-05	-28.0623	3.4e-06	-28.0623	5.6304e-06	-28.0623	8.22009e-05
-28.0476	3.72153e-08	-28.0476	2.71484e-08	-28.0476	2.13779e-08	-28.0476	1.54471e-08	-28.0476	1.28721e-08		-28.0487	2.7779e-06	-28.0487	1.65181e-05	-28.0487	1.14813e-06	-28.0487	5.079e-06	-28.0487	1.26508e-05		-28.0498	3.33685e-06	-28.0498	2.13413e-05	-28.0498	3.44124e-06	-28.0498	5.70046e-06	-28.0498	8.32963e-05
-28.0351	3.75179e-08	-28.0351	2.73706e-08	-28.0351	2.15543e-08	-28.0351	1.55746e-08	-28.0351	1.29793e-08		-28.0362	2.80975e-06	-28.0362	1.67198e-05	-28.0362	1.16134e-06	-28.0362	5.13986e-06	-28.0362	1.28083e-05		-28.0373	3.37591e-06	-28.0373	2.16054e-05	-28.0373	3.48286e-06	-28.0373	5.77124e-06	-28.0373	8.44032e-05
-28.0226	3.78216e-08	-28.0226	2.75936e-08	-28.0226	2.17313e-08	-28.0226	1.57025e-08	-28.0226	1.30868e-08		-28.0236	2.84188e-06	-28.0236	1.69233e-05	-28.0236	1.17466e-06	-28.0236	5.20125e-06	-28.0236	1.29672e-05		-28.0248	3.41531e-06	-28.0248	2.1872e-05	-28.0248	3.52485e-06	-28.0248	5.84272e-06	-28.0248	8.55217e-05
-28.0101	3.81263e-08	-28.0101	2.78173e-08	-28.0101	2.1909e-08	-28.0101	1.58309e-08	-28.0101	1.31948e-08		-28.0111	2.87427e-06	-28.0111	1.71285e-05	-28.0111	1.18809e-06	-28.0111	5.26318e-06	-28.0111	1.31277e-05		-28.0123	3.45505e-06	-28.0123	2.21412e-05	-28.0123	3.56722e-06	-28.0123	5.91492e-06	-28.0123	8.66518e-05
-27.9976	3.84321e-08	-27.9976	2.80418e-08	-27.9976	2.20872e-08	-27.9976	1.59598e-08	-27.9976	1.33032e-08		-27.9986	2.90692e-06	-27.9986	1.73356e-05	-27.9986	1.20163e-06	-27.9986	5.32565e-06	-27.9986	1.32897e-05		-27.9998	3.49513e-06	-27.9998	2.24129e-05	-27.9998	3.60996e-06	-27.9998	5.98784e-06	-27.9998	8.77936e-05
-27.9851	3.87389e-08	-27.9851	2.82671e-08	-27.9851	2.22661e-08	-27.9851	1.6089e-08	-27.9851	1.3412e-08		-27.9861	2.93986e-06	-27.9861	1.75446e-05	-27.9861	1.21529e-06	-27.9861	5.3887e-06	-27.9861	1.34532e-05		-27.9873	3.53555e-06	-27.9873	2.26872e-05	-27.9873	3.65311e-06	-27.9873	6.06148e-06	-27.9873	8.89473e-05
-27.9726	3.90467e-08	-27.9726	2.84932e-08	-27.9726	2.24456e-08	-27.9726	1.62188e-08	-27.9726	1.35211e-08		-27.9736	2.97307e-06	-27.9736	1.77556e-05	-27.9736	1.22907e-06	-27.9736	5.45235e-06	-27.9736	1.36184e-05		-27.9748	3.57633e-06	-27.9748	2.2964e-05	-27.9748	3.6967e-06	-27.9748	6.13584e-06	-27.9748	9.01134e-05
-27.9601	3.93555e-08	-27.9601	2.872e-08	-27.9601	2.26258e-08	-27.9601	1.6349e-08	-27.9601	1.36307e-08		-27.9611	3.00657e-06	-27.9611	1.79686e-05	-27.9611	1.24298e-06	-27.9611	5.51661e-06	-27.9611	1.37851e-05		-27.9623	3.61747e-06	-27.9623	2.32434e-05	-27.9623	3.74074e-06	-27.9623	6.21092e-06	-27.9623	9.12917e-05
-27.9476	3.96654e-08	-27.9476	2.89476e-08	-27.9476	2.28066e-08	-27.9476	1.64797e-08	-27.9476	1.37407e-08		-27.9486	3.04035e-06	-27.9486	1.81836e-05	-27.9486	1.257e-06	-27.9486	5.58149e-06	-27.9486	1.39535e-05		-27.9498	3.65897e-06	-27.9498	2.35254e-05	-27.9498	3.78522e-06	-27.9498	6.28674e-06	-27.9498	9.24825e-05
-27.9351	3.99763e-08	-27.9351	2.9176e-08	-27.9351	2.2988e-08	-27.9351	1.66108e-08	-27.9351	1.3851e-08		-27.9361	3.07442e-06	-27.9361	1.84006e-05	-27.9361	1.27115e-06	-27.9361	5.64698e-06	-27.9361	1.41235e-05		-27.9372	3.70083e-06	-27.9372	2.381e-05	-27.9372	3.83014e-06	-27.9372	6.36329e-06	-27.9372	9.36857e-05
-27.9226	4.02882e-08	-27.9226	2.94051e-08	-27.9226	2.317e-08	-27.9226	1.67423e-08	-27.9226	1.39618e-08		-27.9236	3.10877e-06	-27.9236	1.86197e-05	-27.9236	1.28542e-06	-27.9236	5.71308e-06	-27.9236	1.42951e-05		-27.9247	3.74305e-06	-27.9247	2.40972e-05	-27.9247	3.87552e-06	-27.9247	6.44057e-06	-27.9247	9.49015e-05
-27.9101	4.06012e-08	-27.9101	2.9635e-08	-27.9101	2.33527e-08	-27.9101	1.68743e-08	-27.9101	1.40729e-08		-27.9111	3.14341e-06	-27.9111	1.88408e-05	-27.9111	1.29982e-06	-27.9111	5.77981e-06	-27.9111	1.44684e-05		-27.9122	3.78564e-06	-27.9122	2.43871e-05	-27.9122	3.92135e-06	-27.9122	6.51858e-06	-27.9122	9.61298e-05
-27.8975	4.09151e-08	-27.8975	2.98657e-08	-27.8975	2.35361e-08	-27.8975	1.70068e-08	-27.8975	1.41845e-08		-27.8986	3.17834e-06	-27.8986	1.9064e-05	-27.8986	1.31433e-06	-27.8986	5.84715e-06	-27.8986	1.46433e-05		-27.8997	3.82859e-06	-27.8997	2.46795e-05	-27.8997	3.96763e-06	-27.8997	6.59734e-06	-27.8997	9.73707e-05
-27.885	4.12302e-08	-27.885	3.00972e-08	-27.885	2.37201e-08	-27.885	1.71397e-08	-27.885	1.42965e-08		-27.8861	3.21357e-06	-27.8861	1.92892e-05	-27.8861	1.32898e-06	-27.8861	5.91512e-06	-27.8861	1.48199e-05		-27.8872	3.87191e-06	-27.8872	2.49747e-05	-27.8872	4.01433e-06	-27.8872	6.67684e-06	-27.8872	9.86246e-05
-27.8725	4.15463e-08	-27.8725	3.03295e-08	-27.8725	2.39047e-08	-27.8725	1.72732e-08	-27.8725	1.44088e-08		-27.8736	3.24909e-06	-27.8736	1.95167e-05	-27.8736	1.34375e-06	-27.8736	5.98371e-06	-27.8736	1.49983e-05		-27.8747	3.91561e-06	-27.8747	2.5273e-05	-27.8747	4.06144e-06	-27.8747	6.75709e-06	-27.8747	9.98917e-05
-27.86	4.18634e-08	-27.86	3.05626e-08	-27.86	2.409e-08	-27.86	1.74071e-08	-27.86	1.45216e-08		-27.8611	3.28492e-06	-27.8611	1.97464e-05	-27.8611	1.35865e-06	-27.8611	6.05292e-06	-27.8611	1.51784e-05		-27.8622	3.9597e-06	-27.8622	2.55742e-05	-27.8622	4.10895e-06	-27.8622	6.83808e-06	-27.8622	0.000101172
-27.8475	4.21816e-08	-27.8475	3.07965e-08	-27.8475	2.42759e-08	-27.8475	1.75414e-08	-27.8475	1.46348e-08		-27.8485	3.32105e-06	-27.8485	1.99784e-05	-27.8485	1.37369e-06	-27.8485	6.12275e-06	-27.8485	1.53604e-05		-27.8497	4.00418e-06	-27.8497	2.58786e-05	-27.8497	4.15686e-06	-27.8497	6.91983e-06	-27.8497	0.000102466
-27.835	4.25009e-08	-27.835	3.10311e-08	-27.835	2.44625e-08	-27.835	1.76763e-08	-27.835	1.47485e-08		-27.836	3.35748e-06	-27.836	2.02125e-05	-27.836	1.38885e-06	-27.836	6.19321e-06	-27.836	1.55442e-05		-27.8372	4.04904e-06	-27.8372	2.61859e-05	-27.8372	4.20518e-06	-27.8372	7.00233e-06	-27.8372	0.000103773
-27.8225	4.28213e-08	-27.8225	3.12666e-08	-27.8225	2.46498e-08	-27.8225	1.78116e-08	-27.8225	1.48625e-08		-27.8235	3.39421e-06	-27.8235	2.04489e-05	-27.8235	1.40414e-06	-27.8235	6.2643e-06	-27.8235	1.57297e-05		-27.8247	4.09429e-06	-27.8247	2.64963e-05	-27.8247	4.2539e-06	-27.8247	7.08559e-06	-27.8247	0.000105094
-27.81	4.31427e-08	-27.81	3.15029e-08	-27.81	2.48377e-08	-27.81	1.79474e-08	-27.81	1.4977e-08		-27.811	3.43125e-06	-27.811	2.06876e-05	-27.811	1.41957e-06	-27.811	6.33602e-06	-27.811	1.59171e-05		-27.8121	4.13993e-06	-27.8121	2.68098e-05	-27.8121	4.30302e-06	-27.8121	7.16961e-06	-27.8121	0.000106428
-27.7975	4.34651e-08	-27.7975	3.174e-08	-27.7975	2.50263e-08	-27.7975	1.80837e-08	-27.7975	1.50918e-08		-27.7985	3.4686e-06	-27.7985	2.09285e-05	-27.7985	1.43513e-06	-27.7985	6.40838e-06	-27.7985	1.61063e-05		-27.7996	4.18596e-06	-27.7996	2.71264e-05	-27.7996	4.35256e-06	-27.7996	7.25439e-06	-27.7996	0.000107776
-27.785	4.37887e-08	-27.785	3.19779e-08	-27.785	2.52155e-08	-27.785	1.82204e-08	-27.785	1.52071e-08		-27.786	3.50626e-06	-27.786	2.11718e-05	-27.786	1.45082e-06	-27.786	6.4814e-06	-27.786	1.62973e-05		-27.7871	4.2324e-06	-27.7871	2.7446e-05	-27.7871	4.40254e-06	-27.7871	7.33998e-06	-27.7871	0.000109138
-27.7725	4.41133e-08	-27.7725	3.22166e-08	-27.7725	2.54054e-08	-27.7725	1.83577e-08	-27.7725	1.53228e-08		-27.7735	3.54424e-06	-27.7735	2.14174e-05	-27.7735	1.46665e-06	-27.7735	6.55511e-06	-27.7735	1.64903e-05		-27.7746	4.27924e-06	-27.7746	2.77688e-05	-27.7746	4.45305e-06	-27.7746	7.42645e-06	-27.7746	0.000110514
-27.76	4.4439e-08	-27.76	3.24562e-08	-27.76	2.55961e-08	-27.76	1.84954e-08	-27.76	1.5439e-08		-27.761	3.58255e-06	-27.761	2.16656e-05	-27.761	1.48262e-06	-27.761	6.62952e-06	-27.761	1.66851e-05		-27.7621	4.32649e-06	-27.7621	2.80947e-05	-27.7621	4.50408e-06	-27.7621	7.51382e-06	-27.7621	0.000111905
-27.7474	4.47657e-08	-27.7474	3.26966e-08	-27.7474	2.57873e-08	-27.7474	1.86337e-08	-27.7474	1.55556e-08		-27.7485	3.62118e-06	-27.7485	2.19162e-05	-27.7485	1.49874e-06	-27.7485	6.70462e-06	-27.7485	1.68819e-05		-27.7496	4.37416e-06	-27.7496	2.84238e-05	-27.7496	4.55565e-06	-27.7496	7.60208e-06	-27.7496	0.00011331
-27.7349	4.50935e-08	-27.7349	3.29378e-08	-27.7349	2.59793e-08	-27.7349	1.87724e-08	-27.7349	1.56726e-08		-27.736	3.66014e-06	-27.736	2.21692e-05	-27.736	1.51499e-06	-27.736	6.78043e-06	-27.736	1.70806e-05		-27.7371	4.42224e-06	-27.7371	2.87559e-05	-27.7371	4.60774e-06	-27.7371	7.69124e-06	-27.7371	0.00011473
-27.7224	4.54224e-08	-27.7224	3.31799e-08	-27.7224	2.6172e-08	-27.7224	1.89116e-08	-27.7224	1.579e-08		-27.7235	3.69942e-06	-27.7235	2.24247e-05	-27.7235	1.53139e-06	-27.7235	6.85695e-06	-27.7235	1.72813e-05		-27.7246	4.47074e-06	-27.7246	2.90913e-05	-27.7246	4.66036e-06	-27.7246	7.7813e-06	-27.7246	0.000116164
-27.7099	4.57524e-08	-27.7099	3.34228e-08	-27.7099	2.63653e-08	-27.7099	1.90513e-08	-27.7099	1.59079e-08		-27.711	3.73904e-06	-27.711	2.26828e-05	-27.711	1.54792e-06	-27.711	6.93417e-06	-27.711	1.74838e-05		-27.7121	4.51966e-06	-27.7121	2.94298e-05	-27.7121	4.71351e-06	-27.7121	7.87226e-06	-27.7121	0.000117614
-27.6974	4.60835e-08	-27.6974	3.36665e-08	-27.6974	2.65593e-08	-27.6974	1.91915e-08	-27.6974	1.60262e-08		-27.6985	3.77898e-06	-27.6985	2.29433e-05	-27.6985	1.5646e-06	-27.6985	7.01211e-06	-27.6985	1.76883e-05		-27.6996	4.569e-06	-27.6996	2.97715e-05	-27.6996	4.7672e-06	-27.6996	7.96413e-06	-27.6996	0.000119078
-27.6849	4.64156e-08	-27.6849	3.39111e-08	-27.6849	2.67541e-08	-27.6849	1.93322e-08	-27.6849	1.61449e-08		-27.6859	3.81926e-06	-27.6859	2.32063e-05	-27.6859	1.58143e-06	-27.6859	7.09077e-06	-27.6859	1.78948e-05		-27.687	4.61876e-06	-27.687	3.01164e-05	-27.687	4.82141e-06	-27.687	8.05692e-06	-27.687	0.000120557
-27.6724	4.67489e-08	-27.6724	3.41565e-08	-27.6724	2.69495e-08	-27.6724	1.94734e-08	-27.6724	1.6264e-08		-27.6734	3.85988e-06	-27.6734	2.34718e-05	-27.6734	1.59841e-06	-27.6734	7.17021e-06	-27.6734	1.81034e-05		-27.6745	4.66898e-06	-27.6745	3.04648e-05	-27.6745	4.87611e-06	-27.6745	8.15063e-06	-27.6745	0.000122053
-27.6599	4.70833e-08	-27.6599	3.44028e-08	-27.6599	2.71456e-08	-27.6599	1.96152e-08	-27.6599	1.63836e-08		-27.6609	3.90085e-06	-27.6609	2.37398e-05	-27.6609	1.61553e-06	-27.6609	7.25043e-06	-27.6609	1.83139e-05		-27.662	4.71964e-06	-27.662	3.08166e-05	-27.662	4.9313e-06	-27.662	8.24527e-06	-27.662	0.000123564
-27.6474	4.74189e-08	-27.6474	3.465e-08	-27.6474	2.73424e-08	-27.6474	1.97574e-08	-27.6474	1.65037e-08		-27.6484	3.94216e-06	-27.6484	2.40104e-05	-27.6484	1.63281e-06	-27.6484	7.33142e-06	-27.6484	1.85266e-05		-27.6495	4.77075e-06	-27.6495	3.11719e-05	-27.6495	4.98698e-06	-27.6495	8.34084e-06	-27.6495	0.000125091
-27.6349	4.77556e-08	-27.6349	3.4898e-08	-27.6349	2.75399e-08	-27.6349	1.99001e-08	-27.6349	1.66242e-08		-27.6359	3.98383e-06	-27.6359	2.42835e-05	-27.6359	1.65024e-06	-27.6359	7.41319e-06	-27.6359	1.87412e-05		-27.637	4.82231e-06	-27.637	3.15307e-05	-27.637	5.04315e-06	-27.637	8.43734e-06	-27.637	0.000126635
-27.6224	4.80934e-08	-27.6224	3.51468e-08	-27.6224	2.77382e-08	-27.6224	2.00433e-08	-27.6224	1.67451e-08		-27.6234	4.02585e-06	-27.6234	2.45592e-05	-27.6234	1.66783e-06	-27.6234	7.49575e-06	-27.6234	1.8958e-05		-27.6245	4.87432e-06	-27.6245	3.18929e-05	-27.6245	5.09982e-06	-27.6245	8.53479e-06	-27.6245	0.000128195
-27.6098	4.84324e-08	-27.6098	3.53965e-08	-27.6098	2.79371e-08	-27.6098	2.01871e-08	-27.6098	1.68665e-08		-27.6109	4.06821e-06	-27.6109	2.48374e-05	-27.6109	1.68556e-06	-27.6109	7.57909e-06	-27.6109	1.91768e-05		-27.612	4.92679e-06	-27.612	3.22586e-05	-27.612	5.15699e-06	-27.612	8.63318e-06	-27.612	0.000129771
-27.5973	4.87725e-08	-27.5973	3.5647e-08	-27.5973	2.81367e-08	-27.5973	2.03313e-08	-27.5973	1.69883e-08		-27.5984	4.11093e-06	-27.5984	2.51183e-05	-27.5984	1.70345e-06	-27.5984	7.66323e-06	-27.5984	1.93977e-05		-27.5995	4.97971e-06	-27.5995	3.26279e-05	-27.5995	5.21466e-06	-27.5995	8.73252e-06	-27.5995	0.000131364
-27.5848	4.91138e-08	-27.5848	3.58984e-08	-27.5848	2.83371e-08	-27.5848	2.04761e-08	-27.5848	1.71105e-08		-27.5859	4.15401e-06	-27.5859	2.54017e-05	-27.5859	1.7215e-06	-27.5859	7.74815e-06	-27.5859	1.96207e-05		-27.587	5.0331e-06	-27.587	3.30007e-05	-27.587	5.27287e-06	-27.587	8.83283e-06	-27.587	0.000132973
-27.5723	4.94562e-08	-27.5723	3.61507e-08	-27.5723	2.85382e-08	-27.5723	2.06214e-08	-27.5723	1.72332e-08		-27.5734	4.19746e-06	-27.5734	2.56879e-05	-27.5734	1.73971e-06	-27.5734	7.83388e-06	-27.5734	1.98461e-05		-27.5745	5.08696e-06	-27.5745	3.33772e-05	-27.5745	5.33169e-06	-27.5745	8.93414e-06	-27.5745	0.0001346
-27.5598	4.97998e-08	-27.5598	3.64039e-08	-27.5598	2.874e-08	-27.5598	2.07672e-08	-27.5598	1.73564e-08		-27.5609	4.24128e-06	-27.5609	2.59769e-05	-27.5609	1.75808e-06	-27.5609	7.9204e-06	-27.5609	2.00737e-05		-27.5619	5.1413e-06	-27.5619	3.37575e-05	-27.5619	5.39112e-06	-27.5619	9.03646e-06	-27.5619	0.000136243
-27.5473	5.01447e-08	-27.5473	3.6658e-08	-27.5473	2.89425e-08	-27.5473	2.09135e-08	-27.5473	1.74801e-08		-27.5484	4.28547e-06	-27.5484	2.62686e-05	-27.5484	1.77661e-06	-27.5484	8.00772e-06	-27.5484	2.03037e-05		-27.5494	5.19612e-06	-27.5494	3.41414e-05	-27.5494	5.45117e-06	-27.5494	9.13979e-06	-27.5494	0.000137904
-27.5348	5.04907e-08	-27.5348	3.69129e-08	-27.5348	2.91458e-08	-27.5348	2.10604e-08	-27.5348	1.76042e-08		-27.5359	4.33004e-06	-27.5359	2.65632e-05	-27.5359	1.79531e-06	-27.5359	8.09585e-06	-27.5359	2.0536e-05		-27.5369	5.25143e-06	-27.5369	3.45291e-05	-27.5369	5.51184e-06	-27.5369	9.24414e-06	-27.5369	0.000139582
-27.5223	5.08378e-08	-27.5223	3.71688e-08	-27.5223	2.93498e-08	-27.5223	2.12078e-08	-27.5223	1.77288e-08		-27.5234	4.37498e-06	-27.5234	2.68605e-05	-27.5234	1.81417e-06	-27.5234	8.18478e-06	-27.5234	2.07707e-05		-27.5244	5.30721e-06	-27.5244	3.49205e-05	-27.5244	5.57312e-06	-27.5244	9.34951e-06	-27.5244	0.000141278
-27.5098	5.11862e-08	-27.5098	3.74255e-08	-27.5098	2.95545e-08	-27.5098	2.13557e-08	-27.5098	1.78538e-08		-27.5108	4.42031e-06	-27.5108	2.71606e-05	-27.5108	1.8332e-06	-27.5108	8.27453e-06	-27.5108	2.10076e-05		-27.5119	5.36348e-06	-27.5119	3.53157e-05	-27.5119	5.63503e-06	-27.5119	9.45591e-06	-27.5119	0.000142991
-27.4973	5.15358e-08	-27.4973	3.76831e-08	-27.4973	2.976e-08	-27.4973	2.15041e-08	-27.4973	1.79793e-08		-27.4983	4.46601e-06	-27.4983	2.74636e-05	-27.4983	1.8524e-06	-27.4983	8.36509e-06	-27.4983	2.1247e-05		-27.4994	5.42024e-06	-27.4994	3.57147e-05	-27.4994	5.69757e-06	-27.4994	9.56333e-06	-27.4994	0.000144722
-27.4848	5.18866e-08	-27.4848	3.79417e-08	-27.4848	2.99662e-08	-27.4848	2.16531e-08	-27.4848	1.81053e-08		-27.4858	4.51209e-06	-27.4858	2.77695e-05	-27.4858	1.87176e-06	-27.4858	8.45649e-06	-27.4858	2.14887e-05		-27.4869	5.47749e-06	-27.4869	3.61175e-05	-27.4869	5.76071e-06	-27.4869	9.67179e-06	-27.4869	0.000146471
-27.4723	5.22385e-08	-27.4723	3.82011e-08	-27.4723	3.01731e-08	-27.4723	2.18027e-08	-27.4723	1.82317e-08		-27.4733	4.55858e-06	-27.4733	2.80783e-05	-27.4733	1.8913e-06	-27.4733	8.54877e-06	-27.4733	2.17329e-05		-27.4744	5.53525e-06	-27.4744	3.65243e-05	-27.4744	5.82442e-06	-27.4744	9.78129e-06	-27.4744	0.000148238
-27.4597	5.25917e-08	-27.4597	3.84615e-08	-27.4597	3.03808e-08	-27.4597	2.19527e-08	-27.4597	1.83587e-08		-27.4608	4.60548e-06	-27.4608	2.83903e-05	-27.4608	1.91102e-06	-27.4608	8.64194e-06	-27.4608	2.19794e-05		-27.4619	5.59353e-06	-27.4619	3.69352e-05	-27.4619	5.88872e-06	-27.4619	9.89183e-06	-27.4619	0.000150025
-27.4472	5.29461e-08	-27.4472	3.87227e-08	-27.4472	3.05893e-08	-27.4472	2.21033e-08	-27.4472	1.84861e-08		-27.4483	4.65277e-06	-27.4483	2.87053e-05	-27.4483	1.93092e-06	-27.4483	8.73601e-06	-27.4483	2.22284e-05		-27.4494	5.65232e-06	-27.4494	3.73501e-05	-27.4494	5.95359e-06	-27.4494	1.00034e-05	-27.4494	0.00015183
-27.4347	5.33017e-08	-27.4347	3.89849e-08	-27.4347	3.07985e-08	-27.4347	2.22545e-08	-27.4347	1.8614e-08		-27.4358	4.70047e-06	-27.4358	2.90233e-05	-27.4358	1.95099e-06	-27.4358	8.83096e-06	-27.4358	2.24798e-05		-27.4368	5.71162e-06	-27.4368	3.7769e-05	-27.4368	6.01904e-06	-27.4368	1.01161e-05	-27.4368	0.000153654
-27.4222	5.36585e-08	-27.4222	3.9248e-08	-27.4222	3.10085e-08	-27.4222	2.24062e-08	-27.4222	1.87423e-08		-27.4233	4.74858e-06	-27.4233	2.93445e-05	-27.4233	1.97125e-06	-27.4233	8.92682e-06	-27.4233	2.27336e-05		-27.4243	5.77145e-06	-27.4243	3.8192e-05	-27.4243	6.08508e-06	-27.4243	1.02297e-05	-27.4243	0.000155498
-27.4097	5.40166e-08	-27.4097	3.9512e-08	-27.4097	3.12192e-08	-27.4097	2.25585e-08	-27.4097	1.88712e-08		-27.4108	4.7971e-06	-27.4108	2.96688e-05	-27.4108	1.99168e-06	-27.4108	9.02358e-06	-27.4108	2.29899e-05		-27.4118	5.83179e-06	-27.4118	3.8619e-05	-27.4118	6.1517e-06	-27.4118	1.03445e-05	-27.4118	0.000157361
-27.3972	5.43758e-08	-27.3972	3.97769e-08	-27.3972	3.14306e-08	-27.3972	2.27112e-08	-27.3972	1.90005e-08		-27.3983	4.84603e-06	-27.3983	2.99961e-05	-27.3983	2.0123e-06	-27.3983	9.12125e-06	-27.3983	2.32486e-05		-27.3993	5.89266e-06	-27.3993	3.90502e-05	-27.3993	6.21891e-06	-27.3993	1.04603e-05	-27.3993	0.000159243
-27.3847	5.47363e-08	-27.3847	4.00428e-08	-27.3847	3.16429e-08	-27.3847	2.28646e-08	-27.3847	1.91303e-08		-27.3858	4.89538e-06	-27.3858	3.03266e-05	-27.3858	2.0331e-06	-27.3858	9.21984e-06	-27.3858	2.35099e-05		-27.3868	5.95406e-06	-27.3868	3.94855e-05	-27.3868	6.28674e-06	-27.3868	1.05772e-05	-27.3868	0.000161144
-27.3722	5.5098e-08	-27.3722	4.03096e-08	-27.3722	3.18559e-08	-27.3722	2.30185e-08	-27.3722	1.92606e-08		-27.3733	4.94515e-06	-27.3733	3.06604e-05	-27.3733	2.05409e-06	-27.3733	9.3194e-06	-27.3733	2.37739e-05		-27.3743	6.01601e-06	-27.3743	3.99252e-05	-27.3743	6.35528e-06	-27.3743	1.06953e-05	-27.3743	0.000163066
-27.3597	5.54609e-08	-27.3597	4.05773e-08	-27.3597	3.20696e-08	-27.3597	2.3173e-08	-27.3597	1.93914e-08		-27.3608	4.99535e-06	-27.3608	3.09975e-05	-27.3608	2.07527e-06	-27.3608	9.41991e-06	-27.3608	2.40405e-05		-27.3618	6.07851e-06	-27.3618	4.03692e-05	-27.3618	6.42452e-06	-27.3618	1.08146e-05	-27.3618	0.000165009
-27.3472	5.5825e-08	-27.3472	4.08459e-08	-27.3472	3.22842e-08	-27.3472	2.3328e-08	-27.3472	1.95227e-08		-27.3483	5.04598e-06	-27.3483	3.13379e-05	-27.3483	2.09664e-06	-27.3483	9.5214e-06	-27.3483	2.43098e-05		-27.3493	6.14157e-06	-27.3493	4.08175e-05	-27.3493	6.49447e-06	-27.3493	1.09351e-05	-27.3493	0.000166971
-27.3347	5.61903e-08	-27.3347	4.11156e-08	-27.3347	3.24995e-08	-27.3347	2.34836e-08	-27.3347	1.96545e-08		-27.3357	5.09704e-06	-27.3357	3.16815e-05	-27.3357	2.1182e-06	-27.3357	9.62386e-06	-27.3357	2.45818e-05		-27.3368	6.20518e-06	-27.3368	4.12702e-05	-27.3368	6.56514e-06	-27.3368	1.10569e-05	-27.3368	0.000168954
-27.3221	5.65569e-08	-27.3221	4.13861e-08	-27.3221	3.27156e-08	-27.3221	2.36397e-08	-27.3221	1.97868e-08		-27.3232	5.14854e-06	-27.3232	3.20285e-05	-27.3232	2.13996e-06	-27.3232	9.72729e-06	-27.3232	2.48565e-05		-27.3243	6.26935e-06	-27.3243	4.17273e-05	-27.3243	6.63652e-06	-27.3243	1.11798e-05	-27.3243	0.000170958
-27.3096	5.69246e-08	-27.3096	4.16576e-08	-27.3096	3.29325e-08	-27.3096	2.37964e-08	-27.3096	1.99195e-08		-27.3107	5.20047e-06	-27.3107	3.23789e-05	-27.3107	2.16191e-06	-27.3107	9.83171e-06	-27.3107	2.5134e-05		-27.3117	6.33408e-06	-27.3117	4.21888e-05	-27.3117	6.70862e-06	-27.3117	1.13039e-05	-27.3117	0.000172982
-27.2971	5.72936e-08	-27.2971	4.193e-08	-27.2971	3.31502e-08	-27.2971	2.39537e-08	-27.2971	2.00528e-08		-27.2982	5.25283e-06	-27.2982	3.27325e-05	-27.2982	2.18405e-06	-27.2982	9.93711e-06	-27.2982	2.54142e-05		-27.2992	6.39937e-06	-27.2992	4.26547e-05	-27.2992	6.78145e-06	-27.2992	1.14293e-05	-27.2992	0.000175028
-27.2846	5.76639e-08	-27.2846	4.22034e-08	-27.2846	3.33686e-08	-27.2846	2.41115e-08	-27.2846	2.01865e-08		-27.2857	5.30564e-06	-27.2857	3.30896e-05	-27.2857	2.20639e-06	-27.2857	1.00435e-05	-27.2857	2.56971e-05		-27.2867	6.46523e-06	-27.2867	4.31252e-05	-27.2867	6.855e-06	-27.2867	1.15559e-05	-27.2867	0.000177094
-27.2721	5.80354e-08	-27.2721	4.24778e-08	-27.2721	3.35879e-08	-27.2721	2.427e-08	-27.2721	2.03208e-08		-27.2732	5.35891e-06	-27.2732	3.345e-05	-27.2732	2.22893e-06	-27.2732	1.0151e-05	-27.2732	2.59829e-05		-27.2742	6.53165e-06	-27.2742	4.36002e-05	-27.2742	6.92927e-06	-27.2742	1.16838e-05	-27.2742	0.000179182
-27.2596	5.84082e-08	-27.2596	4.27531e-08	-27.2596	3.3808e-08	-27.2596	2.4429e-08	-27.2596	2.04556e-08		-27.2607	5.41264e-06	-27.2607	3.38138e-05	-27.2607	2.25168e-06	-27.2607	1.02595e-05	-27.2607	2.62717e-05		-27.2617	6.59864e-06	-27.2617	4.408e-05	-27.2617	7.00428e-06	-27.2617	1.18129e-05	-27.2617	0.000181293
-27.2471	5.87823e-08	-27.2471	4.30293e-08	-27.2471	3.40288e-08	-27.2471	2.45885e-08	-27.2471	2.05909e-08		-27.2482	5.46683e-06	-27.2482	3.4181e-05	-27.2482	2.27464e-06	-27.2482	1.0369e-05	-27.2482	2.65634e-05		-27.2492	6.6662e-06	-27.2492	4.45644e-05	-27.2492	7.08002e-06	-27.2492	1.19434e-05	-27.2492	0.000183427
-27.2346	5.91577e-08	-27.2346	4.33066e-08	-27.2346	3.42505e-08	-27.2346	2.47487e-08	-27.2346	2.07267e-08		-27.2357	5.52148e-06	-27.2357	3.45516e-05	-27.2357	2.29781e-06	-27.2357	1.04796e-05	-27.2357	2.68579e-05		-27.2367	6.73433e-06	-27.2367	4.50535e-05	-27.2367	7.1565e-06	-27.2367	1.20752e-05	-27.2367	0.000185582
-27.2221	5.95344e-08	-27.2221	4.35848e-08	-27.2221	3.44729e-08	-27.2221	2.49095e-08	-27.2221	2.0863e-08		-27.2232	5.57659e-06	-27.2232	3.49256e-05	-27.2232	2.32118e-06	-27.2232	1.05913e-05	-27.2232	2.71555e-05		-27.2242	6.80303e-06	-27.2242	4.55474e-05	-27.2242	7.23371e-06	-27.2242	1.22083e-05	-27.2242	0.000187761
-27.2096	5.99123e-08	-27.2096	4.3864e-08	-27.2096	3.46962e-08	-27.2096	2.50708e-08	-27.2096	2.09998e-08		-27.2107	5.63217e-06	-27.2107	3.53031e-05	-27.2107	2.34476e-06	-27.2107	1.07041e-05	-27.2107	2.74559e-05		-27.2117	6.87231e-06	-27.2117	4.6046e-05	-27.2117	7.31167e-06	-27.2117	1.23427e-05	-27.2117	0.000189962
-27.1971	6.02916e-08	-27.1971	4.41442e-08	-27.1971	3.49203e-08	-27.1971	2.52327e-08	-27.1971	2.11371e-08		-27.1982	5.68822e-06	-27.1982	3.56841e-05	-27.1982	2.36856e-06	-27.1982	1.08179e-05	-27.1982	2.77594e-05		-27.1992	6.94216e-06	-27.1992	4.65493e-05	-27.1992	7.39037e-06	-27.1992	1.24785e-05	-27.1992	0.000192186
-27.1846	6.06721e-08	-27.1846	4.44253e-08	-27.1846	3.51452e-08	-27.1846	2.53953e-08	-27.1846	2.1275e-08		-27.1857	5.74474e-06	-27.1857	3.60686e-05	-27.1857	2.39256e-06	-27.1857	1.09328e-05	-27.1857	2.80659e-05		-27.1866	7.01261e-06	-27.1866	4.70575e-05	-27.1866	7.46982e-06	-27.1866	1.26156e-05	-27.1866	0.000194433
-27.172	6.1054e-08	-27.172	4.47075e-08	-27.172	3.53709e-08	-27.172	2.55584e-08	-27.172	2.14133e-08		-27.1731	5.80176e-06	-27.1731	3.64569e-05	-27.1731	2.41679e-06	-27.1731	1.10488e-05	-27.1731	2.83754e-05		-27.1741	7.08375e-06	-27.1741	4.75708e-05	-27.1741	7.55003e-06	-27.1741	1.2754e-05	-27.1741	0.000196704
-27.1595	6.14372e-08	-27.1595	4.49906e-08	-27.1595	3.55974e-08	-27.1595	2.57221e-08	-27.1595	2.15522e-08		-27.1606	5.85927e-06	-27.1606	3.6849e-05	-27.1606	2.44124e-06	-27.1606	1.11659e-05	-27.1606	2.86882e-05		-27.1616	7.15556e-06	-27.1616	4.8089e-05	-27.1616	7.63101e-06	-27.1616	1.28939e-05	-27.1616	0.000199
-27.147	6.18217e-08	-27.147	4.52748e-08	-27.147	3.58248e-08	-27.147	2.58864e-08	-27.147	2.16917e-08		-27.1481	5.91728e-06	-27.1481	3.7245e-05	-27.1481	2.46592e-06	-27.1481	1.1284e-05	-27.1481	2.90041e-05		-27.1491	7.22806e-06	-27.1491	4.86124e-05	-27.1491	7.71274e-06	-27.1491	1.30353e-05	-27.1491	0.000201321
-27.1345	6.22075e-08	-27.1345	4.556e-08	-27.1345	3.6053e-08	-27.1345	2.60513e-08	-27.1345	2.18316e-08		-27.1356	5.97579e-06	-27.1356	3.76449e-05	-27.1356	2.49082e-06	-27.1356	1.14033e-05	-27.1356	2.93231e-05		-27.1366	7.30124e-06	-27.1366	4.91408e-05	-27.1366	7.79524e-06	-27.1366	1.3178e-05	-27.1366	0.000203667
-27.122	6.25947e-08	-27.122	4.58462e-08	-27.122	3.6282e-08	-27.122	2.62169e-08	-27.122	2.19721e-08		-27.1231	6.03479e-06	-27.1231	3.80486e-05	-27.1231	2.51594e-06	-27.1231	1.15237e-05	-27.1231	2.96453e-05		-27.1241	7.37512e-06	-27.1241	4.96744e-05	-27.1241	7.87852e-06	-27.1241	1.33222e-05	-27.1241	0.000206037
-27.1095	6.29832e-08	-27.1095	4.61334e-08	-27.1095	3.65119e-08	-27.1095	2.6383e-08	-27.1095	2.21131e-08		-27.1106	6.0943e-06	-27.1106	3.84562e-05	-27.1106	2.54129e-06	-27.1106	1.16451e-05	-27.1106	2.99708e-05		-27.1116	7.44968e-06	-27.1116	5.02131e-05	-27.1116	7.96256e-06	-27.1116	1.34678e-05	-27.1116	0.000208433
-27.097	6.3373e-08	-27.097	4.64216e-08	-27.097	3.67426e-08	-27.097	2.65497e-08	-27.097	2.22546e-08		-27.0981	6.15431e-06	-27.0981	3.88677e-05	-27.0981	2.56687e-06	-27.0981	1.17677e-05	-27.0981	3.02994e-05		-27.0991	7.52495e-06	-27.0991	5.0757e-05	-27.0991	8.04739e-06	-27.0991	1.36148e-05	-27.0991	0.000210853
-27.0845	6.37642e-08	-27.0845	4.67109e-08	-27.0845	3.69741e-08	-27.0845	2.6717e-08	-27.0845	2.23966e-08		-27.0856	6.21483e-06	-27.0856	3.92831e-05	-27.0856	2.59268e-06	-27.0856	1.18914e-05	-27.0856	3.06313e-05		-27.0866	7.6009e-06	-27.0866	5.13062e-05	-27.0866	8.13302e-06	-27.0866	1.37633e-05	-27.0866	0.0002133
-27.072	6.41567e-08	-27.072	4.70012e-08	-27.072	3.72066e-08	-27.072	2.6885e-08	-27.072	2.25392e-08		-27.0731	6.27587e-06	-27.0731	3.97027e-05	-27.0731	2.61873e-06	-27.0731	1.20163e-05	-27.0731	3.09666e-05		-27.0741	7.67756e-06	-27.0741	5.18608e-05	-27.0741	8.21953e-06	-27.0741	1.39133e-05	-27.0741	0.000215773
-27.0595	6.45507e-08	-27.0595	4.72926e-08	-27.0595	3.74398e-08	-27.0595	2.70536e-08	-27.0595	2.26824e-08		-27.0606	6.33744e-06	-27.0606	4.01264e-05	-27.0606	2.64502e-06	-27.0606	1.21425e-05	-27.0606	3.13052e-05		-27.0615	7.75491e-06	-27.0615	5.24211e-05	-27.0615	8.30695e-06	-27.0615	1.40648e-05	-27.0615	0.000218272
-27.047	6.49461e-08	-27.047	4.7585e-08	-27.047	3.7674e-08	-27.047	2.72228e-08	-27.047	2.28261e-08		-27.0481	6.39954e-06	-27.0481	4.05542e-05	-27.0481	2.67155e-06	-27.0481	1.22699e-05	-27.0481	3.16472e-05		-27.049	7.83296e-06	-27.049	5.29869e-05	-27.049	8.39525e-06	-27.049	1.42179e-05	-27.049	0.000220799
-27.0344	6.53429e-08	-27.0344	4.78785e-08	-27.0344	3.7909e-08	-27.0344	2.73926e-08	-27.0344	2.29703e-08		-27.0356	6.46216e-06	-27.0356	4.09861e-05	-27.0356	2.69833e-06	-27.0356	1.23985e-05	-27.0356	3.19927e-05		-27.0365	7.91171e-06	-27.0365	5.35583e-05	-27.0365	8.48446e-06	-27.0365	1.43724e-05	-27.0365	0.000223352
-27.0219	6.57411e-08	-27.0219	4.8173e-08	-27.0219	3.81449e-08	-27.0219	2.7563e-08	-27.0219	2.31151e-08		-27.0231	6.52532e-06	-27.0231	4.14223e-05	-27.0231	2.72535e-06	-27.0231	1.25285e-05	-27.0231	3.23416e-05		-27.024	7.99117e-06	-27.024	5.41354e-05	-27.024	8.57457e-06	-27.024	1.45285e-05	-27.024	0.000225933
-27.0094	6.61407e-08	-27.0094	4.84686e-08	-27.0094	3.83816e-08	-27.0094	2.77341e-08	-27.0094	2.32605e-08		-27.0106	6.58901e-06	-27.0106	4.18626e-05	-27.0106	2.75261e-06	-27.0106	1.26596e-05	-27.0106	3.2694e-05		-27.0115	8.07133e-06	-27.0115	5.47181e-05	-27.0115	8.66559e-06	-27.0115	1.46861e-05	-27.0115	0.000228541
-26.9969	6.65418e-08	-26.9969	4.87653e-08	-26.9969	3.86192e-08	-26.9969	2.79058e-08	-26.9969	2.34064e-08		-26.998	6.65323e-06	-26.998	4.23071e-05	-26.998	2.78012e-06	-26.998	1.2792e-05	-26.998	3.30498e-05		-26.999	8.15221e-06	-26.999	5.53065e-05	-26.999	8.75752e-06	-26.999	1.48452e-05	-26.999	0.000231176
-26.9844	6.69442e-08	-26.9844	4.9063e-08	-26.9844	3.88577e-08	-26.9844	2.80781e-08	-26.9844	2.35528e-08		-26.9855	6.71799e-06	-26.9855	4.27559e-05	-26.9855	2.80789e-06	-26.9855	1.29257e-05	-26.9855	3.34091e-05		-26.9865	8.2338e-06	-26.9865	5.59007e-05	-26.9865	8.85037e-06	-26.9865	1.5006e-05	-26.9865	0.000233839
-26.9719	6.7348e-08	-26.9719	4.93617e-08	-26.9719	3.90971e-08	-26.9719	2.82511e-08	-26.9719	2.36999e-08		-26.973	6.7833e-06	-26.973	4.32093e-05	-26.973	2.83592e-06	-26.973	1.30608e-05	-26.973	3.37721e-05		-26.974	8.3161e-06	-26.974	5.65009e-05	-26.974	8.94414e-06	-26.974	1.51684e-05	-26.974	0.000236531
-26.9594	6.77533e-08	-26.9594	4.96616e-08	-26.9594	3.93374e-08	-26.9594	2.84247e-08	-26.9594	2.38475e-08		-26.9605	6.84916e-06	-26.9605	4.36674e-05	-26.9605	2.86424e-06	-26.9605	1.31971e-05	-26.9605	3.41389e-05		-26.9615	8.39913e-06	-26.9615	5.71073e-05	-26.9615	9.03882e-06	-26.9615	1.53324e-05	-26.9615	0.000239253
-26.9469	6.81599e-08	-26.9469	4.99625e-08	-26.9469	3.95786e-08	-26.9469	2.85989e-08	-26.9469	2.39956e-08		-26.948	6.91556e-06	-26.948	4.413e-05	-26.948	2.89282e-06	-26.948	1.33349e-05	-26.948	3.45095e-05		-26.949	8.48287e-06	-26.949	5.77199e-05	-26.949	9.13444e-06	-26.949	1.54982e-05	-26.949	0.000242004
-26.9344	6.8568e-08	-26.9344	5.02645e-08	-26.9344	3.98207e-08	-26.9344	2.87738e-08	-26.9344	2.41443e-08		-26.9355	6.98252e-06	-26.9355	4.45974e-05	-26.9355	2.92169e-06	-26.9355	1.34739e-05	-26.9355	3.48838e-05		-26.9364	8.56734e-06	-26.9364	5.83386e-05	-26.9364	9.23098e-06	-26.9364	1.56656e-05	-26.9364	0.000244784
-26.9219	6.89774e-08	-26.9219	5.05676e-08	-26.9219	4.00636e-08	-26.9219	2.89493e-08	-26.9219	2.42936e-08		-26.923	7.05003e-06	-26.923	4.50694e-05	-26.923	2.95083e-06	-26.923	1.36144e-05	-26.923	3.5262e-05		-26.9239	8.65253e-06	-26.9239	5.89635e-05	-26.9239	9.32846e-06	-26.9239	1.58348e-05	-26.9239	0.000247593
-26.9094	6.93883e-08	-26.9094	5.08717e-08	-26.9094	4.03075e-08	-26.9094	2.91255e-08	-26.9094	2.44435e-08		-26.9105	7.1181e-06	-26.9105	4.55461e-05	-26.9105	2.98026e-06	-26.9105	1.37562e-05	-26.9105	3.56439e-05		-26.9114	8.73846e-06	-26.9114	5.95946e-05	-26.9114	9.42687e-06	-26.9114	1.60056e-05	-26.9114	0.000250433
-26.8969	6.98005e-08	-26.8969	5.11769e-08	-26.8969	4.05523e-08	-26.8969	2.93023e-08	-26.8969	2.45939e-08		-26.898	7.18673e-06	-26.898	4.60276e-05	-26.898	3.00996e-06	-26.898	1.38994e-05	-26.898	3.60297e-05		-26.8989	8.82511e-06	-26.8989	6.0232e-05	-26.8989	9.52623e-06	-26.8989	1.61782e-05	-26.8989	0.000253303
-26.8843	7.02142e-08	-26.8843	5.14832e-08	-26.8843	4.0798e-08	-26.8843	2.94798e-08	-26.8843	2.47449e-08		-26.8855	7.25593e-06	-26.8855	4.65138e-05	-26.8855	3.03994e-06	-26.8855	1.4044e-05	-26.8855	3.64194e-05		-26.8864	8.91252e-06	-26.8864	6.08757e-05	-26.8864	9.62655e-06	-26.8864	1.63525e-05	-26.8864	0.000256202
-26.8718	7.06293e-08	-26.8718	5.17906e-08	-26.8718	4.10446e-08	-26.8718	2.96579e-08	-26.8718	2.48965e-08		-26.873	7.32575e-06	-26.873	4.7005e-05	-26.873	3.0702e-06	-26.873	1.419e-05	-26.873	3.68131e-05		-26.8739	9.00074e-06	-26.8739	6.15259e-05	-26.8739	9.72786e-06	-26.8739	1.65286e-05	-26.8739	0.000259134
-26.8593	7.1046e-08	-26.8593	5.20991e-08	-26.8593	4.12922e-08	-26.8593	2.98367e-08	-26.8593	2.50487e-08		-26.8605	7.39622e-06	-26.8605	4.7501e-05	-26.8605	3.10074e-06	-26.8605	1.43374e-05	-26.8605	3.72108e-05		-26.8614	9.08978e-06	-26.8614	6.21827e-05	-26.8614	9.83019e-06	-26.8614	1.67065e-05	-26.8614	0.000262097
-26.8468	7.1464e-08	-26.8468	5.24088e-08	-26.8468	4.15406e-08	-26.8468	3.00161e-08	-26.8468	2.52014e-08		-26.848	7.46731e-06	-26.848	4.8002e-05	-26.848	3.13157e-06	-26.848	1.44863e-05	-26.848	3.76127e-05		-26.8489	9.17964e-06	-26.8489	6.28459e-05	-26.8489	9.93354e-06	-26.8489	1.68862e-05	-26.8489	0.000265093
-26.8343	7.18836e-08	-26.8343	5.27195e-08	-26.8343	4.179e-08	-26.8343	3.01963e-08	-26.8343	2.53548e-08		-26.8355	7.53904e-06	-26.8355	4.85079e-05	-26.8355	3.16267e-06	-26.8355	1.46366e-05	-26.8355	3.80186e-05		-26.8364	9.27034e-06	-26.8364	6.35158e-05	-26.8364	1.00379e-05	-26.8364	1.70677e-05	-26.8364	0.000268121
-26.8218	7.23046e-08	-26.8218	5.30314e-08	-26.8218	4.20403e-08	-26.8218	3.03771e-08	-26.8218	2.55087e-08		-26.8229	7.61141e-06	-26.8229	4.90187e-05	-26.8229	3.19405e-06	-26.8229	1.47884e-05	-26.8229	3.84286e-05		-26.8239	9.36186e-06	-26.8239	6.41923e-05	-26.8239	1.01433e-05	-26.8239	1.7251e-05	-26.8239	0.000271181
-26.8093	7.27271e-08	-26.8093	5.33444e-08	-26.8093	4.22916e-08	-26.8093	3.05586e-08	-26.8093	2.56632e-08		-26.8104	7.68442e-06	-26.8104	4.95346e-05	-26.8104	3.22572e-06	-26.8104	1.49416e-05	-26.8104	3.88428e-05		-26.8113	9.45421e-06	-26.8113	6.48754e-05	-26.8113	1.02497e-05	-26.8113	1.74362e-05	-26.8113	0.000274274
-26.7968	7.31511e-08	-26.7968	5.36586e-08	-26.7968	4.25437e-08	-26.7968	3.07407e-08	-26.7968	2.58183e-08		-26.7979	7.75808e-06	-26.7979	5.00555e-05	-26.7979	3.25767e-06	-26.7979	1.50963e-05	-26.7979	3.9261e-05		-26.7988	9.5474e-06	-26.7988	6.55652e-05	-26.7988	1.03571e-05	-26.7988	1.76232e-05	-26.7988	0.000277399
-26.7843	7.35766e-08	-26.7843	5.39738e-08	-26.7843	4.27968e-08	-26.7843	3.09235e-08	-26.7843	2.5974e-08		-26.7854	7.83238e-06	-26.7854	5.05815e-05	-26.7854	3.28992e-06	-26.7854	1.52525e-05	-26.7854	3.96835e-05		-26.7863	9.64143e-06	-26.7863	6.62617e-05	-26.7863	1.04656e-05	-26.7863	1.78121e-05	-26.7863	0.000280558
-26.7718	7.40036e-08	-26.7718	5.42902e-08	-26.7718	4.30509e-08	-26.7718	3.1107e-08	-26.7718	2.61303e-08		-26.7729	7.90733e-06	-26.7729	5.11128e-05	-26.7729	3.32248e-06	-26.7729	1.54102e-05	-26.7729	4.01104e-05		-26.7738	9.73631e-06	-26.7738	6.69654e-05	-26.7738	1.05752e-05	-26.7738	1.80029e-05	-26.7738	0.000283751
-26.7593	7.4432e-08	-26.7593	5.46078e-08	-26.7593	4.33059e-08	-26.7593	3.12912e-08	-26.7593	2.62872e-08		-26.7604	7.98293e-06	-26.7604	5.16496e-05	-26.7604	3.35536e-06	-26.7604	1.55696e-05	-26.7604	4.05417e-05		-26.7613	9.83202e-06	-26.7613	6.76761e-05	-26.7613	1.06859e-05	-26.7613	1.81957e-05	-26.7613	0.000286979
-26.7467	7.4862e-08	-26.7467	5.49265e-08	-26.7467	4.35618e-08	-26.7467	3.14761e-08	-26.7467	2.64447e-08		-26.7479	8.05918e-06	-26.7479	5.21918e-05	-26.7479	3.38857e-06	-26.7479	1.57306e-05	-26.7479	4.09774e-05		-26.7488	9.92859e-06	-26.7488	6.8394e-05	-26.7488	1.07977e-05	-26.7488	1.83905e-05	-26.7488	0.000290243
-26.7342	7.52935e-08	-26.7342	5.52463e-08	-26.7342	4.38187e-08	-26.7342	3.16617e-08	-26.7342	2.66029e-08		-26.7354	8.13609e-06	-26.7354	5.27394e-05	-26.7354	3.42209e-06	-26.7354	1.58932e-05	-26.7354	4.14175e-05		-26.7363	1.0026e-05	-26.7363	6.91191e-05	-26.7363	1.09106e-05	-26.7363	1.85873e-05	-26.7363	0.000293542
-26.7217	7.57266e-08	-26.7217	5.55673e-08	-26.7217	4.40766e-08	-26.7217	3.18479e-08	-26.7217	2.67616e-08		-26.7229	8.21366e-06	-26.7229	5.32926e-05	-26.7229	3.45595e-06	-26.7229	1.60574e-05	-26.7229	4.18622e-05		-26.7238	1.01243e-05	-26.7238	6.98515e-05	-26.7238	1.10246e-05	-26.7238	1.87861e-05	-26.7238	0.000296876
-26.7092	7.61611e-08	-26.7092	5.58895e-08	-26.7092	4.43355e-08	-26.7092	3.20349e-08	-26.7092	2.6921e-08		-26.7104	8.29189e-06	-26.7104	5.38512e-05	-26.7104	3.49012e-06	-26.7104	1.62232e-05	-26.7104	4.23113e-05		-26.7113	1.02234e-05	-26.7113	7.05911e-05	-26.7113	1.11397e-05	-26.7113	1.89869e-05	-26.7113	0.000300246
-26.6967	7.65971e-08	-26.6967	5.62128e-08	-26.6967	4.45953e-08	-26.6967	3.22225e-08	-26.6967	2.70809e-08		-26.6979	8.37078e-06	-26.6979	5.44153e-05	-26.6979	3.52462e-06	-26.6979	1.63906e-05	-26.6979	4.27649e-05		-26.6988	1.03234e-05	-26.6988	7.1338e-05	-26.6988	1.1256e-05	-26.6988	1.91898e-05	-26.6988	0.000303652
-26.6842	7.70347e-08	-26.6842	5.65372e-08	-26.6842	4.4856e-08	-26.6842	3.24109e-08	-26.6842	2.72415e-08		-26.6854	8.45035e-06	-26.6854	5.49851e-05	-26.6854	3.55945e-06	-26.6854	1.65597e-05	-26.6854	4.32231e-05		-26.6862	1.04243e-05	-26.6862	7.20922e-05	-26.6862	1.13734e-05	-26.6862	1.93947e-05	-26.6862	0.000307094
-26.6717	7.74739e-08	-26.6717	5.68629e-08	-26.6717	4.51178e-08	-26.6717	3.25999e-08	-26.6717	2.74027e-08		-26.6729	8.53065e-06	-26.6729	5.55605e-05	-26.6729	3.59461e-06	-26.6729	1.67305e-05	-26.6729	4.36861e-05		-26.6737	1.05261e-05	-26.6737	7.2854e-05	-26.6737	1.1492e-05	-26.6737	1.96017e-05	-26.6737	0.000310574
-26.6592	7.79146e-08	-26.6592	5.71897e-08	-26.6592	4.53806e-08	-26.6592	3.27897e-08	-26.6592	2.75646e-08		-26.6603	8.61171e-06	-26.6603	5.61418e-05	-26.6603	3.6301e-06	-26.6603	1.6903e-05	-26.6603	4.41539e-05		-26.6612	1.06289e-05	-26.6612	7.36234e-05	-26.6612	1.1612e-05	-26.6612	1.9811e-05	-26.6612	0.000314093
-26.6467	7.83569e-08	-26.6467	5.75178e-08	-26.6467	4.56443e-08	-26.6467	3.29802e-08	-26.6467	2.7727e-08		-26.6478	8.6935e-06	-26.6478	5.67288e-05	-26.6478	3.66592e-06	-26.6478	1.70773e-05	-26.6478	4.46266e-05		-26.6487	1.07327e-05	-26.6487	7.44005e-05	-26.6487	1.17331e-05	-26.6487	2.00224e-05	-26.6487	0.000317651
-26.6342	7.88008e-08	-26.6342	5.7847e-08	-26.6342	4.5909e-08	-26.6342	3.31714e-08	-26.6342	2.78902e-08		-26.6353	8.77605e-06	-26.6353	5.73216e-05	-26.6353	3.70207e-06	-26.6353	1.72532e-05	-26.6353	4.51042e-05		-26.6362	1.08374e-05	-26.6362	7.51852e-05	-26.6362	1.18556e-05	-26.6362	2.0236e-05	-26.6362	0.000321248
-26.6217	7.92463e-08	-26.6217	5.81775e-08	-26.6217	4.61747e-08	-26.6217	3.33633e-08	-26.6217	2.80539e-08		-26.6228	8.85934e-06	-26.6228	5.79202e-05	-26.6228	3.73856e-06	-26.6228	1.74309e-05	-26.6228	4.55866e-05		-26.6237	1.09431e-05	-26.6237	7.59777e-05	-26.6237	1.19793e-05	-26.6237	2.04519e-05	-26.6237	0.000324885
-26.6092	7.96934e-08	-26.6092	5.85091e-08	-26.6092	4.64415e-08	-26.6092	3.35559e-08	-26.6092	2.82183e-08		-26.6103	8.9434e-06	-26.6103	5.85247e-05	-26.6103	3.77538e-06	-26.6103	1.76103e-05	-26.6103	4.60741e-05		-26.6112	1.10497e-05	-26.6112	7.6778e-05	-26.6112	1.21043e-05	-26.6112	2.067e-05	-26.6112	0.00032856
-26.5966	8.01421e-08	-26.5966	5.88419e-08	-26.5966	4.67092e-08	-26.5966	3.37493e-08	-26.5966	2.83834e-08		-26.5978	9.02821e-06	-26.5978	5.91351e-05	-26.5978	3.81254e-06	-26.5978	1.77914e-05	-26.5978	4.65664e-05		-26.5987	1.11574e-05	-26.5987	7.7586e-05	-26.5987	1.22306e-05	-26.5987	2.08903e-05	-26.5987	0.000332276
-26.5841	8.05923e-08	-26.5841	5.9176e-08	-26.5841	4.69779e-08	-26.5841	3.39434e-08	-26.5841	2.8549e-08		-26.5853	9.11378e-06	-26.5853	5.97514e-05	-26.5853	3.85004e-06	-26.5853	1.79743e-05	-26.5853	4.70638e-05		-26.5862	1.1266e-05	-26.5862	7.84019e-05	-26.5862	1.23582e-05	-26.5862	2.11128e-05	-26.5862	0.000336032
-26.5716	8.10442e-08	-26.5716	5.95113e-08	-26.5716	4.72476e-08	-26.5716	3.41382e-08	-26.5716	2.87154e-08		-26.5728	9.20011e-06	-26.5728	6.0374e-05	-26.5728	3.88791e-06	-26.5728	1.81591e-05	-26.5728	4.75664e-05		-26.5737	1.13757e-05	-26.5737	7.92264e-05	-26.5737	1.24871e-05	-26.5737	2.13377e-05	-26.5737	0.000339829
-26.5591	8.14977e-08	-26.5591	5.98478e-08	-26.5591	4.75184e-08	-26.5591	3.43338e-08	-26.5591	2.88824e-08		-26.5603	9.28721e-06	-26.5603	6.10029e-05	-26.5603	3.92615e-06	-26.5603	1.83458e-05	-26.5603	4.80743e-05		-26.5611	1.14864e-05	-26.5611	8.00594e-05	-26.5611	1.26172e-05	-26.5611	2.15649e-05	-26.5611	0.000343669
-26.5466	8.19529e-08	-26.5466	6.01856e-08	-26.5466	4.77902e-08	-26.5466	3.45301e-08	-26.5466	2.905e-08		-26.5478	9.37507e-06	-26.5478	6.16381e-05	-26.5478	3.96476e-06	-26.5478	1.85343e-05	-26.5478	4.85875e-05		-26.5486	1.15982e-05	-26.5486	8.09012e-05	-26.5486	1.27487e-05	-26.5486	2.17943e-05	-26.5486	0.000347552
-26.5341	8.24097e-08	-26.5341	6.05246e-08	-26.5341	4.80631e-08	-26.5341	3.47271e-08	-26.5341	2.92183e-08		-26.5353	9.46371e-06	-26.5353	6.22796e-05	-26.5353	4.00375e-06	-26.5353	1.87248e-05	-26.5353	4.91061e-05		-26.5361	1.17111e-05	-26.5361	8.17515e-05	-26.5361	1.28815e-05	-26.5361	2.20262e-05	-26.5361	0.000351478
-26.5216	8.28681e-08	-26.5216	6.08649e-08	-26.5216	4.8337e-08	-26.5216	3.49249e-08	-26.5216	2.93873e-08		-26.5228	9.55313e-06	-26.5228	6.29275e-05	-26.5228	4.04312e-06	-26.5228	1.89171e-05	-26.5228	4.96301e-05		-26.5236	1.18251e-05	-26.5236	8.26107e-05	-26.5236	1.30156e-05	-26.5236	2.22603e-05	-26.5236	0.000355446
-26.5091	8.33282e-08	-26.5091	6.12064e-08	-26.5091	4.86119e-08	-26.5091	3.51235e-08	-26.5091	2.95569e-08		-26.5103	9.64332e-06	-26.5103	6.35818e-05	-26.5103	4.08286e-06	-26.5103	1.91114e-05	-26.5103	5.01594e-05		-26.5111	1.19401e-05	-26.5111	8.34785e-05	-26.5111	1.31511e-05	-26.5111	2.24969e-05	-26.5111	0.000359458
-26.4966	8.37899e-08	-26.4966	6.15492e-08	-26.4966	4.88879e-08	-26.4966	3.53228e-08	-26.4966	2.97272e-08		-26.4978	9.7343e-06	-26.4978	6.42425e-05	-26.4978	4.12299e-06	-26.4978	1.93076e-05	-26.4978	5.06941e-05		-26.4986	1.20563e-05	-26.4986	8.43552e-05	-26.4986	1.32878e-05	-26.4986	2.27358e-05	-26.4986	0.000363514
-26.4841	8.42533e-08	-26.4841	6.18933e-08	-26.4841	4.91649e-08	-26.4841	3.55228e-08	-26.4841	2.98982e-08		-26.4852	9.82605e-06	-26.4852	6.49097e-05	-26.4852	4.1635e-06	-26.4852	1.95057e-05	-26.4852	5.12343e-05		-26.4861	1.21735e-05	-26.4861	8.52407e-05	-26.4861	1.34259e-05	-26.4861	2.29771e-05	-26.4861	0.000367613
-26.4716	8.47183e-08	-26.4716	6.22386e-08	-26.4716	4.9443e-08	-26.4716	3.57237e-08	-26.4716	3.00698e-08		-26.4727	9.91868e-06	-26.4727	6.5584e-05	-26.4727	4.20439e-06	-26.4727	1.97058e-05	-26.4727	5.17802e-05		-26.4736	1.22918e-05	-26.4736	8.61353e-05	-26.4736	1.35655e-05	-26.4736	2.32209e-05	-26.4736	0.000371758
-26.4591	8.5185e-08	-26.4591	6.25853e-08	-26.4591	4.97221e-08	-26.4591	3.59252e-08	-26.4591	3.02422e-08		-26.4602	1.00122e-05	-26.4602	6.62653e-05	-26.4602	4.24567e-06	-26.4602	1.99081e-05	-26.4602	5.23319e-05		-26.4611	1.24112e-05	-26.4611	8.7039e-05	-26.4611	1.37065e-05	-26.4611	2.34673e-05	-26.4611	0.00037595
-26.4465	8.56534e-08	-26.4465	6.29332e-08	-26.4465	5.00023e-08	-26.4465	3.61276e-08	-26.4465	3.04152e-08		-26.4477	1.01065e-05	-26.4477	6.69536e-05	-26.4477	4.28734e-06	-26.4477	2.01124e-05	-26.4477	5.28893e-05		-26.4486	1.25318e-05	-26.4486	8.79519e-05	-26.4486	1.38489e-05	-26.4486	2.37164e-05	-26.4486	0.000380189
-26.434	8.61234e-08	-26.434	6.32824e-08	-26.434	5.02836e-08	-26.434	3.63307e-08	-26.434	3.05888e-08		-26.4352	1.02018e-05	-26.4352	6.76492e-05	-26.4352	4.3294e-06	-26.4352	2.03189e-05	-26.4352	5.34525e-05		-26.436	1.26534e-05	-26.436	8.8874e-05	-26.436	1.39929e-05	-26.436	2.3968e-05	-26.436	0.000384474
-26.4215	8.65951e-08	-26.4215	6.36328e-08	-26.4215	5.0566e-08	-26.4215	3.65346e-08	-26.4215	3.07632e-08		-26.4227	1.02979e-05	-26.4227	6.83519e-05	-26.4227	4.37186e-06	-26.4227	2.05274e-05	-26.4227	5.40216e-05		-26.4235	1.27762e-05	-26.4235	8.98053e-05	-26.4235	1.41383e-05	-26.4235	2.42222e-05	-26.4235	0.000388807
-26.409	8.70685e-08	-26.409	6.39846e-08	-26.409	5.08494e-08	-26.409	3.67392e-08	-26.409	3.09383e-08		-26.4102	1.03949e-05	-26.4102	6.90617e-05	-26.4102	4.41471e-06	-26.4102	2.07381e-05	-26.4102	5.45965e-05		-26.411	1.29e-05	-26.411	9.07459e-05	-26.411	1.42852e-05	-26.411	2.44791e-05	-26.411	0.000393187
-26.3965	8.75435e-08	-26.3965	6.43377e-08	-26.3965	5.11339e-08	-26.3965	3.69446e-08	-26.3965	3.1114e-08		-26.3977	1.04928e-05	-26.3977	6.97789e-05	-26.3977	4.45795e-06	-26.3977	2.09509e-05	-26.3977	5.51773e-05		-26.3985	1.3025e-05	-26.3985	9.16958e-05	-26.3985	1.44336e-05	-26.3985	2.47386e-05	-26.3985	0.000397615
-26.384	8.80202e-08	-26.384	6.46921e-08	-26.384	5.14194e-08	-26.384	3.71508e-08	-26.384	3.12904e-08		-26.3852	1.05916e-05	-26.3852	7.05032e-05	-26.3852	4.50159e-06	-26.3852	2.11658e-05	-26.3852	5.5764e-05		-26.386	1.31511e-05	-26.386	9.26551e-05	-26.386	1.45835e-05	-26.386	2.50008e-05	-26.386	0.000402091
-26.3715	8.84987e-08	-26.3715	6.50478e-08	-26.3715	5.17061e-08	-26.3715	3.73578e-08	-26.3715	3.14675e-08		-26.3727	1.06913e-05	-26.3727	7.1235e-05	-26.3727	4.54566e-06	-26.3727	2.13829e-05	-26.3727	5.6357e-05		-26.3735	1.32784e-05	-26.3735	9.36244e-05	-26.3735	1.4735e-05	-26.3735	2.52658e-05	-26.3735	0.000406617
-26.359	8.8979e-08	-26.359	6.54048e-08	-26.359	5.19939e-08	-26.359	3.75656e-08	-26.359	3.16454e-08		-26.3602	1.07919e-05	-26.3602	7.19741e-05	-26.3602	4.59016e-06	-26.3602	2.16023e-05	-26.3602	5.69564e-05		-26.361	1.34068e-05	-26.361	9.46036e-05	-26.361	1.48881e-05	-26.361	2.55336e-05	-26.361	0.000411195
-26.3465	8.9461e-08	-26.3465	6.57632e-08	-26.3465	5.22828e-08	-26.3465	3.77742e-08	-26.3465	3.18239e-08		-26.3477	1.08933e-05	-26.3477	7.27207e-05	-26.3477	4.63509e-06	-26.3477	2.1824e-05	-26.3477	5.7562e-05		-26.3485	1.35363e-05	-26.3485	9.5593e-05	-26.3485	1.50429e-05	-26.3485	2.58043e-05	-26.3485	0.000415824
-26.334	8.99448e-08	-26.334	6.61229e-08	-26.334	5.25728e-08	-26.334	3.79836e-08	-26.334	3.20031e-08		-26.3352	1.09957e-05	-26.3352	7.34748e-05	-26.3352	4.68044e-06	-26.3352	2.20479e-05	-26.3352	5.8174e-05		-26.336	1.3667e-05	-26.336	9.65924e-05	-26.336	1.51993e-05	-26.336	2.60779e-05	-26.336	0.000420505
-26.3215	9.04303e-08	-26.3215	6.64839e-08	-26.3215	5.28639e-08	-26.3215	3.81938e-08	-26.3215	3.21831e-08		-26.3227	1.10989e-05	-26.3227	7.42364e-05	-26.3227	4.72624e-06	-26.3227	2.2274e-05	-26.3227	5.87925e-05		-26.3235	1.37988e-05	-26.3235	9.7602e-05	-26.3235	1.53573e-05	-26.3235	2.63544e-05	-26.3235	0.000425237
-26.3089	9.09176e-08	-26.3089	6.68463e-08	-26.3089	5.31562e-08	-26.3089	3.84047e-08	-26.3089	3.23637e-08		-26.3101	1.12031e-05	-26.3101	7.50056e-05	-26.3101	4.77246e-06	-26.3101	2.25025e-05	-26.3101	5.94173e-05		-26.3109	1.39318e-05	-26.3109	9.86218e-05	-26.3109	1.5517e-05	-26.3109	2.66338e-05	-26.3109	0.000430021
-26.2964	9.14067e-08	-26.2964	6.721e-08	-26.2964	5.34495e-08	-26.2964	3.86166e-08	-26.2964	3.25451e-08		-26.2976	1.13081e-05	-26.2976	7.57823e-05	-26.2976	4.81913e-06	-26.2976	2.27332e-05	-26.2976	6.00487e-05		-26.2984	1.40659e-05	-26.2984	9.96518e-05	-26.2984	1.56784e-05	-26.2984	2.69161e-05	-26.2984	0.000434858
-26.2839	9.18975e-08	-26.2839	6.75751e-08	-26.2839	5.3744e-08	-26.2839	3.88292e-08	-26.2839	3.27272e-08		-26.2851	1.14141e-05	-26.2851	7.65666e-05	-26.2851	4.86623e-06	-26.2851	2.29663e-05	-26.2851	6.06865e-05		-26.2859	1.42013e-05	-26.2859	0.000100692	-26.2859	1.58414e-05	-26.2859	2.72014e-05	-26.2859	0.000439748
-26.2714	9.23902e-08	-26.2714	6.79416e-08	-26.2714	5.40396e-08	-26.2714	3.90426e-08	-26.2714	3.291e-08		-26.2726	1.1521e-05	-26.2726	7.73591e-05	-26.2726	4.9138e-06	-26.2726	2.32018e-05	-26.2726	6.13311e-05		-26.2734	1.43379e-05	-26.2734	0.000101744	-26.2734	1.60062e-05	-26.2734	2.74897e-05	-26.2734	0.000444694
-26.2589	9.28847e-08	-26.2589	6.83094e-08	-26.2589	5.43364e-08	-26.2589	3.92568e-08	-26.2589	3.30935e-08		-26.2601	1.16288e-05	-26.2601	7.81598e-05	-26.2601	4.96186e-06	-26.2601	2.34397e-05	-26.2601	6.19826e-05		-26.2609	1.44759e-05	-26.2609	0.000102806	-26.2609	1.61727e-05	-26.2609	2.77811e-05	-26.2609	0.000449695
-26.2464	9.3381e-08	-26.2464	6.86786e-08	-26.2464	5.46343e-08	-26.2464	3.94719e-08	-26.2464	3.32778e-08		-26.2476	1.17375e-05	-26.2476	7.89687e-05	-26.2476	5.01039e-06	-26.2476	2.36801e-05	-26.2476	6.26409e-05		-26.2484	1.46152e-05	-26.2484	0.00010388	-26.2484	1.63409e-05	-26.2484	2.80756e-05	-26.2484	0.000454753
-26.2339	9.38791e-08	-26.2339	6.90492e-08	-26.2339	5.49334e-08	-26.2339	3.96878e-08	-26.2339	3.34628e-08		-26.2351	1.18472e-05	-26.2351	7.97859e-05	-26.2351	5.05939e-06	-26.2351	2.39229e-05	-26.2351	6.33062e-05		-26.2359	1.47558e-05	-26.2359	0.000104965	-26.2359	1.65109e-05	-26.2359	2.83732e-05	-26.2359	0.000459867
-26.2214	9.4379e-08	-26.2214	6.94212e-08	-26.2214	5.52336e-08	-26.2214	3.99045e-08	-26.2214	3.36486e-08		-26.2226	1.19578e-05	-26.2226	8.06114e-05	-26.2226	5.10889e-06	-26.2226	2.41682e-05	-26.2226	6.39785e-05		-26.2234	1.48978e-05	-26.2234	0.000106061	-26.2234	1.66827e-05	-26.2234	2.86739e-05	-26.2234	0.000465038
-26.2089	9.48807e-08	-26.2089	6.97946e-08	-26.2089	5.5535e-08	-26.2089	4.01221e-08	-26.2089	3.38351e-08		-26.2101	1.20693e-05	-26.2101	8.14453e-05	-26.2101	5.15886e-06	-26.2101	2.4416e-05	-26.2101	6.46577e-05		-26.2109	1.50412e-05	-26.2109	0.000107169	-26.2109	1.68562e-05	-26.2109	2.89778e-05	-26.2109	0.000470266
-26.1964	9.53842e-08	-26.1964	7.01693e-08	-26.1964	5.58376e-08	-26.1964	4.03405e-08	-26.1964	3.40223e-08		-26.1976	1.21817e-05	-26.1976	8.22875e-05	-26.1976	5.20932e-06	-26.1976	2.46663e-05	-26.1976	6.53439e-05		-26.1984	1.51859e-05	-26.1984	0.000108287	-26.1984	1.70315e-05	-26.1984	2.92848e-05	-26.1984	0.000475552
-26.1839	9.58896e-08	-26.1839	7.05455e-08	-26.1839	5.61413e-08	-26.1839	4.05597e-08	-26.1839	3.42103e-08		-26.1851	1.22951e-05	-26.1851	8.31382e-05	-26.1851	5.26027e-06	-26.1851	2.49191e-05	-26.1851	6.60372e-05		-26.1858	1.5332e-05	-26.1858	0.000109418	-26.1858	1.72087e-05	-26.1858	2.9595e-05	-26.1858	0.000480896
-26.1714	9.63968e-08	-26.1714	7.0923e-08	-26.1714	5.64462e-08	-26.1714	4.07798e-08	-26.1714	3.4399e-08		-26.1726	1.24096e-05	-26.1726	8.39978e-05	-26.1726	5.31174e-06	-26.1726	2.51746e-05	-26.1726	6.6738e-05		-26.1733	1.54795e-05	-26.1733	0.00011056	-26.1733	1.73877e-05	-26.1733	2.99085e-05	-26.1733	0.000486301
-26.1588	9.69059e-08	-26.1588	7.1302e-08	-26.1588	5.67523e-08	-26.1588	4.10007e-08	-26.1588	3.45885e-08		-26.1601	1.25252e-05	-26.1601	8.48664e-05	-26.1601	5.36373e-06	-26.1601	2.54328e-05	-26.1601	6.74464e-05		-26.1608	1.56283e-05	-26.1608	0.000111714	-26.1608	1.75686e-05	-26.1608	3.02254e-05	-26.1608	0.000491768
-26.1463	9.74168e-08	-26.1463	7.16824e-08	-26.1463	5.70595e-08	-26.1463	4.12225e-08	-26.1463	3.47788e-08		-26.1476	1.26419e-05	-26.1476	8.57441e-05	-26.1476	5.41625e-06	-26.1476	2.56937e-05	-26.1476	6.81624e-05		-26.1483	1.57785e-05	-26.1483	0.000112881	-26.1483	1.77514e-05	-26.1483	3.05457e-05	-26.1483	0.000497296
-26.1338	9.79296e-08	-26.1338	7.20643e-08	-26.1338	5.7368e-08	-26.1338	4.14451e-08	-26.1338	3.49698e-08		-26.135	1.27597e-05	-26.135	8.66308e-05	-26.135	5.46929e-06	-26.135	2.59573e-05	-26.135	6.88861e-05		-26.1358	1.59302e-05	-26.1358	0.000114059	-26.1358	1.79362e-05	-26.1358	3.08694e-05	-26.1358	0.000502887
-26.1213	9.84442e-08	-26.1213	7.24475e-08	-26.1213	5.76777e-08	-26.1213	4.16686e-08	-26.1213	3.51615e-08		-26.1225	1.28786e-05	-26.1225	8.75266e-05	-26.1225	5.52287e-06	-26.1225	2.62237e-05	-26.1225	6.96176e-05		-26.1233	1.60832e-05	-26.1233	0.000115249	-26.1233	1.8123e-05	-26.1233	3.11966e-05	-26.1233	0.000508541
-26.1088	9.89607e-08	-26.1088	7.28322e-08	-26.1088	5.79886e-08	-26.1088	4.1893e-08	-26.1088	3.53541e-08		-26.11	1.29986e-05	-26.11	8.84316e-05	-26.11	5.57698e-06	-26.11	2.64928e-05	-26.11	7.03567e-05		-26.1108	1.62376e-05	-26.1108	0.000116452	-26.1108	1.83116e-05	-26.1108	3.15272e-05	-26.1108	0.000514257
-26.0963	9.94791e-08	-26.0963	7.32183e-08	-26.0963	5.83006e-08	-26.0963	4.21182e-08	-26.0963	3.55474e-08		-26.0975	1.31197e-05	-26.0975	8.93459e-05	-26.0975	5.63162e-06	-26.0975	2.67647e-05	-26.0975	7.11036e-05		-26.0983	1.63934e-05	-26.0983	0.000117666	-26.0983	1.85023e-05	-26.0983	3.18612e-05	-26.0983	0.000520037
-26.0838	9.99993e-08	-26.0838	7.36059e-08	-26.0838	5.86139e-08	-26.0838	4.23443e-08	-26.0838	3.57415e-08		-26.085	1.32419e-05	-26.085	9.02693e-05	-26.085	5.6868e-06	-26.085	2.70394e-05	-26.085	7.18584e-05		-26.0858	1.65507e-05	-26.0858	0.000118893	-26.0858	1.86949e-05	-26.0858	3.21988e-05	-26.0858	0.00052588
-26.0713	1.00522e-07	-26.0713	7.39949e-08	-26.0713	5.89284e-08	-26.0713	4.25713e-08	-26.0713	3.59363e-08		-26.0725	1.33653e-05	-26.0725	9.12025e-05	-26.0725	5.74255e-06	-26.0725	2.7317e-05	-26.0725	7.26213e-05		-26.0733	1.67094e-05	-26.0733	0.000120133	-26.0733	1.88896e-05	-26.0733	3.254e-05	-26.0733	0.00053179
-26.0588	1.01046e-07	-26.0588	7.43855e-08	-26.0588	5.92442e-08	-26.0588	4.27992e-08	-26.0588	3.6132e-08		-26.06	1.34898e-05	-26.06	9.21455e-05	-26.06	5.79888e-06	-26.06	2.75976e-05	-26.06	7.33924e-05		-26.0607	1.68697e-05	-26.0607	0.000121387	-26.0607	1.90864e-05	-26.0607	3.2885e-05	-26.0607	0.000537768
-26.0463	1.01572e-07	-26.0463	7.47775e-08	-26.0463	5.95611e-08	-26.0463	4.3028e-08	-26.0463	3.63284e-08		-26.0475	1.36154e-05	-26.0475	9.30984e-05	-26.0475	5.85577e-06	-26.0475	2.78811e-05	-26.0475	7.41719e-05		-26.0482	1.70314e-05	-26.0482	0.000122653	-26.0482	1.92853e-05	-26.0482	3.32337e-05	-26.0482	0.000543813
-26.0338	1.021e-07	-26.0338	7.5171e-08	-26.0338	5.98794e-08	-26.0338	4.32577e-08	-26.0338	3.65256e-08		-26.035	1.37422e-05	-26.035	9.40612e-05	-26.035	5.91325e-06	-26.035	2.81677e-05	-26.035	7.49596e-05		-26.0357	1.71947e-05	-26.0357	0.000123933	-26.0357	1.94863e-05	-26.0357	3.35863e-05	-26.0357	0.000549927
-26.0212	1.0263e-07	-26.0212	7.5566e-08	-26.0212	6.01988e-08	-26.0212	4.34882e-08	-26.0212	3.67237e-08		-26.0225	1.38701e-05	-26.0225	9.50339e-05	-26.0225	5.97131e-06	-26.0225	2.84573e-05	-26.0225	7.57557e-05		-26.0232	1.73595e-05	-26.0232	0.000125226	-26.0232	1.96895e-05	-26.0232	3.39426e-05	-26.0232	0.000556109
-26.0087	1.03162e-07	-26.0087	7.59625e-08	-26.0087	6.05196e-08	-26.0087	4.37197e-08	-26.0087	3.69225e-08		-26.01	1.39992e-05	-26.01	9.60167e-05	-26.01	6.02995e-06	-26.01	2.87499e-05	-26.01	7.65601e-05		-26.0107	1.75258e-05	-26.0107	0.000126532	-26.0107	1.98948e-05	-26.0107	3.43027e-05	-26.0107	0.000562359
-25.9962	1.03696e-07	-25.9962	7.63605e-08	-25.9962	6.08415e-08	-25.9962	4.3952e-08	-25.9962	3.71221e-08		-25.9975	1.41294e-05	-25.9975	9.70095e-05	-25.9975	6.08917e-06	-25.9975	2.90455e-05	-25.9975	7.7373e-05		-25.9982	1.76937e-05	-25.9982	0.000127852	-25.9982	2.01023e-05	-25.9982	3.46667e-05	-25.9982	0.00056868
-25.9837	1.04232e-07	-25.9837	7.67601e-08	-25.9837	6.11647e-08	-25.9837	4.41853e-08	-25.9837	3.73225e-08		-25.985	1.42608e-05	-25.985	9.80124e-05	-25.985	6.14899e-06	-25.985	2.93442e-05	-25.985	7.81944e-05		-25.9857	1.78631e-05	-25.9857	0.000129185	-25.9857	2.03119e-05	-25.9857	3.50345e-05	-25.9857	0.00057507
-25.9712	1.0477e-07	-25.9712	7.71611e-08	-25.9712	6.14892e-08	-25.9712	4.44194e-08	-25.9712	3.75238e-08		-25.9724	1.43934e-05	-25.9724	9.90261e-05	-25.9724	6.20942e-06	-25.9724	2.96461e-05	-25.9724	7.90248e-05		-25.9732	1.80341e-05	-25.9732	0.000130532	-25.9732	2.05238e-05	-25.9732	3.54064e-05	-25.9732	0.000581532
-25.9587	1.05309e-07	-25.9587	7.75637e-08	-25.9587	6.1815e-08	-25.9587	4.46545e-08	-25.9587	3.77258e-08		-25.9599	1.45272e-05	-25.9599	0.000100051	-25.9599	6.27048e-06	-25.9599	2.99512e-05	-25.9599	7.98643e-05		-25.9607	1.82068e-05	-25.9607	0.000131894	-25.9607	2.07381e-05	-25.9607	3.57823e-05	-25.9607	0.000588069
-25.9462	1.05851e-07	-25.9462	7.79678e-08	-25.9462	6.21421e-08	-25.9462	4.48905e-08	-25.9462	3.79287e-08		-25.9474	1.46623e-05	-25.9474	0.000101086	-25.9474	6.33216e-06	-25.9474	3.02597e-05	-25.9474	8.0713e-05		-25.9482	1.83811e-05	-25.9482	0.00013327	-25.9482	2.09547e-05	-25.9482	3.61623e-05	-25.9482	0.00059468
-25.9337	1.06395e-07	-25.9337	7.83735e-08	-25.9337	6.24704e-08	-25.9337	4.51275e-08	-25.9337	3.81325e-08		-25.9349	1.47986e-05	-25.9349	0.000102132	-25.9349	6.39448e-06	-25.9349	3.05714e-05	-25.9349	8.15708e-05		-25.9356	1.85571e-05	-25.9356	0.00013466	-25.9356	2.11737e-05	-25.9356	3.65465e-05	-25.9356	0.000601365
-25.9212	1.06941e-07	-25.9212	7.87807e-08	-25.9212	6.28001e-08	-25.9212	4.53654e-08	-25.9212	3.8337e-08		-25.9224	1.49362e-05	-25.9224	0.00010319	-25.9224	6.45742e-06	-25.9224	3.08864e-05	-25.9224	8.24379e-05		-25.9231	1.87347e-05	-25.9231	0.000136064	-25.9231	2.13951e-05	-25.9231	3.69347e-05	-25.9231	0.000608125
-25.9087	1.07489e-07	-25.9087	7.91894e-08	-25.9087	6.3131e-08	-25.9087	4.56042e-08	-25.9087	3.85424e-08		-25.9099	1.50751e-05	-25.9099	0.000104258	-25.9099	6.52101e-06	-25.9099	3.12047e-05	-25.9099	8.33143e-05		-25.9106	1.8914e-05	-25.9106	0.000137483	-25.9106	2.16189e-05	-25.9106	3.73271e-05	-25.9106	0.00061496
-25.8962	1.08039e-07	-25.8962	7.95997e-08	-25.8962	6.34632e-08	-25.8962	4.58439e-08	-25.8962	3.87487e-08		-25.8974	1.52152e-05	-25.8974	0.000105338	-25.8974	6.58523e-06	-25.8974	3.15263e-05	-25.8974	8.42e-05		-25.8981	1.9095e-05	-25.8981	0.000138917	-25.8981	2.18451e-05	-25.8981	3.77237e-05	-25.8981	0.000621871
-25.8837	1.08591e-07	-25.8837	8.00115e-08	-25.8837	6.37968e-08	-25.8837	4.60846e-08	-25.8837	3.89557e-08		-25.8849	1.53566e-05	-25.8849	0.000106428	-25.8849	6.65009e-06	-25.8849	3.18513e-05	-25.8849	8.5095e-05		-25.8856	1.92776e-05	-25.8856	0.000140365	-25.8856	2.20737e-05	-25.8856	3.81244e-05	-25.8856	0.000628859
-25.8711	1.09145e-07	-25.8711	8.0425e-08	-25.8711	6.41316e-08	-25.8711	4.63262e-08	-25.8711	3.91637e-08		-25.8724	1.54993e-05	-25.8724	0.00010753	-25.8724	6.71562e-06	-25.8724	3.21798e-05	-25.8724	8.59999e-05		-25.8731	1.9462e-05	-25.8731	0.000141829	-25.8731	2.23048e-05	-25.8731	3.85296e-05	-25.8731	0.000635926
-25.8586	1.09701e-07	-25.8586	8.084e-08	-25.8586	6.44678e-08	-25.8586	4.65688e-08	-25.8586	3.93724e-08		-25.8599	1.56432e-05	-25.8599	0.000108644	-25.8599	6.78183e-06	-25.8599	3.25119e-05	-25.8599	8.69148e-05		-25.8606	1.96482e-05	-25.8606	0.000143308	-25.8606	2.25385e-05	-25.8606	3.89394e-05	-25.8606	0.000643073
-25.8461	1.1026e-07	-25.8461	8.12566e-08	-25.8461	6.48054e-08	-25.8461	4.68124e-08	-25.8461	3.95821e-08		-25.8474	1.57884e-05	-25.8474	0.00010977	-25.8474	6.84872e-06	-25.8474	3.28476e-05	-25.8474	8.78396e-05		-25.8481	1.98361e-05	-25.8481	0.000144803	-25.8481	2.27747e-05	-25.8481	3.93537e-05	-25.8481	0.000650301
-25.8336	1.1082e-07	-25.8336	8.16749e-08	-25.8336	6.51443e-08	-25.8336	4.70569e-08	-25.8336	3.97926e-08		-25.8349	1.5935e-05	-25.8349	0.000110908	-25.8349	6.9163e-06	-25.8349	3.3187e-05	-25.8349	8.87745e-05		-25.8356	2.00259e-05	-25.8356	0.000146314	-25.8356	2.30135e-05	-25.8356	3.97725e-05	-25.8356	0.000657611
-25.8211	1.11382e-07	-25.8211	8.20947e-08	-25.8211	6.54845e-08	-25.8211	4.73023e-08	-25.8211	4.00039e-08		-25.8224	1.60828e-05	-25.8224	0.000112058	-25.8224	6.98456e-06	-25.8224	3.353e-05	-25.8224	8.97194e-05		-25.8231	2.02174e-05	-25.8231	0.000147841	-25.8231	2.32549e-05	-25.8231	4.0196e-05	-25.8231	0.000665003
-25.8086	1.11947e-07	-25.8086	8.25161e-08	-25.8086	6.58261e-08	-25.8086	4.75488e-08	-25.8086	4.02161e-08		-25.8099	1.62319e-05	-25.8099	0.000113219	-25.8099	7.05351e-06	-25.8099	3.38767e-05	-25.8099	9.06745e-05		-25.8105	2.04107e-05	-25.8105	0.000149384	-25.8105	2.34989e-05	-25.8105	4.0624e-05	-25.8105	0.000672476
-25.7961	1.12514e-07	-25.7961	8.29392e-08	-25.7961	6.6169e-08	-25.7961	4.77962e-08	-25.7961	4.04292e-08		-25.7973	1.63823e-05	-25.7973	0.000114393	-25.7973	7.12316e-06	-25.7973	3.4227e-05	-25.7973	9.16398e-05		-25.798	2.06059e-05	-25.798	0.000150943	-25.798	2.37455e-05	-25.798	4.10567e-05	-25.798	0.000680033
-25.7836	1.13083e-07	-25.7836	8.33638e-08	-25.7836	6.65133e-08	-25.7836	4.80445e-08	-25.7836	4.06431e-08		-25.7848	1.65341e-05	-25.7848	0.000115578	-25.7848	7.1935e-06	-25.7848	3.45811e-05	-25.7848	9.26154e-05		-25.7855	2.08028e-05	-25.7855	0.000152518	-25.7855	2.39948e-05	-25.7855	4.14941e-05	-25.7855	0.000687673
-25.7711	1.13654e-07	-25.7711	8.37902e-08	-25.7711	6.6859e-08	-25.7711	4.82939e-08	-25.7711	4.08579e-08		-25.7723	1.66873e-05	-25.7723	0.000116777	-25.7723	7.26459e-06	-25.7723	3.4939e-05	-25.7723	9.36017e-05		-25.773	2.10018e-05	-25.773	0.00015411	-25.773	2.42468e-05	-25.773	4.19364e-05	-25.773	0.000695399
-25.7586	1.14227e-07	-25.7586	8.42181e-08	-25.7586	6.72061e-08	-25.7586	4.85442e-08	-25.7586	4.10737e-08		-25.7598	1.68419e-05	-25.7598	0.000117988	-25.7598	7.33645e-06	-25.7598	3.53008e-05	-25.7598	9.45988e-05		-25.7605	2.12027e-05	-25.7605	0.000155719	-25.7605	2.45016e-05	-25.7605	4.23837e-05	-25.7605	0.000703213
-25.7461	1.14802e-07	-25.7461	8.46478e-08	-25.7461	6.75545e-08	-25.7461	4.87956e-08	-25.7461	4.12903e-08		-25.7473	1.6998e-05	-25.7473	0.000119212	-25.7473	7.40907e-06	-25.7473	3.56666e-05	-25.7473	9.5607e-05		-25.748	2.14056e-05	-25.748	0.000157346	-25.748	2.47593e-05	-25.748	4.2836e-05	-25.748	0.000711115
-25.7335	1.1538e-07	-25.7335	8.50791e-08	-25.7335	6.79044e-08	-25.7335	4.90479e-08	-25.7335	4.15078e-08		-25.7348	1.71557e-05	-25.7348	0.000120449	-25.7348	7.48247e-06	-25.7348	3.60362e-05	-25.7348	9.66261e-05		-25.7355	2.16106e-05	-25.7355	0.00015899	-25.7355	2.50198e-05	-25.7355	4.32934e-05	-25.7355	0.000719106
-25.721	1.15959e-07	-25.721	8.55121e-08	-25.721	6.82557e-08	-25.721	4.93013e-08	-25.721	4.17262e-08		-25.7223	1.73147e-05	-25.7223	0.000121699	-25.7223	7.55665e-06	-25.7223	3.64099e-05	-25.7223	9.76563e-05		-25.723	2.18175e-05	-25.723	0.000160651	-25.723	2.52831e-05	-25.723	4.37558e-05	-25.723	0.000727185
-25.7085	1.16541e-07	-25.7085	8.59467e-08	-25.7085	6.86083e-08	-25.7085	4.95556e-08	-25.7085	4.19455e-08		-25.7098	1.74753e-05	-25.7098	0.000122963	-25.7098	7.6316e-06	-25.7098	3.67875e-05	-25.7098	9.86976e-05		-25.7105	2.20265e-05	-25.7105	0.00016233	-25.7105	2.55493e-05	-25.7105	4.42233e-05	-25.7105	0.000735354
-25.696	1.17125e-07	-25.696	8.6383e-08	-25.696	6.89624e-08	-25.696	4.9811e-08	-25.696	4.21657e-08		-25.6973	1.76374e-05	-25.6973	0.000124239	-25.6973	7.70734e-06	-25.6973	3.71691e-05	-25.6973	9.975e-05		-25.698	2.22376e-05	-25.698	0.000164027	-25.698	2.58184e-05	-25.698	4.4696e-05	-25.698	0.000743614
-25.6835	1.17712e-07	-25.6835	8.6821e-08	-25.6835	6.93178e-08	-25.6835	5.00674e-08	-25.6835	4.23868e-08		-25.6848	1.7801e-05	-25.6848	0.000125529	-25.6848	7.78386e-06	-25.6848	3.75547e-05	-25.6848	0.000100814		-25.6854	2.24506e-05	-25.6854	0.000165741	-25.6854	2.60904e-05	-25.6854	4.51738e-05	-25.6854	0.000751964
-25.671	1.183e-07	-25.671	8.72607e-08	-25.671	6.96747e-08	-25.671	5.03248e-08	-25.671	4.26089e-08		-25.6723	1.79661e-05	-25.6723	0.000126832	-25.6723	7.8612e-06	-25.6723	3.79446e-05	-25.6723	0.000101889		-25.6729	2.26658e-05	-25.6729	0.000167474	-25.6729	2.63655e-05	-25.6729	4.56571e-05	-25.6729	0.000760408
-25.6585	1.18891e-07	-25.6585	8.77022e-08	-25.6585	7.00331e-08	-25.6585	5.05832e-08	-25.6585	4.28318e-08		-25.6598	1.81327e-05	-25.6598	0.00012815	-25.6598	7.93936e-06	-25.6598	3.83388e-05	-25.6598	0.000102977		-25.6604	2.28829e-05	-25.6604	0.000169226	-25.6604	2.66437e-05	-25.6604	4.61459e-05	-25.6604	0.000768947
-25.646	1.19484e-07	-25.646	8.81453e-08	-25.646	7.03929e-08	-25.646	5.08427e-08	-25.646	4.30557e-08		-25.6473	1.83009e-05	-25.6473	0.000129482	-25.6473	8.01835e-06	-25.6473	3.87374e-05	-25.6473	0.000104076		-25.6479	2.31022e-05	-25.6479	0.000170996	-25.6479	2.69249e-05	-25.6479	4.66403e-05	-25.6479	0.000777583
-25.6335	1.20079e-07	-25.6335	8.85902e-08	-25.6335	7.07541e-08	-25.6335	5.11032e-08	-25.6335	4.32805e-08		-25.6348	1.84706e-05	-25.6348	0.000130828	-25.6348	8.09817e-06	-25.6348	3.91404e-05	-25.6348	0.000105188		-25.6354	2.33236e-05	-25.6354	0.000172785	-25.6354	2.72093e-05	-25.6354	4.71404e-05	-25.6354	0.000786314
-25.621	1.20676e-07	-25.621	8.90369e-08	-25.621	7.11168e-08	-25.621	5.13647e-08	-25.621	4.35062e-08		-25.6222	1.86418e-05	-25.6222	0.000132189	-25.6222	8.17883e-06	-25.6222	3.95477e-05	-25.6222	0.000106312		-25.6229	2.3547e-05	-25.6229	0.000174593	-25.6229	2.74968e-05	-25.6229	4.7646e-05	-25.6229	0.000795143
-25.6085	1.21276e-07	-25.6085	8.94852e-08	-25.6085	7.14809e-08	-25.6085	5.16273e-08	-25.6085	4.37328e-08		-25.6097	1.88146e-05	-25.6097	0.000133564	-25.6097	8.26033e-06	-25.6097	3.99595e-05	-25.6097	0.000107448		-25.6104	2.37725e-05	-25.6104	0.00017642	-25.6104	2.77875e-05	-25.6104	4.81574e-05	-25.6104	0.00080407
-25.596	1.21878e-07	-25.596	8.99353e-08	-25.596	7.18465e-08	-25.596	5.1891e-08	-25.596	4.39604e-08		-25.5972	1.89889e-05	-25.5972	0.000134954	-25.5972	8.34267e-06	-25.5972	4.03757e-05	-25.5972	0.000108597		-25.5979	2.40002e-05	-25.5979	0.000178266	-25.5979	2.80814e-05	-25.5979	4.86744e-05	-25.5979	0.000813094
-25.5834	1.22482e-07	-25.5834	9.03871e-08	-25.5834	7.22136e-08	-25.5834	5.21556e-08	-25.5834	4.41889e-08		-25.5847	1.91647e-05	-25.5847	0.000136358	-25.5847	8.42585e-06	-25.5847	4.07964e-05	-25.5847	0.000109758		-25.5854	2.423e-05	-25.5854	0.000180131	-25.5854	2.83784e-05	-25.5854	4.91972e-05	-25.5854	0.000822218
-25.5709	1.23089e-07	-25.5709	9.08407e-08	-25.5709	7.25822e-08	-25.5709	5.24214e-08	-25.5709	4.44183e-08		-25.5722	1.93423e-05	-25.5722	0.000137778	-25.5722	8.50991e-06	-25.5722	4.12218e-05	-25.5722	0.000110931		-25.5729	2.4462e-05	-25.5729	0.000182017	-25.5729	2.86788e-05	-25.5729	4.97259e-05	-25.5729	0.000831442
-25.5584	1.23697e-07	-25.5584	9.12962e-08	-25.5584	7.29522e-08	-25.5584	5.26882e-08	-25.5584	4.46488e-08		-25.5597	1.95216e-05	-25.5597	0.000139213	-25.5597	8.59486e-06	-25.5597	4.16519e-05	-25.5597	0.000112118		-25.5603	2.46963e-05	-25.5603	0.000183923	-25.5603	2.89827e-05	-25.5603	5.02607e-05	-25.5603	0.00084077
-25.5459	1.24309e-07	-25.5459	9.17534e-08	-25.5459	7.33238e-08	-25.5459	5.29561e-08	-25.5459	4.48802e-08		-25.5472	1.97025e-05	-25.5472	0.000140664	-25.5472	8.68069e-06	-25.5472	4.20869e-05	-25.5472	0.000113319		-25.5478	2.49329e-05	-25.5478	0.00018585	-25.5478	2.929e-05	-25.5478	5.08016e-05	-25.5478	0.000850201
-25.5334	1.24922e-07	-25.5334	9.22123e-08	-25.5334	7.36969e-08	-25.5334	5.32251e-08	-25.5334	4.51125e-08		-25.5347	1.98853e-05	-25.5347	0.00014213	-25.5347	8.76742e-06	-25.5347	4.25267e-05	-25.5347	0.000114532		-25.5353	2.51719e-05	-25.5353	0.000187797	-25.5353	2.96007e-05	-25.5353	5.13487e-05	-25.5353	0.000859736
-25.5209	1.25538e-07	-25.5209	9.26731e-08	-25.5209	7.40715e-08	-25.5209	5.34952e-08	-25.5209	4.53459e-08		-25.5222	2.00697e-05	-25.5222	0.000143612	-25.5222	8.85504e-06	-25.5222	4.29713e-05	-25.5222	0.000115759		-25.5228	2.54132e-05	-25.5228	0.000189765	-25.5228	2.9915e-05	-25.5228	5.19019e-05	-25.5228	0.000869375
-25.5084	1.26156e-07	-25.5084	9.31357e-08	-25.5084	7.44476e-08	-25.5084	5.37664e-08	-25.5084	4.55802e-08		-25.5097	2.02559e-05	-25.5097	0.00014511	-25.5097	8.94356e-06	-25.5097	4.34208e-05	-25.5097	0.000116999		-25.5103	2.56568e-05	-25.5103	0.000191755	-25.5103	3.02328e-05	-25.5103	5.24613e-05	-25.5103	0.00087912
-25.4959	1.26777e-07	-25.4959	9.36001e-08	-25.4959	7.48252e-08	-25.4959	5.40387e-08	-25.4959	4.58155e-08		-25.4972	2.04439e-05	-25.4972	0.000146624	-25.4972	9.03299e-06	-25.4972	4.38753e-05	-25.4972	0.000118252		-25.4978	2.59027e-05	-25.4978	0.000193765	-25.4978	3.05541e-05	-25.4978	5.3027e-05	-25.4978	0.00088897
-25.4834	1.274e-07	-25.4834	9.40664e-08	-25.4834	7.52043e-08	-25.4834	5.4312e-08	-25.4834	4.60517e-08		-25.4847	2.06336e-05	-25.4847	0.000148154	-25.4847	9.12333e-06	-25.4847	4.43346e-05	-25.4847	0.000119519		-25.4853	2.61511e-05	-25.4853	0.000195796	-25.4853	3.08789e-05	-25.4853	5.35989e-05	-25.4853	0.000898927
-25.4709	1.28026e-07	-25.4709	9.45344e-08	-25.4709	7.5585e-08	-25.4709	5.45865e-08	-25.4709	4.6289e-08		-25.4722	2.08251e-05	-25.4722	0.000149701	-25.4722	9.21465e-06	-25.4722	4.47991e-05	-25.4722	0.000120801		-25.4728	2.64019e-05	-25.4728	0.00019785	-25.4728	3.12074e-05	-25.4728	5.41773e-05	-25.4728	0.000908993
-25.4584	1.28654e-07	-25.4584	9.50043e-08	-25.4584	7.59673e-08	-25.4584	5.4862e-08	-25.4584	4.65273e-08		-25.4596	2.10185e-05	-25.4596	0.000151265	-25.4596	9.30699e-06	-25.4596	4.52688e-05	-25.4596	0.000122096		-25.4603	2.66552e-05	-25.4603	0.000199925	-25.4603	3.15397e-05	-25.4603	5.47624e-05	-25.4603	0.00091917
-25.4458	1.29284e-07	-25.4458	9.54761e-08	-25.4458	7.63512e-08	-25.4458	5.51387e-08	-25.4458	4.67666e-08		-25.4471	2.12137e-05	-25.4471	0.000152846	-25.4471	9.40034e-06	-25.4471	4.57438e-05	-25.4471	0.000123407		-25.4478	2.69111e-05	-25.4478	0.000202024	-25.4478	3.18758e-05	-25.4478	5.53541e-05	-25.4478	0.000929459
-25.4333	1.29917e-07	-25.4333	9.59498e-08	-25.4333	7.67366e-08	-25.4333	5.54166e-08	-25.4333	4.70069e-08		-25.4346	2.14108e-05	-25.4346	0.000154444	-25.4346	9.49471e-06	-25.4346	4.62242e-05	-25.4346	0.000124732		-25.4352	2.71696e-05	-25.4352	0.000204145	-25.4352	3.22156e-05	-25.4352	5.59525e-05	-25.4352	0.00093986
-25.4208	1.30552e-07	-25.4208	9.64254e-08	-25.4208	7.71236e-08	-25.4208	5.56955e-08	-25.4208	4.72482e-08		-25.4221	2.16097e-05	-25.4221	0.00015606	-25.4221	9.59012e-06	-25.4221	4.67098e-05	-25.4221	0.000126071		-25.4227	2.74306e-05	-25.4227	0.000206289	-25.4227	3.25592e-05	-25.4227	5.65576e-05	-25.4227	0.000950374
-25.4083	1.3119e-07	-25.4083	9.69028e-08	-25.4083	7.75122e-08	-25.4083	5.59756e-08	-25.4083	4.74905e-08		-25.4096	2.18106e-05	-25.4096	0.000157693	-25.4096	9.68655e-06	-25.4096	4.72008e-05	-25.4096	0.000127426		-25.4102	2.76942e-05	-25.4102	0.000208456	-25.4102	3.29066e-05	-25.4102	5.71695e-05	-25.4102	0.000961001
-25.3958	1.3183e-07	-25.3958	9.73821e-08	-25.3958	7.79023e-08	-25.3958	5.62568e-08	-25.3958	4.77338e-08		-25.3971	2.20133e-05	-25.3971	0.000159344	-25.3971	9.78401e-06	-25.3971	4.76972e-05	-25.3971	0.000128795		-25.3977	2.79605e-05	-25.3977	0.000210646	-25.3977	3.32579e-05	-25.3977	5.77881e-05	-25.3977	0.000971743
-25.3833	1.32473e-07	-25.3833	9.78632e-08	-25.3833	7.82941e-08	-25.3833	5.65391e-08	-25.3833	4.79781e-08		-25.3846	2.22179e-05	-25.3846	0.000161012	-25.3846	9.88252e-06	-25.3846	4.81989e-05	-25.3846	0.000130179		-25.3852	2.82293e-05	-25.3852	0.000212859	-25.3852	3.3613e-05	-25.3852	5.84136e-05	-25.3852	0.0009826
-25.3708	1.33118e-07	-25.3708	9.83464e-08	-25.3708	7.86874e-08	-25.3708	5.68226e-08	-25.3708	4.82235e-08		-25.3721	2.24245e-05	-25.3721	0.000162699	-25.3721	9.98211e-06	-25.3721	4.87064e-05	-25.3721	0.000131579		-25.3727	2.85007e-05	-25.3727	0.000215096	-25.3727	3.39722e-05	-25.3727	5.9046e-05	-25.3727	0.000993574
-25.3583	1.33765e-07	-25.3583	9.88314e-08	-25.3583	7.90824e-08	-25.3583	5.71073e-08	-25.3583	4.84699e-08		-25.3596	2.2633e-05	-25.3596	0.000164404	-25.3596	1.00828e-05	-25.3596	4.92198e-05	-25.3596	0.000132994		-25.3602	2.87748e-05	-25.3602	0.000217358	-25.3602	3.43356e-05	-25.3602	5.96855e-05	-25.3602	0.001
-25.3458	1.34415e-07	-25.3458	9.93184e-08	-25.3458	7.9479e-08	-25.3458	5.73931e-08	-25.3458	4.87174e-08		-25.3471	2.28436e-05	-25.3471	0.000166128	-25.3471	1.01846e-05	-25.3471	4.9739e-05	-25.3471	0.000134426		-25.3477	2.90515e-05	-25.3477	0.000219644	-25.3477	3.47031e-05	-25.3477	6.03319e-05	-25.3477	0.00102
-25.3333	1.35068e-07	-25.3333	9.98074e-08	-25.3333	7.98773e-08	-25.3333	5.76801e-08	-25.3333	4.89659e-08		-25.3346	2.30561e-05	-25.3346	0.000167871	-25.3346	1.02876e-05	-25.3346	5.02641e-05	-25.3346	0.000135873		-25.3352	2.93308e-05	-25.3352	0.000221956	-25.3352	3.50749e-05	-25.3352	6.09855e-05	-25.3352	0.00103
-25.3208	1.35723e-07	-25.3208	1.00298e-07	-25.3208	8.02772e-08	-25.3208	5.79683e-08	-25.3208	4.92155e-08		-25.3221	2.32706e-05	-25.3221	0.000169633	-25.3221	1.03917e-05	-25.3221	5.07951e-05	-25.3221	0.000137337		-25.3227	2.96128e-05	-25.3227	0.000224293	-25.3227	3.54509e-05	-25.3227	6.16461e-05	-25.3227	0.00104
-25.3083	1.36381e-07	-25.3083	1.00791e-07	-25.3083	8.06787e-08	-25.3083	5.82577e-08	-25.3083	4.94662e-08		-25.3096	2.34872e-05	-25.3096	0.000171413	-25.3096	1.04969e-05	-25.3096	5.13322e-05	-25.3096	0.000138816		-25.3101	2.98975e-05	-25.3101	0.000226654	-25.3101	3.58311e-05	-25.3101	6.23139e-05	-25.3101	0.00105
-25.2957	1.37041e-07	-25.2957	1.01286e-07	-25.2957	8.10819e-08	-25.2957	5.85483e-08	-25.2957	4.97179e-08		-25.2971	2.37058e-05	-25.2971	0.000173213	-25.2971	1.06032e-05	-25.2971	5.18751e-05	-25.2971	0.000140312		-25.2976	3.01849e-05	-25.2976	0.000229041	-25.2976	3.62156e-05	-25.2976	6.29889e-05	-25.2976	0.00106
-25.2832	1.37704e-07	-25.2832	1.01783e-07	-25.2832	8.14867e-08	-25.2832	5.884e-08	-25.2832	4.99707e-08		-25.2845	2.39264e-05	-25.2845	0.000175032	-25.2845	1.07107e-05	-25.2845	5.24242e-05	-25.2845	0.000141824		-25.2851	3.0475e-05	-25.2851	0.000231454	-25.2851	3.66045e-05	-25.2851	6.36712e-05	-25.2851	0.00107
-25.2707	1.3837e-07	-25.2707	1.02282e-07	-25.2707	8.18932e-08	-25.2707	5.91329e-08	-25.2707	5.02246e-08		-25.272	2.41491e-05	-25.272	0.000176871	-25.272	1.08194e-05	-25.272	5.29795e-05	-25.272	0.000143353		-25.2726	3.07679e-05	-25.2726	0.000233893	-25.2726	3.69978e-05	-25.2726	6.43606e-05	-25.2726	0.00109
-25.2582	1.39038e-07	-25.2582	1.02782e-07	-25.2582	8.23015e-08	-25.2582	5.94271e-08	-25.2582	5.04795e-08		-25.2595	2.43741e-05	-25.2595	0.000178731	-25.2595	1.09293e-05	-25.2595	5.35412e-05	-25.2595	0.0001449		-25.2601	3.10639e-05	-25.2601	0.000236359	-25.2601	3.73956e-05	-25.2601	6.50573e-05	-25.2601	0.0011
-25.2457	1.39708e-07	-25.2457	1.03285e-07	-25.2457	8.27114e-08	-25.2457	5.97225e-08	-25.2457	5.07356e-08		-25.247	2.46012e-05	-25.247	0.000180611	-25.247	1.10404e-05	-25.247	5.41093e-05	-25.247	0.000146464		-25.2476	3.13628e-05	-25.2476	0.000238852	-25.2476	3.77981e-05	-25.2476	6.57613e-05	-25.2476	0.00111
-25.2332	1.40382e-07	-25.2332	1.0379e-07	-25.2332	8.3123e-08	-25.2332	6.00191e-08	-25.2332	5.09927e-08		-25.2345	2.48306e-05	-25.2345	0.000182513	-25.2345	1.11527e-05	-25.2345	5.4684e-05	-25.2345	0.000148046		-25.2351	3.16647e-05	-25.2351	0.000241372	-25.2351	3.82051e-05	-25.2351	6.64726e-05	-25.2351	0.00112
-25.2207	1.41058e-07	-25.2207	1.04297e-07	-25.2207	8.35364e-08	-25.2207	6.03169e-08	-25.2207	5.12509e-08		-25.222	2.50622e-05	-25.222	0.000184435	-25.222	1.12663e-05	-25.222	5.52651e-05	-25.222	0.000149646		-25.2226	3.19696e-05	-25.2226	0.000243919	-25.2226	3.86168e-05	-25.2226	6.71912e-05	-25.2226	0.00113
-25.2082	1.41736e-07	-25.2082	1.04806e-07	-25.2082	8.39514e-08	-25.2082	6.0616e-08	-25.2082	5.15103e-08		-25.2095	2.5296e-05	-25.2095	0.000186379	-25.2095	1.13811e-05	-25.2095	5.58529e-05	-25.2095	0.000151263		-25.2101	3.22775e-05	-25.2101	0.000246495	-25.2101	3.90332e-05	-25.2101	6.79173e-05	-25.2101	0.00115
-25.1957	1.42417e-07	-25.1957	1.05317e-07	-25.1957	8.43682e-08	-25.1957	6.09162e-08	-25.1957	5.17707e-08		-25.197	2.55321e-05	-25.197	0.000188343	-25.197	1.14972e-05	-25.197	5.64471e-05	-25.197	0.000152898		-25.1976	3.25884e-05	-25.1976	0.000249097	-25.1976	3.94542e-05	-25.1976	6.86507e-05	-25.1976	0.00116
-25.1832	1.43101e-07	-25.1832	1.0583e-07	-25.1832	8.47867e-08	-25.1832	6.12177e-08	-25.1832	5.20322e-08		-25.1845	2.57704e-05	-25.1845	0.000190329	-25.1845	1.16145e-05	-25.1845	5.7048e-05	-25.1845	0.000154551		-25.185	3.29024e-05	-25.185	0.000251728	-25.185	3.98799e-05	-25.185	6.93917e-05	-25.185	0.00117
-25.1707	1.43788e-07	-25.1707	1.06345e-07	-25.1707	8.52069e-08	-25.1707	6.15205e-08	-25.1707	5.22949e-08		-25.172	2.60111e-05	-25.172	0.000192337	-25.172	1.17331e-05	-25.172	5.76558e-05	-25.172	0.000156223		-25.1725	3.32195e-05	-25.1725	0.000254388	-25.1725	4.03106e-05	-25.1725	7.01401e-05	-25.1725	0.00119
-25.1582	1.44477e-07	-25.1582	1.06862e-07	-25.1582	8.5629e-08	-25.1582	6.18245e-08	-25.1582	5.25587e-08		-25.1595	2.62541e-05	-25.1595	0.000194368	-25.1595	1.1853e-05	-25.1595	5.82708e-05	-25.1595	0.000157914		-25.16	3.35398e-05	-25.16	0.000257077	-25.16	4.07464e-05	-25.16	7.0896e-05	-25.16	0.0012
-25.1456	1.45169e-07	-25.1456	1.07381e-07	-25.1456	8.60528e-08	-25.1456	6.21298e-08	-25.1456	5.28236e-08		-25.147	2.64994e-05	-25.147	0.000196422	-25.147	1.19743e-05	-25.147	5.88929e-05	-25.147	0.000159624		-25.1475	3.38632e-05	-25.1475	0.000259795	-25.1475	4.11873e-05	-25.1475	7.16594e-05	-25.1475	0.00121
-25.1331	1.45864e-07	-25.1331	1.07903e-07	-25.1331	8.64783e-08	-25.1331	6.24364e-08	-25.1331	5.30897e-08		-25.1345	2.67471e-05	-25.1345	0.000198498	-25.1345	1.20969e-05	-25.1345	5.95222e-05	-25.1345	0.000161353		-25.135	3.41898e-05	-25.135	0.000262543	-25.135	4.16333e-05	-25.135	7.24304e-05	-25.135	0.00123
-25.1206	1.46562e-07	-25.1206	1.08426e-07	-25.1206	8.69057e-08	-25.1206	6.27442e-08	-25.1206	5.3357e-08		-25.122	2.69972e-05	-25.122	0.000200598	-25.122	1.22208e-05	-25.122	6.01588e-05	-25.122	0.000163102		-25.1225	3.45196e-05	-25.1225	0.000265321	-25.1225	4.20844e-05	-25.1225	7.32091e-05	-25.1225	0.00124
-25.1081	1.47262e-07	-25.1081	1.08952e-07	-25.1081	8.73348e-08	-25.1081	6.30533e-08	-25.1081	5.36253e-08		-25.1094	2.72496e-05	-25.1094	0.00020272	-25.1094	1.23461e-05	-25.1094	6.08026e-05	-25.1094	0.00016487		-25.11	3.48526e-05	-25.11	0.000268129	-25.11	4.25408e-05	-25.11	7.39953e-05	-25.11	0.00125
-25.0956	1.47965e-07	-25.0956	1.0948e-07	-25.0956	8.77658e-08	-25.0956	6.33637e-08	-25.0956	5.38949e-08		-25.0969	2.75045e-05	-25.0969	0.000204866	-25.0969	1.24728e-05	-25.0969	6.14536e-05	-25.0969	0.000166658		-25.0975	3.51889e-05	-25.0975	0.000270967	-25.0975	4.30024e-05	-25.0975	7.47893e-05	-25.0975	0.00127
-25.0831	1.48671e-07	-25.0831	1.10009e-07	-25.0831	8.81985e-08	-25.0831	6.36754e-08	-25.0831	5.41656e-08		-25.0844	2.77618e-05	-25.0844	0.000207035	-25.0844	1.26008e-05	-25.0844	6.21121e-05	-25.0844	0.000168465		-25.085	3.55283e-05	-25.085	0.000273836	-25.085	4.34692e-05	-25.085	7.55909e-05	-25.085	0.00128
-25.0706	1.4938e-07	-25.0706	1.10541e-07	-25.0706	8.8633e-08	-25.0706	6.39884e-08	-25.0706	5.44374e-08		-25.0719	2.80215e-05	-25.0719	0.000209228	-25.0719	1.27302e-05	-25.0719	6.27782e-05	-25.0719	0.000170293		-25.0725	3.58712e-05	-25.0725	0.000276736	-25.0725	4.39415e-05	-25.0725	7.64054e-05	-25.0725	0.00129
-25.0581	1.50091e-07	-25.0581	1.11076e-07	-25.0581	8.90694e-08	-25.0581	6.43027e-08	-25.0581	5.47105e-08		-25.0594	2.82839e-05	-25.0594	0.000211446	-25.0594	1.28612e-05	-25.0594	6.34521e-05	-25.0594	0.000172142		-25.0599	3.62176e-05	-25.0599	0.000279669	-25.0599	4.44194e-05	-25.0599	7.72348e-05	-25.0599	0.00131
-25.0456	1.50806e-07	-25.0456	1.11612e-07	-25.0456	8.95077e-08	-25.0456	6.46183e-08	-25.0456	5.49847e-08		-25.0469	2.85488e-05	-25.0469	0.00021369	-25.0469	1.29936e-05	-25.0469	6.4134e-05	-25.0469	0.000174012		-25.0474	3.65675e-05	-25.0474	0.000282634	-25.0474	4.4903e-05	-25.0474	7.80794e-05	-25.0474	0.00132
-25.0331	1.51523e-07	-25.0331	1.12151e-07	-25.0331	8.99478e-08	-25.0331	6.49353e-08	-25.0331	5.52602e-08		-25.0344	2.88164e-05	-25.0344	0.000215958	-25.0344	1.31276e-05	-25.0344	6.48238e-05	-25.0344	0.000175902		-25.0349	3.6921e-05	-25.0349	0.000285632	-25.0349	4.53922e-05	-25.0349	7.89391e-05	-25.0349	0.00134
-25.0206	1.52243e-07	-25.0206	1.12692e-07	-25.0206	9.03898e-08	-25.0206	6.52536e-08	-25.0206	5.55368e-08		-25.0219	2.90865e-05	-25.0219	0.000218251	-25.0219	1.32631e-05	-25.0219	6.55215e-05	-25.0219	0.000177814		-25.0224	3.7278e-05	-25.0224	0.000288663	-25.0224	4.58872e-05	-25.0224	7.98142e-05	-25.0224	0.00135
-25.008	1.52966e-07	-25.008	1.13235e-07	-25.008	9.08337e-08	-25.008	6.55732e-08	-25.008	5.58147e-08		-25.0094	2.93592e-05	-25.0094	0.00022057	-25.0094	1.34001e-05	-25.0094	6.62273e-05	-25.0094	0.000179748		-25.0099	3.76386e-05	-25.0099	0.000291727	-25.0099	4.63879e-05	-25.0099	8.07045e-05	-25.0099	0.00137
-24.9955	1.53692e-07	-24.9955	1.1378e-07	-24.9955	9.12794e-08	-24.9955	6.58941e-08	-24.9955	5.60937e-08		-24.9969	2.96346e-05	-24.9969	0.000222915	-24.9969	1.35387e-05	-24.9969	6.69411e-05	-24.9969	0.000181703		-24.9974	3.80027e-05	-24.9974	0.000294824	-24.9974	4.68944e-05	-24.9974	8.16103e-05	-24.9974	0.00138
-24.983	1.5442e-07	-24.983	1.14327e-07	-24.983	9.1727e-08	-24.983	6.62163e-08	-24.983	5.6374e-08		-24.9844	2.99126e-05	-24.9844	0.000225285	-24.9844	1.36788e-05	-24.9844	6.76631e-05	-24.9844	0.000183679		-24.9849	3.83705e-05	-24.9849	0.000297955	-24.9849	4.74067e-05	-24.9849	8.25316e-05	-24.9849	0.0014
-24.9705	1.55152e-07	-24.9705	1.14877e-07	-24.9705	9.21765e-08	-24.9705	6.654e-08	-24.9705	5.66555e-08		-24.9719	3.01934e-05	-24.9719	0.000227681	-24.9719	1.38205e-05	-24.9719	6.83935e-05	-24.9719	0.000185678		-24.9724	3.87419e-05	-24.9724	0.000301121	-24.9724	4.7925e-05	-24.9724	8.34649e-05	-24.9724	0.00141
-24.958	1.55886e-07	-24.958	1.15429e-07	-24.958	9.2628e-08	-24.958	6.6865e-08	-24.958	5.69382e-08		-24.9594	3.0477e-05	-24.9594	0.000230106	-24.9594	1.39639e-05	-24.9594	6.91326e-05	-24.9594	0.000187699		-24.9599	3.91171e-05	-24.9599	0.000304321	-24.9599	4.84495e-05	-24.9599	8.44084e-05	-24.9599	0.00143
-24.9455	1.56624e-07	-24.9455	1.15983e-07	-24.9455	9.30814e-08	-24.9455	6.71914e-08	-24.9455	5.72222e-08		-24.9468	3.07634e-05	-24.9468	0.000232557	-24.9468	1.41089e-05	-24.9468	6.98806e-05	-24.9468	0.000189744		-24.9474	3.9496e-05	-24.9474	0.000307557	-24.9474	4.89803e-05	-24.9474	8.53621e-05	-24.9474	0.00144
-24.933	1.57365e-07	-24.933	1.1654e-07	-24.933	9.35367e-08	-24.933	6.75191e-08	-24.933	5.75074e-08		-24.9343	3.10526e-05	-24.9343	0.000235036	-24.9343	1.42556e-05	-24.9343	7.06373e-05	-24.9343	0.000191811		-24.9348	3.98786e-05	-24.9348	0.000310829	-24.9348	4.95173e-05	-24.9348	8.63261e-05	-24.9348	0.00146
-24.9205	1.58108e-07	-24.9205	1.17099e-07	-24.9205	9.3994e-08	-24.9205	6.78483e-08	-24.9205	5.77939e-08		-24.9218	3.13447e-05	-24.9218	0.000237543	-24.9218	1.4404e-05	-24.9218	7.14029e-05	-24.9218	0.000193902		-24.9223	4.0265e-05	-24.9223	0.000314136	-24.9223	5.00606e-05	-24.9223	8.73005e-05	-24.9223	0.00147
-24.908	1.58855e-07	-24.908	1.1766e-07	-24.908	9.44533e-08	-24.908	6.81789e-08	-24.908	5.80816e-08		-24.9093	3.16396e-05	-24.9093	0.000240078	-24.9093	1.4554e-05	-24.9093	7.21775e-05	-24.9093	0.000196017		-24.9098	4.06552e-05	-24.9098	0.000317479	-24.9098	5.06102e-05	-24.9098	8.82854e-05	-24.9098	0.00149
-24.8955	1.59605e-07	-24.8955	1.18224e-07	-24.8955	9.49145e-08	-24.8955	6.85108e-08	-24.8955	5.83706e-08		-24.8968	3.19374e-05	-24.8968	0.000242641	-24.8968	1.47058e-05	-24.8968	7.2961e-05	-24.8968	0.000198154		-24.8973	4.10492e-05	-24.8973	0.000320857	-24.8973	5.11661e-05	-24.8973	8.92806e-05	-24.8973	0.00151
-24.883	1.60357e-07	-24.883	1.1879e-07	-24.883	9.53776e-08	-24.883	6.88442e-08	-24.883	5.86609e-08		-24.8843	3.22381e-05	-24.8843	0.000245232	-24.8843	1.48592e-05	-24.8843	7.37534e-05	-24.8843	0.000200316		-24.8848	4.1447e-05	-24.8848	0.000324273	-24.8848	5.17285e-05	-24.8848	9.02865e-05	-24.8848	0.00152
-24.8705	1.61113e-07	-24.8705	1.19358e-07	-24.8705	9.58428e-08	-24.8705	6.9179e-08	-24.8705	5.89524e-08		-24.8718	3.25417e-05	-24.8718	0.000247852	-24.8718	1.50144e-05	-24.8718	7.45553e-05	-24.8718	0.000202501		-24.8723	4.18487e-05	-24.8723	0.000327725	-24.8723	5.22975e-05	-24.8723	9.13033e-05	-24.8723	0.00154
-24.8579	1.61872e-07	-24.8579	1.19929e-07	-24.8579	9.631e-08	-24.8579	6.95152e-08	-24.8579	5.92453e-08		-24.8593	3.28483e-05	-24.8593	0.000250503	-24.8593	1.51714e-05	-24.8593	7.53669e-05	-24.8593	0.000204712		-24.8598	4.22544e-05	-24.8598	0.000331216	-24.8598	5.28733e-05	-24.8598	9.23315e-05	-24.8598	0.00156
-24.8454	1.62634e-07	-24.8454	1.20502e-07	-24.8454	9.67792e-08	-24.8454	6.98528e-08	-24.8454	5.95394e-08		-24.8468	3.31579e-05	-24.8468	0.000253183	-24.8468	1.53302e-05	-24.8468	7.61881e-05	-24.8468	0.000206948		-24.8473	4.2664e-05	-24.8473	0.000334746	-24.8473	5.3456e-05	-24.8473	9.33712e-05	-24.8473	0.00157
-24.8329	1.63399e-07	-24.8329	1.21077e-07	-24.8329	9.72504e-08	-24.8329	7.01919e-08	-24.8329	5.98349e-08		-24.8343	3.34706e-05	-24.8343	0.000255893	-24.8343	1.54909e-05	-24.8343	7.70191e-05	-24.8343	0.000209209		-24.8348	4.30775e-05	-24.8348	0.000338315	-24.8348	5.40456e-05	-24.8348	9.44223e-05	-24.8348	0.00159
-24.8204	1.64167e-07	-24.8204	1.21655e-07	-24.8204	9.77237e-08	-24.8204	7.05324e-08	-24.8204	6.01317e-08		-24.8218	3.37862e-05	-24.8218	0.000258634	-24.8218	1.56534e-05	-24.8218	7.78599e-05	-24.8218	0.000211495		-24.8223	4.34951e-05	-24.8223	0.000341923	-24.8223	5.46422e-05	-24.8223	9.54849e-05	-24.8223	0.00161
-24.8079	1.64938e-07	-24.8079	1.22235e-07	-24.8079	9.8199e-08	-24.8079	7.08744e-08	-24.8079	6.04297e-08		-24.8093	3.41048e-05	-24.8093	0.000261406	-24.8093	1.58177e-05	-24.8093	7.87105e-05	-24.8093	0.000213807		-24.8097	4.39166e-05	-24.8097	0.00034557	-24.8097	5.52458e-05	-24.8097	9.65591e-05	-24.8097	0.00162
-24.7954	1.65713e-07	-24.7954	1.22818e-07	-24.7954	9.86763e-08	-24.7954	7.12178e-08	-24.7954	6.07291e-08		-24.7968	3.44266e-05	-24.7968	0.000264208	-24.7968	1.59839e-05	-24.7968	7.9571e-05	-24.7968	0.000216144		-24.7972	4.43422e-05	-24.7972	0.000349256	-24.7972	5.58563e-05	-24.7972	9.76449e-05	-24.7972	0.00164
-24.7829	1.6649e-07	-24.7829	1.23403e-07	-24.7829	9.91557e-08	-24.7829	7.15627e-08	-24.7829	6.10298e-08		-24.7843	3.47513e-05	-24.7843	0.000267041	-24.7843	1.61519e-05	-24.7843	8.04415e-05	-24.7843	0.000218507		-24.7847	4.47718e-05	-24.7847	0.000352982	-24.7847	5.64739e-05	-24.7847	9.87425e-05	-24.7847	0.00166
-24.7704	1.67271e-07	-24.7704	1.2399e-07	-24.7704	9.96371e-08	-24.7704	7.19091e-08	-24.7704	6.13318e-08		-24.7717	3.50793e-05	-24.7717	0.000269906	-24.7717	1.63219e-05	-24.7717	8.13224e-05	-24.7717	0.000220897		-24.7722	4.52056e-05	-24.7722	0.00035675	-24.7722	5.70989e-05	-24.7722	9.98524e-05	-24.7722	0.00167
-24.7579	1.68055e-07	-24.7579	1.2458e-07	-24.7579	1.00121e-07	-24.7579	7.22569e-08	-24.7579	6.16352e-08		-24.7592	3.54107e-05	-24.7592	0.000272804	-24.7592	1.64939e-05	-24.7592	8.22139e-05	-24.7592	0.000223314		-24.7597	4.56438e-05	-24.7597	0.000360559	-24.7597	5.77313e-05	-24.7597	0.000100975	-24.7597	0.00169
-24.7454	1.68842e-07	-24.7454	1.25173e-07	-24.7454	1.00606e-07	-24.7454	7.26063e-08	-24.7454	6.194e-08		-24.7467	3.57455e-05	-24.7467	0.000275736	-24.7467	1.66679e-05	-24.7467	8.31163e-05	-24.7467	0.000225758		-24.7472	4.60863e-05	-24.7472	0.00036441	-24.7472	5.83713e-05	-24.7472	0.000102111	-24.7472	0.00171
-24.7329	1.69633e-07	-24.7329	1.25768e-07	-24.7329	1.01094e-07	-24.7329	7.29572e-08	-24.7329	6.22461e-08		-24.7342	3.60837e-05	-24.7342	0.0002787	-24.7342	1.68439e-05	-24.7342	8.40295e-05	-24.7342	0.000228229		-24.7347	4.65331e-05	-24.7347	0.000368304	-24.7347	5.90189e-05	-24.7347	0.000103259	-24.7347	0.00173
-24.7203	1.70426e-07	-24.7203	1.26365e-07	-24.7203	1.01584e-07	-24.7203	7.33097e-08	-24.7203	6.25536e-08		-24.7217	3.64253e-05	-24.7217	0.000281698	-24.7217	1.70219e-05	-24.7217	8.49536e-05	-24.7217	0.000230728		-24.7222	4.69844e-05	-24.7222	0.00037224	-24.7222	5.96741e-05	-24.7222	0.000104421	-24.7222	0.00175
-24.7078	1.71223e-07	-24.7078	1.26965e-07	-24.7078	1.02076e-07	-24.7078	7.36636e-08	-24.7078	6.28625e-08		-24.7092	3.67704e-05	-24.7092	0.00028473	-24.7092	1.7202e-05	-24.7092	8.58886e-05	-24.7092	0.000233254		-24.7097	4.744e-05	-24.7097	0.000376219	-24.7097	6.0337e-05	-24.7097	0.000105595	-24.7097	0.00176
-24.6953	1.72023e-07	-24.6953	1.27568e-07	-24.6953	1.0257e-07	-24.6953	7.40191e-08	-24.6953	6.31728e-08		-24.6967	3.71189e-05	-24.6967	0.000287795	-24.6967	1.73842e-05	-24.6967	8.68346e-05	-24.6967	0.000235809		-24.6972	4.79e-05	-24.6972	0.000380241	-24.6972	6.10076e-05	-24.6972	0.000106783	-24.6972	0.00178
-24.6828	1.72827e-07	-24.6828	1.28173e-07	-24.6828	1.03067e-07	-24.6828	7.43761e-08	-24.6828	6.34844e-08		-24.6842	3.74709e-05	-24.6842	0.000290895	-24.6842	1.75684e-05	-24.6842	8.77917e-05	-24.6842	0.000238391		-24.6846	4.83645e-05	-24.6846	0.000384306	-24.6846	6.1686e-05	-24.6846	0.000107984	-24.6846	0.0018
-24.6703	1.73634e-07	-24.6703	1.2878e-07	-24.6703	1.03565e-07	-24.6703	7.47346e-08	-24.6703	6.37974e-08		-24.6717	3.78264e-05	-24.6717	0.00029403	-24.6717	1.77547e-05	-24.6717	8.87602e-05	-24.6717	0.000241003		-24.6721	4.88336e-05	-24.6721	0.000388416	-24.6721	6.23724e-05	-24.6721	0.000109198	-24.6721	0.00182
-24.6578	1.74444e-07	-24.6578	1.29391e-07	-24.6578	1.04066e-07	-24.6578	7.50947e-08	-24.6578	6.41119e-08		-24.6592	3.81855e-05	-24.6592	0.0002972	-24.6592	1.79434e-05	-24.6592	8.97407e-05	-24.6592	0.000243643		-24.6596	4.93075e-05	-24.6596	0.000392572	-24.6596	6.30671e-05	-24.6596	0.000110427	-24.6596	0.00184
-24.6453	1.75257e-07	-24.6453	1.30004e-07	-24.6453	1.04569e-07	-24.6453	7.54564e-08	-24.6453	6.44277e-08		-24.6467	3.85481e-05	-24.6467	0.000300407	-24.6467	1.81343e-05	-24.6467	9.07331e-05	-24.6467	0.000246313		-24.6471	4.9786e-05	-24.6471	0.000396773	-24.6471	6.377e-05	-24.6471	0.00011167	-24.6471	0.00186
-24.6328	1.76074e-07	-24.6328	1.30619e-07	-24.6328	1.05074e-07	-24.6328	7.58197e-08	-24.6328	6.47451e-08		-24.6342	3.89144e-05	-24.6342	0.000303651	-24.6342	1.83275e-05	-24.6342	9.17375e-05	-24.6342	0.000249013		-24.6346	5.02694e-05	-24.6346	0.000401021	-24.6346	6.44814e-05	-24.6346	0.000112927	-24.6346	0.00188
-24.6203	1.76895e-07	-24.6203	1.31237e-07	-24.6203	1.05581e-07	-24.6203	7.61845e-08	-24.6203	6.50638e-08		-24.6217	3.92843e-05	-24.6217	0.000306931	-24.6217	1.85231e-05	-24.6217	9.27541e-05	-24.6217	0.000251743		-24.6221	5.07575e-05	-24.6221	0.000405315	-24.6221	6.52011e-05	-24.6221	0.000114198	-24.6221	0.0019
-24.6078	1.77718e-07	-24.6078	1.31858e-07	-24.6078	1.06091e-07	-24.6078	7.65509e-08	-24.6078	6.5384e-08		-24.6092	3.96578e-05	-24.6092	0.000310248	-24.6092	1.87209e-05	-24.6092	9.37827e-05	-24.6092	0.000254503		-24.6096	5.12504e-05	-24.6096	0.000409655	-24.6096	6.59293e-05	-24.6096	0.000115484	-24.6096	0.00192
-24.5953	1.78546e-07	-24.5953	1.32481e-07	-24.5953	1.06603e-07	-24.5953	7.69189e-08	-24.5953	6.57056e-08		-24.5966	4.0035e-05	-24.5966	0.000313603	-24.5966	1.89211e-05	-24.5966	9.48235e-05	-24.5966	0.000257294		-24.5971	5.17482e-05	-24.5971	0.000414042	-24.5971	6.6666e-05	-24.5971	0.000116784	-24.5971	0.00194
-24.5828	1.79376e-07	-24.5828	1.33107e-07	-24.5828	1.07117e-07	-24.5828	7.72885e-08	-24.5828	6.60287e-08		-24.5841	4.04159e-05	-24.5841	0.000316994	-24.5841	1.91236e-05	-24.5841	9.58766e-05	-24.5841	0.000260114		-24.5846	5.22508e-05	-24.5846	0.000418476	-24.5846	6.74113e-05	-24.5846	0.000118099	-24.5846	0.00196
-24.5702	1.8021e-07	-24.5702	1.33736e-07	-24.5702	1.07633e-07	-24.5702	7.76596e-08	-24.5702	6.63532e-08		-24.5716	4.08005e-05	-24.5716	0.000320424	-24.5716	1.93285e-05	-24.5716	9.69425e-05	-24.5716	0.000262966		-24.5721	5.27584e-05	-24.5721	0.000422959	-24.5721	6.81654e-05	-24.5721	0.000119429	-24.5721	0.00198
-24.5577	1.81048e-07	-24.5577	1.34367e-07	-24.5577	1.08151e-07	-24.5577	7.80325e-08	-24.5577	6.66792e-08		-24.5591	4.11891e-05	-24.5591	0.000323894	-24.5591	1.95359e-05	-24.5591	9.80215e-05	-24.5591	0.00026585		-24.5595	5.32709e-05	-24.5595	0.000427491	-24.5595	6.89286e-05	-24.5595	0.000120774	-24.5595	0.002
-24.5452	1.81889e-07	-24.5452	1.35001e-07	-24.5452	1.08672e-07	-24.5452	7.84069e-08	-24.5452	6.70067e-08		-24.5466	4.15816e-05	-24.5466	0.000327403	-24.5466	1.97458e-05	-24.5466	9.91137e-05	-24.5466	0.000268765		-24.547	5.37885e-05	-24.547	0.000432073	-24.547	6.9701e-05	-24.547	0.000122136	-24.547	0.00202
-24.5327	1.82734e-07	-24.5327	1.35638e-07	-24.5327	1.09196e-07	-24.5327	7.87831e-08	-24.5327	6.73357e-08		-24.5341	4.19781e-05	-24.5341	0.000330953	-24.5341	1.99582e-05	-24.5341	0.000100219	-24.5341	0.000271712		-24.5345	5.4311e-05	-24.5345	0.000436706	-24.5345	7.04827e-05	-24.5345	0.000123512	-24.5345	0.00204
-24.5202	1.83582e-07	-24.5202	1.36278e-07	-24.5202	1.09721e-07	-24.5202	7.91608e-08	-24.5202	6.76662e-08		-24.5216	4.23785e-05	-24.5216	0.000334542	-24.5216	2.01731e-05	-24.5216	0.000101338	-24.5216	0.000274692		-24.522	5.48387e-05	-24.522	0.000441389	-24.522	7.12736e-05	-24.522	0.000124905	-24.522	0.00206
-24.5077	1.84434e-07	-24.5077	1.3692e-07	-24.5077	1.10249e-07	-24.5077	7.95402e-08	-24.5077	6.79982e-08		-24.5091	4.2783e-05	-24.5091	0.000338172	-24.5091	2.03905e-05	-24.5091	0.000102471	-24.5091	0.000277704		-24.5095	5.53714e-05	-24.5095	0.000446122	-24.5095	7.20738e-05	-24.5095	0.000126314	-24.5095	0.00208
-24.4952	1.85289e-07	-24.4952	1.37565e-07	-24.4952	1.10779e-07	-24.4952	7.99213e-08	-24.4952	6.83317e-08		-24.4966	4.31914e-05	-24.4966	0.000341843	-24.4966	2.06105e-05	-24.4966	0.000103616	-24.4966	0.000280748		-24.497	5.59092e-05	-24.497	0.000450906	-24.497	7.28834e-05	-24.497	0.000127738	-24.497	0.0021
-24.4827	1.86148e-07	-24.4827	1.38213e-07	-24.4827	1.11312e-07	-24.4827	8.0304e-08	-24.4827	6.86667e-08		-24.4841	4.36039e-05	-24.4841	0.000345555	-24.4841	2.08331e-05	-24.4841	0.000104776	-24.4841	0.000283825		-24.4845	5.64521e-05	-24.4845	0.000455742	-24.4845	7.37025e-05	-24.4845	0.000129179	-24.4845	0.00212
-24.4702	1.87011e-07	-24.4702	1.38863e-07	-24.4702	1.11847e-07	-24.4702	8.06884e-08	-24.4702	6.90032e-08		-24.4716	4.40205e-05	-24.4716	0.000349308	-24.4716	2.10582e-05	-24.4716	0.000105949	-24.4716	0.000286936		-24.472	5.70004e-05	-24.472	0.00046063	-24.472	7.45313e-05	-24.472	0.000130636	-24.472	0.00214
-24.4577	1.87877e-07	-24.4577	1.39517e-07	-24.4577	1.12384e-07	-24.4577	8.10745e-08	-24.4577	6.93413e-08		-24.4591	4.44414e-05	-24.4591	0.000353105	-24.4591	2.12862e-05	-24.4591	0.000107137	-24.4591	0.000290081		-24.4595	5.7554e-05	-24.4595	0.000465572	-24.4595	7.53701e-05	-24.4595	0.00013211	-24.4595	0.00216
-24.4452	1.88747e-07	-24.4452	1.40173e-07	-24.4452	1.12924e-07	-24.4452	8.14623e-08	-24.4452	6.9681e-08		-24.4466	4.48666e-05	-24.4466	0.000356946	-24.4466	2.15168e-05	-24.4466	0.00010834	-24.4466	0.000293261		-24.447	5.81131e-05	-24.447	0.000470569	-24.447	7.62191e-05	-24.447	0.000133602	-24.447	0.00218
-24.4326	1.89621e-07	-24.4326	1.40832e-07	-24.4326	1.13466e-07	-24.4326	8.18519e-08	-24.4326	7.00222e-08		-24.434	4.52961e-05	-24.434	0.00036083	-24.434	2.17503e-05	-24.434	0.000109558	-24.434	0.000296475		-24.4344	5.86776e-05	-24.4344	0.00047562	-24.4344	7.70783e-05	-24.4344	0.000135111	-24.4344	0.0022
-24.4201	1.90499e-07	-24.4201	1.41494e-07	-24.4201	1.14011e-07	-24.4201	8.22432e-08	-24.4201	7.0365e-08		-24.4215	4.573e-05	-24.4215	0.000364759	-24.4215	2.19865e-05	-24.4215	0.00011079	-24.4215	0.000299723		-24.4219	5.92476e-05	-24.4219	0.000480726	-24.4219	7.79477e-05	-24.4219	0.000136637	-24.4219	0.00223
-24.4076	1.9138e-07	-24.4076	1.42159e-07	-24.4076	1.14558e-07	-24.4076	8.26363e-08	-24.4076	7.07094e-08		-24.409	4.61682e-05	-24.409	0.000368732	-24.409	2.22255e-05	-24.409	0.000112037	-24.409	0.000303007		-24.4094	5.98232e-05	-24.4094	0.000485887	-24.4094	7.88274e-05	-24.4094	0.000138181	-24.4094	0.00225
-24.3951	1.92264e-07	-24.3951	1.42827e-07	-24.3951	1.15108e-07	-24.3951	8.30311e-08	-24.3951	7.10553e-08		-24.3965	4.66108e-05	-24.3965	0.000372749	-24.3965	2.24673e-05	-24.3965	0.000113299	-24.3965	0.000306326		-24.3969	6.04043e-05	-24.3969	0.000491103	-24.3969	7.97174e-05	-24.3969	0.000139742	-24.3969	0.00227
-24.3826	1.93153e-07	-24.3826	1.43498e-07	-24.3826	1.1566e-07	-24.3826	8.34276e-08	-24.3826	7.14028e-08		-24.384	4.70578e-05	-24.384	0.000376811	-24.384	2.27119e-05	-24.384	0.000114576	-24.384	0.000309681		-24.3844	6.09909e-05	-24.3844	0.000496375	-24.3844	8.06178e-05	-24.3844	0.000141321	-24.3844	0.00229
-24.3701	1.94045e-07	-24.3701	1.44171e-07	-24.3701	1.16214e-07	-24.3701	8.38259e-08	-24.3701	7.17519e-08		-24.3715	4.75093e-05	-24.3715	0.00038092	-24.3715	2.29595e-05	-24.3715	0.000115869	-24.3715	0.000313071		-24.3719	6.15833e-05	-24.3719	0.000501704	-24.3719	8.1529e-05	-24.3719	0.000142918	-24.3719	0.00231
-24.3576	1.94942e-07	-24.3576	1.44848e-07	-24.3576	1.16771e-07	-24.3576	8.4226e-08	-24.3576	7.21027e-08		-24.359	4.79655e-05	-24.359	0.000385075	-24.359	2.32101e-05	-24.359	0.000117177	-24.359	0.000316498		-24.3594	6.21815e-05	-24.3594	0.000507092	-24.3594	8.24513e-05	-24.3594	0.000144534	-24.3594	0.00234
-24.3451	1.95842e-07	-24.3451	1.45527e-07	-24.3451	1.17331e-07	-24.3451	8.46279e-08	-24.3451	7.24551e-08		-24.3465	4.84263e-05	-24.3465	0.000389278	-24.3465	2.34638e-05	-24.3465	0.000118502	-24.3465	0.000319961		-24.3469	6.27856e-05	-24.3469	0.000512538	-24.3469	8.33848e-05	-24.3469	0.000146168	-24.3469	0.00236
-24.3326	1.96746e-07	-24.3326	1.4621e-07	-24.3326	1.17893e-07	-24.3326	8.50316e-08	-24.3326	7.28092e-08		-24.334	4.88919e-05	-24.334	0.000393529	-24.334	2.37206e-05	-24.334	0.000119844	-24.334	0.000323461		-24.3344	6.33956e-05	-24.3344	0.000518043	-24.3344	8.43295e-05	-24.3344	0.000147822	-24.3344	0.00238
-24.3201	1.97653e-07	-24.3201	1.46895e-07	-24.3201	1.18457e-07	-24.3201	8.54372e-08	-24.3201	7.31648e-08		-24.3215	4.93622e-05	-24.3215	0.000397828	-24.3215	2.39806e-05	-24.3215	0.000121202	-24.3215	0.000326999		-24.3219	6.40116e-05	-24.3219	0.000523607	-24.3219	8.52855e-05	-24.3219	0.000149494	-24.3219	0.00241
-24.3076	1.98565e-07	-24.3076	1.47584e-07	-24.3076	1.19025e-07	-24.3076	8.58445e-08	-24.3076	7.35222e-08		-24.309	4.98372e-05	-24.309	0.000402176	-24.309	2.42436e-05	-24.309	0.000122576	-24.309	0.000330573		-24.3093	6.46335e-05	-24.3093	0.000529231	-24.3093	8.62528e-05	-24.3093	0.000151186	-24.3093	0.00243
-24.2951	1.9948e-07	-24.2951	1.48275e-07	-24.2951	1.19594e-07	-24.2951	8.62536e-08	-24.2951	7.38812e-08		-24.2965	5.03169e-05	-24.2965	0.000406572	-24.2965	2.45098e-05	-24.2965	0.000123967	-24.2965	0.000334185		-24.2968	6.52614e-05	-24.2968	0.000534915	-24.2968	8.72316e-05	-24.2968	0.000152897	-24.2968	0.00245
-24.2825	2.004e-07	-24.2825	1.4897e-07	-24.2825	1.20167e-07	-24.2825	8.66645e-08	-24.2825	7.42418e-08		-24.284	5.08015e-05	-24.284	0.000411017	-24.284	2.47791e-05	-24.284	0.000125374	-24.284	0.000337835		-24.2843	6.58954e-05	-24.2843	0.00054066	-24.2843	8.82218e-05	-24.2843	0.000154627	-24.2843	0.00247
-24.27	2.01323e-07	-24.27	1.49668e-07	-24.27	1.20742e-07	-24.27	8.70773e-08	-24.27	7.46041e-08		-24.2715	5.1291e-05	-24.2715	0.000415512	-24.2715	2.50517e-05	-24.2715	0.000126799	-24.2715	0.000341523		-24.2718	6.65355e-05	-24.2718	0.000546465	-24.2718	8.92238e-05	-24.2718	0.000156377	-24.2718	0.0025
-24.2575	2.0225e-07	-24.2575	1.50368e-07	-24.2575	1.21319e-07	-24.2575	8.7492e-08	-24.2575	7.49682e-08		-24.2589	5.17855e-05	-24.2589	0.000420058	-24.2589	2.53277e-05	-24.2589	0.000128242	-24.2589	0.000345249		-24.2593	6.71818e-05	-24.2593	0.000552334	-24.2593	9.0238e-05	-24.2593	0.000158147	-24.2593	0.00252
-24.245	2.03182e-07	-24.245	1.51072e-07	-24.245	1.21899e-07	-24.245	8.79085e-08	-24.245	7.53339e-08		-24.2464	5.22851e-05	-24.2464	0.000424657	-24.2464	2.56071e-05	-24.2464	0.000129702	-24.2464	0.000349015		-24.2468	6.78344e-05	-24.2468	0.000558266	-24.2468	9.12644e-05	-24.2468	0.000159938	-24.2468	0.00255
-24.2325	2.04117e-07	-24.2325	1.51779e-07	-24.2325	1.22482e-07	-24.2325	8.8327e-08	-24.2325	7.57014e-08		-24.2339	5.27897e-05	-24.2339	0.000429308	-24.2339	2.589e-05	-24.2339	0.000131181	-24.2339	0.000352819		-24.2343	6.84933e-05	-24.2343	0.000564262	-24.2343	9.23031e-05	-24.2343	0.00016175	-24.2343	0.00257
-24.22	2.05057e-07	-24.22	1.52489e-07	-24.22	1.23068e-07	-24.22	8.87473e-08	-24.22	7.60706e-08		-24.2214	5.32995e-05	-24.2214	0.000434011	-24.2214	2.61763e-05	-24.2214	0.000132678	-24.2214	0.000356663		-24.2218	6.91586e-05	-24.2218	0.000570321	-24.2218	9.33541e-05	-24.2218	0.000163583	-24.2218	0.00259
-24.2075	2.06e-07	-24.2075	1.53203e-07	-24.2075	1.23656e-07	-24.2075	8.91695e-08	-24.2075	7.64416e-08		-24.2089	5.38144e-05	-24.2089	0.000438767	-24.2089	2.64661e-05	-24.2089	0.000134193	-24.2089	0.000360546		-24.2093	6.98302e-05	-24.2093	0.000576445	-24.2093	9.44175e-05	-24.2093	0.000165436	-24.2093	0.00262
-24.195	2.06948e-07	-24.195	1.53919e-07	-24.195	1.24247e-07	-24.195	8.95936e-08	-24.195	7.68142e-08		-24.1964	5.43345e-05	-24.1964	0.000443576	-24.1964	2.67594e-05	-24.1964	0.000135726	-24.1964	0.000364469		-24.1968	7.05082e-05	-24.1968	0.000582634	-24.1968	9.54934e-05	-24.1968	0.000167311	-24.1968	0.00264
-24.1825	2.079e-07	-24.1825	1.54639e-07	-24.1825	1.24841e-07	-24.1825	9.00196e-08	-24.1825	7.71886e-08		-24.1839	5.48598e-05	-24.1839	0.000448438	-24.1839	2.70562e-05	-24.1839	0.000137277	-24.1839	0.000368431		-24.1842	7.11926e-05	-24.1842	0.000588888	-24.1842	9.65818e-05	-24.1842	0.000169206	-24.1842	0.00267
-24.17	2.08856e-07	-24.17	1.55361e-07	-24.17	1.25437e-07	-24.17	9.04475e-08	-24.17	7.75648e-08		-24.1714	5.53904e-05	-24.1714	0.000453355	-24.1714	2.73566e-05	-24.1714	0.000138848	-24.1714	0.000372435		-24.1717	7.18837e-05	-24.1717	0.000595207	-24.1717	9.76832e-05	-24.1717	0.000171123	-24.1717	0.00269
-24.1575	2.09816e-07	-24.1575	1.56088e-07	-24.1575	1.26036e-07	-24.1575	9.08774e-08	-24.1575	7.79428e-08		-24.1589	5.59264e-05	-24.1589	0.000458328	-24.1589	2.76607e-05	-24.1589	0.000140438	-24.1589	0.000376478		-24.1592	7.25815e-05	-24.1592	0.000601595	-24.1592	9.87979e-05	-24.1592	0.000173063	-24.1592	0.00271
-24.1449	2.1078e-07	-24.1449	1.56817e-07	-24.1449	1.26638e-07	-24.1449	9.13093e-08	-24.1449	7.83226e-08		-24.1464	5.64679e-05	-24.1464	0.000463357	-24.1464	2.79687e-05	-24.1464	0.000142047	-24.1464	0.000380563		-24.1467	7.32862e-05	-24.1467	0.000608051	-24.1467	9.99262e-05	-24.1467	0.000175025	-24.1467	0.00274
-24.1324	2.11749e-07	-24.1324	1.5755e-07	-24.1324	1.27243e-07	-24.1324	9.17432e-08	-24.1324	7.87042e-08		-24.1339	5.70149e-05	-24.1339	0.000468443	-24.1339	2.82804e-05	-24.1339	0.000143677	-24.1339	0.000384689		-24.1342	7.39978e-05	-24.1342	0.000614575	-24.1342	0.000101068	-24.1342	0.000177009	-24.1342	0.00276
-24.1199	2.12722e-07	-24.1199	1.58286e-07	-24.1199	1.2785e-07	-24.1199	9.2179e-08	-24.1199	7.90876e-08		-24.1214	5.75674e-05	-24.1214	0.000473585	-24.1214	2.8596e-05	-24.1214	0.000145327	-24.1214	0.000388856		-24.1217	7.47162e-05	-24.1217	0.000621168	-24.1217	0.000102223	-24.1217	0.000179016	-24.1217	0.00279
-24.1074	2.13699e-07	-24.1074	1.59025e-07	-24.1074	1.28461e-07	-24.1074	9.26169e-08	-24.1074	7.94728e-08		-24.1089	5.81255e-05	-24.1089	0.000478785	-24.1089	2.89154e-05	-24.1089	0.000146996	-24.1089	0.000393065		-24.1092	7.54416e-05	-24.1092	0.000627831	-24.1092	0.000103392	-24.1092	0.000181046	-24.1092	0.00281
-24.0949	2.1468e-07	-24.0949	1.59767e-07	-24.0949	1.29074e-07	-24.0949	9.30567e-08	-24.0949	7.98598e-08		-24.0964	5.86892e-05	-24.0964	0.000484042	-24.0964	2.92386e-05	-24.0964	0.000148686	-24.0964	0.000397316		-24.0967	7.6174e-05	-24.0967	0.000634563	-24.0967	0.000104575	-24.0967	0.000183099	-24.0967	0.00284
-24.0824	2.15666e-07	-24.0824	1.60513e-07	-24.0824	1.2969e-07	-24.0824	9.34986e-08	-24.0824	8.02487e-08		-24.0838	5.92584e-05	-24.0838	0.000489357	-24.0838	2.95657e-05	-24.0838	0.000150396	-24.0838	0.000401609		-24.0842	7.69134e-05	-24.0842	0.000641365	-24.0842	0.000105772	-24.0842	0.000185174	-24.0842	0.00287
-24.0699	2.16656e-07	-24.0699	1.61263e-07	-24.0699	1.30309e-07	-24.0699	9.39425e-08	-24.0699	8.06394e-08		-24.0713	5.98334e-05	-24.0713	0.000494731	-24.0713	2.98968e-05	-24.0713	0.000152127	-24.0713	0.000405945		-24.0717	7.76599e-05	-24.0717	0.000648238	-24.0717	0.000106983	-24.0717	0.000187273	-24.0717	0.00289
-24.0574	2.17651e-07	-24.0574	1.62015e-07	-24.0574	1.3093e-07	-24.0574	9.43884e-08	-24.0574	8.1032e-08		-24.0588	6.04145e-05	-24.0588	0.000500166	-24.0588	3.02321e-05	-24.0588	0.000153879	-24.0588	0.000410322		-24.0591	7.84136e-05	-24.0591	0.000655185	-24.0591	0.000108209	-24.0591	0.000189397	-24.0591	0.00292
-24.0449	2.1865e-07	-24.0449	1.62771e-07	-24.0449	1.31555e-07	-24.0449	9.48365e-08	-24.0449	8.14264e-08		-24.0463	6.10016e-05	-24.0463	0.000505661	-24.0463	3.05715e-05	-24.0463	0.000155653	-24.0463	0.000414743		-24.0466	7.91746e-05	-24.0466	0.000662204	-24.0466	0.000109449	-24.0466	0.000191544	-24.0466	0.00294
-24.0324	2.19653e-07	-24.0324	1.63531e-07	-24.0324	1.32183e-07	-24.0324	9.52866e-08	-24.0324	8.18228e-08		-24.0338	6.15948e-05	-24.0338	0.000511218	-24.0338	3.09152e-05	-24.0338	0.000157449	-24.0338	0.000419206		-24.0341	7.99428e-05	-24.0341	0.000669297	-24.0341	0.000110704	-24.0341	0.000193717	-24.0341	0.00297
-24.0199	2.20661e-07	-24.0199	1.64294e-07	-24.0199	1.32813e-07	-24.0199	9.57388e-08	-24.0199	8.22211e-08		-24.0213	6.21941e-05	-24.0213	0.000516836	-24.0213	3.12631e-05	-24.0213	0.000159267	-24.0213	0.000423713		-24.0216	8.07185e-05	-24.0216	0.000676464	-24.0216	0.000111975	-24.0216	0.000195913	-24.0216	0.003
-24.0074	2.21673e-07	-24.0074	1.65061e-07	-24.0074	1.33447e-07	-24.0074	9.61931e-08	-24.0074	8.26212e-08		-24.0088	6.27995e-05	-24.0088	0.000522516	-24.0088	3.16152e-05	-24.0088	0.000161107	-24.0088	0.000428263		-24.0091	8.15014e-05	-24.0091	0.000683706	-24.0091	0.00011326	-24.0091	0.000198135	-24.0091	0.00302
-23.9948	2.2269e-07	-23.9948	1.6583e-07	-23.9948	1.34083e-07	-23.9948	9.66494e-08	-23.9948	8.30233e-08		-23.9963	6.34111e-05	-23.9963	0.000528259	-23.9963	3.19716e-05	-23.9963	0.000162969	-23.9963	0.000432857		-23.9966	8.22919e-05	-23.9966	0.000691022	-23.9966	0.000114561	-23.9966	0.000200382	-23.9966	0.00305
-23.9823	2.23711e-07	-23.9823	1.66604e-07	-23.9823	1.34723e-07	-23.9823	9.71079e-08	-23.9823	8.34273e-08		-23.9838	6.40289e-05	-23.9838	0.000534064	-23.9838	3.23323e-05	-23.9838	0.000164854	-23.9838	0.000437494		-23.9841	8.30897e-05	-23.9841	0.000698413	-23.9841	0.000115877	-23.9841	0.000202654	-23.9841	0.00307
-23.9698	2.24737e-07	-23.9698	1.67381e-07	-23.9698	1.35365e-07	-23.9698	9.75685e-08	-23.9698	8.38332e-08		-23.9713	6.4653e-05	-23.9713	0.000539932	-23.9713	3.26974e-05	-23.9713	0.000166761	-23.9713	0.000442176		-23.9716	8.38951e-05	-23.9716	0.000705881	-23.9716	0.000117209	-23.9716	0.000204951	-23.9716	0.0031
-23.9573	2.25767e-07	-23.9573	1.68161e-07	-23.9573	1.36011e-07	-23.9573	9.80313e-08	-23.9573	8.42411e-08		-23.9588	6.52835e-05	-23.9588	0.000545866	-23.9588	3.30671e-05	-23.9588	0.000168692	-23.9588	0.000446902		-23.9591	8.47084e-05	-23.9591	0.000713427	-23.9591	0.000118556	-23.9591	0.000207274	-23.9591	0.00313
-23.9448	2.26803e-07	-23.9448	1.68946e-07	-23.9448	1.36659e-07	-23.9448	9.84962e-08	-23.9448	8.4651e-08		-23.9463	6.59206e-05	-23.9463	0.000551865	-23.9463	3.34415e-05	-23.9463	0.000170647	-23.9463	0.000451672		-23.9466	8.55296e-05	-23.9466	0.000721051	-23.9466	0.00011992	-23.9466	0.000209624	-23.9466	0.00315
-23.9323	2.27843e-07	-23.9323	1.69733e-07	-23.9323	1.37311e-07	-23.9323	9.89633e-08	-23.9323	8.50629e-08		-23.9338	6.65641e-05	-23.9338	0.00055793	-23.9338	3.38205e-05	-23.9338	0.000172625	-23.9338	0.000456486		-23.934	8.63586e-05	-23.934	0.000728754	-23.934	0.0001213	-23.934	0.000212001	-23.934	0.00318
-23.9198	2.28887e-07	-23.9198	1.70525e-07	-23.9198	1.37966e-07	-23.9198	9.94326e-08	-23.9198	8.54769e-08		-23.9213	6.72142e-05	-23.9213	0.000564061	-23.9213	3.42042e-05	-23.9213	0.000174628	-23.9213	0.000461345		-23.9215	8.71956e-05	-23.9215	0.000736535	-23.9215	0.000122697	-23.9215	0.000214404	-23.9215	0.00321
-23.9073	2.29937e-07	-23.9073	1.7132e-07	-23.9073	1.38624e-07	-23.9073	9.99041e-08	-23.9073	8.58928e-08		-23.9087	6.78709e-05	-23.9087	0.000570259	-23.9087	3.45925e-05	-23.9087	0.000176655	-23.9087	0.000466249		-23.909	8.80405e-05	-23.909	0.000744397	-23.909	0.00012411	-23.909	0.000216833	-23.909	0.00324
-23.8948	2.30991e-07	-23.8948	1.72119e-07	-23.8948	1.39285e-07	-23.8948	1.00378e-07	-23.8948	8.63108e-08		-23.8962	6.85342e-05	-23.8962	0.000576523	-23.8962	3.49857e-05	-23.8962	0.000178706	-23.8962	0.000471198		-23.8965	8.88935e-05	-23.8965	0.000752338	-23.8965	0.00012554	-23.8965	0.00021929	-23.8965	0.00326
-23.8823	2.32049e-07	-23.8823	1.72921e-07	-23.8823	1.39949e-07	-23.8823	1.00854e-07	-23.8823	8.67307e-08		-23.8837	6.92042e-05	-23.8837	0.000582855	-23.8837	3.53835e-05	-23.8837	0.000180781	-23.8837	0.000476192		-23.884	8.97545e-05	-23.884	0.00076036	-23.884	0.000126987	-23.884	0.000221774	-23.884	0.00329
-23.8698	2.33113e-07	-23.8698	1.73727e-07	-23.8698	1.40617e-07	-23.8698	1.01332e-07	-23.8698	8.71527e-08		-23.8712	6.98809e-05	-23.8712	0.000589255	-23.8712	3.57862e-05	-23.8712	0.000182882	-23.8712	0.000481232		-23.8715	9.06237e-05	-23.8715	0.000768463	-23.8715	0.00012845	-23.8715	0.000224285	-23.8715	0.00332
-23.8573	2.34182e-07	-23.8573	1.74537e-07	-23.8573	1.41287e-07	-23.8573	1.01812e-07	-23.8573	8.75768e-08		-23.8587	7.05645e-05	-23.8587	0.000595725	-23.8587	3.6194e-05	-23.8587	0.000185008	-23.8587	0.000486317		-23.859	9.15014e-05	-23.859	0.000776649	-23.859	0.000129931	-23.859	0.000226825	-23.859	0.00335
-23.8447	2.35255e-07	-23.8447	1.7535e-07	-23.8447	1.41961e-07	-23.8447	1.02295e-07	-23.8447	8.8003e-08		-23.8462	7.12551e-05	-23.8462	0.000602265	-23.8462	3.66069e-05	-23.8462	0.00018716	-23.8462	0.000491447		-23.8465	9.23876e-05	-23.8465	0.000784919	-23.8465	0.00013143	-23.8465	0.000229393	-23.8465	0.00338
-23.8322	2.36333e-07	-23.8322	1.76168e-07	-23.8322	1.42638e-07	-23.8322	1.0278e-07	-23.8322	8.84313e-08		-23.8337	7.19526e-05	-23.8337	0.000608876	-23.8337	3.7025e-05	-23.8337	0.000189338	-23.8337	0.000496622		-23.834	9.32823e-05	-23.834	0.000793273	-23.834	0.000132947	-23.834	0.00023199	-23.834	0.0034
-23.8197	2.37417e-07	-23.8197	1.76989e-07	-23.8197	1.43319e-07	-23.8197	1.03267e-07	-23.8197	8.88617e-08		-23.8212	7.26572e-05	-23.8212	0.000615557	-23.8212	3.74482e-05	-23.8212	0.000191542	-23.8212	0.000501844		-23.8215	9.41856e-05	-23.8215	0.00080171	-23.8215	0.000134481	-23.8215	0.000234615	-23.8215	0.00343
-23.8072	2.38505e-07	-23.8072	1.77814e-07	-23.8072	1.44002e-07	-23.8072	1.03757e-07	-23.8072	8.92942e-08		-23.8087	7.33689e-05	-23.8087	0.00062231	-23.8087	3.78765e-05	-23.8087	0.000193773	-23.8087	0.000507111		-23.8089	9.50975e-05	-23.8089	0.000810233	-23.8089	0.000136033	-23.8089	0.000237269	-23.8089	0.00346
-23.7947	2.39598e-07	-23.7947	1.78643e-07	-23.7947	1.44689e-07	-23.7947	1.04248e-07	-23.7947	8.97288e-08		-23.7962	7.40876e-05	-23.7962	0.000629134	-23.7962	3.83101e-05	-23.7962	0.000196031	-23.7962	0.000512425		-23.7964	9.6018e-05	-23.7964	0.000818841	-23.7964	0.000137604	-23.7964	0.000239952	-23.7964	0.00349
-23.7822	2.40696e-07	-23.7822	1.79476e-07	-23.7822	1.45379e-07	-23.7822	1.04743e-07	-23.7822	9.01656e-08		-23.7837	7.48134e-05	-23.7837	0.000636031	-23.7837	3.87489e-05	-23.7837	0.000198315	-23.7837	0.000517785		-23.7839	9.69473e-05	-23.7839	0.000827535	-23.7839	0.000139193	-23.7839	0.000242665	-23.7839	0.00352
-23.7697	2.41799e-07	-23.7697	1.80313e-07	-23.7697	1.46073e-07	-23.7697	1.05239e-07	-23.7697	9.06044e-08		-23.7712	7.55466e-05	-23.7712	0.000643	-23.7712	3.9193e-05	-23.7712	0.000200626	-23.7712	0.000523191		-23.7714	9.78854e-05	-23.7714	0.000836316	-23.7714	0.0001408	-23.7714	0.000245407	-23.7714	0.00355
-23.7572	2.42907e-07	-23.7572	1.81153e-07	-23.7572	1.4677e-07	-23.7572	1.05738e-07	-23.7572	9.10455e-08		-23.7587	7.62872e-05	-23.7587	0.000650045	-23.7587	3.96427e-05	-23.7587	0.000202965	-23.7587	0.000528643		-23.7589	9.88326e-05	-23.7589	0.000845185	-23.7589	0.000142426	-23.7589	0.00024818	-23.7589	0.00357
-23.7447	2.44021e-07	-23.7447	1.81998e-07	-23.7447	1.4747e-07	-23.7447	1.06239e-07	-23.7447	9.14888e-08		-23.7461	7.70355e-05	-23.7461	0.000657163	-23.7461	4.0098e-05	-23.7461	0.000205333	-23.7461	0.000534141		-23.7464	9.97889e-05	-23.7464	0.000854143	-23.7464	0.000144072	-23.7464	0.000250984	-23.7464	0.0036
-23.7322	2.45139e-07	-23.7322	1.82847e-07	-23.7322	1.48174e-07	-23.7322	1.06743e-07	-23.7322	9.19343e-08		-23.7336	7.77913e-05	-23.7336	0.000664358	-23.7336	4.05589e-05	-23.7336	0.000207728	-23.7336	0.000539684		-23.7339	0.000100754	-23.7339	0.00086319	-23.7339	0.000145736	-23.7339	0.000253818	-23.7339	0.00363
-23.7197	2.46263e-07	-23.7197	1.837e-07	-23.7197	1.48881e-07	-23.7197	1.07249e-07	-23.7197	9.23821e-08		-23.7211	7.85549e-05	-23.7211	0.000671628	-23.7211	4.10255e-05	-23.7211	0.000210153	-23.7211	0.000545274		-23.7214	0.000101729	-23.7214	0.000872327	-23.7214	0.000147421	-23.7214	0.000256685	-23.7214	0.00366
-23.7071	2.47392e-07	-23.7071	1.84556e-07	-23.7071	1.49592e-07	-23.7071	1.07758e-07	-23.7071	9.28321e-08		-23.7086	7.93261e-05	-23.7086	0.000678974	-23.7086	4.14978e-05	-23.7086	0.000212606	-23.7086	0.00055091		-23.7089	0.000102713	-23.7089	0.000881554	-23.7089	0.000149125	-23.7089	0.000259582	-23.7089	0.00369
-23.6946	2.48526e-07	-23.6946	1.85417e-07	-23.6946	1.50306e-07	-23.6946	1.08269e-07	-23.6946	9.32843e-08		-23.6961	8.0105e-05	-23.6961	0.000686397	-23.6961	4.19757e-05	-23.6961	0.000215088	-23.6961	0.000556593		-23.6964	0.000103706	-23.6964	0.000890871	-23.6964	0.000150848	-23.6964	0.000262511	-23.6964	0.00372
-23.6821	2.49666e-07	-23.6821	1.86282e-07	-23.6821	1.51024e-07	-23.6821	1.08783e-07	-23.6821	9.37387e-08		-23.6836	8.08917e-05	-23.6836	0.000693897	-23.6836	4.24594e-05	-23.6836	0.000217598	-23.6836	0.000562324		-23.6838	0.000104709	-23.6838	0.000900281	-23.6838	0.000152591	-23.6838	0.000265472	-23.6838	0.00375
-23.6696	2.5081e-07	-23.6696	1.87151e-07	-23.6696	1.51745e-07	-23.6696	1.09299e-07	-23.6696	9.41954e-08		-23.6711	8.16864e-05	-23.6711	0.000701474	-23.6711	4.29489e-05	-23.6711	0.000220139	-23.6711	0.000568101		-23.6713	0.000105721	-23.6713	0.000909782	-23.6713	0.000154355	-23.6713	0.000268464	-23.6713	0.00378
-23.6571	2.51961e-07	-23.6571	1.88024e-07	-23.6571	1.5247e-07	-23.6571	1.09817e-07	-23.6571	9.46544e-08		-23.6586	8.24891e-05	-23.6586	0.00070913	-23.6586	4.34445e-05	-23.6586	0.000222709	-23.6586	0.000573923		-23.6588	0.000106743	-23.6588	0.000919375	-23.6588	0.000156138	-23.6588	0.000271489	-23.6588	0.00381
-23.6446	2.53116e-07	-23.6446	1.88902e-07	-23.6446	1.53198e-07	-23.6446	1.10338e-07	-23.6446	9.51158e-08		-23.6461	8.33001e-05	-23.6461	0.000716865	-23.6461	4.39463e-05	-23.6461	0.000225309	-23.6461	0.000579792		-23.6463	0.000107775	-23.6463	0.000929062	-23.6463	0.000157942	-23.6463	0.000274547	-23.6463	0.00384
-23.6321	2.54277e-07	-23.6321	1.89783e-07	-23.6321	1.5393e-07	-23.6321	1.10862e-07	-23.6321	9.55795e-08		-23.6336	8.41194e-05	-23.6336	0.000724679	-23.6336	4.44543e-05	-23.6336	0.00022794	-23.6336	0.000585707		-23.6338	0.000108816	-23.6338	0.000938843	-23.6338	0.000159767	-23.6338	0.000277637	-23.6338	0.00387
-23.6196	2.55444e-07	-23.6196	1.90669e-07	-23.6196	1.54666e-07	-23.6196	1.11388e-07	-23.6196	9.60455e-08		-23.6211	8.49469e-05	-23.6211	0.000732574	-23.6211	4.49685e-05	-23.6211	0.000230601	-23.6211	0.000591669		-23.6213	0.000109868	-23.6213	0.000948717	-23.6213	0.000161612	-23.6213	0.000280761	-23.6213	0.0039
-23.6071	2.56616e-07	-23.6071	1.9156e-07	-23.6071	1.55405e-07	-23.6071	1.11917e-07	-23.6071	9.65139e-08		-23.6086	8.57828e-05	-23.6086	0.000740548	-23.6086	4.54889e-05	-23.6086	0.000233293	-23.6086	0.000597677		-23.6088	0.000110929	-23.6088	0.000958687	-23.6088	0.000163479	-23.6088	0.000283917	-23.6088	0.00393
-23.5946	2.57793e-07	-23.5946	1.92454e-07	-23.5946	1.56148e-07	-23.5946	1.12448e-07	-23.5946	9.69847e-08		-23.5961	8.66271e-05	-23.5961	0.000748604	-23.5961	4.60155e-05	-23.5961	0.000236016	-23.5961	0.000603732		-23.5963	0.000112	-23.5963	0.000968752	-23.5963	0.000165366	-23.5963	0.000287107	-23.5963	0.00396
-23.5821	2.58976e-07	-23.5821	1.93353e-07	-23.5821	1.56895e-07	-23.5821	1.12982e-07	-23.5821	9.74578e-08		-23.5836	8.74797e-05	-23.5836	0.000756741	-23.5836	4.65485e-05	-23.5836	0.000238769	-23.5836	0.000609835		-23.5838	0.000113081	-23.5838	0.000978913	-23.5838	0.000167274	-23.5838	0.000290331	-23.5838	0.00399
-23.5696	2.60165e-07	-23.5696	1.94256e-07	-23.5696	1.57645e-07	-23.5696	1.13518e-07	-23.5696	9.79332e-08		-23.571	8.83409e-05	-23.571	0.000764959	-23.571	4.70879e-05	-23.571	0.000241555	-23.571	0.000615985		-23.5713	0.000114173	-23.5713	0.00098917	-23.5713	0.000169204	-23.5713	0.000293588	-23.5713	0.00402
-23.557	2.61359e-07	-23.557	1.95163e-07	-23.557	1.58399e-07	-23.557	1.14057e-07	-23.557	9.84111e-08		-23.5585	8.92108e-05	-23.5585	0.000773262	-23.5585	4.7634e-05	-23.5585	0.000244373	-23.5585	0.000622181		-23.5587	0.000115274	-23.5587	0.000999524	-23.5587	0.000171155	-23.5587	0.00029688	-23.5587	0.00406
-23.5445	2.62559e-07	-23.5445	1.96075e-07	-23.5445	1.59157e-07	-23.5445	1.14599e-07	-23.5445	9.88914e-08		-23.546	9.00896e-05	-23.546	0.000781649	-23.546	4.81869e-05	-23.546	0.000247223	-23.546	0.000628423		-23.5462	0.000116387	-23.5462	0.00101	-23.5462	0.000173128	-23.5462	0.000300207	-23.5462	0.00409
-23.532	2.63765e-07	-23.532	1.96991e-07	-23.532	1.59918e-07	-23.532	1.15143e-07	-23.532	9.93742e-08		-23.5335	9.09773e-05	-23.5335	0.00079012	-23.5335	4.87466e-05	-23.5335	0.000250107	-23.5335	0.00063471		-23.5337	0.00011751	-23.5337	0.00102	-23.5337	0.000175124	-23.5337	0.000303569	-23.5337	0.00412
-23.5195	2.64976e-07	-23.5195	1.97911e-07	-23.5195	1.60684e-07	-23.5195	1.1569e-07	-23.5195	9.98594e-08		-23.521	9.18738e-05	-23.521	0.000798677	-23.521	4.93132e-05	-23.521	0.000253024	-23.521	0.000641045		-23.5212	0.000118643	-23.5212	0.00103	-23.5212	0.000177141	-23.5212	0.000306966	-23.5212	0.00415
-23.507	2.66192e-07	-23.507	1.98836e-07	-23.507	1.61453e-07	-23.507	1.1624e-07	-23.507	1.00347e-07		-23.5085	9.27794e-05	-23.5085	0.000807319	-23.5085	4.98866e-05	-23.5085	0.000255974	-23.5085	0.000647426		-23.5087	0.000119788	-23.5087	0.00104	-23.5087	0.000179181	-23.5087	0.000310399	-23.5087	0.00418
-23.4945	2.67415e-07	-23.4945	1.99765e-07	-23.4945	1.62226e-07	-23.4945	1.16792e-07	-23.4945	1.00837e-07		-23.496	9.36939e-05	-23.496	0.000816048	-23.496	5.0467e-05	-23.496	0.000258958	-23.496	0.000653855		-23.4962	0.000120943	-23.4962	0.00105	-23.4962	0.000181243	-23.4962	0.000313867	-23.4962	0.00421
-23.482	2.68643e-07	-23.482	2.00699e-07	-23.482	1.63003e-07	-23.482	1.17347e-07	-23.482	1.0133e-07		-23.4835	9.46174e-05	-23.4835	0.000824863	-23.4835	5.10543e-05	-23.4835	0.000261975	-23.4835	0.00066033		-23.4837	0.000122109	-23.4837	0.00106	-23.4837	0.000183328	-23.4837	0.000317371	-23.4837	0.00424
-23.4695	2.69877e-07	-23.4695	2.01637e-07	-23.4695	1.63783e-07	-23.4695	1.17905e-07	-23.4695	1.01825e-07		-23.471	9.55501e-05	-23.471	0.000833765	-23.471	5.16486e-05	-23.471	0.000265027	-23.471	0.000666853		-23.4712	0.000123286	-23.4712	0.00107	-23.4712	0.000185435	-23.4712	0.000320912	-23.4712	0.00428
-23.457	2.71117e-07	-23.457	2.0258e-07	-23.457	1.64568e-07	-23.457	1.18465e-07	-23.457	1.02322e-07		-23.4585	9.64922e-05	-23.4585	0.000842754	-23.4585	5.22502e-05	-23.4585	0.000268113	-23.4585	0.000673421		-23.4587	0.000124473	-23.4587	0.00109	-23.4587	0.000187566	-23.4587	0.000324488	-23.4587	0.00431
-23.4445	2.72363e-07	-23.4445	2.03528e-07	-23.4445	1.65357e-07	-23.4445	1.19029e-07	-23.4445	1.02823e-07		-23.446	9.74436e-05	-23.446	0.00085183	-23.446	5.28592e-05	-23.446	0.000271233	-23.446	0.000680034		-23.4462	0.000125673	-23.4462	0.0011	-23.4462	0.000189719	-23.4462	0.000328102	-23.4462	0.00434
-23.432	2.73616e-07	-23.432	2.04481e-07	-23.432	1.6615e-07	-23.432	1.19595e-07	-23.432	1.03326e-07		-23.4335	9.84045e-05	-23.4335	0.000860994	-23.4335	5.34755e-05	-23.4335	0.000274388	-23.4335	0.000686692		-23.4336	0.000126883	-23.4336	0.00111	-23.4336	0.000191897	-23.4336	0.000331752	-23.4336	0.00437
-23.4194	2.74875e-07	-23.4194	2.05438e-07	-23.4194	1.66947e-07	-23.4194	1.20164e-07	-23.4194	1.03831e-07		-23.421	9.93749e-05	-23.421	0.000870247	-23.421	5.40991e-05	-23.421	0.000277578	-23.421	0.000693397		-23.4211	0.000128105	-23.4211	0.00112	-23.4211	0.000194097	-23.4211	0.00033544	-23.4211	0.00441
-23.4069	2.7614e-07	-23.4069	2.06401e-07	-23.4069	1.67748e-07	-23.4069	1.20736e-07	-23.4069	1.0434e-07		-23.4085	0.000100355	-23.4085	0.000879588	-23.4085	5.47302e-05	-23.4085	0.000280803	-23.4085	0.000700147		-23.4086	0.000129338	-23.4086	0.00113	-23.4086	0.000196321	-23.4086	0.000339165	-23.4086	0.00444
-23.3944	2.77412e-07	-23.3944	2.07368e-07	-23.3944	1.68554e-07	-23.3944	1.21311e-07	-23.3944	1.04851e-07		-23.3959	0.000101344	-23.3959	0.000889019	-23.3959	5.53687e-05	-23.3959	0.000284063	-23.3959	0.000706944		-23.3961	0.000130583	-23.3961	0.00114	-23.3961	0.000198569	-23.3961	0.000342928	-23.3961	0.00447
-23.3819	2.7869e-07	-23.3819	2.0834e-07	-23.3819	1.69363e-07	-23.3819	1.21889e-07	-23.3819	1.05364e-07		-23.3834	0.000102343	-23.3834	0.000898539	-23.3834	5.60147e-05	-23.3834	0.000287359	-23.3834	0.000713788		-23.3836	0.000131839	-23.3836	0.00115	-23.3836	0.000200841	-23.3836	0.000346728	-23.3836	0.0045
-23.3694	2.79974e-07	-23.3694	2.09318e-07	-23.3694	1.70177e-07	-23.3694	1.2247e-07	-23.3694	1.05881e-07		-23.3709	0.000103352	-23.3709	0.00090815	-23.3709	5.66684e-05	-23.3709	0.000290691	-23.3709	0.000720678		-23.3711	0.000133107	-23.3711	0.00117	-23.3711	0.000203137	-23.3711	0.000350566	-23.3711	0.00454
-23.3569	2.81267e-07	-23.3569	2.10301e-07	-23.3569	1.70996e-07	-23.3569	1.23055e-07	-23.3569	1.064e-07		-23.3584	0.000104371	-23.3584	0.000917851	-23.3584	5.73299e-05	-23.3584	0.000294059	-23.3584	0.000727613		-23.3586	0.000134386	-23.3586	0.00118	-23.3586	0.000205457	-23.3586	0.000354443	-23.3586	0.00457
-23.3444	2.82567e-07	-23.3444	2.1129e-07	-23.3444	1.7182e-07	-23.3444	1.23643e-07	-23.3444	1.06923e-07		-23.3459	0.0001054	-23.3459	0.000927643	-23.3459	5.79993e-05	-23.3459	0.000297463	-23.3459	0.000734592		-23.3461	0.000135678	-23.3461	0.00119	-23.3461	0.000207802	-23.3461	0.000358359	-23.3461	0.0046
-23.3319	2.83876e-07	-23.3319	2.12285e-07	-23.3319	1.72649e-07	-23.3319	1.24234e-07	-23.3319	1.07449e-07		-23.3334	0.000106439	-23.3334	0.000937527	-23.3334	5.86767e-05	-23.3334	0.000300904	-23.3334	0.000741616		-23.3336	0.000136982	-23.3336	0.0012	-23.3336	0.000210171	-23.3336	0.000362313	-23.3336	0.00464
-23.3194	2.85192e-07	-23.3194	2.13286e-07	-23.3194	1.73483e-07	-23.3194	1.24829e-07	-23.3194	1.07977e-07		-23.3209	0.000107489	-23.3209	0.000947502	-23.3209	5.93621e-05	-23.3209	0.000304382	-23.3209	0.000748685		-23.3211	0.000138298	-23.3211	0.00122	-23.3211	0.000212564	-23.3211	0.000366306	-23.3211	0.00467
-23.3069	2.86516e-07	-23.3069	2.14293e-07	-23.3069	1.74322e-07	-23.3069	1.25427e-07	-23.3069	1.08509e-07		-23.3084	0.000108548	-23.3084	0.00095757	-23.3084	6.00555e-05	-23.3084	0.000307897	-23.3084	0.000755799		-23.3085	0.000139627	-23.3085	0.00123	-23.3085	0.000214983	-23.3085	0.000370339	-23.3085	0.00471
-23.2944	2.87847e-07	-23.2944	2.15306e-07	-23.2944	1.75165e-07	-23.2944	1.26028e-07	-23.2944	1.09044e-07		-23.2959	0.000109618	-23.2959	0.000967731	-23.2959	6.0757e-05	-23.2959	0.000311449	-23.2959	0.00076296		-23.296	0.000140968	-23.296	0.00124	-23.296	0.000217426	-23.296	0.000374411	-23.296	0.00474
-23.2819	2.89187e-07	-23.2819	2.16325e-07	-23.2819	1.76014e-07	-23.2819	1.26633e-07	-23.2819	1.09582e-07		-23.2834	0.000110699	-23.2834	0.000977985	-23.2834	6.14666e-05	-23.2834	0.000315039	-23.2834	0.000770166		-23.2835	0.000142321	-23.2835	0.00125	-23.2835	0.000219895	-23.2835	0.000378523	-23.2835	0.00477
-23.2693	2.90535e-07	-23.2693	2.1735e-07	-23.2693	1.76868e-07	-23.2693	1.27242e-07	-23.2693	1.10124e-07		-23.2709	0.00011179	-23.2709	0.000988333	-23.2709	6.21845e-05	-23.2709	0.000318667	-23.2709	0.000777419		-23.271	0.000143686	-23.271	0.00127	-23.271	0.000222389	-23.271	0.000382675	-23.271	0.00481
-23.2568	2.91892e-07	-23.2568	2.18382e-07	-23.2568	1.77728e-07	-23.2568	1.27854e-07	-23.2568	1.10669e-07		-23.2584	0.000112891	-23.2584	0.000998775	-23.2584	6.29109e-05	-23.2584	0.000322333	-23.2584	0.000784715		-23.2585	0.000145065	-23.2585	0.00128	-23.2585	0.000224908	-23.2585	0.000386867	-23.2585	0.00484
-23.2443	2.93259e-07	-23.2443	2.19421e-07	-23.2443	1.78593e-07	-23.2443	1.28471e-07	-23.2443	1.11217e-07		-23.2459	0.000114004	-23.2459	0.00101	-23.2459	6.36458e-05	-23.2459	0.000326036	-23.2459	0.000792055		-23.246	0.000146456	-23.246	0.00129	-23.246	0.000227453	-23.246	0.000391099	-23.246	0.00488
-23.2318	2.94634e-07	-23.2318	2.20467e-07	-23.2318	1.79464e-07	-23.2318	1.29091e-07	-23.2318	1.11769e-07		-23.2333	0.000115127	-23.2333	0.00102	-23.2333	6.43893e-05	-23.2333	0.000329778	-23.2333	0.000799439		-23.2335	0.000147861	-23.2335	0.0013	-23.2335	0.000230024	-23.2335	0.000395373	-23.2335	0.00491
-23.2193	2.96019e-07	-23.2193	2.21519e-07	-23.2193	1.80341e-07	-23.2193	1.29715e-07	-23.2193	1.12324e-07		-23.2208	0.000116261	-23.2208	0.00103	-23.2208	6.51415e-05	-23.2208	0.000333559	-23.2208	0.000806867		-23.221	0.000149278	-23.221	0.00132	-23.221	0.00023262	-23.221	0.000399688	-23.221	0.00495
-23.2068	2.97413e-07	-23.2068	2.22579e-07	-23.2068	1.81223e-07	-23.2068	1.30344e-07	-23.2068	1.12883e-07		-23.2083	0.000117406	-23.2083	0.00104	-23.2083	6.59024e-05	-23.2083	0.000337379	-23.2083	0.00081434		-23.2085	0.000150709	-23.2085	0.00133	-23.2085	0.000235243	-23.2085	0.000404043	-23.2085	0.00498
-23.1943	2.98816e-07	-23.1943	2.23645e-07	-23.1943	1.82111e-07	-23.1943	1.30976e-07	-23.1943	1.13445e-07		-23.1958	0.000118562	-23.1958	0.00105	-23.1958	6.6672e-05	-23.1958	0.000341238	-23.1958	0.000821858		-23.196	0.000152153	-23.196	0.00134	-23.196	0.000237892	-23.196	0.000408441	-23.196	0.00502
-23.1818	3.00228e-07	-23.1818	2.24719e-07	-23.1818	1.83005e-07	-23.1818	1.31612e-07	-23.1818	1.14011e-07		-23.1833	0.00011973	-23.1833	0.00106	-23.1833	6.74504e-05	-23.1833	0.000345136	-23.1833	0.000829422		-23.1834	0.000153611	-23.1834	0.00136	-23.1834	0.000240567	-23.1834	0.00041288	-23.1834	0.00505
-23.1693	3.0165e-07	-23.1693	2.25799e-07	-23.1693	1.83905e-07	-23.1693	1.32252e-07	-23.1693	1.14581e-07		-23.1708	0.000120908	-23.1708	0.00107	-23.1708	6.82377e-05	-23.1708	0.000349073	-23.1708	0.000837031		-23.1709	0.000155081	-23.1709	0.00137	-23.1709	0.000243269	-23.1709	0.000417361	-23.1709	0.00509
-23.1568	3.03083e-07	-23.1568	2.26887e-07	-23.1568	1.84811e-07	-23.1568	1.32896e-07	-23.1568	1.15154e-07		-23.1583	0.000122098	-23.1583	0.00109	-23.1583	6.9034e-05	-23.1583	0.00035305	-23.1583	0.000844682		-23.1584	0.000156566	-23.1584	0.00139	-23.1584	0.000245997	-23.1584	0.000421884	-23.1584	0.00512
-23.1443	3.04526e-07	-23.1443	2.27983e-07	-23.1443	1.85724e-07	-23.1443	1.33545e-07	-23.1443	1.15731e-07		-23.1458	0.000123299	-23.1458	0.0011	-23.1458	6.98396e-05	-23.1458	0.000357066	-23.1458	0.000852377		-23.1459	0.000158064	-23.1459	0.0014	-23.1459	0.000248751	-23.1459	0.000426449	-23.1459	0.00516
-23.1317	3.05979e-07	-23.1317	2.29087e-07	-23.1317	1.86643e-07	-23.1317	1.34198e-07	-23.1317	1.16313e-07		-23.1333	0.000124513	-23.1333	0.00111	-23.1333	7.06543e-05	-23.1333	0.000361122	-23.1333	0.000860115		-23.1334	0.000159577	-23.1334	0.00141	-23.1334	0.000251533	-23.1334	0.000431055	-23.1334	0.00519
-23.1192	3.07443e-07	-23.1192	2.30199e-07	-23.1192	1.87568e-07	-23.1192	1.34856e-07	-23.1192	1.16898e-07		-23.1208	0.000125737	-23.1208	0.00112	-23.1208	7.14783e-05	-23.1208	0.000365218	-23.1208	0.000867897		-23.1209	0.000161103	-23.1209	0.00143	-23.1209	0.00025434	-23.1209	0.000435704	-23.1209	0.00523
-23.1067	3.08918e-07	-23.1067	2.31318e-07	-23.1067	1.885e-07	-23.1067	1.35518e-07	-23.1067	1.17487e-07		-23.1083	0.000126974	-23.1083	0.00113	-23.1083	7.23116e-05	-23.1083	0.000369355	-23.1083	0.000875724		-23.1084	0.000162643	-23.1084	0.00144	-23.1084	0.000257175	-23.1084	0.000440396	-23.1084	0.00527
-23.0942	3.10403e-07	-23.0942	2.32446e-07	-23.0942	1.89439e-07	-23.0942	1.36184e-07	-23.0942	1.1808e-07		-23.0958	0.000128223	-23.0958	0.00114	-23.0958	7.31543e-05	-23.0958	0.000373532	-23.0958	0.000883594		-23.0959	0.000164197	-23.0959	0.00146	-23.0959	0.000260037	-23.0959	0.00044513	-23.0959	0.0053
-23.0817	3.11898e-07	-23.0817	2.33581e-07	-23.0817	1.90383e-07	-23.0817	1.36855e-07	-23.0817	1.18677e-07		-23.0833	0.000129483	-23.0833	0.00116	-23.0833	7.40063e-05	-23.0833	0.000377749	-23.0833	0.000891509		-23.0834	0.000165766	-23.0834	0.00147	-23.0834	0.000262926	-23.0834	0.000449908	-23.0834	0.00534
-23.0692	3.13406e-07	-23.0692	2.34724e-07	-23.0692	1.91335e-07	-23.0692	1.3753e-07	-23.0692	1.19278e-07		-23.0708	0.000130755	-23.0708	0.00117	-23.0708	7.48679e-05	-23.0708	0.000382008	-23.0708	0.000899469		-23.0709	0.000167349	-23.0709	0.00148	-23.0709	0.000265843	-23.0709	0.000454728	-23.0709	0.00538
-23.0567	3.14927e-07	-23.0567	2.35878e-07	-23.0567	1.92295e-07	-23.0567	1.38211e-07	-23.0567	1.19884e-07		-23.0582	0.00013204	-23.0582	0.00118	-23.0582	7.57391e-05	-23.0582	0.000386307	-23.0582	0.000907471		-23.0583	0.000168946	-23.0583	0.0015	-23.0583	0.000268786	-23.0583	0.000459592	-23.0583	0.00541
-23.0442	3.16462e-07	-23.0442	2.37042e-07	-23.0442	1.93263e-07	-23.0442	1.38898e-07	-23.0442	1.20494e-07		-23.0457	0.000133337	-23.0457	0.00119	-23.0457	7.66202e-05	-23.0457	0.000390647	-23.0457	0.000915515		-23.0458	0.000170558	-23.0458	0.00151	-23.0458	0.000271757	-23.0458	0.000464499	-23.0458	0.00545
-23.0317	3.18011e-07	-23.0317	2.38216e-07	-23.0317	1.9424e-07	-23.0317	1.3959e-07	-23.0317	1.2111e-07		-23.0332	0.000134646	-23.0332	0.0012	-23.0332	7.75112e-05	-23.0332	0.000395029	-23.0332	0.000923603		-23.0333	0.000172185	-23.0333	0.00153	-23.0333	0.000274755	-23.0333	0.000469449	-23.0333	0.00549
-23.0192	3.19575e-07	-23.0192	2.39401e-07	-23.0192	1.95224e-07	-23.0192	1.40288e-07	-23.0192	1.21731e-07		-23.0207	0.000135968	-23.0207	0.00122	-23.0207	7.84121e-05	-23.0207	0.000399452	-23.0207	0.000931734		-23.0208	0.000173826	-23.0208	0.00154	-23.0208	0.00027778	-23.0208	0.000474443	-23.0208	0.00553
-23.0067	3.21153e-07	-23.0067	2.40596e-07	-23.0067	1.96217e-07	-23.0067	1.40991e-07	-23.0067	1.22356e-07		-23.0082	0.000137303	-23.0082	0.00123	-23.0082	7.93229e-05	-23.0082	0.000403916	-23.0082	0.000939908		-23.0083	0.000175482	-23.0083	0.00156	-23.0083	0.000280833	-23.0083	0.000479481	-23.0083	0.00556
-22.9942	3.22745e-07	-22.9942	2.41801e-07	-22.9942	1.97219e-07	-22.9942	1.417e-07	-22.9942	1.22986e-07		-22.9957	0.00013865	-22.9957	0.00124	-22.9957	8.02437e-05	-22.9957	0.000408423	-22.9957	0.000948126		-22.9958	0.000177154	-22.9958	0.00157	-22.9958	0.000283913	-22.9958	0.000484563	-22.9958	0.0056
-22.9816	3.24351e-07	-22.9816	2.43016e-07	-22.9816	1.98228e-07	-22.9816	1.42414e-07	-22.9816	1.23621e-07		-22.9832	0.00014001	-22.9832	0.00125	-22.9832	8.11746e-05	-22.9832	0.000412971	-22.9832	0.000956388		-22.9833	0.00017884	-22.9833	0.00159	-22.9833	0.000287022	-22.9833	0.00048969	-22.9833	0.00564
-22.9691	3.25972e-07	-22.9691	2.44243e-07	-22.9691	1.99246e-07	-22.9691	1.43135e-07	-22.9691	1.24261e-07		-22.9707	0.000141382	-22.9707	0.00127	-22.9707	8.21157e-05	-22.9707	0.000417562	-22.9707	0.000964694		-22.9708	0.000180541	-22.9708	0.00161	-22.9708	0.000290158	-22.9708	0.000494861	-22.9708	0.00568
-22.9566	3.2761e-07	-22.9566	2.45481e-07	-22.9566	2.00274e-07	-22.9566	1.43862e-07	-22.9566	1.24907e-07		-22.9582	0.000142768	-22.9582	0.00128	-22.9582	8.3067e-05	-22.9582	0.000422194	-22.9582	0.000973042		-22.9583	0.000182258	-22.9583	0.00162	-22.9583	0.000293322	-22.9583	0.000500077	-22.9583	0.00572
-22.9441	3.29265e-07	-22.9441	2.46732e-07	-22.9441	2.01312e-07	-22.9441	1.44595e-07	-22.9441	1.25559e-07		-22.9457	0.000144166	-22.9457	0.00129	-22.9457	8.40287e-05	-22.9457	0.000426868	-22.9457	0.000981433		-22.9458	0.00018399	-22.9458	0.00164	-22.9458	0.000296514	-22.9458	0.000505336	-22.9458	0.00575
-22.9316	3.30937e-07	-22.9316	2.47995e-07	-22.9316	2.0236e-07	-22.9316	1.45335e-07	-22.9316	1.26216e-07		-22.9332	0.000145578	-22.9332	0.0013	-22.9332	8.50009e-05	-22.9332	0.000431584	-22.9332	0.000989867		-22.9332	0.000185738	-22.9332	0.00165	-22.9332	0.000299734	-22.9332	0.00051064	-22.9332	0.00579
-22.9191	3.32627e-07	-22.9191	2.4927e-07	-22.9191	2.03417e-07	-22.9191	1.46082e-07	-22.9191	1.26879e-07		-22.9207	0.000147003	-22.9207	0.00132	-22.9207	8.59834e-05	-22.9207	0.000436341	-22.9207	0.000998343		-22.9207	0.000187502	-22.9207	0.00167	-22.9207	0.000302981	-22.9207	0.000515989	-22.9207	0.00583
-22.9066	3.34333e-07	-22.9066	2.50558e-07	-22.9066	2.04485e-07	-22.9066	1.46835e-07	-22.9066	1.27548e-07		-22.9082	0.000148442	-22.9082	0.00133	-22.9082	8.69766e-05	-22.9082	0.000441141	-22.9082	0.00101		-22.9082	0.000189282	-22.9082	0.00168	-22.9082	0.000306258	-22.9082	0.000521383	-22.9082	0.00587
-22.8941	3.36058e-07	-22.8941	2.51859e-07	-22.8941	2.05562e-07	-22.8941	1.47595e-07	-22.8941	1.28222e-07		-22.8957	0.000149894	-22.8957	0.00134	-22.8957	8.79803e-05	-22.8957	0.000445984	-22.8957	0.00102		-22.8957	0.000191077	-22.8957	0.0017	-22.8957	0.000309562	-22.8957	0.000526822	-22.8957	0.00591
-22.8816	3.37799e-07	-22.8816	2.53171e-07	-22.8816	2.0665e-07	-22.8816	1.48361e-07	-22.8816	1.28902e-07		-22.8831	0.000151359	-22.8831	0.00136	-22.8831	8.89946e-05	-22.8831	0.00045087	-22.8831	0.00102		-22.8832	0.000192889	-22.8832	0.00172	-22.8832	0.000312895	-22.8832	0.000532306	-22.8832	0.00595
-22.8691	3.39559e-07	-22.8691	2.54497e-07	-22.8691	2.07747e-07	-22.8691	1.49135e-07	-22.8691	1.29588e-07		-22.8706	0.000152838	-22.8706	0.00137	-22.8706	9.00196e-05	-22.8706	0.000455798	-22.8706	0.00103		-22.8707	0.000194716	-22.8707	0.00173	-22.8707	0.000316257	-22.8707	0.000537837	-22.8707	0.00599
-22.8566	3.41343e-07	-22.8566	2.55841e-07	-22.8566	2.08859e-07	-22.8566	1.49917e-07	-22.8566	1.30282e-07		-22.8581	0.000154331	-22.8581	0.00138	-22.8581	9.10554e-05	-22.8581	0.000460768	-22.8581	0.00104		-22.8582	0.00019656	-22.8582	0.00175	-22.8582	0.000319647	-22.8582	0.000543412	-22.8582	0.00603
-22.844	3.43152e-07	-22.844	2.57201e-07	-22.844	2.09984e-07	-22.844	1.50709e-07	-22.844	1.30983e-07		-22.8456	0.000155837	-22.8456	0.0014	-22.8456	9.2102e-05	-22.8456	0.000465781	-22.8456	0.00105		-22.8457	0.00019842	-22.8457	0.00177	-22.8457	0.000323065	-22.8457	0.000549032	-22.8457	0.00607
-22.8315	3.44985e-07	-22.8315	2.58579e-07	-22.8315	2.11122e-07	-22.8315	1.51509e-07	-22.8315	1.31692e-07		-22.8331	0.000157358	-22.8331	0.00141	-22.8331	9.31595e-05	-22.8331	0.000470835	-22.8331	0.00106		-22.8332	0.000200297	-22.8332	0.00178	-22.8332	0.000326512	-22.8332	0.000554697	-22.8332	0.00611
-22.819	3.46843e-07	-22.819	2.59975e-07	-22.819	2.12274e-07	-22.819	1.52319e-07	-22.819	1.32409e-07		-22.8206	0.000158892	-22.8206	0.00143	-22.8206	9.42279e-05	-22.8206	0.000475932	-22.8206	0.00107		-22.8207	0.00020219	-22.8207	0.0018	-22.8207	0.000329987	-22.8207	0.000560408	-22.8207	0.00615
-22.8065	3.48726e-07	-22.8065	2.61387e-07	-22.8065	2.1344e-07	-22.8065	1.53137e-07	-22.8065	1.33133e-07		-22.8081	0.000160441	-22.8081	0.00144	-22.8081	9.53073e-05	-22.8081	0.000481072	-22.8081	0.00108		-22.8081	0.000204101	-22.8081	0.00182	-22.8081	0.00033349	-22.8081	0.000566165	-22.8081	0.00619
-22.794	3.50634e-07	-22.794	2.62818e-07	-22.794	2.1462e-07	-22.794	1.53965e-07	-22.794	1.33865e-07		-22.7956	0.000162004	-22.7956	0.00145	-22.7956	9.63978e-05	-22.7956	0.000486255	-22.7956	0.00109		-22.7956	0.000206027	-22.7956	0.00183	-22.7956	0.000337023	-22.7956	0.000571969	-22.7956	0.00623
-22.7815	3.52566e-07	-22.7815	2.64266e-07	-22.7815	2.15813e-07	-22.7815	1.54801e-07	-22.7815	1.34604e-07		-22.7831	0.00016358	-22.7831	0.00147	-22.7831	9.74994e-05	-22.7831	0.000491481	-22.7831	0.00109		-22.7831	0.000207971	-22.7831	0.00185	-22.7831	0.000340584	-22.7831	0.000577818	-22.7831	0.00627
-22.769	3.54523e-07	-22.769	2.65731e-07	-22.769	2.1702e-07	-22.769	1.55647e-07	-22.769	1.35351e-07		-22.7706	0.000165172	-22.7706	0.00148	-22.7706	9.86121e-05	-22.7706	0.000496751	-22.7706	0.0011		-22.7706	0.000209932	-22.7706	0.00187	-22.7706	0.000344175	-22.7706	0.000583715	-22.7706	0.00631
-22.7565	3.56507e-07	-22.7565	2.67216e-07	-22.7565	2.18242e-07	-22.7565	1.56502e-07	-22.7565	1.36107e-07		-22.7581	0.000166778	-22.7581	0.0015	-22.7581	9.97361e-05	-22.7581	0.000502063	-22.7581	0.00111		-22.7581	0.00021191	-22.7581	0.00189	-22.7581	0.000347794	-22.7581	0.000589657	-22.7581	0.00635
-22.744	3.58518e-07	-22.744	2.68719e-07	-22.744	2.19478e-07	-22.744	1.57368e-07	-22.744	1.36871e-07		-22.7456	0.000168398	-22.7456	0.00151	-22.7456	0.000100871	-22.7456	0.000507417	-22.7456	0.00112		-22.7456	0.000213906	-22.7456	0.0019	-22.7456	0.000351442	-22.7456	0.000595645	-22.7456	0.0064
-22.7315	3.60556e-07	-22.7315	2.70242e-07	-22.7315	2.2073e-07	-22.7315	1.58243e-07	-22.7315	1.37643e-07		-22.7331	0.000170033	-22.7331	0.00153	-22.7331	0.000102018	-22.7331	0.000512813	-22.7331	0.00113		-22.7331	0.00021592	-22.7331	0.00192	-22.7331	0.000355118	-22.7331	0.00060168	-22.7331	0.00644
-22.719	3.62621e-07	-22.719	2.71783e-07	-22.719	2.21996e-07	-22.719	1.59128e-07	-22.719	1.38424e-07		-22.7205	0.000171683	-22.7205	0.00154	-22.7205	0.000103176	-22.7205	0.000518253	-22.7205	0.00114		-22.7206	0.000217951	-22.7206	0.00194	-22.7206	0.000358824	-22.7206	0.000607762	-22.7206	0.00648
-22.7065	3.64713e-07	-22.7065	2.73344e-07	-22.7065	2.23277e-07	-22.7065	1.60023e-07	-22.7065	1.39213e-07		-22.708	0.000173348	-22.708	0.00156	-22.708	0.000104345	-22.708	0.000523735	-22.708	0.00115		-22.7081	0.00022	-22.7081	0.00196	-22.7081	0.000362559	-22.7081	0.00061389	-22.7081	0.00652
-22.6939	3.66833e-07	-22.6939	2.74924e-07	-22.6939	2.24574e-07	-22.6939	1.60928e-07	-22.6939	1.40011e-07		-22.6955	0.000175028	-22.6955	0.00157	-22.6955	0.000105526	-22.6955	0.000529261	-22.6955	0.00116		-22.6956	0.000222067	-22.6956	0.00198	-22.6956	0.000366323	-22.6956	0.000620065	-22.6956	0.00656
-22.6814	3.68979e-07	-22.6814	2.76523e-07	-22.6814	2.25885e-07	-22.6814	1.61843e-07	-22.6814	1.40817e-07		-22.683	0.000176723	-22.683	0.00159	-22.683	0.000106719	-22.683	0.00053483	-22.683	0.00117		-22.683	0.000224152	-22.683	0.00199	-22.683	0.000370117	-22.683	0.000626289	-22.683	0.00661
-22.6689	3.71153e-07	-22.6689	2.78142e-07	-22.6689	2.27211e-07	-22.6689	1.62768e-07	-22.6689	1.41632e-07		-22.6705	0.000178433	-22.6705	0.0016	-22.6705	0.000107923	-22.6705	0.000540443	-22.6705	0.00118		-22.6705	0.000226256	-22.6705	0.00201	-22.6705	0.000373941	-22.6705	0.000632559	-22.6705	0.00665
-22.6564	3.7336e-07	-22.6564	2.79784e-07	-22.6564	2.28556e-07	-22.6564	1.63704e-07	-22.6564	1.42456e-07		-22.658	0.000180158	-22.658	0.00162	-22.658	0.000109139	-22.658	0.000546098	-22.658	0.00119		-22.658	0.000228377	-22.658	0.00203	-22.658	0.000377793	-22.658	0.000638876	-22.658	0.00669
-22.6439	3.75599e-07	-22.6439	2.81448e-07	-22.6439	2.29918e-07	-22.6439	1.64653e-07	-22.6439	1.4329e-07		-22.6455	0.0001819	-22.6455	0.00163	-22.6455	0.000110367	-22.6455	0.000551796	-22.6455	0.0012		-22.6455	0.000230517	-22.6455	0.00205	-22.6455	0.000381674	-22.6455	0.00064524	-22.6455	0.00673
-22.6314	3.77871e-07	-22.6314	2.83136e-07	-22.6314	2.31298e-07	-22.6314	1.65613e-07	-22.6314	1.44135e-07		-22.633	0.000183656	-22.633	0.00165	-22.633	0.000111606	-22.633	0.000557536	-22.633	0.00121		-22.633	0.000232676	-22.633	0.00207	-22.633	0.000385585	-22.633	0.00065165	-22.633	0.00678
-22.6189	3.80176e-07	-22.6189	2.84847e-07	-22.6189	2.32696e-07	-22.6189	1.66584e-07	-22.6189	1.44989e-07		-22.6205	0.000185429	-22.6205	0.00166	-22.6205	0.000112858	-22.6205	0.000563319	-22.6205	0.00121		-22.6205	0.000234853	-22.6205	0.00209	-22.6205	0.000389524	-22.6205	0.000658107	-22.6205	0.00682
-22.6064	3.82513e-07	-22.6064	2.86581e-07	-22.6064	2.34112e-07	-22.6064	1.67567e-07	-22.6064	1.45853e-07		-22.608	0.000187217	-22.608	0.00168	-22.608	0.000114121	-22.608	0.000569146	-22.608	0.00122		-22.608	0.000237049	-22.608	0.00211	-22.608	0.000393493	-22.608	0.000664612	-22.608	0.00687
-22.5939	3.84883e-07	-22.5939	2.88338e-07	-22.5939	2.35546e-07	-22.5939	1.68562e-07	-22.5939	1.46727e-07		-22.5955	0.000189022	-22.5955	0.0017	-22.5955	0.000115396	-22.5955	0.000575016	-22.5955	0.00123		-22.5955	0.000239264	-22.5955	0.00213	-22.5955	0.000397492	-22.5955	0.000671165	-22.5955	0.00691
-22.5814	3.87286e-07	-22.5814	2.90118e-07	-22.5814	2.36998e-07	-22.5814	1.69569e-07	-22.5814	1.4761e-07		-22.583	0.000190842	-22.583	0.00171	-22.583	0.000116684	-22.583	0.000580929	-22.583	0.00124		-22.583	0.000241498	-22.583	0.00215	-22.583	0.000401521	-22.583	0.000677765	-22.583	0.00695
-22.5689	3.89722e-07	-22.5689	2.91921e-07	-22.5689	2.38468e-07	-22.5689	1.70588e-07	-22.5689	1.48504e-07		-22.5705	0.000192678	-22.5705	0.00173	-22.5705	0.000117983	-22.5705	0.000586887	-22.5705	0.00125		-22.5705	0.00024375	-22.5705	0.00216	-22.5705	0.000405579	-22.5705	0.000684414	-22.5705	0.007
-22.5564	3.92195e-07	-22.5564	2.9375e-07	-22.5564	2.39958e-07	-22.5564	1.71619e-07	-22.5564	1.49409e-07		-22.558	0.000194531	-22.558	0.00174	-22.558	0.000119295	-22.558	0.000592887	-22.558	0.00126		-22.5579	0.000246022	-22.5579	0.00218	-22.5579	0.000409667	-22.5579	0.00069111	-22.5579	0.00704
-22.5438	3.94703e-07	-22.5438	2.95604e-07	-22.5438	2.41468e-07	-22.5438	1.72663e-07	-22.5438	1.50324e-07		-22.5454	0.000196401	-22.5454	0.00176	-22.5454	0.000120619	-22.5454	0.00059893	-22.5454	0.00127		-22.5454	0.000248314	-22.5454	0.0022	-22.5454	0.000413784	-22.5454	0.000697853	-22.5454	0.00709
-22.5313	3.97249e-07	-22.5313	2.97484e-07	-22.5313	2.42997e-07	-22.5313	1.73721e-07	-22.5313	1.51251e-07		-22.5329	0.000198287	-22.5329	0.00178	-22.5329	0.000121955	-22.5329	0.000605016	-22.5329	0.00128		-22.5329	0.000250624	-22.5329	0.00222	-22.5329	0.00041793	-22.5329	0.000704643	-22.5329	0.00713
-22.5188	3.99831e-07	-22.5188	2.9939e-07	-22.5188	2.44547e-07	-22.5188	1.74791e-07	-22.5188	1.52188e-07		-22.5204	0.00020019	-22.5204	0.00179	-22.5204	0.000123304	-22.5204	0.000611145	-22.5204	0.00129		-22.5204	0.000252955	-22.5204	0.00224	-22.5204	0.000422106	-22.5204	0.000711481	-22.5204	0.00718
-22.5063	4.02449e-07	-22.5063	3.01321e-07	-22.5063	2.46117e-07	-22.5063	1.75875e-07	-22.5063	1.53137e-07		-22.5079	0.00020211	-22.5079	0.00181	-22.5079	0.000124664	-22.5079	0.000617317	-22.5079	0.0013		-22.5079	0.000255305	-22.5079	0.00226	-22.5079	0.000426311	-22.5079	0.000718367	-22.5079	0.00722
-22.4938	4.05104e-07	-22.4938	3.03277e-07	-22.4938	2.47706e-07	-22.4938	1.76971e-07	-22.4938	1.54096e-07		-22.4954	0.000204046	-22.4954	0.00183	-22.4954	0.000126037	-22.4954	0.000623533	-22.4954	0.00131		-22.4954	0.000257674	-22.4954	0.00228	-22.4954	0.000430547	-22.4954	0.000725302	-22.4954	0.00727
-22.4813	4.07796e-07	-22.4813	3.0526e-07	-22.4813	2.49316e-07	-22.4813	1.78081e-07	-22.4813	1.55066e-07		-22.4829	0.000206	-22.4829	0.00184	-22.4829	0.000127423	-22.4829	0.000629793	-22.4829	0.00132		-22.4829	0.000260064	-22.4829	0.0023	-22.4829	0.000434813	-22.4829	0.000732285	-22.4829	0.00731
-22.4688	4.10526e-07	-22.4688	3.07268e-07	-22.4688	2.50945e-07	-22.4688	1.79203e-07	-22.4688	1.56048e-07		-22.4704	0.000207971	-22.4704	0.00186	-22.4704	0.000128821	-22.4704	0.000636097	-22.4704	0.00133		-22.4704	0.000262473	-22.4704	0.00232	-22.4704	0.000439109	-22.4704	0.000739317	-22.4704	0.00736
-22.4563	4.13301e-07	-22.4563	3.09308e-07	-22.4563	2.526e-07	-22.4563	1.80342e-07	-22.4563	1.57043e-07		-22.4579	0.000209959	-22.4579	0.00188	-22.4579	0.000130232	-22.4579	0.000642443	-22.4579	0.00134		-22.4579	0.000264903	-22.4579	0.00235	-22.4579	0.000443435	-22.4579	0.000746397	-22.4579	0.00741
-22.4438	4.16121e-07	-22.4438	3.1138e-07	-22.4438	2.54279e-07	-22.4438	1.81497e-07	-22.4438	1.58051e-07		-22.4454	0.000211964	-22.4454	0.00189	-22.4454	0.000131655	-22.4454	0.000648832	-22.4454	0.00135		-22.4454	0.000267353	-22.4454	0.00237	-22.4454	0.000447791	-22.4454	0.000753524	-22.4454	0.00745
-22.4313	4.18987e-07	-22.4313	3.13484e-07	-22.4313	2.55983e-07	-22.4313	1.82668e-07	-22.4313	1.59072e-07		-22.4329	0.000213987	-22.4329	0.00191	-22.4329	0.00013309	-22.4329	0.000655263	-22.4329	0.00136		-22.4328	0.000269824	-22.4328	0.00239	-22.4328	0.000452176	-22.4328	0.000760699	-22.4328	0.0075
-22.4188	4.21899e-07	-22.4188	3.1562e-07	-22.4188	2.57711e-07	-22.4188	1.83854e-07	-22.4188	1.60107e-07		-22.4204	0.000216027	-22.4204	0.00193	-22.4204	0.000134538	-22.4204	0.000661737	-22.4204	0.00137		-22.4203	0.000272316	-22.4203	0.00241	-22.4203	0.000456592	-22.4203	0.000767923	-22.4203	0.00755
-22.4062	4.24857e-07	-22.4062	3.17788e-07	-22.4062	2.59465e-07	-22.4062	1.85057e-07	-22.4062	1.61156e-07		-22.4079	0.000218084	-22.4079	0.00195	-22.4079	0.000135998	-22.4079	0.000668254	-22.4079	0.00138		-22.4078	0.000274829	-22.4078	0.00243	-22.4078	0.000461039	-22.4078	0.000775195	-22.4078	0.00759
-22.3937	4.27861e-07	-22.3937	3.19988e-07	-22.3937	2.61243e-07	-22.3937	1.86276e-07	-22.3937	1.62218e-07		-22.3954	0.00022016	-22.3954	0.00196	-22.3954	0.000137471	-22.3954	0.000674815	-22.3954	0.00139		-22.3953	0.000277363	-22.3953	0.00245	-22.3953	0.000465516	-22.3953	0.000782517	-22.3953	0.00764
-22.3812	4.30911e-07	-22.3812	3.2222e-07	-22.3812	2.63045e-07	-22.3812	1.87512e-07	-22.3812	1.63293e-07		-22.3829	0.000222253	-22.3829	0.00198	-22.3829	0.000138956	-22.3829	0.000681419	-22.3829	0.0014		-22.3828	0.000279918	-22.3828	0.00247	-22.3828	0.000470023	-22.3828	0.000789887	-22.3828	0.00769
-22.3687	4.34006e-07	-22.3687	3.24485e-07	-22.3687	2.64873e-07	-22.3687	1.88763e-07	-22.3687	1.64382e-07		-22.3703	0.000224364	-22.3703	0.002	-22.3703	0.000140454	-22.3703	0.000688068	-22.3703	0.00142		-22.3703	0.000282494	-22.3703	0.00249	-22.3703	0.000474562	-22.3703	0.000797308	-22.3703	0.00774
-22.3562	4.37159e-07	-22.3562	3.26789e-07	-22.3562	2.66732e-07	-22.3562	1.90034e-07	-22.3562	1.65487e-07		-22.3578	0.000226493	-22.3578	0.00202	-22.3578	0.000141965	-22.3578	0.000694758	-22.3578	0.00143		-22.3578	0.000285091	-22.3578	0.00252	-22.3578	0.000479131	-22.3578	0.000804777	-22.3578	0.00778
-22.3437	4.40369e-07	-22.3437	3.29133e-07	-22.3437	2.6862e-07	-22.3437	1.91325e-07	-22.3437	1.66609e-07		-22.3453	0.00022864	-22.3453	0.00204	-22.3453	0.000143489	-22.3453	0.000701492	-22.3453	0.00144		-22.3453	0.00028771	-22.3453	0.00254	-22.3453	0.00048373	-22.3453	0.000812294	-22.3453	0.00783
-22.3312	4.43636e-07	-22.3312	3.31517e-07	-22.3312	2.7054e-07	-22.3312	1.92636e-07	-22.3312	1.67747e-07		-22.3328	0.000230806	-22.3328	0.00205	-22.3328	0.000145025	-22.3328	0.000708268	-22.3328	0.00145		-22.3328	0.00029035	-22.3328	0.00256	-22.3328	0.00048836	-22.3328	0.00081986	-22.3328	0.00788
-22.3187	4.4696e-07	-22.3187	3.3394e-07	-22.3187	2.72489e-07	-22.3187	1.93966e-07	-22.3187	1.68902e-07		-22.3203	0.00023299	-22.3203	0.00207	-22.3203	0.000146574	-22.3203	0.000715087	-22.3203	0.00146		-22.3203	0.000293011	-22.3203	0.00258	-22.3203	0.00049302	-22.3203	0.000827475	-22.3203	0.00793
-22.3062	4.50342e-07	-22.3062	3.36404e-07	-22.3062	2.7447e-07	-22.3062	1.95317e-07	-22.3062	1.70073e-07		-22.3078	0.000235192	-22.3078	0.00209	-22.3078	0.000148137	-22.3078	0.000721949	-22.3078	0.00147		-22.3077	0.000295695	-22.3077	0.0026	-22.3077	0.000497712	-22.3077	0.000835139	-22.3077	0.00798
-22.2937	4.5378e-07	-22.2937	3.38907e-07	-22.2937	2.76481e-07	-22.2937	1.96687e-07	-22.2937	1.71261e-07		-22.2953	0.000237413	-22.2953	0.00211	-22.2953	0.000149712	-22.2953	0.000728855	-22.2953	0.00148		-22.2952	0.0002984	-22.2952	0.00263	-22.2952	0.000502434	-22.2952	0.000842853	-22.2952	0.00803
-22.2812	4.57276e-07	-22.2812	3.41451e-07	-22.2812	2.78523e-07	-22.2812	1.98077e-07	-22.2812	1.72466e-07		-22.2828	0.000239653	-22.2828	0.00213	-22.2828	0.0001513	-22.2828	0.000735805	-22.2828	0.00149		-22.2827	0.000301127	-22.2827	0.00265	-22.2827	0.000507188	-22.2827	0.000850617	-22.2827	0.00808
-22.2687	4.6083e-07	-22.2687	3.44034e-07	-22.2687	2.80596e-07	-22.2687	1.99487e-07	-22.2687	1.73687e-07		-22.2703	0.000241912	-22.2703	0.00215	-22.2703	0.000152901	-22.2703	0.000742799	-22.2703	0.0015		-22.2702	0.000303877	-22.2702	0.00267	-22.2702	0.000511974	-22.2702	0.000858432	-22.2702	0.00813
-22.2561	4.6444e-07	-22.2561	3.46657e-07	-22.2561	2.82699e-07	-22.2561	2.00917e-07	-22.2561	1.74924e-07		-22.2578	0.000244189	-22.2578	0.00217	-22.2578	0.000154515	-22.2578	0.000749836	-22.2578	0.00151		-22.2577	0.000306649	-22.2577	0.00269	-22.2577	0.000516791	-22.2577	0.000866296	-22.2577	0.00818
-22.2436	4.68106e-07	-22.2436	3.4932e-07	-22.2436	2.84833e-07	-22.2436	2.02367e-07	-22.2436	1.76179e-07		-22.2453	0.000246486	-22.2453	0.00219	-22.2453	0.000156142	-22.2453	0.000756916	-22.2453	0.00152		-22.2452	0.000309443	-22.2452	0.00272	-22.2452	0.000521639	-22.2452	0.00087421	-22.2452	0.00823
-22.2311	4.71829e-07	-22.2311	3.52021e-07	-22.2311	2.86997e-07	-22.2311	2.03836e-07	-22.2311	1.77449e-07		-22.2328	0.000248802	-22.2328	0.0022	-22.2328	0.000157782	-22.2328	0.000764039	-22.2328	0.00153		-22.2327	0.000312261	-22.2327	0.00274	-22.2327	0.000526519	-22.2327	0.000882173	-22.2327	0.00828
-22.2186	4.75607e-07	-22.2186	3.54763e-07	-22.2186	2.89192e-07	-22.2186	2.05325e-07	-22.2186	1.78737e-07		-22.2203	0.000251137	-22.2203	0.00222	-22.2203	0.000159435	-22.2203	0.000771205	-22.2203	0.00154		-22.2202	0.000315102	-22.2202	0.00276	-22.2202	0.00053143	-22.2202	0.000890186	-22.2202	0.00833
-22.2061	4.79443e-07	-22.2061	3.57543e-07	-22.2061	2.91418e-07	-22.2061	2.06834e-07	-22.2061	1.80041e-07		-22.2077	0.000253492	-22.2077	0.00224	-22.2077	0.000161102	-22.2077	0.000778415	-22.2077	0.00156		-22.2077	0.000317966	-22.2077	0.00279	-22.2077	0.000536373	-22.2077	0.00089825	-22.2077	0.00838
-22.1936	4.83334e-07	-22.1936	3.60363e-07	-22.1936	2.93674e-07	-22.1936	2.08362e-07	-22.1936	1.81362e-07		-22.1952	0.000255866	-22.1952	0.00226	-22.1952	0.000162781	-22.1952	0.000785669	-22.1952	0.00157		-22.1952	0.000320853	-22.1952	0.00281	-22.1952	0.000541349	-22.1952	0.000906365	-22.1952	0.00843
-22.1811	4.87283e-07	-22.1811	3.63223e-07	-22.1811	2.95962e-07	-22.1811	2.0991e-07	-22.1811	1.82699e-07		-22.1827	0.000258259	-22.1827	0.00228	-22.1827	0.000164474	-22.1827	0.000792967	-22.1827	0.00158		-22.1826	0.000323764	-22.1826	0.00283	-22.1826	0.000546357	-22.1826	0.000914531	-22.1826	0.00848
-22.1686	4.91288e-07	-22.1686	3.66123e-07	-22.1686	2.9828e-07	-22.1686	2.11479e-07	-22.1686	1.84054e-07		-22.1702	0.000260672	-22.1702	0.0023	-22.1702	0.00016618	-22.1702	0.00080031	-22.1702	0.00159		-22.1701	0.000326698	-22.1701	0.00286	-22.1701	0.000551397	-22.1701	0.000922749	-22.1701	0.00854
-22.1561	4.95375e-07	-22.1561	3.69079e-07	-22.1561	3.00642e-07	-22.1561	2.13075e-07	-22.1561	1.85431e-07		-22.1577	0.000263105	-22.1577	0.00232	-22.1577	0.000167899	-22.1577	0.000807696	-22.1577	0.0016		-22.1576	0.000329656	-22.1576	0.00288	-22.1576	0.00055647	-22.1576	0.000931017	-22.1576	0.00859
-22.1436	4.99543e-07	-22.1436	3.72092e-07	-22.1436	3.03046e-07	-22.1436	2.14698e-07	-22.1436	1.86831e-07		-22.1452	0.000265559	-22.1452	0.00234	-22.1452	0.000169632	-22.1452	0.000815125	-22.1452	0.00161		-22.1451	0.000332637	-22.1451	0.00291	-22.1451	0.000561575	-22.1451	0.000939335	-22.1451	0.00864
-22.1311	5.03793e-07	-22.1311	3.75161e-07	-22.1311	3.05494e-07	-22.1311	2.1635e-07	-22.1311	1.88254e-07		-22.1327	0.000268032	-22.1327	0.00236	-22.1327	0.000171377	-22.1327	0.000822598	-22.1327	0.00162		-22.1326	0.000335642	-22.1326	0.00293	-22.1326	0.000566712	-22.1326	0.000947705	-22.1326	0.00869
-22.1185	5.08124e-07	-22.1185	3.78286e-07	-22.1185	3.07986e-07	-22.1185	2.18029e-07	-22.1185	1.897e-07		-22.1202	0.000270526	-22.1202	0.00238	-22.1202	0.000173136	-22.1202	0.000830115	-22.1202	0.00164		-22.1201	0.000338671	-22.1201	0.00295	-22.1201	0.000571883	-22.1201	0.000956125	-22.1201	0.00875
-22.106	5.12537e-07	-22.106	3.81468e-07	-22.106	3.10521e-07	-22.106	2.19737e-07	-22.106	1.9117e-07		-22.1077	0.00027304	-22.1077	0.0024	-22.1077	0.000174909	-22.1077	0.000837676	-22.1077	0.00165		-22.1076	0.000341723	-22.1076	0.00298	-22.1076	0.000577086	-22.1076	0.000964597	-22.1076	0.0088
-22.0935	5.17032e-07	-22.0935	3.84707e-07	-22.0935	3.13099e-07	-22.0935	2.21472e-07	-22.0935	1.92662e-07		-22.0952	0.000275575	-22.0952	0.00242	-22.0952	0.000176695	-22.0952	0.000845281	-22.0952	0.00166		-22.0951	0.0003448	-22.0951	0.003	-22.0951	0.000582322	-22.0951	0.000973121	-22.0951	0.00885
-22.081	5.21608e-07	-22.081	3.88003e-07	-22.081	3.15722e-07	-22.081	2.23235e-07	-22.081	1.94178e-07		-22.0827	0.00027813	-22.0827	0.00244	-22.0827	0.000178494	-22.0827	0.000852931	-22.0827	0.00167		-22.0826	0.000347901	-22.0826	0.00303	-22.0826	0.000587592	-22.0826	0.000981698	-22.0826	0.00891
-22.0685	5.26267e-07	-22.0685	3.91356e-07	-22.0685	3.18387e-07	-22.0685	2.25027e-07	-22.0685	1.95716e-07		-22.0702	0.000280706	-22.0702	0.00246	-22.0702	0.000180307	-22.0702	0.000860627	-22.0702	0.00168		-22.0701	0.000351026	-22.0701	0.00305	-22.0701	0.000592895	-22.0701	0.000990327	-22.0701	0.00896
-22.056	5.30994e-07	-22.056	3.94757e-07	-22.056	3.2109e-07	-22.056	2.26842e-07	-22.056	1.97275e-07		-22.0577	0.000283303	-22.0577	0.00249	-22.0577	0.000182133	-22.0577	0.000868366	-22.0577	0.00169		-22.0575	0.000354176	-22.0575	0.00308	-22.0575	0.000598232	-22.0575	0.000999007	-22.0575	0.00901
-22.0435	5.35789e-07	-22.0435	3.98205e-07	-22.0435	3.2383e-07	-22.0435	2.2868e-07	-22.0435	1.98854e-07		-22.0452	0.000285921	-22.0452	0.00251	-22.0452	0.000183973	-22.0452	0.00087615	-22.0452	0.00171		-22.045	0.000357351	-22.045	0.0031	-22.045	0.000603602	-22.045	0.00101	-22.045	0.00907
-22.031	5.40652e-07	-22.031	4.01701e-07	-22.031	3.26608e-07	-22.031	2.30543e-07	-22.031	2.00453e-07		-22.0326	0.000288561	-22.0326	0.00253	-22.0326	0.000185827	-22.0326	0.000883978	-22.0326	0.00172		-22.0325	0.000360551	-22.0325	0.00313	-22.0325	0.000609006	-22.0325	0.00102	-22.0325	0.00912
-22.0185	5.45583e-07	-22.0185	4.05245e-07	-22.0185	3.29422e-07	-22.0185	2.32429e-07	-22.0185	2.02071e-07		-22.0201	0.000291222	-22.0201	0.00255	-22.0201	0.000187694	-22.0201	0.000891851	-22.0201	0.00173		-22.02	0.000363776	-22.02	0.00315	-22.02	0.000614444	-22.02	0.00103	-22.02	0.00918
-22.006	5.50583e-07	-22.006	4.08836e-07	-22.006	3.32274e-07	-22.006	2.34339e-07	-22.006	2.0371e-07		-22.0076	0.000293904	-22.0076	0.00257	-22.0076	0.000189575	-22.0076	0.000899769	-22.0076	0.00174		-22.0075	0.000367026	-22.0075	0.00318	-22.0075	0.000619917	-22.0075	0.00103	-22.0075	0.00923
-21.9935	5.55651e-07	-21.9935	4.12475e-07	-21.9935	3.35162e-07	-21.9935	2.36273e-07	-21.9935	2.05369e-07		-21.9951	0.000296608	-21.9951	0.00259	-21.9951	0.00019147	-21.9951	0.000907733	-21.9951	0.00175		-21.995	0.000370302	-21.995	0.00321	-21.995	0.000625424	-21.995	0.00104	-21.995	0.00929
-21.981	5.60788e-07	-21.981	4.16163e-07	-21.981	3.38089e-07	-21.981	2.38231e-07	-21.981	2.07048e-07		-21.9826	0.000299333	-21.9826	0.00261	-21.9826	0.000193378	-21.9826	0.000915743	-21.9826	0.00177		-21.9825	0.000373604	-21.9825	0.00323	-21.9825	0.000630966	-21.9825	0.00105	-21.9825	0.00934
-21.9684	5.65993e-07	-21.9684	4.19898e-07	-21.9684	3.41052e-07	-21.9684	2.40212e-07	-21.9684	2.08748e-07		-21.9701	0.000302081	-21.9701	0.00264	-21.9701	0.000195301	-21.9701	0.000923798	-21.9701	0.00178		-21.97	0.000376931	-21.97	0.00326	-21.97	0.000636543	-21.97	0.00106	-21.97	0.0094
-21.9559	5.71307e-07	-21.9559	4.23709e-07	-21.9559	3.44074e-07	-21.9559	2.42231e-07	-21.9559	2.10478e-07		-21.9576	0.00030485	-21.9576	0.00266	-21.9576	0.000197237	-21.9576	0.000931899	-21.9576	0.00179		-21.9575	0.000380284	-21.9575	0.00328	-21.9575	0.000642155	-21.9575	0.00107	-21.9575	0.00946
-21.9434	5.76735e-07	-21.9434	4.27599e-07	-21.9434	3.47156e-07	-21.9434	2.44288e-07	-21.9434	2.12239e-07		-21.9451	0.000307641	-21.9451	0.00268	-21.9451	0.000199188	-21.9451	0.000940045	-21.9451	0.0018		-21.945	0.000383663	-21.945	0.00331	-21.945	0.000647802	-21.945	0.00108	-21.945	0.00951
-21.9309	5.82275e-07	-21.9309	4.31567e-07	-21.9309	3.50297e-07	-21.9309	2.46382e-07	-21.9309	2.14033e-07		-21.9326	0.000310455	-21.9326	0.0027	-21.9326	0.000201152	-21.9326	0.000948237	-21.9326	0.00182		-21.9324	0.000387068	-21.9324	0.00334	-21.9324	0.000653484	-21.9324	0.00109	-21.9324	0.00957
-21.9184	5.87929e-07	-21.9184	4.35613e-07	-21.9184	3.53499e-07	-21.9184	2.48515e-07	-21.9184	2.15858e-07		-21.9201	0.00031329	-21.9201	0.00272	-21.9201	0.00020313	-21.9201	0.000956475	-21.9201	0.00183		-21.9199	0.0003905	-21.9199	0.00336	-21.9199	0.000659202	-21.9199	0.0011	-21.9199	0.00963
-21.9059	5.93695e-07	-21.9059	4.39738e-07	-21.9059	3.56761e-07	-21.9059	2.50687e-07	-21.9059	2.17715e-07		-21.9076	0.000316148	-21.9076	0.00275	-21.9076	0.000205122	-21.9076	0.000964759	-21.9076	0.00184		-21.9074	0.000393958	-21.9074	0.00339	-21.9074	0.000664955	-21.9074	0.00111	-21.9074	0.00968
-21.8934	5.99576e-07	-21.8934	4.43941e-07	-21.8934	3.60084e-07	-21.8934	2.52896e-07	-21.8934	2.19604e-07		-21.8951	0.000319029	-21.8951	0.00277	-21.8951	0.000207128	-21.8951	0.00097309	-21.8951	0.00185		-21.8949	0.000397443	-21.8949	0.00342	-21.8949	0.000670745	-21.8949	0.00112	-21.8949	0.00974
-21.8809	6.0557e-07	-21.8809	4.48224e-07	-21.8809	3.63467e-07	-21.8809	2.55144e-07	-21.8809	2.21524e-07		-21.8826	0.000321932	-21.8826	0.00279	-21.8826	0.000209148	-21.8826	0.000981468	-21.8826	0.00187		-21.8824	0.000400954	-21.8824	0.00345	-21.8824	0.000676571	-21.8824	0.00113	-21.8824	0.0098
-21.8684	6.11678e-07	-21.8684	4.52586e-07	-21.8684	3.6691e-07	-21.8684	2.57431e-07	-21.8684	2.23477e-07		-21.8701	0.000324858	-21.8701	0.00281	-21.8701	0.000211182	-21.8701	0.000989894	-21.8701	0.00188		-21.8699	0.000404492	-21.8699	0.00347	-21.8699	0.000682433	-21.8699	0.00114	-21.8699	0.00986
-21.8559	6.17871e-07	-21.8559	4.57006e-07	-21.8559	3.704e-07	-21.8559	2.59747e-07	-21.8559	2.25455e-07		-21.8575	0.000327806	-21.8575	0.00284	-21.8575	0.000213231	-21.8575	0.000998366	-21.8575	0.00189		-21.8574	0.000408058	-21.8574	0.0035	-21.8574	0.000688333	-21.8574	0.00115	-21.8574	0.00992
-21.8434	6.24143e-07	-21.8434	4.61483e-07	-21.8434	3.73933e-07	-21.8434	2.6209e-07	-21.8434	2.27456e-07		-21.845	0.000330778	-21.845	0.00286	-21.845	0.000215294	-21.845	0.00101	-21.845	0.0019		-21.8449	0.000411651	-21.8449	0.00353	-21.8449	0.000694269	-21.8449	0.00115	-21.8449	0.00998
-21.8308	6.30495e-07	-21.8308	4.66016e-07	-21.8308	3.77511e-07	-21.8308	2.64462e-07	-21.8308	2.29481e-07		-21.8325	0.000333773	-21.8325	0.00288	-21.8325	0.000217371	-21.8325	0.00102	-21.8325	0.00192		-21.8324	0.000415272	-21.8324	0.00356	-21.8324	0.000700243	-21.8324	0.00116	-21.8324	0.01004
-21.8183	6.36927e-07	-21.8183	4.70606e-07	-21.8183	3.81133e-07	-21.8183	2.66862e-07	-21.8183	2.3153e-07		-21.82	0.000336792	-21.82	0.00291	-21.82	0.000219462	-21.82	0.00102	-21.82	0.00193		-21.8199	0.00041892	-21.8199	0.00359	-21.8199	0.000706254	-21.8199	0.00117	-21.8199	0.0101
-21.8058	6.4344e-07	-21.8058	4.75252e-07	-21.8058	3.848e-07	-21.8058	2.6929e-07	-21.8058	2.33603e-07		-21.8075	0.000339833	-21.8075	0.00293	-21.8075	0.000221568	-21.8075	0.00103	-21.8075	0.00194		-21.8073	0.000422596	-21.8073	0.00361	-21.8073	0.000712303	-21.8073	0.00118	-21.8073	0.01016
-21.7933	6.50033e-07	-21.7933	4.79955e-07	-21.7933	3.88511e-07	-21.7933	2.71746e-07	-21.7933	2.357e-07		-21.795	0.000342899	-21.795	0.00295	-21.795	0.000223689	-21.795	0.00104	-21.795	0.00196		-21.7948	0.000426301	-21.7948	0.00364	-21.7948	0.000718389	-21.7948	0.00119	-21.7948	0.01022
-21.7808	6.56706e-07	-21.7808	4.84714e-07	-21.7808	3.92266e-07	-21.7808	2.74231e-07	-21.7808	2.37821e-07		-21.7825	0.000345988	-21.7825	0.00298	-21.7825	0.000225824	-21.7825	0.00105	-21.7825	0.00197		-21.7823	0.000430034	-21.7823	0.00367	-21.7823	0.000724515	-21.7823	0.0012	-21.7823	0.01028
-21.7683	6.6346e-07	-21.7683	4.8953e-07	-21.7683	3.96066e-07	-21.7683	2.76744e-07	-21.7683	2.39966e-07		-21.77	0.000349101	-21.77	0.003	-21.77	0.000227973	-21.77	0.00106	-21.77	0.00198		-21.7698	0.000433795	-21.7698	0.0037	-21.7698	0.000730678	-21.7698	0.00121	-21.7698	0.01034
-21.7558	6.70372e-07	-21.7558	4.94456e-07	-21.7558	3.99953e-07	-21.7558	2.79311e-07	-21.7558	2.42156e-07		-21.7575	0.000352238	-21.7575	0.00303	-21.7575	0.000230138	-21.7575	0.00107	-21.7575	0.002		-21.7573	0.000437584	-21.7573	0.00373	-21.7573	0.000736881	-21.7573	0.00122	-21.7573	0.0104
-21.7433	6.77459e-07	-21.7433	4.99503e-07	-21.7433	4.03934e-07	-21.7433	2.81939e-07	-21.7433	2.44396e-07		-21.745	0.000355399	-21.745	0.00305	-21.745	0.000232316	-21.745	0.00108	-21.745	0.00201		-21.7448	0.000441402	-21.7448	0.00376	-21.7448	0.000743122	-21.7448	0.00123	-21.7448	0.01046
-21.7308	6.84721e-07	-21.7308	5.0467e-07	-21.7308	4.08012e-07	-21.7308	2.84628e-07	-21.7308	2.46685e-07		-21.7325	0.000358584	-21.7325	0.00307	-21.7325	0.00023451	-21.7325	0.00109	-21.7325	0.00202		-21.7323	0.000445249	-21.7323	0.00379	-21.7323	0.000749403	-21.7323	0.00124	-21.7323	0.01052
-21.7183	6.92158e-07	-21.7183	5.0996e-07	-21.7183	4.12185e-07	-21.7183	2.87377e-07	-21.7183	2.49024e-07		-21.72	0.000361793	-21.72	0.0031	-21.72	0.000236718	-21.72	0.00109	-21.72	0.00204		-21.7198	0.000449125	-21.7198	0.00382	-21.7198	0.000755723	-21.7198	0.00125	-21.7198	0.01058
-21.7058	6.99771e-07	-21.7058	5.15371e-07	-21.7058	4.16454e-07	-21.7058	2.90187e-07	-21.7058	2.51413e-07		-21.7075	0.000365026	-21.7075	0.00312	-21.7075	0.000238942	-21.7075	0.0011	-21.7075	0.00205		-21.7073	0.000453029	-21.7073	0.00385	-21.7073	0.000762082	-21.7073	0.00126	-21.7073	0.01065
-21.6933	7.07559e-07	-21.6933	5.20904e-07	-21.6933	4.20819e-07	-21.6933	2.93058e-07	-21.6933	2.53852e-07		-21.695	0.000368284	-21.695	0.00315	-21.695	0.00024118	-21.695	0.00111	-21.695	0.00207		-21.6948	0.000456963	-21.6948	0.00388	-21.6948	0.000768482	-21.6948	0.00127	-21.6948	0.01071
-21.6807	7.15524e-07	-21.6807	5.26558e-07	-21.6807	4.25281e-07	-21.6807	2.9599e-07	-21.6807	2.56341e-07		-21.6824	0.000371567	-21.6824	0.00317	-21.6824	0.000243434	-21.6824	0.00112	-21.6824	0.00208		-21.6822	0.000460926	-21.6822	0.00391	-21.6822	0.000774922	-21.6822	0.00128	-21.6822	0.01077
-21.6682	7.23665e-07	-21.6682	5.32335e-07	-21.6682	4.29839e-07	-21.6682	2.98983e-07	-21.6682	2.5888e-07		-21.6699	0.000374874	-21.6699	0.0032	-21.6699	0.000245702	-21.6699	0.00113	-21.6699	0.00209		-21.6697	0.000464919	-21.6697	0.00394	-21.6697	0.000781403	-21.6697	0.0013	-21.6697	0.01084
-21.6557	7.31934e-07	-21.6557	5.38207e-07	-21.6557	4.34468e-07	-21.6557	3.0202e-07	-21.6557	2.61456e-07		-21.6574	0.000378207	-21.6574	0.00322	-21.6574	0.000247986	-21.6574	0.00114	-21.6574	0.00211		-21.6572	0.000468941	-21.6572	0.00397	-21.6572	0.000787924	-21.6572	0.00131	-21.6572	0.0109
-21.6432	7.40325e-07	-21.6432	5.44169e-07	-21.6432	4.39165e-07	-21.6432	3.05098e-07	-21.6432	2.64068e-07		-21.6449	0.000381565	-21.6449	0.00325	-21.6449	0.000250285	-21.6449	0.00115	-21.6449	0.00212		-21.6447	0.000472994	-21.6447	0.004	-21.6447	0.000794487	-21.6447	0.00132	-21.6447	0.01096
-21.6307	7.48837e-07	-21.6307	5.50223e-07	-21.6307	4.4393e-07	-21.6307	3.08217e-07	-21.6307	2.66714e-07		-21.6324	0.000384948	-21.6324	0.00327	-21.6324	0.0002526	-21.6324	0.00116	-21.6324	0.00214		-21.6322	0.000477076	-21.6322	0.00403	-21.6322	0.000801092	-21.6322	0.00133	-21.6322	0.01103
-21.6182	7.57472e-07	-21.6182	5.56367e-07	-21.6182	4.48763e-07	-21.6182	3.11378e-07	-21.6182	2.69396e-07		-21.6199	0.000388357	-21.6199	0.0033	-21.6199	0.00025493	-21.6199	0.00117	-21.6199	0.00215		-21.6197	0.000481189	-21.6197	0.00406	-21.6197	0.000807738	-21.6197	0.00134	-21.6197	0.01109
-21.6057	7.66228e-07	-21.6057	5.62603e-07	-21.6057	4.53665e-07	-21.6057	3.1458e-07	-21.6057	2.72114e-07		-21.6074	0.000391792	-21.6074	0.00333	-21.6074	0.000257276	-21.6074	0.00118	-21.6074	0.00216		-21.6072	0.000485332	-21.6072	0.00409	-21.6072	0.000814426	-21.6072	0.00135	-21.6072	0.01116
-21.5932	7.75108e-07	-21.5932	5.6893e-07	-21.5932	4.58635e-07	-21.5932	3.17824e-07	-21.5932	2.74866e-07		-21.5949	0.000395252	-21.5949	0.00335	-21.5949	0.000259638	-21.5949	0.00119	-21.5949	0.00218		-21.5947	0.000489506	-21.5947	0.00412	-21.5947	0.000821157	-21.5947	0.00136	-21.5947	0.01122
-21.5807	7.84109e-07	-21.5807	5.75349e-07	-21.5807	4.63674e-07	-21.5807	3.2111e-07	-21.5807	2.77655e-07		-21.5824	0.000398739	-21.5824	0.00338	-21.5824	0.000262015	-21.5824	0.0012	-21.5824	0.00219		-21.5822	0.000493711	-21.5822	0.00415	-21.5822	0.000827931	-21.5822	0.00137	-21.5822	0.01129
-21.5682	7.93234e-07	-21.5682	5.81859e-07	-21.5682	4.68781e-07	-21.5682	3.24438e-07	-21.5682	2.80479e-07		-21.5699	0.000402252	-21.5699	0.0034	-21.5699	0.000264408	-21.5699	0.00121	-21.5699	0.00221		-21.5697	0.000497947	-21.5697	0.00418	-21.5697	0.000834748	-21.5697	0.00138	-21.5697	0.01135
-21.5557	8.02588e-07	-21.5557	5.88524e-07	-21.5557	4.74007e-07	-21.5557	3.2784e-07	-21.5557	2.83367e-07		-21.5574	0.000405791	-21.5574	0.00343	-21.5574	0.000266818	-21.5574	0.00122	-21.5574	0.00222		-21.5571	0.000502214	-21.5571	0.00422	-21.5571	0.000841608	-21.5571	0.00139	-21.5571	0.01142
-21.5431	8.12192e-07	-21.5431	5.95357e-07	-21.5431	4.79363e-07	-21.5431	3.31324e-07	-21.5431	2.86324e-07		-21.5449	0.000409356	-21.5449	0.00346	-21.5449	0.000269243	-21.5449	0.00123	-21.5449	0.00224		-21.5446	0.000506512	-21.5446	0.00425	-21.5446	0.000848512	-21.5446	0.0014	-21.5446	0.01149
-21.5306	8.22046e-07	-21.5306	6.02357e-07	-21.5306	4.84848e-07	-21.5306	3.3489e-07	-21.5306	2.8935e-07		-21.5324	0.000412948	-21.5324	0.00348	-21.5324	0.000271684	-21.5324	0.00124	-21.5324	0.00225		-21.5321	0.000510841	-21.5321	0.00428	-21.5321	0.00085546	-21.5321	0.00141	-21.5321	0.01155
-21.5181	8.32152e-07	-21.5181	6.09525e-07	-21.5181	4.90463e-07	-21.5181	3.38537e-07	-21.5181	2.92446e-07		-21.5198	0.000416566	-21.5198	0.00351	-21.5198	0.000274141	-21.5198	0.00125	-21.5198	0.00227		-21.5196	0.000515202	-21.5196	0.00431	-21.5196	0.000862453	-21.5196	0.00143	-21.5196	0.01162
-21.5056	8.4251e-07	-21.5056	6.16862e-07	-21.5056	4.96208e-07	-21.5056	3.42267e-07	-21.5056	2.95612e-07		-21.5073	0.000420211	-21.5073	0.00354	-21.5073	0.000276615	-21.5073	0.00126	-21.5073	0.00228		-21.5071	0.000519595	-21.5071	0.00435	-21.5071	0.00086949	-21.5071	0.00144	-21.5071	0.01169
-21.4931	8.5312e-07	-21.4931	6.24367e-07	-21.4931	5.02083e-07	-21.4931	3.46079e-07	-21.4931	2.98847e-07		-21.4948	0.000423882	-21.4948	0.00357	-21.4948	0.000279104	-21.4948	0.00127	-21.4948	0.0023		-21.4946	0.00052402	-21.4946	0.00438	-21.4946	0.000876572	-21.4946	0.00145	-21.4946	0.01176
-21.4806	8.63983e-07	-21.4806	6.32041e-07	-21.4806	5.08089e-07	-21.4806	3.49974e-07	-21.4806	3.02153e-07		-21.4823	0.000427581	-21.4823	0.00359	-21.4823	0.000281611	-21.4823	0.00128	-21.4823	0.00231		-21.4821	0.000528477	-21.4821	0.00441	-21.4821	0.0008837	-21.4821	0.00146	-21.4821	0.01182
-21.4681	8.75098e-07	-21.4681	6.39884e-07	-21.4681	5.14225e-07	-21.4681	3.53951e-07	-21.4681	3.05528e-07		-21.4698	0.000431306	-21.4698	0.00362	-21.4698	0.000284133	-21.4698	0.00129	-21.4698	0.00233		-21.4696	0.000532966	-21.4696	0.00445	-21.4696	0.000890874	-21.4696	0.00147	-21.4696	0.01189
-21.4556	8.86381e-07	-21.4556	6.47847e-07	-21.4556	5.20453e-07	-21.4556	3.57985e-07	-21.4556	3.08951e-07		-21.4573	0.000435059	-21.4573	0.00365	-21.4573	0.000286673	-21.4573	0.0013	-21.4573	0.00234		-21.4571	0.000537488	-21.4571	0.00448	-21.4571	0.000898093	-21.4571	0.00148	-21.4571	0.01196
-21.4431	8.97809e-07	-21.4431	6.55918e-07	-21.4431	5.2676e-07	-21.4431	3.62068e-07	-21.4431	3.12417e-07		-21.4448	0.00043884	-21.4448	0.00368	-21.4448	0.000289229	-21.4448	0.00131	-21.4448	0.00236		-21.4446	0.000542043	-21.4446	0.00451	-21.4446	0.00090536	-21.4446	0.00149	-21.4446	0.01203
-21.4306	9.09381e-07	-21.4306	6.64095e-07	-21.4306	5.33147e-07	-21.4306	3.66201e-07	-21.4306	3.15924e-07		-21.4323	0.000442648	-21.4323	0.0037	-21.4323	0.000291802	-21.4323	0.00132	-21.4323	0.00237		-21.432	0.00054663	-21.432	0.00455	-21.432	0.000912673	-21.432	0.00151	-21.432	0.0121
-21.4181	9.21099e-07	-21.4181	6.72379e-07	-21.4181	5.39615e-07	-21.4181	3.70384e-07	-21.4181	3.19473e-07		-21.4198	0.000446485	-21.4198	0.00373	-21.4198	0.000294392	-21.4198	0.00133	-21.4198	0.00239		-21.4195	0.000551252	-21.4195	0.00458	-21.4195	0.000920034	-21.4195	0.00152	-21.4195	0.01217
-21.4056	9.32963e-07	-21.4056	6.80771e-07	-21.4056	5.46163e-07	-21.4056	3.74617e-07	-21.4056	3.23065e-07		-21.4073	0.00045035	-21.4073	0.00376	-21.4073	0.000297	-21.4073	0.00134	-21.4073	0.0024		-21.407	0.000555907	-21.407	0.00461	-21.407	0.000927443	-21.407	0.00153	-21.407	0.01224
-21.393	9.44971e-07	-21.393	6.89271e-07	-21.393	5.52792e-07	-21.393	3.789e-07	-21.393	3.26698e-07		-21.3948	0.000454243	-21.3948	0.00379	-21.3948	0.000299624	-21.3948	0.00135	-21.3948	0.00242		-21.3945	0.000560595	-21.3945	0.00465	-21.3945	0.000934899	-21.3945	0.00154	-21.3945	0.01231
-21.3805	9.57126e-07	-21.3805	6.97878e-07	-21.3805	5.59501e-07	-21.3805	3.83233e-07	-21.3805	3.30374e-07		-21.3823	0.000458164	-21.3823	0.00382	-21.3823	0.000302266	-21.3823	0.00136	-21.3823	0.00244		-21.382	0.000565318	-21.382	0.00468	-21.382	0.000942404	-21.382	0.00155	-21.382	0.01238
-21.368	9.69427e-07	-21.368	7.06593e-07	-21.368	5.66291e-07	-21.368	3.87616e-07	-21.368	3.34093e-07		-21.3698	0.000462114	-21.3698	0.00385	-21.3698	0.000304925	-21.3698	0.00137	-21.3698	0.00245		-21.3695	0.000570074	-21.3695	0.00472	-21.3695	0.000949958	-21.3695	0.00156	-21.3695	0.01245
-21.3555	9.81961e-07	-21.3555	7.15467e-07	-21.3555	5.73207e-07	-21.3555	3.92077e-07	-21.3555	3.37877e-07		-21.3573	0.000466093	-21.3573	0.00388	-21.3573	0.000307602	-21.3573	0.00138	-21.3573	0.00247		-21.357	0.000574865	-21.357	0.00475	-21.357	0.000957561	-21.357	0.00158	-21.357	0.01253
-21.343	9.9476e-07	-21.343	7.24519e-07	-21.343	5.80264e-07	-21.343	3.96624e-07	-21.343	3.41734e-07		-21.3447	0.0004701	-21.3447	0.00391	-21.3447	0.000310296	-21.3447	0.00139	-21.3447	0.00248		-21.3445	0.000579691	-21.3445	0.00479	-21.3445	0.000965214	-21.3445	0.00159	-21.3445	0.0126
-21.3305	1.00782e-06	-21.3305	7.33748e-07	-21.3305	5.87463e-07	-21.3305	4.01258e-07	-21.3305	3.45665e-07		-21.3322	0.000474136	-21.3322	0.00394	-21.3322	0.000313009	-21.3322	0.0014	-21.3322	0.0025		-21.332	0.000584551	-21.332	0.00482	-21.332	0.000972917	-21.332	0.0016	-21.332	0.01267
-21.318	1.02115e-06	-21.318	7.43156e-07	-21.318	5.94804e-07	-21.318	4.05979e-07	-21.318	3.49669e-07		-21.3197	0.000478201	-21.3197	0.00397	-21.3197	0.000315739	-21.3197	0.00141	-21.3197	0.00252		-21.3195	0.000589446	-21.3195	0.00486	-21.3195	0.00098067	-21.3195	0.00161	-21.3195	0.01274
-21.3055	1.03475e-06	-21.3055	7.52742e-07	-21.3055	6.02287e-07	-21.3055	4.10787e-07	-21.3055	3.53748e-07		-21.3072	0.000482295	-21.3072	0.004	-21.3072	0.000318488	-21.3072	0.00142	-21.3072	0.00253		-21.3069	0.000594376	-21.3069	0.0049	-21.3069	0.000988475	-21.3069	0.00163	-21.3069	0.01282
-21.293	1.04861e-06	-21.293	7.62506e-07	-21.293	6.09913e-07	-21.293	4.15683e-07	-21.293	3.579e-07		-21.2947	0.000486418	-21.2947	0.00403	-21.2947	0.000321254	-21.2947	0.00143	-21.2947	0.00255		-21.2944	0.000599341	-21.2944	0.00493	-21.2944	0.000996331	-21.2944	0.00164	-21.2944	0.01289
-21.2805	1.06274e-06	-21.2805	7.72449e-07	-21.2805	6.17682e-07	-21.2805	4.20667e-07	-21.2805	3.62127e-07		-21.2822	0.000490571	-21.2822	0.00406	-21.2822	0.000324039	-21.2822	0.00144	-21.2822	0.00257		-21.2819	0.000604342	-21.2819	0.00497	-21.2819	0.001	-21.2819	0.00165	-21.2819	0.01296
-21.268	1.07714e-06	-21.268	7.82572e-07	-21.268	6.25594e-07	-21.268	4.25738e-07	-21.268	3.66428e-07		-21.2697	0.000494754	-21.2697	0.00409	-21.2697	0.000326842	-21.2697	0.00145	-21.2697	0.00258		-21.2694	0.000609378	-21.2694	0.00501	-21.2694	0.00101	-21.2694	0.00166	-21.2694	0.01304
-21.2555	1.09175e-06	-21.2555	7.92849e-07	-21.2555	6.33628e-07	-21.2555	4.30884e-07	-21.2555	3.70791e-07		-21.2572	0.000498966	-21.2572	0.00412	-21.2572	0.000329664	-21.2572	0.00147	-21.2572	0.0026		-21.2569	0.000614451	-21.2569	0.00504	-21.2569	0.00102	-21.2569	0.00168	-21.2569	0.01311
-21.2429	1.10657e-06	-21.2429	8.03271e-07	-21.2429	6.41774e-07	-21.2429	4.36099e-07	-21.2429	3.75212e-07		-21.2447	0.000503209	-21.2447	0.00415	-21.2447	0.000332505	-21.2447	0.00148	-21.2447	0.00262		-21.2444	0.000619559	-21.2444	0.00508	-21.2444	0.00103	-21.2444	0.00169	-21.2444	0.01319
-21.2304	1.12158e-06	-21.2304	8.13837e-07	-21.2304	6.50033e-07	-21.2304	4.41384e-07	-21.2304	3.7969e-07		-21.2322	0.000507482	-21.2322	0.00418	-21.2322	0.000335365	-21.2322	0.00149	-21.2322	0.00263		-21.2319	0.000624704	-21.2319	0.00512	-21.2319	0.00104	-21.2319	0.0017	-21.2319	0.01326
-21.2179	1.13679e-06	-21.2179	8.24547e-07	-21.2179	6.58404e-07	-21.2179	4.46737e-07	-21.2179	3.84225e-07		-21.2197	0.000511786	-21.2197	0.00421	-21.2197	0.000338244	-21.2197	0.0015	-21.2197	0.00265		-21.2194	0.000629886	-21.2194	0.00515	-21.2194	0.00104	-21.2194	0.00171	-21.2194	0.01334
-21.2054	1.1522e-06	-21.2054	8.35401e-07	-21.2054	6.66889e-07	-21.2054	4.5216e-07	-21.2054	3.88818e-07		-21.2072	0.00051612	-21.2072	0.00424	-21.2072	0.000341142	-21.2072	0.00151	-21.2072	0.00267		-21.2069	0.000635104	-21.2069	0.00519	-21.2069	0.00105	-21.2069	0.00173	-21.2069	0.01341
-21.1929	1.16781e-06	-21.1929	8.46401e-07	-21.1929	6.75487e-07	-21.1929	4.57652e-07	-21.1929	3.93469e-07		-21.1947	0.000520485	-21.1947	0.00427	-21.1947	0.000344059	-21.1947	0.00152	-21.1947	0.00268		-21.1944	0.000640359	-21.1944	0.00523	-21.1944	0.00106	-21.1944	0.00174	-21.1944	0.01349
-21.1804	1.18362e-06	-21.1804	8.57546e-07	-21.1804	6.84198e-07	-21.1804	4.63214e-07	-21.1804	3.98177e-07		-21.1822	0.000524882	-21.1822	0.0043	-21.1822	0.000346996	-21.1822	0.00153	-21.1822	0.0027		-21.1818	0.000645651	-21.1818	0.00527	-21.1818	0.00107	-21.1818	0.00175	-21.1818	0.01356
-21.1679	1.19963e-06	-21.1679	8.68836e-07	-21.1679	6.93022e-07	-21.1679	4.68846e-07	-21.1679	4.02943e-07		-21.1696	0.000529309	-21.1696	0.00434	-21.1696	0.000349953	-21.1696	0.00155	-21.1696	0.00272		-21.1693	0.000650981	-21.1693	0.00531	-21.1693	0.00108	-21.1693	0.00177	-21.1693	0.01364
-21.1554	1.2159e-06	-21.1554	8.80312e-07	-21.1554	7.01998e-07	-21.1554	4.74569e-07	-21.1554	4.07788e-07		-21.1571	0.000533769	-21.1571	0.00437	-21.1571	0.000352929	-21.1571	0.00156	-21.1571	0.00274		-21.1568	0.000656349	-21.1568	0.00534	-21.1568	0.00109	-21.1568	0.00178	-21.1568	0.01372
-21.1429	1.23247e-06	-21.1429	8.9199e-07	-21.1429	7.11137e-07	-21.1429	4.80391e-07	-21.1429	4.12718e-07		-21.1446	0.00053826	-21.1446	0.0044	-21.1446	0.000355925	-21.1446	0.00157	-21.1446	0.00275		-21.1443	0.000661755	-21.1443	0.00538	-21.1443	0.00109	-21.1443	0.00179	-21.1443	0.0138
-21.1304	1.24932e-06	-21.1304	9.03868e-07	-21.1304	7.20441e-07	-21.1304	4.86313e-07	-21.1304	4.17735e-07		-21.1321	0.000542782	-21.1321	0.00443	-21.1321	0.000358942	-21.1321	0.00158	-21.1321	0.00277		-21.1318	0.000667199	-21.1318	0.00542	-21.1318	0.0011	-21.1318	0.00181	-21.1318	0.01387
-21.1179	1.26647e-06	-21.1179	9.15948e-07	-21.1179	7.29909e-07	-21.1179	4.92333e-07	-21.1179	4.22837e-07		-21.1196	0.000547337	-21.1196	0.00447	-21.1196	0.000361979	-21.1196	0.00159	-21.1196	0.00279		-21.1193	0.000672681	-21.1193	0.00546	-21.1193	0.00111	-21.1193	0.00182	-21.1193	0.01395
-21.1053	1.2839e-06	-21.1053	9.28229e-07	-21.1053	7.39541e-07	-21.1053	4.98453e-07	-21.1053	4.28026e-07		-21.1071	0.000551925	-21.1071	0.0045	-21.1071	0.000365037	-21.1071	0.0016	-21.1071	0.00281		-21.1068	0.000678202	-21.1068	0.0055	-21.1068	0.00112	-21.1068	0.00183	-21.1068	0.01403
-21.0928	1.30163e-06	-21.0928	9.40713e-07	-21.0928	7.49339e-07	-21.0928	5.04673e-07	-21.0928	4.33301e-07		-21.0946	0.000556545	-21.0946	0.00453	-21.0946	0.000368115	-21.0946	0.00162	-21.0946	0.00283		-21.0943	0.000683763	-21.0943	0.00554	-21.0943	0.00113	-21.0943	0.00185	-21.0943	0.01411
-21.0803	1.31964e-06	-21.0803	9.53399e-07	-21.0803	7.59301e-07	-21.0803	5.10993e-07	-21.0803	4.38662e-07		-21.0821	0.000561197	-21.0821	0.00456	-21.0821	0.000371214	-21.0821	0.00163	-21.0821	0.00284		-21.0818	0.000689362	-21.0818	0.00558	-21.0818	0.00114	-21.0818	0.00186	-21.0818	0.01419
-21.0678	1.33795e-06	-21.0678	9.66287e-07	-21.0678	7.69429e-07	-21.0678	5.17412e-07	-21.0678	4.4411e-07		-21.0696	0.000565882	-21.0696	0.0046	-21.0696	0.000374333	-21.0696	0.00164	-21.0696	0.00286		-21.0693	0.000695001	-21.0693	0.00562	-21.0693	0.00115	-21.0693	0.00188	-21.0693	0.01427
-21.0553	1.35651e-06	-21.0553	9.79362e-07	-21.0553	7.79704e-07	-21.0553	5.23921e-07	-21.0553	4.49637e-07		-21.0571	0.0005706	-21.0571	0.00463	-21.0571	0.000377474	-21.0571	0.00165	-21.0571	0.00288		-21.0567	0.00070068	-21.0567	0.00566	-21.0567	0.00116	-21.0567	0.00189	-21.0567	0.01435
-21.0428	1.37532e-06	-21.0428	9.92615e-07	-21.0428	7.90117e-07	-21.0428	5.30513e-07	-21.0428	4.55237e-07		-21.0446	0.000575352	-21.0446	0.00467	-21.0446	0.000380637	-21.0446	0.00166	-21.0446	0.0029		-21.0442	0.000706398	-21.0442	0.0057	-21.0442	0.00116	-21.0442	0.0019	-21.0442	0.01443
-21.0303	1.39436e-06	-21.0303	1.00605e-06	-21.0303	8.00668e-07	-21.0303	5.37189e-07	-21.0303	4.60911e-07		-21.0321	0.000580137	-21.0321	0.0047	-21.0321	0.000383821	-21.0321	0.00168	-21.0321	0.00292		-21.0317	0.000712157	-21.0317	0.00574	-21.0317	0.00117	-21.0317	0.00192	-21.0317	0.01451
-21.0178	1.41364e-06	-21.0178	1.01966e-06	-21.0178	8.11358e-07	-21.0178	5.4395e-07	-21.0178	4.6666e-07		-21.0196	0.000584955	-21.0196	0.00473	-21.0196	0.000387026	-21.0196	0.00169	-21.0196	0.00294		-21.0192	0.000717956	-21.0192	0.00579	-21.0192	0.00118	-21.0192	0.00193	-21.0192	0.01459
-21.0053	1.43316e-06	-21.0053	1.03345e-06	-21.0053	8.22188e-07	-21.0053	5.50794e-07	-21.0053	4.72483e-07		-21.007	0.000589807	-21.007	0.00477	-21.007	0.000390254	-21.007	0.0017	-21.007	0.00296		-21.0067	0.000723796	-21.0067	0.00583	-21.0067	0.00119	-21.0067	0.00195	-21.0067	0.01467
-20.9928	1.45292e-06	-20.9928	1.04742e-06	-20.9928	8.33156e-07	-20.9928	5.57723e-07	-20.9928	4.78382e-07		-20.9945	0.000594693	-20.9945	0.0048	-20.9945	0.000393503	-20.9945	0.00171	-20.9945	0.00298		-20.9942	0.000729677	-20.9942	0.00587	-20.9942	0.0012	-20.9942	0.00196	-20.9942	0.01475
-20.9803	1.47292e-06	-20.9803	1.06156e-06	-20.9803	8.44264e-07	-20.9803	5.64737e-07	-20.9803	4.84355e-07		-20.982	0.000599613	-20.982	0.00484	-20.982	0.000396775	-20.982	0.00173	-20.982	0.00299		-20.9817	0.000735599	-20.9817	0.00591	-20.9817	0.00121	-20.9817	0.00198	-20.9817	0.01483
-20.9678	1.49316e-06	-20.9678	1.07589e-06	-20.9678	8.55511e-07	-20.9678	5.71836e-07	-20.9678	4.90402e-07		-20.9695	0.000604568	-20.9695	0.00487	-20.9695	0.000400069	-20.9695	0.00174	-20.9695	0.00301		-20.9692	0.000741563	-20.9692	0.00595	-20.9692	0.00122	-20.9692	0.00199	-20.9692	0.01492
-20.9552	1.51391e-06	-20.9552	1.09058e-06	-20.9552	8.6704e-07	-20.9552	5.79105e-07	-20.9552	4.96595e-07		-20.957	0.000609557	-20.957	0.00491	-20.957	0.000403386	-20.957	0.00175	-20.957	0.00303		-20.9567	0.000747568	-20.9567	0.006	-20.9567	0.00123	-20.9567	0.002	-20.9567	0.015
-20.9427	1.53532e-06	-20.9427	1.10573e-06	-20.9427	8.78928e-07	-20.9427	5.86591e-07	-20.9427	5.02972e-07		-20.9445	0.000614581	-20.9445	0.00494	-20.9445	0.000406726	-20.9445	0.00176	-20.9445	0.00305		-20.9442	0.000753616	-20.9442	0.00604	-20.9442	0.00124	-20.9442	0.00202	-20.9442	0.01508
-20.9302	1.55739e-06	-20.9302	1.12133e-06	-20.9302	8.91175e-07	-20.9302	5.94296e-07	-20.9302	5.09532e-07		-20.932	0.00061964	-20.932	0.00498	-20.932	0.000410088	-20.932	0.00178	-20.932	0.00307		-20.9316	0.000759706	-20.9316	0.00608	-20.9316	0.00125	-20.9316	0.00203	-20.9316	0.01517
-20.9177	1.58013e-06	-20.9177	1.13739e-06	-20.9177	9.03782e-07	-20.9177	6.02218e-07	-20.9177	5.16277e-07		-20.9195	0.000624734	-20.9195	0.00502	-20.9195	0.000413474	-20.9195	0.00179	-20.9195	0.00309		-20.9191	0.000765839	-20.9191	0.00613	-20.9191	0.00126	-20.9191	0.00205	-20.9191	0.01525
-20.9052	1.60353e-06	-20.9052	1.15392e-06	-20.9052	9.16749e-07	-20.9052	6.10359e-07	-20.9052	5.23206e-07		-20.907	0.000629864	-20.907	0.00505	-20.907	0.000416884	-20.907	0.0018	-20.907	0.00311		-20.9066	0.000772015	-20.9066	0.00617	-20.9066	0.00127	-20.9066	0.00206	-20.9066	0.01533
-20.8927	1.62759e-06	-20.8927	1.1709e-06	-20.8927	9.30078e-07	-20.8927	6.1872e-07	-20.8927	5.3032e-07		-20.8945	0.00063503	-20.8945	0.00509	-20.8945	0.000420317	-20.8945	0.00182	-20.8945	0.00313		-20.8941	0.000778235	-20.8941	0.00621	-20.8941	0.00128	-20.8941	0.00208	-20.8941	0.01542
-20.8802	1.65231e-06	-20.8802	1.18834e-06	-20.8802	9.43768e-07	-20.8802	6.273e-07	-20.8802	5.37618e-07		-20.882	0.000640232	-20.882	0.00513	-20.882	0.000423774	-20.882	0.00183	-20.882	0.00315		-20.8816	0.000784498	-20.8816	0.00626	-20.8816	0.00129	-20.8816	0.0021	-20.8816	0.0155
-20.8677	1.67771e-06	-20.8677	1.20625e-06	-20.8677	9.57822e-07	-20.8677	6.36099e-07	-20.8677	5.45103e-07		-20.8695	0.00064547	-20.8695	0.00516	-20.8695	0.000427254	-20.8695	0.00184	-20.8695	0.00317		-20.8691	0.000790806	-20.8691	0.0063	-20.8691	0.0013	-20.8691	0.00211	-20.8691	0.01559
-20.8552	1.70358e-06	-20.8552	1.22449e-06	-20.8552	9.72143e-07	-20.8552	6.45059e-07	-20.8552	5.52725e-07		-20.857	0.000650744	-20.857	0.0052	-20.857	0.000430759	-20.857	0.00186	-20.857	0.00319		-20.8566	0.000797157	-20.8566	0.00635	-20.8566	0.00131	-20.8566	0.00213	-20.8566	0.01567
-20.8427	1.7298e-06	-20.8427	1.24298e-06	-20.8427	9.86671e-07	-20.8427	6.54141e-07	-20.8427	5.60454e-07		-20.8445	0.000656054	-20.8445	0.00524	-20.8445	0.000434289	-20.8445	0.00187	-20.8445	0.00321		-20.8441	0.000803553	-20.8441	0.00639	-20.8441	0.00132	-20.8441	0.00214	-20.8441	0.01576
-20.8302	1.75637e-06	-20.8302	1.26171e-06	-20.8302	1.0014e-06	-20.8302	6.63344e-07	-20.8302	5.68289e-07		-20.8319	0.000661401	-20.8319	0.00528	-20.8319	0.000437843	-20.8319	0.00188	-20.8319	0.00323		-20.8316	0.000809995	-20.8316	0.00644	-20.8316	0.00133	-20.8316	0.00216	-20.8316	0.01584
-20.8176	1.78329e-06	-20.8176	1.2807e-06	-20.8176	1.01634e-06	-20.8176	6.72669e-07	-20.8176	5.76231e-07		-20.8194	0.000666785	-20.8194	0.00531	-20.8194	0.000441423	-20.8194	0.0019	-20.8194	0.00325		-20.8191	0.000816481	-20.8191	0.00648	-20.8191	0.00134	-20.8191	0.00217	-20.8191	0.01593
-20.8051	1.81056e-06	-20.8051	1.29995e-06	-20.8051	1.03149e-06	-20.8051	6.82115e-07	-20.8051	5.84279e-07		-20.8069	0.000672206	-20.8069	0.00535	-20.8069	0.000445027	-20.8069	0.00191	-20.8069	0.00327		-20.8065	0.000823013	-20.8065	0.00653	-20.8065	0.00135	-20.8065	0.00219	-20.8065	0.01602
-20.7926	1.83819e-06	-20.7926	1.31944e-06	-20.7926	1.04684e-06	-20.7926	6.91684e-07	-20.7926	5.92435e-07		-20.7944	0.000677664	-20.7944	0.00539	-20.7944	0.000448657	-20.7944	0.00192	-20.7944	0.0033		-20.794	0.000829591	-20.794	0.00658	-20.794	0.00136	-20.794	0.0022	-20.794	0.0161
-20.7801	1.86617e-06	-20.7801	1.33918e-06	-20.7801	1.06241e-06	-20.7801	7.01375e-07	-20.7801	6.00698e-07		-20.7819	0.000683159	-20.7819	0.00543	-20.7819	0.000452312	-20.7819	0.00194	-20.7819	0.00332		-20.7815	0.000836215	-20.7815	0.00662	-20.7815	0.00137	-20.7815	0.00222	-20.7815	0.01619
-20.7676	1.8945e-06	-20.7676	1.35918e-06	-20.7676	1.07817e-06	-20.7676	7.11189e-07	-20.7676	6.09068e-07		-20.7694	0.000688692	-20.7694	0.00547	-20.7694	0.000455992	-20.7694	0.00195	-20.7694	0.00334		-20.769	0.000842885	-20.769	0.00667	-20.769	0.00138	-20.769	0.00224	-20.769	0.01628
-20.7551	1.92338e-06	-20.7551	1.37957e-06	-20.7551	1.09425e-06	-20.7551	7.21188e-07	-20.7551	6.17599e-07		-20.7569	0.000694263	-20.7569	0.00551	-20.7569	0.000459699	-20.7569	0.00197	-20.7569	0.00336		-20.7565	0.000849602	-20.7565	0.00672	-20.7565	0.00139	-20.7565	0.00225	-20.7565	0.01637
-20.7426	1.95295e-06	-20.7426	1.40045e-06	-20.7426	1.11073e-06	-20.7426	7.31426e-07	-20.7426	6.26332e-07		-20.7444	0.000699873	-20.7444	0.00555	-20.7444	0.000463432	-20.7444	0.00198	-20.7444	0.00338		-20.744	0.000856366	-20.744	0.00676	-20.744	0.0014	-20.744	0.00227	-20.744	0.01646
-20.7301	1.98323e-06	-20.7301	1.42183e-06	-20.7301	1.1276e-06	-20.7301	7.41903e-07	-20.7301	6.35269e-07		-20.7319	0.00070552	-20.7319	0.00559	-20.7319	0.000467192	-20.7319	0.002	-20.7319	0.0034		-20.7315	0.000863178	-20.7315	0.00681	-20.7315	0.00141	-20.7315	0.00229	-20.7315	0.01654
-20.7176	2.01421e-06	-20.7176	1.44371e-06	-20.7176	1.14486e-06	-20.7176	7.52619e-07	-20.7176	6.4441e-07		-20.7194	0.000711207	-20.7194	0.00563	-20.7194	0.000470979	-20.7194	0.00201	-20.7194	0.00342		-20.719	0.000870038	-20.719	0.00686	-20.719	0.00142	-20.719	0.0023	-20.719	0.01663
-20.7051	2.04589e-06	-20.7051	1.46609e-06	-20.7051	1.16253e-06	-20.7051	7.63575e-07	-20.7051	6.53755e-07		-20.7069	0.000716932	-20.7069	0.00567	-20.7069	0.000474793	-20.7069	0.00202	-20.7069	0.00345		-20.7065	0.000876946	-20.7065	0.00691	-20.7065	0.00143	-20.7065	0.00232	-20.7065	0.01672
-20.6926	2.07828e-06	-20.6926	1.48898e-06	-20.6926	1.18059e-06	-20.6926	7.74772e-07	-20.6926	6.63305e-07		-20.6944	0.000722696	-20.6944	0.00571	-20.6944	0.000478634	-20.6944	0.00204	-20.6944	0.00347		-20.694	0.000883903	-20.694	0.00696	-20.694	0.00144	-20.694	0.00234	-20.694	0.01681
-20.6801	2.11138e-06	-20.6801	1.51236e-06	-20.6801	1.19905e-06	-20.6801	7.86209e-07	-20.6801	6.7306e-07		-20.6819	0.0007285	-20.6819	0.00575	-20.6819	0.000482503	-20.6819	0.00205	-20.6819	0.00349		-20.6814	0.000890908	-20.6814	0.00701	-20.6814	0.00145	-20.6814	0.00235	-20.6814	0.0169
-20.6675	2.14518e-06	-20.6675	1.53625e-06	-20.6675	1.2179e-06	-20.6675	7.97886e-07	-20.6675	6.8302e-07		-20.6694	0.000734344	-20.6694	0.00579	-20.6694	0.000486399	-20.6694	0.00207	-20.6694	0.00351		-20.6689	0.000897963	-20.6689	0.00706	-20.6689	0.00147	-20.6689	0.00237	-20.6689	0.01699
-20.655	2.17958e-06	-20.655	1.56057e-06	-20.655	1.23711e-06	-20.655	8.09768e-07	-20.655	6.93158e-07		-20.6568	0.000740228	-20.6568	0.00583	-20.6568	0.000490323	-20.6568	0.00208	-20.6568	0.00354		-20.6564	0.000905067	-20.6564	0.00711	-20.6564	0.00148	-20.6564	0.00239	-20.6564	0.01708
-20.6425	2.2145e-06	-20.6425	1.58526e-06	-20.6425	1.25661e-06	-20.6425	8.21828e-07	-20.6425	7.03455e-07		-20.6443	0.000746156	-20.6443	0.00587	-20.6443	0.000494276	-20.6443	0.0021	-20.6443	0.00356		-20.6439	0.000912221	-20.6439	0.00716	-20.6439	0.00149	-20.6439	0.00241	-20.6439	0.01717
-20.63	2.24996e-06	-20.63	1.61034e-06	-20.63	1.27643e-06	-20.63	8.34068e-07	-20.63	7.13913e-07		-20.6318	0.000752127	-20.6318	0.00591	-20.6318	0.000498258	-20.6318	0.00211	-20.6318	0.00358		-20.6314	0.000919425	-20.6314	0.00721	-20.6314	0.0015	-20.6314	0.00242	-20.6314	0.01726
-20.6175	2.28594e-06	-20.6175	1.6358e-06	-20.6175	1.29655e-06	-20.6175	8.46489e-07	-20.6175	7.24531e-07		-20.6193	0.000758142	-20.6193	0.00596	-20.6193	0.000502269	-20.6193	0.00213	-20.6193	0.0036		-20.6189	0.00092668	-20.6189	0.00726	-20.6189	0.00151	-20.6189	0.00244	-20.6189	0.01735
-20.605	2.32245e-06	-20.605	1.66163e-06	-20.605	1.31698e-06	-20.605	8.59089e-07	-20.605	7.35309e-07		-20.6068	0.0007642	-20.6068	0.006	-20.6068	0.000506309	-20.6068	0.00214	-20.6068	0.00363		-20.6064	0.000933986	-20.6064	0.00731	-20.6064	0.00152	-20.6064	0.00246	-20.6064	0.01745
-20.5925	2.3595e-06	-20.5925	1.68785e-06	-20.5925	1.33773e-06	-20.5925	8.7187e-07	-20.5925	7.46249e-07		-20.5943	0.000770303	-20.5943	0.00604	-20.5943	0.000510379	-20.5943	0.00216	-20.5943	0.00365		-20.5939	0.000941344	-20.5939	0.00736	-20.5939	0.00153	-20.5939	0.00248	-20.5939	0.01754
-20.58	2.39708e-06	-20.58	1.71446e-06	-20.58	1.35878e-06	-20.58	8.84832e-07	-20.58	7.57349e-07		-20.5818	0.000776451	-20.5818	0.00608	-20.5818	0.000514478	-20.5818	0.00217	-20.5818	0.00367		-20.5814	0.000948752	-20.5814	0.00741	-20.5814	0.00155	-20.5814	0.00249	-20.5814	0.01763
-20.5675	2.43519e-06	-20.5675	1.74144e-06	-20.5675	1.38014e-06	-20.5675	8.97975e-07	-20.5675	7.68612e-07		-20.5693	0.000782643	-20.5693	0.00613	-20.5693	0.000518608	-20.5693	0.00219	-20.5693	0.0037		-20.5689	0.000956213	-20.5689	0.00746	-20.5689	0.00156	-20.5689	0.00251	-20.5689	0.01772
-20.555	2.47406e-06	-20.555	1.76897e-06	-20.555	1.40194e-06	-20.555	9.11374e-07	-20.555	7.80098e-07		-20.5568	0.000788879	-20.5568	0.00617	-20.5568	0.000522768	-20.5568	0.0022	-20.5568	0.00372		-20.5563	0.000963726	-20.5563	0.00751	-20.5563	0.00157	-20.5563	0.00253	-20.5563	0.01782
-20.5425	2.51386e-06	-20.5425	1.79716e-06	-20.5425	1.42429e-06	-20.5425	9.25087e-07	-20.5425	7.91857e-07		-20.5443	0.000795158	-20.5443	0.00622	-20.5443	0.000526958	-20.5443	0.00222	-20.5443	0.00374		-20.5438	0.000971293	-20.5438	0.00757	-20.5438	0.00158	-20.5438	0.00255	-20.5438	0.01791
-20.5299	2.5546e-06	-20.5299	1.82603e-06	-20.5299	1.44718e-06	-20.5299	9.39114e-07	-20.5299	8.0389e-07		-20.5318	0.000801481	-20.5318	0.00626	-20.5318	0.00053118	-20.5318	0.00224	-20.5318	0.00377		-20.5313	0.000978913	-20.5313	0.00762	-20.5313	0.00159	-20.5313	0.00257	-20.5313	0.018
-20.5174	2.59628e-06	-20.5174	1.85556e-06	-20.5174	1.47062e-06	-20.5174	9.53457e-07	-20.5174	8.16196e-07		-20.5193	0.000807848	-20.5193	0.0063	-20.5193	0.000535433	-20.5193	0.00225	-20.5193	0.00379		-20.5188	0.000986587	-20.5188	0.00767	-20.5188	0.0016	-20.5188	0.00258	-20.5188	0.0181
-20.5049	2.6389e-06	-20.5049	1.88576e-06	-20.5049	1.4946e-06	-20.5049	9.68116e-07	-20.5049	8.28777e-07		-20.5068	0.000814259	-20.5068	0.00635	-20.5068	0.000539718	-20.5068	0.00227	-20.5068	0.00382		-20.5063	0.000994315	-20.5063	0.00773	-20.5063	0.00162	-20.5063	0.0026	-20.5063	0.01819
-20.4924	2.68245e-06	-20.4924	1.91664e-06	-20.4924	1.51913e-06	-20.4924	9.83092e-07	-20.4924	8.41633e-07		-20.4942	0.000820714	-20.4942	0.00639	-20.4942	0.000544034	-20.4942	0.00228	-20.4942	0.00384		-20.4938	0.001	-20.4938	0.00778	-20.4938	0.00163	-20.4938	0.00262	-20.4938	0.01828
-20.4799	2.72695e-06	-20.4799	1.94818e-06	-20.4799	1.54422e-06	-20.4799	9.98384e-07	-20.4799	8.54765e-07		-20.4817	0.000827213	-20.4817	0.00644	-20.4817	0.000548383	-20.4817	0.0023	-20.4817	0.00386		-20.4813	0.00101	-20.4813	0.00784	-20.4813	0.00164	-20.4813	0.00264	-20.4813	0.01838
-20.4674	2.77239e-06	-20.4674	1.98041e-06	-20.4674	1.56985e-06	-20.4674	1.01399e-06	-20.4674	8.68172e-07		-20.4692	0.000833757	-20.4692	0.00648	-20.4692	0.000552763	-20.4692	0.00232	-20.4692	0.00389		-20.4688	0.00102	-20.4688	0.00789	-20.4688	0.00165	-20.4688	0.00266	-20.4688	0.01847
-20.4549	2.81856e-06	-20.4549	2.01315e-06	-20.4549	1.59591e-06	-20.4549	1.02986e-06	-20.4549	8.81801e-07		-20.4567	0.000840347	-20.4567	0.00653	-20.4567	0.000557177	-20.4567	0.00233	-20.4567	0.00391		-20.4563	0.00103	-20.4563	0.00795	-20.4563	0.00167	-20.4563	0.00268	-20.4563	0.01857
-20.4424	2.86525e-06	-20.4424	2.04629e-06	-20.4424	1.62231e-06	-20.4424	1.0459e-06	-20.4424	8.95598e-07		-20.4442	0.000846983	-20.4442	0.00658	-20.4442	0.000561624	-20.4442	0.00235	-20.4442	0.00394		-20.4438	0.00103	-20.4438	0.008	-20.4438	0.00168	-20.4438	0.0027	-20.4438	0.01866
-20.4299	2.91246e-06	-20.4299	2.07982e-06	-20.4299	1.64903e-06	-20.4299	1.06214e-06	-20.4299	9.09565e-07		-20.4317	0.000853666	-20.4317	0.00662	-20.4317	0.000566104	-20.4317	0.00237	-20.4317	0.00396		-20.4312	0.00104	-20.4312	0.00806	-20.4312	0.00169	-20.4312	0.00272	-20.4312	0.01876
-20.4174	2.9602e-06	-20.4174	2.11373e-06	-20.4174	1.67609e-06	-20.4174	1.07856e-06	-20.4174	9.237e-07		-20.4192	0.000860395	-20.4192	0.00667	-20.4192	0.000570618	-20.4192	0.00238	-20.4192	0.00399		-20.4187	0.00105	-20.4187	0.00811	-20.4187	0.0017	-20.4187	0.00274	-20.4187	0.01885
-20.4049	3.00845e-06	-20.4049	2.14803e-06	-20.4049	1.70347e-06	-20.4049	1.09517e-06	-20.4049	9.38006e-07		-20.4067	0.000867172	-20.4067	0.00672	-20.4067	0.000575167	-20.4067	0.0024	-20.4067	0.00402		-20.4062	0.00106	-20.4062	0.00817	-20.4062	0.00172	-20.4062	0.00276	-20.4062	0.01895
-20.3924	3.05723e-06	-20.3924	2.18272e-06	-20.3924	1.73119e-06	-20.3924	1.11196e-06	-20.3924	9.52481e-07		-20.3942	0.000873996	-20.3942	0.00676	-20.3942	0.000579749	-20.3942	0.00242	-20.3942	0.00404		-20.3937	0.00107	-20.3937	0.00823	-20.3937	0.00173	-20.3937	0.00278	-20.3937	0.01905
-20.3798	3.10653e-06	-20.3798	2.21781e-06	-20.3798	1.75923e-06	-20.3798	1.12894e-06	-20.3798	9.67127e-07		-20.3817	0.000880868	-20.3817	0.00681	-20.3817	0.000584366	-20.3817	0.00243	-20.3817	0.00407		-20.3812	0.00107	-20.3812	0.00828	-20.3812	0.00174	-20.3812	0.0028	-20.3812	0.01914
-20.3673	3.15636e-06	-20.3673	2.25328e-06	-20.3673	1.78761e-06	-20.3673	1.14612e-06	-20.3673	9.81943e-07		-20.3692	0.000887787	-20.3692	0.00686	-20.3692	0.000589018	-20.3692	0.00245	-20.3692	0.00409		-20.3687	0.00108	-20.3687	0.00834	-20.3687	0.00176	-20.3687	0.00282	-20.3687	0.01924
-20.3548	3.20699e-06	-20.3548	2.28934e-06	-20.3548	1.81648e-06	-20.3548	1.16356e-06	-20.3548	9.97007e-07		-20.3567	0.000894755	-20.3567	0.00691	-20.3567	0.000593706	-20.3567	0.00247	-20.3567	0.00412		-20.3562	0.00109	-20.3562	0.0084	-20.3562	0.00177	-20.3562	0.00284	-20.3562	0.01934
-20.3423	3.25872e-06	-20.3423	2.32619e-06	-20.3423	1.84601e-06	-20.3423	1.18138e-06	-20.3423	1.01241e-06		-20.3442	0.000901773	-20.3442	0.00696	-20.3442	0.000598429	-20.3442	0.00248	-20.3442	0.00414		-20.3437	0.0011	-20.3437	0.00846	-20.3437	0.00178	-20.3437	0.00286	-20.3437	0.01943
-20.3298	3.31156e-06	-20.3298	2.36385e-06	-20.3298	1.87621e-06	-20.3298	1.19958e-06	-20.3298	1.02814e-06		-20.3317	0.00090884	-20.3317	0.00701	-20.3317	0.000603189	-20.3317	0.0025	-20.3317	0.00417		-20.3312	0.00111	-20.3312	0.00852	-20.3312	0.0018	-20.3312	0.00288	-20.3312	0.01953
-20.3173	3.36551e-06	-20.3173	2.40231e-06	-20.3173	1.90709e-06	-20.3173	1.21815e-06	-20.3173	1.04422e-06		-20.3191	0.000915958	-20.3191	0.00706	-20.3191	0.000607986	-20.3191	0.00252	-20.3191	0.0042		-20.3187	0.00112	-20.3187	0.00858	-20.3187	0.00181	-20.3187	0.0029	-20.3187	0.01963
-20.3048	3.42058e-06	-20.3048	2.44158e-06	-20.3048	1.93863e-06	-20.3048	1.2371e-06	-20.3048	1.06063e-06		-20.3066	0.000923125	-20.3066	0.00711	-20.3066	0.00061282	-20.3066	0.00254	-20.3066	0.00422		-20.3061	0.00113	-20.3061	0.00864	-20.3061	0.00182	-20.3061	0.00292	-20.3061	0.01973
-20.2923	3.47677e-06	-20.2923	2.48166e-06	-20.2923	1.97085e-06	-20.2923	1.25642e-06	-20.2923	1.07738e-06		-20.2941	0.000930344	-20.2941	0.00716	-20.2941	0.000617691	-20.2941	0.00256	-20.2941	0.00425		-20.2936	0.00113	-20.2936	0.0087	-20.2936	0.00184	-20.2936	0.00294	-20.2936	0.01982
-20.2798	3.53407e-06	-20.2798	2.52254e-06	-20.2798	2.00374e-06	-20.2798	1.27613e-06	-20.2798	1.09447e-06		-20.2816	0.000937613	-20.2816	0.00721	-20.2816	0.000622599	-20.2816	0.00257	-20.2816	0.00428		-20.2811	0.00114	-20.2811	0.00876	-20.2811	0.00185	-20.2811	0.00296	-20.2811	0.01992
-20.2673	3.59249e-06	-20.2673	2.56423e-06	-20.2673	2.0373e-06	-20.2673	1.29621e-06	-20.2673	1.1119e-06		-20.2691	0.000944934	-20.2691	0.00726	-20.2691	0.000627545	-20.2691	0.00259	-20.2691	0.00431		-20.2686	0.00115	-20.2686	0.00882	-20.2686	0.00187	-20.2686	0.00298	-20.2686	0.02002
-20.2548	3.65211e-06	-20.2548	2.60679e-06	-20.2548	2.0716e-06	-20.2548	1.3167e-06	-20.2548	1.1297e-06		-20.2566	0.000952306	-20.2566	0.00731	-20.2566	0.000632529	-20.2566	0.00261	-20.2566	0.00433		-20.2561	0.00116	-20.2561	0.00888	-20.2561	0.00188	-20.2561	0.003	-20.2561	0.02012
-20.2422	3.71304e-06	-20.2422	2.65031e-06	-20.2422	2.10669e-06	-20.2422	1.33763e-06	-20.2422	1.1479e-06		-20.2441	0.000959732	-20.2441	0.00736	-20.2441	0.000637553	-20.2441	0.00263	-20.2441	0.00436		-20.2436	0.00117	-20.2436	0.00894	-20.2436	0.00189	-20.2436	0.00302	-20.2436	0.02022
-20.2297	3.77529e-06	-20.2297	2.69478e-06	-20.2297	2.14258e-06	-20.2297	1.35902e-06	-20.2297	1.1665e-06		-20.2316	0.00096721	-20.2316	0.00741	-20.2316	0.000642616	-20.2316	0.00265	-20.2316	0.00439		-20.2311	0.00118	-20.2311	0.009	-20.2311	0.00191	-20.2311	0.00305	-20.2311	0.02032
-20.2172	3.83885e-06	-20.2172	2.74021e-06	-20.2172	2.17927e-06	-20.2172	1.38085e-06	-20.2172	1.1855e-06		-20.2191	0.000974742	-20.2191	0.00746	-20.2191	0.000647719	-20.2191	0.00267	-20.2191	0.00442		-20.2186	0.00119	-20.2186	0.00906	-20.2186	0.00192	-20.2186	0.00307	-20.2186	0.02042
-20.2047	3.90373e-06	-20.2047	2.7866e-06	-20.2047	2.21677e-06	-20.2047	1.40314e-06	-20.2047	1.20492e-06		-20.2066	0.000982328	-20.2066	0.00752	-20.2066	0.000652862	-20.2066	0.00268	-20.2066	0.00445		-20.2061	0.0012	-20.2061	0.00913	-20.2061	0.00194	-20.2061	0.00309	-20.2061	0.02051
-20.1922	3.96994e-06	-20.1922	2.83396e-06	-20.1922	2.25507e-06	-20.1922	1.42588e-06	-20.1922	1.22473e-06		-20.1941	0.000989969	-20.1941	0.00757	-20.1941	0.000658045	-20.1941	0.0027	-20.1941	0.00447		-20.1936	0.00121	-20.1936	0.00919	-20.1936	0.00195	-20.1936	0.00311	-20.1936	0.02061
-20.1797	4.03746e-06	-20.1797	2.88228e-06	-20.1797	2.29417e-06	-20.1797	1.44907e-06	-20.1797	1.24496e-06		-20.1816	0.000997664	-20.1816	0.00762	-20.1816	0.000663269	-20.1816	0.00272	-20.1816	0.0045		-20.181	0.00122	-20.181	0.00925	-20.181	0.00197	-20.181	0.00313	-20.181	0.02071
-20.1672	4.10631e-06	-20.1672	2.93156e-06	-20.1672	2.33409e-06	-20.1672	1.47271e-06	-20.1672	1.26559e-06		-20.1691	0.00101	-20.1691	0.00767	-20.1691	0.000668533	-20.1691	0.00274	-20.1691	0.00453		-20.1685	0.00123	-20.1685	0.00932	-20.1685	0.00198	-20.1685	0.00316	-20.1685	0.02081
-20.1547	4.17658e-06	-20.1547	2.98188e-06	-20.1547	2.37487e-06	-20.1547	1.49684e-06	-20.1547	1.28666e-06		-20.1566	0.00101	-20.1566	0.00773	-20.1566	0.00067384	-20.1566	0.00276	-20.1566	0.00456		-20.156	0.00123	-20.156	0.00938	-20.156	0.002	-20.156	0.00318	-20.156	0.02091
-20.1422	4.24837e-06	-20.1422	3.03332e-06	-20.1422	2.41661e-06	-20.1422	1.52148e-06	-20.1422	1.30819e-06		-20.144	0.00102	-20.144	0.00778	-20.144	0.000679189	-20.144	0.00278	-20.144	0.00459		-20.1435	0.00124	-20.1435	0.00945	-20.1435	0.00201	-20.1435	0.0032	-20.1435	0.02101
-20.1297	4.32168e-06	-20.1297	3.08587e-06	-20.1297	2.4593e-06	-20.1297	1.54663e-06	-20.1297	1.3302e-06		-20.1315	0.00103	-20.1315	0.00784	-20.1315	0.000684581	-20.1315	0.0028	-20.1315	0.00462		-20.131	0.00125	-20.131	0.00951	-20.131	0.00203	-20.131	0.00322	-20.131	0.02111
-20.1172	4.39652e-06	-20.1172	3.13953e-06	-20.1172	2.50294e-06	-20.1172	1.57231e-06	-20.1172	1.35267e-06		-20.119	0.00104	-20.119	0.00789	-20.119	0.000690016	-20.119	0.00282	-20.119	0.00465		-20.1185	0.00126	-20.1185	0.00958	-20.1185	0.00204	-20.1185	0.00325	-20.1185	0.02121
-20.1047	4.47289e-06	-20.1047	3.19432e-06	-20.1047	2.54753e-06	-20.1047	1.5985e-06	-20.1047	1.37562e-06		-20.1065	0.00105	-20.1065	0.00795	-20.1065	0.000695495	-20.1065	0.00284	-20.1065	0.00468		-20.106	0.00127	-20.106	0.00964	-20.106	0.00206	-20.106	0.00327	-20.106	0.02131
-20.0921	4.5508e-06	-20.0921	3.25022e-06	-20.0921	2.59308e-06	-20.0921	1.62521e-06	-20.0921	1.39903e-06		-20.094	0.00105	-20.094	0.008	-20.094	0.000701018	-20.094	0.00286	-20.094	0.00471		-20.0935	0.00128	-20.0935	0.00971	-20.0935	0.00207	-20.0935	0.00329	-20.0935	0.02141
-20.0796	4.63023e-06	-20.0796	3.30725e-06	-20.0796	2.63958e-06	-20.0796	1.65244e-06	-20.0796	1.42292e-06		-20.0815	0.00106	-20.0815	0.00806	-20.0815	0.000706585	-20.0815	0.00288	-20.0815	0.00474		-20.081	0.00129	-20.081	0.00978	-20.081	0.00209	-20.081	0.00332	-20.081	0.02151
-20.0671	4.71121e-06	-20.0671	3.36541e-06	-20.0671	2.68705e-06	-20.0671	1.68019e-06	-20.0671	1.44728e-06		-20.069	0.00107	-20.069	0.00812	-20.069	0.000712197	-20.069	0.0029	-20.069	0.00477		-20.0685	0.0013	-20.0685	0.00985	-20.0685	0.00211	-20.0685	0.00334	-20.0685	0.02161
-20.0546	4.79397e-06	-20.0546	3.42488e-06	-20.0546	2.73563e-06	-20.0546	1.70855e-06	-20.0546	1.4722e-06		-20.0565	0.00108	-20.0565	0.00817	-20.0565	0.000717854	-20.0565	0.00292	-20.0565	0.0048		-20.0559	0.00131	-20.0559	0.00991	-20.0559	0.00212	-20.0559	0.00337	-20.0559	0.02172
-20.0421	4.87885e-06	-20.0421	3.48591e-06	-20.0421	2.78556e-06	-20.0421	1.73763e-06	-20.0421	1.49778e-06		-20.044	0.00109	-20.044	0.00823	-20.044	0.000723557	-20.044	0.00294	-20.044	0.00483		-20.0434	0.00132	-20.0434	0.00998	-20.0434	0.00214	-20.0434	0.00339	-20.0434	0.02182
-20.0296	4.96586e-06	-20.0296	3.54852e-06	-20.0296	2.83683e-06	-20.0296	1.76744e-06	-20.0296	1.52401e-06		-20.0315	0.00109	-20.0315	0.00829	-20.0315	0.000729307	-20.0315	0.00296	-20.0315	0.00486		-20.0309	0.00133	-20.0309	0.01005	-20.0309	0.00215	-20.0309	0.00341	-20.0309	0.02192
-20.0171	5.055e-06	-20.0171	3.6127e-06	-20.0171	2.88946e-06	-20.0171	1.79797e-06	-20.0171	1.55091e-06		-20.019	0.0011	-20.019	0.00835	-20.019	0.000735104	-20.019	0.00298	-20.019	0.00489		-20.0184	0.00134	-20.0184	0.01012	-20.0184	0.00217	-20.0184	0.00344	-20.0184	0.02202
-20.0046	5.14627e-06	-20.0046	3.67846e-06	-20.0046	2.94343e-06	-20.0046	1.82923e-06	-20.0046	1.57848e-06		-20.0065	0.00111	-20.0065	0.00841	-20.0065	0.000740949	-20.0065	0.003	-20.0065	0.00492		-20.0059	0.00135	-20.0059	0.01019	-20.0059	0.00219	-20.0059	0.00346	-20.0059	0.02212
-19.9921	5.23968e-06	-19.9921	3.74579e-06	-19.9921	2.99875e-06	-19.9921	1.86123e-06	-19.9921	1.60671e-06		-19.994	0.00112	-19.994	0.00846	-19.994	0.000746841	-19.994	0.00302	-19.994	0.00495		-19.9934	0.00136	-19.9934	0.01026	-19.9934	0.0022	-19.9934	0.00349	-19.9934	0.02222
-19.9796	5.33524e-06	-19.9796	3.81471e-06	-19.9796	3.05543e-06	-19.9796	1.89395e-06	-19.9796	1.6356e-06		-19.9814	0.00113	-19.9814	0.00852	-19.9814	0.000752782	-19.9814	0.00305	-19.9814	0.00498		-19.9809	0.00137	-19.9809	0.01033	-19.9809	0.00222	-19.9809	0.00351	-19.9809	0.02232
-19.9671	5.43293e-06	-19.9671	3.88521e-06	-19.9671	3.11347e-06	-19.9671	1.9274e-06	-19.9671	1.66517e-06		-19.9689	0.00114	-19.9689	0.00858	-19.9689	0.000758771	-19.9689	0.00307	-19.9689	0.00502		-19.9684	0.00138	-19.9684	0.0104	-19.9684	0.00224	-19.9684	0.00354	-19.9684	0.02242
-19.9546	5.53279e-06	-19.9546	3.95732e-06	-19.9546	3.1729e-06	-19.9546	1.96159e-06	-19.9546	1.69541e-06		-19.9564	0.00115	-19.9564	0.00864	-19.9564	0.000764809	-19.9564	0.00309	-19.9564	0.00505		-19.9559	0.0014	-19.9559	0.01048	-19.9559	0.00225	-19.9559	0.00356	-19.9559	0.02252
-19.942	5.63484e-06	-19.942	4.03107e-06	-19.942	3.23376e-06	-19.942	1.99651e-06	-19.942	1.72633e-06		-19.9439	0.00115	-19.9439	0.0087	-19.9439	0.000770897	-19.9439	0.00311	-19.9439	0.00508		-19.9434	0.00141	-19.9434	0.01055	-19.9434	0.00227	-19.9434	0.00359	-19.9434	0.02262
-19.9295	5.73907e-06	-19.9295	4.10646e-06	-19.9295	3.29607e-06	-19.9295	2.03216e-06	-19.9295	1.75795e-06		-19.9314	0.00116	-19.9314	0.00877	-19.9314	0.000777037	-19.9314	0.00313	-19.9314	0.00511		-19.9308	0.00142	-19.9308	0.01062	-19.9308	0.00229	-19.9308	0.00361	-19.9308	0.02273
-19.917	5.84551e-06	-19.917	4.18349e-06	-19.917	3.35983e-06	-19.917	2.06855e-06	-19.917	1.79026e-06		-19.9189	0.00117	-19.9189	0.00883	-19.9189	0.000783227	-19.9189	0.00315	-19.9189	0.00514		-19.9183	0.00143	-19.9183	0.01069	-19.9183	0.00231	-19.9183	0.00364	-19.9183	0.02283
-19.9045	5.95414e-06	-19.9045	4.26218e-06	-19.9045	3.42503e-06	-19.9045	2.10567e-06	-19.9045	1.82326e-06		-19.9064	0.00118	-19.9064	0.00889	-19.9064	0.000789469	-19.9064	0.00318	-19.9064	0.00518		-19.9058	0.00144	-19.9058	0.01077	-19.9058	0.00232	-19.9058	0.00367	-19.9058	0.02293
-19.892	6.06497e-06	-19.892	4.34251e-06	-19.892	3.49169e-06	-19.892	2.14352e-06	-19.892	1.85695e-06		-19.8939	0.00119	-19.8939	0.00895	-19.8939	0.000795763	-19.8939	0.0032	-19.8939	0.00521		-19.8933	0.00145	-19.8933	0.01084	-19.8933	0.00234	-19.8933	0.00369	-19.8933	0.02303
-19.8795	6.17801e-06	-19.8795	4.4245e-06	-19.8795	3.5598e-06	-19.8795	2.18212e-06	-19.8795	1.89134e-06		-19.8814	0.0012	-19.8814	0.00901	-19.8814	0.000802109	-19.8814	0.00322	-19.8814	0.00524		-19.8808	0.00146	-19.8808	0.01092	-19.8808	0.00236	-19.8808	0.00372	-19.8808	0.02313
-19.867	6.29326e-06	-19.867	4.50814e-06	-19.867	3.62937e-06	-19.867	2.22145e-06	-19.867	1.92642e-06		-19.8689	0.00121	-19.8689	0.00908	-19.8689	0.000808508	-19.8689	0.00324	-19.8689	0.00528		-19.8683	0.00147	-19.8683	0.01099	-19.8683	0.00238	-19.8683	0.00375	-19.8683	0.02323
-19.8545	6.4113e-06	-19.8545	4.59388e-06	-19.8545	3.70077e-06	-19.8545	2.26172e-06	-19.8545	1.96238e-06		-19.8564	0.00122	-19.8564	0.00914	-19.8564	0.00081496	-19.8564	0.00327	-19.8564	0.00531		-19.8558	0.00148	-19.8558	0.01107	-19.8558	0.00239	-19.8558	0.00377	-19.8558	0.02333
-19.842	6.53333e-06	-19.842	4.6826e-06	-19.842	3.77479e-06	-19.842	2.30332e-06	-19.842	1.99957e-06		-19.8439	0.00123	-19.8439	0.00921	-19.8439	0.000821467	-19.8439	0.00329	-19.8439	0.00534		-19.8433	0.00149	-19.8433	0.01115	-19.8433	0.00241	-19.8433	0.0038	-19.8433	0.02343
-19.8295	6.65937e-06	-19.8295	4.77431e-06	-19.8295	3.85143e-06	-19.8295	2.34626e-06	-19.8295	2.038e-06		-19.8314	0.00124	-19.8314	0.00927	-19.8314	0.00082803	-19.8314	0.00331	-19.8314	0.00538		-19.8308	0.00151	-19.8308	0.01122	-19.8308	0.00243	-19.8308	0.00383	-19.8308	0.02354
-19.817	6.78942e-06	-19.817	4.86902e-06	-19.817	3.9307e-06	-19.817	2.39053e-06	-19.817	2.07768e-06		-19.8189	0.00125	-19.8189	0.00934	-19.8189	0.000834648	-19.8189	0.00334	-19.8189	0.00541		-19.8183	0.00152	-19.8183	0.0113	-19.8183	0.00245	-19.8183	0.00385	-19.8183	0.02364
-19.8044	6.92349e-06	-19.8044	4.96673e-06	-19.8044	4.0126e-06	-19.8044	2.43615e-06	-19.8044	2.11859e-06		-19.8063	0.00126	-19.8063	0.0094	-19.8063	0.000841323	-19.8063	0.00336	-19.8063	0.00545		-19.8057	0.00153	-19.8057	0.01138	-19.8057	0.00247	-19.8057	0.00388	-19.8057	0.02374
-19.7919	7.06157e-06	-19.7919	5.06744e-06	-19.7919	4.09713e-06	-19.7919	2.48311e-06	-19.7919	2.16075e-06		-19.7938	0.00127	-19.7938	0.00947	-19.7938	0.000848055	-19.7938	0.00338	-19.7938	0.00548		-19.7932	0.00154	-19.7932	0.01146	-19.7932	0.00249	-19.7932	0.00391	-19.7932	0.02384
-19.7794	7.20369e-06	-19.7794	5.17117e-06	-19.7794	4.18431e-06	-19.7794	2.53141e-06	-19.7794	2.20416e-06		-19.7813	0.00128	-19.7813	0.00953	-19.7813	0.000854843	-19.7813	0.00341	-19.7813	0.00552		-19.7807	0.00155	-19.7807	0.01154	-19.7807	0.00251	-19.7807	0.00394	-19.7807	0.02394
-19.7669	7.34984e-06	-19.7669	5.27791e-06	-19.7669	4.27413e-06	-19.7669	2.58107e-06	-19.7669	2.24882e-06		-19.7688	0.00129	-19.7688	0.0096	-19.7688	0.000861689	-19.7688	0.00343	-19.7688	0.00555		-19.7682	0.00156	-19.7682	0.01162	-19.7682	0.00253	-19.7682	0.00397	-19.7682	0.02404
-19.7544	7.50023e-06	-19.7544	5.38785e-06	-19.7544	4.36679e-06	-19.7544	2.63212e-06	-19.7544	2.29479e-06		-19.7563	0.0013	-19.7563	0.00967	-19.7563	0.000868593	-19.7563	0.00346	-19.7563	0.00559		-19.7557	0.00158	-19.7557	0.0117	-19.7557	0.00254	-19.7557	0.00399	-19.7557	0.02414
-19.7419	7.65541e-06	-19.7419	5.50141e-06	-19.7419	4.46275e-06	-19.7419	2.68471e-06	-19.7419	2.34222e-06		-19.7438	0.00131	-19.7438	0.00974	-19.7438	0.000875557	-19.7438	0.00348	-19.7438	0.00562		-19.7432	0.00159	-19.7432	0.01178	-19.7432	0.00256	-19.7432	0.00402	-19.7432	0.02424
-19.7294	7.81537e-06	-19.7294	5.61861e-06	-19.7294	4.56203e-06	-19.7294	2.73883e-06	-19.7294	2.39111e-06		-19.7313	0.00132	-19.7313	0.0098	-19.7313	0.000882582	-19.7313	0.00351	-19.7313	0.00566		-19.7307	0.0016	-19.7307	0.01186	-19.7307	0.00258	-19.7307	0.00405	-19.7307	0.02434
-19.7169	7.98013e-06	-19.7169	5.73945e-06	-19.7169	4.66463e-06	-19.7169	2.7945e-06	-19.7169	2.44147e-06		-19.7188	0.00133	-19.7188	0.00987	-19.7188	0.000889667	-19.7188	0.00353	-19.7188	0.00569		-19.7182	0.00161	-19.7182	0.01194	-19.7182	0.0026	-19.7182	0.00408	-19.7182	0.02444
-19.7044	8.1497e-06	-19.7044	5.86395e-06	-19.7044	4.77056e-06	-19.7044	2.8517e-06	-19.7044	2.49329e-06		-19.7063	0.00134	-19.7063	0.00994	-19.7063	0.000896814	-19.7063	0.00356	-19.7063	0.00573		-19.7057	0.00162	-19.7057	0.01202	-19.7057	0.00262	-19.7057	0.00411	-19.7057	0.02454
-19.6919	8.32407e-06	-19.6919	5.9921e-06	-19.6919	4.87982e-06	-19.6919	2.91046e-06	-19.6919	2.54659e-06		-19.6938	0.00135	-19.6938	0.01001	-19.6938	0.000904022	-19.6938	0.00358	-19.6938	0.00577		-19.6932	0.00164	-19.6932	0.0121	-19.6932	0.00264	-19.6932	0.00414	-19.6932	0.02464
-19.6794	8.50327e-06	-19.6794	6.12391e-06	-19.6794	4.99241e-06	-19.6794	2.97075e-06	-19.6794	2.60137e-06		-19.6813	0.00136	-19.6813	0.01008	-19.6813	0.000911292	-19.6813	0.00361	-19.6813	0.0058		-19.6806	0.00165	-19.6806	0.01219	-19.6806	0.00266	-19.6806	0.00417	-19.6806	0.02474
-19.6669	8.6873e-06	-19.6669	6.25939e-06	-19.6669	5.10836e-06	-19.6669	3.0326e-06	-19.6669	2.65762e-06		-19.6688	0.00137	-19.6688	0.01015	-19.6688	0.000918625	-19.6688	0.00363	-19.6688	0.00584		-19.6681	0.00166	-19.6681	0.01227	-19.6681	0.00268	-19.6681	0.0042	-19.6681	0.02484
-19.6543	8.87882e-06	-19.6543	6.40056e-06	-19.6543	5.22951e-06	-19.6543	3.09679e-06	-19.6543	2.71609e-06		-19.6563	0.00138	-19.6563	0.01022	-19.6563	0.000926021	-19.6563	0.00366	-19.6563	0.00588		-19.6556	0.00168	-19.6556	0.01236	-19.6556	0.0027	-19.6556	0.00423	-19.6556	0.02494
-19.6418	9.08311e-06	-19.6418	6.55142e-06	-19.6418	5.35958e-06	-19.6418	3.16485e-06	-19.6418	2.77824e-06		-19.6438	0.00139	-19.6438	0.0103	-19.6438	0.000933483	-19.6438	0.00368	-19.6438	0.00592		-19.6431	0.00169	-19.6431	0.01244	-19.6431	0.00273	-19.6431	0.00426	-19.6431	0.02504
-19.6293	9.30019e-06	-19.6293	6.712e-06	-19.6293	5.49858e-06	-19.6293	3.23679e-06	-19.6293	2.84409e-06		-19.6312	0.0014	-19.6312	0.01037	-19.6312	0.000941011	-19.6312	0.00371	-19.6312	0.00595		-19.6306	0.0017	-19.6306	0.01253	-19.6306	0.00275	-19.6306	0.00429	-19.6306	0.02514
-19.6168	9.53009e-06	-19.6168	6.88231e-06	-19.6168	5.64651e-06	-19.6168	3.31263e-06	-19.6168	2.91364e-06		-19.6187	0.00141	-19.6187	0.01044	-19.6187	0.000948605	-19.6187	0.00374	-19.6187	0.00599		-19.6181	0.00171	-19.6181	0.01262	-19.6181	0.00277	-19.6181	0.00432	-19.6181	0.02524
-19.6043	9.77282e-06	-19.6043	7.06236e-06	-19.6043	5.80341e-06	-19.6043	3.39237e-06	-19.6043	2.98689e-06		-19.6062	0.00142	-19.6062	0.01051	-19.6062	0.000956267	-19.6062	0.00376	-19.6062	0.00603		-19.6056	0.00173	-19.6056	0.0127	-19.6056	0.00279	-19.6056	0.00435	-19.6056	0.02534
-19.5918	1.00284e-05	-19.5918	7.25218e-06	-19.5918	5.96928e-06	-19.5918	3.47601e-06	-19.5918	3.06386e-06		-19.5937	0.00143	-19.5937	0.01059	-19.5937	0.000963996	-19.5937	0.00379	-19.5937	0.00607		-19.5931	0.00174	-19.5931	0.01279	-19.5931	0.00281	-19.5931	0.00438	-19.5931	0.02544
-19.5793	1.02969e-05	-19.5793	7.45176e-06	-19.5793	6.14414e-06	-19.5793	3.56357e-06	-19.5793	3.14454e-06		-19.5812	0.00144	-19.5812	0.01066	-19.5812	0.000971793	-19.5812	0.00382	-19.5812	0.00611		-19.5806	0.00175	-19.5806	0.01288	-19.5806	0.00283	-19.5806	0.00442	-19.5806	0.02554
-19.5668	1.05782e-05	-19.5668	7.66115e-06	-19.5668	6.328e-06	-19.5668	3.65505e-06	-19.5668	3.22895e-06		-19.5687	0.00145	-19.5687	0.01074	-19.5687	0.000979659	-19.5687	0.00384	-19.5687	0.00615		-19.5681	0.00177	-19.5681	0.01297	-19.5681	0.00285	-19.5681	0.00445	-19.5681	0.02564
-19.5543	1.08775e-05	-19.5543	7.88409e-06	-19.5543	6.52424e-06	-19.5543	3.75211e-06	-19.5543	3.31867e-06		-19.5562	0.00146	-19.5562	0.01081	-19.5562	0.000987594	-19.5562	0.00387	-19.5562	0.00618		-19.5555	0.00178	-19.5555	0.01306	-19.5555	0.00288	-19.5555	0.00448	-19.5555	0.02574
-19.5418	1.1207e-05	-19.5418	8.12994e-06	-19.5418	6.74124e-06	-19.5418	3.85889e-06	-19.5418	3.41764e-06		-19.5437	0.00148	-19.5437	0.01089	-19.5437	0.000995601	-19.5437	0.0039	-19.5437	0.00622		-19.543	0.00179	-19.543	0.01315	-19.543	0.0029	-19.543	0.00451	-19.543	0.02584
-19.5293	1.15669e-05	-19.5293	8.39876e-06	-19.5293	6.97905e-06	-19.5293	3.97542e-06	-19.5293	3.52588e-06		-19.5312	0.00149	-19.5312	0.01097	-19.5312	0.001	-19.5312	0.00393	-19.5312	0.00626		-19.5305	0.00181	-19.5305	0.01324	-19.5305	0.00292	-19.5305	0.00454	-19.5305	0.02593
-19.5167	1.19573e-05	-19.5167	8.69056e-06	-19.5167	7.23769e-06	-19.5167	4.1017e-06	-19.5167	3.64339e-06		-19.5187	0.0015	-19.5187	0.01104	-19.5187	0.00101	-19.5187	0.00396	-19.5187	0.0063		-19.518	0.00182	-19.518	0.01333	-19.518	0.00294	-19.518	0.00458	-19.518	0.02603
-19.5042	1.23781e-05	-19.5042	9.00539e-06	-19.5042	7.5172e-06	-19.5042	4.23776e-06	-19.5042	3.7702e-06		-19.5062	0.00151	-19.5062	0.01112	-19.5062	0.00102	-19.5062	0.00398	-19.5062	0.00634		-19.5055	0.00184	-19.5055	0.01342	-19.5055	0.00297	-19.5055	0.00461	-19.5055	0.02613
-19.4917	1.28293e-05	-19.4917	9.34328e-06	-19.4917	7.81762e-06	-19.4917	4.3836e-06	-19.4917	3.90633e-06		-19.4937	0.00152	-19.4937	0.0112	-19.4937	0.00103	-19.4937	0.00401	-19.4937	0.00638		-19.493	0.00185	-19.493	0.01351	-19.493	0.00299	-19.493	0.00464	-19.493	0.02623
-19.4792	1.33112e-05	-19.4792	9.70428e-06	-19.4792	8.13897e-06	-19.4792	4.53926e-06	-19.4792	4.05178e-06		-19.4812	0.00153	-19.4812	0.01128	-19.4812	0.00104	-19.4812	0.00404	-19.4812	0.00642		-19.4805	0.00186	-19.4805	0.01361	-19.4805	0.00301	-19.4805	0.00468	-19.4805	0.02632
-19.4667	1.38236e-05	-19.4667	1.00884e-05	-19.4667	8.48131e-06	-19.4667	4.70473e-06	-19.4667	4.20658e-06		-19.4687	0.00155	-19.4687	0.01136	-19.4687	0.00105	-19.4687	0.00407	-19.4687	0.00646		-19.468	0.00188	-19.468	0.0137	-19.468	0.00303	-19.468	0.00471	-19.468	0.02642
-19.4542	1.43631e-05	-19.4542	1.0493e-05	-19.4542	8.84216e-06	-19.4542	4.87929e-06	-19.4542	4.37005e-06		-19.4561	0.00156	-19.4561	0.01144	-19.4561	0.00105	-19.4561	0.0041	-19.4561	0.00651		-19.4555	0.00189	-19.4555	0.0138	-19.4555	0.00306	-19.4555	0.00474	-19.4555	0.02652
-19.4417	1.4918e-05	-19.4417	1.09096e-05	-19.4417	9.21357e-06	-19.4417	5.06051e-06	-19.4417	4.54003e-06		-19.4436	0.00157	-19.4436	0.01152	-19.4436	0.00106	-19.4436	0.00413	-19.4436	0.00655		-19.443	0.00191	-19.443	0.01389	-19.443	0.00308	-19.443	0.00478	-19.443	0.02661
-19.4292	1.54884e-05	-19.4292	1.1338e-05	-19.4292	9.59557e-06	-19.4292	5.24841e-06	-19.4292	4.71653e-06		-19.4311	0.00158	-19.4311	0.0116	-19.4311	0.00107	-19.4311	0.00416	-19.4311	0.00659		-19.4304	0.00192	-19.4304	0.01399	-19.4304	0.00311	-19.4304	0.00481	-19.4304	0.02671
-19.4167	1.60743e-05	-19.4167	1.17784e-05	-19.4167	9.98816e-06	-19.4167	5.443e-06	-19.4167	4.89956e-06		-19.4186	0.00159	-19.4186	0.01168	-19.4186	0.00108	-19.4186	0.00419	-19.4186	0.00663		-19.4179	0.00194	-19.4179	0.01408	-19.4179	0.00313	-19.4179	0.00485	-19.4179	0.0268
-19.4042	1.66758e-05	-19.4042	1.22308e-05	-19.4042	1.03914e-05	-19.4042	5.64428e-06	-19.4042	5.08913e-06		-19.4061	0.00161	-19.4061	0.01176	-19.4061	0.00109	-19.4061	0.00422	-19.4061	0.00667		-19.4054	0.00195	-19.4054	0.01418	-19.4054	0.00315	-19.4054	0.00488	-19.4054	0.0269
-19.3917	1.72928e-05	-19.3917	1.26951e-05	-19.3917	1.08052e-05	-19.3917	5.85228e-06	-19.3917	5.28524e-06		-19.3936	0.00162	-19.3936	0.01185	-19.3936	0.0011	-19.3936	0.00425	-19.3936	0.00671		-19.3929	0.00197	-19.3929	0.01428	-19.3929	0.00318	-19.3929	0.00492	-19.3929	0.02699
-19.3792	1.79254e-05	-19.3792	1.31715e-05	-19.3792	1.12297e-05	-19.3792	6.067e-06	-19.3792	5.48793e-06		-19.3811	0.00163	-19.3811	0.01193	-19.3811	0.00111	-19.3811	0.00428	-19.3811	0.00676		-19.3804	0.00198	-19.3804	0.01438	-19.3804	0.0032	-19.3804	0.00495	-19.3804	0.02709
-19.3666	1.85736e-05	-19.3666	1.36598e-05	-19.3666	1.16649e-05	-19.3666	6.28845e-06	-19.3666	5.69718e-06		-19.3686	0.00164	-19.3686	0.01201	-19.3686	0.00112	-19.3686	0.00431	-19.3686	0.0068		-19.3679	0.002	-19.3679	0.01448	-19.3679	0.00323	-19.3679	0.00499	-19.3679	0.02718
-19.3541	1.92373e-05	-19.3541	1.41602e-05	-19.3541	1.21108e-05	-19.3541	6.51663e-06	-19.3541	5.91304e-06		-19.3561	0.00166	-19.3561	0.0121	-19.3561	0.00112	-19.3561	0.00434	-19.3561	0.00684		-19.3554	0.00201	-19.3554	0.01458	-19.3554	0.00325	-19.3554	0.00503	-19.3554	0.02728
-19.3416	1.99162e-05	-19.3416	1.46726e-05	-19.3416	1.2568e-05	-19.3416	6.75147e-06	-19.3416	6.13558e-06		-19.3436	0.00167	-19.3436	0.01218	-19.3436	0.00113	-19.3436	0.00437	-19.3436	0.00689		-19.3429	0.00203	-19.3429	0.01468	-19.3429	0.00328	-19.3429	0.00506	-19.3429	0.02737
-19.3291	2.06101e-05	-19.3291	1.51971e-05	-19.3291	1.30364e-05	-19.3291	6.99298e-06	-19.3291	6.36482e-06		-19.3311	0.00168	-19.3311	0.01227	-19.3311	0.00114	-19.3311	0.0044	-19.3311	0.00693		-19.3304	0.00204	-19.3304	0.01478	-19.3304	0.0033	-19.3304	0.0051	-19.3304	0.02747
-19.3166	2.13191e-05	-19.3166	1.57336e-05	-19.3166	1.35161e-05	-19.3166	7.24118e-06	-19.3166	6.60077e-06		-19.3186	0.00169	-19.3186	0.01236	-19.3186	0.00115	-19.3186	0.00444	-19.3186	0.00697		-19.3179	0.00206	-19.3179	0.01488	-19.3179	0.00333	-19.3179	0.00514	-19.3179	0.02756
-19.3041	2.20433e-05	-19.3041	1.62821e-05	-19.3041	1.40071e-05	-19.3041	7.49608e-06	-19.3041	6.84344e-06		-19.3061	0.00171	-19.3061	0.01244	-19.3061	0.00116	-19.3061	0.00447	-19.3061	0.00702		-19.3053	0.00207	-19.3053	0.01499	-19.3053	0.00336	-19.3053	0.00517	-19.3053	0.02765
-19.2916	2.27827e-05	-19.2916	1.68428e-05	-19.2916	1.45093e-05	-19.2916	7.75768e-06	-19.2916	7.09284e-06		-19.2935	0.00172	-19.2935	0.01253	-19.2935	0.00117	-19.2935	0.0045	-19.2935	0.00706		-19.2928	0.00209	-19.2928	0.01509	-19.2928	0.00338	-19.2928	0.00521	-19.2928	0.02774
-19.2791	2.35373e-05	-19.2791	1.74155e-05	-19.2791	1.50229e-05	-19.2791	8.02601e-06	-19.2791	7.34899e-06		-19.281	0.00173	-19.281	0.01262	-19.281	0.00118	-19.281	0.00453	-19.281	0.00711		-19.2803	0.00211	-19.2803	0.01519	-19.2803	0.00341	-19.2803	0.00525	-19.2803	0.02783
-19.2666	2.43071e-05	-19.2666	1.80004e-05	-19.2666	1.55479e-05	-19.2666	8.30106e-06	-19.2666	7.61189e-06		-19.2685	0.00175	-19.2685	0.01271	-19.2685	0.00119	-19.2685	0.00456	-19.2685	0.00715		-19.2678	0.00212	-19.2678	0.0153	-19.2678	0.00343	-19.2678	0.00529	-19.2678	0.02793
-19.2541	2.50903e-05	-19.2541	1.85961e-05	-19.2541	1.60829e-05	-19.2541	8.58232e-06	-19.2541	7.88106e-06		-19.256	0.00176	-19.256	0.0128	-19.256	0.0012	-19.256	0.0046	-19.256	0.0072		-19.2553	0.00214	-19.2553	0.01541	-19.2553	0.00346	-19.2553	0.00533	-19.2553	0.02802
-19.2416	2.58814e-05	-19.2416	1.91984e-05	-19.2416	1.66243e-05	-19.2416	8.86813e-06	-19.2416	8.15499e-06		-19.2435	0.00177	-19.2435	0.01289	-19.2435	0.00121	-19.2435	0.00463	-19.2435	0.00724		-19.2428	0.00216	-19.2428	0.01551	-19.2428	0.00349	-19.2428	0.00537	-19.2428	0.02811
-19.229	2.66805e-05	-19.229	1.98074e-05	-19.229	1.71721e-05	-19.229	9.15852e-06	-19.229	8.43369e-06		-19.231	0.00179	-19.231	0.01298	-19.231	0.00122	-19.231	0.00466	-19.231	0.00729		-19.2303	0.00217	-19.2303	0.01562	-19.2303	0.00352	-19.2303	0.0054	-19.2303	0.0282
-19.2165	2.74874e-05	-19.2165	2.04231e-05	-19.2165	1.77263e-05	-19.2165	9.45347e-06	-19.2165	8.71716e-06		-19.2185	0.0018	-19.2185	0.01307	-19.2185	0.00123	-19.2185	0.0047	-19.2185	0.00734		-19.2178	0.00219	-19.2178	0.01573	-19.2178	0.00354	-19.2178	0.00544	-19.2178	0.02829
-19.204	2.83023e-05	-19.204	2.10455e-05	-19.204	1.82869e-05	-19.204	9.75301e-06	-19.204	9.00542e-06		-19.206	0.00182	-19.206	0.01317	-19.206	0.00124	-19.206	0.00473	-19.206	0.00738		-19.2053	0.00221	-19.2053	0.01584	-19.2053	0.00357	-19.2053	0.00548	-19.2053	0.02838
-19.1915	2.91252e-05	-19.1915	2.16745e-05	-19.1915	1.88539e-05	-19.1915	1.00571e-05	-19.1915	9.29847e-06		-19.1935	0.00183	-19.1935	0.01326	-19.1935	0.00125	-19.1935	0.00477	-19.1935	0.00743		-19.1928	0.00222	-19.1928	0.01595	-19.1928	0.0036	-19.1928	0.00552	-19.1928	0.02847
-19.179	2.9956e-05	-19.179	2.23103e-05	-19.179	1.94273e-05	-19.179	1.03659e-05	-19.179	9.59632e-06		-19.181	0.00184	-19.181	0.01335	-19.181	0.00126	-19.181	0.0048	-19.181	0.00748		-19.1802	0.00224	-19.1802	0.01606	-19.1802	0.00363	-19.1802	0.00556	-19.1802	0.02856
-19.1665	3.07948e-05	-19.1665	2.29528e-05	-19.1665	2.00072e-05	-19.1665	1.06792e-05	-19.1665	9.89899e-06		-19.1685	0.00186	-19.1685	0.01345	-19.1685	0.00127	-19.1685	0.00484	-19.1685	0.00752		-19.1677	0.00226	-19.1677	0.01617	-19.1677	0.00366	-19.1677	0.0056	-19.1677	0.02864
-19.154	3.16411e-05	-19.154	2.36016e-05	-19.154	2.05932e-05	-19.154	1.09969e-05	-19.154	1.02063e-05		-19.156	0.00187	-19.156	0.01354	-19.156	0.00128	-19.156	0.00487	-19.156	0.00757		-19.1552	0.00228	-19.1552	0.01628	-19.1552	0.00369	-19.1552	0.00565	-19.1552	0.02873
-19.1415	3.24923e-05	-19.1415	2.4255e-05	-19.1415	2.11839e-05	-19.1415	1.13181e-05	-19.1415	1.05174e-05		-19.1435	0.00189	-19.1435	0.01364	-19.1435	0.00129	-19.1435	0.00491	-19.1435	0.00762		-19.1427	0.00229	-19.1427	0.01639	-19.1427	0.00371	-19.1427	0.00569	-19.1427	0.02882
-19.129	3.33487e-05	-19.129	2.4913e-05	-19.129	2.17794e-05	-19.129	1.16427e-05	-19.129	1.08323e-05		-19.131	0.0019	-19.131	0.01374	-19.131	0.0013	-19.131	0.00494	-19.131	0.00767		-19.1302	0.00231	-19.1302	0.01651	-19.1302	0.00374	-19.1302	0.00573	-19.1302	0.02891
-19.1165	3.42102e-05	-19.1165	2.55755e-05	-19.1165	2.23797e-05	-19.1165	1.19708e-05	-19.1165	1.11511e-05		-19.1184	0.00192	-19.1184	0.01383	-19.1184	0.00132	-19.1184	0.00498	-19.1184	0.00771		-19.1177	0.00233	-19.1177	0.01662	-19.1177	0.00377	-19.1177	0.00577	-19.1177	0.02899
-19.104	3.50767e-05	-19.104	2.62427e-05	-19.104	2.29848e-05	-19.104	1.23024e-05	-19.104	1.14737e-05		-19.1059	0.00193	-19.1059	0.01393	-19.1059	0.00133	-19.1059	0.00502	-19.1059	0.00776		-19.1052	0.00235	-19.1052	0.01674	-19.1052	0.0038	-19.1052	0.00581	-19.1052	0.02908
-19.0915	3.59484e-05	-19.0915	2.69145e-05	-19.0915	2.35946e-05	-19.0915	1.26374e-05	-19.0915	1.18002e-05		-19.0934	0.00195	-19.0934	0.01403	-19.0934	0.00134	-19.0934	0.00505	-19.0934	0.00781		-19.0927	0.00236	-19.0927	0.01685	-19.0927	0.00383	-19.0927	0.00585	-19.0927	0.02916
-19.0789	3.68252e-05	-19.0789	2.75909e-05	-19.0789	2.42093e-05	-19.0789	1.29759e-05	-19.0789	1.21306e-05		-19.0809	0.00196	-19.0809	0.01413	-19.0809	0.00135	-19.0809	0.00509	-19.0809	0.00786		-19.0802	0.00238	-19.0802	0.01697	-19.0802	0.00386	-19.0802	0.0059	-19.0802	0.02925
-19.0664	3.77071e-05	-19.0664	2.82719e-05	-19.0664	2.48287e-05	-19.0664	1.33179e-05	-19.0664	1.24648e-05		-19.0684	0.00198	-19.0684	0.01423	-19.0684	0.00136	-19.0684	0.00513	-19.0684	0.00791		-19.0677	0.0024	-19.0677	0.01709	-19.0677	0.00389	-19.0677	0.00594	-19.0677	0.02933
-19.0539	3.85942e-05	-19.0539	2.89576e-05	-19.0539	2.5453e-05	-19.0539	1.36634e-05	-19.0539	1.28029e-05		-19.0559	0.00199	-19.0559	0.01433	-19.0559	0.00137	-19.0559	0.00516	-19.0559	0.00796		-19.0551	0.00242	-19.0551	0.0172	-19.0551	0.00392	-19.0551	0.00598	-19.0551	0.02942
-19.0414	3.94864e-05	-19.0414	2.9648e-05	-19.0414	2.60825e-05	-19.0414	1.40124e-05	-19.0414	1.3145e-05		-19.0434	0.00201	-19.0434	0.01443	-19.0434	0.00138	-19.0434	0.0052	-19.0434	0.00801		-19.0426	0.00244	-19.0426	0.01732	-19.0426	0.00396	-19.0426	0.00603	-19.0426	0.0295
-19.0289	4.03838e-05	-19.0289	3.03432e-05	-19.0289	2.6717e-05	-19.0289	1.43648e-05	-19.0289	1.34911e-05		-19.0309	0.00202	-19.0309	0.01454	-19.0309	0.0014	-19.0309	0.00524	-19.0309	0.00806		-19.0301	0.00246	-19.0301	0.01744	-19.0301	0.00399	-19.0301	0.00607	-19.0301	0.02958
-19.0164	4.12863e-05	-19.0164	3.10432e-05	-19.0164	2.73567e-05	-19.0164	1.47208e-05	-19.0164	1.38412e-05		-19.0184	0.00204	-19.0184	0.01464	-19.0184	0.00141	-19.0184	0.00528	-19.0184	0.00811		-19.0176	0.00248	-19.0176	0.01756	-19.0176	0.00402	-19.0176	0.00612	-19.0176	0.02967
-19.0039	4.2194e-05	-19.0039	3.1748e-05	-19.0039	2.80016e-05	-19.0039	1.50802e-05	-19.0039	1.41954e-05		-19.0059	0.00206	-19.0059	0.01474	-19.0059	0.00142	-19.0059	0.00532	-19.0059	0.00816		-19.0051	0.0025	-19.0051	0.01769	-19.0051	0.00405	-19.0051	0.00616	-19.0051	0.02975
-18.9914	4.31069e-05	-18.9914	3.24575e-05	-18.9914	2.86516e-05	-18.9914	1.54431e-05	-18.9914	1.45535e-05		-18.9934	0.00207	-18.9934	0.01485	-18.9934	0.00143	-18.9934	0.00536	-18.9934	0.00821		-18.9926	0.00252	-18.9926	0.01781	-18.9926	0.00408	-18.9926	0.00621	-18.9926	0.02983
-18.9789	4.4025e-05	-18.9789	3.31718e-05	-18.9789	2.93067e-05	-18.9789	1.58095e-05	-18.9789	1.49157e-05		-18.9809	0.00209	-18.9809	0.01495	-18.9809	0.00144	-18.9809	0.0054	-18.9809	0.00827		-18.9801	0.00253	-18.9801	0.01793	-18.9801	0.00412	-18.9801	0.00625	-18.9801	0.02991
-18.9664	4.49483e-05	-18.9664	3.3891e-05	-18.9664	2.99671e-05	-18.9664	1.61795e-05	-18.9664	1.52819e-05		-18.9684	0.0021	-18.9684	0.01506	-18.9684	0.00145	-18.9684	0.00544	-18.9684	0.00832		-18.9676	0.00255	-18.9676	0.01806	-18.9676	0.00415	-18.9676	0.0063	-18.9676	0.02999
-18.9539	4.58767e-05	-18.9539	3.46148e-05	-18.9539	3.06325e-05	-18.9539	1.65529e-05	-18.9539	1.56521e-05		-18.9559	0.00212	-18.9559	0.01517	-18.9559	0.00147	-18.9559	0.00548	-18.9559	0.00837		-18.9551	0.00257	-18.9551	0.01818	-18.9551	0.00418	-18.9551	0.00634	-18.9551	0.03007
-18.9413	4.68086e-05	-18.9413	3.53423e-05	-18.9413	3.13024e-05	-18.9413	1.69292e-05	-18.9413	1.60259e-05		-18.9433	0.00214	-18.9433	0.01528	-18.9433	0.00148	-18.9433	0.00552	-18.9433	0.00842		-18.9426	0.00259	-18.9426	0.01831	-18.9426	0.00421	-18.9426	0.00639	-18.9426	0.03015
-18.9288	4.77442e-05	-18.9288	3.60736e-05	-18.9288	3.19767e-05	-18.9288	1.73085e-05	-18.9288	1.64032e-05		-18.9308	0.00215	-18.9308	0.01538	-18.9308	0.00149	-18.9308	0.00556	-18.9308	0.00847		-18.93	0.00261	-18.93	0.01843	-18.93	0.00425	-18.93	0.00644	-18.93	0.03023
-18.9163	4.86834e-05	-18.9163	3.68085e-05	-18.9163	3.26555e-05	-18.9163	1.76906e-05	-18.9163	1.67841e-05		-18.9183	0.00217	-18.9183	0.01549	-18.9183	0.0015	-18.9183	0.0056	-18.9183	0.00853		-18.9175	0.00263	-18.9175	0.01856	-18.9175	0.00428	-18.9175	0.00649	-18.9175	0.03031
-18.9038	4.96262e-05	-18.9038	3.75471e-05	-18.9038	3.33387e-05	-18.9038	1.80758e-05	-18.9038	1.71686e-05		-18.9058	0.00219	-18.9058	0.0156	-18.9058	0.00152	-18.9058	0.00564	-18.9058	0.00858		-18.905	0.00266	-18.905	0.01869	-18.905	0.00432	-18.905	0.00653	-18.905	0.03039
-18.8913	5.05727e-05	-18.8913	3.82894e-05	-18.8913	3.40264e-05	-18.8913	1.84638e-05	-18.8913	1.75567e-05		-18.8933	0.00221	-18.8933	0.01572	-18.8933	0.00153	-18.8933	0.00568	-18.8933	0.00864		-18.8925	0.00268	-18.8925	0.01882	-18.8925	0.00435	-18.8925	0.00658	-18.8925	0.03046
-18.8788	5.15228e-05	-18.8788	3.90354e-05	-18.8788	3.47186e-05	-18.8788	1.88549e-05	-18.8788	1.79484e-05		-18.8808	0.00222	-18.8808	0.01583	-18.8808	0.00154	-18.8808	0.00572	-18.8808	0.00869		-18.88	0.0027	-18.88	0.01895	-18.88	0.00438	-18.88	0.00663	-18.88	0.03054
-18.8663	5.24765e-05	-18.8663	3.97852e-05	-18.8663	3.54152e-05	-18.8663	1.92488e-05	-18.8663	1.83437e-05		-18.8683	0.00224	-18.8683	0.01594	-18.8683	0.00156	-18.8683	0.00577	-18.8683	0.00874		-18.8675	0.00272	-18.8675	0.01908	-18.8675	0.00442	-18.8675	0.00668	-18.8675	0.03062
-18.8538	5.3434e-05	-18.8538	4.05387e-05	-18.8538	3.61164e-05	-18.8538	1.96458e-05	-18.8538	1.87426e-05		-18.8558	0.00226	-18.8558	0.01605	-18.8558	0.00157	-18.8558	0.00581	-18.8558	0.0088		-18.855	0.00274	-18.855	0.01921	-18.855	0.00446	-18.855	0.00673	-18.855	0.03069
-18.8413	5.43963e-05	-18.8413	4.12971e-05	-18.8413	3.68232e-05	-18.8413	2.00465e-05	-18.8413	1.9146e-05		-18.8433	0.00227	-18.8433	0.01617	-18.8433	0.00158	-18.8433	0.00585	-18.8433	0.00885		-18.8425	0.00276	-18.8425	0.01935	-18.8425	0.00449	-18.8425	0.00678	-18.8425	0.03077
-18.8288	5.53636e-05	-18.8288	4.20602e-05	-18.8288	3.75356e-05	-18.8288	2.04508e-05	-18.8288	1.95537e-05		-18.8308	0.00229	-18.8308	0.01628	-18.8308	0.0016	-18.8308	0.0059	-18.8308	0.00891		-18.83	0.00278	-18.83	0.01948	-18.83	0.00453	-18.83	0.00683	-18.83	0.03084
-18.8163	5.63359e-05	-18.8163	4.28282e-05	-18.8163	3.82536e-05	-18.8163	2.08587e-05	-18.8163	1.99659e-05		-18.8183	0.00231	-18.8183	0.0164	-18.8183	0.00161	-18.8183	0.00594	-18.8183	0.00896		-18.8175	0.0028	-18.8175	0.01962	-18.8175	0.00456	-18.8175	0.00688	-18.8175	0.03092
-18.8038	5.7313e-05	-18.8038	4.3601e-05	-18.8038	3.89773e-05	-18.8038	2.12704e-05	-18.8038	2.03825e-05		-18.8058	0.00233	-18.8058	0.01652	-18.8058	0.00162	-18.8058	0.00598	-18.8058	0.00902		-18.8049	0.00283	-18.8049	0.01975	-18.8049	0.0046	-18.8049	0.00693	-18.8049	0.03099
-18.7912	5.82952e-05	-18.7912	4.43786e-05	-18.7912	3.97065e-05	-18.7912	2.16857e-05	-18.7912	2.08035e-05		-18.7933	0.00235	-18.7933	0.01663	-18.7933	0.00164	-18.7933	0.00603	-18.7933	0.00908		-18.7924	0.00285	-18.7924	0.01989	-18.7924	0.00464	-18.7924	0.00698	-18.7924	0.03107
-18.7787	5.92823e-05	-18.7787	4.5161e-05	-18.7787	4.04415e-05	-18.7787	2.21047e-05	-18.7787	2.1229e-05		-18.7807	0.00237	-18.7807	0.01675	-18.7807	0.00165	-18.7807	0.00607	-18.7807	0.00913		-18.7799	0.00287	-18.7799	0.02003	-18.7799	0.00467	-18.7799	0.00703	-18.7799	0.03114
-18.7662	6.02744e-05	-18.7662	4.59483e-05	-18.7662	4.11821e-05	-18.7662	2.25274e-05	-18.7662	2.16589e-05		-18.7682	0.00238	-18.7682	0.01687	-18.7682	0.00167	-18.7682	0.00612	-18.7682	0.00919		-18.7674	0.00289	-18.7674	0.02017	-18.7674	0.00471	-18.7674	0.00709	-18.7674	0.03121
-18.7537	6.1272e-05	-18.7537	4.67409e-05	-18.7537	4.19289e-05	-18.7537	2.29539e-05	-18.7537	2.20936e-05		-18.7557	0.0024	-18.7557	0.01699	-18.7557	0.00168	-18.7557	0.00617	-18.7557	0.00925		-18.7549	0.00291	-18.7549	0.0203	-18.7549	0.00475	-18.7549	0.00714	-18.7549	0.03128
-18.7412	6.22789e-05	-18.7412	4.75423e-05	-18.7412	4.26861e-05	-18.7412	2.33859e-05	-18.7412	2.25348e-05		-18.7432	0.00242	-18.7432	0.01711	-18.7432	0.00169	-18.7432	0.00621	-18.7432	0.00931		-18.7424	0.00294	-18.7424	0.02045	-18.7424	0.00479	-18.7424	0.00719	-18.7424	0.03135
-18.7287	6.32951e-05	-18.7287	4.83523e-05	-18.7287	4.34536e-05	-18.7287	2.38233e-05	-18.7287	2.29826e-05		-18.7307	0.00244	-18.7307	0.01724	-18.7307	0.00171	-18.7307	0.00626	-18.7307	0.00936		-18.7299	0.00296	-18.7299	0.02059	-18.7299	0.00483	-18.7299	0.00724	-18.7299	0.03142
-18.7162	6.43206e-05	-18.7162	4.91711e-05	-18.7162	4.42315e-05	-18.7162	2.42662e-05	-18.7162	2.34371e-05		-18.7182	0.00246	-18.7182	0.01736	-18.7182	0.00172	-18.7182	0.0063	-18.7182	0.00942		-18.7174	0.00298	-18.7174	0.02073	-18.7174	0.00486	-18.7174	0.0073	-18.7174	0.03149
-18.7037	6.53555e-05	-18.7037	4.99987e-05	-18.7037	4.50198e-05	-18.7037	2.47144e-05	-18.7037	2.38983e-05		-18.7057	0.00248	-18.7057	0.01748	-18.7057	0.00174	-18.7057	0.00635	-18.7057	0.00948		-18.7049	0.00301	-18.7049	0.02087	-18.7049	0.0049	-18.7049	0.00735	-18.7049	0.03156
-18.6912	6.63998e-05	-18.6912	5.08351e-05	-18.6912	4.58186e-05	-18.6912	2.51682e-05	-18.6912	2.4366e-05		-18.6932	0.0025	-18.6932	0.01761	-18.6932	0.00175	-18.6932	0.0064	-18.6932	0.00954		-18.6924	0.00303	-18.6924	0.02102	-18.6924	0.00494	-18.6924	0.00741	-18.6924	0.03163
-18.6787	6.74534e-05	-18.6787	5.16803e-05	-18.6787	4.66278e-05	-18.6787	2.56273e-05	-18.6787	2.48405e-05		-18.6807	0.00252	-18.6807	0.01773	-18.6807	0.00177	-18.6807	0.00645	-18.6807	0.0096		-18.6798	0.00305	-18.6798	0.02116	-18.6798	0.00498	-18.6798	0.00746	-18.6798	0.0317
-18.6662	6.85165e-05	-18.6662	5.25342e-05	-18.6662	4.74475e-05	-18.6662	2.6092e-05	-18.6662	2.53216e-05		-18.6682	0.00254	-18.6682	0.01786	-18.6682	0.00178	-18.6682	0.0065	-18.6682	0.00966		-18.6673	0.00308	-18.6673	0.02131	-18.6673	0.00502	-18.6673	0.00752	-18.6673	0.03177
-18.6537	6.95898e-05	-18.6537	5.33977e-05	-18.6537	4.82783e-05	-18.6537	2.65624e-05	-18.6537	2.58098e-05		-18.6557	0.00256	-18.6557	0.01799	-18.6557	0.0018	-18.6557	0.00655	-18.6557	0.00972		-18.6548	0.0031	-18.6548	0.02146	-18.6548	0.00506	-18.6548	0.00757	-18.6548	0.03184
-18.6411	7.06845e-05	-18.6411	5.42805e-05	-18.6411	4.91312e-05	-18.6411	2.70439e-05	-18.6411	2.63111e-05		-18.6432	0.00258	-18.6432	0.01812	-18.6432	0.00181	-18.6432	0.00659	-18.6432	0.00978		-18.6423	0.00313	-18.6423	0.0216	-18.6423	0.0051	-18.6423	0.00763	-18.6423	0.0319
-18.6286	7.18006e-05	-18.6286	5.51827e-05	-18.6286	5.00062e-05	-18.6286	2.75362e-05	-18.6286	2.68255e-05		-18.6307	0.0026	-18.6307	0.01825	-18.6307	0.00183	-18.6307	0.00664	-18.6307	0.00984		-18.6298	0.00315	-18.6298	0.02175	-18.6298	0.00515	-18.6298	0.00769	-18.6298	0.03197
-18.6161	7.29383e-05	-18.6161	5.61042e-05	-18.6161	5.09034e-05	-18.6161	2.80396e-05	-18.6161	2.73531e-05		-18.6182	0.00262	-18.6182	0.01838	-18.6182	0.00185	-18.6182	0.00669	-18.6182	0.0099		-18.6173	0.00317	-18.6173	0.0219	-18.6173	0.00519	-18.6173	0.00774	-18.6173	0.03204
-18.6036	7.40975e-05	-18.6036	5.70451e-05	-18.6036	5.18226e-05	-18.6036	2.8554e-05	-18.6036	2.78938e-05		-18.6056	0.00264	-18.6056	0.01851	-18.6056	0.00186	-18.6056	0.00674	-18.6056	0.00996		-18.6048	0.0032	-18.6048	0.02205	-18.6048	0.00523	-18.6048	0.0078	-18.6048	0.0321
-18.5911	7.52784e-05	-18.5911	5.80056e-05	-18.5911	5.27641e-05	-18.5911	2.90794e-05	-18.5911	2.84477e-05		-18.5931	0.00266	-18.5931	0.01864	-18.5931	0.00188	-18.5931	0.0068	-18.5931	0.01002		-18.5923	0.00322	-18.5923	0.02221	-18.5923	0.00527	-18.5923	0.00786	-18.5923	0.03217
-18.5786	7.64808e-05	-18.5786	5.89854e-05	-18.5786	5.37278e-05	-18.5786	2.96159e-05	-18.5786	2.90148e-05		-18.5806	0.00268	-18.5806	0.01877	-18.5806	0.00189	-18.5806	0.00685	-18.5806	0.01009		-18.5798	0.00325	-18.5798	0.02236	-18.5798	0.00531	-18.5798	0.00792	-18.5798	0.03223
-18.5661	7.77049e-05	-18.5661	5.99849e-05	-18.5661	5.47138e-05	-18.5661	3.01634e-05	-18.5661	2.95951e-05		-18.5681	0.0027	-18.5681	0.01891	-18.5681	0.00191	-18.5681	0.0069	-18.5681	0.01015		-18.5673	0.00327	-18.5673	0.02251	-18.5673	0.00536	-18.5673	0.00798	-18.5673	0.0323
-18.5536	7.89507e-05	-18.5536	6.10038e-05	-18.5536	5.57221e-05	-18.5536	3.07221e-05	-18.5536	3.01887e-05		-18.5556	0.00272	-18.5556	0.01904	-18.5556	0.00193	-18.5556	0.00695	-18.5556	0.01021		-18.5547	0.0033	-18.5547	0.02267	-18.5547	0.0054	-18.5547	0.00804	-18.5547	0.03236
-18.5411	8.02192e-05	-18.5411	6.20418e-05	-18.5411	5.67484e-05	-18.5411	3.1294e-05	-18.5411	3.07971e-05		-18.5431	0.00274	-18.5431	0.01918	-18.5431	0.00194	-18.5431	0.007	-18.5431	0.01028		-18.5422	0.00332	-18.5422	0.02283	-18.5422	0.00544	-18.5422	0.00809	-18.5422	0.03242
-18.5286	8.15103e-05	-18.5286	6.30988e-05	-18.5286	5.7793e-05	-18.5286	3.18793e-05	-18.5286	3.14204e-05		-18.5306	0.00277	-18.5306	0.01931	-18.5306	0.00196	-18.5306	0.00706	-18.5306	0.01034		-18.5297	0.00335	-18.5297	0.02298	-18.5297	0.00549	-18.5297	0.00816	-18.5297	0.03249
-18.5161	8.28242e-05	-18.5161	6.41749e-05	-18.5161	5.88556e-05	-18.5161	3.24779e-05	-18.5161	3.20585e-05		-18.5181	0.00279	-18.5181	0.01945	-18.5181	0.00198	-18.5181	0.00711	-18.5181	0.0104		-18.5172	0.00338	-18.5172	0.02314	-18.5172	0.00553	-18.5172	0.00822	-18.5172	0.03255
-18.5035	8.41609e-05	-18.5035	6.52701e-05	-18.5035	5.99365e-05	-18.5035	3.30899e-05	-18.5035	3.27115e-05		-18.5056	0.00281	-18.5056	0.01959	-18.5056	0.00199	-18.5056	0.00716	-18.5056	0.01047		-18.5047	0.0034	-18.5047	0.0233	-18.5047	0.00558	-18.5047	0.00828	-18.5047	0.03261
-18.491	8.55203e-05	-18.491	6.63844e-05	-18.491	6.10357e-05	-18.491	3.37153e-05	-18.491	3.33795e-05		-18.4931	0.00283	-18.4931	0.01973	-18.4931	0.00201	-18.4931	0.00722	-18.4931	0.01053		-18.4922	0.00343	-18.4922	0.02346	-18.4922	0.00562	-18.4922	0.00834	-18.4922	0.03267
-18.4785	8.69026e-05	-18.4785	6.75179e-05	-18.4785	6.21531e-05	-18.4785	3.4354e-05	-18.4785	3.40624e-05		-18.4806	0.00285	-18.4806	0.01987	-18.4806	0.00203	-18.4806	0.00727	-18.4806	0.0106		-18.4797	0.00346	-18.4797	0.02362	-18.4797	0.00567	-18.4797	0.0084	-18.4797	0.03273
-18.466	8.83078e-05	-18.466	6.86706e-05	-18.466	6.32888e-05	-18.466	3.50063e-05	-18.466	3.47603e-05		-18.4681	0.00288	-18.4681	0.02001	-18.4681	0.00204	-18.4681	0.00733	-18.4681	0.01066		-18.4672	0.00348	-18.4672	0.02379	-18.4672	0.00571	-18.4672	0.00846	-18.4672	0.03279
-18.4535	8.97359e-05	-18.4535	6.98425e-05	-18.4535	6.44429e-05	-18.4535	3.5672e-05	-18.4535	3.54732e-05		-18.4556	0.0029	-18.4556	0.02016	-18.4556	0.00206	-18.4556	0.00738	-18.4556	0.01073		-18.4547	0.00351	-18.4547	0.02395	-18.4547	0.00576	-18.4547	0.00853	-18.4547	0.03285
-18.441	9.11739e-05	-18.441	7.10232e-05	-18.441	6.56048e-05	-18.441	3.63456e-05	-18.441	3.6195e-05		-18.4431	0.00292	-18.4431	0.0203	-18.4431	0.00208	-18.4431	0.00744	-18.4431	0.01079		-18.4422	0.00354	-18.4422	0.02411	-18.4422	0.0058	-18.4422	0.00859	-18.4422	0.03291
-18.4285	9.26212e-05	-18.4285	7.22123e-05	-18.4285	6.6774e-05	-18.4285	3.70269e-05	-18.4285	3.69255e-05		-18.4305	0.00294	-18.4305	0.02044	-18.4305	0.0021	-18.4305	0.0075	-18.4305	0.01086		-18.4296	0.00356	-18.4296	0.02428	-18.4296	0.00585	-18.4296	0.00865	-18.4296	0.03297
-18.416	9.4078e-05	-18.416	7.34097e-05	-18.416	6.79506e-05	-18.416	3.7716e-05	-18.416	3.76647e-05		-18.418	0.00297	-18.418	0.02059	-18.418	0.00212	-18.418	0.00755	-18.418	0.01093		-18.4171	0.00359	-18.4171	0.02445	-18.4171	0.0059	-18.4171	0.00872	-18.4171	0.03303
-18.4035	9.55442e-05	-18.4035	7.46156e-05	-18.4035	6.91347e-05	-18.4035	3.84129e-05	-18.4035	3.84126e-05		-18.4055	0.00299	-18.4055	0.02074	-18.4055	0.00213	-18.4055	0.00761	-18.4055	0.01099		-18.4046	0.00362	-18.4046	0.02461	-18.4046	0.00594	-18.4046	0.00878	-18.4046	0.03309
-18.391	9.70198e-05	-18.391	7.58298e-05	-18.391	7.03261e-05	-18.391	3.91175e-05	-18.391	3.91693e-05		-18.393	0.00301	-18.393	0.02088	-18.393	0.00215	-18.393	0.00767	-18.393	0.01106		-18.3921	0.00365	-18.3921	0.02478	-18.3921	0.00599	-18.3921	0.00885	-18.3921	0.03315
-18.3785	9.85048e-05	-18.3785	7.70525e-05	-18.3785	7.15251e-05	-18.3785	3.98299e-05	-18.3785	3.99347e-05		-18.3805	0.00304	-18.3805	0.02103	-18.3805	0.00217	-18.3805	0.00773	-18.3805	0.01113		-18.3796	0.00368	-18.3796	0.02495	-18.3796	0.00604	-18.3796	0.00892	-18.3796	0.0332
-18.366	9.99994e-05	-18.366	7.82837e-05	-18.366	7.27315e-05	-18.366	4.05501e-05	-18.366	4.07089e-05		-18.368	0.00306	-18.368	0.02118	-18.368	0.00219	-18.368	0.00779	-18.368	0.0112		-18.3671	0.0037	-18.3671	0.02512	-18.3671	0.00609	-18.3671	0.00898	-18.3671	0.03326
-18.3534	0.000101503	-18.3534	7.95233e-05	-18.3534	7.39454e-05	-18.3534	4.12781e-05	-18.3534	4.14919e-05		-18.3555	0.00308	-18.3555	0.02133	-18.3555	0.00221	-18.3555	0.00785	-18.3555	0.01127		-18.3546	0.00373	-18.3546	0.02529	-18.3546	0.00614	-18.3546	0.00905	-18.3546	0.03332
-18.3409	0.00010301	-18.3409	8.07659e-05	-18.3409	7.51618e-05	-18.3409	4.20102e-05	-18.3409	4.22803e-05		-18.343	0.00311	-18.343	0.02149	-18.343	0.00223	-18.343	0.00791	-18.343	0.01134		-18.3421	0.00376	-18.3421	0.02547	-18.3421	0.00619	-18.3421	0.00912	-18.3421	0.03337
-18.3284	0.000104518	-18.3284	8.20109e-05	-18.3284	7.63805e-05	-18.3284	4.27459e-05	-18.3284	4.30737e-05		-18.3305	0.00313	-18.3305	0.02164	-18.3305	0.00225	-18.3305	0.00797	-18.3305	0.01141		-18.3296	0.00379	-18.3296	0.02564	-18.3296	0.00624	-18.3296	0.00919	-18.3296	0.03343
-18.3159	0.000106028	-18.3159	8.32584e-05	-18.3159	7.76012e-05	-18.3159	4.34853e-05	-18.3159	4.38722e-05		-18.318	0.00316	-18.318	0.02179	-18.318	0.00226	-18.318	0.00803	-18.318	0.01147		-18.3171	0.00382	-18.3171	0.02582	-18.3171	0.00629	-18.3171	0.00925	-18.3171	0.03348
-18.3034	0.000107539	-18.3034	8.45083e-05	-18.3034	7.88242e-05	-18.3034	4.42284e-05	-18.3034	4.46758e-05		-18.3055	0.00318	-18.3055	0.02195	-18.3055	0.00228	-18.3055	0.00809	-18.3055	0.01154		-18.3045	0.00385	-18.3045	0.02599	-18.3045	0.00634	-18.3045	0.00932	-18.3045	0.03354
-18.2909	0.000109053	-18.2909	8.57607e-05	-18.2909	8.00493e-05	-18.2909	4.49752e-05	-18.2909	4.54845e-05		-18.293	0.00321	-18.293	0.0221	-18.293	0.0023	-18.293	0.00815	-18.293	0.01162		-18.292	0.00388	-18.292	0.02617	-18.292	0.00639	-18.292	0.00939	-18.292	0.03359
-18.2784	0.000110568	-18.2784	8.70155e-05	-18.2784	8.12766e-05	-18.2784	4.57257e-05	-18.2784	4.62982e-05		-18.2805	0.00323	-18.2805	0.02226	-18.2805	0.00232	-18.2805	0.00822	-18.2805	0.01169		-18.2795	0.00391	-18.2795	0.02635	-18.2795	0.00644	-18.2795	0.00946	-18.2795	0.03365
-18.2659	0.000112084	-18.2659	8.82729e-05	-18.2659	8.2506e-05	-18.2659	4.64799e-05	-18.2659	4.71171e-05		-18.2679	0.00326	-18.2679	0.02242	-18.2679	0.00234	-18.2679	0.00828	-18.2679	0.01176		-18.267	0.00394	-18.267	0.02653	-18.267	0.00649	-18.267	0.00953	-18.267	0.0337
-18.2534	0.000113603	-18.2534	8.95326e-05	-18.2534	8.37377e-05	-18.2534	4.72378e-05	-18.2534	4.79411e-05		-18.2554	0.00328	-18.2554	0.02258	-18.2554	0.00236	-18.2554	0.00834	-18.2554	0.01183		-18.2545	0.00397	-18.2545	0.02671	-18.2545	0.00655	-18.2545	0.0096	-18.2545	0.03375
-18.2409	0.00011512	-18.2409	9.07922e-05	-18.2409	8.4969e-05	-18.2409	4.79976e-05	-18.2409	4.87688e-05		-18.2429	0.00331	-18.2429	0.02274	-18.2429	0.00238	-18.2429	0.00841	-18.2429	0.0119		-18.242	0.004	-18.242	0.02689	-18.242	0.0066	-18.242	0.00968	-18.242	0.03381
-18.2284	0.000116635	-18.2284	9.20516e-05	-18.2284	8.61999e-05	-18.2284	4.87592e-05	-18.2284	4.96001e-05		-18.2304	0.00333	-18.2304	0.0229	-18.2304	0.0024	-18.2304	0.00847	-18.2304	0.01197		-18.2295	0.00403	-18.2295	0.02708	-18.2295	0.00665	-18.2295	0.00975	-18.2295	0.03386
-18.2158	0.000118149	-18.2158	9.33106e-05	-18.2158	8.74304e-05	-18.2158	4.95227e-05	-18.2158	5.0435e-05		-18.2179	0.00336	-18.2179	0.02306	-18.2179	0.00242	-18.2179	0.00854	-18.2179	0.01205		-18.217	0.00406	-18.217	0.02726	-18.217	0.0067	-18.217	0.00982	-18.217	0.03391
-18.2033	0.000119662	-18.2033	9.45695e-05	-18.2033	8.86605e-05	-18.2033	5.0288e-05	-18.2033	5.12736e-05		-18.2054	0.00339	-18.2054	0.02323	-18.2054	0.00244	-18.2054	0.0086	-18.2054	0.01212		-18.2045	0.00409	-18.2045	0.02745	-18.2045	0.00676	-18.2045	0.0099	-18.2045	0.03397
-18.1908	0.000121172	-18.1908	9.5828e-05	-18.1908	8.98902e-05	-18.1908	5.10551e-05	-18.1908	5.21159e-05		-18.1929	0.00341	-18.1929	0.02339	-18.1929	0.00247	-18.1929	0.00867	-18.1929	0.01219		-18.192	0.00412	-18.192	0.02763	-18.192	0.00681	-18.192	0.00997	-18.192	0.03402
-18.1783	0.000122682	-18.1783	9.70863e-05	-18.1783	9.11195e-05	-18.1783	5.18242e-05	-18.1783	5.29619e-05		-18.1804	0.00344	-18.1804	0.02356	-18.1804	0.00249	-18.1804	0.00873	-18.1804	0.01227		-18.1794	0.00415	-18.1794	0.02782	-18.1794	0.00687	-18.1794	0.01004	-18.1794	0.03407
-18.1658	0.00012419	-18.1658	9.83444e-05	-18.1658	9.23485e-05	-18.1658	5.2595e-05	-18.1658	5.38115e-05		-18.1679	0.00346	-18.1679	0.02372	-18.1679	0.00251	-18.1679	0.0088	-18.1679	0.01234		-18.1669	0.00418	-18.1669	0.02801	-18.1669	0.00692	-18.1669	0.01012	-18.1669	0.03412
-18.1533	0.000125696	-18.1533	9.96022e-05	-18.1533	9.3577e-05	-18.1533	5.33678e-05	-18.1533	5.46648e-05		-18.1554	0.00349	-18.1554	0.02389	-18.1554	0.00253	-18.1554	0.00887	-18.1554	0.01241		-18.1544	0.00422	-18.1544	0.0282	-18.1544	0.00698	-18.1544	0.01019	-18.1544	0.03417
-18.1408	0.0001272	-18.1408	0.000100859	-18.1408	9.48047e-05	-18.1408	5.41421e-05	-18.1408	5.55218e-05		-18.1429	0.00352	-18.1429	0.02406	-18.1429	0.00255	-18.1429	0.00894	-18.1429	0.01249		-18.1419	0.00425	-18.1419	0.02839	-18.1419	0.00703	-18.1419	0.01027	-18.1419	0.03422
-18.1283	0.000128702	-18.1283	0.000102116	-18.1283	9.60314e-05	-18.1283	5.49178e-05	-18.1283	5.63825e-05		-18.1304	0.00355	-18.1304	0.02423	-18.1304	0.00257	-18.1304	0.00901	-18.1304	0.01256		-18.1294	0.00428	-18.1294	0.02858	-18.1294	0.00709	-18.1294	0.01035	-18.1294	0.03427
-18.1158	0.000130202	-18.1158	0.000103371	-18.1158	9.72572e-05	-18.1158	5.56951e-05	-18.1158	5.72469e-05		-18.1179	0.00357	-18.1179	0.0244	-18.1179	0.00259	-18.1179	0.00908	-18.1179	0.01264		-18.1169	0.00431	-18.1169	0.02878	-18.1169	0.00715	-18.1169	0.01042	-18.1169	0.03432
-18.1033	0.0001317	-18.1033	0.000104625	-18.1033	9.84821e-05	-18.1033	5.6474e-05	-18.1033	5.8115e-05		-18.1054	0.0036	-18.1054	0.02458	-18.1054	0.00262	-18.1054	0.00915	-18.1054	0.01272		-18.1044	0.00435	-18.1044	0.02897	-18.1044	0.0072	-18.1044	0.0105	-18.1044	0.03437
-18.0908	0.000133195	-18.0908	0.000105879	-18.0908	9.97061e-05	-18.0908	5.72543e-05	-18.0908	5.89868e-05		-18.0928	0.00363	-18.0928	0.02475	-18.0928	0.00264	-18.0928	0.00922	-18.0928	0.01279		-18.0919	0.00438	-18.0919	0.02917	-18.0919	0.00726	-18.0919	0.01058	-18.0919	0.03442
-18.0783	0.000134688	-18.0783	0.000107132	-18.0783	0.000100929	-18.0783	5.80362e-05	-18.0783	5.98624e-05		-18.0803	0.00366	-18.0803	0.02492	-18.0803	0.00266	-18.0803	0.00929	-18.0803	0.01287		-18.0794	0.00441	-18.0794	0.02936	-18.0794	0.00732	-18.0794	0.01066	-18.0794	0.03447
-18.0657	0.00013618	-18.0657	0.000108384	-18.0657	0.000102151	-18.0657	5.88196e-05	-18.0657	6.07416e-05		-18.0678	0.00368	-18.0678	0.0251	-18.0678	0.00268	-18.0678	0.00936	-18.0678	0.01295		-18.0669	0.00445	-18.0669	0.02956	-18.0669	0.00738	-18.0669	0.01074	-18.0669	0.03452
-18.0532	0.000137669	-18.0532	0.000109636	-18.0532	0.000103373	-18.0532	5.96046e-05	-18.0532	6.16247e-05		-18.0553	0.00371	-18.0553	0.02528	-18.0553	0.00271	-18.0553	0.00943	-18.0553	0.01302		-18.0543	0.00448	-18.0543	0.02976	-18.0543	0.00744	-18.0543	0.01082	-18.0543	0.03457
-18.0407	0.000139164	-18.0407	0.000110893	-18.0407	0.000104598	-18.0407	6.03957e-05	-18.0407	6.25164e-05		-18.0428	0.00374	-18.0428	0.02546	-18.0428	0.00273	-18.0428	0.00951	-18.0428	0.0131		-18.0418	0.00451	-18.0418	0.02996	-18.0418	0.0075	-18.0418	0.0109	-18.0418	0.03462
-18.0282	0.000140666	-18.0282	0.000112156	-18.0282	0.000105829	-18.0282	6.11937e-05	-18.0282	6.34176e-05		-18.0303	0.00377	-18.0303	0.02564	-18.0303	0.00275	-18.0303	0.00958	-18.0303	0.01318		-18.0293	0.00455	-18.0293	0.03016	-18.0293	0.00756	-18.0293	0.01098	-18.0293	0.03467
-18.0157	0.000142176	-18.0157	0.000113427	-18.0157	0.000107065	-18.0157	6.19985e-05	-18.0157	6.43282e-05		-18.0178	0.0038	-18.0178	0.02582	-18.0178	0.00278	-18.0178	0.00965	-18.0178	0.01326		-18.0168	0.00458	-18.0168	0.03037	-18.0168	0.00762	-18.0168	0.01106	-18.0168	0.03472
-18.0032	0.000143693	-18.0032	0.000114704	-18.0032	0.000108306	-18.0032	6.28102e-05	-18.0032	6.52482e-05		-18.0053	0.00383	-18.0053	0.026	-18.0053	0.0028	-18.0053	0.00973	-18.0053	0.01334		-18.0043	0.00462	-18.0043	0.03057	-18.0043	0.00768	-18.0043	0.01115	-18.0043	0.03477
-17.9907	0.000145217	-17.9907	0.000115987	-17.9907	0.000109552	-17.9907	6.36288e-05	-17.9907	6.61778e-05		-17.9928	0.00386	-17.9928	0.02618	-17.9928	0.00282	-17.9928	0.0098	-17.9928	0.01342		-17.9918	0.00465	-17.9918	0.03077	-17.9918	0.00774	-17.9918	0.01123	-17.9918	0.03482
-17.9782	0.000146748	-17.9782	0.000117277	-17.9782	0.000110804	-17.9782	6.44543e-05	-17.9782	6.71168e-05		-17.9803	0.00389	-17.9803	0.02636	-17.9803	0.00285	-17.9803	0.00988	-17.9803	0.0135		-17.9793	0.00469	-17.9793	0.03098	-17.9793	0.0078	-17.9793	0.01131	-17.9793	0.03486
-17.9657	0.000148287	-17.9657	0.000118574	-17.9657	0.000112061	-17.9657	6.52867e-05	-17.9657	6.80653e-05		-17.9678	0.00392	-17.9678	0.02655	-17.9678	0.00287	-17.9678	0.00995	-17.9678	0.01358		-17.9668	0.00472	-17.9668	0.03119	-17.9668	0.00786	-17.9668	0.0114	-17.9668	0.03491
-17.9532	0.000149832	-17.9532	0.000119878	-17.9532	0.000113323	-17.9532	6.6126e-05	-17.9532	6.90234e-05		-17.9553	0.00395	-17.9553	0.02674	-17.9553	0.00289	-17.9553	0.01003	-17.9553	0.01366		-17.9543	0.00476	-17.9543	0.0314	-17.9543	0.00792	-17.9543	0.01148	-17.9543	0.03496
-17.9407	0.000151393	-17.9407	0.000121192	-17.9407	0.00011459	-17.9407	6.69763e-05	-17.9407	6.99914e-05		-17.9428	0.00398	-17.9428	0.02692	-17.9428	0.00292	-17.9428	0.01011	-17.9428	0.01374		-17.9418	0.00479	-17.9418	0.03161	-17.9418	0.00799	-17.9418	0.01157	-17.9418	0.03501
-17.9281	0.000152969	-17.9281	0.000122516	-17.9281	0.000115863	-17.9281	6.78384e-05	-17.9281	7.09695e-05		-17.9303	0.00401	-17.9303	0.02711	-17.9303	0.00294	-17.9303	0.01019	-17.9303	0.01382		-17.9292	0.00483	-17.9292	0.03182	-17.9292	0.00805	-17.9292	0.01165	-17.9292	0.03506
-17.9156	0.000154561	-17.9156	0.000123852	-17.9156	0.00011714	-17.9156	6.87123e-05	-17.9156	7.19578e-05		-17.9177	0.00404	-17.9177	0.0273	-17.9177	0.00297	-17.9177	0.01027	-17.9177	0.0139		-17.9167	0.00486	-17.9167	0.03203	-17.9167	0.00811	-17.9167	0.01174	-17.9167	0.03511
-17.9031	0.000156169	-17.9031	0.000125199	-17.9031	0.000118423	-17.9031	6.95981e-05	-17.9031	7.29561e-05		-17.9052	0.00407	-17.9052	0.02749	-17.9052	0.00299	-17.9052	0.01035	-17.9052	0.01398		-17.9042	0.0049	-17.9042	0.03224	-17.9042	0.00818	-17.9042	0.01183	-17.9042	0.03515
-17.8906	0.000157793	-17.8906	0.000126557	-17.8906	0.000119712	-17.8906	7.04957e-05	-17.8906	7.39646e-05		-17.8927	0.0041	-17.8927	0.02769	-17.8927	0.00302	-17.8927	0.01043	-17.8927	0.01406		-17.8917	0.00494	-17.8917	0.03246	-17.8917	0.00824	-17.8917	0.01191	-17.8917	0.0352
-17.8781	0.000159433	-17.8781	0.000127926	-17.8781	0.000121005	-17.8781	7.14053e-05	-17.8781	7.49832e-05		-17.8802	0.00413	-17.8802	0.02788	-17.8802	0.00304	-17.8802	0.01051	-17.8802	0.01414		-17.8792	0.00497	-17.8792	0.03268	-17.8792	0.00831	-17.8792	0.012	-17.8792	0.03525
-17.8656	0.000161089	-17.8656	0.000129306	-17.8656	0.000122304	-17.8656	7.23267e-05	-17.8656	7.60121e-05		-17.8677	0.00416	-17.8677	0.02808	-17.8677	0.00307	-17.8677	0.01059	-17.8677	0.01423		-17.8667	0.00501	-17.8667	0.03289	-17.8667	0.00837	-17.8667	0.01209	-17.8667	0.0353
-17.8531	0.000162761	-17.8531	0.000130697	-17.8531	0.000123609	-17.8531	7.32601e-05	-17.8531	7.70511e-05		-17.8552	0.00419	-17.8552	0.02827	-17.8552	0.0031	-17.8552	0.01067	-17.8552	0.01431		-17.8542	0.00505	-17.8542	0.03311	-17.8542	0.00844	-17.8542	0.01218	-17.8542	0.03534
-17.8406	0.000164438	-17.8406	0.00013209	-17.8406	0.000124914	-17.8406	7.41987e-05	-17.8406	7.80933e-05		-17.8427	0.00422	-17.8427	0.02847	-17.8427	0.00312	-17.8427	0.01075	-17.8427	0.01439		-17.8417	0.00509	-17.8417	0.03333	-17.8417	0.00851	-17.8417	0.01227	-17.8417	0.03539
-17.8281	0.000166116	-17.8281	0.000133485	-17.8281	0.000126218	-17.8281	7.51404e-05	-17.8281	7.91365e-05		-17.8302	0.00426	-17.8302	0.02867	-17.8302	0.00315	-17.8302	0.01084	-17.8302	0.01448		-17.8292	0.00512	-17.8292	0.03355	-17.8292	0.00857	-17.8292	0.01236	-17.8292	0.03544
-17.8156	0.000167796	-17.8156	0.00013488	-17.8156	0.000127522	-17.8156	7.60853e-05	-17.8156	8.01809e-05		-17.8177	0.00429	-17.8177	0.02887	-17.8177	0.00317	-17.8177	0.01092	-17.8177	0.01456		-17.8167	0.00516	-17.8167	0.03377	-17.8167	0.00864	-17.8167	0.01245	-17.8167	0.03549
-17.8031	0.000169477	-17.8031	0.000136275	-17.8031	0.000128825	-17.8031	7.70334e-05	-17.8031	8.12264e-05		-17.8052	0.00432	-17.8052	0.02907	-17.8052	0.0032	-17.8052	0.011	-17.8052	0.01465		-17.8041	0.0052	-17.8041	0.034	-17.8041	0.00871	-17.8041	0.01255	-17.8041	0.03554
-17.7906	0.00017116	-17.7906	0.000137671	-17.7906	0.000130128	-17.7906	7.79848e-05	-17.7906	8.2273e-05		-17.7927	0.00435	-17.7927	0.02927	-17.7927	0.00323	-17.7927	0.01109	-17.7927	0.01473		-17.7916	0.00524	-17.7916	0.03422	-17.7916	0.00878	-17.7916	0.01264	-17.7916	0.03558
-17.778	0.000172844	-17.778	0.000139068	-17.778	0.00013143	-17.778	7.89394e-05	-17.778	8.33207e-05		-17.7802	0.00439	-17.7802	0.02947	-17.7802	0.00325	-17.7802	0.01118	-17.7802	0.01482		-17.7791	0.00528	-17.7791	0.03445	-17.7791	0.00885	-17.7791	0.01273	-17.7791	0.03563
-17.7655	0.000174529	-17.7655	0.000140465	-17.7655	0.000132732	-17.7655	7.98972e-05	-17.7655	8.43695e-05		-17.7677	0.00442	-17.7677	0.02968	-17.7677	0.00328	-17.7677	0.01126	-17.7677	0.0149		-17.7666	0.00532	-17.7666	0.03468	-17.7666	0.00892	-17.7666	0.01283	-17.7666	0.03568
-17.753	0.000176216	-17.753	0.000141862	-17.753	0.000134033	-17.753	8.08582e-05	-17.753	8.54195e-05		-17.7551	0.00445	-17.7551	0.02988	-17.7551	0.00331	-17.7551	0.01135	-17.7551	0.01499		-17.7541	0.00536	-17.7541	0.0349	-17.7541	0.00899	-17.7541	0.01292	-17.7541	0.03573
-17.7405	0.0001779	-17.7405	0.000143258	-17.7405	0.000135332	-17.7405	8.18199e-05	-17.7405	8.64692e-05		-17.7426	0.00449	-17.7426	0.03009	-17.7426	0.00334	-17.7426	0.01144	-17.7426	0.01507		-17.7416	0.0054	-17.7416	0.03513	-17.7416	0.00906	-17.7416	0.01302	-17.7416	0.03578
-17.728	0.000179581	-17.728	0.000144652	-17.728	0.00013663	-17.728	8.27817e-05	-17.728	8.75185e-05		-17.7301	0.00452	-17.7301	0.0303	-17.7301	0.00336	-17.7301	0.01153	-17.7301	0.01516		-17.7291	0.00544	-17.7291	0.03536	-17.7291	0.00913	-17.7291	0.01311	-17.7291	0.03582
-17.7155	0.000181259	-17.7155	0.000146043	-17.7155	0.000137927	-17.7155	8.37436e-05	-17.7155	8.85672e-05		-17.7176	0.00455	-17.7176	0.03051	-17.7176	0.00339	-17.7176	0.01162	-17.7176	0.01525		-17.7166	0.00548	-17.7166	0.0356	-17.7166	0.0092	-17.7166	0.01321	-17.7166	0.03587
-17.703	0.000182933	-17.703	0.000147432	-17.703	0.000139223	-17.703	8.47056e-05	-17.703	8.96155e-05		-17.7051	0.00459	-17.7051	0.03072	-17.7051	0.00342	-17.7051	0.01171	-17.7051	0.01534		-17.7041	0.00552	-17.7041	0.03583	-17.7041	0.00927	-17.7041	0.01331	-17.7041	0.03592
-17.6905	0.000184603	-17.6905	0.000148819	-17.6905	0.000140517	-17.6905	8.56678e-05	-17.6905	9.06633e-05		-17.6926	0.00462	-17.6926	0.03093	-17.6926	0.00345	-17.6926	0.0118	-17.6926	0.01542		-17.6916	0.00556	-17.6916	0.03606	-17.6916	0.00935	-17.6916	0.0134	-17.6916	0.03597
-17.678	0.000186271	-17.678	0.000150204	-17.678	0.000141809	-17.678	8.66302e-05	-17.678	9.17106e-05		-17.6801	0.00466	-17.6801	0.03115	-17.6801	0.00348	-17.6801	0.01189	-17.6801	0.01551		-17.679	0.0056	-17.679	0.0363	-17.679	0.00942	-17.679	0.0135	-17.679	0.03602
-17.6655	0.000187935	-17.6655	0.000151586	-17.6655	0.000143101	-17.6655	8.75926e-05	-17.6655	9.27575e-05		-17.6676	0.00469	-17.6676	0.03136	-17.6676	0.00351	-17.6676	0.01198	-17.6676	0.0156		-17.6665	0.00564	-17.6665	0.03654	-17.6665	0.00949	-17.6665	0.0136	-17.6665	0.03607
-17.653	0.000189596	-17.653	0.000152966	-17.653	0.00014439	-17.653	8.85552e-05	-17.653	9.38038e-05		-17.6551	0.00473	-17.6551	0.03158	-17.6551	0.00354	-17.6551	0.01207	-17.6551	0.01569		-17.654	0.00568	-17.654	0.03678	-17.654	0.00957	-17.654	0.0137	-17.654	0.03612
-17.6404	0.000191251	-17.6404	0.000154343	-17.6404	0.000145679	-17.6404	8.95168e-05	-17.6404	9.48497e-05		-17.6426	0.00476	-17.6426	0.03179	-17.6426	0.00356	-17.6426	0.01217	-17.6426	0.01578		-17.6415	0.00572	-17.6415	0.03702	-17.6415	0.00964	-17.6415	0.0138	-17.6415	0.03617
-17.6279	0.0001929	-17.6279	0.000155716	-17.6279	0.000146966	-17.6279	9.04771e-05	-17.6279	9.58951e-05		-17.6301	0.0048	-17.6301	0.03201	-17.6301	0.00359	-17.6301	0.01226	-17.6301	0.01587		-17.629	0.00576	-17.629	0.03726	-17.629	0.00972	-17.629	0.0139	-17.629	0.03622
-17.6154	0.000194543	-17.6154	0.000157086	-17.6154	0.000148251	-17.6154	9.14361e-05	-17.6154	9.69399e-05		-17.6176	0.00483	-17.6176	0.03223	-17.6176	0.00362	-17.6176	0.01235	-17.6176	0.01596		-17.6165	0.00581	-17.6165	0.0375	-17.6165	0.00979	-17.6165	0.01401	-17.6165	0.03627
-17.6029	0.00019618	-17.6029	0.000158452	-17.6029	0.000149535	-17.6029	9.23938e-05	-17.6029	9.79843e-05		-17.6051	0.00487	-17.6051	0.03245	-17.6051	0.00365	-17.6051	0.01245	-17.6051	0.01605		-17.604	0.00585	-17.604	0.03774	-17.604	0.00987	-17.604	0.01411	-17.604	0.03632
-17.5904	0.000197811	-17.5904	0.000159814	-17.5904	0.000150817	-17.5904	9.33502e-05	-17.5904	9.90281e-05		-17.5926	0.00491	-17.5926	0.03268	-17.5926	0.00368	-17.5926	0.01255	-17.5926	0.01614		-17.5915	0.00589	-17.5915	0.03799	-17.5915	0.00994	-17.5915	0.01421	-17.5915	0.03637
-17.5779	0.000199436	-17.5779	0.000161172	-17.5779	0.000152098	-17.5779	9.43053e-05	-17.5779	0.000100071		-17.58	0.00494	-17.58	0.0329	-17.58	0.00371	-17.58	0.01264	-17.58	0.01623		-17.579	0.00593	-17.579	0.03823	-17.579	0.01002	-17.579	0.01432	-17.579	0.03642
-17.5654	0.000201054	-17.5654	0.000162527	-17.5654	0.000153377	-17.5654	9.52591e-05	-17.5654	0.000101114		-17.5675	0.00498	-17.5675	0.03312	-17.5675	0.00375	-17.5675	0.01274	-17.5675	0.01632		-17.5665	0.00598	-17.5665	0.03848	-17.5665	0.0101	-17.5665	0.01442	-17.5665	0.03647
-17.5529	0.000202667	-17.5529	0.000163878	-17.5529	0.000154655	-17.5529	9.62116e-05	-17.5529	0.000102157		-17.555	0.00502	-17.555	0.03335	-17.555	0.00378	-17.555	0.01284	-17.555	0.01641		-17.5539	0.00602	-17.5539	0.03873	-17.5539	0.01018	-17.5539	0.01453	-17.5539	0.03653
-17.5404	0.000204274	-17.5404	0.000165226	-17.5404	0.000155932	-17.5404	9.71631e-05	-17.5404	0.0001032		-17.5425	0.00505	-17.5425	0.03358	-17.5425	0.00381	-17.5425	0.01294	-17.5425	0.0165		-17.5414	0.00607	-17.5414	0.03898	-17.5414	0.01026	-17.5414	0.01463	-17.5414	0.03658
-17.5279	0.000205874	-17.5279	0.000166571	-17.5279	0.000157211	-17.5279	9.81136e-05	-17.5279	0.000104246		-17.53	0.00509	-17.53	0.03381	-17.53	0.00384	-17.53	0.01304	-17.53	0.01659		-17.5289	0.00611	-17.5289	0.03923	-17.5289	0.01034	-17.5289	0.01474	-17.5289	0.03663
-17.5154	0.000207467	-17.5154	0.000167913	-17.5154	0.00015849	-17.5154	9.90633e-05	-17.5154	0.000105294		-17.5175	0.00513	-17.5175	0.03404	-17.5175	0.00387	-17.5175	0.01314	-17.5175	0.01668		-17.5164	0.00615	-17.5164	0.03948	-17.5164	0.01042	-17.5164	0.01485	-17.5164	0.03668
-17.5029	0.000209055	-17.5029	0.000169252	-17.5029	0.00015977	-17.5029	0.000100012	-17.5029	0.000106344		-17.505	0.00517	-17.505	0.03427	-17.505	0.0039	-17.505	0.01324	-17.505	0.01678		-17.5039	0.0062	-17.5039	0.03974	-17.5039	0.0105	-17.5039	0.01495	-17.5039	0.03674
-17.4903	0.000210636	-17.4903	0.000170588	-17.4903	0.00016105	-17.4903	0.00010096	-17.4903	0.000107395		-17.4925	0.0052	-17.4925	0.0345	-17.4925	0.00393	-17.4925	0.01334	-17.4925	0.01687		-17.4914	0.00624	-17.4914	0.03999	-17.4914	0.01058	-17.4914	0.01506	-17.4914	0.03679
-17.4778	0.00021221	-17.4778	0.000171921	-17.4778	0.000162332	-17.4778	0.000101907	-17.4778	0.000108449		-17.48	0.00524	-17.48	0.03473	-17.48	0.00397	-17.48	0.01344	-17.48	0.01696		-17.4789	0.00629	-17.4789	0.04025	-17.4789	0.01066	-17.4789	0.01517	-17.4789	0.03685
-17.4653	0.000213778	-17.4653	0.000173251	-17.4653	0.000163614	-17.4653	0.000102853	-17.4653	0.000109505		-17.4675	0.00528	-17.4675	0.03497	-17.4675	0.004	-17.4675	0.01355	-17.4675	0.01706		-17.4664	0.00633	-17.4664	0.0405	-17.4664	0.01074	-17.4664	0.01528	-17.4664	0.0369
-17.4528	0.00021534	-17.4528	0.000174578	-17.4528	0.000164896	-17.4528	0.000103798	-17.4528	0.000110563		-17.455	0.00532	-17.455	0.03521	-17.455	0.00403	-17.455	0.01365	-17.455	0.01715		-17.4539	0.00638	-17.4539	0.04076	-17.4539	0.01082	-17.4539	0.01539	-17.4539	0.03696
-17.4403	0.000216901	-17.4403	0.000175908	-17.4403	0.000166186	-17.4403	0.000104747	-17.4403	0.000111629		-17.4425	0.00536	-17.4425	0.03544	-17.4425	0.00407	-17.4425	0.01376	-17.4425	0.01724		-17.4414	0.00643	-17.4414	0.04102	-17.4414	0.01091	-17.4414	0.01551	-17.4414	0.03701
-17.4278	0.000218465	-17.4278	0.000177243	-17.4278	0.000167484	-17.4278	0.000105701	-17.4278	0.000112706		-17.43	0.0054	-17.43	0.03568	-17.43	0.0041	-17.43	0.01386	-17.43	0.01734		-17.4288	0.00647	-17.4288	0.04128	-17.4288	0.01099	-17.4288	0.01562	-17.4288	0.03707
-17.4153	0.00022003	-17.4153	0.000178583	-17.4153	0.000168792	-17.4153	0.000106661	-17.4153	0.000113795		-17.4175	0.00544	-17.4175	0.03592	-17.4175	0.00413	-17.4175	0.01397	-17.4175	0.01743		-17.4163	0.00652	-17.4163	0.04155	-17.4163	0.01108	-17.4163	0.01573	-17.4163	0.03713
-17.4028	0.000221597	-17.4028	0.000179928	-17.4028	0.000170108	-17.4028	0.000107627	-17.4028	0.000114895		-17.4049	0.00548	-17.4049	0.03617	-17.4049	0.00417	-17.4049	0.01408	-17.4049	0.01753		-17.4038	0.00657	-17.4038	0.04181	-17.4038	0.01116	-17.4038	0.01584	-17.4038	0.03718
-17.3903	0.000223167	-17.3903	0.000181279	-17.3903	0.000171434	-17.3903	0.000108599	-17.3903	0.000116007		-17.3924	0.00552	-17.3924	0.03641	-17.3924	0.0042	-17.3924	0.01418	-17.3924	0.01762		-17.3913	0.00661	-17.3913	0.04208	-17.3913	0.01125	-17.3913	0.01596	-17.3913	0.03724
-17.3778	0.000224738	-17.3778	0.000182635	-17.3778	0.00017277	-17.3778	0.000109576	-17.3778	0.00011713		-17.3799	0.00556	-17.3799	0.03665	-17.3799	0.00423	-17.3799	0.01429	-17.3799	0.01772		-17.3788	0.00666	-17.3788	0.04234	-17.3788	0.01133	-17.3788	0.01607	-17.3788	0.0373
-17.3653	0.000226312	-17.3653	0.000183996	-17.3653	0.000174114	-17.3653	0.000110559	-17.3653	0.000118264		-17.3674	0.0056	-17.3674	0.0369	-17.3674	0.00427	-17.3674	0.0144	-17.3674	0.01781		-17.3663	0.00671	-17.3663	0.04261	-17.3663	0.01142	-17.3663	0.01619	-17.3663	0.03736
-17.3528	0.000227888	-17.3528	0.000185362	-17.3528	0.000175468	-17.3528	0.000111548	-17.3528	0.000119409		-17.3549	0.00564	-17.3549	0.03715	-17.3549	0.0043	-17.3549	0.01451	-17.3549	0.01791		-17.3538	0.00676	-17.3538	0.04288	-17.3538	0.01151	-17.3538	0.01631	-17.3538	0.03742
-17.3402	0.000229471	-17.3402	0.000186737	-17.3402	0.000176833	-17.3402	0.000112546	-17.3402	0.000120569		-17.3424	0.00568	-17.3424	0.0374	-17.3424	0.00434	-17.3424	0.01462	-17.3424	0.018		-17.3413	0.00681	-17.3413	0.04315	-17.3413	0.01159	-17.3413	0.01642	-17.3413	0.03748
-17.3277	0.000231065	-17.3277	0.000188125	-17.3277	0.000178209	-17.3277	0.000113557	-17.3277	0.000121743		-17.3299	0.00572	-17.3299	0.03765	-17.3299	0.00437	-17.3299	0.01473	-17.3299	0.0181		-17.3288	0.00686	-17.3288	0.04342	-17.3288	0.01168	-17.3288	0.01654	-17.3288	0.03754
-17.3152	0.000232671	-17.3152	0.000189524	-17.3152	0.000179597	-17.3152	0.000114579	-17.3152	0.000122933		-17.3174	0.00577	-17.3174	0.0379	-17.3174	0.00441	-17.3174	0.01485	-17.3174	0.0182		-17.3163	0.0069	-17.3163	0.04369	-17.3163	0.01177	-17.3163	0.01666	-17.3163	0.0376
-17.3027	0.000234287	-17.3027	0.000190934	-17.3027	0.000180997	-17.3027	0.000115613	-17.3027	0.000124138		-17.3049	0.00581	-17.3049	0.03815	-17.3049	0.00445	-17.3049	0.01496	-17.3049	0.01829		-17.3037	0.00695	-17.3037	0.04397	-17.3037	0.01186	-17.3037	0.01678	-17.3037	0.03766
-17.2902	0.000235914	-17.2902	0.000192357	-17.2902	0.000182408	-17.2902	0.000116659	-17.2902	0.000125358		-17.2924	0.00585	-17.2924	0.0384	-17.2924	0.00448	-17.2924	0.01507	-17.2924	0.01839		-17.2912	0.007	-17.2912	0.04424	-17.2912	0.01195	-17.2912	0.0169	-17.2912	0.03772
-17.2777	0.000237552	-17.2777	0.000193791	-17.2777	0.000183831	-17.2777	0.000117716	-17.2777	0.000126593		-17.2799	0.00589	-17.2799	0.03866	-17.2799	0.00452	-17.2799	0.01519	-17.2799	0.01849		-17.2787	0.00705	-17.2787	0.04452	-17.2787	0.01204	-17.2787	0.01702	-17.2787	0.03778
-17.2652	0.000239201	-17.2652	0.000195238	-17.2652	0.000185266	-17.2652	0.000118786	-17.2652	0.000127844		-17.2674	0.00594	-17.2674	0.03892	-17.2674	0.00456	-17.2674	0.01531	-17.2674	0.01859		-17.2662	0.0071	-17.2662	0.0448	-17.2662	0.01213	-17.2662	0.01714	-17.2662	0.03785
-17.2527	0.000240861	-17.2527	0.000196696	-17.2527	0.000186712	-17.2527	0.000119868	-17.2527	0.00012911		-17.2549	0.00598	-17.2549	0.03917	-17.2549	0.00459	-17.2549	0.01542	-17.2549	0.01868		-17.2537	0.00716	-17.2537	0.04508	-17.2537	0.01222	-17.2537	0.01726	-17.2537	0.03791
-17.2402	0.000242532	-17.2402	0.000198165	-17.2402	0.000188169	-17.2402	0.000120961	-17.2402	0.000130388		-17.2424	0.00602	-17.2424	0.03943	-17.2424	0.00463	-17.2424	0.01554	-17.2424	0.01878		-17.2412	0.00721	-17.2412	0.04536	-17.2412	0.01232	-17.2412	0.01739	-17.2412	0.03798
-17.2277	0.000244214	-17.2277	0.000199646	-17.2277	0.000189634	-17.2277	0.000122067	-17.2277	0.000131679		-17.2298	0.00607	-17.2298	0.03969	-17.2298	0.00467	-17.2298	0.01566	-17.2298	0.01888		-17.2287	0.00726	-17.2287	0.04564	-17.2287	0.01241	-17.2287	0.01751	-17.2287	0.03804
-17.2152	0.000245908	-17.2152	0.000201137	-17.2152	0.000191109	-17.2152	0.000123184	-17.2152	0.000132982		-17.2173	0.00611	-17.2173	0.03996	-17.2173	0.00471	-17.2173	0.01578	-17.2173	0.01898		-17.2162	0.00731	-17.2162	0.04592	-17.2162	0.0125	-17.2162	0.01763	-17.2162	0.03811
-17.2026	0.000247612	-17.2026	0.00020264	-17.2026	0.000192592	-17.2026	0.000124313	-17.2026	0.000134297		-17.2048	0.00615	-17.2048	0.04022	-17.2048	0.00474	-17.2048	0.0159	-17.2048	0.01908		-17.2037	0.00736	-17.2037	0.04621	-17.2037	0.0126	-17.2037	0.01776	-17.2037	0.03817
-17.1901	0.000249328	-17.1901	0.000204154	-17.1901	0.000194085	-17.1901	0.000125455	-17.1901	0.000135624		-17.1923	0.0062	-17.1923	0.04048	-17.1923	0.00478	-17.1923	0.01602	-17.1923	0.01917		-17.1912	0.00741	-17.1912	0.0465	-17.1912	0.01269	-17.1912	0.01788	-17.1912	0.03824
-17.1776	0.000251055	-17.1776	0.000205679	-17.1776	0.000195587	-17.1776	0.000126608	-17.1776	0.000136963		-17.1798	0.00624	-17.1798	0.04075	-17.1798	0.00482	-17.1798	0.01614	-17.1798	0.01927		-17.1786	0.00747	-17.1786	0.04678	-17.1786	0.01279	-17.1786	0.01801	-17.1786	0.03831
-17.1651	0.000252794	-17.1651	0.000207216	-17.1651	0.000197098	-17.1651	0.000127774	-17.1651	0.000138314		-17.1673	0.00629	-17.1673	0.04102	-17.1673	0.00486	-17.1673	0.01626	-17.1673	0.01937		-17.1661	0.00752	-17.1661	0.04707	-17.1661	0.01288	-17.1661	0.01814	-17.1661	0.03837
-17.1526	0.000254544	-17.1526	0.000208763	-17.1526	0.000198617	-17.1526	0.000128951	-17.1526	0.000139678		-17.1548	0.00633	-17.1548	0.04129	-17.1548	0.0049	-17.1548	0.01638	-17.1548	0.01947		-17.1536	0.00757	-17.1536	0.04736	-17.1536	0.01298	-17.1536	0.01827	-17.1536	0.03844
-17.1401	0.000256305	-17.1401	0.000210321	-17.1401	0.000200146	-17.1401	0.00013014	-17.1401	0.000141051		-17.1423	0.00638	-17.1423	0.04156	-17.1423	0.00494	-17.1423	0.01651	-17.1423	0.01957		-17.1411	0.00763	-17.1411	0.04765	-17.1411	0.01308	-17.1411	0.01839	-17.1411	0.03851
-17.1276	0.000258077	-17.1276	0.00021189	-17.1276	0.000201681	-17.1276	0.000131342	-17.1276	0.000142434		-17.1298	0.00643	-17.1298	0.04183	-17.1298	0.00498	-17.1298	0.01663	-17.1298	0.01967		-17.1286	0.00768	-17.1286	0.04794	-17.1286	0.01317	-17.1286	0.01852	-17.1286	0.03858
-17.1151	0.000259861	-17.1151	0.00021347	-17.1151	0.000203225	-17.1151	0.000132555	-17.1151	0.000143826		-17.1173	0.00647	-17.1173	0.0421	-17.1173	0.00502	-17.1173	0.01675	-17.1173	0.01977		-17.1161	0.00773	-17.1161	0.04824	-17.1161	0.01327	-17.1161	0.01865	-17.1161	0.03865
-17.1026	0.000261656	-17.1026	0.00021506	-17.1026	0.000204776	-17.1026	0.00013378	-17.1026	0.000145228		-17.1048	0.00652	-17.1048	0.04237	-17.1048	0.00506	-17.1048	0.01688	-17.1048	0.01987		-17.1036	0.00779	-17.1036	0.04853	-17.1036	0.01337	-17.1036	0.01879	-17.1036	0.03873
-17.0901	0.000263463	-17.0901	0.000216661	-17.0901	0.000206334	-17.0901	0.000135017	-17.0901	0.000146638		-17.0923	0.00656	-17.0923	0.04265	-17.0923	0.0051	-17.0923	0.01701	-17.0923	0.01997		-17.0911	0.00784	-17.0911	0.04883	-17.0911	0.01347	-17.0911	0.01892	-17.0911	0.0388
-17.0776	0.000265281	-17.0776	0.000218273	-17.0776	0.000207901	-17.0776	0.000136266	-17.0776	0.000148059		-17.0798	0.00661	-17.0798	0.04293	-17.0798	0.00514	-17.0798	0.01714	-17.0798	0.02007		-17.0786	0.0079	-17.0786	0.04913	-17.0786	0.01357	-17.0786	0.01905	-17.0786	0.03887
-17.0651	0.000267111	-17.0651	0.000219896	-17.0651	0.000209475	-17.0651	0.000137527	-17.0651	0.000149488		-17.0672	0.00666	-17.0672	0.04321	-17.0672	0.00518	-17.0672	0.01726	-17.0672	0.02017		-17.0661	0.00795	-17.0661	0.04943	-17.0661	0.01367	-17.0661	0.01918	-17.0661	0.03895
-17.0525	0.000268952	-17.0525	0.000221529	-17.0525	0.000211057	-17.0525	0.0001388	-17.0525	0.000150927		-17.0547	0.00671	-17.0547	0.04349	-17.0547	0.00522	-17.0547	0.01739	-17.0547	0.02027		-17.0535	0.00801	-17.0535	0.04973	-17.0535	0.01378	-17.0535	0.01932	-17.0535	0.03902
-17.04	0.000270805	-17.04	0.000223172	-17.04	0.000212647	-17.04	0.000140084	-17.04	0.000152374		-17.0422	0.00675	-17.0422	0.04377	-17.0422	0.00527	-17.0422	0.01752	-17.0422	0.02037		-17.041	0.00807	-17.041	0.05003	-17.041	0.01388	-17.041	0.01945	-17.041	0.0391
-17.0275	0.000272669	-17.0275	0.000224826	-17.0275	0.000214244	-17.0275	0.000141381	-17.0275	0.000153829		-17.0297	0.0068	-17.0297	0.04405	-17.0297	0.00531	-17.0297	0.01765	-17.0297	0.02047		-17.0285	0.00812	-17.0285	0.05033	-17.0285	0.01398	-17.0285	0.01959	-17.0285	0.03917
-17.015	0.000274544	-17.015	0.00022649	-17.015	0.000215848	-17.015	0.000142688	-17.015	0.00015529		-17.0172	0.00685	-17.0172	0.04433	-17.0172	0.00535	-17.0172	0.01779	-17.0172	0.02058		-17.016	0.00818	-17.016	0.05063	-17.016	0.01408	-17.016	0.01972	-17.016	0.03925
-17.0025	0.00027643	-17.0025	0.000228165	-17.0025	0.00021746	-17.0025	0.000144007	-17.0025	0.00015676		-17.0047	0.0069	-17.0047	0.04462	-17.0047	0.00539	-17.0047	0.01792	-17.0047	0.02068		-17.0035	0.00824	-17.0035	0.05094	-17.0035	0.01419	-17.0035	0.01986	-17.0035	0.03933
-16.99	0.000278327	-16.99	0.000229849	-16.99	0.00021908	-16.99	0.000145338	-16.99	0.000158236		-16.9922	0.00695	-16.9922	0.0449	-16.9922	0.00544	-16.9922	0.01805	-16.9922	0.02078		-16.991	0.00829	-16.991	0.05125	-16.991	0.01429	-16.991	0.02	-16.991	0.03941
-16.9775	0.000280235	-16.9775	0.000231544	-16.9775	0.000220708	-16.9775	0.00014668	-16.9775	0.00015972		-16.9797	0.007	-16.9797	0.04519	-16.9797	0.00548	-16.9797	0.01819	-16.9797	0.02088		-16.9785	0.00835	-16.9785	0.05155	-16.9785	0.0144	-16.9785	0.02013	-16.9785	0.03949
-16.965	0.000282155	-16.965	0.000233249	-16.965	0.000222343	-16.965	0.000148034	-16.965	0.000161211		-16.9672	0.00705	-16.9672	0.04548	-16.9672	0.00553	-16.9672	0.01832	-16.9672	0.02098		-16.966	0.00841	-16.966	0.05186	-16.966	0.0145	-16.966	0.02027	-16.966	0.03957
-16.9525	0.000284086	-16.9525	0.000234964	-16.9525	0.000223985	-16.9525	0.000149399	-16.9525	0.000162709		-16.9547	0.0071	-16.9547	0.04577	-16.9547	0.00557	-16.9547	0.01846	-16.9547	0.02108		-16.9535	0.00847	-16.9535	0.05217	-16.9535	0.01461	-16.9535	0.02041	-16.9535	0.03965
-16.94	0.000286029	-16.94	0.000236691	-16.94	0.000225636	-16.94	0.000150776	-16.94	0.000164215		-16.9422	0.00715	-16.9422	0.04606	-16.9422	0.00561	-16.9422	0.01859	-16.9422	0.02119		-16.941	0.00853	-16.941	0.05249	-16.941	0.01472	-16.941	0.02055	-16.941	0.03974
-16.9275	0.000287984	-16.9275	0.000238428	-16.9275	0.000227296	-16.9275	0.000152166	-16.9275	0.000165729		-16.9297	0.0072	-16.9297	0.04636	-16.9297	0.00566	-16.9297	0.01873	-16.9297	0.02129		-16.9284	0.00859	-16.9284	0.0528	-16.9284	0.01483	-16.9284	0.02069	-16.9284	0.03982
-16.9149	0.000289952	-16.9149	0.000240177	-16.9149	0.000228966	-16.9149	0.000153568	-16.9149	0.00016725		-16.9172	0.00725	-16.9172	0.04665	-16.9172	0.00571	-16.9172	0.01887	-16.9172	0.02139		-16.9159	0.00865	-16.9159	0.05311	-16.9159	0.01494	-16.9159	0.02084	-16.9159	0.03991
-16.9024	0.000291931	-16.9024	0.000241938	-16.9024	0.000230644	-16.9024	0.000154983	-16.9024	0.000168779		-16.9047	0.0073	-16.9047	0.04695	-16.9047	0.00575	-16.9047	0.01901	-16.9047	0.02149		-16.9034	0.00871	-16.9034	0.05343	-16.9034	0.01505	-16.9034	0.02098	-16.9034	0.03999
-16.8899	0.000293923	-16.8899	0.00024371	-16.8899	0.000232332	-16.8899	0.00015641	-16.8899	0.000170315		-16.8921	0.00736	-16.8921	0.04725	-16.8921	0.0058	-16.8921	0.01915	-16.8921	0.0216		-16.8909	0.00877	-16.8909	0.05375	-16.8909	0.01516	-16.8909	0.02112	-16.8909	0.04008
-16.8774	0.000295927	-16.8774	0.000245494	-16.8774	0.000234028	-16.8774	0.000157849	-16.8774	0.000171859		-16.8796	0.00741	-16.8796	0.04755	-16.8796	0.00584	-16.8796	0.01929	-16.8796	0.0217		-16.8784	0.00883	-16.8784	0.05407	-16.8784	0.01527	-16.8784	0.02127	-16.8784	0.04017
-16.8649	0.000297943	-16.8649	0.000247289	-16.8649	0.000235734	-16.8649	0.000159301	-16.8649	0.00017341		-16.8671	0.00746	-16.8671	0.04785	-16.8671	0.00589	-16.8671	0.01943	-16.8671	0.0218		-16.8659	0.00889	-16.8659	0.05439	-16.8659	0.01538	-16.8659	0.02141	-16.8659	0.04026
-16.8524	0.000299972	-16.8524	0.000249096	-16.8524	0.00023745	-16.8524	0.000160766	-16.8524	0.000174969		-16.8546	0.00751	-16.8546	0.04815	-16.8546	0.00594	-16.8546	0.01958	-16.8546	0.02191		-16.8534	0.00895	-16.8534	0.05471	-16.8534	0.01549	-16.8534	0.02156	-16.8534	0.04035
-16.8399	0.000302015	-16.8399	0.000250916	-16.8399	0.000239175	-16.8399	0.000162244	-16.8399	0.000176535		-16.8421	0.00757	-16.8421	0.04845	-16.8421	0.00599	-16.8421	0.01972	-16.8421	0.02201		-16.8409	0.00902	-16.8409	0.05503	-16.8409	0.0156	-16.8409	0.0217	-16.8409	0.04044
-16.8274	0.000304074	-16.8274	0.00025275	-16.8274	0.000240911	-16.8274	0.000163737	-16.8274	0.000178109		-16.8296	0.00762	-16.8296	0.04876	-16.8296	0.00603	-16.8296	0.01986	-16.8296	0.02211		-16.8284	0.00908	-16.8284	0.05536	-16.8284	0.01572	-16.8284	0.02185	-16.8284	0.04053
-16.8149	0.00030615	-16.8149	0.000254599	-16.8149	0.000242657	-16.8149	0.000165244	-16.8149	0.000179689		-16.8171	0.00767	-16.8171	0.04906	-16.8171	0.00608	-16.8171	0.02001	-16.8171	0.02222		-16.8159	0.00914	-16.8159	0.05568	-16.8159	0.01583	-16.8159	0.022	-16.8159	0.04063
-16.8024	0.000308242	-16.8024	0.000256463	-16.8024	0.000244415	-16.8024	0.000166767	-16.8024	0.000181277		-16.8046	0.00773	-16.8046	0.04937	-16.8046	0.00613	-16.8046	0.02016	-16.8046	0.02232		-16.8033	0.00921	-16.8033	0.05601	-16.8033	0.01595	-16.8033	0.02215	-16.8033	0.04072
-16.7899	0.000310351	-16.7899	0.000258341	-16.7899	0.000246183	-16.7899	0.000168304	-16.7899	0.000182872		-16.7921	0.00778	-16.7921	0.04968	-16.7921	0.00618	-16.7921	0.0203	-16.7921	0.02242		-16.7908	0.00927	-16.7908	0.05634	-16.7908	0.01606	-16.7908	0.0223	-16.7908	0.04082
-16.7774	0.000312476	-16.7774	0.000260233	-16.7774	0.000247961	-16.7774	0.000169855	-16.7774	0.000184475		-16.7796	0.00784	-16.7796	0.04999	-16.7796	0.00623	-16.7796	0.02045	-16.7796	0.02253		-16.7783	0.00933	-16.7783	0.05667	-16.7783	0.01618	-16.7783	0.02245	-16.7783	0.04091
-16.7648	0.000314618	-16.7648	0.000262141	-16.7648	0.000249751	-16.7648	0.000171422	-16.7648	0.000186084		-16.7671	0.00789	-16.7671	0.0503	-16.7671	0.00628	-16.7671	0.0206	-16.7671	0.02263		-16.7658	0.0094	-16.7658	0.057	-16.7658	0.0163	-16.7658	0.0226	-16.7658	0.04101
-16.7523	0.000316777	-16.7523	0.000264063	-16.7523	0.000251552	-16.7523	0.000173003	-16.7523	0.000187701		-16.7546	0.00795	-16.7546	0.05061	-16.7546	0.00633	-16.7546	0.02075	-16.7546	0.02274		-16.7533	0.00946	-16.7533	0.05733	-16.7533	0.01641	-16.7533	0.02275	-16.7533	0.04111
-16.7398	0.000318953	-16.7398	0.000266	-16.7398	0.000253363	-16.7398	0.000174598	-16.7398	0.000189324		-16.7421	0.00801	-16.7421	0.05093	-16.7421	0.00638	-16.7421	0.0209	-16.7421	0.02284		-16.7408	0.00953	-16.7408	0.05766	-16.7408	0.01653	-16.7408	0.0229	-16.7408	0.04121
-16.7273	0.00032115	-16.7273	0.000267952	-16.7273	0.000255184	-16.7273	0.000176206	-16.7273	0.000190952		-16.7296	0.00806	-16.7296	0.05124	-16.7296	0.00643	-16.7296	0.02105	-16.7296	0.02295		-16.7283	0.0096	-16.7283	0.058	-16.7283	0.01665	-16.7283	0.02306	-16.7283	0.04131
-16.7148	0.000323367	-16.7148	0.000269919	-16.7148	0.000257016	-16.7148	0.000177828	-16.7148	0.000192584		-16.717	0.00812	-16.717	0.05156	-16.717	0.00648	-16.717	0.0212	-16.717	0.02305		-16.7158	0.00966	-16.7158	0.05833	-16.7158	0.01677	-16.7158	0.02321	-16.7158	0.04141
-16.7023	0.000325604	-16.7023	0.000271902	-16.7023	0.000258858	-16.7023	0.000179463	-16.7023	0.000194222		-16.7045	0.00818	-16.7045	0.05188	-16.7045	0.00653	-16.7045	0.02136	-16.7045	0.02315		-16.7033	0.00973	-16.7033	0.05867	-16.7033	0.01689	-16.7033	0.02337	-16.7033	0.04151
-16.6898	0.000327861	-16.6898	0.000273901	-16.6898	0.000260711	-16.6898	0.000181111	-16.6898	0.000195865		-16.692	0.00824	-16.692	0.0522	-16.692	0.00658	-16.692	0.02151	-16.692	0.02326		-16.6908	0.0098	-16.6908	0.05901	-16.6908	0.01701	-16.6908	0.02352	-16.6908	0.04162
-16.6773	0.000330138	-16.6773	0.000275914	-16.6773	0.000262574	-16.6773	0.000182772	-16.6773	0.000197512		-16.6795	0.00829	-16.6795	0.05252	-16.6795	0.00664	-16.6795	0.02167	-16.6795	0.02336		-16.6782	0.00987	-16.6782	0.05935	-16.6782	0.01713	-16.6782	0.02368	-16.6782	0.04172
-16.6648	0.000332435	-16.6648	0.000277943	-16.6648	0.000264448	-16.6648	0.000184447	-16.6648	0.000199165		-16.667	0.00835	-16.667	0.05284	-16.667	0.00669	-16.667	0.02182	-16.667	0.02347		-16.6657	0.00993	-16.6657	0.05969	-16.6657	0.01726	-16.6657	0.02384	-16.6657	0.04183
-16.6523	0.000334752	-16.6523	0.000279988	-16.6523	0.000266332	-16.6523	0.000186136	-16.6523	0.000200822		-16.6545	0.00841	-16.6545	0.05317	-16.6545	0.00674	-16.6545	0.02198	-16.6545	0.02357		-16.6532	0.01	-16.6532	0.06003	-16.6532	0.01738	-16.6532	0.024	-16.6532	0.04194
-16.6398	0.000337089	-16.6398	0.000282047	-16.6398	0.000268227	-16.6398	0.000187835	-16.6398	0.000202484		-16.642	0.00847	-16.642	0.05349	-16.642	0.0068	-16.642	0.02214	-16.642	0.02368		-16.6407	0.01007	-16.6407	0.06038	-16.6407	0.0175	-16.6407	0.02416	-16.6407	0.04204
-16.6272	0.000339447	-16.6272	0.00028412	-16.6272	0.00027013	-16.6272	0.000189543	-16.6272	0.000204148		-16.6295	0.00853	-16.6295	0.05382	-16.6295	0.00685	-16.6295	0.0223	-16.6295	0.02378		-16.6282	0.01014	-16.6282	0.06073	-16.6282	0.01763	-16.6282	0.02432	-16.6282	0.04215
-16.6147	0.000341825	-16.6147	0.000286206	-16.6147	0.000272042	-16.6147	0.00019126	-16.6147	0.000205814		-16.617	0.00859	-16.617	0.05415	-16.617	0.00691	-16.617	0.02246	-16.617	0.02389		-16.6157	0.01021	-16.6157	0.06107	-16.6157	0.01776	-16.6157	0.02448	-16.6157	0.04226
-16.6022	0.000344224	-16.6022	0.000288306	-16.6022	0.000273963	-16.6022	0.000192986	-16.6022	0.000207484		-16.6045	0.00865	-16.6045	0.05448	-16.6045	0.00696	-16.6045	0.02262	-16.6045	0.02399		-16.6032	0.01028	-16.6032	0.06142	-16.6032	0.01788	-16.6032	0.02464	-16.6032	0.04237
-16.5897	0.000346643	-16.5897	0.000290419	-16.5897	0.000275893	-16.5897	0.000194721	-16.5897	0.000209156		-16.592	0.00871	-16.592	0.05481	-16.592	0.00702	-16.592	0.02278	-16.592	0.02409		-16.5907	0.01035	-16.5907	0.06177	-16.5907	0.01801	-16.5907	0.0248	-16.5907	0.04248
-16.5772	0.000349083	-16.5772	0.000292547	-16.5772	0.000277833	-16.5772	0.000196465	-16.5772	0.000210831		-16.5795	0.00877	-16.5795	0.05514	-16.5795	0.00707	-16.5795	0.02294	-16.5795	0.0242		-16.5782	0.01043	-16.5782	0.06212	-16.5782	0.01814	-16.5782	0.02496	-16.5782	0.0426
-16.5647	0.000351543	-16.5647	0.000294688	-16.5647	0.000279781	-16.5647	0.000198218	-16.5647	0.000212508		-16.567	0.00884	-16.567	0.05548	-16.567	0.00713	-16.567	0.0231	-16.567	0.0243		-16.5657	0.0105	-16.5657	0.06247	-16.5657	0.01827	-16.5657	0.02513	-16.5657	0.04271
-16.5522	0.000354023	-16.5522	0.000296842	-16.5522	0.000281738	-16.5522	0.000199979	-16.5522	0.000214188		-16.5544	0.0089	-16.5544	0.05581	-16.5544	0.00718	-16.5544	0.02327	-16.5544	0.02441		-16.5531	0.01057	-16.5531	0.06283	-16.5531	0.01839	-16.5531	0.02529	-16.5531	0.04283
-16.5397	0.000356523	-16.5397	0.000299009	-16.5397	0.000283704	-16.5397	0.000201748	-16.5397	0.00021587		-16.5419	0.00896	-16.5419	0.05615	-16.5419	0.00724	-16.5419	0.02343	-16.5419	0.02451		-16.5406	0.01064	-16.5406	0.06318	-16.5406	0.01852	-16.5406	0.02546	-16.5406	0.04294
-16.5272	0.000359038	-16.5272	0.000301186	-16.5272	0.000285676	-16.5272	0.000203521	-16.5272	0.000217553		-16.5294	0.00902	-16.5294	0.05649	-16.5294	0.0073	-16.5294	0.0236	-16.5294	0.02462		-16.5281	0.01072	-16.5281	0.06354	-16.5281	0.01865	-16.5281	0.02562	-16.5281	0.04306
-16.5147	0.000361571	-16.5147	0.000303373	-16.5147	0.000287654	-16.5147	0.000205298	-16.5147	0.000219236		-16.5169	0.00909	-16.5169	0.05683	-16.5169	0.00736	-16.5169	0.02376	-16.5169	0.02472		-16.5156	0.01079	-16.5156	0.0639	-16.5156	0.01879	-16.5156	0.02579	-16.5156	0.04318
-16.5022	0.00036412	-16.5022	0.00030557	-16.5022	0.000289639	-16.5022	0.00020708	-16.5022	0.000220919		-16.5044	0.00915	-16.5044	0.05717	-16.5044	0.00741	-16.5044	0.02393	-16.5044	0.02483		-16.5031	0.01087	-16.5031	0.06426	-16.5031	0.01892	-16.5031	0.02596	-16.5031	0.04329
-16.4897	0.000366685	-16.4897	0.000307777	-16.4897	0.00029163	-16.4897	0.000208866	-16.4897	0.000222603		-16.4919	0.00922	-16.4919	0.05751	-16.4919	0.00747	-16.4919	0.0241	-16.4919	0.02493		-16.4906	0.01094	-16.4906	0.06462	-16.4906	0.01905	-16.4906	0.02613	-16.4906	0.04341
-16.4771	0.000369268	-16.4771	0.000309994	-16.4771	0.000293628	-16.4771	0.000210656	-16.4771	0.000224287		-16.4794	0.00928	-16.4794	0.05785	-16.4794	0.00753	-16.4794	0.02427	-16.4794	0.02503		-16.4781	0.01102	-16.4781	0.06498	-16.4781	0.01918	-16.4781	0.02629	-16.4781	0.04353
-16.4646	0.000371866	-16.4646	0.000312221	-16.4646	0.000295633	-16.4646	0.000212451	-16.4646	0.000225972		-16.4669	0.00935	-16.4669	0.0582	-16.4669	0.00759	-16.4669	0.02444	-16.4669	0.02514		-16.4656	0.01109	-16.4656	0.06534	-16.4656	0.01932	-16.4656	0.02646	-16.4656	0.04366
-16.4521	0.000374482	-16.4521	0.000314458	-16.4521	0.000297644	-16.4521	0.00021425	-16.4521	0.000227657		-16.4544	0.00941	-16.4544	0.05855	-16.4544	0.00765	-16.4544	0.02461	-16.4544	0.02524		-16.4531	0.01117	-16.4531	0.06571	-16.4531	0.01945	-16.4531	0.02663	-16.4531	0.04378
-16.4396	0.000377113	-16.4396	0.000316705	-16.4396	0.000299661	-16.4396	0.000216052	-16.4396	0.000229343		-16.4419	0.00948	-16.4419	0.05889	-16.4419	0.00771	-16.4419	0.02478	-16.4419	0.02535		-16.4406	0.01125	-16.4406	0.06608	-16.4406	0.01959	-16.4406	0.02681	-16.4406	0.0439
-16.4271	0.000379756	-16.4271	0.00031896	-16.4271	0.000301683	-16.4271	0.000217858	-16.4271	0.000231028		-16.4294	0.00955	-16.4294	0.05924	-16.4294	0.00777	-16.4294	0.02495	-16.4294	0.02545		-16.428	0.01133	-16.428	0.06644	-16.428	0.01973	-16.428	0.02698	-16.428	0.04403
-16.4146	0.000382411	-16.4146	0.000321222	-16.4146	0.00030371	-16.4146	0.000219666	-16.4146	0.000232712		-16.4169	0.00961	-16.4169	0.0596	-16.4169	0.00783	-16.4169	0.02513	-16.4169	0.02556		-16.4155	0.01141	-16.4155	0.06681	-16.4155	0.01986	-16.4155	0.02715	-16.4155	0.04415
-16.4021	0.00038508	-16.4021	0.000323492	-16.4021	0.000305741	-16.4021	0.000221478	-16.4021	0.000234396		-16.4044	0.00968	-16.4044	0.05995	-16.4044	0.0079	-16.4044	0.0253	-16.4044	0.02566		-16.403	0.01148	-16.403	0.06718	-16.403	0.02	-16.403	0.02732	-16.403	0.04428
-16.3896	0.00038776	-16.3896	0.00032577	-16.3896	0.000307778	-16.3896	0.000223292	-16.3896	0.00023608		-16.3919	0.00975	-16.3919	0.0603	-16.3919	0.00796	-16.3919	0.02548	-16.3919	0.02577		-16.3905	0.01156	-16.3905	0.06755	-16.3905	0.02014	-16.3905	0.0275	-16.3905	0.04441
-16.3771	0.000390454	-16.3771	0.000328055	-16.3771	0.000309819	-16.3771	0.000225108	-16.3771	0.000237763		-16.3793	0.00982	-16.3793	0.06066	-16.3793	0.00802	-16.3793	0.02565	-16.3793	0.02587		-16.378	0.01164	-16.378	0.06793	-16.378	0.02028	-16.378	0.02767	-16.378	0.04454
-16.3646	0.00039316	-16.3646	0.000330349	-16.3646	0.000311866	-16.3646	0.000226928	-16.3646	0.000239446		-16.3668	0.00989	-16.3668	0.06101	-16.3668	0.00808	-16.3668	0.02583	-16.3668	0.02597		-16.3655	0.01172	-16.3655	0.0683	-16.3655	0.02042	-16.3655	0.02785	-16.3655	0.04467
-16.3521	0.000395878	-16.3521	0.000332651	-16.3521	0.000313917	-16.3521	0.00022875	-16.3521	0.000241128		-16.3543	0.00996	-16.3543	0.06137	-16.3543	0.00815	-16.3543	0.02601	-16.3543	0.02608		-16.353	0.01181	-16.353	0.06868	-16.353	0.02056	-16.353	0.02802	-16.353	0.0448
-16.3395	0.000398609	-16.3395	0.00033496	-16.3395	0.000315973	-16.3395	0.000230576	-16.3395	0.000242809		-16.3418	0.01003	-16.3418	0.06173	-16.3418	0.00821	-16.3418	0.02619	-16.3418	0.02618		-16.3405	0.01189	-16.3405	0.06906	-16.3405	0.0207	-16.3405	0.0282	-16.3405	0.04494
-16.327	0.00040135	-16.327	0.000337276	-16.327	0.000318033	-16.327	0.000232404	-16.327	0.000244488		-16.3293	0.0101	-16.3293	0.06209	-16.3293	0.00828	-16.3293	0.02637	-16.3293	0.02629		-16.328	0.01197	-16.328	0.06943	-16.328	0.02084	-16.328	0.02838	-16.328	0.04507
-16.3145	0.000404101	-16.3145	0.0003396	-16.3145	0.000320096	-16.3145	0.000234236	-16.3145	0.000246164		-16.3168	0.01017	-16.3168	0.06245	-16.3168	0.00834	-16.3168	0.02655	-16.3168	0.02639		-16.3155	0.01205	-16.3155	0.06981	-16.3155	0.02099	-16.3155	0.02856	-16.3155	0.04521
-16.302	0.000406862	-16.302	0.00034193	-16.302	0.000322164	-16.302	0.00023607	-16.302	0.000247837		-16.3043	0.01024	-16.3043	0.06282	-16.3043	0.00841	-16.3043	0.02673	-16.3043	0.02649		-16.3029	0.01214	-16.3029	0.07019	-16.3029	0.02113	-16.3029	0.02873	-16.3029	0.04534
-16.2895	0.000409634	-16.2895	0.000344268	-16.2895	0.000324235	-16.2895	0.000237908	-16.2895	0.000249508		-16.2918	0.01032	-16.2918	0.06318	-16.2918	0.00847	-16.2918	0.02691	-16.2918	0.0266		-16.2904	0.01222	-16.2904	0.07058	-16.2904	0.02128	-16.2904	0.02891	-16.2904	0.04548
-16.277	0.000412417	-16.277	0.000346613	-16.277	0.000326311	-16.277	0.000239749	-16.277	0.000251177		-16.2793	0.01039	-16.2793	0.06355	-16.2793	0.00854	-16.2793	0.02709	-16.2793	0.0267		-16.2779	0.0123	-16.2779	0.07096	-16.2779	0.02142	-16.2779	0.02909	-16.2779	0.04562
-16.2645	0.00041521	-16.2645	0.000348965	-16.2645	0.00032839	-16.2645	0.000241592	-16.2645	0.000252842		-16.2668	0.01046	-16.2668	0.06392	-16.2668	0.00861	-16.2668	0.02727	-16.2668	0.02681		-16.2654	0.01239	-16.2654	0.07135	-16.2654	0.02157	-16.2654	0.02927	-16.2654	0.04576
-16.252	0.000418013	-16.252	0.000351324	-16.252	0.000330473	-16.252	0.000243439	-16.252	0.000254506		-16.2543	0.01054	-16.2543	0.06429	-16.2543	0.00867	-16.2543	0.02746	-16.2543	0.02691		-16.2529	0.01248	-16.2529	0.07173	-16.2529	0.02171	-16.2529	0.02946	-16.2529	0.0459
-16.2395	0.000420826	-16.2395	0.00035369	-16.2395	0.000332559	-16.2395	0.000245289	-16.2395	0.000256165		-16.2418	0.01061	-16.2418	0.06466	-16.2418	0.00874	-16.2418	0.02764	-16.2418	0.02702		-16.2404	0.01256	-16.2404	0.07212	-16.2404	0.02186	-16.2404	0.02964	-16.2404	0.04604
-16.227	0.000423646	-16.227	0.000356062	-16.227	0.000334648	-16.227	0.000247141	-16.227	0.000257819		-16.2293	0.01069	-16.2293	0.06503	-16.2293	0.00881	-16.2293	0.02783	-16.2293	0.02712		-16.2279	0.01265	-16.2279	0.07251	-16.2279	0.02201	-16.2279	0.02982	-16.2279	0.04619
-16.2145	0.000426475	-16.2145	0.00035844	-16.2145	0.000336739	-16.2145	0.000248995	-16.2145	0.000259468		-16.2168	0.01076	-16.2168	0.0654	-16.2168	0.00888	-16.2168	0.02801	-16.2168	0.02723		-16.2154	0.01274	-16.2154	0.0729	-16.2154	0.02216	-16.2154	0.03	-16.2154	0.04633
-16.202	0.000429311	-16.202	0.000360824	-16.202	0.000338832	-16.202	0.000250852	-16.202	0.00026111		-16.2042	0.01084	-16.2042	0.06578	-16.2042	0.00895	-16.2042	0.0282	-16.2042	0.02733		-16.2029	0.01282	-16.2029	0.07329	-16.2029	0.02231	-16.2029	0.03019	-16.2029	0.04648
-16.1894	0.000432155	-16.1894	0.000363214	-16.1894	0.000340927	-16.1894	0.000252711	-16.1894	0.000262748		-16.1917	0.01091	-16.1917	0.06615	-16.1917	0.00902	-16.1917	0.02839	-16.1917	0.02743		-16.1904	0.01291	-16.1904	0.07369	-16.1904	0.02246	-16.1904	0.03037	-16.1904	0.04663
-16.1769	0.000435008	-16.1769	0.00036561	-16.1769	0.000343025	-16.1769	0.000254572	-16.1769	0.000264379		-16.1792	0.01099	-16.1792	0.06653	-16.1792	0.00909	-16.1792	0.02858	-16.1792	0.02754		-16.1778	0.013	-16.1778	0.07408	-16.1778	0.02261	-16.1778	0.03056	-16.1778	0.04678
-16.1644	0.000437868	-16.1644	0.000368013	-16.1644	0.000345125	-16.1644	0.000256436	-16.1644	0.000266005		-16.1667	0.01107	-16.1667	0.06691	-16.1667	0.00916	-16.1667	0.02877	-16.1667	0.02764		-16.1653	0.01309	-16.1653	0.07448	-16.1653	0.02276	-16.1653	0.03074	-16.1653	0.04693
-16.1519	0.000440737	-16.1519	0.000370421	-16.1519	0.000347228	-16.1519	0.000258302	-16.1519	0.000267626		-16.1542	0.01115	-16.1542	0.06729	-16.1542	0.00923	-16.1542	0.02896	-16.1542	0.02775		-16.1528	0.01318	-16.1528	0.07487	-16.1528	0.02291	-16.1528	0.03093	-16.1528	0.04708
-16.1394	0.000443612	-16.1394	0.000372834	-16.1394	0.000349332	-16.1394	0.000260169	-16.1394	0.00026924		-16.1417	0.01123	-16.1417	0.06767	-16.1417	0.0093	-16.1417	0.02915	-16.1417	0.02785		-16.1403	0.01327	-16.1403	0.07527	-16.1403	0.02307	-16.1403	0.03111	-16.1403	0.04724
-16.1269	0.000446491	-16.1269	0.000375251	-16.1269	0.000351436	-16.1269	0.000262038	-16.1269	0.000270847		-16.1292	0.0113	-16.1292	0.06806	-16.1292	0.00937	-16.1292	0.02934	-16.1292	0.02796		-16.1278	0.01336	-16.1278	0.07567	-16.1278	0.02322	-16.1278	0.0313	-16.1278	0.04739
-16.1144	0.000449374	-16.1144	0.000377673	-16.1144	0.00035354	-16.1144	0.000263908	-16.1144	0.000272447		-16.1167	0.01138	-16.1167	0.06844	-16.1167	0.00945	-16.1167	0.02953	-16.1167	0.02806		-16.1153	0.01345	-16.1153	0.07607	-16.1153	0.02337	-16.1153	0.03149	-16.1153	0.04755
-16.1019	0.000452262	-16.1019	0.000380098	-16.1019	0.000355645	-16.1019	0.000265779	-16.1019	0.00027404		-16.1042	0.01146	-16.1042	0.06883	-16.1042	0.00952	-16.1042	0.02972	-16.1042	0.02817		-16.1028	0.01355	-16.1028	0.07647	-16.1028	0.02353	-16.1028	0.03168	-16.1028	0.0477
-16.0894	0.000455154	-16.0894	0.000382527	-16.0894	0.00035775	-16.0894	0.000267651	-16.0894	0.000275625		-16.0917	0.01155	-16.0917	0.06921	-16.0917	0.00959	-16.0917	0.02991	-16.0917	0.02827		-16.0903	0.01364	-16.0903	0.07688	-16.0903	0.02369	-16.0903	0.03187	-16.0903	0.04786
-16.0769	0.000458051	-16.0769	0.00038496	-16.0769	0.000359855	-16.0769	0.000269524	-16.0769	0.000277202		-16.0792	0.01163	-16.0792	0.0696	-16.0792	0.00967	-16.0792	0.03011	-16.0792	0.02838		-16.0778	0.01373	-16.0778	0.07728	-16.0778	0.02384	-16.0778	0.03206	-16.0778	0.04802
-16.0644	0.000460952	-16.0644	0.000387397	-16.0644	0.000361961	-16.0644	0.000271398	-16.0644	0.000278773		-16.0667	0.01171	-16.0667	0.06999	-16.0667	0.00974	-16.0667	0.0303	-16.0667	0.02848		-16.0653	0.01383	-16.0653	0.07769	-16.0653	0.024	-16.0653	0.03225	-16.0653	0.04818
-16.0519	0.000463857	-16.0519	0.000389839	-16.0519	0.000364067	-16.0519	0.000273273	-16.0519	0.000280336		-16.0542	0.01179	-16.0542	0.07038	-16.0542	0.00982	-16.0542	0.0305	-16.0542	0.02858		-16.0527	0.01392	-16.0527	0.0781	-16.0527	0.02416	-16.0527	0.03244	-16.0527	0.04834
-16.0393	0.000466766	-16.0393	0.000392283	-16.0393	0.000366173	-16.0393	0.000275148	-16.0393	0.000281892		-16.0416	0.01187	-16.0416	0.07077	-16.0416	0.00989	-16.0416	0.03069	-16.0416	0.02869		-16.0402	0.01402	-16.0402	0.0785	-16.0402	0.02432	-16.0402	0.03263	-16.0402	0.0485
-16.0268	0.000469675	-16.0268	0.00039473	-16.0268	0.000368277	-16.0268	0.000277024	-16.0268	0.00028344		-16.0291	0.01196	-16.0291	0.07117	-16.0291	0.00997	-16.0291	0.03089	-16.0291	0.02879		-16.0277	0.01411	-16.0277	0.07891	-16.0277	0.02448	-16.0277	0.03282	-16.0277	0.04867
-16.0143	0.000472585	-16.0143	0.000397178	-16.0143	0.00037038	-16.0143	0.000278899	-16.0143	0.000284981		-16.0166	0.01204	-16.0166	0.07156	-16.0166	0.01004	-16.0166	0.03109	-16.0166	0.0289		-16.0152	0.01421	-16.0152	0.07932	-16.0152	0.02464	-16.0152	0.03301	-16.0152	0.04883
-16.0018	0.000475496	-16.0018	0.000399629	-16.0018	0.000372482	-16.0018	0.000280775	-16.0018	0.000286515		-16.0041	0.01213	-16.0041	0.07196	-16.0041	0.01012	-16.0041	0.03128	-16.0041	0.029		-16.0027	0.01431	-16.0027	0.07974	-16.0027	0.0248	-16.0027	0.03321	-16.0027	0.049
-15.9893	0.000478407	-15.9893	0.000402081	-15.9893	0.000374582	-15.9893	0.00028265	-15.9893	0.000288042		-15.9916	0.01221	-15.9916	0.07236	-15.9916	0.0102	-15.9916	0.03148	-15.9916	0.02911		-15.9902	0.0144	-15.9902	0.08015	-15.9902	0.02496	-15.9902	0.0334	-15.9902	0.04916
-15.9768	0.000481319	-15.9768	0.000404535	-15.9768	0.000376682	-15.9768	0.000284525	-15.9768	0.000289562		-15.9791	0.0123	-15.9791	0.07275	-15.9791	0.01028	-15.9791	0.03168	-15.9791	0.02921		-15.9777	0.0145	-15.9777	0.08056	-15.9777	0.02512	-15.9777	0.0336	-15.9777	0.04933
-15.9643	0.000484232	-15.9643	0.000406992	-15.9643	0.00037878	-15.9643	0.000286401	-15.9643	0.000291074		-15.9666	0.01238	-15.9666	0.07315	-15.9666	0.01036	-15.9666	0.03188	-15.9666	0.02931		-15.9652	0.0146	-15.9652	0.08098	-15.9652	0.02528	-15.9652	0.03379	-15.9652	0.0495
-15.9518	0.000487146	-15.9518	0.00040945	-15.9518	0.000380876	-15.9518	0.000288276	-15.9518	0.000292578		-15.9541	0.01247	-15.9541	0.07355	-15.9541	0.01043	-15.9541	0.03208	-15.9541	0.02942		-15.9527	0.0147	-15.9527	0.0814	-15.9527	0.02545	-15.9527	0.03399	-15.9527	0.04967
-15.9393	0.000490059	-15.9393	0.000411911	-15.9393	0.000382972	-15.9393	0.000290151	-15.9393	0.000294076		-15.9416	0.01256	-15.9416	0.07396	-15.9416	0.01051	-15.9416	0.03228	-15.9416	0.02952		-15.9402	0.0148	-15.9402	0.08182	-15.9402	0.02561	-15.9402	0.03418	-15.9402	0.04984
-15.9268	0.000492972	-15.9268	0.000414372	-15.9268	0.000385065	-15.9268	0.000292026	-15.9268	0.000295568		-15.9291	0.01264	-15.9291	0.07436	-15.9291	0.01059	-15.9291	0.03248	-15.9291	0.02962		-15.9276	0.0149	-15.9276	0.08224	-15.9276	0.02578	-15.9276	0.03438	-15.9276	0.05001
-15.9143	0.000495883	-15.9143	0.000416834	-15.9143	0.000387157	-15.9143	0.000293901	-15.9143	0.000297054		-15.9166	0.01273	-15.9166	0.07477	-15.9166	0.01068	-15.9166	0.03269	-15.9166	0.02973		-15.9151	0.015	-15.9151	0.08266	-15.9151	0.02594	-15.9151	0.03457	-15.9151	0.05019
-15.9017	0.000498793	-15.9017	0.000419297	-15.9017	0.000389248	-15.9017	0.000295776	-15.9017	0.000298535		-15.9041	0.01282	-15.9041	0.07517	-15.9041	0.01076	-15.9041	0.03289	-15.9041	0.02983		-15.9026	0.0151	-15.9026	0.08308	-15.9026	0.02611	-15.9026	0.03477	-15.9026	0.05036
-15.8892	0.000501702	-15.8892	0.000421761	-15.8892	0.000391337	-15.8892	0.000297651	-15.8892	0.000300009		-15.8916	0.01291	-15.8916	0.07558	-15.8916	0.01084	-15.8916	0.03309	-15.8916	0.02993		-15.8901	0.01521	-15.8901	0.0835	-15.8901	0.02628	-15.8901	0.03497	-15.8901	0.05053
-15.8767	0.00050461	-15.8767	0.000424226	-15.8767	0.000393424	-15.8767	0.000299525	-15.8767	0.000301477		-15.8791	0.013	-15.8791	0.07599	-15.8791	0.01092	-15.8791	0.0333	-15.8791	0.03004		-15.8776	0.01531	-15.8776	0.08393	-15.8776	0.02644	-15.8776	0.03517	-15.8776	0.05071
-15.8642	0.000507516	-15.8642	0.000426692	-15.8642	0.00039551	-15.8642	0.0003014	-15.8642	0.000302939		-15.8665	0.01309	-15.8665	0.0764	-15.8665	0.011	-15.8665	0.0335	-15.8665	0.03014		-15.8651	0.01541	-15.8651	0.08435	-15.8651	0.02661	-15.8651	0.03537	-15.8651	0.05088
-15.8517	0.000510421	-15.8517	0.00042916	-15.8517	0.000397594	-15.8517	0.000303275	-15.8517	0.000304396		-15.854	0.01318	-15.854	0.07681	-15.854	0.01109	-15.854	0.03371	-15.854	0.03024		-15.8526	0.01552	-15.8526	0.08478	-15.8526	0.02678	-15.8526	0.03557	-15.8526	0.05106
-15.8392	0.000513326	-15.8392	0.000431628	-15.8392	0.000399677	-15.8392	0.00030515	-15.8392	0.000305847		-15.8415	0.01327	-15.8415	0.07722	-15.8415	0.01117	-15.8415	0.03391	-15.8415	0.03035		-15.8401	0.01562	-15.8401	0.08521	-15.8401	0.02695	-15.8401	0.03577	-15.8401	0.05124
-15.8267	0.00051623	-15.8267	0.000434099	-15.8267	0.00040176	-15.8267	0.000307025	-15.8267	0.000307294		-15.829	0.01336	-15.829	0.07763	-15.829	0.01125	-15.829	0.03412	-15.829	0.03045		-15.8276	0.01573	-15.8276	0.08563	-15.8276	0.02712	-15.8276	0.03597	-15.8276	0.05142
-15.8142	0.000519134	-15.8142	0.000436572	-15.8142	0.000403842	-15.8142	0.000308902	-15.8142	0.000308736		-15.8165	0.01346	-15.8165	0.07805	-15.8165	0.01134	-15.8165	0.03433	-15.8165	0.03055		-15.8151	0.01583	-15.8151	0.08607	-15.8151	0.02729	-15.8151	0.03617	-15.8151	0.0516
-15.8017	0.000522038	-15.8017	0.000439047	-15.8017	0.000405924	-15.8017	0.00031078	-15.8017	0.000310175		-15.804	0.01355	-15.804	0.07846	-15.804	0.01142	-15.804	0.03453	-15.804	0.03065		-15.8025	0.01594	-15.8025	0.0865	-15.8025	0.02746	-15.8025	0.03637	-15.8025	0.05178
-15.7892	0.000524942	-15.7892	0.000441525	-15.7892	0.000408005	-15.7892	0.000312659	-15.7892	0.000311609		-15.7915	0.01364	-15.7915	0.07888	-15.7915	0.01151	-15.7915	0.03474	-15.7915	0.03076		-15.79	0.01605	-15.79	0.08693	-15.79	0.02764	-15.79	0.03657	-15.79	0.05196
-15.7767	0.000527846	-15.7767	0.000444005	-15.7767	0.000410086	-15.7767	0.00031454	-15.7767	0.000313039		-15.779	0.01374	-15.779	0.0793	-15.779	0.0116	-15.779	0.03495	-15.779	0.03086		-15.7775	0.01616	-15.7775	0.08736	-15.7775	0.02781	-15.7775	0.03677	-15.7775	0.05215
-15.7642	0.00053075	-15.7642	0.000446487	-15.7642	0.000412167	-15.7642	0.000316421	-15.7642	0.000314465		-15.7665	0.01383	-15.7665	0.07972	-15.7665	0.01168	-15.7665	0.03516	-15.7665	0.03096		-15.765	0.01626	-15.765	0.0878	-15.765	0.02798	-15.765	0.03698	-15.765	0.05233
-15.7516	0.000533654	-15.7516	0.000448971	-15.7516	0.000414247	-15.7516	0.000318303	-15.7516	0.000315886		-15.754	0.01393	-15.754	0.08014	-15.754	0.01177	-15.754	0.03537	-15.754	0.03106		-15.7525	0.01637	-15.7525	0.08823	-15.7525	0.02816	-15.7525	0.03718	-15.7525	0.05252
-15.7391	0.000536559	-15.7391	0.000451458	-15.7391	0.000416327	-15.7391	0.000320186	-15.7391	0.000317304		-15.7415	0.01403	-15.7415	0.08056	-15.7415	0.01186	-15.7415	0.03558	-15.7415	0.03116		-15.74	0.01648	-15.74	0.08867	-15.74	0.02834	-15.74	0.03738	-15.74	0.0527
-15.7266	0.000539467	-15.7266	0.00045395	-15.7266	0.000418409	-15.7266	0.000322071	-15.7266	0.000318719		-15.729	0.01412	-15.729	0.08099	-15.729	0.01195	-15.729	0.03579	-15.729	0.03127		-15.7275	0.01659	-15.7275	0.08911	-15.7275	0.02851	-15.7275	0.03759	-15.7275	0.05289
-15.7141	0.000542378	-15.7141	0.000456446	-15.7141	0.000420491	-15.7141	0.000323958	-15.7141	0.00032013		-15.7165	0.01422	-15.7165	0.08141	-15.7165	0.01203	-15.7165	0.036	-15.7165	0.03137		-15.715	0.0167	-15.715	0.08955	-15.715	0.02869	-15.715	0.03779	-15.715	0.05308
-15.7016	0.000545292	-15.7016	0.000458946	-15.7016	0.000422575	-15.7016	0.000325847	-15.7016	0.000321538		-15.704	0.01432	-15.704	0.08183	-15.704	0.01212	-15.704	0.03621	-15.704	0.03147		-15.7025	0.01682	-15.7025	0.08999	-15.7025	0.02887	-15.7025	0.038	-15.7025	0.05327
-15.6891	0.000548209	-15.6891	0.000461451	-15.6891	0.00042466	-15.6891	0.000327737	-15.6891	0.000322944		-15.6914	0.01442	-15.6914	0.08226	-15.6914	0.01221	-15.6914	0.03642	-15.6914	0.03157		-15.69	0.01693	-15.69	0.09043	-15.69	0.02904	-15.69	0.0382	-15.69	0.05346
-15.6766	0.000551129	-15.6766	0.00046396	-15.6766	0.000426747	-15.6766	0.000329629	-15.6766	0.000324346		-15.6789	0.01452	-15.6789	0.08269	-15.6789	0.0123	-15.6789	0.03663	-15.6789	0.03167		-15.6774	0.01704	-15.6774	0.09088	-15.6774	0.02922	-15.6774	0.03841	-15.6774	0.05365
-15.6641	0.000554052	-15.6641	0.000466473	-15.6641	0.000428834	-15.6641	0.000331523	-15.6641	0.000325745		-15.6664	0.01462	-15.6664	0.08312	-15.6664	0.0124	-15.6664	0.03685	-15.6664	0.03178		-15.6649	0.01716	-15.6649	0.09132	-15.6649	0.0294	-15.6649	0.03862	-15.6649	0.05385
-15.6516	0.000556979	-15.6516	0.000468991	-15.6516	0.000430923	-15.6516	0.000333418	-15.6516	0.000327141		-15.6539	0.01472	-15.6539	0.08355	-15.6539	0.01249	-15.6539	0.03706	-15.6539	0.03188		-15.6524	0.01727	-15.6524	0.09176	-15.6524	0.02958	-15.6524	0.03882	-15.6524	0.05404
-15.6391	0.000559909	-15.6391	0.000471514	-15.6391	0.000433014	-15.6391	0.000335315	-15.6391	0.000328535		-15.6414	0.01482	-15.6414	0.08398	-15.6414	0.01258	-15.6414	0.03727	-15.6414	0.03198		-15.6399	0.01738	-15.6399	0.09221	-15.6399	0.02976	-15.6399	0.03903	-15.6399	0.05424
-15.6266	0.000562846	-15.6266	0.000474043	-15.6266	0.000435107	-15.6266	0.000337213	-15.6266	0.000329926		-15.6289	0.01492	-15.6289	0.08441	-15.6289	0.01267	-15.6289	0.03749	-15.6289	0.03208		-15.6274	0.0175	-15.6274	0.09266	-15.6274	0.02994	-15.6274	0.03924	-15.6274	0.05444
-15.614	0.00056579	-15.614	0.000476579	-15.614	0.000437203	-15.614	0.000339113	-15.614	0.000331314		-15.6164	0.01502	-15.6164	0.08484	-15.6164	0.01277	-15.6164	0.0377	-15.6164	0.03218		-15.6149	0.01762	-15.6149	0.09311	-15.6149	0.03013	-15.6149	0.03944	-15.6149	0.05464
-15.6015	0.000568741	-15.6015	0.000479121	-15.6015	0.000439301	-15.6015	0.000341014	-15.6015	0.0003327		-15.6039	0.01512	-15.6039	0.08528	-15.6039	0.01286	-15.6039	0.03792	-15.6039	0.03229		-15.6024	0.01773	-15.6024	0.09356	-15.6024	0.03031	-15.6024	0.03965	-15.6024	0.05484
-15.589	0.000571698	-15.589	0.000481669	-15.589	0.000441403	-15.589	0.000342915	-15.589	0.000334084		-15.5914	0.01523	-15.5914	0.08571	-15.5914	0.01295	-15.5914	0.03813	-15.5914	0.03239		-15.5899	0.01785	-15.5899	0.09401	-15.5899	0.03049	-15.5899	0.03986	-15.5899	0.05504
-15.5765	0.000574662	-15.5765	0.000484224	-15.5765	0.000443507	-15.5765	0.000344819	-15.5765	0.000335465		-15.5789	0.01533	-15.5789	0.08615	-15.5789	0.01305	-15.5789	0.03835	-15.5789	0.03249		-15.5774	0.01797	-15.5774	0.09446	-15.5774	0.03068	-15.5774	0.04007	-15.5774	0.05524
-15.564	0.000577632	-15.564	0.000486785	-15.564	0.000445614	-15.564	0.000346723	-15.564	0.000336845		-15.5664	0.01543	-15.5664	0.08659	-15.5664	0.01314	-15.5664	0.03856	-15.5664	0.03259		-15.5649	0.01809	-15.5649	0.09491	-15.5649	0.03086	-15.5649	0.04028	-15.5649	0.05545
-15.5515	0.00058061	-15.5515	0.000489353	-15.5515	0.000447724	-15.5515	0.000348628	-15.5515	0.000338221		-15.5539	0.01554	-15.5539	0.08703	-15.5539	0.01324	-15.5539	0.03878	-15.5539	0.0327		-15.5523	0.01821	-15.5523	0.09537	-15.5523	0.03105	-15.5523	0.04049	-15.5523	0.05565
-15.539	0.000583594	-15.539	0.000491928	-15.539	0.000449837	-15.539	0.000350535	-15.539	0.000339596		-15.5414	0.01564	-15.5414	0.08747	-15.5414	0.01334	-15.5414	0.039	-15.5414	0.0328		-15.5398	0.01833	-15.5398	0.09582	-15.5398	0.03124	-15.5398	0.0407	-15.5398	0.05586
-15.5265	0.000586589	-15.5265	0.00049451	-15.5265	0.000451954	-15.5265	0.000352442	-15.5265	0.000340969		-15.5288	0.01575	-15.5288	0.08791	-15.5288	0.01343	-15.5288	0.03921	-15.5288	0.0329		-15.5273	0.01845	-15.5273	0.09628	-15.5273	0.03142	-15.5273	0.04091	-15.5273	0.05607
-15.514	0.000589593	-15.514	0.000497099	-15.514	0.000454075	-15.514	0.000354349	-15.514	0.00034234		-15.5163	0.01586	-15.5163	0.08835	-15.5163	0.01353	-15.5163	0.03943	-15.5163	0.033		-15.5148	0.01857	-15.5148	0.09674	-15.5148	0.03161	-15.5148	0.04112	-15.5148	0.05628
-15.5015	0.000592607	-15.5015	0.000499696	-15.5015	0.0004562	-15.5015	0.000356256	-15.5015	0.000343709		-15.5038	0.01597	-15.5038	0.08879	-15.5038	0.01363	-15.5038	0.03965	-15.5038	0.03311		-15.5023	0.01869	-15.5023	0.09719	-15.5023	0.0318	-15.5023	0.04133	-15.5023	0.05649
-15.489	0.00059563	-15.489	0.000502301	-15.489	0.00045833	-15.489	0.000358164	-15.489	0.000345077		-15.4913	0.01607	-15.4913	0.08924	-15.4913	0.01373	-15.4913	0.03987	-15.4913	0.03321		-15.4898	0.01881	-15.4898	0.09765	-15.4898	0.03199	-15.4898	0.04154	-15.4898	0.05671
-15.4765	0.000598664	-15.4765	0.000504914	-15.4765	0.000460464	-15.4765	0.000360071	-15.4765	0.000346444		-15.4788	0.01618	-15.4788	0.08968	-15.4788	0.01383	-15.4788	0.04009	-15.4788	0.03331		-15.4773	0.01894	-15.4773	0.09811	-15.4773	0.03218	-15.4773	0.04175	-15.4773	0.05692
-15.4639	0.000601707	-15.4639	0.000507534	-15.4639	0.000462602	-15.4639	0.000361979	-15.4639	0.000347809		-15.4663	0.01629	-15.4663	0.09013	-15.4663	0.01393	-15.4663	0.04031	-15.4663	0.03342		-15.4648	0.01906	-15.4648	0.09858	-15.4648	0.03237	-15.4648	0.04197	-15.4648	0.05714
-15.4514	0.00060476	-15.4514	0.000510162	-15.4514	0.000464744	-15.4514	0.000363888	-15.4514	0.000349172		-15.4538	0.0164	-15.4538	0.09058	-15.4538	0.01403	-15.4538	0.04052	-15.4538	0.03352		-15.4523	0.01919	-15.4523	0.09904	-15.4523	0.03256	-15.4523	0.04218	-15.4523	0.05736
-15.4389	0.000607823	-15.4389	0.000512797	-15.4389	0.000466891	-15.4389	0.000365796	-15.4389	0.000350533		-15.4413	0.01651	-15.4413	0.09102	-15.4413	0.01413	-15.4413	0.04074	-15.4413	0.03363		-15.4398	0.01931	-15.4398	0.0995	-15.4398	0.03275	-15.4398	0.04239	-15.4398	0.05758
-15.4264	0.000610898	-15.4264	0.000515441	-15.4264	0.000469043	-15.4264	0.000367704	-15.4264	0.000351894		-15.4288	0.01662	-15.4288	0.09147	-15.4288	0.01423	-15.4288	0.04096	-15.4288	0.03373		-15.4272	0.01944	-15.4272	0.09997	-15.4272	0.03295	-15.4272	0.0426	-15.4272	0.05781
-15.4139	0.000613985	-15.4139	0.000518093	-15.4139	0.0004712	-15.4139	0.00036961	-15.4139	0.000353253		-15.4163	0.01674	-15.4163	0.09192	-15.4163	0.01433	-15.4163	0.04118	-15.4163	0.03384		-15.4147	0.01957	-15.4147	0.10044	-15.4147	0.03314	-15.4147	0.04282	-15.4147	0.05803
-15.4014	0.000617084	-15.4014	0.000520753	-15.4014	0.000473363	-15.4014	0.000371517	-15.4014	0.000354612		-15.4038	0.01685	-15.4038	0.09238	-15.4038	0.01444	-15.4038	0.0414	-15.4038	0.03394		-15.4022	0.01969	-15.4022	0.10091	-15.4022	0.03333	-15.4022	0.04303	-15.4022	0.05826
-15.3889	0.000620194	-15.3889	0.000523421	-15.3889	0.000475531	-15.3889	0.000373422	-15.3889	0.000355969		-15.3913	0.01696	-15.3913	0.09283	-15.3913	0.01454	-15.3913	0.04163	-15.3913	0.03405		-15.3897	0.01982	-15.3897	0.10138	-15.3897	0.03353	-15.3897	0.04325	-15.3897	0.05849
-15.3764	0.000623317	-15.3764	0.000526098	-15.3764	0.000477704	-15.3764	0.000375327	-15.3764	0.000357326		-15.3788	0.01707	-15.3788	0.09328	-15.3788	0.01464	-15.3788	0.04185	-15.3788	0.03415		-15.3772	0.01995	-15.3772	0.10185	-15.3772	0.03373	-15.3772	0.04346	-15.3772	0.05872
-15.3639	0.000626452	-15.3639	0.000528783	-15.3639	0.000479883	-15.3639	0.00037723	-15.3639	0.000358681		-15.3663	0.01719	-15.3663	0.09374	-15.3663	0.01475	-15.3663	0.04207	-15.3663	0.03426		-15.3647	0.02008	-15.3647	0.10232	-15.3647	0.03392	-15.3647	0.04368	-15.3647	0.05895
-15.3514	0.000629599	-15.3514	0.000531476	-15.3514	0.000482066	-15.3514	0.000379134	-15.3514	0.000360036		-15.3537	0.0173	-15.3537	0.0942	-15.3537	0.01485	-15.3537	0.04229	-15.3537	0.03437		-15.3522	0.02021	-15.3522	0.10279	-15.3522	0.03412	-15.3522	0.04389	-15.3522	0.05918
-15.3389	0.000632758	-15.3389	0.000534178	-15.3389	0.000484256	-15.3389	0.000381036	-15.3389	0.000361389		-15.3412	0.01742	-15.3412	0.09465	-15.3412	0.01496	-15.3412	0.04251	-15.3412	0.03447		-15.3397	0.02034	-15.3397	0.10327	-15.3397	0.03432	-15.3397	0.04411	-15.3397	0.05942
-15.3263	0.000635931	-15.3263	0.000536888	-15.3263	0.000486452	-15.3263	0.000382937	-15.3263	0.000362742		-15.3287	0.01754	-15.3287	0.09511	-15.3287	0.01507	-15.3287	0.04273	-15.3287	0.03458		-15.3272	0.02048	-15.3272	0.10374	-15.3272	0.03452	-15.3272	0.04432	-15.3272	0.05966
-15.3138	0.000639118	-15.3138	0.000539606	-15.3138	0.000488654	-15.3138	0.000384838	-15.3138	0.000364095		-15.3162	0.01765	-15.3162	0.09557	-15.3162	0.01517	-15.3162	0.04296	-15.3162	0.03469		-15.3147	0.02061	-15.3147	0.10422	-15.3147	0.03472	-15.3147	0.04454	-15.3147	0.0599
-15.3013	0.000642317	-15.3013	0.000542334	-15.3013	0.000490862	-15.3013	0.000386737	-15.3013	0.000365448		-15.3037	0.01777	-15.3037	0.09603	-15.3037	0.01528	-15.3037	0.04318	-15.3037	0.0348		-15.3021	0.02074	-15.3021	0.1047	-15.3021	0.03492	-15.3021	0.04476	-15.3021	0.06014
-15.2888	0.000645531	-15.2888	0.00054507	-15.2888	0.000493076	-15.2888	0.000388635	-15.2888	0.0003668		-15.2912	0.01789	-15.2912	0.0965	-15.2912	0.01539	-15.2912	0.0434	-15.2912	0.0349		-15.2896	0.02088	-15.2896	0.10518	-15.2896	0.03512	-15.2896	0.04497	-15.2896	0.06038
-15.2763	0.000648758	-15.2763	0.000547814	-15.2763	0.000495298	-15.2763	0.000390532	-15.2763	0.000368152		-15.2787	0.01801	-15.2787	0.09696	-15.2787	0.0155	-15.2787	0.04362	-15.2787	0.03501		-15.2771	0.02101	-15.2771	0.10566	-15.2771	0.03532	-15.2771	0.04519	-15.2771	0.06063
-15.2638	0.000651999	-15.2638	0.000550567	-15.2638	0.000497525	-15.2638	0.000392427	-15.2638	0.000369503		-15.2662	0.01813	-15.2662	0.09742	-15.2662	0.01561	-15.2662	0.04385	-15.2662	0.03512		-15.2646	0.02115	-15.2646	0.10614	-15.2646	0.03552	-15.2646	0.04541	-15.2646	0.06088
-15.2513	0.000655253	-15.2513	0.000553329	-15.2513	0.000499759	-15.2513	0.000394322	-15.2513	0.000370855		-15.2537	0.01825	-15.2537	0.09789	-15.2537	0.01572	-15.2537	0.04407	-15.2537	0.03523		-15.2521	0.02129	-15.2521	0.10663	-15.2521	0.03573	-15.2521	0.04563	-15.2521	0.06113
-15.2388	0.000658522	-15.2388	0.0005561	-15.2388	0.000501999	-15.2388	0.000396216	-15.2388	0.000372206		-15.2412	0.01837	-15.2412	0.09836	-15.2412	0.01583	-15.2412	0.0443	-15.2412	0.03534		-15.2396	0.02142	-15.2396	0.10711	-15.2396	0.03593	-15.2396	0.04584	-15.2396	0.06138
-15.2263	0.000661805	-15.2263	0.000558879	-15.2263	0.000504246	-15.2263	0.000398108	-15.2263	0.000373557		-15.2287	0.0185	-15.2287	0.09883	-15.2287	0.01594	-15.2287	0.04452	-15.2287	0.03545		-15.2271	0.02156	-15.2271	0.1076	-15.2271	0.03614	-15.2271	0.04606	-15.2271	0.06164
-15.2138	0.000665103	-15.2138	0.000561668	-15.2138	0.000506501	-15.2138	0.0004	-15.2138	0.000374908		-15.2162	0.01862	-15.2162	0.0993	-15.2162	0.01605	-15.2162	0.04474	-15.2162	0.03556		-15.2146	0.0217	-15.2146	0.10809	-15.2146	0.03634	-15.2146	0.04628	-15.2146	0.06189
-15.2013	0.000668416	-15.2013	0.000564465	-15.2013	0.000508762	-15.2013	0.00040189	-15.2013	0.000376259		-15.2037	0.01874	-15.2037	0.09977	-15.2037	0.01616	-15.2037	0.04497	-15.2037	0.03568		-15.2021	0.02184	-15.2021	0.10858	-15.2021	0.03655	-15.2021	0.0465	-15.2021	0.06215
-15.1888	0.000671743	-15.1888	0.000567271	-15.1888	0.00051103	-15.1888	0.000403779	-15.1888	0.00037761		-15.1912	0.01887	-15.1912	0.10024	-15.1912	0.01628	-15.1912	0.04519	-15.1912	0.03579		-15.1896	0.02199	-15.1896	0.10907	-15.1896	0.03676	-15.1896	0.04672	-15.1896	0.06241
-15.1762	0.000675084	-15.1762	0.000570085	-15.1762	0.000513304	-15.1762	0.000405666	-15.1762	0.000378961		-15.1786	0.01899	-15.1786	0.10071	-15.1786	0.01639	-15.1786	0.04542	-15.1786	0.0359		-15.177	0.02213	-15.177	0.10956	-15.177	0.03697	-15.177	0.04694	-15.177	0.06268
-15.1637	0.000678439	-15.1637	0.000572907	-15.1637	0.000515586	-15.1637	0.000407552	-15.1637	0.000380312		-15.1661	0.01912	-15.1661	0.10119	-15.1661	0.01651	-15.1661	0.04564	-15.1661	0.03601		-15.1645	0.02227	-15.1645	0.11006	-15.1645	0.03718	-15.1645	0.04716	-15.1645	0.06294
-15.1512	0.000681807	-15.1512	0.000575736	-15.1512	0.000517872	-15.1512	0.000409435	-15.1512	0.000381662		-15.1536	0.01925	-15.1536	0.10166	-15.1536	0.01662	-15.1536	0.04587	-15.1536	0.03613		-15.152	0.02242	-15.152	0.11055	-15.152	0.03739	-15.152	0.04738	-15.152	0.06321
-15.1387	0.000685187	-15.1387	0.000578572	-15.1387	0.000520165	-15.1387	0.000411316	-15.1387	0.000383012		-15.1411	0.01937	-15.1411	0.10214	-15.1411	0.01674	-15.1411	0.04609	-15.1411	0.03624		-15.1395	0.02256	-15.1395	0.11105	-15.1395	0.0376	-15.1395	0.0476	-15.1395	0.06348
-15.1262	0.000688577	-15.1262	0.000581412	-15.1262	0.000522461	-15.1262	0.000413193	-15.1262	0.00038436		-15.1286	0.0195	-15.1286	0.10262	-15.1286	0.01685	-15.1286	0.04632	-15.1286	0.03636		-15.127	0.02271	-15.127	0.11155	-15.127	0.03781	-15.127	0.04782	-15.127	0.06375
-15.1137	0.000691974	-15.1137	0.000584254	-15.1137	0.000524759	-15.1137	0.000415064	-15.1137	0.000385707		-15.1161	0.01963	-15.1161	0.1031	-15.1161	0.01697	-15.1161	0.04655	-15.1161	0.03647		-15.1145	0.02285	-15.1145	0.11205	-15.1145	0.03802	-15.1145	0.04804	-15.1145	0.06403
-15.1012	0.000695372	-15.1012	0.000587093	-15.1012	0.000527057	-15.1012	0.000416927	-15.1012	0.00038705		-15.1036	0.01976	-15.1036	0.10358	-15.1036	0.01709	-15.1036	0.04677	-15.1036	0.03659		-15.102	0.023	-15.102	0.11255	-15.102	0.03824	-15.102	0.04826	-15.102	0.06431
-15.0887	0.000698762	-15.0887	0.000589922	-15.0887	0.000529347	-15.0887	0.000418776	-15.0887	0.000388387		-15.0911	0.01989	-15.0911	0.10406	-15.0911	0.01721	-15.0911	0.047	-15.0911	0.03671		-15.0895	0.02315	-15.0895	0.11305	-15.0895	0.03845	-15.0895	0.04848	-15.0895	0.06459
-15.0762	0.000702129	-15.0762	0.000592729	-15.0762	0.000531623	-15.0762	0.000420606	-15.0762	0.000389716		-15.0786	0.02002	-15.0786	0.10454	-15.0786	0.01733	-15.0786	0.04722	-15.0786	0.03682		-15.077	0.0233	-15.077	0.11355	-15.077	0.03866	-15.077	0.0487	-15.077	0.06487
-15.0637	0.000705452	-15.0637	0.000595497	-15.0637	0.000533872	-15.0637	0.000422406	-15.0637	0.00039103		-15.0661	0.02015	-15.0661	0.10502	-15.0661	0.01745	-15.0661	0.04745	-15.0661	0.03694		-15.0645	0.02345	-15.0645	0.11405	-15.0645	0.03888	-15.0645	0.04892	-15.0645	0.06515
-15.0512	0.000708701	-15.0512	0.000598201	-15.0512	0.000536076	-15.0512	0.000424163	-15.0512	0.000392324		-15.0536	0.02029	-15.0536	0.10551	-15.0536	0.01757	-15.0536	0.04767	-15.0536	0.03706		-15.0519	0.0236	-15.0519	0.11455	-15.0519	0.0391	-15.0519	0.04914	-15.0519	0.06543
-15.0386	0.000711836	-15.0386	0.00060081	-15.0386	0.000538212	-15.0386	0.000425857	-15.0386	0.000393588		-15.0411	0.02042	-15.0411	0.10599	-15.0411	0.01769	-15.0411	0.0479	-15.0411	0.03717		-15.0394	0.02375	-15.0394	0.11505	-15.0394	0.03931	-15.0394	0.04936	-15.0394	0.06572
-15.0261	0.000714809	-15.0261	0.000603286	-15.0261	0.000540255	-15.0261	0.000427468	-15.0261	0.000394811		-15.0286	0.02055	-15.0286	0.10646	-15.0286	0.01781	-15.0286	0.04812	-15.0286	0.03729		-15.0269	0.02389	-15.0269	0.11555	-15.0269	0.03953	-15.0269	0.04958	-15.0269	0.066
-15.0136	0.000717575	-15.0136	0.000605593	-15.0136	0.000542176	-15.0136	0.000428976	-15.0136	0.000395984		-15.0161	0.02068	-15.0161	0.10694	-15.0161	0.01793	-15.0161	0.04834	-15.0161	0.03741		-15.0144	0.02404	-15.0144	0.11604	-15.0144	0.03974	-15.0144	0.0498	-15.0144	0.06628
-15.0011	0.000720102	-15.0011	0.000607705	-15.0011	0.00054396	-15.0011	0.000430368	-15.0011	0.000397101		-15.0035	0.02081	-15.0035	0.10741	-15.0035	0.01805	-15.0035	0.04856	-15.0035	0.03752		-15.0019	0.02419	-15.0019	0.11653	-15.0019	0.03995	-15.0019	0.05001	-15.0019	0.06657
-14.9886	0.000722382	-14.9886	0.00060962	-14.9886	0.000545603	-14.9886	0.000431643	-14.9886	0.000398161		-14.991	0.02094	-14.991	0.10788	-14.991	0.01817	-14.991	0.04878	-14.991	0.03764		-14.9894	0.02434	-14.9894	0.11702	-14.9894	0.04017	-14.9894	0.05023	-14.9894	0.06685
-14.9761	0.000724437	-14.9761	0.000611354	-14.9761	0.000547117	-14.9761	0.000432813	-14.9761	0.000399171		-14.9785	0.02107	-14.9785	0.10834	-14.9785	0.01829	-14.9785	0.04899	-14.9785	0.03775		-14.9769	0.02448	-14.9769	0.1175	-14.9769	0.04038	-14.9769	0.05044	-14.9769	0.06713
-14.9636	0.000726308	-14.9636	0.00061294	-14.9636	0.000548527	-14.9636	0.000433899	-14.9636	0.000400141		-14.966	0.02119	-14.966	0.1088	-14.966	0.0184	-14.966	0.04921	-14.966	0.03786		-14.9644	0.02462	-14.9644	0.11798	-14.9644	0.04059	-14.9644	0.05065	-14.9644	0.06741
-14.9511	0.00072804	-14.9511	0.000614417	-14.9511	0.00054986	-14.9511	0.000434922	-14.9511	0.000401081		-14.9535	0.02132	-14.9535	0.10926	-14.9535	0.01852	-14.9535	0.04942	-14.9535	0.03797		-14.9519	0.02477	-14.9519	0.11845	-14.9519	0.0408	-14.9519	0.05086	-14.9519	0.06769
-14.9386	0.000729676	-14.9386	0.000615817	-14.9386	0.000551138	-14.9386	0.000435903	-14.9386	0.000402002		-14.941	0.02144	-14.941	0.10972	-14.941	0.01864	-14.941	0.04963	-14.941	0.03809		-14.9394	0.02491	-14.9394	0.11893	-14.9394	0.04102	-14.9394	0.05107	-14.9394	0.06797
-14.9261	0.000731247	-14.9261	0.000617167	-14.9261	0.000552382	-14.9261	0.000436855	-14.9261	0.000402911		-14.9285	0.02157	-14.9285	0.11017	-14.9285	0.01876	-14.9285	0.04985	-14.9285	0.0382		-14.9268	0.02506	-14.9268	0.1194	-14.9268	0.04123	-14.9268	0.05128	-14.9268	0.06825
-14.9136	0.000732779	-14.9136	0.000618485	-14.9136	0.000553605	-14.9136	0.000437791	-14.9136	0.000403814		-14.916	0.0217	-14.916	0.11063	-14.916	0.01888	-14.916	0.05006	-14.916	0.03832		-14.9143	0.0252	-14.9143	0.11988	-14.9143	0.04144	-14.9143	0.05149	-14.9143	0.06854
-14.9011	0.000734287	-14.9011	0.000619785	-14.9011	0.000554815	-14.9011	0.000438717	-14.9011	0.000404713		-14.9035	0.02182	-14.9035	0.11109	-14.9035	0.019	-14.9035	0.05027	-14.9035	0.03843		-14.9018	0.02535	-14.9018	0.12035	-14.9018	0.04166	-14.9018	0.0517	-14.9018	0.06883
-14.8885	0.000735781	-14.8885	0.000621075	-14.8885	0.000556019	-14.8885	0.000439639	-14.8885	0.000405612		-14.891	0.02195	-14.891	0.11154	-14.891	0.01913	-14.891	0.05048	-14.891	0.03855		-14.8893	0.02549	-14.8893	0.12083	-14.8893	0.04187	-14.8893	0.05191	-14.8893	0.06912
-14.876	0.000737269	-14.876	0.00062236	-14.876	0.000557222	-14.876	0.000440558	-14.876	0.000406512		-14.8785	0.02208	-14.8785	0.112	-14.8785	0.01925	-14.8785	0.0507	-14.8785	0.03866		-14.8768	0.02564	-14.8768	0.1213	-14.8768	0.04209	-14.8768	0.05212	-14.8768	0.06941
-14.8635	0.000738755	-14.8635	0.000623644	-14.8635	0.000558424	-14.8635	0.000441478	-14.8635	0.000407413		-14.866	0.02221	-14.866	0.11246	-14.866	0.01937	-14.866	0.05091	-14.866	0.03878		-14.8643	0.02578	-14.8643	0.12178	-14.8643	0.0423	-14.8643	0.05233	-14.8643	0.06971
-14.851	0.000740241	-14.851	0.00062493	-14.851	0.000559629	-14.851	0.000442399	-14.851	0.000408317		-14.8535	0.02234	-14.8535	0.11292	-14.8535	0.0195	-14.8535	0.05112	-14.8535	0.0389		-14.8518	0.02593	-14.8518	0.12226	-14.8518	0.04252	-14.8518	0.05254	-14.8518	0.07001
-14.8385	0.00074173	-14.8385	0.000626218	-14.8385	0.000560836	-14.8385	0.000443323	-14.8385	0.000409224		-14.8409	0.02247	-14.8409	0.11338	-14.8409	0.01962	-14.8409	0.05133	-14.8409	0.03901		-14.8393	0.02608	-14.8393	0.12274	-14.8393	0.04274	-14.8393	0.05275	-14.8393	0.07031
-14.826	0.000743223	-14.826	0.000627509	-14.826	0.000562047	-14.826	0.000444248	-14.826	0.000410134		-14.8284	0.0226	-14.8284	0.11385	-14.8284	0.01974	-14.8284	0.05155	-14.8284	0.03913		-14.8268	0.02623	-14.8268	0.12322	-14.8268	0.04295	-14.8268	0.05296	-14.8268	0.07062
-14.8135	0.00074472	-14.8135	0.000628804	-14.8135	0.000563262	-14.8135	0.000445177	-14.8135	0.000411047		-14.8159	0.02273	-14.8159	0.11431	-14.8159	0.01987	-14.8159	0.05176	-14.8159	0.03925		-14.8143	0.02638	-14.8143	0.1237	-14.8143	0.04317	-14.8143	0.05317	-14.8143	0.07092
-14.801	0.000746222	-14.801	0.000630103	-14.801	0.000564482	-14.801	0.000446109	-14.801	0.000411963		-14.8034	0.02287	-14.8034	0.11477	-14.8034	0.02	-14.8034	0.05197	-14.8034	0.03938		-14.8017	0.02653	-14.8017	0.12419	-14.8017	0.0434	-14.8017	0.05338	-14.8017	0.07124
-14.7885	0.000747728	-14.7885	0.000631406	-14.7885	0.000565705	-14.7885	0.000447044	-14.7885	0.000412883		-14.7909	0.023	-14.7909	0.11524	-14.7909	0.02012	-14.7909	0.05219	-14.7909	0.0395		-14.7892	0.02669	-14.7892	0.12467	-14.7892	0.04362	-14.7892	0.05359	-14.7892	0.07155
-14.776	0.00074924	-14.776	0.000632715	-14.776	0.000566933	-14.776	0.000447982	-14.776	0.000413806		-14.7784	0.02314	-14.7784	0.1157	-14.7784	0.02025	-14.7784	0.0524	-14.7784	0.03962		-14.7767	0.02684	-14.7767	0.12516	-14.7767	0.04384	-14.7767	0.05381	-14.7767	0.07187
-14.7635	0.000750757	-14.7635	0.000634027	-14.7635	0.000568166	-14.7635	0.000448924	-14.7635	0.000414732		-14.7659	0.02327	-14.7659	0.11617	-14.7659	0.02038	-14.7659	0.05261	-14.7659	0.03974		-14.7642	0.02699	-14.7642	0.12565	-14.7642	0.04406	-14.7642	0.05402	-14.7642	0.07219
-14.751	0.00075228	-14.751	0.000635345	-14.751	0.000569404	-14.751	0.000449869	-14.751	0.000415662		-14.7534	0.02341	-14.7534	0.11664	-14.7534	0.02051	-14.7534	0.05283	-14.7534	0.03987		-14.7517	0.02715	-14.7517	0.12613	-14.7517	0.04429	-14.7517	0.05423	-14.7517	0.07251
-14.7384	0.000753808	-14.7384	0.000636667	-14.7384	0.000570646	-14.7384	0.000450817	-14.7384	0.000416596		-14.7409	0.02354	-14.7409	0.11711	-14.7409	0.02064	-14.7409	0.05304	-14.7409	0.04		-14.7392	0.0273	-14.7392	0.12662	-14.7392	0.04451	-14.7392	0.05444	-14.7392	0.07284
-14.7259	0.000755341	-14.7259	0.000637995	-14.7259	0.000571893	-14.7259	0.000451769	-14.7259	0.000417533		-14.7284	0.02368	-14.7284	0.11758	-14.7284	0.02077	-14.7284	0.05326	-14.7284	0.04012		-14.7267	0.02746	-14.7267	0.12711	-14.7267	0.04474	-14.7267	0.05466	-14.7267	0.07317
-14.7134	0.00075688	-14.7134	0.000639327	-14.7134	0.000573144	-14.7134	0.000452725	-14.7134	0.000418474		-14.7159	0.02382	-14.7159	0.11805	-14.7159	0.0209	-14.7159	0.05347	-14.7159	0.04025		-14.7142	0.02762	-14.7142	0.12761	-14.7142	0.04497	-14.7142	0.05487	-14.7142	0.0735
-14.7009	0.000758425	-14.7009	0.000640664	-14.7009	0.000574401	-14.7009	0.000453683	-14.7009	0.000419418		-14.7034	0.02396	-14.7034	0.11852	-14.7034	0.02103	-14.7034	0.05368	-14.7034	0.04038		-14.7017	0.02778	-14.7017	0.1281	-14.7017	0.04519	-14.7017	0.05509	-14.7017	0.07383
-14.6884	0.000759976	-14.6884	0.000642006	-14.6884	0.000575662	-14.6884	0.000454646	-14.6884	0.000420366		-14.6909	0.0241	-14.6909	0.119	-14.6909	0.02117	-14.6909	0.0539	-14.6909	0.04051		-14.6892	0.02794	-14.6892	0.12859	-14.6892	0.04542	-14.6892	0.0553	-14.6892	0.07417
-14.6759	0.000761532	-14.6759	0.000643353	-14.6759	0.000576928	-14.6759	0.000455611	-14.6759	0.000421318		-14.6784	0.02424	-14.6784	0.11947	-14.6784	0.0213	-14.6784	0.05411	-14.6784	0.04064		-14.6766	0.0281	-14.6766	0.12909	-14.6766	0.04565	-14.6766	0.05552	-14.6766	0.07452
-14.6634	0.000763094	-14.6634	0.000644705	-14.6634	0.000578199	-14.6634	0.000456581	-14.6634	0.000422273		-14.6658	0.02438	-14.6658	0.11995	-14.6658	0.02144	-14.6658	0.05433	-14.6658	0.04077		-14.6641	0.02826	-14.6641	0.12959	-14.6641	0.04588	-14.6641	0.05573	-14.6641	0.07486
-14.6509	0.000764661	-14.6509	0.000646062	-14.6509	0.000579475	-14.6509	0.000457554	-14.6509	0.000423232		-14.6533	0.02453	-14.6533	0.12043	-14.6533	0.02157	-14.6533	0.05455	-14.6533	0.04091		-14.6516	0.02842	-14.6516	0.13009	-14.6516	0.04612	-14.6516	0.05595	-14.6516	0.07521
-14.6384	0.000766235	-14.6384	0.000647424	-14.6384	0.000580756	-14.6384	0.00045853	-14.6384	0.000424194		-14.6408	0.02467	-14.6408	0.12091	-14.6408	0.02171	-14.6408	0.05476	-14.6408	0.04104		-14.6391	0.02859	-14.6391	0.13059	-14.6391	0.04635	-14.6391	0.05616	-14.6391	0.07556
-14.6259	0.000767814	-14.6259	0.000648792	-14.6259	0.000582042	-14.6259	0.000459511	-14.6259	0.000425161		-14.6283	0.02481	-14.6283	0.12138	-14.6283	0.02184	-14.6283	0.05498	-14.6283	0.04118		-14.6266	0.02875	-14.6266	0.13109	-14.6266	0.04658	-14.6266	0.05638	-14.6266	0.07592
-14.6134	0.0007694	-14.6134	0.000650164	-14.6134	0.000583333	-14.6134	0.000460494	-14.6134	0.000426131		-14.6158	0.02496	-14.6158	0.12187	-14.6158	0.02198	-14.6158	0.05519	-14.6158	0.04131		-14.6141	0.02891	-14.6141	0.13159	-14.6141	0.04682	-14.6141	0.0566	-14.6141	0.07628
-14.6008	0.000770991	-14.6008	0.000651542	-14.6008	0.000584629	-14.6008	0.000461482	-14.6008	0.000427104		-14.6033	0.0251	-14.6033	0.12235	-14.6033	0.02212	-14.6033	0.05541	-14.6033	0.04145		-14.6016	0.02908	-14.6016	0.13209	-14.6016	0.04706	-14.6016	0.05682	-14.6016	0.07664
-14.5883	0.000772589	-14.5883	0.000652925	-14.5883	0.00058593	-14.5883	0.000462473	-14.5883	0.000428082		-14.5908	0.02525	-14.5908	0.12283	-14.5908	0.02226	-14.5908	0.05563	-14.5908	0.04159		-14.5891	0.02925	-14.5891	0.1326	-14.5891	0.04729	-14.5891	0.05703	-14.5891	0.07701
-14.5758	0.000774192	-14.5758	0.000654314	-14.5758	0.000587236	-14.5758	0.000463468	-14.5758	0.000429063		-14.5783	0.0254	-14.5783	0.12331	-14.5783	0.0224	-14.5783	0.05584	-14.5783	0.04173		-14.5766	0.02942	-14.5766	0.13311	-14.5766	0.04753	-14.5766	0.05725	-14.5766	0.07738
-14.5633	0.000775802	-14.5633	0.000655707	-14.5633	0.000588547	-14.5633	0.000464467	-14.5633	0.000430049		-14.5658	0.02555	-14.5658	0.1238	-14.5658	0.02254	-14.5658	0.05606	-14.5658	0.04187		-14.5641	0.02959	-14.5641	0.13362	-14.5641	0.04777	-14.5641	0.05747	-14.5641	0.07775
-14.5508	0.000777418	-14.5508	0.000657106	-14.5508	0.000589863	-14.5508	0.000465469	-14.5508	0.000431038		-14.5533	0.0257	-14.5533	0.12429	-14.5533	0.02268	-14.5533	0.05628	-14.5533	0.04201		-14.5515	0.02976	-14.5515	0.13413	-14.5515	0.04801	-14.5515	0.05769	-14.5515	0.07813
-14.5383	0.00077904	-14.5383	0.00065851	-14.5383	0.000591185	-14.5383	0.000466475	-14.5383	0.000432031		-14.5408	0.02585	-14.5408	0.12477	-14.5408	0.02282	-14.5408	0.0565	-14.5408	0.04216		-14.539	0.02993	-14.539	0.13464	-14.539	0.04825	-14.539	0.05791	-14.539	0.07851
-14.5258	0.000780668	-14.5258	0.00065992	-14.5258	0.000592511	-14.5258	0.000467485	-14.5258	0.000433028		-14.5283	0.026	-14.5283	0.12526	-14.5283	0.02297	-14.5283	0.05671	-14.5283	0.0423		-14.5265	0.0301	-14.5265	0.13515	-14.5265	0.0485	-14.5265	0.05813	-14.5265	0.0789
-14.5133	0.000782303	-14.5133	0.000661335	-14.5133	0.000593843	-14.5133	0.000468499	-14.5133	0.000434028		-14.5158	0.02615	-14.5158	0.12575	-14.5158	0.02311	-14.5158	0.05693	-14.5158	0.04245		-14.514	0.03027	-14.514	0.13566	-14.514	0.04874	-14.514	0.05835	-14.514	0.07928
-14.5008	0.000783944	-14.5008	0.000662756	-14.5008	0.00059518	-14.5008	0.000469516	-14.5008	0.000435033		-14.5033	0.0263	-14.5033	0.12625	-14.5033	0.02326	-14.5033	0.05715	-14.5033	0.0426		-14.5015	0.03044	-14.5015	0.13618	-14.5015	0.04899	-14.5015	0.05857	-14.5015	0.07968
-14.4883	0.000785591	-14.4883	0.000664181	-14.4883	0.000596523	-14.4883	0.000470537	-14.4883	0.000436042		-14.4907	0.02646	-14.4907	0.12674	-14.4907	0.0234	-14.4907	0.05737	-14.4907	0.04274		-14.489	0.03062	-14.489	0.1367	-14.489	0.04923	-14.489	0.0588	-14.489	0.08007
-14.4758	0.000787245	-14.4758	0.000665613	-14.4758	0.00059787	-14.4758	0.000471562	-14.4758	0.000437054		-14.4782	0.02661	-14.4782	0.12723	-14.4782	0.02355	-14.4782	0.05759	-14.4782	0.04289		-14.4765	0.0308	-14.4765	0.13722	-14.4765	0.04948	-14.4765	0.05902	-14.4765	0.08047
-14.4633	0.000788906	-14.4633	0.00066705	-14.4633	0.000599223	-14.4633	0.000472591	-14.4633	0.000438071		-14.4657	0.02677	-14.4657	0.12773	-14.4657	0.02369	-14.4657	0.05781	-14.4657	0.04305		-14.464	0.03097	-14.464	0.13774	-14.464	0.04973	-14.464	0.05924	-14.464	0.08087
-14.4507	0.000790572	-14.4507	0.000668492	-14.4507	0.000600582	-14.4507	0.000473624	-14.4507	0.000439092		-14.4532	0.02693	-14.4532	0.12822	-14.4532	0.02384	-14.4532	0.05803	-14.4532	0.0432		-14.4515	0.03115	-14.4515	0.13826	-14.4515	0.04998	-14.4515	0.05946	-14.4515	0.08128
-14.4382	0.000792246	-14.4382	0.000669941	-14.4382	0.000601945	-14.4382	0.000474661	-14.4382	0.000440116		-14.4407	0.02708	-14.4407	0.12872	-14.4407	0.02399	-14.4407	0.05824	-14.4407	0.04335		-14.439	0.03133	-14.439	0.13878	-14.439	0.05023	-14.439	0.05969	-14.439	0.08169
-14.4257	0.000793925	-14.4257	0.000671395	-14.4257	0.000603315	-14.4257	0.000475702	-14.4257	0.000441145		-14.4282	0.02724	-14.4282	0.12922	-14.4282	0.02414	-14.4282	0.05846	-14.4282	0.04351		-14.4264	0.03151	-14.4264	0.13931	-14.4264	0.05048	-14.4264	0.05991	-14.4264	0.08211
-14.4132	0.000795612	-14.4132	0.000672854	-14.4132	0.00060469	-14.4132	0.000476746	-14.4132	0.000442178		-14.4157	0.0274	-14.4157	0.12972	-14.4157	0.02429	-14.4157	0.05868	-14.4157	0.04366		-14.4139	0.03169	-14.4139	0.13983	-14.4139	0.05073	-14.4139	0.06014	-14.4139	0.08252
-14.4007	0.000797305	-14.4007	0.000674319	-14.4007	0.00060607	-14.4007	0.000477795	-14.4007	0.000443215		-14.4032	0.02756	-14.4032	0.13023	-14.4032	0.02444	-14.4032	0.05891	-14.4032	0.04382		-14.4014	0.03187	-14.4014	0.14036	-14.4014	0.05099	-14.4014	0.06036	-14.4014	0.08295
-14.3882	0.000799005	-14.3882	0.00067579	-14.3882	0.000607456	-14.3882	0.000478847	-14.3882	0.000444256		-14.3907	0.02772	-14.3907	0.13073	-14.3907	0.0246	-14.3907	0.05913	-14.3907	0.04398		-14.3889	0.03206	-14.3889	0.14089	-14.3889	0.05124	-14.3889	0.06059	-14.3889	0.08337
-14.3757	0.000800711	-14.3757	0.000677267	-14.3757	0.000608847	-14.3757	0.000479904	-14.3757	0.000445302		-14.3782	0.02789	-14.3782	0.13123	-14.3782	0.02475	-14.3782	0.05935	-14.3782	0.04414		-14.3764	0.03224	-14.3764	0.14142	-14.3764	0.0515	-14.3764	0.06082	-14.3764	0.0838
-14.3632	0.000802425	-14.3632	0.00067875	-14.3632	0.000610244	-14.3632	0.000480964	-14.3632	0.000446351		-14.3657	0.02805	-14.3657	0.13174	-14.3657	0.0249	-14.3657	0.05957	-14.3657	0.04431		-14.3639	0.03242	-14.3639	0.14196	-14.3639	0.05176	-14.3639	0.06104	-14.3639	0.08424
-14.3507	0.000804145	-14.3507	0.000680239	-14.3507	0.000611647	-14.3507	0.000482029	-14.3507	0.000447405		-14.3532	0.02821	-14.3532	0.13225	-14.3532	0.02506	-14.3532	0.05979	-14.3532	0.04447		-14.3514	0.03261	-14.3514	0.14249	-14.3514	0.05202	-14.3514	0.06127	-14.3514	0.08468
-14.3382	0.000805873	-14.3382	0.000681734	-14.3382	0.000613056	-14.3382	0.000483098	-14.3382	0.000448463		-14.3407	0.02838	-14.3407	0.13276	-14.3407	0.02521	-14.3407	0.06001	-14.3407	0.04463		-14.3389	0.0328	-14.3389	0.14303	-14.3389	0.05228	-14.3389	0.0615	-14.3389	0.08512
-14.3257	0.000807607	-14.3257	0.000683235	-14.3257	0.00061447	-14.3257	0.000484171	-14.3257	0.000449526		-14.3281	0.02854	-14.3281	0.13327	-14.3281	0.02537	-14.3281	0.06024	-14.3281	0.0448		-14.3264	0.03299	-14.3264	0.14356	-14.3264	0.05254	-14.3264	0.06173	-14.3264	0.08557
-14.3131	0.000809348	-14.3131	0.000684741	-14.3131	0.00061589	-14.3131	0.000485247	-14.3131	0.000450592		-14.3156	0.02871	-14.3156	0.13378	-14.3156	0.02553	-14.3156	0.06046	-14.3156	0.04497		-14.3139	0.03318	-14.3139	0.1441	-14.3139	0.0528	-14.3139	0.06196	-14.3139	0.08602
-14.3006	0.000811097	-14.3006	0.000686254	-14.3006	0.000617317	-14.3006	0.000486329	-14.3006	0.000451663		-14.3031	0.02888	-14.3031	0.13429	-14.3031	0.02569	-14.3031	0.06068	-14.3031	0.04514		-14.3013	0.03337	-14.3013	0.14464	-14.3013	0.05307	-14.3013	0.06219	-14.3013	0.08648
-14.2881	0.000812853	-14.2881	0.000687774	-14.2881	0.000618749	-14.2881	0.000487414	-14.2881	0.000452739		-14.2906	0.02905	-14.2906	0.13481	-14.2906	0.02585	-14.2906	0.0609	-14.2906	0.04531		-14.2888	0.03356	-14.2888	0.14519	-14.2888	0.05333	-14.2888	0.06242	-14.2888	0.08694
-14.2756	0.000814616	-14.2756	0.000689299	-14.2756	0.000620186	-14.2756	0.000488503	-14.2756	0.000453819		-14.2781	0.02922	-14.2781	0.13533	-14.2781	0.02601	-14.2781	0.06113	-14.2781	0.04548		-14.2763	0.03375	-14.2763	0.14573	-14.2763	0.0536	-14.2763	0.06265	-14.2763	0.0874
-14.2631	0.000816386	-14.2631	0.00069083	-14.2631	0.00062163	-14.2631	0.000489597	-14.2631	0.000454903		-14.2656	0.02939	-14.2656	0.13584	-14.2656	0.02617	-14.2656	0.06135	-14.2656	0.04566		-14.2638	0.03394	-14.2638	0.14628	-14.2638	0.05387	-14.2638	0.06288	-14.2638	0.08787
-14.2506	0.000818163	-14.2506	0.000692368	-14.2506	0.00062308	-14.2506	0.000490695	-14.2506	0.000455991		-14.2531	0.02956	-14.2531	0.13636	-14.2531	0.02633	-14.2531	0.06158	-14.2531	0.04583		-14.2513	0.03414	-14.2513	0.14683	-14.2513	0.05414	-14.2513	0.06312	-14.2513	0.08834
-14.2381	0.000819948	-14.2381	0.000693912	-14.2381	0.000624536	-14.2381	0.000491798	-14.2381	0.000457085		-14.2406	0.02973	-14.2406	0.13688	-14.2406	0.02649	-14.2406	0.0618	-14.2406	0.04601		-14.2388	0.03433	-14.2388	0.14738	-14.2388	0.05441	-14.2388	0.06335	-14.2388	0.08882
-14.2256	0.00082174	-14.2256	0.000695463	-14.2256	0.000625998	-14.2256	0.000492905	-14.2256	0.000458182		-14.2281	0.02991	-14.2281	0.13741	-14.2281	0.02666	-14.2281	0.06203	-14.2281	0.04619		-14.2263	0.03453	-14.2263	0.14793	-14.2263	0.05468	-14.2263	0.06358	-14.2263	0.0893
-14.2131	0.00082354	-14.2131	0.00069702	-14.2131	0.000627467	-14.2131	0.000494016	-14.2131	0.000459284		-14.2156	0.03008	-14.2156	0.13793	-14.2156	0.02682	-14.2156	0.06225	-14.2156	0.04637		-14.2138	0.03473	-14.2138	0.14848	-14.2138	0.05495	-14.2138	0.06382	-14.2138	0.08979
-14.2006	0.000825347	-14.2006	0.000698583	-14.2006	0.000628941	-14.2006	0.000495131	-14.2006	0.000460391		-14.2031	0.03026	-14.2031	0.13846	-14.2031	0.02699	-14.2031	0.06248	-14.2031	0.04655		-14.2013	0.03493	-14.2013	0.14904	-14.2013	0.05523	-14.2013	0.06405	-14.2013	0.09028
-14.1881	0.000827161	-14.1881	0.000700152	-14.1881	0.000630422	-14.1881	0.000496251	-14.1881	0.000461502		-14.1906	0.03044	-14.1906	0.13899	-14.1906	0.02716	-14.1906	0.06271	-14.1906	0.04674		-14.1888	0.03513	-14.1888	0.1496	-14.1888	0.05551	-14.1888	0.06429	-14.1888	0.09077
-14.1756	0.000828984	-14.1756	0.000701729	-14.1756	0.000631909	-14.1756	0.000497376	-14.1756	0.000462618		-14.1781	0.03061	-14.1781	0.13951	-14.1781	0.02732	-14.1781	0.06293	-14.1781	0.04692		-14.1762	0.03533	-14.1762	0.15016	-14.1762	0.05578	-14.1762	0.06453	-14.1762	0.09128
-14.163	0.000830813	-14.163	0.000703311	-14.163	0.000633402	-14.163	0.000498505	-14.163	0.000463738		-14.1656	0.03079	-14.1656	0.14005	-14.1656	0.02749	-14.1656	0.06316	-14.1656	0.04711		-14.1637	0.03553	-14.1637	0.15072	-14.1637	0.05606	-14.1637	0.06477	-14.1637	0.09178
-14.1505	0.000832651	-14.1505	0.000704901	-14.1505	0.000634902	-14.1505	0.000499638	-14.1505	0.000464863		-14.153	0.03097	-14.153	0.14058	-14.153	0.02766	-14.153	0.06339	-14.153	0.0473		-14.1512	0.03574	-14.1512	0.15128	-14.1512	0.05634	-14.1512	0.065	-14.1512	0.09229
-14.138	0.000834496	-14.138	0.000706497	-14.138	0.000636408	-14.138	0.000500776	-14.138	0.000465993		-14.1405	0.03116	-14.1405	0.14111	-14.1405	0.02783	-14.1405	0.06362	-14.1405	0.04749		-14.1387	0.03594	-14.1387	0.15185	-14.1387	0.05663	-14.1387	0.06524	-14.1387	0.0928
-14.1255	0.000836349	-14.1255	0.000708099	-14.1255	0.00063792	-14.1255	0.000501919	-14.1255	0.000467128		-14.128	0.03134	-14.128	0.14165	-14.128	0.02801	-14.128	0.06385	-14.128	0.04768		-14.1262	0.03615	-14.1262	0.15242	-14.1262	0.05691	-14.1262	0.06548	-14.1262	0.09332
-14.113	0.00083821	-14.113	0.000709708	-14.113	0.000639439	-14.113	0.000503066	-14.113	0.000468267		-14.1155	0.03152	-14.1155	0.14219	-14.1155	0.02818	-14.1155	0.06408	-14.1155	0.04788		-14.1137	0.03636	-14.1137	0.15299	-14.1137	0.05719	-14.1137	0.06572	-14.1137	0.09385
-14.1005	0.000840078	-14.1005	0.000711324	-14.1005	0.000640964	-14.1005	0.000504218	-14.1005	0.000469411		-14.103	0.03171	-14.103	0.14272	-14.103	0.02835	-14.103	0.06431	-14.103	0.04808		-14.1012	0.03657	-14.1012	0.15356	-14.1012	0.05748	-14.1012	0.06597	-14.1012	0.09437
-14.088	0.000841955	-14.088	0.000712947	-14.088	0.000642496	-14.088	0.000505374	-14.088	0.00047056		-14.0905	0.03189	-14.0905	0.14327	-14.0905	0.02853	-14.0905	0.06454	-14.0905	0.04827		-14.0887	0.03678	-14.0887	0.15413	-14.0887	0.05777	-14.0887	0.06621	-14.0887	0.09491
-14.0755	0.00084384	-14.0755	0.000714577	-14.0755	0.000644035	-14.0755	0.000506535	-14.0755	0.000471714		-14.078	0.03208	-14.078	0.14381	-14.078	0.0287	-14.078	0.06477	-14.078	0.04847		-14.0762	0.03699	-14.0762	0.15471	-14.0762	0.05806	-14.0762	0.06645	-14.0762	0.09545
-14.063	0.000845732	-14.063	0.000716214	-14.063	0.00064558	-14.063	0.000507701	-14.063	0.000472872		-14.0655	0.03227	-14.0655	0.14435	-14.0655	0.02888	-14.0655	0.065	-14.0655	0.04868		-14.0637	0.0372	-14.0637	0.15528	-14.0637	0.05835	-14.0637	0.0667	-14.0637	0.09599
-14.0505	0.000847633	-14.0505	0.000717857	-14.0505	0.000647132	-14.0505	0.000508872	-14.0505	0.000474036		-14.053	0.03245	-14.053	0.1449	-14.053	0.02906	-14.053	0.06524	-14.053	0.04888		-14.0511	0.03741	-14.0511	0.15586	-14.0511	0.05864	-14.0511	0.06694	-14.0511	0.09654
-14.038	0.000849543	-14.038	0.000719508	-14.038	0.000648691	-14.038	0.000510047	-14.038	0.000475204		-14.0405	0.03264	-14.0405	0.14545	-14.0405	0.02924	-14.0405	0.06547	-14.0405	0.04909		-14.0386	0.03763	-14.0386	0.15645	-14.0386	0.05894	-14.0386	0.06719	-14.0386	0.09709
-14.0254	0.00085146	-14.0254	0.000721166	-14.0254	0.000650257	-14.0254	0.000511227	-14.0254	0.000476378		-14.028	0.03283	-14.028	0.146	-14.028	0.02942	-14.028	0.0657	-14.028	0.04929		-14.0261	0.03784	-14.0261	0.15703	-14.0261	0.05923	-14.0261	0.06744	-14.0261	0.09765
-14.0129	0.000853386	-14.0129	0.00072283	-14.0129	0.000651829	-14.0129	0.000512412	-14.0129	0.000477556		-14.0155	0.03303	-14.0155	0.14655	-14.0155	0.0296	-14.0155	0.06594	-14.0155	0.0495		-14.0136	0.03806	-14.0136	0.15762	-14.0136	0.05953	-14.0136	0.06768	-14.0136	0.09821
-14.0004	0.00085532	-14.0004	0.000724502	-14.0004	0.000653409	-14.0004	0.000513602	-14.0004	0.00047874		-14.003	0.03322	-14.003	0.14711	-14.003	0.02978	-14.003	0.06617	-14.003	0.04971		-14.0011	0.03828	-14.0011	0.1582	-14.0011	0.05983	-14.0011	0.06793	-14.0011	0.09878
-13.9879	0.000857263	-13.9879	0.000726182	-13.9879	0.000654995	-13.9879	0.000514797	-13.9879	0.000479929		-13.9905	0.03341	-13.9905	0.14766	-13.9905	0.02997	-13.9905	0.06641	-13.9905	0.04993		-13.9886	0.0385	-13.9886	0.15879	-13.9886	0.06013	-13.9886	0.06818	-13.9886	0.09935
-13.9754	0.000859215	-13.9754	0.000727868	-13.9754	0.000656589	-13.9754	0.000515997	-13.9754	0.000481122		-13.9779	0.03361	-13.9779	0.14822	-13.9779	0.03015	-13.9779	0.06664	-13.9779	0.05014		-13.9761	0.03872	-13.9761	0.15939	-13.9761	0.06043	-13.9761	0.06843	-13.9761	0.09993
-13.9629	0.000861175	-13.9629	0.000729562	-13.9629	0.000658189	-13.9629	0.000517201	-13.9629	0.000482321		-13.9654	0.03381	-13.9654	0.14878	-13.9654	0.03034	-13.9654	0.06688	-13.9654	0.05036		-13.9636	0.03894	-13.9636	0.15998	-13.9636	0.06074	-13.9636	0.06868	-13.9636	0.10051
-13.9504	0.000863144	-13.9504	0.000731264	-13.9504	0.000659797	-13.9504	0.000518411	-13.9504	0.000483525		-13.9529	0.034	-13.9529	0.14934	-13.9529	0.03052	-13.9529	0.06712	-13.9529	0.05058		-13.9511	0.03916	-13.9511	0.16058	-13.9511	0.06104	-13.9511	0.06894	-13.9511	0.1011
-13.9379	0.000865121	-13.9379	0.000732973	-13.9379	0.000661412	-13.9379	0.000519626	-13.9379	0.000484735		-13.9404	0.0342	-13.9404	0.1499	-13.9404	0.03071	-13.9404	0.06735	-13.9404	0.0508		-13.9386	0.03939	-13.9386	0.16118	-13.9386	0.06135	-13.9386	0.06919	-13.9386	0.1017
-13.9254	0.000867108	-13.9254	0.000734689	-13.9254	0.000663034	-13.9254	0.000520846	-13.9254	0.000485949		-13.9279	0.0344	-13.9279	0.15047	-13.9279	0.0309	-13.9279	0.06759	-13.9279	0.05103		-13.926	0.03961	-13.926	0.16178	-13.926	0.06166	-13.926	0.06945	-13.926	0.1023
-13.9129	0.000869103	-13.9129	0.000736413	-13.9129	0.000664663	-13.9129	0.00052207	-13.9129	0.000487169		-13.9154	0.0346	-13.9154	0.15104	-13.9154	0.03109	-13.9154	0.06783	-13.9154	0.05125		-13.9135	0.03984	-13.9135	0.16238	-13.9135	0.06197	-13.9135	0.0697	-13.9135	0.1029
-13.9004	0.000871107	-13.9004	0.000738145	-13.9004	0.0006663	-13.9004	0.0005233	-13.9004	0.000488395		-13.9029	0.03481	-13.9029	0.1516	-13.9029	0.03128	-13.9029	0.06807	-13.9029	0.05148		-13.901	0.04007	-13.901	0.16299	-13.901	0.06228	-13.901	0.06996	-13.901	0.10351
-13.8879	0.000873121	-13.8879	0.000739884	-13.8879	0.000667944	-13.8879	0.000524536	-13.8879	0.000489625		-13.8904	0.03501	-13.8904	0.15218	-13.8904	0.03147	-13.8904	0.06831	-13.8904	0.05171		-13.8885	0.0403	-13.8885	0.16359	-13.8885	0.06259	-13.8885	0.07022	-13.8885	0.10413
-13.8753	0.000875144	-13.8753	0.000741631	-13.8753	0.000669595	-13.8753	0.000525776	-13.8753	0.000490862		-13.8779	0.03521	-13.8779	0.15275	-13.8779	0.03167	-13.8779	0.06856	-13.8779	0.05194		-13.876	0.04053	-13.876	0.16421	-13.876	0.06291	-13.876	0.07047	-13.876	0.10475
-13.8628	0.000877176	-13.8628	0.000743386	-13.8628	0.000671254	-13.8628	0.000527021	-13.8628	0.000492103		-13.8654	0.03542	-13.8654	0.15333	-13.8654	0.03186	-13.8654	0.0688	-13.8654	0.05218		-13.8635	0.04076	-13.8635	0.16482	-13.8635	0.06323	-13.8635	0.07073	-13.8635	0.10537
-13.8503	0.000879217	-13.8503	0.000745149	-13.8503	0.00067292	-13.8503	0.000528272	-13.8503	0.00049335		-13.8529	0.03563	-13.8529	0.1539	-13.8529	0.03206	-13.8529	0.06904	-13.8529	0.05241		-13.851	0.04099	-13.851	0.16543	-13.851	0.06355	-13.851	0.071	-13.851	0.106
-13.8378	0.000881268	-13.8378	0.00074692	-13.8378	0.000674595	-13.8378	0.000529529	-13.8378	0.000494603		-13.8404	0.03584	-13.8404	0.15448	-13.8404	0.03225	-13.8404	0.06929	-13.8404	0.05265		-13.8385	0.04123	-13.8385	0.16605	-13.8385	0.06387	-13.8385	0.07126	-13.8385	0.10664
-13.8253	0.000883329	-13.8253	0.000748699	-13.8253	0.000676276	-13.8253	0.00053079	-13.8253	0.000495861		-13.8279	0.03605	-13.8279	0.15507	-13.8279	0.03245	-13.8279	0.06953	-13.8279	0.05289		-13.826	0.04146	-13.826	0.16667	-13.826	0.06419	-13.826	0.07152	-13.826	0.10728
-13.8128	0.000885399	-13.8128	0.000750486	-13.8128	0.000677966	-13.8128	0.000532057	-13.8128	0.000497125		-13.8153	0.03626	-13.8153	0.15565	-13.8153	0.03265	-13.8153	0.06978	-13.8153	0.05314		-13.8135	0.0417	-13.8135	0.16729	-13.8135	0.06451	-13.8135	0.07179	-13.8135	0.10793
-13.8003	0.000887479	-13.8003	0.000752281	-13.8003	0.000679663	-13.8003	0.00053333	-13.8003	0.000498395		-13.8028	0.03647	-13.8028	0.15624	-13.8028	0.03285	-13.8028	0.07002	-13.8028	0.05338		-13.8009	0.04194	-13.8009	0.16792	-13.8009	0.06484	-13.8009	0.07205	-13.8009	0.10858
-13.7878	0.000889569	-13.7878	0.000754085	-13.7878	0.000681369	-13.7878	0.000534608	-13.7878	0.00049967		-13.7903	0.03668	-13.7903	0.15683	-13.7903	0.03306	-13.7903	0.07027	-13.7903	0.05363		-13.7884	0.04218	-13.7884	0.16855	-13.7884	0.06517	-13.7884	0.07232	-13.7884	0.10924
-13.7753	0.000891669	-13.7753	0.000755896	-13.7753	0.000683082	-13.7753	0.000535891	-13.7753	0.000500951		-13.7778	0.0369	-13.7778	0.15742	-13.7778	0.03326	-13.7778	0.07052	-13.7778	0.05388		-13.7759	0.04242	-13.7759	0.16918	-13.7759	0.0655	-13.7759	0.07259	-13.7759	0.10991
-13.7628	0.000893778	-13.7628	0.000757717	-13.7628	0.000684803	-13.7628	0.00053718	-13.7628	0.000502238		-13.7653	0.03711	-13.7653	0.15801	-13.7653	0.03346	-13.7653	0.07077	-13.7653	0.05413		-13.7634	0.04266	-13.7634	0.16981	-13.7634	0.06583	-13.7634	0.07286	-13.7634	0.11058
-13.7503	0.000895898	-13.7503	0.000759545	-13.7503	0.000686533	-13.7503	0.000538475	-13.7503	0.00050353		-13.7528	0.03733	-13.7528	0.15861	-13.7528	0.03367	-13.7528	0.07102	-13.7528	0.05439		-13.7509	0.04291	-13.7509	0.17045	-13.7509	0.06616	-13.7509	0.07313	-13.7509	0.11125
-13.7377	0.000898028	-13.7377	0.000761382	-13.7377	0.00068827	-13.7377	0.000539775	-13.7377	0.000504829		-13.7403	0.03755	-13.7403	0.15921	-13.7403	0.03388	-13.7403	0.07127	-13.7403	0.05465		-13.7384	0.04315	-13.7384	0.17108	-13.7384	0.0665	-13.7384	0.0734	-13.7384	0.11194
-13.7252	0.000900168	-13.7252	0.000763228	-13.7252	0.000690016	-13.7252	0.000541081	-13.7252	0.000506133		-13.7278	0.03777	-13.7278	0.15981	-13.7278	0.03408	-13.7278	0.07152	-13.7278	0.05491		-13.7259	0.0434	-13.7259	0.17172	-13.7259	0.06684	-13.7259	0.07367	-13.7259	0.11262
-13.7127	0.000902319	-13.7127	0.000765082	-13.7127	0.00069177	-13.7127	0.000542393	-13.7127	0.000507443		-13.7153	0.03799	-13.7153	0.16041	-13.7153	0.03429	-13.7153	0.07177	-13.7153	0.05517		-13.7134	0.04365	-13.7134	0.17237	-13.7134	0.06718	-13.7134	0.07395	-13.7134	0.11332
-13.7002	0.00090448	-13.7002	0.000766945	-13.7002	0.000693532	-13.7002	0.000543711	-13.7002	0.00050876		-13.7028	0.03821	-13.7028	0.16101	-13.7028	0.0345	-13.7028	0.07203	-13.7028	0.05543		-13.7009	0.0439	-13.7009	0.17301	-13.7009	0.06752	-13.7009	0.07422	-13.7009	0.11402
-13.6877	0.000906652	-13.6877	0.000768817	-13.6877	0.000695303	-13.6877	0.000545034	-13.6877	0.000510082		-13.6903	0.03843	-13.6903	0.16162	-13.6903	0.03472	-13.6903	0.07228	-13.6903	0.0557		-13.6884	0.04415	-13.6884	0.17366	-13.6884	0.06786	-13.6884	0.0745	-13.6884	0.11472
-13.6752	0.000908834	-13.6752	0.000770698	-13.6752	0.000697082	-13.6752	0.000546363	-13.6752	0.00051141		-13.6778	0.03866	-13.6778	0.16223	-13.6778	0.03493	-13.6778	0.07254	-13.6778	0.05597		-13.6758	0.0444	-13.6758	0.17431	-13.6758	0.06821	-13.6758	0.07478	-13.6758	0.11543
-13.6627	0.000911027	-13.6627	0.000772588	-13.6627	0.00069887	-13.6627	0.000547698	-13.6627	0.000512744		-13.6653	0.03888	-13.6653	0.16284	-13.6653	0.03514	-13.6653	0.07279	-13.6653	0.05624		-13.6633	0.04466	-13.6633	0.17497	-13.6633	0.06855	-13.6633	0.07506	-13.6633	0.11615
-13.6502	0.000913232	-13.6502	0.000774488	-13.6502	0.000700667	-13.6502	0.00054904	-13.6502	0.000514085		-13.6528	0.03911	-13.6528	0.16346	-13.6528	0.03536	-13.6528	0.07305	-13.6528	0.05652		-13.6508	0.04491	-13.6508	0.17562	-13.6508	0.0689	-13.6508	0.07534	-13.6508	0.11687
-13.6377	0.000915447	-13.6377	0.000776396	-13.6377	0.000702472	-13.6377	0.000550387	-13.6377	0.000515432		-13.6402	0.03934	-13.6402	0.16408	-13.6402	0.03558	-13.6402	0.07331	-13.6402	0.0568		-13.6383	0.04517	-13.6383	0.17628	-13.6383	0.06925	-13.6383	0.07562	-13.6383	0.1176
-13.6252	0.000917673	-13.6252	0.000778314	-13.6252	0.000704286	-13.6252	0.00055174	-13.6252	0.000516785		-13.6277	0.03957	-13.6277	0.1647	-13.6277	0.0358	-13.6277	0.07357	-13.6277	0.05708		-13.6258	0.04543	-13.6258	0.17694	-13.6258	0.06961	-13.6258	0.0759	-13.6258	0.11833
-13.6127	0.000919911	-13.6127	0.000780241	-13.6127	0.000706109	-13.6127	0.000553099	-13.6127	0.000518144		-13.6152	0.0398	-13.6152	0.16532	-13.6152	0.03602	-13.6152	0.07383	-13.6152	0.05736		-13.6133	0.04569	-13.6133	0.17761	-13.6133	0.06996	-13.6133	0.07619	-13.6133	0.11908
-13.6002	0.00092216	-13.6002	0.000782177	-13.6002	0.00070794	-13.6002	0.000554465	-13.6002	0.00051951		-13.6027	0.04003	-13.6027	0.16595	-13.6027	0.03624	-13.6027	0.07409	-13.6027	0.05765		-13.6008	0.04595	-13.6008	0.17828	-13.6008	0.07032	-13.6008	0.07648	-13.6008	0.11982
-13.5876	0.00092442	-13.5876	0.000784123	-13.5876	0.000709781	-13.5876	0.000555837	-13.5876	0.000520882		-13.5902	0.04026	-13.5902	0.16657	-13.5902	0.03646	-13.5902	0.07436	-13.5902	0.05793		-13.5883	0.04621	-13.5883	0.17895	-13.5883	0.07068	-13.5883	0.07677	-13.5883	0.12057
-13.5751	0.000926692	-13.5751	0.000786079	-13.5751	0.000711631	-13.5751	0.000557215	-13.5751	0.00052226		-13.5777	0.0405	-13.5777	0.1672	-13.5777	0.03669	-13.5777	0.07462	-13.5777	0.05823		-13.5758	0.04647	-13.5758	0.17962	-13.5758	0.07104	-13.5758	0.07706	-13.5758	0.12133
-13.5626	0.000928975	-13.5626	0.000788044	-13.5626	0.00071349	-13.5626	0.000558599	-13.5626	0.000523645		-13.5652	0.04074	-13.5652	0.16784	-13.5652	0.03691	-13.5652	0.07489	-13.5652	0.05852		-13.5633	0.04674	-13.5633	0.1803	-13.5633	0.07141	-13.5633	0.07735	-13.5633	0.1221
-13.5501	0.00093127	-13.5501	0.000790019	-13.5501	0.000715358	-13.5501	0.000559989	-13.5501	0.000525037		-13.5527	0.04097	-13.5527	0.16847	-13.5527	0.03714	-13.5527	0.07516	-13.5527	0.05882		-13.5507	0.04701	-13.5507	0.18098	-13.5507	0.07177	-13.5507	0.07764	-13.5507	0.12287
-13.5376	0.000933577	-13.5376	0.000792004	-13.5376	0.000717236	-13.5376	0.000561386	-13.5376	0.000526435		-13.5402	0.04121	-13.5402	0.16911	-13.5402	0.03737	-13.5402	0.07542	-13.5402	0.05911		-13.5382	0.04727	-13.5382	0.18166	-13.5382	0.07214	-13.5382	0.07794	-13.5382	0.12364
-13.5251	0.000935896	-13.5251	0.000793999	-13.5251	0.000719123	-13.5251	0.000562789	-13.5251	0.00052784		-13.5277	0.04145	-13.5277	0.16975	-13.5277	0.0376	-13.5277	0.07569	-13.5277	0.05942		-13.5257	0.04754	-13.5257	0.18235	-13.5257	0.07251	-13.5257	0.07823	-13.5257	0.12442
-13.5126	0.000938226	-13.5126	0.000796003	-13.5126	0.000721019	-13.5126	0.000564199	-13.5126	0.000529251		-13.5152	0.0417	-13.5152	0.17039	-13.5152	0.03783	-13.5152	0.07596	-13.5152	0.05972		-13.5132	0.04782	-13.5132	0.18303	-13.5132	0.07288	-13.5132	0.07853	-13.5132	0.12521
-13.5001	0.000940569	-13.5001	0.000798018	-13.5001	0.000722925	-13.5001	0.000565615	-13.5001	0.000530669		-13.5027	0.04194	-13.5027	0.17104	-13.5027	0.03806	-13.5027	0.07624	-13.5027	0.06003		-13.5007	0.04809	-13.5007	0.18372	-13.5007	0.07326	-13.5007	0.07883	-13.5007	0.12601
-13.4876	0.000942923	-13.4876	0.000800043	-13.4876	0.000724841	-13.4876	0.000567037	-13.4876	0.000532094		-13.4902	0.04218	-13.4902	0.17169	-13.4902	0.0383	-13.4902	0.07651	-13.4902	0.06034		-13.4882	0.04836	-13.4882	0.18442	-13.4882	0.07363	-13.4882	0.07913	-13.4882	0.12681
-13.4751	0.000945291	-13.4751	0.000802078	-13.4751	0.000726767	-13.4751	0.000568467	-13.4751	0.000533526		-13.4777	0.04243	-13.4777	0.17234	-13.4777	0.03853	-13.4777	0.07678	-13.4777	0.06065		-13.4757	0.04864	-13.4757	0.18512	-13.4757	0.07401	-13.4757	0.07943	-13.4757	0.12762
-13.4626	0.00094767	-13.4626	0.000804124	-13.4626	0.000728702	-13.4626	0.000569903	-13.4626	0.000534965		-13.4651	0.04268	-13.4651	0.173	-13.4651	0.03877	-13.4651	0.07706	-13.4651	0.06097		-13.4632	0.04892	-13.4632	0.18582	-13.4632	0.0744	-13.4632	0.07974	-13.4632	0.12843
-13.4501	0.000950063	-13.4501	0.00080618	-13.4501	0.000730647	-13.4501	0.000571345	-13.4501	0.000536411		-13.4526	0.04293	-13.4526	0.17366	-13.4526	0.03901	-13.4526	0.07734	-13.4526	0.06129		-13.4507	0.0492	-13.4507	0.18652	-13.4507	0.07478	-13.4507	0.08004	-13.4507	0.12925
-13.4375	0.000952469	-13.4375	0.000808247	-13.4375	0.000732603	-13.4375	0.000572795	-13.4375	0.000537863		-13.4401	0.04318	-13.4401	0.17432	-13.4401	0.03925	-13.4401	0.07762	-13.4401	0.06161		-13.4382	0.04948	-13.4382	0.18723	-13.4382	0.07516	-13.4382	0.08035	-13.4382	0.13007
-13.425	0.000954887	-13.425	0.000810325	-13.425	0.000734568	-13.425	0.000574251	-13.425	0.000539323		-13.4276	0.04343	-13.4276	0.17498	-13.4276	0.03949	-13.4276	0.0779	-13.4276	0.06194		-13.4256	0.04976	-13.4256	0.18793	-13.4256	0.07555	-13.4256	0.08066	-13.4256	0.13091
-13.4125	0.000957319	-13.4125	0.000812413	-13.4125	0.000736544	-13.4125	0.000575714	-13.4125	0.00054079		-13.4151	0.04368	-13.4151	0.17565	-13.4151	0.03974	-13.4151	0.07818	-13.4151	0.06227		-13.4131	0.05004	-13.4131	0.18865	-13.4131	0.07594	-13.4131	0.08097	-13.4131	0.13174
-13.4	0.000959765	-13.4	0.000814513	-13.4	0.000738531	-13.4	0.000577184	-13.4	0.000542265		-13.4026	0.04394	-13.4026	0.17632	-13.4026	0.03998	-13.4026	0.07846	-13.4026	0.0626		-13.4006	0.05033	-13.4006	0.18936	-13.4006	0.07634	-13.4006	0.08129	-13.4006	0.13259
-13.3875	0.000962223	-13.3875	0.000816623	-13.3875	0.000740527	-13.3875	0.000578662	-13.3875	0.000543746		-13.3901	0.04419	-13.3901	0.17699	-13.3901	0.04023	-13.3901	0.07875	-13.3901	0.06293		-13.3881	0.05062	-13.3881	0.19008	-13.3881	0.07673	-13.3881	0.0816	-13.3881	0.13344
-13.375	0.000964696	-13.375	0.000818745	-13.375	0.000742535	-13.375	0.000580146	-13.375	0.000545235		-13.3776	0.04445	-13.3776	0.17766	-13.3776	0.04048	-13.3776	0.07903	-13.3776	0.06327		-13.3756	0.0509	-13.3756	0.19081	-13.3756	0.07713	-13.3756	0.08192	-13.3756	0.13429
-13.3625	0.000967182	-13.3625	0.000820878	-13.3625	0.000744553	-13.3625	0.000581637	-13.3625	0.000546731		-13.3651	0.04471	-13.3651	0.17834	-13.3651	0.04073	-13.3651	0.07932	-13.3651	0.06361		-13.3631	0.05119	-13.3631	0.19153	-13.3631	0.07753	-13.3631	0.08224	-13.3631	0.13516
-13.35	0.000969682	-13.35	0.000823022	-13.35	0.000746582	-13.35	0.000583136	-13.35	0.000548235		-13.3526	0.04497	-13.3526	0.17902	-13.3526	0.04098	-13.3526	0.07961	-13.3526	0.06395		-13.3506	0.05149	-13.3506	0.19226	-13.3506	0.07793	-13.3506	0.08256	-13.3506	0.13603
-13.3375	0.000972196	-13.3375	0.000825178	-13.3375	0.000748621	-13.3375	0.000584642	-13.3375	0.000549746		-13.3401	0.04523	-13.3401	0.17971	-13.3401	0.04123	-13.3401	0.0799	-13.3401	0.0643		-13.3381	0.05178	-13.3381	0.19299	-13.3381	0.07834	-13.3381	0.08288	-13.3381	0.1369
-13.325	0.000974724	-13.325	0.000827346	-13.325	0.000750672	-13.325	0.000586155	-13.325	0.000551265		-13.3276	0.0455	-13.3276	0.18039	-13.3276	0.04149	-13.3276	0.08019	-13.3276	0.06465		-13.3256	0.05207	-13.3256	0.19373	-13.3256	0.07875	-13.3256	0.0832	-13.3256	0.13778
-13.3125	0.000977266	-13.3125	0.000829525	-13.3125	0.000752733	-13.3125	0.000587676	-13.3125	0.000552791		-13.3151	0.04576	-13.3151	0.18108	-13.3151	0.04174	-13.3151	0.08048	-13.3151	0.065		-13.3131	0.05237	-13.3131	0.19447	-13.3131	0.07916	-13.3131	0.08353	-13.3131	0.13867
-13.2999	0.000979823	-13.2999	0.000831716	-13.2999	0.000754806	-13.2999	0.000589204	-13.2999	0.000554325		-13.3025	0.04603	-13.3025	0.18178	-13.3025	0.042	-13.3025	0.08078	-13.3025	0.06536		-13.3005	0.05267	-13.3005	0.19521	-13.3005	0.07957	-13.3005	0.08386	-13.3005	0.13956
-13.2874	0.000982394	-13.2874	0.000833919	-13.2874	0.00075689	-13.2874	0.00059074	-13.2874	0.000555867		-13.29	0.0463	-13.29	0.18247	-13.29	0.04226	-13.29	0.08108	-13.29	0.06572		-13.288	0.05297	-13.288	0.19595	-13.288	0.07998	-13.288	0.08419	-13.288	0.14046
-13.2749	0.000984981	-13.2749	0.000836134	-13.2749	0.000758985	-13.2749	0.000592283	-13.2749	0.000557417		-13.2775	0.04657	-13.2775	0.18317	-13.2775	0.04252	-13.2775	0.08138	-13.2775	0.06608		-13.2755	0.05327	-13.2755	0.1967	-13.2755	0.0804	-13.2755	0.08452	-13.2755	0.14137
-13.2624	0.000987583	-13.2624	0.000838361	-13.2624	0.000761092	-13.2624	0.000593834	-13.2624	0.000558975		-13.265	0.04684	-13.265	0.18388	-13.265	0.04279	-13.265	0.08168	-13.265	0.06645		-13.263	0.05357	-13.263	0.19745	-13.263	0.08082	-13.263	0.08486	-13.263	0.14228
-13.2499	0.0009902	-13.2499	0.000840601	-13.2499	0.00076321	-13.2499	0.000595393	-13.2499	0.000560541		-13.2525	0.04711	-13.2525	0.18458	-13.2525	0.04305	-13.2525	0.08198	-13.2525	0.06682		-13.2505	0.05388	-13.2505	0.19821	-13.2505	0.08124	-13.2505	0.08519	-13.2505	0.1432
-13.2374	0.000992832	-13.2374	0.000842854	-13.2374	0.000765341	-13.2374	0.000596959	-13.2374	0.000562114		-13.24	0.04739	-13.24	0.18529	-13.24	0.04332	-13.24	0.08228	-13.24	0.06719		-13.238	0.05419	-13.238	0.19897	-13.238	0.08167	-13.238	0.08553	-13.238	0.14412
-13.2249	0.000995481	-13.2249	0.000845119	-13.2249	0.000767483	-13.2249	0.000598534	-13.2249	0.000563696		-13.2275	0.04766	-13.2275	0.18601	-13.2275	0.04359	-13.2275	0.08259	-13.2275	0.06757		-13.2255	0.05449	-13.2255	0.19973	-13.2255	0.0821	-13.2255	0.08587	-13.2255	0.14505
-13.2124	0.000998145	-13.2124	0.000847398	-13.2124	0.000769637	-13.2124	0.000600116	-13.2124	0.000565287		-13.215	0.04794	-13.215	0.18672	-13.215	0.04386	-13.215	0.0829	-13.215	0.06795		-13.213	0.0548	-13.213	0.2005	-13.213	0.08253	-13.213	0.08621	-13.213	0.14599
-13.1999	0.001	-13.1999	0.000849689	-13.1999	0.000771804	-13.1999	0.000601706	-13.1999	0.000566885		-13.2025	0.04822	-13.2025	0.18744	-13.2025	0.04413	-13.2025	0.08321	-13.2025	0.06833		-13.2005	0.05512	-13.2005	0.20127	-13.2005	0.08296	-13.2005	0.08656	-13.2005	0.14693
-13.1874	0.001	-13.1874	0.000851994	-13.1874	0.000773983	-13.1874	0.000603305	-13.1874	0.000568492		-13.19	0.0485	-13.19	0.18816	-13.19	0.0444	-13.19	0.08352	-13.19	0.06872		-13.188	0.05543	-13.188	0.20204	-13.188	0.0834	-13.188	0.08691	-13.188	0.14788
-13.1749	0.00101	-13.1749	0.000854312	-13.1749	0.000776174	-13.1749	0.000604912	-13.1749	0.000570108		-13.1775	0.04878	-13.1775	0.18889	-13.1775	0.04468	-13.1775	0.08383	-13.1775	0.06911		-13.1754	0.05574	-13.1754	0.20282	-13.1754	0.08383	-13.1754	0.08726	-13.1754	0.14884
-13.1624	0.00101	-13.1624	0.000856643	-13.1624	0.000778378	-13.1624	0.000606527	-13.1624	0.000571732		-13.165	0.04907	-13.165	0.18962	-13.165	0.04496	-13.165	0.08415	-13.165	0.06951		-13.1629	0.05606	-13.1629	0.2036	-13.1629	0.08428	-13.1629	0.08761	-13.1629	0.1498
-13.1498	0.00101	-13.1498	0.000858988	-13.1498	0.000780594	-13.1498	0.00060815	-13.1498	0.000573364		-13.1525	0.04935	-13.1525	0.19035	-13.1525	0.04524	-13.1525	0.08446	-13.1525	0.0699		-13.1504	0.05638	-13.1504	0.20438	-13.1504	0.08472	-13.1504	0.08796	-13.1504	0.15077
-13.1373	0.00101	-13.1373	0.000861347	-13.1373	0.000782824	-13.1373	0.000609782	-13.1373	0.000575005		-13.14	0.04964	-13.14	0.19109	-13.14	0.04552	-13.14	0.08478	-13.14	0.0703		-13.1379	0.0567	-13.1379	0.20517	-13.1379	0.08517	-13.1379	0.08832	-13.1379	0.15174
-13.1248	0.00102	-13.1248	0.00086372	-13.1248	0.000785066	-13.1248	0.000611422	-13.1248	0.000576655		-13.1274	0.04993	-13.1274	0.19183	-13.1274	0.0458	-13.1274	0.0851	-13.1274	0.07071		-13.1254	0.05702	-13.1254	0.20596	-13.1254	0.08562	-13.1254	0.08868	-13.1254	0.15272
[truncated: 2,649 more rows]
