# Supplementary material for: Interplay between disorder and electronic correlations in compositionally complex alloys
Source: Nat Commun. 2024 Sep 12;15:7983. doi: 10.1038/s41467-024-52349-8 (PMC11393320; doi:10.1038/s41467-024-52349-8)
Supplement: Supplementary file 3 — Source Data [file 41467_2024_52349_MOESM3_ESM.zip › Source Data F2b - PES.xlsx]

## Sheet: Subfigure (b)
PES Experiment		PES LDA		PES LDA+DMFT
E - EF (eV)	Intensity (arb. Units)	E - EF (eV)	Intensity (arb. Units)	E - EF (eV)	Intensity (arb. Units)
-13.5522	0.05117	--	--	--	--
-13.4826	0.21322	5	1.11449e-09	5	1.42555e-09
-13.4826	0.26866	4.9197	1.47077e-09	4.9197	1.97063e-09
-13.4826	0.14072	4.8394	2.1084e-09	4.8394	2.72317e-09
-13.4826	0.29851	4.759	3.07021e-09	4.759	3.76449e-09
-13.3435	0.34968	4.6787	3.96502e-09	4.6787	5.20054e-09
-13.2043	0.45203	4.5984	5.50011e-09	4.5984	7.17886e-09
-12.8217	0.52026	4.5181	7.91469e-09	4.5181	9.90729e-09
-12.1957	0.53731	4.4378	1.06786e-08	4.4378	1.36728e-08
-11.1522	0.58849	4.3574	1.48726e-08	4.3574	1.88757e-08
-10.4217	0.64819	4.2771	1.9978e-08	4.2771	2.60343e-08
-9.96957	0.68657	4.1968	2.81466e-08	4.1968	3.58954e-08
-9.41304	0.72495	4.1165	3.82801e-08	4.1165	4.94839e-08
-8.78696	0.78891	4.0361	5.28271e-08	4.0361	6.82323e-08
-8.33478	0.85288	3.9558	7.31148e-08	3.9558	9.4039e-08
-7.84783	0.89979	3.8755	1.00766e-07	3.8755	1.29595e-07
-7.53478	0.93817	3.7952	1.31866e-07	3.7952	1.78506e-07
-7.18696	0.98934	3.7149	1.93044e-07	3.7149	2.4583e-07
-6.87391	1.03198	3.6345	2.60125e-07	3.6345	3.38841e-07
-6.38696	1.07036	3.5542	3.46187e-07	3.5542	4.66745e-07
-5.83043	1.09595	3.4739	4.80996e-07	3.4739	6.42594e-07
-5.23913	1.1258	3.3936	6.75263e-07	3.3936	8.85019e-07
-4.71739	1.16418	3.3133	9.13142e-07	3.3133	1.21854e-06
-4.16087	1.20256	3.2329	1.22395e-06	3.2329	1.67982e-06
-3.88261	1.23667	3.1526	1.68058e-06	3.1526	2.31473e-06
-3.60435	1.27932	3.0723	2.39008e-06	3.0723	3.18698e-06
-3.39565	1.34328	2.992	3.15171e-06	2.992	4.38898e-06
-3.15217	1.40299	2.9116	4.17595e-06	2.9116	6.07445e-06
-2.87391	1.46695	2.8313	5.79819e-06	2.8313	8.20959e-06
-2.66522	1.55224	2.751	7.87093e-06	2.751	1.12193e-05
-2.45652	1.629	2.6707	1.06004e-05	2.6707	1.53634e-05
-2.35217	1.6887	2.5904	1.42482e-05	2.5904	2.105e-05
-2.14348	1.77825	2.51	1.98265e-05	2.51	2.89161e-05
-2.00435	1.82942	2.4297	2.71571e-05	2.4297	3.97596e-05
-1.83043	1.88913	2.3494	3.65193e-05	2.3494	5.47104e-05
-1.58696	1.9403	2.2691	4.99593e-05	2.2691	7.5376e-05
-1.16957	1.95736	2.1888	6.95382e-05	2.1888	0.000103956
-0.85652	1.89339	2.1084	9.54614e-05	2.1084	0.000143616
-0.57826	1.79957	2.0281	0.000131233	2.0281	0.000198575
-0.36957	1.68017	1.9478	0.0001889	1.9478	0.000274947
-0.16087	1.47122	1.8675	0.000273743	1.8675	0.00038158
0.04783	1.20682	1.7871	0.000418489	1.7871	0.000530892
0.18696	0.9339	1.7068	0.000643668	1.7068	0.000740723
0.22174	0.72921	1.6265	0.000986799	1.6265	0.00104
0.25652	0.53305	1.5462	0.00151	1.5462	0.00146
0.36087	0.35394	1.4659	0.00229	1.4659	0.00207
0.46522	0.25586	1.3855	0.00342	1.3855	0.00295
0.77826	0.16631	1.3052	0.00504	1.3052	0.00424
1.36957	0.1322	1.2249	0.00733	1.2249	0.00615
2.23913	0.07676	1.1446	0.01052	1.1446	0.00897
3.07391	0.06823	1.0643	0.01497	1.0643	0.01315
		0.98394	0.02113	0.98394	0.01927
		0.90361	0.0296	0.90361	0.02813
		0.82329	0.04119	0.82329	0.04073
		0.74297	0.05693	0.74297	0.05838
		0.66265	0.07812	0.66265	0.08267
		0.58233	0.10636	0.58233	0.11547
		0.50201	0.14347	0.50201	0.15879
		0.42169	0.19144	0.42169	0.21462
		0.34137	0.25213	0.34137	0.28472
		0.26104	0.32695	0.26104	0.37044
		0.18072	0.41637	0.18072	0.47247
		0.1004	0.51962	0.1004	0.59043
		0.02008	0.63459	0.02008	0.72265
		-0.06024	0.75831	-0.06024	0.86596
		-0.14056	0.89069	-0.14056	1.01641
		-0.22088	1.02236	-0.22088	1.17328
		-0.3012	1.14954	-0.3012	1.32072
		-0.38153	1.27138	-0.38153	1.45662
		-0.46185	1.38584	-0.46185	1.57857
		-0.54217	1.48891	-0.54217	1.68942
		-0.62249	1.58283	-0.62249	1.79149
		-0.70281	1.66491	-0.70281	1.88379
		-0.78313	1.74146	-0.78313	1.966
		-0.86345	1.81318	-0.86345	2.03499
		-0.94378	1.88223	-0.94378	2.08429
		-1.0241	1.94308	-1.0241	2.10352
		-1.1044	1.98946	-1.1044	2.08427
		-1.1847	2.01342	-1.1847	2.02894
		-1.2651	2.01076	-1.2651	1.95065
		-1.3454	1.98426	-1.3454	1.86424
		-1.4257	1.93963	-1.4257	1.77954
		-1.506	1.87621	-1.506	1.70024
		-1.5863	1.78503	-1.5863	1.62615
		-1.6667	1.66951	-1.6667	1.55584
		-1.747	1.55205	-1.747	1.48862
		-1.8273	1.44063	-1.8273	1.42498
		-1.9076	1.34368	-1.9076	1.36616
		-1.988	1.26537	-1.988	1.31343
		-2.0683	1.19864	-2.0683	1.26693
		-2.1486	1.13725	-2.1486	1.22558
		-2.2289	1.07877	-2.2289	1.18774
		-2.3092	1.0216	-2.3092	1.15245
		-2.3896	0.97091	-2.3896	1.11997
		-2.4699	0.96062	-2.4699	1.0919
		-2.5502	0.97196	-2.5502	1.07015
		-2.6305	0.97978	-2.6305	1.05519
		-2.7108	0.97631	-2.7108	1.04492
		-2.7912	0.95907	-2.7912	1.03585
		-2.8715	0.92607	-2.8715	1.02488
		-2.9518	0.83709	-2.9518	1.01021
		-3.0321	0.82158	-3.0321	0.99144
		-3.1124	0.8909	-3.1124	0.96914
		-3.1928	0.9628	-3.1928	0.94455
		-3.2731	1.03078	-3.2731	0.9185
		-3.3534	1.08272	-3.3534	0.89157
		-3.4337	1.09817	-3.4337	0.86412
		-3.5141	1.07178	-3.5141	0.83685
		-3.5944	0.98626	-3.5944	0.80882
		-3.6747	0.97247	-3.6747	0.78115
		-3.755	0.92234	-3.755	0.7541
		-3.8353	0.92182	-3.8353	0.72815
		-3.9157	0.90327	-3.9157	0.70337
		-3.996	0.89027	-3.996	0.68035
		-4.0763	0.8752	-4.0763	0.6589
		-4.1566	0.85378	-4.1566	0.63887
		-4.2369	0.83937	-4.2369	0.62055
		-4.3173	0.76364	-4.3173	0.60365
		-4.3976	0.7421	-4.3976	0.5881
		-4.4779	0.60721	-4.4779	0.57415
		-4.5582	0.45436	-4.5582	0.56117
		-4.6386	0.36947	-4.6386	0.54952
		-4.7189	0.33936	-4.7189	0.53857
		-4.7992	0.33373	-4.7992	0.52757
		-4.8795	0.28837	-4.8795	0.51767
		-4.9598	0.28444	-4.9598	0.50875
		-5.0402	0.27785	-5.0402	0.49985
		-5.1205	0.24843	-5.1205	0.49205
		-5.2008	0.25601	-5.2008	0.48415
		-5.2811	0.23524	-5.2811	0.45977
		-5.3614	0.21869	-5.3614	0.463
		-5.4418	0.23304	-5.4418	0.4658
		-5.5221	0.19924	-5.5221	0.46145
		-5.6024	0.20217	-5.6024	0.45782
		-5.6827	0.21147	-5.6827	0.4543
		-5.7631	0.18997	-5.7631	0.44985
		-5.8434	0.18798	-5.8434	0.44717
		-5.9237	0.18866	-5.9237	0.4442
		-6.004	0.18339	-6.004	0.4402
		-6.0843	0.17867	-6.0843	0.4385
		-6.1647	0.15799	-6.1647	0.43552
		-6.245	0.16574	-6.245	0.43225
		-6.3253	0.16111	-6.3253	0.43147
		-6.4056	0.14281	-6.4056	0.42777
		-6.4859	0.15097	-6.4859	0.42595
		-6.5663	0.13736	-6.5663	0.42502
		-6.6466	0.1309	-6.6466	0.42015
		-6.7269	0.13638	-6.7269	0.4208
		-6.8072	0.13231	-6.8072	0.4157
		-6.8876	0.13702	-6.8876	0.4133
		-6.9679	0.11688	-6.9679	0.41217
		-7.0482	0.11784	-7.0482	0.40502
		-7.1285	0.10207	-7.1285	0.40532
		-7.2088	0.11865	-7.2088	0.39492
		-7.2892	0.09902	-7.2892	0.3954
		-7.3695	0.09998	-7.3695	0.38447
		-7.4498	0.08361	-7.4498	0.38685
		-7.5301	0.0879	-7.5301	0.3716
		-7.6104	0.07782	-7.6104	0.37092
		-7.6908	0.08164	-7.6908	0.3554
		-7.7711	0.08184	-7.7711	0.35062
		-7.8514	0.06623	-7.8514	0.34137
		-7.9317	0.07202	-7.9317	0.32245
		-8.012	0.0633	-8.012	0.3044
		-8.0924	0.05563	-8.0924	0.30402
		-8.1727	0.0464	-8.1727	0.28592
		-8.253	0.03617	-8.253	0.27015
		-8.3333	0.01941	-8.3333	0.24422
		-8.4137	0.00275	-8.4137	0.21872
		-8.494	0.0019	-8.494	0.19928
		-8.5743	0.00161	-8.5743	0.19027
		-8.6546	0.00145	-8.6546	0.18155
		-8.7349	0.00561	-8.7349	0.17286
		-8.8153	0.00516	-8.8153	0.16956
		-8.8956	0.0047	-8.8956	0.16056
		-8.9759	0.00418	-8.9759	0.15164
		-9.0562	0.00359	-9.0562	0.14283
		-9.1365	0.00282	-9.1365	0.13414
		-9.2169	0.00142	-9.2169	0.1255
		-9.2972	0.00115	-9.2972	0.11638
		-9.3775	0.00107	-9.3775	0.10885
		-9.4578	0.00102	-9.4578	0.102
		-9.5382	0.000979314	-9.5382	0.09556
		-9.6185	0.000943299	-9.6185	0.08948
		-9.6988	0.000882357	-9.6988	0.08377
		-9.7791	0.000856968	-9.7791	0.07843
		-9.8594	0.000833511	-9.8594	0.07333
		-9.9398	0.000811671	-9.9398	0.06866
		-10.02	0.000791427	-10.02	0.06431
		-10.1	0.000772464	-10.1	0.06027
		-10.181	0.000754635	-10.181	0.0565
		-10.261	0.000737835	-10.261	0.05299
		-10.341	0.000721917	-10.341	0.04973
		-10.422	0.000706839	-10.422	0.04671
		-10.502	0.000692496	-10.502	0.04389
		-10.582	0.000678846	-10.582	0.04127
		-10.663	0.000665826	-10.663	0.03884
		-10.743	0.000653415	-10.743	0.03658
		-10.823	0.000641508	-10.823	0.03447
		-10.904	0.000630126	-10.904	0.03251
		-10.984	0.000619206	-10.984	0.03069
		-11.064	0.000608727	-11.064	0.02899
		-11.145	0.000598668	-11.145	0.02739
		-11.225	0.000588987	-11.225	0.02591
		-11.305	0.000579663	-11.305	0.02453
		-11.386	0.000570675	-11.386	0.02323
		-11.466	0.000562002	-11.466	0.02202
		-11.546	0.000553665	-11.546	0.02089
		-11.627	0.000545601	-11.627	0.01982
		-11.707	0.000537789	-11.707	0.01883
		-11.787	0.000530271	-11.787	0.0179
		-11.867	0.000522984	-11.867	0.01702
		-11.948	0.000515928	-11.948	0.01619
		-12.028	0.000509103	-12.028	0.01542
		-12.108	0.000502509	-12.108	0.01469
		-12.189	0.000496104	-12.189	0.014
		-12.269	0.000489909	-12.269	0.01336
		-12.349	0.000483882	-12.349	0.01275
		-12.43	0.000478044	-12.43	0.01217
		-12.51	0.000472395	-12.51	0.01163
		-12.59	0.000466893	-12.59	0.01112
		-12.671	0.00046158	-12.671	0.01064
		-12.751	0.000456393	-12.751	0.01018
		-12.831	0.000451374	-12.831	0.00975
		-12.912	0.000446481	-12.912	0.00934
		-12.992	0.000441756	-12.992	0.00895
		-13.072	0.000437136	-13.072	0.00858
		-13.153	0.000432663	-13.153	0.00823
		-13.233	0.000428316	-13.233	0.0079
		-13.313	0.000424074	-13.313	0.00758
		-13.394	0.000419958	-13.394	0.00729
		-13.474	0.000415968	-13.474	0.007
		-13.554	0.000412083	-13.554	0.00673
		-13.635	0.000408303	-13.635	0.00648
		-13.715	0.000404628	-13.715	0.00623
		-13.795	0.000401058	-13.795	0.006
		-13.876	0.000397572	-13.876	0.00578
		-13.956	0.000394191	-13.956	0.00557
		-14.036	0.000390915	-14.036	0.00536
		-14.116	0.000387723	-14.116	0.00517
		-14.197	0.000384615	-14.197	0.00499
		-14.277	0.000381591	-14.277	0.00481
		-14.357	0.000378672	-14.357	0.00465
		-14.438	0.000375816	-14.438	0.00449
		-14.518	0.000373065	-14.518	0.00433
		-14.598	0.000370356	-14.598	0.00419
		-14.679	0.000367752	-14.679	0.00405
		-14.759	0.000365211	-14.759	0.00391
		-14.839	0.000362754	-14.839	0.00379
		-14.92	0.00036036	-14.92	0.00366
		-15	0.00035805	-15	0.00355
