# Supplementary material for: Interplay between disorder and electronic correlations in compositionally complex alloys
Source: Nat Commun. 2024 Sep 12;15:7983. doi: 10.1038/s41467-024-52349-8 (PMC11393320; doi:10.1038/s41467-024-52349-8)
Supplement: Supplementary file 3 — Source Data [file 41467_2024_52349_MOESM3_ESM.zip › Source Data F2c - bandstructure LDA.xlsx]

## Sheet: Subfigure (c)
	Eenergy (eV) / k vector	0	0.0118	0.0235	0.0353	0.0471	0.0588	0.0706	0.0824	0.0941	0.1059	0.1176	0.1294	0.1412	0.1529	0.1647	0.1765	0.1882	0.2	0.2118	0.2235	0.2353	0.2471	0.2588	0.2706	0.2824	0.2941	0.3059	0.3176	0.3294	0.3412	0.3529	0.3647	0.3765	0.3882	0.4	0.4118	0.4235	0.4353	0.4471	0.4588	0.4706	0.4824	0.4941	0.5059	0.5176	0.5294	0.5412	0.5529
	-14.9995	0.00504	0.00504	0.00504	0.00504	0.00504	0.00504	0.00505	0.00505	0.00505	0.00505	0.00506	0.00506	0.00506	0.00507	0.00507	0.00508	0.00508	0.00509	0.0051	0.0051	0.00511	0.00512	0.00513	0.00514	0.00515	0.00516	0.00517	0.00519	0.0052	0.00521	0.00523	0.00524	0.00526	0.00528	0.0053	0.00532	0.00534	0.00536	0.00538	0.0054	0.00543	0.00545	0.00548	0.00551	0.00554	0.00557	0.0056	0.00563
	-14.9494	0.00507	0.00507	0.00507	0.00507	0.00507	0.00507	0.00508	0.00508	0.00508	0.00508	0.00509	0.00509	0.00509	0.0051	0.0051	0.00511	0.00512	0.00512	0.00513	0.00514	0.00514	0.00515	0.00516	0.00517	0.00518	0.00519	0.00521	0.00522	0.00523	0.00525	0.00526	0.00528	0.00529	0.00531	0.00533	0.00535	0.00537	0.00539	0.00542	0.00544	0.00546	0.00549	0.00552	0.00555	0.00557	0.0056	0.00564	0.00567
	-14.8993	0.0051	0.0051	0.0051	0.0051	0.0051	0.00511	0.00511	0.00511	0.00511	0.00511	0.00512	0.00512	0.00513	0.00513	0.00514	0.00514	0.00515	0.00515	0.00516	0.00517	0.00518	0.00518	0.00519	0.0052	0.00521	0.00523	0.00524	0.00525	0.00526	0.00528	0.00529	0.00531	0.00533	0.00535	0.00537	0.00539	0.00541	0.00543	0.00545	0.00548	0.0055	0.00553	0.00555	0.00558	0.00561	0.00564	0.00567	0.00571
	-14.8492	0.00513	0.00513	0.00513	0.00513	0.00514	0.00514	0.00514	0.00514	0.00514	0.00515	0.00515	0.00515	0.00516	0.00516	0.00517	0.00517	0.00518	0.00518	0.00519	0.0052	0.00521	0.00522	0.00523	0.00524	0.00525	0.00526	0.00527	0.00528	0.0053	0.00531	0.00533	0.00534	0.00536	0.00538	0.0054	0.00542	0.00544	0.00546	0.00549	0.00551	0.00554	0.00556	0.00559	0.00562	0.00565	0.00568	0.00571	0.00575
	-14.7991	0.00516	0.00516	0.00517	0.00517	0.00517	0.00517	0.00517	0.00517	0.00518	0.00518	0.00518	0.00518	0.00519	0.00519	0.0052	0.0052	0.00521	0.00522	0.00522	0.00523	0.00524	0.00525	0.00526	0.00527	0.00528	0.00529	0.0053	0.00532	0.00533	0.00535	0.00536	0.00538	0.0054	0.00541	0.00543	0.00545	0.00548	0.0055	0.00552	0.00555	0.00557	0.0056	0.00563	0.00566	0.00569	0.00572	0.00575	0.00579
	-14.749	0.0052	0.0052	0.0052	0.0052	0.0052	0.0052	0.0052	0.0052	0.00521	0.00521	0.00521	0.00522	0.00522	0.00523	0.00523	0.00524	0.00524	0.00525	0.00526	0.00526	0.00527	0.00528	0.00529	0.0053	0.00531	0.00532	0.00534	0.00535	0.00536	0.00538	0.0054	0.00541	0.00543	0.00545	0.00547	0.00549	0.00551	0.00554	0.00556	0.00559	0.00561	0.00564	0.00567	0.0057	0.00573	0.00576	0.00579	0.00583
	-14.6989	0.00523	0.00523	0.00523	0.00523	0.00523	0.00523	0.00523	0.00524	0.00524	0.00524	0.00525	0.00525	0.00525	0.00526	0.00526	0.00527	0.00528	0.00528	0.00529	0.0053	0.00531	0.00531	0.00532	0.00533	0.00535	0.00536	0.00537	0.00538	0.0054	0.00541	0.00543	0.00545	0.00547	0.00549	0.00551	0.00553	0.00555	0.00557	0.0056	0.00562	0.00565	0.00568	0.00571	0.00574	0.00577	0.0058	0.00583	0.00587
	-14.6488	0.00526	0.00526	0.00526	0.00526	0.00526	0.00527	0.00527	0.00527	0.00527	0.00528	0.00528	0.00528	0.00529	0.00529	0.0053	0.0053	0.00531	0.00532	0.00532	0.00533	0.00534	0.00535	0.00536	0.00537	0.00538	0.00539	0.0054	0.00542	0.00543	0.00545	0.00547	0.00548	0.0055	0.00552	0.00554	0.00556	0.00559	0.00561	0.00563	0.00566	0.00569	0.00572	0.00575	0.00578	0.00581	0.00584	0.00588	0.00591
	-14.5987	0.0053	0.0053	0.0053	0.0053	0.0053	0.0053	0.0053	0.0053	0.00531	0.00531	0.00531	0.00532	0.00532	0.00532	0.00533	0.00534	0.00534	0.00535	0.00536	0.00536	0.00537	0.00538	0.00539	0.0054	0.00541	0.00543	0.00544	0.00545	0.00547	0.00548	0.0055	0.00552	0.00554	0.00556	0.00558	0.0056	0.00562	0.00565	0.00567	0.0057	0.00573	0.00576	0.00579	0.00582	0.00585	0.00588	0.00592	0.00595
	-14.5486	0.00533	0.00533	0.00533	0.00533	0.00533	0.00533	0.00533	0.00534	0.00534	0.00534	0.00535	0.00535	0.00535	0.00536	0.00536	0.00537	0.00538	0.00538	0.00539	0.0054	0.00541	0.00542	0.00543	0.00544	0.00545	0.00546	0.00547	0.00549	0.0055	0.00552	0.00554	0.00555	0.00557	0.00559	0.00562	0.00564	0.00566	0.00569	0.00571	0.00574	0.00577	0.0058	0.00583	0.00586	0.00589	0.00593	0.00596	0.006
	-14.4985	0.00536	0.00536	0.00536	0.00536	0.00537	0.00537	0.00537	0.00537	0.00537	0.00538	0.00538	0.00538	0.00539	0.00539	0.0054	0.0054	0.00541	0.00542	0.00543	0.00543	0.00544	0.00545	0.00546	0.00547	0.00548	0.0055	0.00551	0.00552	0.00554	0.00556	0.00557	0.00559	0.00561	0.00563	0.00565	0.00568	0.0057	0.00572	0.00575	0.00578	0.00581	0.00584	0.00587	0.0059	0.00593	0.00597	0.006	0.00604
	-14.4484	0.0054	0.0054	0.0054	0.0054	0.0054	0.0054	0.0054	0.00541	0.00541	0.00541	0.00541	0.00542	0.00542	0.00543	0.00543	0.00544	0.00544	0.00545	0.00546	0.00547	0.00548	0.00549	0.0055	0.00551	0.00552	0.00553	0.00555	0.00556	0.00558	0.00559	0.00561	0.00563	0.00565	0.00567	0.00569	0.00571	0.00574	0.00576	0.00579	0.00582	0.00585	0.00588	0.00591	0.00594	0.00598	0.00601	0.00605	0.00609
	-14.3983	0.00543	0.00543	0.00543	0.00543	0.00544	0.00544	0.00544	0.00544	0.00544	0.00545	0.00545	0.00545	0.00546	0.00546	0.00547	0.00547	0.00548	0.00549	0.0055	0.0055	0.00551	0.00552	0.00553	0.00554	0.00556	0.00557	0.00558	0.0056	0.00561	0.00563	0.00565	0.00567	0.00569	0.00571	0.00573	0.00575	0.00578	0.0058	0.00583	0.00586	0.00589	0.00592	0.00595	0.00598	0.00602	0.00605	0.00609	0.00613
	-14.3482	0.00546	0.00546	0.00546	0.00547	0.00547	0.00548	0.00548	0.00548	0.00548	0.00548	0.00548	0.00549	0.0055	0.0055	0.0055	0.00551	0.00552	0.00552	0.00554	0.00554	0.00554	0.00556	0.00557	0.00558	0.0056	0.0056	0.00562	0.00564	0.00565	0.00566	0.00568	0.0057	0.00572	0.00574	0.00576	0.0058	0.00582	0.00584	0.00587	0.0059	0.00592	0.00596	0.006	0.00602	0.00606	0.0061	0.00614	0.00618
	-14.2981	0.005	0.005	0.005	0.005	0.005	0.005	0.005	0.005	0.005	0.005	0.005	0.005	0.005	0.005	0.005	0.005	0.005	0.005	0.005	0.005	0.005	0.005	0.005	0.005	0.005	0.005	0.005	0.005	0.005	0.005	0.005	0.006	0.006	0.006	0.006	0.006	0.006	0.006	0.006	0.006	0.006	0.006	0.006	0.006	0.006	0.006	0.006	0.006
	-14.248	0.0055	0.0055	0.0055	0.0055	0.0055	0.0055	0.0055	0.0055	0.0055	0.0055	0.0055	0.0055	0.0056	0.0056	0.0056	0.0056	0.0056	0.0056	0.0056	0.0056	0.0056	0.0056	0.0057	0.0057	0.0057	0.0057	0.0057	0.0057	0.0057	0.0057	0.0057	0.0058	0.0058	0.0058	0.0059	0.0059	0.0059	0.0059	0.0059	0.006	0.006	0.0061	0.0061	0.0061	0.0061	0.0062	0.0062	0.0063
	-14.1979	0.00558	0.00558	0.00558	0.00558	0.00558	0.00558	0.00558	0.00558	0.00559	0.00559	0.0056	0.0056	0.0056	0.00561	0.00561	0.00562	0.00563	0.00563	0.00564	0.00565	0.00566	0.00567	0.00568	0.00569	0.00571	0.00572	0.00573	0.00575	0.00577	0.00578	0.0058	0.00582	0.00584	0.00586	0.00589	0.00591	0.00594	0.00597	0.006	0.00602	0.00606	0.00609	0.00612	0.00616	0.0062	0.00624	0.00628	0.00632
	-14.1478	0.00561	0.00561	0.00561	0.00561	0.00562	0.00562	0.00562	0.00562	0.00562	0.00563	0.00563	0.00564	0.00564	0.00565	0.00565	0.00566	0.00567	0.00567	0.00568	0.00569	0.0057	0.00571	0.00572	0.00573	0.00574	0.00576	0.00577	0.00579	0.0058	0.00582	0.00584	0.00586	0.00588	0.0059	0.00593	0.00595	0.00598	0.00601	0.00604	0.00607	0.0061	0.00613	0.00617	0.00621	0.00624	0.00628	0.00633	0.00637
	-14.0977	0.00565	0.00565	0.00565	0.00565	0.00565	0.00566	0.00566	0.00566	0.00566	0.00567	0.00567	0.00567	0.00568	0.00568	0.00569	0.0057	0.0057	0.00571	0.00572	0.00573	0.00574	0.00575	0.00576	0.00577	0.00578	0.0058	0.00581	0.00583	0.00585	0.00586	0.00588	0.0059	0.00592	0.00595	0.00597	0.006	0.00602	0.00605	0.00608	0.00611	0.00614	0.00618	0.00622	0.00625	0.00629	0.00633	0.00637	0.00642
	-14.0476	0.00569	0.00569	0.00569	0.00569	0.00569	0.00569	0.0057	0.0057	0.0057	0.0057	0.00571	0.00571	0.00572	0.00572	0.00573	0.00573	0.00574	0.00575	0.00576	0.00577	0.00578	0.00579	0.0058	0.00581	0.00582	0.00584	0.00585	0.00587	0.00589	0.0059	0.00592	0.00594	0.00597	0.00599	0.00601	0.00604	0.00607	0.0061	0.00613	0.00616	0.00619	0.00623	0.00626	0.0063	0.00634	0.00638	0.00642	0.00647
	-13.9975	0.00573	0.00573	0.00573	0.00573	0.00573	0.00573	0.00573	0.00574	0.00574	0.00574	0.00575	0.00575	0.00576	0.00576	0.00577	0.00577	0.00578	0.00579	0.0058	0.00581	0.00582	0.00583	0.00584	0.00585	0.00586	0.00588	0.00589	0.00591	0.00593	0.00594	0.00596	0.00599	0.00601	0.00603	0.00606	0.00608	0.00611	0.00614	0.00617	0.0062	0.00624	0.00627	0.00631	0.00635	0.00639	0.00643	0.00647	0.00652
	-13.9474	0.00577	0.00577	0.00577	0.00577	0.00577	0.00577	0.00577	0.00578	0.00578	0.00578	0.00579	0.00579	0.0058	0.0058	0.00581	0.00581	0.00582	0.00583	0.00584	0.00585	0.00586	0.00587	0.00588	0.00589	0.0059	0.00592	0.00593	0.00595	0.00597	0.00599	0.00601	0.00603	0.00605	0.00607	0.0061	0.00613	0.00615	0.00618	0.00622	0.00625	0.00628	0.00632	0.00636	0.0064	0.00644	0.00648	0.00652	0.00657
	-13.8973	0.00581	0.00581	0.00581	0.00581	0.00581	0.00581	0.00581	0.00582	0.00582	0.00582	0.00583	0.00583	0.00584	0.00584	0.00585	0.00585	0.00586	0.00587	0.00588	0.00589	0.0059	0.00591	0.00592	0.00593	0.00594	0.00596	0.00597	0.00599	0.00601	0.00603	0.00605	0.00607	0.00609	0.00612	0.00614	0.00617	0.0062	0.00623	0.00626	0.00629	0.00633	0.00637	0.0064	0.00644	0.00649	0.00653	0.00657	0.00662
	-13.8472	0.00585	0.00585	0.00585	0.00585	0.00585	0.00585	0.00585	0.00586	0.00586	0.00586	0.00587	0.00587	0.00588	0.00588	0.00589	0.00589	0.0059	0.00591	0.00592	0.00593	0.00594	0.00595	0.00596	0.00597	0.00599	0.006	0.00602	0.00603	0.00605	0.00607	0.00609	0.00611	0.00614	0.00616	0.00619	0.00622	0.00624	0.00628	0.00631	0.00634	0.00638	0.00641	0.00645	0.00649	0.00654	0.00658	0.00663	0.00667
	-13.7971	0.00589	0.00589	0.00589	0.00589	0.00589	0.00589	0.0059	0.0059	0.0059	0.0059	0.00591	0.00591	0.00592	0.00592	0.00593	0.00593	0.00594	0.00595	0.00596	0.00597	0.00598	0.00599	0.006	0.00601	0.00603	0.00604	0.00606	0.00608	0.00609	0.00611	0.00614	0.00616	0.00618	0.00621	0.00623	0.00626	0.00629	0.00632	0.00635	0.00639	0.00642	0.00646	0.0065	0.00654	0.00659	0.00663	0.00668	0.00673
	-13.747	0.00593	0.00593	0.00593	0.00593	0.00593	0.00593	0.00594	0.00594	0.00594	0.00595	0.00595	0.00595	0.00596	0.00596	0.00597	0.00598	0.00598	0.00599	0.006	0.00601	0.00602	0.00603	0.00604	0.00606	0.00607	0.00609	0.0061	0.00612	0.00614	0.00616	0.00618	0.0062	0.00623	0.00625	0.00628	0.00631	0.00634	0.00637	0.0064	0.00644	0.00647	0.00651	0.00655	0.0066	0.00664	0.00669	0.00673	0.00678
	-13.6969	0.00597	0.00597	0.00597	0.00597	0.00597	0.00598	0.00598	0.00598	0.00598	0.00599	0.00599	0.006	0.006	0.00601	0.00601	0.00602	0.00603	0.00603	0.00604	0.00605	0.00606	0.00607	0.00609	0.0061	0.00611	0.00613	0.00615	0.00616	0.00618	0.0062	0.00622	0.00625	0.00627	0.0063	0.00632	0.00635	0.00638	0.00642	0.00645	0.00649	0.00652	0.00656	0.0066	0.00665	0.00669	0.00674	0.00679	0.00684
	-13.6468	0.00601	0.00601	0.00601	0.00602	0.00602	0.00602	0.00602	0.00602	0.00603	0.00603	0.00603	0.00604	0.00604	0.00605	0.00605	0.00606	0.00607	0.00608	0.00609	0.0061	0.00611	0.00612	0.00613	0.00614	0.00616	0.00617	0.00619	0.00621	0.00623	0.00625	0.00627	0.00629	0.00632	0.00634	0.00637	0.0064	0.00643	0.00647	0.0065	0.00654	0.00657	0.00661	0.00666	0.0067	0.00675	0.00679	0.00684	0.00689
	-13.5967	0.00606	0.00606	0.00606	0.00606	0.00606	0.00606	0.00606	0.00607	0.00607	0.00607	0.00608	0.00608	0.00609	0.00609	0.0061	0.0061	0.00611	0.00612	0.00613	0.00614	0.00615	0.00616	0.00617	0.00619	0.0062	0.00622	0.00624	0.00625	0.00627	0.00629	0.00632	0.00634	0.00636	0.00639	0.00642	0.00645	0.00648	0.00651	0.00655	0.00659	0.00663	0.00667	0.00671	0.00675	0.0068	0.00685	0.0069	0.00695
	-13.5466	0.0061	0.0061	0.0061	0.0061	0.0061	0.00611	0.00611	0.00611	0.00611	0.00612	0.00612	0.00613	0.00613	0.00614	0.00614	0.00615	0.00616	0.00616	0.00617	0.00618	0.00619	0.00621	0.00622	0.00623	0.00625	0.00626	0.00628	0.0063	0.00632	0.00634	0.00636	0.00639	0.00641	0.00644	0.00647	0.0065	0.00653	0.00656	0.0066	0.00664	0.00668	0.00672	0.00676	0.00681	0.00686	0.0069	0.00696	0.00701
	-13.4965	0.00614	0.00615	0.00615	0.00615	0.00615	0.00615	0.00615	0.00615	0.00616	0.00616	0.00616	0.00617	0.00617	0.00618	0.00619	0.00619	0.0062	0.00621	0.00622	0.00623	0.00624	0.00625	0.00626	0.00628	0.00629	0.00631	0.00633	0.00635	0.00637	0.00639	0.00641	0.00643	0.00646	0.00649	0.00652	0.00655	0.00658	0.00662	0.00665	0.00669	0.00673	0.00677	0.00682	0.00686	0.00691	0.00696	0.00701	0.00707
	-13.4464	0.00619	0.00619	0.00619	0.00619	0.00619	0.00619	0.0062	0.0062	0.0062	0.00621	0.00621	0.00621	0.00622	0.00623	0.00623	0.00624	0.00625	0.00625	0.00626	0.00627	0.00629	0.0063	0.00631	0.00632	0.00634	0.00636	0.00637	0.00639	0.00641	0.00643	0.00646	0.00648	0.00651	0.00654	0.00657	0.0066	0.00663	0.00667	0.0067	0.00674	0.00678	0.00683	0.00687	0.00692	0.00697	0.00702	0.00707	0.00713
	-13.3963	0.00623	0.00624	0.00624	0.00624	0.00624	0.00624	0.00624	0.00624	0.00625	0.00625	0.00626	0.00626	0.00627	0.00627	0.00628	0.00628	0.00629	0.0063	0.00631	0.00632	0.00633	0.00634	0.00636	0.00637	0.00639	0.0064	0.00642	0.00644	0.00646	0.00648	0.00651	0.00653	0.00656	0.00659	0.00662	0.00665	0.00668	0.00672	0.00676	0.0068	0.00684	0.00688	0.00693	0.00698	0.00703	0.00708	0.00713	0.00719
	-13.3462	0.00628	0.00628	0.00628	0.00628	0.00628	0.00629	0.00629	0.00629	0.00629	0.0063	0.0063	0.00631	0.00631	0.00632	0.00632	0.00633	0.00634	0.00635	0.00636	0.00637	0.00638	0.00639	0.0064	0.00642	0.00643	0.00645	0.00647	0.00649	0.00651	0.00653	0.00656	0.00658	0.00661	0.00664	0.00667	0.0067	0.00674	0.00677	0.00681	0.00685	0.00689	0.00694	0.00698	0.00703	0.00708	0.00714	0.00719	0.00725
	-13.2961	0.00633	0.00633	0.00633	0.00633	0.00633	0.00633	0.00633	0.00634	0.00634	0.00634	0.00635	0.00635	0.00636	0.00636	0.00637	0.00638	0.00639	0.00639	0.0064	0.00642	0.00643	0.00644	0.00645	0.00647	0.00648	0.0065	0.00652	0.00654	0.00656	0.00658	0.00661	0.00663	0.00666	0.00669	0.00672	0.00675	0.00679	0.00683	0.00686	0.00691	0.00695	0.00699	0.00704	0.00709	0.00714	0.0072	0.00726	0.00732
	-13.246	0.00638	0.00638	0.00638	0.00638	0.00638	0.00638	0.00638	0.00639	0.00639	0.00639	0.0064	0.0064	0.00641	0.00641	0.00642	0.00643	0.00643	0.00644	0.00645	0.00646	0.00647	0.00649	0.0065	0.00652	0.00653	0.00655	0.00657	0.00659	0.00661	0.00663	0.00666	0.00668	0.00671	0.00674	0.00677	0.00681	0.00684	0.00688	0.00692	0.00696	0.00701	0.00705	0.0071	0.00715	0.00721	0.00726	0.00732	0.00738
	-13.1959	0.00642	0.00642	0.00642	0.00643	0.00643	0.00643	0.00643	0.00643	0.00644	0.00644	0.00644	0.00645	0.00645	0.00646	0.00647	0.00647	0.00648	0.00649	0.0065	0.00651	0.00652	0.00654	0.00655	0.00657	0.00658	0.0066	0.00662	0.00664	0.00666	0.00668	0.00671	0.00674	0.00676	0.00679	0.00683	0.00686	0.0069	0.00693	0.00698	0.00702	0.00706	0.00711	0.00716	0.00721	0.00727	0.00732	0.00738	0.00745
	-13.1458	0.00647	0.00647	0.00647	0.00647	0.00648	0.00648	0.00648	0.00648	0.00649	0.00649	0.00649	0.0065	0.0065	0.00651	0.00652	0.00652	0.00653	0.00654	0.00655	0.00656	0.00657	0.00659	0.0066	0.00662	0.00663	0.00665	0.00667	0.00669	0.00671	0.00674	0.00676	0.00679	0.00682	0.00685	0.00688	0.00692	0.00695	0.00699	0.00703	0.00708	0.00712	0.00717	0.00722	0.00727	0.00733	0.00739	0.00745	0.00751
	-13.0957	0.00652	0.00652	0.00652	0.00652	0.00652	0.00653	0.00653	0.00653	0.00653	0.00654	0.00654	0.00655	0.00655	0.00656	0.00657	0.00657	0.00658	0.00659	0.0066	0.00661	0.00662	0.00664	0.00665	0.00667	0.00668	0.0067	0.00672	0.00674	0.00676	0.00679	0.00681	0.00684	0.00687	0.0069	0.00694	0.00697	0.00701	0.00705	0.00709	0.00713	0.00718	0.00723	0.00728	0.00734	0.00739	0.00745	0.00751	0.00758
	-13.0456	0.00657	0.00657	0.00657	0.00657	0.00657	0.00658	0.00658	0.00658	0.00658	0.00659	0.00659	0.0066	0.0066	0.00661	0.00662	0.00662	0.00663	0.00664	0.00665	0.00666	0.00667	0.00669	0.0067	0.00672	0.00673	0.00675	0.00677	0.00679	0.00682	0.00684	0.00687	0.0069	0.00693	0.00696	0.00699	0.00703	0.00707	0.00711	0.00715	0.00719	0.00724	0.00729	0.00734	0.0074	0.00746	0.00752	0.00758	0.00765
	-12.9955	0.00662	0.00662	0.00662	0.00662	0.00663	0.00663	0.00663	0.00663	0.00664	0.00664	0.00664	0.00665	0.00665	0.00666	0.00667	0.00668	0.00668	0.00669	0.0067	0.00671	0.00673	0.00674	0.00675	0.00677	0.00679	0.00681	0.00683	0.00685	0.00687	0.0069	0.00692	0.00695	0.00698	0.00701	0.00705	0.00708	0.00712	0.00716	0.00721	0.00725	0.0073	0.00735	0.00741	0.00746	0.00752	0.00759	0.00765	0.00772
	-12.9454	0.00667	0.00667	0.00668	0.00668	0.00668	0.00668	0.00668	0.00668	0.00669	0.00669	0.0067	0.0067	0.00671	0.00671	0.00672	0.00673	0.00674	0.00675	0.00676	0.00677	0.00678	0.00679	0.00681	0.00682	0.00684	0.00686	0.00688	0.0069	0.00693	0.00695	0.00698	0.00701	0.00704	0.00707	0.00711	0.00714	0.00718	0.00722	0.00727	0.00732	0.00736	0.00742	0.00747	0.00753	0.00759	0.00765	0.00772	0.00779
	-12.8953	0.00673	0.00673	0.00673	0.00673	0.00673	0.00673	0.00673	0.00674	0.00674	0.00674	0.00675	0.00675	0.00676	0.00677	0.00677	0.00678	0.00679	0.0068	0.00681	0.00682	0.00683	0.00685	0.00686	0.00688	0.0069	0.00691	0.00693	0.00696	0.00698	0.00701	0.00703	0.00706	0.00709	0.00713	0.00716	0.0072	0.00724	0.00728	0.00733	0.00738	0.00743	0.00748	0.00754	0.0076	0.00766	0.00772	0.00779	0.00786
	-12.8452	0.00678	0.00678	0.00678	0.00678	0.00678	0.00678	0.00679	0.00679	0.00679	0.0068	0.0068	0.00681	0.00681	0.00682	0.00683	0.00683	0.00684	0.00685	0.00686	0.00687	0.00689	0.0069	0.00692	0.00693	0.00695	0.00697	0.00699	0.00701	0.00704	0.00706	0.00709	0.00712	0.00715	0.00719	0.00722	0.00726	0.0073	0.00735	0.00739	0.00744	0.00749	0.00755	0.0076	0.00766	0.00773	0.00779	0.00786	0.00793
	-12.7951	0.00683	0.00683	0.00683	0.00684	0.00684	0.00684	0.00684	0.00684	0.00685	0.00685	0.00686	0.00686	0.00687	0.00687	0.00688	0.00689	0.0069	0.00691	0.00692	0.00693	0.00694	0.00696	0.00697	0.00699	0.00701	0.00703	0.00705	0.00707	0.00709	0.00712	0.00715	0.00718	0.00721	0.00725	0.00728	0.00732	0.00736	0.00741	0.00746	0.0075	0.00756	0.00761	0.00767	0.00773	0.0078	0.00786	0.00793	0.00801
	-12.745	0.00689	0.00689	0.00689	0.00689	0.00689	0.00689	0.0069	0.0069	0.0069	0.00691	0.00691	0.00692	0.00692	0.00693	0.00693	0.00694	0.00695	0.00696	0.00697	0.00698	0.007	0.00701	0.00703	0.00704	0.00706	0.00708	0.0071	0.00713	0.00715	0.00718	0.00721	0.00724	0.00727	0.00731	0.00734	0.00738	0.00743	0.00747	0.00752	0.00757	0.00762	0.00768	0.00774	0.0078	0.00787	0.00794	0.00801	0.00808
	-12.6949	0.00694	0.00694	0.00694	0.00695	0.00695	0.00695	0.00695	0.00695	0.00696	0.00696	0.00697	0.00697	0.00698	0.00698	0.00699	0.007	0.00701	0.00702	0.00703	0.00704	0.00705	0.00707	0.00708	0.0071	0.00712	0.00714	0.00716	0.00719	0.00721	0.00724	0.00727	0.0073	0.00733	0.00737	0.00741	0.00745	0.00749	0.00754	0.00758	0.00764	0.00769	0.00775	0.00781	0.00787	0.00794	0.00801	0.00808	0.00816
	-12.6448	0.007	0.007	0.007	0.007	0.007	0.00701	0.00701	0.00701	0.00701	0.00702	0.00702	0.00703	0.00703	0.00704	0.00705	0.00706	0.00706	0.00707	0.00709	0.0071	0.00711	0.00713	0.00714	0.00716	0.00718	0.0072	0.00722	0.00724	0.00727	0.0073	0.00733	0.00736	0.00739	0.00743	0.00747	0.00751	0.00755	0.0076	0.00765	0.0077	0.00776	0.00782	0.00788	0.00795	0.00801	0.00809	0.00816	0.00824
	-12.5947	0.00706	0.00706	0.00706	0.00706	0.00706	0.00706	0.00707	0.00707	0.00707	0.00708	0.00708	0.00709	0.00709	0.0071	0.00711	0.00711	0.00712	0.00713	0.00714	0.00716	0.00717	0.00718	0.0072	0.00722	0.00724	0.00726	0.00728	0.0073	0.00733	0.00736	0.00739	0.00742	0.00746	0.00749	0.00753	0.00758	0.00762	0.00767	0.00772	0.00777	0.00783	0.00789	0.00795	0.00802	0.00809	0.00816	0.00824	0.00832
	-12.5446	0.00712	0.00712	0.00712	0.00712	0.00712	0.00712	0.00712	0.00713	0.00713	0.00713	0.00714	0.00714	0.00715	0.00716	0.00716	0.00717	0.00718	0.00719	0.0072	0.00722	0.00723	0.00724	0.00726	0.00728	0.0073	0.00732	0.00734	0.00737	0.00739	0.00742	0.00745	0.00748	0.00752	0.00756	0.0076	0.00764	0.00769	0.00774	0.00779	0.00784	0.0079	0.00796	0.00803	0.00809	0.00817	0.00824	0.00832	0.0084
	-12.4945	0.00718	0.00718	0.00718	0.00718	0.00718	0.00718	0.00718	0.00719	0.00719	0.00719	0.0072	0.0072	0.00721	0.00722	0.00722	0.00723	0.00724	0.00725	0.00726	0.00728	0.00729	0.0073	0.00732	0.00734	0.00736	0.00738	0.0074	0.00743	0.00745	0.00748	0.00751	0.00755	0.00758	0.00762	0.00766	0.00771	0.00775	0.0078	0.00786	0.00791	0.00797	0.00803	0.0081	0.00817	0.00824	0.00832	0.0084	0.00849
	-12.4444	0.00724	0.00724	0.00724	0.00724	0.00724	0.00724	0.00724	0.00725	0.00725	0.00725	0.00726	0.00726	0.00727	0.00728	0.00728	0.00729	0.0073	0.00731	0.00732	0.00734	0.00735	0.00737	0.00738	0.0074	0.00742	0.00744	0.00747	0.00749	0.00752	0.00755	0.00758	0.00761	0.00765	0.00769	0.00773	0.00778	0.00782	0.00787	0.00793	0.00798	0.00805	0.00811	0.00818	0.00825	0.00832	0.0084	0.00848	0.00857
	-12.3943	0.0073	0.0073	0.0073	0.0073	0.0073	0.0073	0.0073	0.00731	0.00731	0.00731	0.00732	0.00732	0.00733	0.00734	0.00734	0.00735	0.00736	0.00737	0.00738	0.0074	0.00741	0.00743	0.00744	0.00746	0.00748	0.0075	0.00753	0.00755	0.00758	0.00761	0.00764	0.00768	0.00772	0.00776	0.0078	0.00784	0.00789	0.00794	0.008	0.00806	0.00812	0.00818	0.00825	0.00833	0.0084	0.00848	0.00857	0.00866
	-12.3442	0.00736	0.00736	0.00736	0.00736	0.00736	0.00736	0.00737	0.00737	0.00737	0.00738	0.00738	0.00739	0.00739	0.0074	0.00741	0.00742	0.00742	0.00744	0.00745	0.00746	0.00747	0.00749	0.00751	0.00753	0.00755	0.00757	0.00759	0.00762	0.00765	0.00768	0.00771	0.00775	0.00778	0.00782	0.00787	0.00791	0.00796	0.00802	0.00807	0.00813	0.0082	0.00826	0.00833	0.00841	0.00849	0.00857	0.00865	0.00875
	-12.2941	0.00742	0.00742	0.00742	0.00742	0.00742	0.00743	0.00743	0.00743	0.00743	0.00744	0.00744	0.00745	0.00746	0.00746	0.00747	0.00748	0.00749	0.0075	0.00751	0.00752	0.00754	0.00755	0.00757	0.00759	0.00761	0.00763	0.00766	0.00769	0.00771	0.00775	0.00778	0.00781	0.00785	0.00789	0.00794	0.00799	0.00804	0.00809	0.00815	0.00821	0.00827	0.00834	0.00841	0.00849	0.00857	0.00865	0.00874	0.00883
	-12.244	0.00748	0.00748	0.00749	0.00749	0.00749	0.00749	0.00749	0.0075	0.0075	0.0075	0.00751	0.00751	0.00752	0.00753	0.00753	0.00754	0.00755	0.00756	0.00758	0.00759	0.0076	0.00762	0.00764	0.00766	0.00768	0.0077	0.00773	0.00775	0.00778	0.00781	0.00785	0.00788	0.00792	0.00797	0.00801	0.00806	0.00811	0.00816	0.00822	0.00828	0.00835	0.00842	0.00849	0.00857	0.00865	0.00874	0.00883	0.00893
	-12.1939	0.00755	0.00755	0.00755	0.00755	0.00755	0.00756	0.00756	0.00756	0.00756	0.00757	0.00757	0.00758	0.00758	0.00759	0.0076	0.00761	0.00762	0.00763	0.00764	0.00765	0.00767	0.00769	0.0077	0.00772	0.00774	0.00777	0.00779	0.00782	0.00785	0.00788	0.00792	0.00795	0.00799	0.00804	0.00808	0.00813	0.00818	0.00824	0.0083	0.00836	0.00843	0.0085	0.00858	0.00866	0.00874	0.00883	0.00892	0.00902
	-12.1438	0.00762	0.00762	0.00762	0.00762	0.00762	0.00762	0.00762	0.00763	0.00763	0.00763	0.00764	0.00764	0.00765	0.00766	0.00767	0.00767	0.00768	0.0077	0.00771	0.00772	0.00774	0.00775	0.00777	0.00779	0.00781	0.00784	0.00786	0.00789	0.00792	0.00795	0.00799	0.00803	0.00807	0.00811	0.00816	0.00821	0.00826	0.00832	0.00838	0.00844	0.00851	0.00858	0.00866	0.00874	0.00883	0.00892	0.00901	0.00911
	-12.0937	0.00768	0.00768	0.00768	0.00768	0.00769	0.00769	0.00769	0.00769	0.0077	0.0077	0.00771	0.00771	0.00772	0.00772	0.00773	0.00774	0.00775	0.00776	0.00778	0.00779	0.0078	0.00782	0.00784	0.00786	0.00788	0.00791	0.00793	0.00796	0.00799	0.00802	0.00806	0.0081	0.00814	0.00818	0.00823	0.00828	0.00834	0.0084	0.00846	0.00852	0.00859	0.00867	0.00875	0.00883	0.00892	0.00901	0.00911	0.00921
	-12.0436	0.00775	0.00775	0.00775	0.00775	0.00775	0.00776	0.00776	0.00776	0.00776	0.00777	0.00777	0.00778	0.00779	0.00779	0.0078	0.00781	0.00782	0.00783	0.00784	0.00786	0.00787	0.00789	0.00791	0.00793	0.00795	0.00798	0.008	0.00803	0.00806	0.0081	0.00813	0.00817	0.00821	0.00826	0.00831	0.00836	0.00842	0.00848	0.00854	0.00861	0.00868	0.00875	0.00883	0.00892	0.00901	0.0091	0.0092	0.00931
	-11.9935	0.00782	0.00782	0.00782	0.00782	0.00782	0.00783	0.00783	0.00783	0.00783	0.00784	0.00784	0.00785	0.00786	0.00786	0.00787	0.00788	0.00789	0.0079	0.00791	0.00793	0.00794	0.00796	0.00798	0.008	0.00802	0.00805	0.00807	0.0081	0.00814	0.00817	0.00821	0.00825	0.00829	0.00834	0.00839	0.00844	0.0085	0.00856	0.00862	0.00869	0.00876	0.00884	0.00892	0.00901	0.0091	0.0092	0.0093	0.00941
	-11.9434	0.00789	0.00789	0.00789	0.00789	0.00789	0.0079	0.0079	0.0079	0.0079	0.00791	0.00791	0.00792	0.00793	0.00793	0.00794	0.00795	0.00796	0.00797	0.00798	0.008	0.00802	0.00803	0.00805	0.00807	0.0081	0.00812	0.00815	0.00818	0.00821	0.00824	0.00828	0.00832	0.00837	0.00841	0.00846	0.00852	0.00858	0.00864	0.00871	0.00878	0.00885	0.00893	0.00901	0.0091	0.0092	0.0093	0.0094	0.00951
	-11.8933	0.00796	0.00796	0.00796	0.00796	0.00797	0.00797	0.00797	0.00797	0.00798	0.00798	0.00799	0.00799	0.008	0.008	0.00801	0.00802	0.00803	0.00804	0.00806	0.00807	0.00809	0.00811	0.00812	0.00815	0.00817	0.00819	0.00822	0.00825	0.00829	0.00832	0.00836	0.0084	0.00845	0.00849	0.00855	0.0086	0.00866	0.00872	0.00879	0.00886	0.00894	0.00902	0.00911	0.0092	0.00929	0.0094	0.0095	0.00962
	-11.8432	0.00803	0.00803	0.00804	0.00804	0.00804	0.00804	0.00804	0.00805	0.00805	0.00805	0.00806	0.00806	0.00807	0.00808	0.00809	0.0081	0.00811	0.00812	0.00813	0.00815	0.00816	0.00818	0.0082	0.00822	0.00824	0.00827	0.0083	0.00833	0.00836	0.0084	0.00844	0.00848	0.00853	0.00857	0.00863	0.00868	0.00874	0.00881	0.00888	0.00895	0.00903	0.00911	0.0092	0.00929	0.00939	0.0095	0.00961	0.00973
	-11.7931	0.00811	0.00811	0.00811	0.00811	0.00811	0.00811	0.00812	0.00812	0.00812	0.00813	0.00813	0.00814	0.00814	0.00815	0.00816	0.00817	0.00818	0.00819	0.00821	0.00822	0.00824	0.00825	0.00827	0.0083	0.00832	0.00835	0.00838	0.00841	0.00844	0.00848	0.00852	0.00856	0.00861	0.00866	0.00871	0.00877	0.00883	0.0089	0.00897	0.00904	0.00912	0.00921	0.0093	0.00939	0.00949	0.0096	0.00972	0.00983
	-11.743	0.00818	0.00818	0.00818	0.00819	0.00819	0.00819	0.00819	0.00819	0.0082	0.0082	0.00821	0.00821	0.00822	0.00823	0.00824	0.00824	0.00826	0.00827	0.00828	0.0083	0.00831	0.00833	0.00835	0.00837	0.0084	0.00842	0.00845	0.00849	0.00852	0.00856	0.0086	0.00864	0.00869	0.00874	0.00879	0.00885	0.00892	0.00898	0.00906	0.00913	0.00922	0.0093	0.00939	0.00949	0.0096	0.00971	0.00982	0.00995
	-11.6929	0.00826	0.00826	0.00826	0.00826	0.00826	0.00827	0.00827	0.00827	0.00827	0.00828	0.00828	0.00829	0.0083	0.0083	0.00831	0.00832	0.00833	0.00834	0.00836	0.00837	0.00839	0.00841	0.00843	0.00845	0.00848	0.0085	0.00853	0.00857	0.0086	0.00864	0.00868	0.00872	0.00877	0.00882	0.00888	0.00894	0.00901	0.00907	0.00915	0.00923	0.00931	0.0094	0.00949	0.0096	0.0097	0.00982	0.00993	0.01006
	-11.6428	0.00834	0.00834	0.00834	0.00834	0.00834	0.00834	0.00835	0.00835	0.00835	0.00836	0.00836	0.00837	0.00837	0.00838	0.00839	0.0084	0.00841	0.00842	0.00844	0.00845	0.00847	0.00849	0.00851	0.00853	0.00856	0.00858	0.00861	0.00865	0.00868	0.00872	0.00876	0.00881	0.00886	0.00891	0.00897	0.00903	0.0091	0.00917	0.00924	0.00932	0.00941	0.0095	0.0096	0.0097	0.00981	0.00992	0.01005	0.01018
	-11.5928	0.00842	0.00842	0.00842	0.00842	0.00842	0.00842	0.00843	0.00843	0.00843	0.00844	0.00844	0.00845	0.00845	0.00846	0.00847	0.00848	0.00849	0.0085	0.00852	0.00853	0.00855	0.00857	0.00859	0.00861	0.00864	0.00867	0.0087	0.00873	0.00877	0.00881	0.00885	0.0089	0.00895	0.009	0.00906	0.00912	0.00919	0.00926	0.00934	0.00942	0.00951	0.0096	0.0097	0.00981	0.00992	0.01004	0.01016	0.0103
	-11.5427	0.0085	0.0085	0.0085	0.0085	0.0085	0.0085	0.00851	0.00851	0.00851	0.00852	0.00852	0.00853	0.00853	0.00854	0.00855	0.00856	0.00857	0.00858	0.0086	0.00861	0.00863	0.00865	0.00867	0.0087	0.00872	0.00875	0.00878	0.00881	0.00885	0.00889	0.00894	0.00898	0.00903	0.00909	0.00915	0.00921	0.00928	0.00935	0.00943	0.00952	0.00961	0.0097	0.00981	0.00991	0.01003	0.01015	0.01028	0.01042
	-11.4925	0.00858	0.00858	0.00858	0.00858	0.00858	0.00859	0.00859	0.00859	0.00859	0.0086	0.0086	0.00861	0.00862	0.00862	0.00863	0.00864	0.00865	0.00867	0.00868	0.0087	0.00871	0.00873	0.00876	0.00878	0.00881	0.00883	0.00887	0.0089	0.00894	0.00898	0.00902	0.00907	0.00912	0.00918	0.00924	0.00931	0.00938	0.00945	0.00953	0.00962	0.00971	0.00981	0.00991	0.01003	0.01014	0.01027	0.0104	0.01054
	-11.4424	0.00866	0.00866	0.00866	0.00867	0.00867	0.00867	0.00867	0.00867	0.00868	0.00868	0.00869	0.00869	0.0087	0.00871	0.00872	0.00873	0.00874	0.00875	0.00876	0.00878	0.0088	0.00882	0.00884	0.00886	0.00889	0.00892	0.00895	0.00899	0.00903	0.00907	0.00911	0.00916	0.00922	0.00927	0.00933	0.0094	0.00947	0.00955	0.00963	0.00972	0.00982	0.00992	0.01002	0.01014	0.01026	0.01039	0.01052	0.01067
	-11.3924	0.00875	0.00875	0.00875	0.00875	0.00875	0.00875	0.00876	0.00876	0.00876	0.00877	0.00877	0.00878	0.00878	0.00879	0.0088	0.00881	0.00882	0.00884	0.00885	0.00887	0.00888	0.0089	0.00893	0.00895	0.00898	0.00901	0.00904	0.00908	0.00912	0.00916	0.0092	0.00925	0.00931	0.00937	0.00943	0.0095	0.00957	0.00965	0.00974	0.00983	0.00992	0.01003	0.01014	0.01025	0.01038	0.01051	0.01065	0.0108
	-11.3422	0.00884	0.00884	0.00884	0.00884	0.00884	0.00884	0.00884	0.00885	0.00885	0.00885	0.00886	0.00886	0.00887	0.00888	0.00889	0.0089	0.00891	0.00892	0.00894	0.00895	0.00897	0.00899	0.00901	0.00904	0.00907	0.0091	0.00913	0.00917	0.00921	0.00925	0.0093	0.00935	0.0094	0.00946	0.00953	0.0096	0.00967	0.00975	0.00984	0.00993	0.01003	0.01014	0.01025	0.01037	0.0105	0.01063	0.01078	0.01093
	-11.2921	0.00892	0.00892	0.00892	0.00893	0.00893	0.00893	0.00893	0.00893	0.00894	0.00894	0.00895	0.00895	0.00896	0.00897	0.00898	0.00899	0.009	0.00901	0.00903	0.00904	0.00906	0.00908	0.0091	0.00913	0.00916	0.00919	0.00922	0.00926	0.0093	0.00934	0.00939	0.00944	0.0095	0.00956	0.00963	0.0097	0.00978	0.00986	0.00995	0.01004	0.01014	0.01025	0.01037	0.01049	0.01062	0.01076	0.01091	0.01107
	-11.2421	0.00901	0.00901	0.00901	0.00901	0.00902	0.00902	0.00902	0.00902	0.00903	0.00903	0.00904	0.00904	0.00905	0.00906	0.00907	0.00908	0.00909	0.0091	0.00912	0.00913	0.00915	0.00917	0.0092	0.00922	0.00925	0.00928	0.00932	0.00935	0.00939	0.00944	0.00949	0.00954	0.0096	0.00966	0.00973	0.0098	0.00988	0.00997	0.01006	0.01015	0.01026	0.01037	0.01049	0.01061	0.01075	0.01089	0.01104	0.01121
	-11.192	0.0091	0.0091	0.00911	0.00911	0.00911	0.00911	0.00911	0.00911	0.00912	0.00912	0.00913	0.00913	0.00914	0.00915	0.00916	0.00917	0.00918	0.00919	0.00921	0.00922	0.00924	0.00927	0.00929	0.00931	0.00934	0.00938	0.00941	0.00945	0.00949	0.00954	0.00959	0.00964	0.0097	0.00976	0.00983	0.00991	0.00999	0.01007	0.01017	0.01027	0.01037	0.01049	0.01061	0.01074	0.01088	0.01103	0.01118	0.01135
	-11.1419	0.0092	0.0092	0.0092	0.0092	0.0092	0.0092	0.0092	0.00921	0.00921	0.00922	0.00922	0.00923	0.00923	0.00924	0.00925	0.00926	0.00927	0.00929	0.0093	0.00932	0.00934	0.00936	0.00938	0.00941	0.00944	0.00947	0.00951	0.00955	0.00959	0.00964	0.00969	0.00974	0.0098	0.00987	0.00994	0.01001	0.0101	0.01018	0.01028	0.01038	0.01049	0.01061	0.01073	0.01087	0.01101	0.01116	0.01132	0.01149
	-11.0918	0.00929	0.00929	0.00929	0.00929	0.0093	0.0093	0.0093	0.0093	0.00931	0.00931	0.00932	0.00932	0.00933	0.00934	0.00935	0.00936	0.00937	0.00938	0.0094	0.00941	0.00943	0.00946	0.00948	0.00951	0.00954	0.00957	0.00961	0.00965	0.00969	0.00974	0.00979	0.00985	0.00991	0.00997	0.01005	0.01012	0.01021	0.0103	0.0104	0.0105	0.01061	0.01073	0.01086	0.011	0.01115	0.0113	0.01147	0.01164
	-11.0417	0.00939	0.00939	0.00939	0.00939	0.00939	0.00939	0.0094	0.0094	0.0094	0.00941	0.00941	0.00942	0.00942	0.00943	0.00944	0.00945	0.00946	0.00948	0.00949	0.00951	0.00953	0.00955	0.00958	0.00961	0.00964	0.00967	0.00971	0.00975	0.00979	0.00984	0.00989	0.00995	0.01001	0.01008	0.01015	0.01023	0.01032	0.01041	0.01051	0.01062	0.01074	0.01086	0.01099	0.01113	0.01128	0.01144	0.01162	0.0118
	-10.9916	0.00949	0.00949	0.00949	0.00949	0.00949	0.00949	0.00949	0.0095	0.0095	0.00951	0.00951	0.00952	0.00952	0.00953	0.00954	0.00955	0.00956	0.00958	0.00959	0.00961	0.00963	0.00965	0.00968	0.00971	0.00974	0.00977	0.00981	0.00985	0.00989	0.00994	0.01	0.01006	0.01012	0.01019	0.01027	0.01035	0.01044	0.01053	0.01063	0.01074	0.01086	0.01099	0.01112	0.01127	0.01142	0.01159	0.01177	0.01195
	-10.9415	0.00959	0.00959	0.00959	0.00959	0.00959	0.00959	0.00959	0.0096	0.0096	0.00961	0.00961	0.00962	0.00962	0.00963	0.00964	0.00965	0.00966	0.00968	0.00969	0.00971	0.00973	0.00975	0.00978	0.00981	0.00984	0.00987	0.00991	0.00995	0.01	0.01005	0.01011	0.01017	0.01023	0.0103	0.01038	0.01046	0.01055	0.01065	0.01076	0.01087	0.01099	0.01112	0.01126	0.01141	0.01157	0.01174	0.01192	0.01211
	-10.8914	0.00969	0.00969	0.00969	0.00969	0.00969	0.00969	0.0097	0.0097	0.0097	0.00971	0.00971	0.00972	0.00973	0.00973	0.00974	0.00975	0.00977	0.00978	0.0098	0.00981	0.00984	0.00986	0.00988	0.00991	0.00994	0.00998	0.01002	0.01006	0.01011	0.01016	0.01022	0.01028	0.01034	0.01042	0.0105	0.01058	0.01067	0.01077	0.01088	0.011	0.01112	0.01126	0.0114	0.01155	0.01172	0.01189	0.01208	0.01228
	-10.8413	0.00979	0.00979	0.0098	0.0098	0.0098	0.0098	0.0098	0.0098	0.00981	0.00981	0.00982	0.00982	0.00983	0.00984	0.00985	0.00986	0.00987	0.00988	0.0099	0.00992	0.00994	0.00996	0.00999	0.01002	0.01005	0.01009	0.01013	0.01017	0.01022	0.01027	0.01033	0.01039	0.01046	0.01053	0.01061	0.0107	0.0108	0.0109	0.01101	0.01113	0.01126	0.01139	0.01154	0.0117	0.01187	0.01205	0.01224	0.01245
	-10.7912	0.0099	0.0099	0.0099	0.0099	0.0099	0.00991	0.00991	0.00991	0.00991	0.00992	0.00992	0.00993	0.00994	0.00994	0.00995	0.00996	0.00998	0.00999	0.01001	0.01003	0.01005	0.01007	0.0101	0.01013	0.01016	0.0102	0.01024	0.01028	0.01033	0.01038	0.01044	0.01051	0.01058	0.01065	0.01074	0.01083	0.01092	0.01103	0.01114	0.01126	0.01139	0.01154	0.01169	0.01185	0.01202	0.01221	0.01241	0.01262
	-10.7411	0.01001	0.01001	0.01001	0.01001	0.01001	0.01001	0.01002	0.01002	0.01002	0.01003	0.01003	0.01004	0.01004	0.01005	0.01006	0.01007	0.01009	0.0101	0.01012	0.01014	0.01016	0.01018	0.01021	0.01024	0.01027	0.01031	0.01035	0.01039	0.01044	0.0105	0.01056	0.01062	0.0107	0.01077	0.01086	0.01095	0.01105	0.01116	0.01127	0.0114	0.01153	0.01168	0.01184	0.012	0.01218	0.01237	0.01258	0.0128
	-10.691	0.01012	0.01012	0.01012	0.01012	0.01012	0.01012	0.01013	0.01013	0.01013	0.01014	0.01014	0.01015	0.01015	0.01016	0.01017	0.01018	0.0102	0.01021	0.01023	0.01025	0.01027	0.01029	0.01032	0.01035	0.01038	0.01042	0.01046	0.01051	0.01056	0.01062	0.01068	0.01075	0.01082	0.0109	0.01098	0.01108	0.01118	0.01129	0.01141	0.01154	0.01168	0.01183	0.01199	0.01216	0.01235	0.01254	0.01275	0.01298
	-10.6409	0.01023	0.01023	0.01023	0.01023	0.01024	0.01024	0.01024	0.01024	0.01025	0.01025	0.01025	0.01026	0.01027	0.01028	0.01028	0.0103	0.01031	0.01032	0.01034	0.01036	0.01038	0.01041	0.01043	0.01046	0.0105	0.01054	0.01058	0.01063	0.01068	0.01074	0.0108	0.01087	0.01094	0.01102	0.01111	0.01121	0.01131	0.01143	0.01155	0.01168	0.01183	0.01198	0.01214	0.01232	0.01251	0.01272	0.01293	0.01317
	-10.5908	0.01035	0.01035	0.01035	0.01035	0.01035	0.01035	0.01035	0.01036	0.01036	0.01036	0.01037	0.01038	0.01038	0.01039	0.0104	0.01041	0.01042	0.01044	0.01046	0.01048	0.0105	0.01052	0.01055	0.01058	0.01062	0.01066	0.0107	0.01075	0.0108	0.01086	0.01092	0.01099	0.01107	0.01115	0.01124	0.01134	0.01145	0.01157	0.01169	0.01183	0.01198	0.01213	0.0123	0.01249	0.01268	0.01289	0.01312	0.01336
	-10.5407	0.01047	0.01047	0.01047	0.01047	0.01047	0.01047	0.01047	0.01047	0.01048	0.01048	0.01049	0.01049	0.0105	0.01051	0.01052	0.01053	0.01054	0.01056	0.01057	0.01059	0.01062	0.01064	0.01067	0.0107	0.01074	0.01078	0.01082	0.01087	0.01092	0.01098	0.01105	0.01112	0.0112	0.01129	0.01138	0.01148	0.01159	0.01171	0.01184	0.01198	0.01213	0.01229	0.01247	0.01266	0.01286	0.01308	0.01331	0.01356
	-10.4906	0.01059	0.01059	0.01059	0.01059	0.01059	0.01059	0.01059	0.01059	0.0106	0.0106	0.01061	0.01061	0.01062	0.01063	0.01064	0.01065	0.01066	0.01068	0.01069	0.01071	0.01074	0.01076	0.01079	0.01082	0.01086	0.0109	0.01095	0.011	0.01105	0.01111	0.01118	0.01125	0.01133	0.01142	0.01152	0.01162	0.01173	0.01186	0.01199	0.01213	0.01229	0.01245	0.01264	0.01283	0.01304	0.01326	0.0135	0.01376
	-10.4405	0.01071	0.01071	0.01071	0.01071	0.01071	0.01071	0.01071	0.01072	0.01072	0.01072	0.01073	0.01073	0.01074	0.01075	0.01076	0.01077	0.01078	0.0108	0.01082	0.01084	0.01086	0.01089	0.01091	0.01095	0.01099	0.01103	0.01107	0.01112	0.01118	0.01124	0.01131	0.01139	0.01147	0.01156	0.01166	0.01176	0.01188	0.012	0.01214	0.01229	0.01245	0.01262	0.01281	0.01301	0.01322	0.01345	0.0137	0.01397
	-10.3904	0.01083	0.01083	0.01083	0.01083	0.01084	0.01084	0.01084	0.01084	0.01084	0.01085	0.01085	0.01086	0.01087	0.01087	0.01088	0.01089	0.01091	0.01092	0.01094	0.01096	0.01099	0.01101	0.01104	0.01108	0.01111	0.01115	0.0112	0.01125	0.01131	0.01137	0.01144	0.01152	0.01161	0.0117	0.0118	0.01191	0.01203	0.01216	0.0123	0.01245	0.01261	0.01279	0.01298	0.01319	0.01341	0.01365	0.01391	0.01418
	-10.3403	0.01096	0.01096	0.01096	0.01096	0.01096	0.01096	0.01097	0.01097	0.01097	0.01098	0.01098	0.01099	0.01099	0.011	0.01101	0.01102	0.01104	0.01105	0.01107	0.01109	0.01111	0.01114	0.01117	0.0112	0.01124	0.01129	0.01133	0.01139	0.01145	0.01151	0.01158	0.01166	0.01175	0.01184	0.01194	0.01206	0.01218	0.01231	0.01246	0.01261	0.01278	0.01297	0.01316	0.01338	0.01361	0.01385	0.01412	0.01441
	-10.2902	0.01109	0.01109	0.01109	0.01109	0.01109	0.0111	0.0111	0.0111	0.0111	0.01111	0.01111	0.01112	0.01112	0.01113	0.01114	0.01115	0.01117	0.01118	0.0112	0.01122	0.01124	0.01127	0.0113	0.01134	0.01138	0.01142	0.01147	0.01152	0.01158	0.01165	0.01172	0.0118	0.01189	0.01199	0.01209	0.01221	0.01234	0.01247	0.01262	0.01278	0.01296	0.01314	0.01335	0.01357	0.01381	0.01406	0.01434	0.01463
	-10.2401	0.01122	0.01123	0.01123	0.01123	0.01123	0.01123	0.01123	0.01123	0.01124	0.01124	0.01124	0.01125	0.01126	0.01126	0.01127	0.01129	0.0113	0.01131	0.01133	0.01135	0.01138	0.01141	0.01144	0.01147	0.01151	0.01156	0.01161	0.01166	0.01172	0.01179	0.01187	0.01195	0.01204	0.01214	0.01225	0.01237	0.01249	0.01264	0.01279	0.01295	0.01313	0.01333	0.01354	0.01377	0.01401	0.01428	0.01456	0.01487
	-10.19	0.01136	0.01136	0.01136	0.01136	0.01136	0.01136	0.01137	0.01137	0.01137	0.01137	0.01138	0.01138	0.01139	0.0114	0.01141	0.01142	0.01143	0.01145	0.01147	0.01149	0.01151	0.01154	0.01157	0.01161	0.01165	0.0117	0.01175	0.0118	0.01187	0.01194	0.01201	0.0121	0.01219	0.01229	0.0124	0.01252	0.01266	0.0128	0.01296	0.01313	0.01332	0.01352	0.01373	0.01397	0.01422	0.0145	0.01479	0.01511
	-10.1399	0.0115	0.0115	0.0115	0.0115	0.0115	0.0115	0.01151	0.01151	0.01151	0.01151	0.01152	0.01152	0.01153	0.01154	0.01155	0.01156	0.01157	0.01159	0.01161	0.01163	0.01165	0.01168	0.01172	0.01175	0.01179	0.01184	0.01189	0.01195	0.01201	0.01208	0.01216	0.01225	0.01234	0.01245	0.01256	0.01269	0.01282	0.01297	0.01314	0.01331	0.0135	0.01371	0.01393	0.01418	0.01444	0.01472	0.01503	0.01536
	-10.0898	0.01164	0.01164	0.01164	0.01164	0.01164	0.01165	0.01165	0.01165	0.01165	0.01166	0.01166	0.01166	0.01167	0.01168	0.01169	0.0117	0.01171	0.01173	0.01175	0.01177	0.0118	0.01183	0.01186	0.0119	0.01194	0.01199	0.01204	0.0121	0.01216	0.01224	0.01232	0.0124	0.0125	0.01261	0.01273	0.01285	0.013	0.01315	0.01332	0.0135	0.01369	0.01391	0.01414	0.01439	0.01466	0.01496	0.01527	0.01561
	-10.0397	0.01179	0.01179	0.01179	0.01179	0.01179	0.01179	0.01179	0.01179	0.0118	0.0118	0.0118	0.01181	0.01182	0.01182	0.01183	0.01185	0.01186	0.01188	0.0119	0.01192	0.01194	0.01197	0.01201	0.01204	0.01209	0.01213	0.01219	0.01225	0.01232	0.01239	0.01247	0.01256	0.01266	0.01277	0.01289	0.01303	0.01317	0.01333	0.0135	0.01369	0.01389	0.01411	0.01435	0.01461	0.01489	0.01519	0.01552	0.01588
	-9.98958	0.01194	0.01194	0.01194	0.01194	0.01194	0.01194	0.01194	0.01194	0.01195	0.01195	0.01195	0.01196	0.01196	0.01197	0.01198	0.01199	0.01201	0.01202	0.01204	0.01207	0.01209	0.01212	0.01216	0.01219	0.01224	0.01229	0.01234	0.0124	0.01247	0.01255	0.01263	0.01273	0.01283	0.01294	0.01307	0.0132	0.01335	0.01351	0.01369	0.01388	0.01409	0.01432	0.01457	0.01484	0.01513	0.01544	0.01578	0.01615
	-9.93948	0.01209	0.01209	0.01209	0.01209	0.01209	0.01209	0.01209	0.0121	0.0121	0.0121	0.0121	0.01211	0.01212	0.01212	0.01213	0.01215	0.01216	0.01218	0.0122	0.01222	0.01224	0.01227	0.01231	0.01235	0.01239	0.01244	0.0125	0.01256	0.01263	0.01271	0.0128	0.01289	0.013	0.01311	0.01324	0.01338	0.01353	0.0137	0.01388	0.01408	0.0143	0.01453	0.01479	0.01507	0.01537	0.0157	0.01605	0.01643
	-9.88938	0.01225	0.01225	0.01225	0.01225	0.01225	0.01225	0.01225	0.01225	0.01225	0.01226	0.01226	0.01226	0.01227	0.01228	0.01229	0.0123	0.01231	0.01233	0.01235	0.01237	0.0124	0.01243	0.01247	0.01251	0.01255	0.0126	0.01266	0.01272	0.0128	0.01288	0.01296	0.01306	0.01317	0.01329	0.01342	0.01356	0.01372	0.01389	0.01408	0.01429	0.01451	0.01475	0.01502	0.01531	0.01562	0.01596	0.01633	0.01672
	-9.83928	0.01241	0.01241	0.01241	0.01241	0.01241	0.01241	0.01241	0.01241	0.01241	0.01241	0.01242	0.01242	0.01243	0.01244	0.01245	0.01246	0.01247	0.01249	0.01251	0.01253	0.01256	0.01259	0.01263	0.01267	0.01271	0.01277	0.01282	0.01289	0.01296	0.01304	0.01314	0.01324	0.01335	0.01347	0.0136	0.01375	0.01391	0.01409	0.01429	0.0145	0.01473	0.01498	0.01526	0.01555	0.01588	0.01623	0.01661	0.01703
	-9.78919	0.01257	0.01257	0.01257	0.01257	0.01257	0.01257	0.01257	0.01257	0.01257	0.01258	0.01258	0.01259	0.01259	0.0126	0.01261	0.01262	0.01264	0.01265	0.01267	0.0127	0.01272	0.01275	0.01279	0.01283	0.01288	0.01293	0.01299	0.01306	0.01313	0.01322	0.01331	0.01341	0.01353	0.01365	0.01379	0.01395	0.01411	0.0143	0.0145	0.01472	0.01495	0.01521	0.0155	0.01581	0.01614	0.01651	0.01691	0.01734
	-9.73909	0.01274	0.01274	0.01274	0.01274	0.01274	0.01274	0.01274	0.01274	0.01274	0.01274	0.01275	0.01275	0.01276	0.01277	0.01278	0.01279	0.0128	0.01282	0.01284	0.01286	0.01289	0.01292	0.01296	0.013	0.01305	0.0131	0.01316	0.01323	0.01331	0.0134	0.01349	0.0136	0.01371	0.01384	0.01399	0.01414	0.01432	0.0145	0.01471	0.01494	0.01518	0.01545	0.01575	0.01607	0.01642	0.0168	0.01721	0.01766
	-9.68899	0.01291	0.01291	0.01291	0.01291	0.01291	0.01291	0.01291	0.01291	0.01291	0.01291	0.01292	0.01292	0.01293	0.01294	0.01295	0.01296	0.01297	0.01299	0.01301	0.01303	0.01306	0.01309	0.01313	0.01317	0.01322	0.01328	0.01334	0.01341	0.01349	0.01358	0.01368	0.01378	0.01391	0.01404	0.01419	0.01435	0.01452	0.01472	0.01493	0.01517	0.01542	0.0157	0.01601	0.01634	0.0167	0.01709	0.01752	0.01799
	-9.63889	0.01308	0.01308	0.01308	0.01308	0.01308	0.01308	0.01308	0.01308	0.01309	0.01309	0.01309	0.0131	0.0131	0.01311	0.01312	0.01313	0.01314	0.01316	0.01318	0.01321	0.01324	0.01327	0.01331	0.01335	0.0134	0.01346	0.01352	0.01359	0.01367	0.01376	0.01386	0.01398	0.0141	0.01424	0.01439	0.01456	0.01474	0.01494	0.01516	0.0154	0.01567	0.01596	0.01627	0.01662	0.01699	0.0174	0.01785	0.01834
	-9.58879	0.01326	0.01326	0.01326	0.01326	0.01326	0.01326	0.01326	0.01326	0.01327	0.01327	0.01327	0.01327	0.01328	0.01329	0.0133	0.01331	0.01332	0.01334	0.01336	0.01339	0.01341	0.01345	0.01349	0.01353	0.01358	0.01364	0.01371	0.01378	0.01386	0.01396	0.01406	0.01417	0.0143	0.01444	0.0146	0.01477	0.01496	0.01517	0.01539	0.01564	0.01592	0.01622	0.01654	0.0169	0.01729	0.01772	0.01819	0.01869
	-9.53869	0.01345	0.01345	0.01345	0.01345	0.01345	0.01345	0.01345	0.01345	0.01345	0.01345	0.01345	0.01346	0.01346	0.01347	0.01348	0.01349	0.01351	0.01352	0.01354	0.01357	0.0136	0.01363	0.01367	0.01372	0.01377	0.01383	0.0139	0.01397	0.01406	0.01415	0.01426	0.01438	0.01451	0.01465	0.01481	0.01499	0.01518	0.0154	0.01563	0.01589	0.01618	0.01649	0.01683	0.0172	0.0176	0.01805	0.01853	0.01906
	-9.48859	0.01364	0.01364	0.01364	0.01364	0.01364	0.01364	0.01364	0.01364	0.01364	0.01364	0.01364	0.01365	0.01365	0.01366	0.01367	0.01368	0.01369	0.01371	0.01373	0.01376	0.01379	0.01382	0.01386	0.01391	0.01396	0.01402	0.01409	0.01417	0.01425	0.01435	0.01446	0.01458	0.01472	0.01487	0.01503	0.01521	0.01542	0.01564	0.01588	0.01615	0.01644	0.01676	0.01712	0.0175	0.01793	0.01839	0.0189	0.01945
	-9.43849	0.01383	0.01383	0.01383	0.01383	0.01383	0.01383	0.01383	0.01383	0.01383	0.01383	0.01383	0.01384	0.01384	0.01385	0.01386	0.01387	0.01388	0.0139	0.01392	0.01395	0.01398	0.01401	0.01406	0.0141	0.01416	0.01422	0.01429	0.01437	0.01446	0.01456	0.01467	0.01479	0.01493	0.01509	0.01526	0.01545	0.01565	0.01588	0.01614	0.01641	0.01672	0.01705	0.01742	0.01782	0.01826	0.01874	0.01927	0.01985
	-9.3884	0.01403	0.01403	0.01403	0.01403	0.01403	0.01403	0.01403	0.01403	0.01403	0.01403	0.01403	0.01403	0.01404	0.01405	0.01406	0.01407	0.01408	0.0141	0.01412	0.01415	0.01418	0.01421	0.01425	0.0143	0.01436	0.01442	0.01449	0.01457	0.01467	0.01477	0.01488	0.01501	0.01516	0.01531	0.01549	0.01568	0.0159	0.01614	0.0164	0.01668	0.017	0.01735	0.01773	0.01815	0.0186	0.01911	0.01966	0.02026
	-9.3383	0.01423	0.01423	0.01423	0.01423	0.01423	0.01423	0.01423	0.01423	0.01423	0.01423	0.01423	0.01424	0.01424	0.01425	0.01426	0.01427	0.01428	0.0143	0.01432	0.01435	0.01438	0.01442	0.01446	0.01451	0.01456	0.01463	0.0147	0.01479	0.01488	0.01499	0.0151	0.01524	0.01538	0.01555	0.01573	0.01593	0.01615	0.0164	0.01667	0.01696	0.01729	0.01765	0.01805	0.01848	0.01896	0.01949	0.02006	0.02069
	-9.2882	0.01444	0.01444	0.01444	0.01444	0.01444	0.01444	0.01444	0.01444	0.01444	0.01444	0.01444	0.01445	0.01445	0.01446	0.01446	0.01448	0.01449	0.01451	0.01453	0.01456	0.01459	0.01462	0.01467	0.01472	0.01478	0.01484	0.01492	0.015	0.0151	0.01521	0.01533	0.01547	0.01562	0.01579	0.01597	0.01618	0.01641	0.01666	0.01694	0.01725	0.01759	0.01797	0.01838	0.01883	0.01933	0.01988	0.02048	0.02114
	-9.2381	0.01466	0.01466	0.01466	0.01466	0.01466	0.01465	0.01465	0.01465	0.01465	0.01465	0.01466	0.01466	0.01466	0.01467	0.01468	0.01469	0.0147	0.01472	0.01474	0.01477	0.0148	0.01484	0.01488	0.01493	0.01499	0.01506	0.01514	0.01523	0.01532	0.01544	0.01556	0.0157	0.01586	0.01603	0.01623	0.01644	0.01668	0.01694	0.01723	0.01755	0.0179	0.01829	0.01872	0.0192	0.01971	0.02029	0.02092	0.02161
	-9.188	0.01488	0.01488	0.01488	0.01488	0.01488	0.01488	0.01487	0.01487	0.01487	0.01487	0.01487	0.01488	0.01488	0.01489	0.0149	0.01491	0.01492	0.01494	0.01496	0.01499	0.01502	0.01506	0.0151	0.01516	0.01522	0.01529	0.01536	0.01545	0.01556	0.01567	0.0158	0.01594	0.01611	0.01629	0.01649	0.01671	0.01695	0.01723	0.01753	0.01786	0.01823	0.01863	0.01908	0.01957	0.02011	0.02071	0.02137	0.0221
	-9.1379	0.01511	0.01511	0.01511	0.0151	0.0151	0.0151	0.0151	0.0151	0.0151	0.0151	0.0151	0.0151	0.01511	0.01511	0.01512	0.01513	0.01515	0.01516	0.01519	0.01521	0.01525	0.01528	0.01533	0.01538	0.01544	0.01552	0.0156	0.01569	0.01579	0.01591	0.01605	0.01619	0.01636	0.01655	0.01675	0.01698	0.01724	0.01752	0.01783	0.01818	0.01856	0.01898	0.01945	0.01996	0.02053	0.02115	0.02184	0.02261
	-9.0878	0.01534	0.01534	0.01534	0.01534	0.01534	0.01533	0.01533	0.01533	0.01533	0.01533	0.01533	0.01533	0.01534	0.01534	0.01535	0.01536	0.01538	0.01539	0.01542	0.01544	0.01548	0.01552	0.01556	0.01562	0.01568	0.01575	0.01584	0.01593	0.01604	0.01616	0.0163	0.01645	0.01662	0.01681	0.01703	0.01727	0.01753	0.01782	0.01815	0.0185	0.0189	0.01934	0.01983	0.02036	0.02096	0.02161	0.02234	0.02314
	-9.0377	0.01558	0.01558	0.01558	0.01558	0.01558	0.01557	0.01557	0.01557	0.01557	0.01557	0.01557	0.01557	0.01557	0.01558	0.01559	0.0156	0.01561	0.01563	0.01565	0.01568	0.01571	0.01575	0.0158	0.01586	0.01592	0.016	0.01608	0.01618	0.01629	0.01642	0.01656	0.01671	0.01689	0.01709	0.01731	0.01756	0.01783	0.01813	0.01847	0.01884	0.01926	0.01972	0.02022	0.02078	0.0214	0.02209	0.02285	0.02369
	-8.9876	0.01583	0.01583	0.01583	0.01582	0.01582	0.01582	0.01582	0.01582	0.01582	0.01581	0.01581	0.01582	0.01582	0.01582	0.01583	0.01584	0.01586	0.01587	0.0159	0.01592	0.01596	0.016	0.01605	0.0161	0.01617	0.01625	0.01633	0.01643	0.01655	0.01668	0.01682	0.01699	0.01717	0.01737	0.0176	0.01786	0.01814	0.01846	0.01881	0.0192	0.01963	0.0201	0.02063	0.02122	0.02187	0.02259	0.02338	0.02427
	-8.93751	0.01608	0.01608	0.01608	0.01608	0.01608	0.01607	0.01607	0.01607	0.01607	0.01607	0.01607	0.01607	0.01607	0.01607	0.01608	0.01609	0.01611	0.01612	0.01615	0.01617	0.01621	0.01625	0.0163	0.01636	0.01643	0.0165	0.01659	0.0167	0.01681	0.01695	0.0171	0.01727	0.01746	0.01767	0.0179	0.01817	0.01846	0.01879	0.01915	0.01956	0.02001	0.0205	0.02106	0.02167	0.02235	0.0231	0.02394	0.02488
	-8.88741	0.01634	0.01634	0.01634	0.01634	0.01634	0.01634	0.01633	0.01633	0.01633	0.01633	0.01633	0.01633	0.01633	0.01633	0.01634	0.01635	0.01636	0.01638	0.0164	0.01643	0.01647	0.01651	0.01656	0.01662	0.01669	0.01677	0.01686	0.01697	0.01709	0.01723	0.01738	0.01756	0.01775	0.01797	0.01822	0.01849	0.0188	0.01914	0.01951	0.01994	0.0204	0.02092	0.0215	0.02214	0.02286	0.02365	0.02453	0.02551
	-8.83731	0.01661	0.01661	0.01661	0.01661	0.01661	0.0166	0.0166	0.0166	0.0166	0.01659	0.01659	0.01659	0.01659	0.0166	0.01661	0.01661	0.01663	0.01665	0.01667	0.0167	0.01673	0.01678	0.01683	0.01689	0.01696	0.01704	0.01714	0.01725	0.01737	0.01751	0.01767	0.01785	0.01806	0.01828	0.01854	0.01882	0.01914	0.01949	0.01989	0.02032	0.02081	0.02136	0.02196	0.02263	0.02338	0.02421	0.02514	0.02618
	-8.78721	0.01689	0.01689	0.01689	0.01689	0.01689	0.01688	0.01688	0.01688	0.01687	0.01687	0.01687	0.01687	0.01687	0.01687	0.01688	0.01689	0.0169	0.01692	0.01694	0.01697	0.01701	0.01705	0.01711	0.01717	0.01724	0.01733	0.01742	0.01754	0.01766	0.01781	0.01797	0.01816	0.01837	0.01861	0.01887	0.01916	0.01949	0.01986	0.02027	0.02073	0.02124	0.02181	0.02244	0.02314	0.02393	0.02481	0.02579	0.02688
	-8.73711	0.01718	0.01718	0.01718	0.01717	0.01717	0.01717	0.01716	0.01716	0.01716	0.01715	0.01715	0.01715	0.01715	0.01716	0.01716	0.01717	0.01718	0.0172	0.01723	0.01726	0.01729	0.01734	0.01739	0.01745	0.01753	0.01762	0.01772	0.01783	0.01796	0.01811	0.01829	0.01848	0.0187	0.01894	0.01921	0.01952	0.01986	0.02025	0.02067	0.02115	0.02169	0.02228	0.02294	0.02368	0.02451	0.02543	0.02646	0.02762
	-8.68701	0.01748	0.01747	0.01747	0.01747	0.01747	0.01746	0.01746	0.01746	0.01745	0.01745	0.01745	0.01744	0.01745	0.01745	0.01745	0.01746	0.01748	0.01749	0.01752	0.01755	0.01759	0.01763	0.01769	0.01775	0.01783	0.01792	0.01802	0.01814	0.01828	0.01843	0.01861	0.01881	0.01903	0.01929	0.01957	0.01989	0.02025	0.02065	0.02109	0.02159	0.02215	0.02277	0.02347	0.02424	0.02511	0.02608	0.02717	0.0284
	-8.63691	0.01778	0.01778	0.01778	0.01778	0.01777	0.01777	0.01777	0.01776	0.01776	0.01775	0.01775	0.01775	0.01775	0.01775	0.01776	0.01776	0.01778	0.0178	0.01782	0.01785	0.01789	0.01793	0.01799	0.01806	0.01814	0.01823	0.01833	0.01846	0.0186	0.01876	0.01894	0.01915	0.01938	0.01964	0.01994	0.02027	0.02064	0.02106	0.02153	0.02205	0.02263	0.02328	0.02401	0.02483	0.02575	0.02677	0.02792	0.02922
	-8.58681	0.0181	0.0181	0.0181	0.0181	0.01809	0.01809	0.01808	0.01808	0.01807	0.01807	0.01807	0.01806	0.01806	0.01806	0.01807	0.01808	0.01809	0.01811	0.01813	0.01816	0.0182	0.01825	0.01831	0.01838	0.01846	0.01855	0.01866	0.01879	0.01893	0.0191	0.01929	0.0195	0.01975	0.02002	0.02033	0.02067	0.02106	0.02149	0.02198	0.02252	0.02314	0.02382	0.02459	0.02545	0.02641	0.0275	0.02872	0.03009
	-8.53671	0.01843	0.01843	0.01843	0.01843	0.01842	0.01842	0.01841	0.01841	0.0184	0.0184	0.01839	0.01839	0.01839	0.01839	0.0184	0.0184	0.01842	0.01843	0.01846	0.01849	0.01853	0.01858	0.01864	0.01871	0.01879	0.01889	0.019	0.01913	0.01928	0.01946	0.01965	0.01987	0.02012	0.02041	0.02073	0.02109	0.02149	0.02195	0.02246	0.02303	0.02367	0.02439	0.02519	0.0261	0.02712	0.02827	0.02956	0.03102
	-8.48662	0.01878	0.01878	0.01878	0.01878	0.01877	0.01877	0.01876	0.01876	0.01875	0.01875	0.01874	0.01874	0.01874	0.01874	0.01874	0.01875	0.01876	0.01878	0.0188	0.01884	0.01888	0.01893	0.01899	0.01906	0.01914	0.01924	0.01936	0.0195	0.01965	0.01983	0.02004	0.02027	0.02053	0.02083	0.02116	0.02153	0.02196	0.02243	0.02296	0.02356	0.02424	0.02499	0.02584	0.0268	0.02788	0.02909	0.03047	0.03203
	-8.43652	0.01916	0.01916	0.01916	0.01916	0.01915	0.01915	0.01914	0.01913	0.01913	0.01912	0.01912	0.01911	0.01911	0.01911	0.01911	0.01912	0.01914	0.01915	0.01918	0.01921	0.01925	0.0193	0.01937	0.01944	0.01953	0.01963	0.01976	0.0199	0.02006	0.02024	0.02045	0.0207	0.02097	0.02128	0.02163	0.02202	0.02246	0.02296	0.02352	0.02415	0.02486	0.02566	0.02656	0.02757	0.02871	0.03001	0.03147	0.03313
	-8.38642	0.01965	0.01965	0.01965	0.01964	0.01964	0.01963	0.01963	0.01962	0.01961	0.01961	0.0196	0.0196	0.0196	0.0196	0.0196	0.01961	0.01962	0.01964	0.01967	0.0197	0.01975	0.0198	0.01987	0.01994	0.02004	0.02015	0.02028	0.02042	0.02059	0.02079	0.02101	0.02127	0.02156	0.02189	0.02225	0.02267	0.02314	0.02367	0.02426	0.02493	0.02569	0.02654	0.0275	0.02858	0.0298	0.03119	0.03277	0.03456
	-8.33632	0.02089	0.02089	0.02089	0.02089	0.02089	0.02088	0.02088	0.02087	0.02087	0.02086	0.02086	0.02086	0.02086	0.02087	0.02088	0.0209	0.02091	0.02094	0.02098	0.02102	0.02108	0.02115	0.02123	0.02132	0.02143	0.02156	0.02171	0.02189	0.02208	0.02231	0.02257	0.02286	0.02319	0.02356	0.02399	0.02446	0.025	0.0256	0.02628	0.02704	0.0279	0.02887	0.02997	0.0312	0.0326	0.03419	0.036	0.03807
	-8.28622	0.02191	0.02191	0.0219	0.0219	0.0219	0.0219	0.02189	0.02189	0.02189	0.02189	0.02189	0.02189	0.02189	0.0219	0.02192	0.02194	0.02196	0.022	0.02204	0.02209	0.02216	0.02224	0.02233	0.02244	0.02256	0.02271	0.02287	0.02307	0.02329	0.02354	0.02383	0.02415	0.02452	0.02493	0.0254	0.02592	0.02651	0.02718	0.02793	0.02878	0.02973	0.03081	0.03203	0.03341	0.03497	0.03675	0.03878	0.04109
	-8.23612	0.02282	0.02282	0.02282	0.02282	0.02281	0.02281	0.02281	0.0228	0.0228	0.0228	0.02281	0.02281	0.02282	0.02283	0.02285	0.02287	0.0229	0.02294	0.02299	0.02305	0.02313	0.02321	0.02331	0.02343	0.02357	0.02373	0.02392	0.02413	0.02437	0.02465	0.02496	0.02531	0.02571	0.02617	0.02668	0.02725	0.02789	0.02863	0.02944	0.03037	0.03142	0.0326	0.03394	0.03546	0.03718	0.03915	0.0414	0.04397
	-8.18602	0.02383	0.02383	0.02383	0.02383	0.02382	0.02382	0.02382	0.02382	0.02382	0.02382	0.02383	0.02383	0.02384	0.02386	0.02388	0.02391	0.02395	0.02399	0.02405	0.02412	0.0242	0.0243	0.02441	0.02454	0.02469	0.02487	0.02508	0.02531	0.02558	0.02588	0.02623	0.02661	0.02705	0.02755	0.02811	0.02874	0.02945	0.03025	0.03115	0.03217	0.03332	0.03463	0.03611	0.03779	0.0397	0.04189	0.04439	0.04727
	-8.13592	0.02439	0.02439	0.02439	0.02439	0.02438	0.02438	0.02438	0.02438	0.02438	0.02438	0.02438	0.02439	0.0244	0.02442	0.02444	0.02447	0.02451	0.02456	0.02462	0.02469	0.02477	0.02488	0.02499	0.02513	0.02529	0.02548	0.02569	0.02594	0.02622	0.02654	0.0269	0.02731	0.02777	0.02829	0.02888	0.02954	0.0303	0.03114	0.0321	0.03318	0.03441	0.0358	0.03738	0.03918	0.04123	0.04359	0.04629	0.04941
	-8.08582	0.02547	0.02547	0.02547	0.02547	0.02547	0.02547	0.02547	0.02547	0.02547	0.02547	0.02548	0.02549	0.0255	0.02552	0.02555	0.02558	0.02563	0.02569	0.02575	0.02583	0.02593	0.02604	0.02617	0.02633	0.02651	0.02671	0.02695	0.02722	0.02753	0.02788	0.02827	0.02872	0.02923	0.0298	0.03045	0.03118	0.032	0.03293	0.03399	0.03518	0.03653	0.03807	0.03981	0.04181	0.04409	0.04671	0.04973	0.05322
	-8.03572	0.02623	0.02623	0.02623	0.02623	0.02623	0.02623	0.02623	0.02623	0.02623	0.02623	0.02624	0.02626	0.02627	0.02629	0.02632	0.02636	0.02641	0.02647	0.02654	0.02662	0.02673	0.02685	0.02699	0.02715	0.02734	0.02756	0.02781	0.0281	0.02843	0.0288	0.02922	0.0297	0.03024	0.03085	0.03154	0.03232	0.03321	0.03421	0.03534	0.03662	0.03808	0.03973	0.04163	0.04379	0.04627	0.04913	0.05243	0.05626
	-7.98563	0.02674	0.02674	0.02674	0.02674	0.02674	0.02674	0.02674	0.02674	0.02674	0.02674	0.02675	0.02676	0.02678	0.0268	0.02683	0.02687	0.02691	0.02697	0.02705	0.02713	0.02724	0.02736	0.02751	0.02768	0.02788	0.0281	0.02836	0.02866	0.029	0.02939	0.02983	0.03033	0.03089	0.03153	0.03226	0.03307	0.034	0.03505	0.03625	0.0376	0.03914	0.0409	0.04291	0.04521	0.04786	0.05092	0.05447	0.0586
	-7.93553	0.02789	0.02789	0.02789	0.02789	0.02789	0.02789	0.02789	0.02789	0.02789	0.0279	0.02791	0.02792	0.02795	0.02797	0.02801	0.02805	0.02811	0.02817	0.02826	0.02835	0.02847	0.02861	0.02877	0.02896	0.02917	0.02942	0.02971	0.03004	0.03041	0.03083	0.03131	0.03186	0.03248	0.03318	0.03397	0.03487	0.03589	0.03705	0.03836	0.03985	0.04155	0.04349	0.04571	0.04827	0.05122	0.05464	0.05861	0.06326
	-7.88543	0.02817	0.02817	0.02817	0.02817	0.02817	0.02816	0.02816	0.02816	0.02816	0.02817	0.02818	0.02819	0.02821	0.02823	0.02826	0.0283	0.02836	0.02843	0.0285	0.0286	0.02872	0.02885	0.02902	0.0292	0.02942	0.02967	0.02996	0.0303	0.03067	0.03111	0.0316	0.03216	0.03279	0.03351	0.03433	0.03526	0.03631	0.0375	0.03886	0.04041	0.04218	0.04421	0.04654	0.04922	0.05233	0.05594	0.06015	0.0651
	-7.83533	0.02888	0.02888	0.02888	0.02888	0.02887	0.02887	0.02887	0.02887	0.02887	0.02888	0.02888	0.0289	0.02891	0.02894	0.02897	0.02902	0.02907	0.02914	0.02922	0.02933	0.02945	0.02959	0.02976	0.02996	0.03018	0.03045	0.03076	0.03111	0.0315	0.03196	0.03248	0.03307	0.03374	0.0345	0.03537	0.03635	0.03747	0.03874	0.04019	0.04185	0.04374	0.04592	0.04843	0.05132	0.05469	0.05861	0.06321	0.06863
	-7.78523	0.03039	0.03039	0.03039	0.03039	0.03039	0.03039	0.03039	0.03039	0.0304	0.0304	0.03042	0.03043	0.03046	0.03049	0.03053	0.03059	0.03065	0.03073	0.03083	0.03095	0.03109	0.03125	0.03144	0.03167	0.03193	0.03222	0.03256	0.03296	0.0334	0.03391	0.03449	0.03515	0.0359	0.03675	0.03772	0.03881	0.04006	0.04148	0.04311	0.04496	0.04709	0.04954	0.05237	0.05565	0.05946	0.06393	0.06918	0.0754
	-7.73513	0.03015	0.03015	0.03015	0.03015	0.03014	0.03014	0.03014	0.03014	0.03014	0.03014	0.03015	0.03015	0.03017	0.0302	0.03023	0.03028	0.03033	0.0304	0.03049	0.0306	0.03073	0.03088	0.03107	0.03128	0.03153	0.03181	0.03214	0.03253	0.03296	0.03346	0.03403	0.03468	0.03542	0.03626	0.03722	0.03831	0.03956	0.04099	0.04262	0.04449	0.04664	0.04913	0.052	0.05535	0.05926	0.06385	0.06928	0.07574
	-7.68503	0.03187	0.03187	0.03186	0.03186	0.03186	0.03186	0.03186	0.03186	0.03187	0.03187	0.03188	0.0319	0.03193	0.03196	0.032	0.03206	0.03213	0.03222	0.03232	0.03245	0.0326	0.03278	0.03299	0.03323	0.03351	0.03384	0.03422	0.03465	0.03514	0.03571	0.03635	0.03708	0.03791	0.03886	0.03994	0.04118	0.04258	0.04419	0.04604	0.04816	0.0506	0.05342	0.0567	0.06052	0.065	0.07029	0.07656	0.08407
	-7.63493	0.03255	0.03255	0.03255	0.03255	0.03254	0.03254	0.03254	0.03254	0.03255	0.03255	0.03256	0.03258	0.0326	0.03264	0.03268	0.03274	0.03281	0.0329	0.03301	0.03314	0.03329	0.03348	0.03369	0.03395	0.03424	0.03458	0.03497	0.03542	0.03593	0.03652	0.0372	0.03796	0.03884	0.03984	0.04098	0.04228	0.04377	0.04547	0.04743	0.04968	0.05229	0.05531	0.05883	0.06294	0.06779	0.07353	0.08037	0.0886
	-7.58484	0.03307	0.03307	0.03307	0.03307	0.03307	0.03306	0.03306	0.03306	0.03306	0.03307	0.03307	0.03309	0.03311	0.03314	0.03319	0.03324	0.03331	0.0334	0.03351	0.03364	0.0338	0.03398	0.0342	0.03446	0.03476	0.03511	0.03551	0.03598	0.03651	0.03712	0.03781	0.03861	0.03952	0.04056	0.04175	0.04311	0.04467	0.04646	0.04852	0.05089	0.05365	0.05686	0.0606	0.065	0.07021	0.07639	0.08381	0.09278
	-7.53474	0.03472	0.03472	0.03471	0.03471	0.03471	0.03471	0.03471	0.03471	0.03472	0.03473	0.03474	0.03476	0.03479	0.03483	0.03488	0.03494	0.03503	0.03513	0.03526	0.0354	0.03558	0.03579	0.03604	0.03633	0.03667	0.03706	0.03751	0.03802	0.03861	0.03929	0.04006	0.04095	0.04196	0.04311	0.04444	0.04595	0.04769	0.04969	0.05199	0.05466	0.05775	0.06136	0.06559	0.07058	0.0765	0.08357	0.09209	0.10246
	-7.48464	0.03522	0.03522	0.03522	0.03522	0.03521	0.03521	0.03521	0.03521	0.03521	0.03522	0.03523	0.03525	0.03527	0.03531	0.03536	0.03542	0.0355	0.0356	0.03573	0.03588	0.03605	0.03627	0.03652	0.03681	0.03716	0.03755	0.03801	0.03854	0.03915	0.03984	0.04064	0.04156	0.04261	0.04381	0.04518	0.04676	0.04858	0.05067	0.05309	0.0559	0.05917	0.063	0.0675	0.07283	0.07918	0.08681	0.09605	0.10737
	-7.43454	0.03567	0.03567	0.03567	0.03567	0.03566	0.03566	0.03565	0.03565	0.03565	0.03565	0.03566	0.03567	0.0357	0.03573	0.03577	0.03583	0.03591	0.03601	0.03613	0.03628	0.03646	0.03667	0.03692	0.03722	0.03757	0.03797	0.03843	0.03898	0.0396	0.04031	0.04113	0.04208	0.04316	0.0444	0.04582	0.04747	0.04936	0.05155	0.05408	0.05703	0.06048	0.06453	0.06931	0.07499	0.0818	0.09002	0.10004	0.1124
	-7.38444	0.03835	0.03835	0.03835	0.03835	0.03835	0.03835	0.03835	0.03835	0.03836	0.03837	0.03839	0.03841	0.03845	0.0385	0.03857	0.03865	0.03875	0.03888	0.03903	0.03922	0.03944	0.0397	0.04	0.04036	0.04078	0.04125	0.04181	0.04244	0.04317	0.04401	0.04497	0.04608	0.04734	0.04879	0.05046	0.05237	0.05459	0.05715	0.06012	0.06359	0.06765	0.07243	0.07809	0.08486	0.09299	0.10286	0.11498	0.13001
	-7.33434	0.03817	0.03817	0.03817	0.03816	0.03816	0.03815	0.03815	0.03814	0.03814	0.03815	0.03816	0.03818	0.0382	0.03824	0.0383	0.03837	0.03846	0.03857	0.03871	0.03888	0.03909	0.03933	0.03963	0.03997	0.04037	0.04083	0.04137	0.04199	0.04271	0.04354	0.04449	0.04559	0.04685	0.04829	0.04997	0.05189	0.05412	0.05671	0.05973	0.06326	0.06741	0.07232	0.07816	0.08517	0.09364	0.10399	0.11678	0.13279
	-7.28424	0.03965	0.03965	0.03965	0.03965	0.03964	0.03964	0.03964	0.03963	0.03963	0.03964	0.03965	0.03967	0.03971	0.03975	0.03981	0.03989	0.03999	0.04011	0.04027	0.04045	0.04068	0.04095	0.04126	0.04163	0.04207	0.04257	0.04316	0.04383	0.04462	0.04552	0.04655	0.04774	0.04911	0.0507	0.05252	0.05463	0.05708	0.05993	0.06325	0.06715	0.07176	0.07722	0.08375	0.09163	0.1012	0.11297	0.12762	0.14612
	-7.23414	0.04101	0.04101	0.04101	0.041	0.041	0.04099	0.04099	0.04099	0.04099	0.041	0.04101	0.04103	0.04107	0.04112	0.04118	0.04127	0.04137	0.04151	0.04167	0.04187	0.04211	0.0424	0.04274	0.04314	0.0436	0.04414	0.04477	0.0455	0.04634	0.0473	0.04842	0.0497	0.05118	0.05289	0.05487	0.05716	0.05982	0.06292	0.06656	0.07084	0.0759	0.08194	0.08919	0.09797	0.10872	0.12202	0.1387	0.15994
	-7.18404	0.04219	0.04219	0.04219	0.04219	0.04218	0.04218	0.04217	0.04217	0.04217	0.04218	0.04219	0.04221	0.04225	0.0423	0.04236	0.04245	0.04256	0.0427	0.04287	0.04308	0.04334	0.04364	0.04399	0.04441	0.0449	0.04548	0.04614	0.04691	0.0478	0.04883	0.05001	0.05138	0.05296	0.05479	0.05691	0.05936	0.06223	0.06558	0.06951	0.07416	0.07968	0.08629	0.09426	0.10397	0.11593	0.13083	0.14968	0.17392
	-7.13394	0.04249	0.04249	0.04249	0.04248	0.04247	0.04246	0.04245	0.04244	0.04244	0.04244	0.04244	0.04246	0.04248	0.04253	0.04258	0.04266	0.04276	0.04289	0.04306	0.04326	0.0435	0.0438	0.04415	0.04456	0.04505	0.04562	0.04629	0.04706	0.04796	0.049	0.0502	0.05159	0.0532	0.05507	0.05725	0.05978	0.06274	0.06621	0.0703	0.07515	0.08094	0.08791	0.09636	0.10671	0.11955	0.13569	0.15628	0.18307
	-7.08385	0.04526	0.04526	0.04526	0.04525	0.04525	0.04524	0.04524	0.04523	0.04524	0.04524	0.04526	0.04529	0.04533	0.04539	0.04546	0.04556	0.04569	0.04586	0.04605	0.0463	0.04659	0.04693	0.04735	0.04783	0.0484	0.04906	0.04983	0.05072	0.05175	0.05295	0.05433	0.05594	0.05779	0.05994	0.06244	0.06536	0.06878	0.0728	0.07755	0.08321	0.08998	0.09816	0.10813	0.12042	0.13577	0.15522	0.18028	0.21326
	-7.03375	0.04695	0.04695	0.04695	0.04694	0.04694	0.04693	0.04693	0.04692	0.04693	0.04693	0.04695	0.04698	0.04703	0.04709	0.04717	0.04728	0.04742	0.0476	0.04781	0.04807	0.04839	0.04876	0.0492	0.04973	0.05034	0.05105	0.05188	0.05285	0.05396	0.05526	0.05676	0.05849	0.06051	0.06285	0.06558	0.06877	0.07252	0.07694	0.08219	0.08845	0.09598	0.10513	0.11635	0.13027	0.14778	0.17017	0.19935	0.23822
	-6.98365	0.04699	0.04698	0.04698	0.04697	0.04696	0.04695	0.04694	0.04693	0.04692	0.04692	0.04692	0.04694	0.04697	0.04702	0.04709	0.04718	0.0473	0.04746	0.04766	0.0479	0.0482	0.04855	0.04898	0.04948	0.05008	0.05078	0.0516	0.05255	0.05366	0.05495	0.05645	0.05819	0.06022	0.06259	0.06536	0.0686	0.07243	0.07696	0.08236	0.08883	0.09666	0.10622	0.11801	0.13276	0.15147	0.17563	0.20748	0.25052
	-6.93355	0.04908	0.04907	0.04907	0.04906	0.04905	0.04904	0.04903	0.04902	0.04901	0.04901	0.04902	0.04904	0.04908	0.04914	0.04921	0.04932	0.04946	0.04963	0.04985	0.05012	0.05045	0.05084	0.05131	0.05187	0.05252	0.05329	0.05419	0.05523	0.05645	0.05787	0.05952	0.06145	0.06369	0.0663	0.06937	0.07298	0.07724	0.08231	0.08836	0.09566	0.10452	0.11541	0.12894	0.14598	0.1678	0.19628	0.23432	0.28656
	-6.88345	0.05181	0.05181	0.0518	0.0518	0.05179	0.05178	0.05177	0.05177	0.05177	0.05178	0.05179	0.05183	0.05187	0.05195	0.05204	0.05217	0.05233	0.05254	0.05279	0.0531	0.05348	0.05392	0.05446	0.05509	0.05583	0.05669	0.05771	0.05889	0.06026	0.06186	0.06372	0.06589	0.06842	0.07137	0.07485	0.07894	0.08379	0.08958	0.09651	0.10491	0.11516	0.12782	0.14365	0.16376	0.18975	0.22404	0.27048	0.33534
	-6.83335	0.05253	0.05252	0.05252	0.05251	0.05249	0.05248	0.05246	0.05245	0.05244	0.05244	0.05245	0.05247	0.05251	0.05257	0.05266	0.05277	0.05293	0.05312	0.05337	0.05367	0.05404	0.05449	0.05502	0.05565	0.0564	0.05728	0.05831	0.05951	0.06092	0.06256	0.06447	0.06671	0.06933	0.0724	0.07603	0.08031	0.08541	0.0915	0.09885	0.10779	0.11878	0.13243	0.14965	0.17171	0.20054	0.23908	0.29208	0.36756
	-6.78325	0.05409	0.05409	0.05408	0.05407	0.05405	0.05404	0.05402	0.054	0.05399	0.05399	0.05399	0.05401	0.05404	0.0541	0.05419	0.05431	0.05446	0.05466	0.05492	0.05523	0.05562	0.05608	0.05664	0.0573	0.05809	0.05901	0.0601	0.06137	0.06287	0.06461	0.06665	0.06904	0.07184	0.07514	0.07903	0.08366	0.08918	0.09581	0.10384	0.11366	0.12579	0.14099	0.1603	0.18528	0.21828	0.26304	0.32564	0.4167
	-6.73315	0.05635	0.05634	0.05633	0.05632	0.05631	0.05629	0.05627	0.05625	0.05624	0.05624	0.05624	0.05626	0.0563	0.05637	0.05646	0.05659	0.05676	0.05698	0.05726	0.0576	0.05802	0.05852	0.05913	0.05985	0.06071	0.06171	0.0629	0.06429	0.06592	0.06782	0.07005	0.07267	0.07575	0.07939	0.08369	0.08882	0.09496	0.10237	0.11139	0.12247	0.13627	0.15367	0.17598	0.20514	0.2442	0.29796	0.37468	0.48912
	-6.68305	0.0596	0.0596	0.05959	0.05958	0.05956	0.05955	0.05953	0.05952	0.05951	0.05951	0.05953	0.05956	0.05962	0.0597	0.05981	0.05997	0.06017	0.06043	0.06075	0.06114	0.06162	0.0622	0.06289	0.0637	0.06467	0.06581	0.06715	0.06872	0.07056	0.07271	0.07523	0.0782	0.08169	0.08582	0.09073	0.09658	0.10362	0.11215	0.12257	0.13546	0.1516	0.17212	0.19867	0.23378	0.28138	0.34806	0.44518	0.59404
	-6.63296	0.05991	0.05991	0.0599	0.05988	0.05986	0.05983	0.0598	0.05978	0.05975	0.05974	0.05974	0.05975	0.05978	0.05984	0.05993	0.06006	0.06023	0.06046	0.06076	0.06113	0.06158	0.06213	0.0628	0.0636	0.06454	0.06567	0.06699	0.06855	0.07039	0.07255	0.0751	0.0781	0.08165	0.08586	0.09088	0.0969	0.10418	0.11304	0.12393	0.1375	0.15461	0.17656	0.20526	0.24368	0.29662	0.37218	0.48496	0.66356
	-6.58286	0.06176	0.06175	0.06174	0.06172	0.06169	0.06166	0.06163	0.0616	0.06157	0.06154	0.06153	0.06154	0.06157	0.06162	0.06171	0.06184	0.06201	0.06225	0.06255	0.06293	0.0634	0.06397	0.06467	0.06551	0.0665	0.06769	0.06909	0.07074	0.07269	0.07499	0.07771	0.08092	0.08473	0.08926	0.09469	0.10123	0.10916	0.11886	0.13087	0.14593	0.16507	0.18986	0.22266	0.26716	0.32952	0.42046	0.5601	0.78971
	-6.53276	0.06597	0.06596	0.06595	0.06593	0.06591	0.06588	0.06585	0.06583	0.06581	0.0658	0.0658	0.06582	0.06587	0.06595	0.06607	0.06623	0.06646	0.06674	0.06711	0.06756	0.06812	0.0688	0.06961	0.07059	0.07175	0.07312	0.07474	0.07666	0.07891	0.08158	0.08472	0.08844	0.09287	0.09814	0.10448	0.11213	0.12146	0.13294	0.14722	0.16524	0.18836	0.2186	0.25908	0.31487	0.39452	0.51354	0.70222	1.02656
	-6.48266	0.06828	0.06828	0.06827	0.06825	0.06822	0.06819	0.06815	0.06812	0.06809	0.06807	0.06807	0.06809	0.06813	0.06821	0.06833	0.0685	0.06872	0.06902	0.0694	0.06988	0.07046	0.07118	0.07204	0.07307	0.0743	0.07577	0.0775	0.07954	0.08196	0.08483	0.08821	0.09224	0.09703	0.10277	0.10969	0.11808	0.12836	0.14109	0.15703	0.17731	0.20356	0.23828	0.2854	0.35142	0.44773	0.59564	0.83906	1.28037
	-6.43256	0.06963	0.06962	0.06961	0.06958	0.06954	0.0695	0.06945	0.06941	0.06936	0.06933	0.0693	0.0693	0.06932	0.06938	0.06948	0.06963	0.06983	0.07011	0.07048	0.07094	0.07152	0.07223	0.07309	0.07413	0.07538	0.07687	0.07864	0.08074	0.08323	0.08619	0.0897	0.09389	0.0989	0.10493	0.11222	0.12112	0.13207	0.14571	0.16293	0.18502	0.2139	0.25256	0.3058	0.38178	0.49522	0.67498	0.98382	1.58052
	-6.38246	0.07311	0.07311	0.07309	0.07306	0.07302	0.07297	0.07292	0.07287	0.07283	0.07279	0.07277	0.07276	0.07279	0.07286	0.07297	0.07313	0.07336	0.07367	0.07407	0.07458	0.07522	0.076	0.07695	0.0781	0.07948	0.08112	0.08307	0.0854	0.08816	0.09144	0.09535	0.10003	0.10564	0.11241	0.12064	0.13072	0.14321	0.15887	0.17878	0.20458	0.23868	0.28496	0.34978	0.44434	0.58954	0.82855	1.26216	2.173
	-6.33236	0.07728	0.07727	0.07725	0.07722	0.07718	0.07713	0.07708	0.07703	0.07699	0.07695	0.07694	0.07694	0.07698	0.07706	0.0772	0.07739	0.07766	0.07801	0.07847	0.07905	0.07977	0.08065	0.08172	0.08301	0.08456	0.0864	0.0886	0.09122	0.09433	0.09803	0.10246	0.10775	0.11413	0.12185	0.13127	0.14288	0.15734	0.17559	0.19899	0.2296	0.27054	0.32694	0.40742	0.52758	0.718	1.04537	1.67863	3.1546
	-6.28226	0.08106	0.08106	0.08103	0.081	0.08096	0.0809	0.08085	0.08079	0.08074	0.0807	0.08068	0.08068	0.08072	0.08081	0.08095	0.08115	0.08144	0.08182	0.08232	0.08295	0.08373	0.08468	0.08585	0.08726	0.08895	0.09097	0.09338	0.09625	0.09967	0.10376	0.10866	0.11453	0.12164	0.13027	0.14086	0.15398	0.17042	0.19133	0.21838	0.25414	0.30264	0.37054	0.46944	0.62116	0.87058	1.32237	2.2694	4.8079
	-6.23217	0.08395	0.08394	0.08392	0.08388	0.08382	0.08376	0.08369	0.08362	0.08355	0.08349	0.08346	0.08345	0.08347	0.08354	0.08367	0.08388	0.08416	0.08455	0.08506	0.0857	0.08651	0.08751	0.08873	0.09021	0.09199	0.09413	0.09669	0.09975	0.10341	0.10779	0.11306	0.11941	0.12711	0.13652	0.14811	0.16257	0.18081	0.2042	0.23477	0.27566	0.3319	0.41208	0.53162	0.72076	1.04528	1.67139	3.1254	7.8641
	-6.18207	0.08616	0.08615	0.08612	0.08607	0.086	0.08592	0.08583	0.08573	0.08564	0.08555	0.08548	0.08544	0.08544	0.08548	0.08558	0.08575	0.08601	0.08637	0.08686	0.08749	0.08829	0.08929	0.09052	0.09202	0.09385	0.09604	0.09869	0.10186	0.10567	0.11026	0.11579	0.12249	0.13066	0.1407	0.15315	0.16877	0.18864	0.21436	0.24836	0.29444	0.35892	0.45278	0.59668	0.83302	1.26077	2.157	4.5592	15.2947
	-6.13197	0.0928	0.09279	0.09276	0.09271	0.09264	0.09256	0.09247	0.09238	0.0923	0.09222	0.09217	0.09215	0.09217	0.09225	0.09239	0.09262	0.09296	0.09341	0.09401	0.09477	0.09573	0.09692	0.09838	0.10015	0.1023	0.10488	0.10799	0.11172	0.1162	0.1216	0.12812	0.13605	0.14575	0.15771	0.17263	0.19147	0.21562	0.2472	0.28942	0.34748	0.4302	0.5535	0.74852	1.08305	1.72853	3.2286	8.1285	45.203
	-6.08187	0.09744	0.09743	0.09739	0.09734	0.09726	0.09717	0.09706	0.09696	0.09686	0.09677	0.0967	0.09667	0.09668	0.09675	0.0969	0.09714	0.09749	0.09797	0.09861	0.09943	0.10046	0.10175	0.10333	0.10526	0.10759	0.11041	0.11381	0.1179	0.12283	0.12879	0.13601	0.14483	0.15566	0.16909	0.18595	0.20738	0.23512	0.27174	0.32134	0.39062	0.49132	0.6454	0.89786	1.35327	2.3028	4.827	15.8759	217.69
	-6.03177	0.10172	0.10171	0.10166	0.1016	0.1015	0.10139	0.10127	0.10114	0.10101	0.1009	0.10081	0.10075	0.10074	0.10079	0.10092	0.10115	0.10149	0.10198	0.10264	0.10349	0.10457	0.10592	0.1076	0.10965	0.11214	0.11516	0.11881	0.12323	0.12856	0.13504	0.14293	0.1526	0.16456	0.17947	0.19832	0.2225	0.25408	0.2963	0.35432	0.4369	0.55986	0.75402	1.08646	1.72645	3.2092	8.0281	44.075	124.379
	-5.98167	0.10604	0.10603	0.10598	0.1059	0.10579	0.10565	0.1055	0.10534	0.10519	0.10504	0.10491	0.10482	0.10477	0.1048	0.1049	0.10511	0.10544	0.10592	0.10659	0.10746	0.10858	0.10999	0.11174	0.1139	0.11654	0.11975	0.12365	0.12838	0.13413	0.14113	0.1497	0.16025	0.17336	0.18984	0.2108	0.23794	0.27376	0.32226	0.38996	0.48828	0.63854	0.88436	1.3271	2.2484	4.6916	15.3557	216.89	30.462
	-5.93157	0.11372	0.1137	0.11365	0.11356	0.11344	0.1133	0.11313	0.11297	0.1128	0.11264	0.11251	0.11242	0.11239	0.11243	0.11257	0.11283	0.11322	0.11379	0.11456	0.11558	0.11687	0.1185	0.12052	0.12301	0.12605	0.12975	0.13425	0.13971	0.14637	0.1545	0.16449	0.17685	0.1923	0.21184	0.2369	0.26965	0.31342	0.37354	0.45908	0.58634	0.78714	1.13069	1.79152	3.3214	8.2907	45.371	123.702	12.6795
	-5.88147	0.12166	0.12164	0.12158	0.12148	0.12135	0.12119	0.12101	0.12083	0.12064	0.12047	0.12033	0.12023	0.1202	0.12026	0.12042	0.12071	0.12116	0.12181	0.12269	0.12383	0.1253	0.12715	0.12944	0.13226	0.13571	0.13992	0.14504	0.15128	0.1589	0.16824	0.17977	0.1941	0.21212	0.23504	0.26472	0.3039	0.35692	0.4309	0.53828	0.70226	0.97036	1.45287	2.4562	5.1144	16.678	215.67	31.984	7.1923
	-5.83137	0.12755	0.12752	0.12745	0.12733	0.12717	0.12698	0.12676	0.12652	0.12629	0.12606	0.12587	0.12572	0.12564	0.12564	0.12576	0.12602	0.12646	0.12709	0.12798	0.12915	0.13067	0.1326	0.13502	0.138	0.14168	0.14618	0.15169	0.15843	0.16669	0.17688	0.18951	0.20532	0.22534	0.25102	0.2846	0.32944	0.39098	0.47844	0.60835	0.81294	1.16205	1.83133	3.3731	8.3373	44.466	131.227	13.1203	4.4138
	-5.78127	0.13497	0.13494	0.13486	0.13472	0.13453	0.1343	0.13405	0.13377	0.13349	0.13322	0.13298	0.13279	0.13267	0.13265	0.13275	0.133	0.13344	0.13411	0.13504	0.1363	0.13794	0.14003	0.14265	0.14591	0.14994	0.1549	0.16098	0.16845	0.17766	0.18906	0.20328	0.22118	0.24402	0.2736	0.31268	0.36554	0.43932	0.54634	0.70969	0.97661	1.45677	2.455	5.1027	16.6818	224.44	31.142	7.0016	2.9948
	-5.73118	0.14422	0.14418	0.14408	0.14392	0.1437	0.14344	0.14313	0.1428	0.14247	0.14215	0.14185	0.14161	0.14145	0.14139	0.14147	0.14172	0.14217	0.14288	0.14389	0.14525	0.14704	0.14934	0.15223	0.15585	0.16032	0.16585	0.17267	0.18107	0.19148	0.20442	0.22068	0.24128	0.26776	0.30242	0.34872	0.4123	0.50268	0.63695	0.84849	1.20977	1.9035	3.5073	8.7153	47.677	122.959	12.8453	4.3658	2.1826
	-5.68108	0.15771	0.15767	0.15756	0.15739	0.15715	0.15686	0.15653	0.15617	0.15582	0.15547	0.15517	0.15493	0.15479	0.15477	0.15491	0.15526	0.15585	0.15673	0.15797	0.15963	0.1618	0.16455	0.16802	0.17235	0.17771	0.18432	0.19248	0.20258	0.2151	0.23076	0.25052	0.27574	0.30843	0.35162	0.4101	0.4917	0.61012	0.79089	1.08643	1.61865	2.7275	5.6809	18.7119	233.97	31.702	7.3661	3.175	1.77008
	-5.63098	0.16906	0.16901	0.16888	0.16867	0.16839	0.16804	0.16765	0.16722	0.16679	0.16637	0.16599	0.16569	0.16548	0.16542	0.16553	0.16586	0.16647	0.16741	0.16874	0.17054	0.17291	0.17594	0.17978	0.18458	0.19055	0.19795	0.20714	0.21854	0.23276	0.25064	0.27336	0.30259	0.34084	0.39199	0.46222	0.56205	0.71033	0.94391	1.34284	2.1092	3.8828	9.6573	52.791	120.038	13.5399	4.6484	2.3292	1.40544
	-5.58088	0.17988	0.17983	0.17967	0.17941	0.17906	0.17864	0.17815	0.17762	0.17707	0.17654	0.17604	0.17561	0.17529	0.17512	0.17513	0.17539	0.17595	0.17686	0.17821	0.18007	0.18255	0.18576	0.18986	0.19503	0.2015	0.20958	0.21964	0.23222	0.24802	0.26802	0.29364	0.32691	0.37094	0.43062	0.51396	0.63498	0.81989	1.12255	1.66873	2.8113	5.8812	19.7551	260.62	29.731	7.076	3.0716	1.71664	1.10334
	-5.53078	0.19591	0.19585	0.19566	0.19536	0.19495	0.19445	0.19388	0.19326	0.19262	0.19199	0.19141	0.1909	0.19052	0.1903	0.1903	0.19059	0.19121	0.19224	0.19377	0.1959	0.19874	0.20242	0.20714	0.21312	0.2206	0.22998	0.24172	0.25646	0.27506	0.29878	0.3294	0.36954	0.4233	0.49725	0.6025	0.75909	1.0063	1.42989	2.248	4.1607	10.5263	61.396	104.562	12.8661	4.5238	2.2868	1.38519	0.93592
	-5.48068	0.2169	0.21684	0.21662	0.21626	0.21578	0.2152	0.21454	0.21382	0.21308	0.21234	0.21166	0.21108	0.21064	0.2104	0.21043	0.21078	0.21154	0.21278	0.21462	0.21716	0.22054	0.22494	0.23058	0.23772	0.2467	0.25796	0.27212	0.28996	0.31264	0.34176	0.37966	0.42992	0.49817	0.59368	0.73268	0.9457	1.29589	1.93194	3.277	6.9655	24.434	280.62	28.05	7.1964	3.197	1.80472	1.16575	0.82154
	-5.43058	0.23778	0.2377	0.23744	0.23702	0.23645	0.23576	0.23496	0.23408	0.2332	0.2323	0.23148	0.23076	0.23022	0.2299	0.22988	0.23024	0.23106	0.23244	0.23452	0.2374	0.24128	0.24634	0.25282	0.26108	0.2715	0.28464	0.30124	0.32228	0.34921	0.38405	0.42986	0.49134	0.57608	0.69695	0.87732	1.16313	1.6556	2.6152	4.8938	12.724	80.286	87.782	12.7153	4.65	2.3862	1.45579	0.9872	0.71934
	-5.38048	0.25976	0.25966	0.25934	0.25882	0.25812	0.25726	0.25626	0.25518	0.25406	0.25293	0.25186	0.25092	0.25016	0.24966	0.24948	0.24974	0.25052	0.25196	0.25415	0.25728	0.26154	0.26716	0.27442	0.28372	0.29554	0.31054	0.3296	0.35396	0.38536	0.42642	0.48101	0.55532	0.65958	0.81173	1.04565	1.43193	2.1384	3.6504	7.8935	29.197	288.38	25.555	6.9597	3.1538	1.79571	1.16486	0.8227	0.61714
	-5.33039	0.28784	0.28771	0.28732	0.28668	0.2858	0.28474	0.28352	0.28218	0.28078	0.27938	0.27803	0.27682	0.27582	0.27512	0.27482	0.275	0.2758	0.27734	0.27978	0.28332	0.28816	0.29462	0.30302	0.31384	0.32766	0.3453	0.36788	0.39696	0.4348	0.48478	0.55213	0.64534	0.77889	0.97918	1.29877	1.8549	2.9558	5.6446	15.468	116.317	66.287	11.3595	4.3682	2.2894	1.41192	0.96338	0.70464	0.54238
	-5.28029	0.3237	0.32354	0.32306	0.32227	0.3212	0.31989	0.31838	0.31674	0.31501	0.31328	0.31162	0.31012	0.30888	0.30798	0.30756	0.30772	0.30862	0.31041	0.31328	0.31747	0.32324	0.33095	0.34102	0.35406	0.37078	0.39226	0.4199	0.45578	0.50292	0.56592	0.65208	0.77356	0.95187	1.22811	1.6891	2.5458	4.428	9.9855	41.653	229.65	21.607	6.5495	3.0858	1.7902	1.17338	0.83388	0.628	0.49412
	-5.23019	0.37248	0.37228	0.37168	0.3707	0.36937	0.36774	0.36586	0.36382	0.36168	0.35954	0.3575	0.35566	0.35412	0.35304	0.35253	0.35276	0.3539	0.35615	0.35975	0.36498	0.3722	0.38184	0.39448	0.41084	0.43196	0.4592	0.4945	0.5407	0.60204	0.6851	0.80065	0.96717	1.21879	1.62431	2.3404	3.7907	7.4791	22.163	190.359	50.281	10.7565	4.4186	2.3836	1.49236	1.02716	0.75526	0.58324	0.46782
	-5.18009	0.42052	0.42026	0.41948	0.41823	0.41653	0.41444	0.41204	0.40941	0.40666	0.40388	0.4012	0.39874	0.39666	0.3951	0.39422	0.39422	0.3953	0.39768	0.40168	0.40762	0.41594	0.42716	0.44198	0.46136	0.48653	0.51927	0.5621	0.61874	0.69491	0.79971	0.94844	1.16843	1.51261	2.095	3.2002	5.7153	13.671	67.36	146.991	18.4566	6.2432	3.0696	1.8189	1.20646	0.86358	0.6533	0.51554	0.42064
	-5.12999	0.483	0.48266	0.48166	0.48	0.47777	0.47503	0.47187	0.4684	0.46475	0.46106	0.45746	0.45414	0.45125	0.44898	0.44754	0.44716	0.44807	0.45058	0.45504	0.46185	0.47156	0.48483	0.50254	0.52589	0.5565	0.59669	0.64983	0.721	0.81819	0.95449	1.15274	1.45569	1.95136	2.8461	4.7239	9.822	33.423	287.27	34.832	9.0843	4.0002	2.2294	1.42103	0.98876	0.73216	0.56812	0.45728	0.37908
	-5.07989	0.56882	0.56838	0.56704	0.56486	0.56191	0.55829	0.55412	0.54954	0.54472	0.53983	0.53508	0.53066	0.52679	0.52372	0.52169	0.52099	0.52194	0.52492	0.53036	0.5388	0.55092	0.56762	0.59005	0.61982	0.65915	0.71127	0.78096	0.87561	1.00713	1.19583	1.47859	1.9286	2.7086	4.2447	7.9707	21.401	143.741	77.84	14.3446	5.5228	2.8706	1.75186	1.18248	0.85592	0.6524	0.51758	0.42394	0.35642
	-5.02979	0.68722	0.68661	0.68481	0.68186	0.67787	0.67297	0.66734	0.66117	0.65468	0.64811	0.64172	0.63577	0.63057	0.62642	0.62366	0.62264	0.6238	0.62762	0.63468	0.6457	0.66162	0.68363	0.71336	0.75307	0.80596	0.87674	0.97259	1.10489	1.29265	1.56956	2.0004	2.7227	4.0751	7.0873	16.2278	70.608	184.966	24.357	7.9759	3.8334	2.232	1.45888	1.03114	0.77144	0.6028	0.48756	0.40556	0.34528
	-4.97969	0.84107	0.84021	0.83767	0.8335	0.82786	0.82095	0.813	0.80429	0.79512	0.78583	0.77675	0.76827	0.76077	0.75466	0.75037	0.74839	0.74926	0.75363	0.76226	0.77612	0.79645	0.8249	0.86373	0.91612	0.98668	1.08234	1.21395	1.39925	1.66906	2.0808	2.7524	3.958	6.4663	13.1716	42.827	275.24	43.789	11.6377	5.0923	2.81	1.77257	1.22078	0.8952	0.68832	0.54934	0.45185	0.38104	0.3281
	-4.92959	1.04335	1.04211	1.03837	1.03229	1.02405	1.01397	1.00237	0.98965	0.97627	0.96267	0.94935	0.93681	0.92559	0.91622	0.90929	0.90543	0.90537	0.90995	0.92019	0.93739	0.96325	1.00005	1.05097	1.12059	1.21572	1.34684	1.53091	1.79682	2.1973	2.8372	3.9511	6.1589	11.5771	31.535	197.138	77.765	16.4781	6.5388	3.4204	2.0838	1.39952	1.0066	0.76204	0.60044	0.4886	0.40827	0.34882	0.30368
	-4.8795	1.34702	1.34512	1.33942	1.33014	1.31759	1.30224	1.28462	1.26533	1.24505	1.22446	1.20428	1.18525	1.16811	1.15361	1.14259	1.1359	1.13455	1.13969	1.15277	1.17564	1.21074	1.26145	1.33257	1.43117	1.56805	1.76046	2.0374	2.4507	3.1014	4.2083	6.3239	11.2015	27.027	131.192	134.553	23.657	8.5419	4.2476	2.5046	1.64272	1.15996	0.86508	0.67312	0.54193	0.4487	0.38032	0.32882	0.28916
	-4.8294	1.85303	1.84991	1.84055	1.82532	1.80479	1.77972	1.75103	1.71974	1.68694	1.65376	1.62132	1.59078	1.56328	1.53994	1.522	1.51072	1.5076	1.51437	1.53322	1.56702	1.61966	1.69664	1.80595	1.95978	2.1774	2.4908	2.9568	3.6835	4.9009	7.17	12.1829	27.113	106.985	194.025	33.54	11.3283	5.42	3.1139	2.003	1.39222	1.0246	0.78818	0.6282	0.5155	0.43348	0.37214	0.32518	0.28854
	-4.7793	2.6684	2.6629	2.6462	2.6191	2.5827	2.5384	2.4879	2.4331	2.3758	2.3182	2.2619	2.209	2.1612	2.1204	2.0884	2.0671	2.0587	2.0659	2.0922	2.142	2.2218	2.341	2.5133	2.7609	3.1201	3.6545	4.4842	5.8595	8.3767	13.7653	28.863	98.742	238.19	45.363	14.5832	6.7555	3.7932	2.3964	1.64108	1.19232	0.90688	0.71556	0.58194	0.48542	0.41374	0.3592	0.3169	0.28348
	-4.7292	4.1627	4.1515	4.1179	4.0635	3.9908	3.9027	3.8031	3.6955	3.5839	3.4722	3.3639	3.2624	3.1707	3.0919	3.0287	2.9844	2.9624	2.9669	3.0037	3.0807	3.209	3.406	3.6985	4.1309	4.7811	5.7949	7.4753	10.5377	17.0299	34.831	111.666	248.15	53.264	17.2421	7.9289	4.4089	2.7576	1.86976	1.34571	1.01448	0.79386	0.64072	0.53074	0.4495	0.38806	0.3406	0.3033	0.27352
	-4.6791	7.4426	7.4152	7.3332	7.2012	7.0258	6.8154	6.5799	6.3288	6.0718	5.8176	5.5739	5.3477	5.1446	4.97	4.8287	4.7257	4.6671	4.6603	4.7155	4.8485	5.0821	5.4535	6.0247	6.9044	8.299	10.6403	14.9603	24.255	50.188	157.381	222.65	53.42	18.66	8.8089	4.9398	3.092	2.0904	1.49718	1.12218	0.87282	0.70016	0.5766	0.48566	0.41712	0.36442	0.32316	0.29032	0.26384
	-4.629	17.3073	17.2114	16.9268	16.4727	15.8783	15.1787	14.4114	13.6128	12.8151	12.0456	11.3258	10.672	10.0965	9.6083	9.2151	8.9253	8.7492	8.7018	8.8067	9.1021	9.6506	10.5603	12.0262	14.4277	18.5791	26.493	44.21	95.132	246.81	156.32	47.284	19.1597	9.6647	5.5965	3.5588	2.4232	1.7392	1.30246	1.01036	0.8075	0.66217	0.55525	0.47478	0.413	0.36472	0.32642	0.2956	0.27049
	-4.5789	66.343	65.705	63.829	60.893	57.154	52.908	48.441	44.005	39.787	35.918	32.474	29.486	26.962	24.891	23.259	22.055	21.285	20.975	21.191	22.059	23.823	26.949	32.385	42.242	61.851	106.415	207.65	230.51	96.615	38.951	18.7009	10.2982	6.2542	4.0838	2.8209	2.0392	1.53094	1.18718	0.9468	0.7739	0.6465	0.55058	0.477	0.4196	0.37414	0.33764	0.308	0.28362
	-4.5288	235.32	235.68	236.54	237.14	236.3	232.56	224.65	212.06	195.349	176.08	156.208	137.445	120.915	107.147	96.262	88.182	82.805	80.135	80.409	84.269	93.069	109.443	137.946	182.631	224.26	194.172	112.842	57.771	30.654	17.4481	10.6163	6.8385	4.6226	3.2564	2.3782	1.79304	1.39098	1.10724	0.90218	0.7508	0.63692	0.54974	0.48194	0.42846	0.3857	0.3511	0.32279	0.29938
	-4.4787	80.742	81.332	83.138	86.218	90.663	96.583	104.085	113.233	123.964	136.006	148.758	161.266	172.347	180.916	186.426	189.122	189.924	189.997	190.184	190.35	188.556	180.426	160.701	128.875	92.757	61.802	39.735	25.447	16.5321	10.9901	7.5017	5.2621	3.7922	2.8052	2.128	1.65356	1.31456	1.06783	0.88512	0.74762	0.64253	0.56106	0.49704	0.4461	0.40506	0.37166	0.34418	0.32136
	-4.42861	35.342	35.528	36.096	37.062	38.452	40.298	42.646	45.54	49.03	53.15	57.908	63.263	69.095	75.17	81.124	86.452	90.54	92.716	92.348	88.935	82.292	72.735	61.194	49.055	37.699	28.057	20.456	14.7717	10.6596	7.7389	5.6799	4.228	3.1991	2.4637	1.93258	1.54452	1.25748	1.04246	0.87936	0.75408	0.65667	0.58002	0.51902	0.46992	0.43	0.39722	0.37004	0.34732
	-4.37851	19.2219	19.2961	19.5229	19.9059	20.451	21.169	22.066	23.155	24.441	25.933	27.621	29.487	31.487	33.547	35.551	37.337	38.701	39.412	39.25	38.051	35.769	32.509	28.535	24.211	19.92	15.9724	12.5579	9.745	7.5105	5.7813	4.4654	3.474	2.7304	2.1726	1.75277	1.43522	1.19328	1.0074	0.86333	0.75058	0.66148	0.59036	0.53306	0.48644	0.44814	0.41644	0.38994	0.36762
	-4.32841	11.9034	11.9382	12.044	12.222	12.4738	12.8016	13.2074	13.6928	14.258	14.9011	15.6155	16.3893	17.2014	18.0198	18.7985	19.4766	19.9797	20.225	20.133	19.6405	18.721	17.3959	15.7394	13.8676	11.9164	10.0148	8.2636	6.7245	5.4221	4.3519	3.4916	2.8106	2.277	1.86123	1.53783	1.28606	1.08942	0.93508	0.8132	0.71625	0.63854	0.57574	0.52456	0.48252	0.44768	0.41859	0.39411	0.37336
	-4.27831	8.1682	8.1863	8.2412	8.3335	8.4634	8.6313	8.8377	9.0824	9.3643	9.6811	10.0284	10.3991	10.7821	11.1616	11.5163	11.8189	12.0369	12.1346	12.0769	11.8352	11.3931	10.753	9.938	8.9908	7.9672	6.927	5.9239	4.9987	4.1772	3.4698	2.8754	2.3852	1.98639	1.66501	1.4074	1.20138	1.0366	0.90451	0.7982	0.7122	0.64223	0.58491	0.53763	0.49835	0.46548	0.43778	0.41428	0.39422
	-4.22821	6.1881	6.1983	6.2294	6.2815	6.3547	6.4491	6.5646	6.7009	6.857	7.0312	7.2206	7.421	7.626	7.8268	8.0122	8.1674	8.2762	8.3196	8.2794	8.14	7.8905	7.5289	7.063	6.5107	5.8983	5.2567	4.6165	4.0044	3.4404	2.9366	2.4982	2.1242	1.81041	1.55013	1.33596	1.16058	1.01728	0.90014	0.80424	0.72542	0.66038	0.60642	0.5614	0.5236	0.49167	0.46454	0.44134	0.42138
	-4.17811	4.9381	4.9439	4.9613	4.9903	5.0313	5.0839	5.1485	5.2244	5.3113	5.4079	5.5125	5.6225	5.734	5.842	5.9398	6.0193	6.0709	6.0841	6.0485	5.9545	5.7952	5.5679	5.2751	4.9249	4.5306	4.1091	3.6786	3.2563	2.8565	2.4894	2.161	1.87369	1.62649	1.41666	1.2403	1.09305	0.97057	0.86884	0.78434	0.71396	0.6552	0.60592	0.5644	0.52922	0.49926	0.47362	0.45156	0.43246
	-4.12801	4.1801	4.1829	4.1914	4.2057	4.2258	4.2519	4.2841	4.3223	4.3661	4.4151	4.4681	4.5235	4.5791	4.6317	4.6775	4.7113	4.7273	4.7195	4.6813	4.6067	4.4911	4.3323	4.1306	3.8901	3.6179	3.3238	3.0188	2.7143	2.4202	2.1446	1.89269	1.66763	1.47008	1.29918	1.15295	1.02881	0.92397	0.83568	0.76136	0.69878	0.64594	0.6012	0.56318	0.5307	0.50284	0.47882	0.45802	0.43994
	-4.07791	3.7783	3.7789	3.7807	3.7839	3.7887	3.7954	3.8042	3.8154	3.8289	3.8447	3.8623	3.8807	3.8988	3.9147	3.9257	3.929	3.9207	3.8969	3.8533	3.7859	3.6917	3.5685	3.4164	3.2371	3.0349	2.8155	2.5861	2.3542	2.1272	1.91091	1.71001	1.52738	1.36437	1.22101	1.09642	0.98908	0.89716	0.81876	0.75198	0.69513	0.64665	0.60522	0.56968	0.53912	0.5127	0.48978	0.46982	0.45236
	-4.02781	3.6121	3.6106	3.6061	3.5989	3.5894	3.578	3.5654	3.5522	3.5388	3.5256	3.5126	3.4997	3.4863	3.4715	3.4537	3.431	3.4012	3.3616	3.3093	3.2416	3.1562	3.0517	2.9274	2.7844	2.625	2.4528	2.2726	2.0892	1.90799	1.73345	1.56925	1.41797	1.28105	1.15898	1.05144	0.9576	0.87624	0.80604	0.7456	0.6936	0.64886	0.61026	0.57692	0.548	0.52286	0.5009	0.48166	0.46476
	-3.97772	3.6954	3.6914	3.6796	3.6606	3.6348	3.6033	3.5672	3.5275	3.4854	3.4418	3.3975	3.3529	3.3081	3.2628	3.2164	3.1678	3.1154	3.0576	2.9924	2.9177	2.8319	2.7336	2.6224	2.4985	2.3632	2.2188	2.0684	1.91552	1.76383	1.61677	1.47723	1.34739	1.22862	1.12154	1.02618	0.94204	0.86834	0.80408	0.74824	0.69976	0.65769	0.62114	0.5893	0.56152	0.53722	0.51587	0.49708	0.48048
	-3.92762	4.0546	4.0472	4.0252	3.9894	3.941	3.8818	3.8136	3.7386	3.6588	3.576	3.4918	3.4076	3.3242	3.242	3.161	3.0806	3	2.9181	2.8334	2.7442	2.6494	2.5476	2.4382	2.3212	2.1972	2.0674	1.9341	1.79955	1.66643	1.53725	1.41425	1.29918	1.1932	1.09695	1.01052	0.93364	0.86574	0.80608	0.75382	0.70812	0.66818	0.63324	0.60264	0.57578	0.55214	0.53128	0.51284	0.49648
	-3.87752	4.8118	4.7986	4.7592	4.6952	4.6089	4.5037	4.3832	4.2512	4.1116	3.9678	3.8228	3.6792	3.539	3.4032	3.2724	3.1468	3.0258	2.9086	2.7938	2.6804	2.5668	2.452	2.3348	2.2152	2.0928	1.96863	1.84363	1.71937	1.59757	1.48001	1.36827	1.26364	1.16702	1.07888	0.99934	0.92818	0.86492	0.809	0.7597	0.71634	0.6782	0.64466	0.6151	0.58904	0.56598	0.54556	0.52742	0.51128
	-3.82742	6.3457	6.3213	6.2479	6.1291	5.9701	5.7776	5.5592	5.3225	5.0751	4.8235	4.5735	4.3296	4.0953	3.8728	3.6631	3.4666	3.283	3.111	2.9494	2.7962	2.6502	2.5094	2.3724	2.2384	2.1066	1.97709	1.84998	1.72608	1.60636	1.49188	1.38368	1.2826	1.18924	1.10392	1.02666	0.95724	0.89524	0.84014	0.7913	0.7481	0.70992	0.67617	0.6463	0.61982	0.59632	0.57542	0.5568	0.54017
	-3.77732	9.2948	9.245	9.0965	8.8578	8.5414	8.163	7.7399	7.2889	6.8259	6.3645	5.9151	5.4862	5.083	4.7087	4.3645	4.05	3.7638	3.5038	3.267	3.0508	2.852	2.6682	2.4964	2.335	2.1822	2.037	1.89874	1.7672	1.64255	1.52516	1.41541	1.31366	1.22014	1.1349	1.05777	0.98844	0.92642	0.8712	0.82212	0.7786	0.74002	0.7058	0.67542	0.64844	0.62442	0.603	0.58388	0.56678
	-3.72722	16.2065	16.0827	15.7161	15.1328	14.3722	13.4809	12.5079	11.4989	10.4929	9.5209	8.6044	7.7574	6.9867	6.2939	5.6769	5.1309	4.6496	4.2263	3.8537	3.525	3.2337	2.9741	2.7411	2.5304	2.3385	2.1626	2.0006	1.8509	1.71268	1.5852	1.46805	1.36087	1.26334	1.1751	1.09566	1.02449	0.96097	0.90444	0.85422	0.80964	0.7701	0.73499	0.70378	0.67602	0.65128	0.62918	0.60943	0.59174
	-3.67712	36.802	36.387	35.166	33.258	30.83	28.077	25.184	22.311	19.5777	17.0629	14.8077	12.8246	11.1062	9.6331	8.3792	7.317	6.4191	5.6603	5.0179	4.4723	4.0068	3.6074	3.262	2.9612	2.6972	2.4634	2.2552	2.0688	1.90111	1.75005	1.61391	1.49135	1.38125	1.2826	1.19446	1.11593	1.0461	0.98412	0.92916	0.88042	0.83718	0.79881	0.7647	0.73434	0.70728	0.6831	0.66149	0.64214
	-3.62702	120.153	118.401	113.226	105.054	94.611	82.844	70.759	59.226	48.84	39.893	32.434	26.354	21.469	17.5758	14.4844	12.0298	10.0761	8.5144	7.2592	6.2435	5.4155	4.7351	4.1709	3.6987	3.3	2.9601	2.6679	2.4148	2.194	2.0004	1.83019	1.68009	1.54759	1.43061	1.32736	1.23624	1.15587	1.08497	1.0224	0.96715	0.9183	0.87505	0.8367	0.80262	0.77229	0.74524	0.72109	0.69949
	-3.57692	164.468	165.842	169.827	175.73	182.008	185.86	183.407	171.368	149.804	122.894	96.139	73.192	55.182	41.697	31.802	24.573	19.2679	15.3377	12.3914	10.1543	8.4334	7.092	6.0329	5.1863	4.5011	3.9402	3.4759	3.0876	2.76	2.4815	2.243	2.0379	1.86066	1.70703	1.57356	1.45735	1.35601	1.26746	1.18995	1.12197	1.06223	1.00961	0.96313	0.92201	0.88555	0.85313	0.82428	0.79855
	-3.52682	64.604	65.339	67.629	71.664	77.777	86.455	98.299	113.799	132.607	151.859	164.239	160.303	138.237	107.683	79.287	57.382	41.773	30.92	23.361	18.0271	14.1939	11.3867	9.2919	7.7004	6.4709	5.5059	4.7377	4.1178	3.6116	3.1938	2.8458	2.5536	2.3064	2.0963	1.91674	1.76262	1.62986	1.51511	1.41557	1.32899	1.25341	1.18725	1.12915	1.07801	1.03284	0.99287	0.95743	0.92593
	-3.47673	30.972	31.235	32.054	33.488	35.65	38.722	42.98	48.844	56.936	68.147	83.6	104.154	128.456	148.802	150.879	129.281	97.348	69.127	48.709	34.892	25.625	19.3207	14.9337	11.8062	9.5236	7.8209	6.5251	5.5213	4.7309	4.0997	3.589	3.1713	2.8263	2.539	2.298	2.0944	1.92158	1.77405	1.64753	1.53851	1.44421	1.36229	1.29085	1.22835	1.17348	1.12517	1.08254	1.04483
	-3.42663	18.1958	18.313	18.6756	19.3049	20.241	21.543	23.305	25.667	28.837	33.128	39.024	47.27	58.983	75.651	98.407	124.837	142.833	135.579	106.672	75.592	52.209	36.577	26.353	19.5715	14.9543	11.7211	9.3954	7.6806	6.3883	5.3953	4.619	4.003	3.5078	3.105	2.774	2.4998	2.2706	2.0778	1.91459	1.77555	1.65645	1.55395	1.46529	1.38829	1.32116	1.26242	1.21086	1.1655
	-3.37653	12.1494	12.2113	12.402	12.7307	13.2139	13.8767	14.7566	15.9078	17.4084	19.3729	21.973	25.466	30.258	36.988	46.669	60.82	81.231	107.794	131.72	133.213	107.909	76.315	52.017	35.961	25.645	18.9089	14.3812	11.2413	8.9996	7.3562	6.1235	5.1799	4.4448	3.8633	3.3969	3.0186	2.7084	2.4517	2.2375	2.0574	1.90497	1.77511	1.66385	1.56803	1.48513	1.41311	1.35031	1.29537
	-3.32643	8.7515	8.7881	8.9003	9.0929	9.3735	9.7545	10.2533	10.8946	11.7132	12.7579	14.0994	15.84	18.1334	21.215	25.455	31.45	40.176	53.177	72.514	98.951	124.786	128.675	103.897	72.473	48.812	33.502	23.809	17.5402	13.3508	10.4559	8.3932	6.8829	5.7509	4.8847	4.2101	3.6765	3.2486	2.9014	2.6166	2.3808	2.184	2.0182	1.87783	1.75811	1.65545	1.56699	1.49041	1.42389
	-3.27633	6.688	6.7114	6.7832	6.9058	7.0836	7.3231	7.6334	8.0273	8.5221	9.1419	9.92	10.9032	12.1585	13.7845	15.9292	18.8214	22.826	28.541	36.96	49.699	68.982	95.658	121.067	122.378	95.919	65.656	43.938	30.176	21.529	15.9445	12.2079	9.6196	7.7702	6.4121	5.3915	4.6084	3.9971	3.5124	3.1228	2.8061	2.5458	2.3298	2.149	1.99657	1.86723	1.75679	1.66199	1.58027
	-3.22623	5.3123	5.3282	5.3771	5.4602	5.5802	5.7408	5.9474	6.207	6.5294	6.9274	7.419	8.0279	8.7877	9.7453	10.9686	12.5581	14.6662	17.5315	21.541	27.336	36.008	49.343	69.724	97.318	120.011	114.14	84.879	56.893	38.042	26.315	18.9574	14.1826	10.9661	8.7222	7.1081	5.9158	5.0145	4.3197	3.7748	3.3408	2.9908	2.705	2.4694	2.2734	2.109	1.96995	1.85179	1.75077
	-3.17613	4.3593	4.3707	4.4055	4.4645	4.5495	4.6627	4.8074	4.9879	5.2099	5.4812	5.8118	6.2152	6.7096	7.3198	8.0808	9.0417	10.2744	11.8861	14.0419	17.004	21.203	27.371	36.756	51.39	73.671	101.773	118.047	102.673	72.338	47.909	32.277	22.631	16.5379	12.5421	9.8203	7.9019	6.5089	5.4714	4.6813	4.0682	3.5844	3.1972	2.8832	2.626	2.413	2.2352	2.0856	1.95901
	-3.12603	3.6643	3.6727	3.6985	3.7421	3.8047	3.8877	3.9933	4.1243	4.2843	4.4781	4.7117	4.9935	5.3341	5.7479	6.2542	6.88	7.6624	8.6556	9.9388	11.6323	13.9235	17.1161	21.717	28.6	39.266	56.049	80.85	107.406	112.301	88.094	59.502	39.416	26.963	19.2555	14.3226	11.0384	8.7692	7.1491	5.9595	5.0643	4.3768	3.839	3.4118	3.0678	2.7874	2.5566	2.3648	2.2042
	-3.07594	3.151	3.1574	3.1771	3.2104	3.258	3.3211	3.4009	3.4993	3.6189	3.7627	3.9349	4.1403	4.386	4.6807	5.0359	5.4673	5.9964	6.6526	7.4781	8.5339	9.9111	11.7498	14.2728	17.8466	23.095	31.105	43.713	63.429	90.221	110.212	100.601	72.228	47.861	32.122	22.453	16.3875	12.4336	9.753	7.8704	6.5068	5.4929	4.7217	4.1236	3.652	3.2747	2.9689	2.7184	2.5113
	-3.02584	2.7649	2.7699	2.7854	2.8115	2.8489	2.8981	2.9603	3.0367	3.129	3.2394	3.3705	3.526	3.7101	3.9287	4.1889	4.5009	4.8773	5.3357	5.9002	6.605	7.4982	8.6517	10.1741	12.2347	15.1084	19.2553	25.471	35.134	50.441	73.427	99.117	105.878	84.387	57.424	38.19	26.219	18.7997	14.049	10.8839	8.695	7.1307	5.9805	5.1141	4.4477	3.9258	3.5109	3.1765	2.904
	-2.97574	2.4939	2.498	2.5106	2.5317	2.562	2.6017	2.6518	2.7131	2.7868	2.8746	2.9783	3.1003	3.2438	3.4127	3.6119	3.8477	4.1289	4.4661	4.8747	5.3746	5.9943	6.7739	7.7718	9.0751	10.8184	13.2153	16.6181	21.625	29.275	41.299	59.966	84.807	102.358	92.806	67.035	44.957	30.552	21.604	15.9364	12.2118	9.6696	7.8738	6.5666	5.5904	4.8451	4.2654	3.807	3.4395
	-2.92564	2.3271	2.3306	2.3411	2.3589	2.3842	2.4175	2.4593	2.5103	2.5715	2.644	2.7292	2.829	2.9456	3.0819	3.2413	3.4283	3.6489	3.9106	4.2231	4.5999	5.0587	5.6243	6.3315	7.2304	8.3948	9.9374	12.0343	14.971	19.2244	25.609	35.494	50.865	72.717	93.831	94.894	74.081	51.072	34.779	24.441	17.8918	13.6157	10.7206	8.6915	7.2252	6.1371	5.3109	4.6713	4.1678
	-2.87554	2.1518	2.1547	2.1636	2.1784	2.1996	2.2274	2.2622	2.3046	2.3552	2.4151	2.4852	2.5669	2.6618	2.7721	2.9003	3.0497	3.2243	3.4295	3.672	3.9608	4.3077	4.7287	5.2459	5.8898	6.7046	7.7545	9.1371	11.0034	13.5961	17.3179	22.853	31.37	44.678	64.436	86.962	95.373	79.498	56.133	38.24	26.687	19.387	14.6578	11.4834	9.2764	7.6924	6.5239	5.6415	4.9613
	-2.82544	1.97115	1.97357	1.98089	1.99325	2.0108	2.0338	2.0626	2.0975	2.1392	2.1882	2.2455	2.312	2.3888	2.4777	2.5803	2.6991	2.8371	2.9977	3.1859	3.4077	3.6709	3.9863	4.3677	4.8345	5.4138	6.1436	7.08	8.3063	9.952	12.2229	15.4598	20.243	27.573	39.108	56.917	80.085	95.306	85.53	62.051	42.168	29.107	20.909	15.6628	12.1843	9.7918	8.0902	6.8446	5.9099
	-2.77534	1.80617	1.80818	1.81429	1.82459	1.83921	1.85833	1.88221	1.91117	1.94561	1.98605	2.0331	2.0875	2.1502	2.2222	2.305	2.4003	2.5102	2.6373	2.7849	2.9572	3.1597	3.3995	3.6857	4.0309	4.4519	4.9723	5.6253	6.459	7.5452	8.9937	10.9792	13.7882	17.908	24.189	34.098	49.811	72.347	93.045	91.201	68.932	46.905	31.992	22.679	16.8003	12.9563	10.3446	8.5066	7.1727
	-2.72524	1.67056	1.67226	1.67741	1.68609	1.6984	1.71448	1.73452	1.75879	1.78759	1.82131	1.86041	1.90547	1.9572	2.0164	2.0842	2.1617	2.2505	2.3526	2.4703	2.6065	2.7652	2.951	3.1704	3.4315	3.7455	4.1271	4.5969	5.1837	5.9292	6.895	8.1745	9.9155	12.3585	15.9106	21.283	29.735	43.322	64.127	88.022	95.168	76.486	52.619	35.528	24.841	18.178	13.8839	11.0043	9.0004
	-2.67514	1.55186	1.5533	1.5577	1.56508	1.57555	1.58922	1.60622	1.62678	1.65113	1.67957	1.71246	1.75025	1.79347	1.84277	1.89891	1.96285	2.0357	2.119	2.2143	2.3238	2.4504	2.5973	2.7689	2.9709	3.2107	3.4979	3.8459	4.2723	4.8027	5.4731	6.3362	7.4724	9.0063	11.1405	14.2148	18.8219	26.02	37.642	56.169	80.919	96.425	84.095	59.284	39.768	27.421	19.8015	14.9619	11.761
	-2.62504	1.45537	1.45662	1.4604	1.46678	1.4758	1.48756	1.50218	1.51982	1.54068	1.56498	1.59302	1.62516	1.66178	1.70341	1.75063	1.80417	1.86491	1.93389	2.0124	2.1021	2.205	2.3234	2.4605	2.6202	2.8077	3.0295	3.2943	3.6139	4.0039	4.4865	5.0931	5.8693	6.8836	8.2421	10.1148	12.7853	16.7442	22.869	32.726	48.775	72.459	94.227	90.883	66.978	44.965	30.608	21.799	16.28
	-2.57495	1.37092	1.372	1.37531	1.38086	1.38872	1.39896	1.41167	1.42699	1.44506	1.46609	1.4903	1.51796	1.5494	1.58502	1.62528	1.67076	1.72211	1.78017	1.84591	1.92054	2.0056	2.1028	2.2144	2.3433	2.4932	2.6685	2.8752	3.1211	3.4165	3.7753	4.2171	4.769	5.4705	6.3802	7.5884	9.238	11.5651	14.9743	20.185	28.502	42.142	63.558	88.634	95.584	75.498	51.319	34.572	24.269
	-2.52485	1.30462	1.30558	1.30851	1.31342	1.32037	1.3294	1.34061	1.35411	1.37001	1.38847	1.40967	1.43385	1.46127	1.49224	1.52713	1.5664	1.61056	1.66028	1.71631	1.77958	1.85123	1.93262	2.0254	2.1318	2.2544	2.3963	2.5619	2.7564	2.9868	3.2623	3.5951	4.0025	4.5079	5.1456	5.9658	7.045	8.5033	10.5364	13.4758	17.9055	24.882	36.28	54.771	80.093	96.528	84.203	59.157	39.694
	-2.47475	1.25129	1.25217	1.25479	1.25919	1.26543	1.27353	1.28359	1.29565	1.30987	1.32633	1.34523	1.36671	1.39103	1.41841	1.44918	1.4837	1.52239	1.56577	1.61445	1.66916	1.7308	1.80042	1.87934	1.96913	2.0718	2.1896	2.3257	2.4839	2.6689	2.887	3.1465	3.4581	3.8367	4.3031	4.8865	5.6303	6.599	7.8935	9.6753	12.2139	15.9771	21.803	31.199	46.593	69.738	92.363	91.317	68.462
	-2.42465	1.22516	1.22595	1.22838	1.23245	1.23819	1.24565	1.25489	1.26599	1.27902	1.29411	1.31139	1.33102	1.35317	1.37807	1.40597	1.43719	1.47207	1.51103	1.5546	1.60337	1.65804	1.71949	1.78875	1.86706	1.95596	2.0572	2.1732	2.3068	2.4612	2.641	2.8518	3.1009	3.3979	3.7561	4.1935	4.7355	5.4195	6.3004	7.4626	9.0395	11.2492	14.4618	19.3272	27.003	39.437	58.894	82.779	93.283
	-2.37455	1.2313	1.23206	1.23438	1.23826	1.24374	1.25086	1.25966	1.27023	1.28263	1.29697	1.31336	1.33196	1.3529	1.3764	1.40267	1.43198	1.46465	1.50104	1.54159	1.58681	1.63731	1.69382	1.75719	1.82847	1.90889	1.99993	2.1034	2.2214	2.3568	2.5125	2.6929	2.903	3.1496	3.4414	3.7902	4.2121	4.7299	5.3761	6.1986	7.2692	8.6997	10.6682	13.4691	17.603	23.935	33.914	49.467	70.593
	-2.32445	1.2705	1.27126	1.27354	1.27738	1.28279	1.28982	1.2985	1.30892	1.32114	1.33524	1.35135	1.3696	1.39012	1.4131	1.43876	1.46732	1.49908	1.53436	1.57358	1.61717	1.6657	1.71979	1.78022	1.84787	1.92383	2.0094	2.1059	2.2154	2.3398	2.4816	2.6444	2.8316	3.0484	3.3008	3.5971	3.9483	4.3694	4.8811	5.5131	6.3084	7.3306	8.6765	10.4969	13.0331	16.6818	22.101	30.349	42.854
	-2.27435	1.31786	1.31862	1.3209	1.32474	1.33016	1.33718	1.34586	1.35626	1.36846	1.38252	1.39858	1.41673	1.43712	1.45994	1.48536	1.51362	1.54497	1.57974	1.61829	1.66104	1.7085	1.76125	1.81997	1.88549	1.95874	2.0408	2.1331	2.237	2.3544	2.4874	2.6386	2.8108	3.008	3.2346	3.4966	3.8018	4.1605	4.5868	5.1003	5.7286	6.5113	7.5061	8.7992	10.5217	12.8784	16.1934	20.985	28.049
	-2.22425	1.36818	1.36894	1.37124	1.37512	1.38056	1.38762	1.39636	1.40682	1.41906	1.43318	1.44927	1.46746	1.48787	1.51068	1.53606	1.56422	1.59544	1.63	1.66824	1.71057	1.75746	1.80944	1.86717	1.93139	2.003	2.083	2.1724	2.2728	2.3856	2.5126	2.6559	2.818	3.0016	3.2104	3.4487	3.7221	4.0379	4.4059	4.8396	5.3575	5.9855	6.7607	7.7358	8.9886	10.6352	12.8514	15.908	20.221
	-2.17416	1.42134	1.42211	1.42444	1.42836	1.43386	1.44102	1.44986	1.46042	1.4728	1.48706	1.5033	1.52164	1.54222	1.56518	1.5907	1.61901	1.65034	1.68496	1.72324	1.76552	1.81228	1.86404	1.9214	1.98508	2.0558	2.1348	2.2228	2.3212	2.4312	2.5548	2.6932	2.849	3.0239	3.221	3.4434	3.695	3.9814	4.3094	4.6882	5.1308	5.6548	6.2849	7.0555	8.0155	9.2358	10.8192	12.9185	15.7619
	-2.12406	1.47836	1.47914	1.4815	1.4855	1.4911	1.49839	1.50738	1.51814	1.53072	1.54522	1.56172	1.58034	1.60122	1.6245	1.65037	1.67902	1.7107	1.7457	1.78432	1.82696	1.87404	1.9261	1.9837	2.0476	2.1184	2.1972	2.285	2.383	2.4922	2.6143	2.7508	2.9032	3.0736	3.264	3.4768	3.715	3.9822	4.2834	4.625	5.0162	5.4691	6.0009	6.635	7.4039	8.3531	9.5472	11.0781	13.0793
	-2.07396	1.53889	1.53969	1.54212	1.5462	1.55195	1.5594	1.5686	1.57961	1.59248	1.6073	1.62418	1.6432	1.66452	1.68828	1.71466	1.74386	1.77614	1.81176	1.85106	1.8944	1.94222	1.99506	2.0534	2.1182	2.19	2.2696	2.3584	2.4572	2.5672	2.69	2.8268	2.979	3.1486	3.3366	3.5454	3.7766	4.033	4.3176	4.6353	4.9922	5.3968	5.8614	6.4023	7.042	7.8113	8.7529	9.9257	11.4122
	-2.02386	1.60238	1.6032	1.6057	1.6099	1.61582	1.62348	1.63294	1.64425	1.65748	1.67272	1.69004	1.70958	1.73147	1.75585	1.78291	1.81286	1.84594	1.88244	1.92269	1.96707	2.016	2.07	2.1298	2.196	2.2694	2.351	2.4416	2.5426	2.655	2.7802	2.9196	3.0746	3.2464	3.4364	3.6458	3.876	4.1286	4.4056	4.7097	5.0454	5.4184	5.8376	6.3144	6.8652	7.5117	8.2833	9.2197	10.3751
	-1.97376	1.66995	1.6708	1.67339	1.67773	1.68384	1.69176	1.70153	1.71322	1.72688	1.74261	1.7605	1.78067	1.80326	1.82842	1.85634	1.88724	1.92136	1.95901	2.0006	2.0462	2.0968	2.1526	2.2142	2.2826	2.3584	2.4426	2.5364	2.6408	2.7574	2.8872	3.0316	3.1922	3.3699	3.5658	3.781	4.016	4.2716	4.5486	4.8486	5.1742	5.5292	5.9194	6.3534	6.8432	7.4045	8.0587	8.8339	9.7673
	-1.92366	1.74389	1.74477	1.74746	1.75197	1.75831	1.76654	1.77669	1.78883	1.80302	1.81936	1.83794	1.85889	1.88235	1.90847	1.93747	1.96955	2.005	2.0442	2.0872	2.1348	2.1874	2.2454	2.3096	2.3808	2.46	2.548	2.6462	2.7558	2.8782	3.0148	3.167	3.3364	3.524	3.7306	3.9569	4.203	4.4688	4.7544	5.0596	5.3856	5.7342	6.1096	6.5176	6.9672	7.4702	8.043	8.7062	9.4868
	-1.87356	1.82831	1.82925	1.83205	1.83677	1.84341	1.85201	1.86263	1.87533	1.89019	1.90727	1.92671	1.94863	1.97317	2.0006	2.0308	2.0644	2.1016	2.1426	2.1878	2.2378	2.2928	2.3539	2.4216	2.4966	2.5802	2.6734	2.7775	2.894	3.0246	3.1706	3.334	3.5162	3.7182	3.9412	4.1852	4.45	4.7346	5.038	5.3588	5.6964	6.051	6.4247	6.8216	7.2482	7.714	8.232	8.8182	9.4933
	-1.82346	1.9257	1.92667	1.92963	1.93461	1.94161	1.95067	1.96187	1.97525	1.99091	2.009	2.0294	2.0526	2.0784	2.1072	2.1394	2.1748	2.214	2.2574	2.3052	2.358	2.4165	2.4813	2.5532	2.6332	2.7225	2.8223	2.9342	3.0598	3.2011	3.3599	3.5382	3.7377	3.96	4.2058	4.4752	4.7676	5.0812	5.4134	5.7616	6.1233	6.4968	6.8823	7.282	7.701	8.1468	8.6303	9.1652	9.7684
	-1.77336	2.0347	2.0358	2.0388	2.0442	2.0516	2.0612	2.073	2.0872	2.1038	2.1229	2.1446	2.1692	2.1966	2.2272	2.2612	2.299	2.3406	2.3868	2.4378	2.4941	2.5566	2.6258	2.703	2.789	2.8852	2.9932	3.1146	3.2516	3.4063	3.5811	3.7784	4.0005	4.2491	4.5253	4.8292	5.1595	5.5137	5.8877	6.277	6.6767	7.0832	7.4942	7.9103	8.3349	8.7745	9.2389	9.7407	10.2951
	-1.72327	2.1514	2.1525	2.1558	2.1614	2.1693	2.1795	2.1921	2.2072	2.2248	2.2452	2.2682	2.2943	2.3236	2.3562	2.3924	2.4326	2.477	2.5262	2.5808	2.6411	2.7081	2.7826	2.8656	2.9586	3.0628	3.1804	3.3131	3.4636	3.6346	3.8289	4.0497	4.2999	4.5818	4.8971	5.2459	5.6265	6.0352	6.4664	6.9129	7.3673	7.8225	8.2739	8.7195	9.1615	9.6057	10.0617	10.5419	11.0615
	-1.67317	2.272	2.2732	2.2768	2.2827	2.291	2.3019	2.3153	2.3313	2.35	2.3716	2.3962	2.424	2.455	2.4898	2.5284	2.5712	2.6188	2.6714	2.7297	2.7944	2.8664	2.9466	3.0363	3.137	3.2504	3.3788	3.5247	3.691	3.8812	4.099	4.3483	4.6332	4.9569	5.3218	5.7285	6.1748	6.6561	7.1641	7.6889	8.2185	8.7421	9.2511	9.7407	10.2115	10.6687	11.1225	11.5865	12.0769
	-1.62307	2.3943	2.3956	2.3993	2.4056	2.4144	2.426	2.4402	2.4572	2.477	2.5	2.526	2.5556	2.5886	2.6256	2.6666	2.7124	2.763	2.8192	2.8817	2.9511	3.0284	3.115	3.212	3.3213	3.445	3.5858	3.7467	3.9314	4.1443	4.3901	4.6741	5.0018	5.3778	5.8059	6.2873	6.8199	7.3973	8.0089	8.6395	9.2722	9.8898	10.4782	11.0289	11.54	12.0168	12.4708	12.918	13.378
	-1.57297	2.5149	2.5162	2.5202	2.5268	2.5362	2.5484	2.5634	2.5814	2.6024	2.6267	2.6544	2.6856	2.7207	2.76	2.8036	2.8522	2.9062	2.9662	3.033	3.1074	3.1905	3.2837	3.3887	3.5075	3.6426	3.7973	3.9753	4.1812	4.4204	4.6995	5.0253	5.4052	5.8463	6.3541	6.9313	7.5761	8.2805	9.0297	9.8026	10.574	11.3182	12.0132	12.6447	13.2082	13.7089	14.1612	14.5855	15.006
	-1.52287	2.6307	2.6321	2.6363	2.6433	2.6532	2.666	2.6818	2.7008	2.723	2.7487	2.7779	2.811	2.8481	2.8896	2.936	2.9875	3.0449	3.1088	3.18	3.2596	3.3488	3.4491	3.5626	3.6916	3.8392	4.0092	4.2063	4.4362	4.706	5.0239	5.3993	5.8425	6.3637	6.9713	7.6705	8.4601	9.3304	10.2613	11.223	12.1788	13.0906	13.9251	14.6602	15.2878	15.8143	16.2583	16.6469	17.0119
	-1.47277	2.7424	2.7439	2.7483	2.7557	2.7661	2.7796	2.7962	2.8162	2.8396	2.8666	2.8974	2.9323	2.9715	3.0154	3.0644	3.1191	3.18	3.2479	3.3238	3.4088	3.5044	3.6123	3.7349	3.875	4.0362	4.2232	4.4417	4.699	5.004	5.3675	5.8023	6.3223	6.9425	7.6759	8.5311	9.509	10.5974	11.769	12.9817	14.1818	15.3135	16.3279	17.1926	17.8957	18.446	18.869	19.2022	19.4878
	-1.42267	2.8542	2.8558	2.8604	2.8682	2.8791	2.8933	2.9108	2.9318	2.9565	2.9849	3.0174	3.0542	3.0955	3.1419	3.1938	3.2516	3.3163	3.3885	3.4694	3.5602	3.6627	3.7789	3.9114	4.0637	4.2402	4.4463	4.6892	4.9781	5.3243	5.7422	6.2488	6.8637	7.6083	8.5021	9.5602	10.7856	12.1636	13.6564	15.2025	16.724	18.1394	19.3794	20.399	21.185	21.751	22.133	22.384	22.559
	-1.37257	2.9702	2.9718	2.9766	2.9848	2.9963	3.0112	3.0297	3.0518	3.0778	3.1078	3.142	3.1809	3.2246	3.2736	3.3286	3.39	3.4586	3.5355	3.6218	3.7191	3.8291	3.9544	4.0981	4.2641	4.4577	4.6857	4.9569	5.2827	5.6781	6.1615	6.7562	7.4896	8.3921	9.4935	10.8174	12.3708	14.1339	16.0515	18.0326	19.9621	21.724	23.225	24.411	25.271	25.833	26.149	26.286	26.319
	-1.32247	3.0922	3.0939	3.099	3.1076	3.1198	3.1356	3.155	3.1784	3.2058	3.2374	3.2736	3.3146	3.3609	3.4129	3.4711	3.5364	3.6094	3.6914	3.7837	3.888	4.0065	4.1419	4.298	4.4795	4.6927	4.9458	5.2498	5.6192	6.0731	6.6361	7.3397	8.2219	9.3264	10.6974	12.3702	14.3559	16.6234	19.0861	21.604	24.008	26.141	27.891	29.209	30.105	30.627	30.85	30.857	30.737
	-1.27238	3.2198	3.2216	3.227	3.2361	3.2489	3.2655	3.286	3.3107	3.3396	3.3731	3.4114	3.4548	3.5038	3.5589	3.6208	3.6902	3.768	3.8556	3.9544	4.0665	4.1942	4.3409	4.5109	4.7097	4.9451	5.2269	5.5691	5.9897	6.5136	7.1733	8.0115	9.0813	10.4443	12.1644	14.2916	16.8364	19.7398	22.855	25.96	28.817	31.235	33.113	34.449	35.295	35.735	35.865	35.771	35.541
	-1.22228	3.3504	3.3523	3.358	3.3676	3.381	3.3986	3.4203	3.4463	3.4769	3.5122	3.5527	3.5987	3.6506	3.7091	3.7748	3.8486	3.9316	4.0252	4.1311	4.2515	4.3893	4.5483	4.7336	4.9519	5.2121	5.5269	5.913	6.3937	7.0011	7.7783	8.7828	10.0881	11.781	13.9497	16.6578	19.8981	23.545	27.337	30.933	34.029	36.453	38.197	39.349	40.037	40.381	40.471	40.383	40.181
	-1.17218	3.4812	3.4831	3.4892	3.4992	3.5134	3.5319	3.5548	3.5823	3.6145	3.6519	3.6947	3.7433	3.7983	3.8603	3.93	4.0085	4.097	4.1969	4.3103	4.4397	4.5885	4.7609	4.963	5.2027	5.4909	5.8429	6.2795	6.8305	7.5371	8.4567	9.6667	11.2678	13.3791	16.1168	19.5443	23.593	27.993	32.292	36.019	38.889	40.875	42.145	42.921	43.391	43.677	43.851	43.947	43.989
	-1.12208	3.6106	3.6127	3.619	3.6296	3.6446	3.6641	3.6882	3.7171	3.7512	3.7906	3.8357	3.8871	3.9453	4.011	4.085	4.1684	4.2626	4.3693	4.4907	4.6297	4.7902	4.9771	5.1976	5.4609	5.7804	6.1745	6.6693	7.3025	8.1275	9.22	10.6844	12.6572	15.2969	18.7418	23.016	27.895	32.843	37.172	40.393	42.438	43.572	44.163	44.512	44.808	45.143	45.543	46.001	46.499
	-1.07198	3.7392	3.7413	3.748	3.7592	3.7749	3.7954	3.8208	3.8513	3.8872	3.9288	3.9765	4.0308	4.0923	4.1619	4.2403	4.329	4.4292	4.5431	4.673	4.8223	4.9955	5.1982	5.4387	5.7283	6.0827	6.5247	7.0869	7.8169	8.7839	10.0881	11.8694	14.3105	17.6122	21.908	27.089	32.613	37.569	41.156	43.17	43.982	44.15	44.126	44.18	44.442	44.946	45.68	46.612	47.695
	-1.02188	3.8693	3.8716	3.8786	3.8903	3.9069	3.9285	3.9553	3.9874	4.0253	4.0691	4.1195	4.1769	4.242	4.3157	4.3989	4.4931	4.5999	4.7215	4.8607	5.0211	5.2081	5.4281	5.6909	6.0098	6.4039	6.9009	7.5415	8.3865	9.5258	11.0918	13.2713	16.303	20.421	25.68	31.657	37.296	41.387	43.436	43.874	43.494	42.94	42.575	42.56	42.942	43.709	44.832	46.268	47.974
	-0.97178	4.0051	4.0076	4.015	4.0274	4.0449	4.0677	4.0959	4.1298	4.1698	4.2161	4.2694	4.3302	4.3992	4.4773	4.5659	4.6661	4.78	4.9101	5.0593	5.2321	5.4343	5.6737	5.9615	6.3135	6.7529	7.3137	8.0471	9.0305	10.3814	12.275	14.9587	18.7329	23.822	30.039	36.369	41.197	43.509	43.66	42.713	41.566	40.702	40.309	40.43	41.052	42.146	43.676	45.618	47.938
	-0.92168	4.1517	4.1543	4.1621	4.1752	4.1937	4.2178	4.2477	4.2836	4.3259	4.3751	4.4315	4.4961	4.5694	4.6525	4.7469	4.8539	4.9757	5.1151	5.2757	5.4623	5.6817	5.9427	6.2589	6.6489	7.141	7.777	8.6214	9.7736	11.3877	13.6959	17.0206	21.712	27.871	34.763	40.552	43.497	43.589	42.142	40.399	39.012	38.208	38.022	38.421	39.368	40.834	42.8	45.258	48.206
	-0.87158	4.3143	4.317	4.3253	4.3392	4.3589	4.3845	4.4161	4.4543	4.4993	4.5517	4.6118	4.6805	4.7588	4.8476	4.9485	5.0631	5.194	5.3441	5.5175	5.7197	5.9585	6.2447	6.5935	7.0277	7.5815	8.307	9.2858	10.6466	12.5923	15.4292	19.5647	25.342	32.481	39.305	43.34	43.764	41.969	39.654	37.739	36.52	36.018	36.182	36.954	38.296	40.196	42.656	45.694	49.333
	-0.82149	4.4991	4.5019	4.5108	4.5257	4.5467	4.5739	4.6078	4.6486	4.6967	4.7527	4.817	4.8907	4.9745	5.0699	5.1783	5.3019	5.4431	5.6053	5.7935	6.0139	6.2753	6.5903	6.9771	7.4633	8.0905	8.924	10.0676	11.6893	14.0563	17.569	22.708	29.649	37.289	42.809	44.136	42.276	39.447	36.995	35.352	34.538	34.474	35.076	36.296	38.114	40.538	43.6	47.341	51.803
	-0.77139	4.7098	4.7129	4.7223	4.7383	4.7609	4.7901	4.8265	4.8703	4.9219	4.9821	5.0513	5.1307	5.2211	5.3239	5.4411	5.5749	5.7281	5.9046	6.1099	6.3511	6.6387	6.9873	7.4188	7.9664	8.6814	9.6458	10.9934	12.9435	15.848	20.215	26.533	34.457	41.554	44.48	43.05	39.836	36.835	34.738	33.602	33.312	33.76	34.872	36.624	39.023	42.106	45.926	50.537	55.972
	-0.72129	4.9485	4.9519	4.9621	4.9793	5.0035	5.0351	5.0743	5.1217	5.1775	5.2425	5.3173	5.4031	5.5011	5.6128	5.7401	5.8855	6.0525	6.2455	6.4706	6.7361	7.0542	7.4421	7.9261	8.5464	9.367	10.4914	12.0923	14.4573	18.0459	23.466	31.017	39.27	44.378	44.152	40.841	37.294	34.693	33.196	32.668	32.962	33.983	35.69	38.085	41.209	45.12	49.877	55.511	61.967
	-0.67119	5.2169	5.2205	5.2317	5.2503	5.2765	5.3107	5.3533	5.4047	5.4653	5.5358	5.6173	5.7106	5.8173	5.939	6.0779	6.2371	6.4201	6.6321	6.88	7.1737	7.5272	7.9612	8.507	9.214	10.1616	11.4819	13.3989	16.2892	20.738	27.386	35.935	43.276	45.238	42.417	38.405	35.232	33.308	32.504	32.632	33.562	35.234	37.643	40.825	44.841	49.745	55.557	62.181	69.335
	-0.62109	5.5139	5.5179	5.5299	5.5501	5.5787	5.6161	5.6623	5.7183	5.7843	5.8613	5.9501	6.0521	6.1687	6.302	6.4543	6.6291	6.8304	7.0642	7.3386	7.6648	8.0594	8.5469	9.1654	9.9752	11.076	12.6367	14.9479	18.4992	24.001	31.934	40.748	45.682	44.371	40.182	36.378	33.93	32.782	32.704	33.527	35.16	37.585	40.829	44.947	49.985	55.935	62.653	69.761	76.595
	-0.57099	5.8369	5.8413	5.8543	5.8765	5.9077	5.9484	5.999	6.0601	6.1323	6.2165	6.3137	6.4255	6.5535	6.6998	6.8674	7.0598	7.2821	7.5409	7.8454	8.209	8.651	9.2008	9.9043	10.8362	12.1217	13.9775	16.7812	21.157	27.893	36.898	44.7	46.23	42.574	38.176	35.08	33.484	33.138	33.817	35.392	37.821	41.117	45.324	50.469	56.509	63.235	70.176	76.557	81.41
	-0.52089	6.1872	6.1919	6.2063	6.2305	6.2647	6.3092	6.3647	6.4316	6.5107	6.6031	6.71	6.8329	6.9737	7.1349	7.3198	7.5325	7.7787	8.066	8.4052	8.8118	9.3086	9.9309	10.7345	11.8119	13.3213	15.541	18.9594	24.349	32.414	41.82	47.122	45.344	40.668	36.816	34.632	33.923	34.4	35.88	38.286	41.611	45.875	51.083	57.145	63.781	70.43	76.236	80.221	81.639
	-0.47079	6.5629	6.5681	6.5838	6.6103	6.6478	6.6967	6.7576	6.8311	6.9181	7.0197	7.1373	7.2727	7.428	7.6061	7.8106	8.0463	8.3196	8.6394	9.0182	9.4742	10.0342	10.7407	11.6619	12.9125	14.6932	17.3622	21.544	28.137	37.414	46.023	47.844	43.812	39.214	36.27	35.059	35.245	36.573	38.914	42.227	46.505	51.717	57.723	64.176	70.436	75.602	78.732	79.217	77.085
	-0.42069	6.9638	6.9695	6.9868	7.0159	7.0571	7.1109	7.1778	7.2587	7.3545	7.4665	7.5962	7.7457	7.9174	8.1144	8.3411	8.6028	8.907	9.2638	9.6878	10.2003	10.8334	11.6378	12.6973	14.1551	16.2661	19.4913	24.615	32.563	42.555	48.896	47.294	42.352	38.492	36.594	36.363	37.458	39.677	42.929	47.169	52.324	58.201	64.391	70.196	74.702	77.035	76.737	73.989	69.519
	-0.37059	7.3932	7.3995	7.4185	7.4506	7.4959	7.5552	7.629	7.7182	7.8239	7.9476	8.091	8.2564	8.4466	8.6652	8.9172	9.2084	9.5478	9.947	10.423	11.0005	11.7182	12.6373	13.8605	15.5674	18.0834	21.999	28.265	37.585	47.278	50.201	46.185	41.426	38.62	37.798	38.546	40.565	43.693	47.833	52.863	58.539	64.393	69.696	73.552	75.179	74.255	71.079	66.417	61.148
	-0.3205	7.8511	7.858	7.879	7.9143	7.9644	8.0298	8.1112	8.2097	8.3266	8.4634	8.6222	8.8056	9.0168	9.2598	9.5402	9.8652	10.2446	10.6921	11.2274	11.8799	12.6955	13.7485	15.1655	17.1726	20.186	24.955	32.56	42.981	50.95	50.242	45.18	41.266	39.618	39.86	41.573	44.498	48.468	53.305	58.713	64.182	68.97	72.22	73.253	71.86	68.417	63.689	58.499	53.475
	-0.2704	8.3406	8.3482	8.3714	8.4105	8.4658	8.538	8.6281	8.7371	8.8666	9.0182	9.1944	9.398	9.6329	9.9036	10.2166	10.5798	11.0048	11.5076	12.111	12.85	13.7793	14.9893	16.6372	19.0082	22.635	28.454	37.537	48.337	53.194	49.656	44.71	41.955	41.471	42.735	45.359	49.083	53.661	58.744	63.792	68.068	70.771	71.315	69.587	66.001	61.297	56.235	51.379	47.052
	-0.2203	8.865	8.8734	8.899	8.9422	9.0034	9.0834	9.1831	9.304	9.4476	9.616	9.8118	10.0384	10.3	10.6022	10.952	11.3588	11.836	12.402	13.0837	13.9224	14.9839	16.3785	18.3018	21.116	25.5	32.587	43.111	53.034	54.084	49.078	44.992	43.484	44.101	46.295	49.681	53.928	58.634	63.238	67.02	69.242	69.403	67.455	63.827	59.215	54.315	49.637	45.469	41.919
	-0.1702	9.4268	9.4361	9.4645	9.5124	9.5802	9.6688	9.7795	9.9136	10.0732	10.2604	10.4784	10.731	11.023	11.3608	11.7524	12.2088	12.7454	13.3836	14.1551	15.1089	16.3241	17.9358	20.189	23.544	28.865	37.436	49.024	56.518	54.13	48.952	46.074	45.768	47.36	50.296	54.138	58.424	62.57	65.884	67.689	67.557	65.481	61.882	57.407	52.687	48.189	44.171	40.736	37.886
	-0.1201	10.0295	10.0398	10.0714	10.1244	10.1996	10.298	10.421	10.57	10.7474	10.956	11.199	11.4808	11.8072	12.1852	12.6242	13.137	13.7411	14.4616	15.3359	16.4219	17.8153	19.6824	22.33	26.347	32.816	43.017	54.76	58.558	53.94	49.482	47.882	48.629	50.971	54.32	58.136	61.816	64.69	66.14	65.793	63.665	60.151	55.843	51.316	46.994	43.119	39.788	37.008	34.736
	-0.07	10.6762	10.6876	10.7226	10.7814	10.865	10.9744	11.111	11.2768	11.4743	11.7066	11.9778	12.2926	12.6576	13.081	13.5736	14.15	14.8307	15.6449	16.6363	17.8743	19.4743	21.642	24.765	29.595	37.452	49.228	59.654	59.39	53.972	50.669	50.23	51.777	54.522	57.816	61.018	63.478	64.624	64.125	62.001	58.613	54.493	50.165	46.017	42.276	39.04	36.32	34.08	32.268
	-0.0199	11.368	11.3808	11.4196	11.4849	11.5777	11.6992	11.851	12.0356	12.2556	12.5146	12.817	13.1688	13.577	14.0513	14.6041	15.2521	16.0191	16.9388	18.0629	19.4739	21.312	23.832	27.525	33.349	42.829	55.714	63.11	59.538	54.448	52.366	52.829	54.818	57.516	60.224	62.291	63.177	62.575	60.499	57.263	53.343	49.213	45.231	41.616	38.466	35.797	33.582	31.774	30.318
	0.0302	12.1064	12.1204	12.1636	12.236	12.3391	12.474	12.6428	12.8482	13.093	13.3816	13.7189	14.1116	14.5681	15.099	15.7187	16.4465	17.3096	18.3475	19.6205	21.227	23.337	26.269	30.646	37.679	48.94	61.861	64.976	59.516	55.355	54.312	55.315	57.314	59.492	61.172	61.827	61.155	59.151	56.082	52.367	48.431	44.609	41.112	38.039	35.414	33.218	31.41	29.94	28.762
	0.08029	12.8922	12.9079	12.9556	13.0361	13.1504	13.3002	13.4876	13.7158	13.988	14.3092	14.685	15.123	15.6326	16.2261	16.9197	17.7355	18.7047	19.8731	21.311	23.136	25.556	28.967	34.166	42.648	55.638	66.892	65.56	59.606	56.508	56.174	57.302	58.882	60.162	60.595	59.869	57.951	55.055	51.543	47.797	44.129	40.742	37.74	35.154	32.972	31.158	29.672	28.466	27.503
	0.13039	13.7262	13.7436	13.7964	13.8856	14.0122	14.1782	14.3862	14.6392	14.9414	15.2982	15.7162	16.2036	16.7713	17.433	18.2073	19.1191	20.204	21.514	23.134	25.2	27.968	31.936	38.121	48.302	62.534	70.176	65.364	59.838	57.634	57.614	58.473	59.306	59.505	58.727	56.895	54.169	50.855	47.293	43.773	40.49	37.552	35	32.827	31.006	29.5	28.267	27.268	26.47
	0.18049	14.6084	14.6276	14.686	14.7844	14.9244	15.1081	15.3382	15.6182	15.9532	16.3486	16.8121	17.353	17.9834	18.7188	19.5798	20.595	21.804	23.268	25.081	27.411	30.569	35.184	42.554	54.633	68.934	71.55	64.798	60.077	58.448	58.37	58.662	58.587	57.737	55.979	53.415	50.291	46.906	43.526	40.342	37.465	34.942	32.775	30.944	29.416	28.154	27.12	26.282	25.612
	0.23059	15.5383	15.5594	15.6238	15.7324	15.8868	16.0894	16.3432	16.6524	17.0222	17.4592	17.9714	18.5696	19.2668	20.08	21.034	22.158	23.498	25.122	27.142	29.756	33.347	38.719	47.512	61.51	73.936	71.34	64.056	60.126	58.731	58.309	57.882	56.919	55.211	52.787	49.841	46.623	43.379	40.289	37.468	34.97	32.807	30.964	29.412	28.118	27.048	26.172	25.46	24.89
	0.28069	16.5156	16.5388	16.6095	16.7289	16.8986	17.1214	17.4006	17.7407	18.1476	18.6284	19.1923	19.8508	20.618	21.514	22.563	23.8	25.274	27.064	29.299	32.215	36.29	42.556	53.051	68.572	76.776	70.088	63.158	59.814	58.371	57.448	56.299	54.596	52.287	49.499	46.438	43.321	40.321	37.554	35.08	32.918	31.06	29.482	28.156	27.05	26.134	25.382	24.768	24.272
	0.33079	17.5398	17.5652	17.6427	17.7735	17.9594	18.2034	18.5093	18.882	19.3278	19.8546	20.472	21.194	22.034	23.014	24.16	25.511	27.122	29.079	31.532	34.768	39.388	46.73	59.218	75.106	77.234	68.261	62.051	59.048	57.376	55.917	54.153	51.919	49.264	46.345	43.348	40.433	37.717	35.264	33.102	31.228	29.624	28.266	27.122	26.166	25.372	24.716	24.177	23.738
	0.38089	18.6109	18.6387	18.7232	18.8659	19.0688	19.335	19.6687	20.076	20.562	21.136	21.808	22.594	23.508	24.572	25.816	27.28	29.024	31.146	33.818	37.392	42.639	51.308	65.992	80.061	75.719	66.147	60.683	57.819	55.844	53.913	51.695	49.139	46.343	43.455	40.621	37.954	35.522	33.358	31.466	29.835	28.442	27.262	26.266	25.43	24.732	24.15	23.668	23.27
	0.43099	19.7292	19.7593	19.8513	20.006	20.226	20.516	20.878	21.32	21.846	22.47	23.198	24.048	25.034	26.182	27.52	29.092	30.964	33.242	36.134	40.072	46.065	56.402	73.154	82.414	72.964	63.884	59.044	56.195	53.928	51.638	49.135	46.434	43.642	40.883	38.262	35.849	33.682	31.774	30.114	28.686	27.468	26.432	25.554	24.814	24.19	23.666	23.224	22.855
	0.48109	20.896	20.928	21.028	21.196	21.434	21.746	22.138	22.614	23.184	23.854	24.638	25.55	26.608	27.836	29.262	30.934	32.92	35.346	38.455	42.8	49.724	62.179	80.039	81.793	69.642	61.54	57.174	54.286	51.789	49.268	46.628	43.913	41.22	38.641	36.246	34.077	32.15	30.462	28.999	27.74	26.664	25.744	24.962	24.296	23.728	23.246	22.832	22.48
	0.53119	22.112	22.148	22.254	22.434	22.692	23.028	23.448	23.96	24.57	25.288	26.126	27.098	28.224	29.524	31.03	32.79	34.878	37.438	40.768	45.59	53.726	68.808	85.363	78.755	66.198	59.157	55.143	52.215	49.571	46.937	44.274	41.634	39.093	36.714	34.542	32.596	30.88	29.38	28.082	26.963	26.002	25.176	24.466	23.856	23.33	22.876	22.48	22.134
	0.58128	23.38	23.418	23.532	23.726	24	24.36	24.81	25.356	26.006	26.77	27.66	28.688	29.872	31.238	32.812	34.644	36.818	39.498	43.067	48.484	58.272	76.31	87.569	74.38	62.865	56.78	53.034	50.096	47.388	44.738	42.133	39.62	37.255	35.078	33.114	31.368	29.832	28.492	27.33	26.324	25.455	24.702	24.048	23.478	22.98	22.54	22.15	21.803
	0.63138	24.704	24.744	24.866	25.072	25.364	25.746	26.224	26.804	27.492	28.298	29.234	30.312	31.55	32.966	34.594	36.482	38.722	41.518	45.36	51.574	63.66	84.149	85.897	69.647	59.747	54.455	50.93	48.021	45.323	42.726	40.23	37.873	35.69	33.706	31.929	30.356	28.974	27.768	26.716	25.801	25.002	24.304	23.688	23.144	22.66	22.224	21.83	21.472
	0.68148	26.084	26.126	26.256	26.474	26.784	27.188	27.692	28.303	29.026	29.872	30.848	31.97	33.248	34.704	36.368	38.292	40.582	43.494	47.682	55.019	70.302	90.683	81.157	65.154	56.885	52.232	48.904	46.064	43.43	40.932	38.574	36.382	34.376	32.568	30.956	29.53	28.277	27.178	26.214	25.368	24.62	23.958	23.366	22.834	22.35	21.91	21.502	21.126
	0.73158	27.528	27.572	27.708	27.938	28.264	28.69	29.218	29.858	30.612	31.49	32.502	33.654	34.963	36.444	38.124	40.064	42.393	45.436	50.1	59.092	78.566	93.304	75.06	61.156	54.294	50.153	47.012	44.273	41.74	39.367	37.158	35.128	33.286	31.633	30.162	28.86	27.71	26.694	25.796	24.998	24.284	23.642	23.058	22.524	22.032	21.574	21.146	20.744
	0.78168	29.038	29.086	29.228	29.47	29.81	30.254	30.806	31.47	32.252	33.158	34.194	35.368	36.692	38.18	39.86	41.798	44.158	47.374	52.731	64.231	88.223	90.454	69.038	57.712	51.978	48.252	45.292	42.675	40.264	38.028	35.968	34.088	32.392	30.871	29.516	28.312	27.241	26.287	25.432	24.664	23.966	23.327	22.738	22.19	21.678	21.196	20.738	20.306
	0.83178	30.626	30.674	30.824	31.074	31.43	31.89	32.46	33.146	33.948	34.873	35.926	37.11	38.434	39.91	41.57	43.493	45.889	49.357	55.77	71.108	97.165	83.531	63.798	54.794	49.936	46.553	43.767	41.282	39.001	36.902	34.979	33.234	31.66	30.248	28.984	27.852	26.836	25.921	25.09	24.331	23.632	22.982	22.376	21.804	21.262	20.748	20.258	19.7893
	0.88188	32.298	32.35	32.504	32.764	33.13	33.604	34.192	34.892	35.708	36.646	37.703	38.884	40.192	41.64	43.264	45.162	47.616	51.47	59.548	80.592	100.82	75.474	59.511	52.351	48.164	45.066	42.444	40.09	37.937	35.963	34.162	32.528	31.053	29.722	28.524	27.44	26.455	25.556	24.728	23.962	23.246	22.574	21.938	21.332	20.756	20.206	19.6787	19.1754
	0.93198	34.07	34.124	34.282	34.55	34.926	35.412	36.01	36.72	37.544	38.484	39.534	40.698	41.974	43.378	44.949	46.82	49.378	53.847	64.616	93.098	96.103	68.296	56.103	50.321	46.646	43.786	41.314	39.083	37.044	35.178	33.476	31.928	30.524	29.248	28.086	27.024	26.048	25.144	24.303	23.514	22.768	22.062	21.39	20.748	20.133	19.5455	18.984	18.4481
	0.98207	35.96	36.014	36.176	36.448	36.832	37.326	37.93	38.644	39.469	40.4	41.432	42.562	43.792	45.132	46.64	48.494	51.234	56.696	71.921	106.086	86.02	62.63	53.422	48.644	45.36	42.692	40.348	38.224	36.278	34.496	32.866	31.375	30.012	28.763	27.614	26.55	25.562	24.636	23.764	22.94	22.158	21.412	20.702	20.022	19.3719	18.7518	18.1608	17.5988
	1.03217	37.984	38.04	38.204	38.48	38.868	39.364	39.97	40.682	41.497	42.408	43.408	44.49	45.654	46.916	48.355	50.212	53.268	60.368	83	111.251	75.711	58.378	51.315	47.254	44.261	41.746	39.504	37.458	35.58	33.852	32.262	30.8	29.45	28.2	27.04	25.954	24.936	23.976	23.066	22.202	21.381	20.598	19.8509	19.1391	18.4615	17.8175	17.2067	16.6289
	1.08227	40.17	40.224	40.391	40.668	41.056	41.551	42.152	42.852	43.646	44.524	45.476	46.492	47.572	48.742	50.106	52.007	55.594	65.489	99.52	102.795	67.59	55.216	49.626	46.068	43.284	40.876	38.702	36.706	34.864	33.159	31.58	30.116	28.754	27.482	26.292	25.172	24.114	23.115	22.167	21.266	20.412	19.5986	18.8267	18.0947	17.4016	16.7467	16.1293	15.5488
	1.13237	42.534	42.588	42.754	43.03	43.412	43.9	44.486	45.164	45.924	46.754	47.64	48.57	49.544	50.604	51.895	53.905	58.388	73.252	118.849	87.997	61.76	52.803	48.197	44.978	42.332	39.986	37.844	35.864	34.024	32.314	30.72	29.232	27.84	26.534	25.306	24.148	23.054	22.022	21.044	20.118	19.2439	18.4168	17.6361	16.9003	16.208	15.5581	14.9492	14.3801
	1.18247	45.088	45.14	45.303	45.572	45.944	46.414	46.975	47.616	48.326	49.086	49.881	50.698	51.543	52.473	53.698	55.924	61.947	86.023	125.159	75.234	57.578	50.822	46.853	43.846	41.27	38.945	36.8	34.806	32.945	31.207	29.582	28.06	26.634	25.294	24.035	22.85	21.736	20.686	19.6971	18.7673	17.8932	17.0725	16.3029	15.5824	14.9088	14.2804	13.6954	13.1516
	1.23257	47.81	47.862	48.016	48.272	48.624	49.064	49.584	50.17	50.804	51.467	52.14	52.812	53.494	54.271	55.441	58.064	66.857	107.712	108.621	66.255	54.348	48.962	45.384	42.49	39.934	37.596	35.424	33.4	31.508	29.738	28.084	26.538	25.09	23.734	22.466	21.278	20.166	19.1253	18.1522	17.2428	16.3937	15.6019	14.8642	14.178	13.5404	12.9488	12.401	11.8942
	1.28267	50.616	50.663	50.805	51.038	51.357	51.75	52.207	52.709	53.236	53.766	54.276	54.759	55.237	55.834	56.982	60.326	74.447	136.603	87.133	59.924	51.468	46.914	43.562	40.717	38.153	35.79	33.591	31.542	29.632	27.851	26.192	24.648	23.21	21.872	20.626	19.4676	18.3906	17.3898	16.4602	15.5972	14.7968	14.0548	13.3678	12.7322	12.1446	11.602	11.1016	10.6406
	1.33277	53.304	53.344	53.466	53.664	53.932	54.255	54.619	55.002	55.382	55.733	56.032	56.275	56.503	56.898	58.096	62.788	88.092	140.045	71.61	54.884	48.445	44.396	41.178	38.36	35.794	33.426	31.23	29.192	27.302	25.552	23.932	22.432	21.046	19.7653	18.5817	17.4883	16.4786	15.5464	14.6858	13.8918	13.1594	12.484	11.8616	11.2882	10.7604	10.2748	9.8284	9.4184
	1.38286	55.502	55.534	55.627	55.776	55.972	56.199	56.439	56.667	56.858	56.982	57.022	56.978	56.922	57.116	58.531	65.897	115.926	107.052	61.048	50.172	44.933	41.218	38.114	35.35	32.829	30.51	28.374	26.404	24.593	22.928	21.396	19.9912	18.7009	17.5166	16.4294	15.4314	14.5151	13.6738	12.9012	12.1918	11.54	10.9416	10.392	9.8874	9.4244	8.9994	8.6096	8.2525
	1.43297	56.721	56.741	56.8	56.89	56.999	57.111	57.204	57.251	57.223	57.092	56.842	56.492	56.148	56.203	58.194	71.325	159.354	77.984	52.952	45.279	40.817	37.381	34.428	31.782	29.377	27.18	25.17	23.336	21.66	20.13	18.7357	17.4636	16.303	15.244	14.2772	13.3942	12.5874	11.8496	11.1747	10.557	9.9916	9.4738	8.9994	8.5649	8.1668	7.8022	7.4684	7.1628
	1.48306	56.634	56.643	56.666	56.696	56.718	56.714	56.656	56.518	56.267	55.878	55.342	54.698	54.113	54.173	57.48	84.654	144.201	60.218	45.956	40.134	36.249	33.102	30.358	27.904	25.684	23.674	21.85	20.198	18.7003	17.3428	16.1122	14.996	13.9832	13.0632	12.227	11.466	10.773	10.1414	9.5652	9.039	8.5584	8.119	7.717	7.3494	7.0131	6.7054	6.4238	6.1664
	1.53316	55.498	55.496	55.487	55.461	55.4	55.283	55.079	54.757	54.286	53.642	52.831	51.922	51.166	51.478	57.67	123.484	89.804	48.648	39.62	34.968	31.564	28.726	26.244	24.03	22.044	20.26	18.6525	17.2062	15.9038	14.73	13.6714	12.7156	11.8516	11.0696	10.361	9.7178	9.1336	8.6022	8.1182	7.677	7.2745	6.907	6.5711	6.2641	5.9834	5.7267	5.492	5.2774
	1.58326	54.112	54.098	54.051	53.959	53.8	53.548	53.171	52.633	51.905	50.975	49.868	48.699	47.852	48.82	61.783	187.952	59.891	40.214	33.903	30.058	27.082	24.564	22.364	20.414	18.6777	17.1278	15.7424	14.5026	13.392	12.3958	11.501	10.6958	9.9702	9.315	8.7226	8.1862	7.6995	7.2574	6.8552	6.489	6.1551	5.8504	5.5721	5.3178	5.0854	4.8728	4.6786	4.501
	1.63336	53.137	53.103	52.994	52.795	52.483	52.027	51.393	50.551	49.48	48.186	46.73	45.297	44.476	46.902	78.798	123.059	44.438	33.51	28.762	25.534	22.95	20.754	18.842	17.1586	15.6695	14.3488	13.175	12.1296	11.1972	10.3636	9.6172	8.9472	8.3446	7.8016	7.3114	6.868	6.466	6.1012	5.7696	5.4676	5.1924	4.9414	4.7122	4.5028	4.3113	4.1362	3.9762	3.83
	1.68346	52.5	52.431	52.218	51.844	51.286	50.517	49.51	48.249	46.736	45.011	43.184	41.544	41.018	46.79	143.452	65.128	34.744	27.802	24.084	21.378	19.1765	17.3036	15.6798	14.259	13.0094	11.9066	10.9304	10.0644	9.2938	8.6068	7.9926	7.4422	6.9478	6.5028	6.1012	5.738	5.409	5.1104	4.839	4.592	4.3668	4.1614	3.9738	3.8023	3.6455	3.5021	3.371	3.251
	1.73356	51.242	51.123	50.757	50.135	49.242	48.066	46.604	44.869	42.903	40.792	38.71	37.078	37.446	51.886	201.22	41.6	27.488	22.69	19.7579	17.5396	15.719	14.1724	12.8366	11.6728	10.6528	9.7556	8.9632	8.2614	7.638	7.0826	6.5862	6.1417	5.7424	5.3828	5.0584	4.7648	4.4989	4.2574	4.0378	3.8378	3.6552	3.4888	3.3366	3.1974	3.07	2.9535	2.847	2.7494
	1.78366	47.503	47.329	46.804	45.93	44.717	43.183	41.362	39.311	37.11	34.89	32.886	31.714	34.21	77.103	85.025	29.196	21.416	18	15.7404	13.994	12.5546	11.3328	10.2794	9.3632	8.5612	7.856	7.2334	6.6818	6.1914	5.754	5.363	5.0122	4.6966	4.4122	4.1552	3.9224	3.711	3.519	3.344	3.1846	3.0388	2.9058	2.784	2.6724	2.5704	2.4768	2.3912	2.3128
	1.83376	39.512	39.32	38.742	37.799	36.524	34.964	33.184	31.264	29.306	27.46	26.028	25.964	33.297	192.366	40.968	20.892	16.1894	13.7812	12.1161	10.8134	9.736	8.8204	8.0301	7.3416	6.738	6.2058	5.7348	5.3162	4.9432	4.6094	4.31	4.0408	3.7978	3.5782	3.3793	3.1986	3.0342	2.8845	2.7478	2.6228	2.5086	2.4039	2.308	2.22	2.1394	2.0654	1.99767	1.93555
	1.88385	28.828	28.675	28.219	27.484	26.504	25.332	24.026	22.66	21.336	20.216	19.71	21.494	41.681	150.844	24.24	15.0206	12.042	10.3707	9.1846	8.2484	7.471	6.8078	6.2328	5.7298	5.2864	4.8936	4.544	4.2319	3.9522	3.7009	3.4744	3.2698	3.0844	2.9161	2.763	2.6236	2.4962	2.3798	2.2733	2.1756	2.086	2.0038	1.92835	1.85899	1.79525	1.73671	1.68297	1.63365
	1.93395	20.296	20.196	19.8981	19.4196	18.7873	18.0378	17.2183	16.3911	15.654	15.2106	15.6924	20.487	90.485	50.698	16.2476	11.2312	9.2406	8.0498	7.1864	6.4992	5.925	5.4322	5.0028	4.6248	4.2896	3.9908	3.7236	3.4834	3.2671	3.0716	2.8947	2.734	2.5878	2.4546	2.333	2.2218	2.1198	2.0264	1.94059	1.86175	1.78925	1.72253	1.66113	1.60463	1.55261	1.50477	1.46077	1.42037
	1.98405	14.6707	14.6075	14.4194	14.118	13.7228	13.261	12.7715	12.3134	11.9984	12.1122	13.7373	24.954	255.38	24.838	11.7123	8.6833	7.295	6.4208	5.7746	5.255	4.8182	4.4414	4.1111	3.8188	3.558	3.3246	3.1144	2.9248	2.7532	2.5974	2.4556	2.3264	2.2085	2.1006	2.0018	1.91109	1.82779	1.75119	1.68069	1.61575	1.55591	1.50075	1.44989	1.40299	1.35977	1.31995	1.28331	1.24962
	2.03415	10.9466	10.907	10.7896	10.6028	10.3618	10.0896	9.8222	9.6252	9.6452	10.3248	13.7481	45.274	89.373	15.2122	8.868	6.9016	5.899	5.2404	4.7446	4.3424	4.0022	3.707	3.447	3.2156	3.0082	2.8216	2.653	2.5	2.3608	2.234	2.1184	2.0124	1.91543	1.82639	1.74457	1.66931	1.59999	1.53609	1.47715	1.42274	1.37251	1.32613	1.28329	1.24375	1.20725	1.17359	1.14258	1.11404
	2.08425	8.648	8.6228	8.5484	8.4322	8.2875	8.137	8.0208	8.0218	8.3538	9.7742	16.9452	151.133	32.398	10.6901	7.091	5.7234	4.965	4.4478	4.0517	3.7272	3.4507	3.2096	2.9961	2.8052	2.6335	2.4782	2.3372	2.2088	2.0916	1.98455	1.88639	1.79631	1.71351	1.63733	1.56715	1.50242	1.44268	1.38749	1.3365	1.28935	1.24575	1.20542	1.16813	1.13366	1.10181	1.07242	1.04531	1.02036
	2.13435	7.1052	7.0892	7.0434	6.9744	6.8964	6.8346	6.8389	7.0244	7.7272	10.3699	27.766	198.882	17.2623	8.1136	5.8522	4.8556	4.2644	3.848	3.5236	3.2554	3.0254	2.8238	2.6444	2.4834	2.338	2.206	2.0858	1.97604	1.8755	1.78328	1.69855	1.62059	1.54877	1.48254	1.42139	1.36488	1.31263	1.26429	1.21954	1.17811	1.13975	1.10423	1.07135	1.04092	1.01279	0.9868	0.96282	0.94073
	2.18445	5.9488	5.94	5.9158	5.884	5.86	5.8754	5.9966	6.3946	7.6376	12.7345	71.927	52.185	11.1379	6.4174	4.9012	4.154	3.6858	3.3468	3.0788	2.8552	2.6624	2.4926	2.341	2.2044	2.0806	1.96785	1.86483	1.77047	1.68384	1.60417	1.5308	1.46313	1.40066	1.34292	1.28952	1.24009	1.19431	1.15189	1.11257	1.07612	1.04233	1.01101	0.98199	0.95511	0.93024	0.90725	0.88602	0.86645
	2.23455	5.0961	5.0932	5.087	5.0868	5.1118	5.2032	5.4565	6.1412	8.3045	19.543	276.6	22.072	8.0215	5.2506	4.1798	3.6036	3.226	2.9458	2.7214	2.5326	2.3688	2.224	2.0944	1.97707	1.87043	1.77303	1.68379	1.60182	1.52637	1.45683	1.39263	1.33329	1.27841	1.22759	1.18049	1.13683	1.09634	1.05876	1.02388	0.99151	0.96147	0.9336	0.90774	0.88379	0.8616	0.84108	0.82212	0.80463
	2.28465	4.445	4.4474	4.4577	4.4876	4.5626	4.7396	5.1624	6.2866	10.267	42.825	96.655	12.5631	6.1492	4.3842	3.601	3.1486	2.8404	2.607	2.4176	2.2571	2.1172	1.99285	1.88109	1.77976	1.68735	1.60271	1.52497	1.45339	1.38735	1.32634	1.26991	1.21765	1.16922	1.12429	1.08261	1.0439	1.00794	0.97453	0.94349	0.91465	0.88786	0.86298	0.83988	0.81846	0.79861	0.78024	0.76326	0.74759
	2.33474	3.9656	3.9734	4.0012	4.0643	4.1982	4.4868	5.1622	7.0679	15.4649	173.547	30.476	8.4192	4.9382	3.737	3.144	2.781	2.5256	2.3286	2.1668	2.0288	1.9079	1.80009	1.70283	1.61441	1.53355	1.45931	1.39096	1.32789	1.26958	1.2156	1.16557	1.11917	1.07609	1.03607	0.99888	0.9643	0.93214	0.90222	0.87439	0.84851	0.82445	0.80208	0.7813	0.76202	0.74414	0.72758	0.71227	0.69814
	2.38484	3.653	3.6668	3.7144	3.8174	4.0273	4.4756	5.5636	9.0431	31.649	180.698	15.0547	6.2434	4.1248	3.2632	2.7996	2.5016	2.2858	2.1162	1.97565	1.8548	1.74838	1.65313	1.56693	1.48833	1.41628	1.34997	1.28879	1.23221	1.1798	1.13119	1.08607	1.04415	1.00517	0.96891	0.93516	0.90375	0.8745	0.84726	0.8219	0.79829	0.77632	0.75589	0.73689	0.71925	0.70289	0.68773	0.6737	0.66075
	2.43494	3.4495	3.471	3.5446	3.7014	4.0215	4.7233	6.5685	13.8379	111.616	43.677	9.3686	4.9298	3.5318	2.8878	2.5164	2.2678	2.083	1.93562	1.81225	1.70552	1.61109	1.52627	1.44929	1.37892	1.31427	1.25465	1.19952	1.14844	1.10106	1.05703	1.0161	0.97802	0.94256	0.90953	0.87876	0.85008	0.82334	0.79843	0.77521	0.75358	0.73343	0.71468	0.69724	0.68103	0.66599	0.65204	0.63914	0.62722
	2.48504	3.3082	3.34	3.449	3.683	4.1712	5.3034	8.6946	27.756	273.39	18.3627	6.56	4.0112	3.0424	2.5506	2.2504	2.0424	1.88444	1.75684	1.64912	1.55539	1.47214	1.39712	1.32886	1.26633	1.20875	1.15556	1.10628	1.06056	1.01807	0.97854	0.94173	0.90743	0.87546	0.84564	0.81784	0.79189	0.76768	0.7451	0.72404	0.7044	0.6861	0.66906	0.65319	0.63844	0.62474	0.61205	0.60029	0.58943
	2.53514	3.2648	3.3116	3.4728	3.8258	4.5943	6.5456	13.7526	93.394	58.091	10.3395	4.9376	3.342	2.6444	2.2614	2.0162	1.84102	1.70566	1.59497	1.5008	1.41843	1.34498	1.27862	1.21808	1.1625	1.11123	1.06378	1.01975	0.97882	0.94074	0.90525	0.87217	0.8413	0.81249	0.7856	0.76048	0.73703	0.71512	0.69468	0.67558	0.65777	0.64116	0.62568	0.61126	0.59786	0.5854	0.57384	0.56314	0.55325
	2.58524	3.3724	3.4422	3.6868	4.24	5.5281	9.2955	29.302	312.76	20.998	6.8366	3.9228	2.8572	2.3374	2.0326	1.82915	1.67991	1.56253	1.46544	1.3822	1.309	1.24347	1.18408	1.12976	1.07978	1.03358	0.99074	0.95093	0.91387	0.87933	0.8471	0.81701	0.7889	0.76263	0.73808	0.71514	0.69368	0.67363	0.6549	0.63739	0.62105	0.6058	0.59157	0.57832	0.56599	0.55452	0.54389	0.53404	0.52492
	2.63534	3.7178	3.8284	4.2229	5.1602	7.5738	16.4348	111.138	63.927	11.1458	5.0454	3.2686	2.5104	2.1068	1.85703	1.6843	1.55458	1.45098	1.36441	1.28968	1.22365	1.16432	1.1104	1.06097	1.0154	0.9732	0.934	0.89752	0.86351	0.83176	0.80211	0.77438	0.74846	0.72421	0.70152	0.68028	0.66042	0.64184	0.62446	0.60821	0.59303	0.57886	0.56563	0.5533	0.54182	0.53114	0.52124	0.51206	0.50356
	2.68544	4.359	4.5434	5.2222	6.9562	12.1893	41.146	284.66	21.868	7.1042	3.9328	2.7736	2.2174	1.89943	1.6933	1.5463	1.43359	1.34229	1.26528	1.19835	1.13893	1.08536	1.03653	0.99167	0.95022	0.91178	0.87602	0.84269	0.81158	0.78249	0.75529	0.72984	0.706	0.68369	0.66279	0.64322	0.6249	0.60774	0.59168	0.57666	0.56262	0.5495	0.53725	0.52582	0.51518	0.50528	0.4961	0.48758	0.4797
	2.73554	5.6302	5.9719	7.2872	11.0559	26.04	208.38	53.923	11.1581	5.0598	3.196	2.3954	1.97402	1.71856	1.54632	1.42018	1.3217	1.24095	1.17226	1.11224	1.05871	1.01031	0.96608	0.92537	0.88769	0.85269	0.82009	0.78966	0.76121	0.7346	0.70968	0.68634	0.66446	0.64396	0.62474	0.60674	0.58986	0.57405	0.55924	0.54538	0.53242	0.5203	0.50898	0.49841	0.48857	0.47941	0.4709	0.46302	0.45572
	2.78563	8.3438	9.083	12.1443	22.848	96.49	157.36	19.4977	7.0217	3.894	2.6948	2.1132	1.78334	1.57329	1.4268	1.31702	1.22992	1.15774	1.09587	1.04152	0.99287	0.94876	0.90836	0.8711	0.83656	0.80443	0.77446	0.74646	0.72025	0.6957	0.67269	0.65112	0.63088	0.6119	0.5941	0.57739	0.56173	0.54704	0.53328	0.5204	0.50834	0.49705	0.48651	0.47666	0.4675	0.45896	0.45102	0.44366	0.43684
	2.83573	14.8895	16.9181	26.534	76.855	326.56	35.246	10.1556	4.9264	3.1212	2.3092	1.8763	1.61502	1.44134	1.31651	1.22094	1.144	1.07954	1.02388	0.97473	0.93056	0.8904	0.85352	0.81944	0.7878	0.75832	0.7308	0.70504	0.6809	0.65827	0.63704	0.6171	0.5984	0.58083	0.56434	0.54886	0.53432	0.5207	0.50792	0.49594	0.48472	0.47422	0.46441	0.45524	0.4467	0.43874	0.43134	0.42448	0.41813
	2.88583	38.038	47.136	104.435	368.58	57.411	14.6828	6.3996	3.7246	2.5874	2.0112	1.67958	1.46877	1.3234	1.21616	1.1325	1.06426	1.00655	0.9564	0.91189	0.87176	0.83516	0.80148	0.77032	0.74133	0.71429	0.689	0.66532	0.6431	0.62224	0.60266	0.58426	0.56697	0.55072	0.53546	0.52112	0.50766	0.49501	0.48315	0.47203	0.46161	0.45185	0.44272	0.4342	0.42625	0.41884	0.41196	0.40556	0.39964
	2.93593	208.26	290	309.87	67.092	19.2461	8.1582	4.4842	2.9454	2.1874	1.76586	1.5075	1.33577	1.21348	1.12113	1.04788	0.98738	0.9358	0.89068	0.85045	0.81406	0.78078	0.75011	0.72166	0.69518	0.67042	0.64726	0.62552	0.60512	0.58596	0.56794	0.551	0.53506	0.52008	0.506	0.49276	0.48031	0.46862	0.45764	0.44735	0.4377	0.42866	0.4202	0.4123	0.40492	0.39804	0.39164	0.38571	0.38022
	2.98603	157.018	113.491	51.013	21.08	9.8484	5.4036	3.4288	2.4462	1.90634	1.58318	1.3746	1.2307	1.12541	1.04432	0.97908	0.92466	0.87791	0.83682	0.80006	0.76671	0.73614	0.70793	0.68172	0.65729	0.63444	0.61302	0.59292	0.57403	0.55626	0.53956	0.52383	0.50903	0.4951	0.482	0.46968	0.45808	0.4472	0.43696	0.42736	0.41835	0.40991	0.402	0.39462	0.38772	0.3813	0.37532	0.36976	0.36462
	3.03613	33.62	28.222	18.0939	10.4877	6.2168	3.9808	2.7866	2.1148	1.71297	1.45726	1.28462	1.16142	1.06896	0.99636	0.93712	0.88716	0.84392	0.80568	0.7713	0.74002	0.71128	0.68468	0.65994	0.63684	0.6152	0.59489	0.57581	0.55786	0.54097	0.52506	0.51008	0.49598	0.48269	0.47018	0.4584	0.44733	0.43691	0.42712	0.41792	0.4093	0.40121	0.39364	0.38656	0.37994	0.37377	0.36802	0.3627	0.35775
	3.08623	13.8834	12.4486	9.3254	6.394	4.3528	3.0842	2.3152	1.84042	1.53644	1.33287	1.18998	1.08493	1.00426	0.9398	0.88649	0.8411	0.8015	0.76628	0.7345	0.70548	0.67875	0.65396	0.63086	0.60926	0.589	0.56996	0.55206	0.53521	0.51934	0.50438	0.49027	0.47698	0.46446	0.45266	0.44154	0.43108	0.42124	0.41198	0.4033	0.39513	0.38748	0.3803	0.3736	0.36732	0.36148	0.35604	0.35098	0.3463
	3.13633	7.6504	7.0914	5.7724	4.366	3.2464	2.4646	1.94414	1.5989	1.36526	1.202	1.08362	0.99438	0.92454	0.86792	0.8206	0.78	0.74438	0.71256	0.68376	0.6574	0.63308	0.61048	0.5894	0.56968	0.55116	0.53374	0.51734	0.5019	0.48734	0.47361	0.46066	0.44844	0.43693	0.42608	0.41584	0.40622	0.39714	0.38862	0.3806	0.37306	0.366	0.35938	0.35318	0.34738	0.34198	0.33696	0.33228	0.32794
	3.18643	4.9	4.6326	3.9696	3.202	2.5324	2.023	1.65858	1.40213	1.22022	1.0883	0.98978	0.91378	0.85323	0.80348	0.76146	0.7251	0.69304	0.66428	0.63815	0.61418	0.59201	0.57139	0.55212	0.53407	0.5171	0.50114	0.4861	0.47192	0.45853	0.4459	0.43398	0.42273	0.41212	0.4021	0.39266	0.38377	0.3754	0.36751	0.3601	0.35312	0.34659	0.34046	0.33472	0.32936	0.32435	0.31968	0.31535	0.31133
	3.23653	3.5416	3.3916	3.007	2.5354	2.0958	1.7389	1.46838	1.2686	1.12116	1.01074	0.92613	0.85952	0.80559	0.76073	0.72248	0.68916	0.65961	0.633	0.60874	0.58644	0.56578	0.54652	0.52851	0.51161	0.49572	0.48074	0.46662	0.4533	0.44072	0.42884	0.41762	0.40702	0.39702	0.38757	0.37866	0.37026	0.36236	0.3549	0.3479	0.3413	0.33512	0.32932	0.32388	0.3188	0.31406	0.30964	0.30552	0.30172
	3.28662	2.7314	2.6394	2.3976	2.0886	1.78534	1.52637	1.32059	1.16224	1.04122	0.94793	0.87472	0.81594	0.7676	0.7269	0.69185	0.66108	0.63364	0.6088	0.5861	0.56515	0.5457	0.52754	0.51054	0.49456	0.4795	0.46532	0.45192	0.43926	0.42731	0.41602	0.40534	0.39524	0.38572	0.37672	0.36822	0.3602	0.35264	0.34553	0.33883	0.33254	0.32662	0.32106	0.31586	0.311	0.30646	0.30222	0.29828	0.29463
	3.33672	2.2197	2.1588	1.99608	1.78112	1.5617	1.36634	1.20492	1.07628	0.97497	0.89486	0.83065	0.77821	0.73448	0.69724	0.6649	0.63632	0.61068	0.5874	0.56602	0.54627	0.52788	0.5107	0.49458	0.4794	0.4651	0.4516	0.43886	0.4268	0.4154	0.40462	0.39444	0.3848	0.37568	0.36708	0.35896	0.35128	0.34404	0.33722	0.3308	0.32477	0.3191	0.31377	0.30878	0.30411	0.29974	0.29568	0.2919	0.28838
	3.38682	1.85322	1.81082	1.6957	1.53984	1.37566	1.22453	1.09557	0.98978	0.90434	0.8353	0.77898	0.73232	0.69296	0.65914	0.62956	0.60328	0.5796	0.55802	0.53818	0.5198	0.50268	0.48664	0.47158	0.4574	0.44402	0.43139	0.41944	0.40814	0.39746	0.38734	0.37776	0.36872	0.36015	0.35206	0.34442	0.3372	0.33038	0.32396	0.31791	0.31222	0.30686	0.30184	0.29714	0.29273	0.28862	0.28478	0.2812	0.27788
	3.43692	1.56442	1.53418	1.45112	1.33632	1.21216	1.09456	0.99138	0.90452	0.83274	0.7736	0.72456	0.68338	0.64824	0.6178	0.591	0.56704	0.54539	0.5256	0.50735	0.49042	0.4746	0.45978	0.44586	0.43272	0.42034	0.40862	0.39753	0.38704	0.3771	0.3677	0.3588	0.35038	0.3424	0.33486	0.32774	0.321	0.31466	0.30866	0.30302	0.2977	0.2927	0.288	0.2836	0.27948	0.27564	0.27204	0.2687	0.2656
	3.48702	1.35048	1.32807	1.26596	1.17864	1.0821	0.98844	0.90426	0.8318	0.7707	0.7195	0.6764	0.63976	0.6082	0.58064	0.55622	0.5343	0.5144	0.49616	0.47932	0.46365	0.449	0.43526	0.42234	0.41014	0.3986	0.3877	0.37738	0.36761	0.35835	0.34958	0.34128	0.3334	0.32596	0.31892	0.31226	0.30596	0.30002	0.2944	0.28912	0.28414	0.27946	0.27506	0.27094	0.26707	0.26346	0.26008	0.25694	0.25404
	3.53712	1.18586	1.16894	1.12167	1.0542	0.97816	0.90278	0.83352	0.77264	0.72033	0.67574	0.63766	0.60488	0.57638	0.55126	0.52888	0.50867	0.49026	0.47332	0.45764	0.44302	0.42934	0.41649	0.40438	0.39294	0.38212	0.37188	0.36218	0.35298	0.34428	0.33602	0.32818	0.32077	0.31374	0.3071	0.30081	0.29486	0.28925	0.28394	0.27894	0.27424	0.26981	0.26564	0.26174	0.25808	0.25466	0.25146	0.24849	0.24572
	3.58722	1.07176	1.05852	1.02129	0.96746	0.90575	0.84338	0.78496	0.73262	0.68684	0.6472	0.61288	0.58302	0.55677	0.53346	0.51256	0.49358	0.47622	0.4602	0.44533	0.43144	0.4184	0.40614	0.39458	0.38364	0.37329	0.36348	0.35418	0.34536	0.337	0.32908	0.32156	0.31442	0.30766	0.30127	0.29522	0.28948	0.28408	0.27896	0.27414	0.2696	0.26532	0.2613	0.25754	0.254	0.2507	0.2476	0.24474	0.24206
	3.63732	0.97804	0.96736	0.93716	0.89303	0.84172	0.78904	0.73886	0.6932	0.65268	0.61713	0.58602	0.55866	0.53446	0.51282	0.4933	0.47552	0.4592	0.4441	0.43005	0.4169	0.40456	0.39293	0.38194	0.37156	0.36171	0.35238	0.34352	0.33512	0.32715	0.31958	0.3124	0.3056	0.29914	0.29304	0.28724	0.28177	0.2766	0.2717	0.26708	0.26274	0.25864	0.25478	0.25118	0.24778	0.24462	0.24166	0.2389	0.23632
	3.68742	0.90288	0.89406	0.86898	0.83202	0.78852	0.74322	0.69948	0.65912	0.62286	0.59068	0.56222	0.53702	0.51454	0.49434	0.47602	0.45928	0.44388	0.42958	0.41626	0.40376	0.39202	0.38096	0.37048	0.36058	0.35118	0.34228	0.33382	0.32578	0.31816	0.31092	0.30404	0.29752	0.29134	0.28548	0.27992	0.27468	0.2697	0.26501	0.26058	0.2564	0.25246	0.24876	0.24528	0.24202	0.23898	0.23612	0.23346	0.231
	3.73751	0.81612	0.80896	0.78852	0.75813	0.72198	0.68388	0.64658	0.6117	0.58	0.55154	0.52614	0.50346	0.4831	0.46468	0.44793	0.43256	0.41836	0.40517	0.39284	0.38128	0.3704	0.36012	0.3504	0.3412	0.33246	0.32416	0.31628	0.3088	0.3017	0.29495	0.28854	0.28246	0.27668	0.27122	0.26604	0.26112	0.25648	0.25209	0.24794	0.24404	0.24036	0.23689	0.23364	0.23058	0.22772	0.22506	0.22256	0.22026
	3.78761	0.73435	0.7285	0.71174	0.68665	0.6565	0.62438	0.59256	0.56246	0.5348	0.50974	0.4872	0.4669	0.44858	0.43195	0.41675	0.40276	0.38982	0.37777	0.3665	0.35591	0.34594	0.33651	0.32759	0.31914	0.3111	0.30348	0.29624	0.28936	0.28282	0.27661	0.2707	0.2651	0.25978	0.25474	0.24996	0.24544	0.24115	0.2371	0.23328	0.22966	0.22626	0.22306	0.22006	0.21724	0.21459	0.21212	0.20982	0.20768
	3.83771	0.6931	0.68815	0.67394	0.6525	0.6265	0.59846	0.57036	0.54346	0.51844	0.49554	0.47472	0.45584	0.43866	0.42298	0.40858	0.39526	0.3829	0.37136	0.36054	0.35036	0.34076	0.33168	0.32306	0.31489	0.30713	0.29976	0.29274	0.28608	0.27974	0.2737	0.26798	0.26254	0.25737	0.25246	0.24782	0.24342	0.23924	0.2353	0.23158	0.22806	0.22474	0.22162	0.2187	0.21594	0.21336	0.21096	0.2087	0.20662
	3.88781	0.65775	0.65352	0.6413	0.62276	0.60007	0.57536	0.55032	0.52608	0.5033	0.48226	0.46295	0.4453	0.42914	0.4143	0.40062	0.38792	0.37608	0.36502	0.35462	0.3448	0.33554	0.32676	0.31844	0.31054	0.30302	0.29586	0.28906	0.2826	0.27644	0.27058	0.26502	0.25972	0.2547	0.24994	0.2454	0.24112	0.23706	0.23322	0.22958	0.22616	0.22292	0.21988	0.21702	0.21433	0.21182	0.20946	0.20726	0.20522
	3.93791	0.61114	0.6075	0.59696	0.5809	0.56112	0.5394	0.5172	0.49554	0.47502	0.4559	0.43828	0.42207	0.40716	0.39342	0.3807	0.36888	0.35784	0.34748	0.33776	0.32856	0.31988	0.31164	0.30382	0.29639	0.28932	0.2826	0.2762	0.27012	0.26432	0.2588	0.25356	0.24856	0.24382	0.23932	0.23506	0.23102	0.22718	0.22354	0.22012	0.21688	0.21382	0.21094	0.20824	0.2057	0.20332	0.20108	0.19901	0.19707
	3.98801	0.57239	0.56922	0.56001	0.54591	0.52844	0.50912	0.48922	0.46966	0.451	0.43352	0.41728	0.4023	0.38846	0.37564	0.36376	0.35268	0.34232	0.3326	0.32344	0.31478	0.30658	0.29882	0.29144	0.28442	0.27774	0.27138	0.26534	0.25957	0.25408	0.24886	0.2439	0.23917	0.23468	0.23042	0.22636	0.22252	0.21888	0.21544	0.21218	0.2091	0.2062	0.20346	0.2009	0.19848	0.19621	0.19409	0.19211	0.19027
	4.03811	0.53718	0.53442	0.5264	0.51405	0.49866	0.48152	0.46373	0.44612	0.42918	0.4132	0.39828	0.38442	0.37156	0.35962	0.34852	0.33813	0.3284	0.31924	0.31062	0.30245	0.29472	0.28738	0.2804	0.27376	0.26744	0.26142	0.25568	0.25022	0.24502	0.24006	0.23536	0.23086	0.2266	0.22255	0.2187	0.21506	0.2116	0.20832	0.20522	0.2023	0.19953	0.19692	0.19447	0.19218	0.19002	0.188	0.18611	0.18435
	4.08821	0.5063	0.50388	0.49681	0.4859	0.47223	0.4569	0.4409	0.42493	0.40948	0.3948	0.38102	0.36816	0.35618	0.34502	0.3346	0.32484	0.31566	0.30702	0.29888	0.29115	0.28382	0.27688	0.27026	0.26396	0.25796	0.25224	0.2468	0.2416	0.23666	0.23194	0.22746	0.2232	0.21914	0.21528	0.21162	0.20814	0.20484	0.20172	0.19876	0.19596	0.19333	0.19084	0.1885	0.1863	0.18424	0.18231	0.18051	0.17883
	4.1383	0.48107	0.47894	0.47272	0.46306	0.45089	0.43716	0.42271	0.40819	0.39404	0.3805	0.36772	0.35572	0.3445	0.33398	0.32414	0.3149	0.3062	0.29798	0.29022	0.28286	0.27586	0.26922	0.26289	0.25686	0.25112	0.24564	0.24042	0.23544	0.2307	0.22618	0.22188	0.21778	0.21388	0.21018	0.20665	0.2033	0.20014	0.19713	0.19429	0.1916	0.18906	0.18666	0.18441	0.18229	0.18031	0.17844	0.17671	0.17509
	4.1884	0.4613	0.45941	0.45386	0.44522	0.43428	0.42186	0.40868	0.39536	0.38227	0.36968	0.35772	0.34644	0.33584	0.32586	0.3165	0.30768	0.29936	0.2915	0.28406	0.27698	0.27026	0.26388	0.25778	0.25198	0.24644	0.24116	0.23614	0.23133	0.22675	0.22238	0.21822	0.21426	0.2105	0.20691	0.2035	0.20026	0.1972	0.19429	0.19154	0.18893	0.18648	0.18416	0.18197	0.17992	0.17799	0.17619	0.17451	0.17294
	4.2385	0.4369	0.4352	0.43024	0.42248	0.41262	0.40136	0.38936	0.37716	0.3651	0.35346	0.34236	0.33184	0.3219	0.31256	0.30376	0.29544	0.2876	0.28016	0.27312	0.26642	0.26006	0.254	0.24822	0.24272	0.23746	0.23246	0.22768	0.2231	0.21876	0.2146	0.21064	0.20688	0.2033	0.19988	0.19664	0.19355	0.19063	0.18786	0.18523	0.18275	0.18041	0.1782	0.17611	0.17415	0.17232	0.17059	0.16898	0.16748
	4.2886	0.40946	0.40796	0.4035	0.39656	0.38767	0.3775	0.36662	0.35548	0.34446	0.33376	0.32352	0.3138	0.30459	0.2959	0.2877	0.27996	0.27262	0.26568	0.2591	0.25284	0.24688	0.2412	0.23578	0.23062	0.2257	0.221	0.2165	0.21222	0.20814	0.20424	0.20052	0.19697	0.1936	0.19039	0.18734	0.18444	0.18169	0.17908	0.17661	0.17427	0.17207	0.16998	0.16802	0.16617	0.16444	0.16281	0.16129	0.15987
	4.3387	0.39502	0.39364	0.38956	0.38318	0.375	0.36558	0.35546	0.34508	0.33474	0.32466	0.31498	0.30574	0.29699	0.2887	0.28086	0.27344	0.26642	0.25974	0.25342	0.24738	0.24164	0.23618	0.23096	0.22598	0.22122	0.21668	0.21234	0.2082	0.20424	0.20048	0.19688	0.19345	0.19019	0.18708	0.18413	0.18132	0.17865	0.17612	0.17373	0.17146	0.16931	0.16729	0.16539	0.16359	0.16191	0.16033	0.15885	0.15747
	4.3888	0.37617	0.37492	0.37122	0.3654	0.35794	0.3493	0.34	0.3304	0.3208	0.3114	0.30234	0.29368	0.28545	0.27764	0.27022	0.2632	0.25654	0.25022	0.2442	0.23848	0.23302	0.22782	0.22284	0.2181	0.21358	0.20924	0.20512	0.20116	0.1974	0.1938	0.19037	0.1871	0.18398	0.18101	0.17819	0.1755	0.17296	0.17054	0.16825	0.16608	0.16403	0.16209	0.16027	0.15855	0.15694	0.15542	0.15401	0.15268
	4.4389	0.35976	0.35861	0.35524	0.34992	0.34306	0.3351	0.32648	0.31757	0.30862	0.29984	0.29132	0.28317	0.27539	0.268	0.26098	0.2543	0.24798	0.24196	0.23622	0.23078	0.22556	0.2206	0.21586	0.21134	0.207	0.20287	0.19892	0.19515	0.19154	0.1881	0.18482	0.18169	0.17871	0.17586	0.17316	0.17059	0.16815	0.16583	0.16363	0.16155	0.15958	0.15773	0.15598	0.15433	0.15278	0.15133	0.14997	0.14869
	4.489	0.35066	0.34962	0.34652	0.34164	0.3353	0.32794	0.31992	0.31156	0.30314	0.29482	0.28674	0.27895	0.2715	0.26439	0.25762	0.25118	0.24506	0.23922	0.23366	0.22836	0.2233	0.21848	0.21386	0.20944	0.20523	0.2012	0.19735	0.19367	0.19015	0.18679	0.18359	0.18053	0.17762	0.17484	0.1722	0.16968	0.1673	0.16503	0.16288	0.16085	0.15892	0.1571	0.15539	0.15378	0.15226	0.15084	0.14951	0.14826
	4.5391	0.33844	0.33748	0.33466	0.33018	0.32436	0.31756	0.3101	0.30232	0.29444	0.28662	0.27898	0.2716	0.2645	0.25774	0.25126	0.2451	0.23922	0.23362	0.22828	0.22318	0.2183	0.21364	0.2092	0.20494	0.20086	0.19697	0.19325	0.18969	0.18629	0.18305	0.17994	0.17699	0.17417	0.17148	0.16892	0.16649	0.16417	0.16198	0.1599	0.15792	0.15606	0.15429	0.15263	0.15107	0.14959	0.14821	0.14692	0.14571
	4.58919	0.31744	0.31657	0.31398	0.3099	0.30456	0.29832	0.29148	0.2843	0.27702	0.26978	0.2627	0.25584	0.24926	0.24294	0.23692	0.23116	0.22568	0.22046	0.21546	0.2107	0.20614	0.20178	0.19762	0.19364	0.18983	0.18619	0.18271	0.17938	0.1762	0.17316	0.17025	0.16748	0.16484	0.16232	0.15992	0.15764	0.15547	0.15341	0.15146	0.14961	0.14786	0.1462	0.14464	0.14317	0.14179	0.14049	0.13927	0.13814
	4.63929	0.29698	0.29618	0.29382	0.29008	0.2852	0.27946	0.27316	0.26656	0.25984	0.25314	0.24658	0.24022	0.23412	0.22826	0.22266	0.2173	0.2122	0.20734	0.2027	0.19826	0.19402	0.18997	0.1861	0.1824	0.17885	0.17547	0.17222	0.16913	0.16616	0.16333	0.16063	0.15805	0.15559	0.15324	0.15101	0.14888	0.14686	0.14494	0.14312	0.1414	0.13976	0.13822	0.13676	0.13539	0.1341	0.13289	0.13175	0.13069
	4.68939	0.2916	0.29084	0.28862	0.28506	0.28044	0.27498	0.26898	0.26266	0.2562	0.24977	0.24345	0.23731	0.23138	0.2257	0.22026	0.21506	0.2101	0.20536	0.20082	0.1965	0.19236	0.1884	0.18461	0.18099	0.17752	0.17421	0.17103	0.16799	0.16509	0.16231	0.15967	0.15713	0.15472	0.15242	0.15022	0.14814	0.14615	0.14426	0.14247	0.14077	0.13917	0.13765	0.13622	0.13486	0.13359	0.1324	0.13128	0.13023
	4.73949	0.2893	0.28858	0.28644	0.28306	0.27862	0.2734	0.26762	0.26152	0.25527	0.24902	0.24287	0.23688	0.2311	0.22552	0.2202	0.21508	0.2102	0.20554	0.20106	0.1968	0.19272	0.18881	0.18507	0.18149	0.17806	0.17478	0.17164	0.16863	0.16576	0.16301	0.16039	0.15788	0.15549	0.15321	0.15103	0.14896	0.14699	0.14512	0.14334	0.14166	0.14006	0.13855	0.13713	0.13578	0.13452	0.13333	0.13222	0.13118
	4.78959	0.27962	0.27894	0.27696	0.27378	0.26962	0.2647	0.25924	0.25348	0.24756	0.24162	0.23576	0.23004	0.22452	0.21918	0.21408	0.20918	0.20448	0.19999	0.1957	0.19159	0.18766	0.1839	0.18029	0.17684	0.17354	0.17037	0.16734	0.16444	0.16167	0.15902	0.15648	0.15406	0.15175	0.14954	0.14744	0.14544	0.14353	0.14172	0.14001	0.13838	0.13683	0.13537	0.13399	0.13269	0.13147	0.13031	0.12923	0.12822
	4.83969	0.265	0.26438	0.26258	0.25968	0.25588	0.25138	0.24636	0.24104	0.23556	0.23006	0.2246	0.21924	0.21406	0.20906	0.20426	0.19964	0.19522	0.19099	0.18694	0.18306	0.17934	0.17579	0.17238	0.16912	0.16599	0.163	0.16014	0.1574	0.15477	0.15227	0.14987	0.14758	0.14539	0.14331	0.14132	0.13943	0.13763	0.13591	0.13429	0.13274	0.13128	0.1299	0.1286	0.12736	0.12621	0.12512	0.12409	0.12314
	4.88979	0.25252	0.25196	0.25028	0.2476	0.24406	0.23988	0.2352	0.23022	0.2251	0.21992	0.21478	0.20974	0.20484	0.20012	0.19557	0.1912	0.18701	0.183	0.17916	0.17548	0.17195	0.16858	0.16534	0.16225	0.15928	0.15644	0.15372	0.15112	0.14863	0.14625	0.14397	0.14179	0.13972	0.13773	0.13584	0.13405	0.13233	0.1307	0.12916	0.12769	0.1263	0.12499	0.12374	0.12257	0.12147	0.12043	0.11945	0.11854
	4.93989	0.24378	0.24326	0.24166	0.23912	0.23578	0.2318	0.22736	0.22262	0.21772	0.21278	0.20788	0.20308	0.19839	0.19387	0.18951	0.18533	0.18132	0.17747	0.17379	0.17026	0.16688	0.16364	0.16054	0.15756	0.15472	0.15199	0.14938	0.14688	0.14449	0.1422	0.14001	0.13792	0.13593	0.13402	0.1322	0.13047	0.12883	0.12726	0.12577	0.12436	0.12302	0.12175	0.12055	0.11943	0.11836	0.11736	0.11642	0.11554
	4.98999	0.23867	0.23816	0.23664	0.23418	0.23096	0.22714	0.22285	0.21828	0.21356	0.20878	0.20402	0.19937	0.19483	0.19044	0.18621	0.18215	0.17825	0.17451	0.17093	0.16749	0.1642	0.16105	0.15803	0.15514	0.15236	0.1497	0.14716	0.14472	0.14239	0.14016	0.13802	0.13598	0.13403	0.13217	0.13039	0.1287	0.12709	0.12556	0.1241	0.12272	0.12141	0.12017	0.119	0.11789	0.11685	0.11586	0.11494	0.11408
	5.04008	0.22953	0.22904	0.2276	0.2253	0.22226	0.21864	0.21458	0.21024	0.20576	0.20122	0.1967	0.19226	0.18793	0.18374	0.17971	0.17582	0.1721	0.16852	0.1651	0.16181	0.15867	0.15565	0.15276	0.14999	0.14734	0.1448	0.14236	0.14003	0.1378	0.13566	0.13362	0.13166	0.1298	0.12802	0.12632	0.1247	0.12315	0.12169	0.12029	0.11897	0.11771	0.11652	0.1154	0.11434	0.11333	0.11239	0.11151	0.11068
	5.09018	0.22352	0.22306	0.2217	0.2195	0.2166	0.21312	0.20925	0.2051	0.20078	0.19642	0.19207	0.18779	0.18362	0.17958	0.17568	0.17192	0.16832	0.16486	0.16155	0.15837	0.15532	0.1524	0.1496	0.14692	0.14435	0.14188	0.13952	0.13726	0.1351	0.13303	0.13105	0.12915	0.12734	0.12562	0.12397	0.12239	0.1209	0.11947	0.11812	0.11683	0.11561	0.11446	0.11337	0.11233	0.11136	0.11044	0.10958	0.10878
	5.14028	0.21804	0.2176	0.21628	0.21418	0.2114	0.20808	0.20436	0.20036	0.19621	0.192	0.1878	0.18367	0.17964	0.17572	0.17194	0.16831	0.16481	0.16145	0.15824	0.15515	0.15219	0.14935	0.14664	0.14403	0.14153	0.13913	0.13684	0.13464	0.13253	0.13052	0.12859	0.12675	0.12498	0.1233	0.12169	0.12016	0.1187	0.11731	0.11599	0.11474	0.11355	0.11242	0.11135	0.11034	0.10939	0.1085	0.10766	0.10687
	5.19038	0.2088	0.20838	0.20716	0.2052	0.20259	0.19947	0.19596	0.1922	0.18828	0.1843	0.18032	0.17639	0.17255	0.16883	0.16523	0.16177	0.15843	0.15523	0.15216	0.14922	0.1464	0.14369	0.1411	0.13861	0.13623	0.13394	0.13176	0.12966	0.12765	0.12573	0.12389	0.12213	0.12045	0.11885	0.11731	0.11585	0.11446	0.11314	0.11188	0.11068	0.10954	0.10847	0.10745	0.10649	0.10558	0.10473	0.10393	0.10317
	5.24048	0.20232	0.20192	0.20076	0.1989	0.19643	0.19347	0.19014	0.18654	0.1828	0.17899	0.17517	0.17141	0.16772	0.16414	0.16067	0.15733	0.15412	0.15103	0.14807	0.14523	0.14251	0.1399	0.13739	0.13499	0.13269	0.13049	0.12838	0.12635	0.12441	0.12256	0.12078	0.11908	0.11746	0.11591	0.11443	0.11302	0.11168	0.1104	0.10918	0.10802	0.10693	0.10589	0.1049	0.10397	0.1031	0.10227	0.10149	0.10076
	5.29058	0.20054	0.20016	0.19902	0.1972	0.19478	0.19188	0.18861	0.18509	0.18143	0.17769	0.17394	0.17024	0.16662	0.1631	0.1597	0.15642	0.15326	0.15022	0.14731	0.14451	0.14183	0.13926	0.13679	0.13443	0.13216	0.12999	0.12791	0.12591	0.124	0.12217	0.12042	0.11874	0.11714	0.11561	0.11415	0.11276	0.11143	0.11017	0.10896	0.10782	0.10674	0.10571	0.10473	0.10381	0.10295	0.10213	0.10136	0.10063
	5.34068	0.18828	0.18792	0.18685	0.18514	0.18286	0.18013	0.17706	0.17376	0.17031	0.1668	0.16328	0.15981	0.15642	0.15312	0.14992	0.14685	0.14389	0.14105	0.13832	0.13571	0.1332	0.1308	0.12849	0.12629	0.12417	0.12214	0.12019	0.11833	0.11655	0.11484	0.1132	0.11164	0.11014	0.10871	0.10735	0.10605	0.10481	0.10363	0.1025	0.10143	0.10042	0.09946	0.09855	0.09769	0.09688	0.09611	0.09539	0.09471
	5.39078	0.18133	0.18098	0.17997	0.17833	0.17616	0.17355	0.17061	0.16745	0.16415	0.16079	0.15742	0.15409	0.15084	0.14768	0.14462	0.14167	0.13884	0.13612	0.13351	0.131	0.1286	0.1263	0.1241	0.12198	0.11996	0.11801	0.11615	0.11437	0.11266	0.11103	0.10947	0.10797	0.10654	0.10517	0.10387	0.10262	0.10143	0.1003	0.09923	0.09821	0.09724	0.09631	0.09544	0.09462	0.09384	0.09311	0.09241	0.09177
	5.44088	0.18564	0.1853	0.18428	0.18265	0.18047	0.17786	0.17492	0.17174	0.16842	0.16504	0.16164	0.15829	0.155	0.1518	0.1487	0.14571	0.14284	0.14007	0.13742	0.13487	0.13243	0.13009	0.12784	0.12569	0.12362	0.12164	0.11974	0.11792	0.11618	0.11451	0.11291	0.11138	0.10991	0.10851	0.10718	0.1059	0.10469	0.10353	0.10242	0.10137	0.10038	0.09943	0.09854	0.09769	0.09689	0.09614	0.09543	0.09476
	5.49098	0.17294	0.17262	0.17167	0.17014	0.1681	0.16566	0.16291	0.15994	0.15684	0.15368	0.15051	0.14737	0.1443	0.14132	0.13843	0.13564	0.13297	0.13039	0.12792	0.12555	0.12328	0.12111	0.11902	0.11702	0.1151	0.11326	0.1115	0.10981	0.10819	0.10664	0.10516	0.10374	0.10238	0.10108	0.09984	0.09866	0.09753	0.09646	0.09544	0.09446	0.09354	0.09266	0.09183	0.09104	0.0903	0.0896	0.08894	0.08832
	5.54107	0.16759	0.16728	0.16637	0.16489	0.16294	0.16059	0.15793	0.15507	0.15208	0.14903	0.14597	0.14294	0.13998	0.13709	0.1343	0.13161	0.12903	0.12654	0.12416	0.12187	0.11968	0.11758	0.11556	0.11363	0.11178	0.11	0.1083	0.10667	0.10511	0.10362	0.10219	0.10082	0.09951	0.09825	0.09706	0.09592	0.09483	0.09379	0.0928	0.09186	0.09097	0.09012	0.08932	0.08856	0.08784	0.08716	0.08652	0.08592
	5.59117	0.16505	0.16475	0.16386	0.16243	0.16053	0.15823	0.15565	0.15286	0.14993	0.14695	0.14395	0.14099	0.13809	0.13526	0.13252	0.12988	0.12734	0.12491	0.12257	0.12032	0.11817	0.11611	0.11414	0.11225	0.11043	0.10869	0.10702	0.10543	0.1039	0.10244	0.10103	0.09969	0.09841	0.09718	0.09601	0.09489	0.09383	0.09281	0.09184	0.09092	0.09005	0.08922	0.08843	0.08769	0.08698	0.08632	0.08569	0.08511
	5.64127	0.1674	0.1671	0.16622	0.16479	0.16289	0.1606	0.15801	0.15521	0.15228	0.14929	0.14628	0.1433	0.14038	0.13753	0.13478	0.13212	0.12956	0.12711	0.12475	0.12249	0.12032	0.11825	0.11626	0.11435	0.11252	0.11077	0.10909	0.10748	0.10594	0.10446	0.10305	0.1017	0.10041	0.09917	0.09799	0.09686	0.09579	0.09477	0.09379	0.09286	0.09198	0.09115	0.09035	0.0896	0.08889	0.08822	0.08759	0.087
	5.69137	0.15707	0.15679	0.15595	0.15459	0.15279	0.15062	0.14818	0.14554	0.14277	0.13995	0.13712	0.13432	0.13157	0.1289	0.12632	0.12383	0.12143	0.11913	0.11692	0.11481	0.11278	0.11083	0.10897	0.10719	0.10548	0.10384	0.10227	0.10076	0.09932	0.09794	0.09662	0.09535	0.09414	0.09298	0.09188	0.09082	0.08982	0.08886	0.08794	0.08707	0.08624	0.08546	0.08471	0.08401	0.08334	0.08271	0.08212	0.08156
	5.74147	0.14874	0.14847	0.14767	0.14638	0.14467	0.14262	0.14029	0.13778	0.13516	0.13248	0.12979	0.12713	0.12453	0.12199	0.11954	0.11718	0.11491	0.11273	0.11064	0.10864	0.10672	0.10489	0.10313	0.10144	0.09983	0.09828	0.0968	0.09538	0.09402	0.09271	0.09147	0.09027	0.08913	0.08804	0.087	0.086	0.08505	0.08415	0.08329	0.08246	0.08168	0.08094	0.08024	0.07958	0.07895	0.07835	0.07779	0.07726
	5.79157	0.14341	0.14315	0.14238	0.14113	0.13948	0.13749	0.13524	0.13282	0.13028	0.12769	0.1251	0.12254	0.12003	0.11758	0.11523	0.11295	0.11077	0.10867	0.10667	0.10474	0.1029	0.10114	0.09945	0.09783	0.09628	0.09479	0.09337	0.09201	0.09071	0.08946	0.08826	0.08712	0.08602	0.08498	0.08398	0.08302	0.08211	0.08124	0.08041	0.07963	0.07888	0.07817	0.07749	0.07685	0.07625	0.07568	0.07514	0.07463
	5.84167	0.14639	0.14613	0.14535	0.14409	0.14242	0.14041	0.13814	0.13569	0.13312	0.13051	0.12788	0.12529	0.12275	0.12028	0.11789	0.11559	0.11337	0.11125	0.10922	0.10727	0.1054	0.10361	0.10189	0.10025	0.09868	0.09717	0.09573	0.09434	0.09301	0.09174	0.09053	0.08936	0.08825	0.08718	0.08616	0.08519	0.08426	0.08338	0.08253	0.08173	0.08097	0.08024	0.07955	0.0789	0.07828	0.07769	0.07714	0.07662
	5.89177	0.1423	0.14205	0.14129	0.14006	0.13843	0.13647	0.13426	0.13188	0.12938	0.12684	0.12429	0.12177	0.1193	0.1169	0.11458	0.11234	0.1102	0.10814	0.10616	0.10427	0.10246	0.10073	0.09907	0.09747	0.09595	0.09449	0.09309	0.09175	0.09047	0.08924	0.08806	0.08693	0.08585	0.08482	0.08383	0.08289	0.08199	0.08113	0.08031	0.07954	0.0788	0.07809	0.07742	0.07679	0.07619	0.07562	0.07508	0.07458
	5.94186	0.13852	0.13828	0.13753	0.13633	0.13474	0.13283	0.13066	0.12833	0.12589	0.12341	0.12091	0.11845	0.11604	0.1137	0.11143	0.10926	0.10717	0.10516	0.10324	0.10141	0.09965	0.09796	0.09635	0.09481	0.09333	0.09192	0.09056	0.08926	0.08802	0.08683	0.08569	0.0846	0.08356	0.08256	0.08161	0.0807	0.07983	0.07901	0.07822	0.07747	0.07675	0.07607	0.07543	0.07482	0.07424	0.07369	0.07317	0.07268
	5.99196	0.13284	0.1326	0.13188	0.13072	0.12918	0.12732	0.12523	0.12297	0.12061	0.1182	0.11579	0.11341	0.11108	0.10882	0.10663	0.10453	0.10252	0.10059	0.09875	0.09698	0.09529	0.09368	0.09214	0.09066	0.08924	0.08789	0.0866	0.08536	0.08417	0.08304	0.08195	0.08091	0.07992	0.07897	0.07806	0.07719	0.07637	0.07558	0.07483	0.07411	0.07343	0.07278	0.07217	0.07159	0.07104	0.07052	0.07002	0.06956
	6.04206	0.13166	0.13142	0.1307	0.12955	0.12802	0.12618	0.12411	0.12187	0.11953	0.11714	0.11476	0.1124	0.11009	0.10785	0.10569	0.10362	0.10163	0.09972	0.09789	0.09615	0.09448	0.09289	0.09136	0.0899	0.0885	0.08717	0.08589	0.08466	0.08349	0.08237	0.08129	0.08027	0.07928	0.07834	0.07745	0.07659	0.07577	0.07499	0.07425	0.07354	0.07287	0.07223	0.07162	0.07104	0.07049	0.06998	0.06949	0.06903
	6.09216	0.12145	0.12123	0.12056	0.11948	0.11804	0.11632	0.11438	0.11229	0.11011	0.10789	0.10566	0.10347	0.10133	0.09926	0.09726	0.09533	0.09349	0.09173	0.09005	0.08844	0.0869	0.08543	0.08402	0.08267	0.08139	0.08016	0.07898	0.07785	0.07677	0.07574	0.07475	0.07381	0.0729	0.07204	0.07121	0.07042	0.06967	0.06895	0.06827	0.06762	0.067	0.06641	0.06585	0.06531	0.06481	0.06433	0.06388	0.06346
	6.14226	0.12321	0.12299	0.12231	0.12121	0.11976	0.11801	0.11605	0.11393	0.11172	0.10947	0.10722	0.105	0.10283	0.10074	0.09871	0.09677	0.09491	0.09313	0.09143	0.0898	0.08825	0.08676	0.08534	0.08398	0.08269	0.08144	0.08025	0.07912	0.07803	0.07698	0.07599	0.07503	0.07412	0.07325	0.07241	0.07162	0.07085	0.07013	0.06944	0.06878	0.06815	0.06755	0.06699	0.06645	0.06594	0.06546	0.065	0.06457
	6.19236	0.12235	0.12212	0.12145	0.12036	0.11891	0.11718	0.11522	0.11312	0.11093	0.10869	0.10646	0.10427	0.10212	0.10005	0.09804	0.09612	0.09428	0.09252	0.09084	0.08923	0.08769	0.08623	0.08482	0.08348	0.08219	0.08096	0.07979	0.07866	0.07758	0.07655	0.07556	0.07462	0.07371	0.07285	0.07202	0.07123	0.07048	0.06976	0.06907	0.06841	0.06779	0.0672	0.06663	0.0661	0.06559	0.06511	0.06465	0.06422
	6.24246	0.12096	0.12074	0.12006	0.11897	0.11753	0.1158	0.11385	0.11176	0.10958	0.10736	0.10514	0.10296	0.10083	0.09878	0.09679	0.09489	0.09307	0.09133	0.08967	0.08808	0.08657	0.08512	0.08374	0.08241	0.08115	0.07994	0.07878	0.07768	0.07662	0.0756	0.07463	0.0737	0.07281	0.07196	0.07115	0.07038	0.06964	0.06893	0.06825	0.06761	0.067	0.06642	0.06586	0.06534	0.06484	0.06437	0.06392	0.0635
	6.29256	0.11521	0.11499	0.11433	0.11328	0.11189	0.11022	0.10834	0.10632	0.10422	0.10209	0.09996	0.09786	0.09582	0.09385	0.09196	0.09014	0.0884	0.08674	0.08515	0.08364	0.08219	0.08081	0.0795	0.07824	0.07704	0.07589	0.07479	0.07373	0.07273	0.07176	0.07084	0.06996	0.06911	0.06831	0.06754	0.0668	0.0661	0.06542	0.06478	0.06417	0.06359	0.06304	0.06251	0.06201	0.06154	0.06109	0.06067	0.06026
	6.34266	0.10434	0.10413	0.10352	0.10253	0.10122	0.09965	0.09789	0.096	0.09404	0.09205	0.09006	0.08811	0.08622	0.08439	0.08264	0.08096	0.07936	0.07783	0.07638	0.07499	0.07367	0.07241	0.07121	0.07007	0.06898	0.06794	0.06694	0.06599	0.06508	0.06421	0.06338	0.06258	0.06183	0.0611	0.06041	0.05975	0.05912	0.05851	0.05794	0.05739	0.05687	0.05638	0.05591	0.05546	0.05504	0.05464	0.05426	0.0539
	6.39275	0.1105	0.11028	0.10963	0.10858	0.1072	0.10554	0.10368	0.10168	0.09961	0.09751	0.09542	0.09337	0.09137	0.08945	0.0876	0.08584	0.08415	0.08255	0.08102	0.07956	0.07817	0.07685	0.07559	0.07439	0.07324	0.07214	0.07109	0.07009	0.06913	0.06822	0.06734	0.0665	0.06571	0.06494	0.06421	0.06351	0.06284	0.06221	0.0616	0.06103	0.06047	0.05995	0.05945	0.05898	0.05853	0.05811	0.05771	0.05732
	6.44285	0.1049	0.10469	0.10406	0.10304	0.10169	0.10008	0.09828	0.09634	0.09433	0.0923	0.09028	0.0883	0.08638	0.08453	0.08276	0.08106	0.07945	0.07791	0.07645	0.07506	0.07373	0.07247	0.07127	0.07012	0.06903	0.06799	0.06699	0.06604	0.06513	0.06427	0.06344	0.06264	0.06189	0.06116	0.06047	0.05981	0.05918	0.05858	0.058	0.05746	0.05694	0.05644	0.05597	0.05552	0.0551	0.0547	0.05432	0.05396
	6.49295	0.10377	0.10356	0.10293	0.10192	0.10059	0.09899	0.0972	0.09529	0.0933	0.0913	0.08931	0.08736	0.08546	0.08364	0.0819	0.08023	0.07864	0.07713	0.07569	0.07432	0.07302	0.07178	0.0706	0.06947	0.0684	0.06737	0.06639	0.06546	0.06456	0.06371	0.06289	0.06211	0.06136	0.06065	0.05996	0.05931	0.05869	0.05809	0.05753	0.05699	0.05647	0.05598	0.05552	0.05507	0.05465	0.05426	0.05388	0.05352
	6.54305	0.10579	0.10557	0.10492	0.10388	0.10251	0.10087	0.09903	0.09707	0.09503	0.09298	0.09094	0.08894	0.08701	0.08515	0.08337	0.08167	0.08006	0.07852	0.07706	0.07567	0.07434	0.07308	0.07188	0.07074	0.06965	0.06861	0.06761	0.06666	0.06575	0.06489	0.06406	0.06326	0.0625	0.06178	0.06109	0.06042	0.05979	0.05919	0.05861	0.05806	0.05754	0.05704	0.05657	0.05612	0.05569	0.05528	0.0549	0.05453
	6.59315	0.10665	0.10643	0.10577	0.10471	0.10331	0.10164	0.09977	0.09778	0.09571	0.09363	0.09157	0.08955	0.0876	0.08572	0.08393	0.08222	0.08059	0.07904	0.07757	0.07617	0.07484	0.07358	0.07237	0.07122	0.07013	0.06908	0.06809	0.06713	0.06622	0.06535	0.06452	0.06372	0.06296	0.06223	0.06154	0.06087	0.06024	0.05963	0.05905	0.0585	0.05797	0.05747	0.057	0.05654	0.05611	0.05571	0.05532	0.05495
	6.64325	0.09592	0.09571	0.0951	0.09411	0.09281	0.09125	0.08952	0.08767	0.08576	0.08384	0.08193	0.08007	0.07828	0.07656	0.07491	0.07335	0.07186	0.07045	0.06911	0.06783	0.06662	0.06548	0.06438	0.06334	0.06235	0.06141	0.06051	0.05964	0.05882	0.05804	0.05729	0.05657	0.05588	0.05523	0.0546	0.054	0.05343	0.05289	0.05237	0.05187	0.0514	0.05095	0.05052	0.05012	0.04973	0.04936	0.04901	0.04868
	6.69335	0.08801	0.08782	0.08722	0.08628	0.08503	0.08355	0.08189	0.08013	0.07831	0.07648	0.07468	0.07293	0.07124	0.06962	0.06807	0.06661	0.06522	0.0639	0.06266	0.06148	0.06036	0.0593	0.05829	0.05733	0.05642	0.05555	0.05472	0.05394	0.05318	0.05247	0.05178	0.05113	0.0505	0.04991	0.04934	0.04879	0.04828	0.04778	0.04731	0.04686	0.04643	0.04602	0.04564	0.04527	0.04492	0.04459	0.04427	0.04397
	6.74345	0.09079	0.09058	0.08995	0.08895	0.08764	0.08607	0.08433	0.08248	0.08057	0.07866	0.07678	0.07495	0.07319	0.0715	0.0699	0.06839	0.06695	0.06559	0.06431	0.06309	0.06194	0.06084	0.05981	0.05882	0.05789	0.057	0.05615	0.05534	0.05457	0.05384	0.05313	0.05246	0.05182	0.05121	0.05063	0.05008	0.04954	0.04904	0.04855	0.04809	0.04766	0.04724	0.04684	0.04646	0.0461	0.04576	0.04544	0.04513
	6.79355	0.09315	0.09293	0.09228	0.09123	0.08986	0.08823	0.08642	0.0845	0.08252	0.08055	0.0786	0.07671	0.0749	0.07317	0.07153	0.06997	0.0685	0.0671	0.06579	0.06454	0.06337	0.06225	0.06119	0.06018	0.05923	0.05832	0.05745	0.05662	0.05584	0.05508	0.05437	0.05368	0.05302	0.0524	0.0518	0.05123	0.05069	0.05017	0.04967	0.0492	0.04875	0.04832	0.04791	0.04752	0.04715	0.0468	0.04647	0.04615
	6.84364	0.09417	0.09393	0.09324	0.09213	0.09068	0.08896	0.08705	0.08504	0.08297	0.0809	0.07888	0.07692	0.07505	0.07326	0.07157	0.06997	0.06846	0.06704	0.0657	0.06444	0.06324	0.06211	0.06104	0.06002	0.05906	0.05814	0.05727	0.05644	0.05565	0.0549	0.05418	0.05349	0.05284	0.05222	0.05162	0.05105	0.05051	0.04999	0.0495	0.04903	0.04858	0.04815	0.04774	0.04735	0.04699	0.04664	0.04631	0.04599
	6.89374	0.09361	0.09337	0.09267	0.09155	0.09007	0.08833	0.0864	0.08437	0.08228	0.08021	0.07818	0.07622	0.07434	0.07256	0.07087	0.06928	0.06778	0.06636	0.06503	0.06377	0.06258	0.06146	0.0604	0.05939	0.05843	0.05752	0.05665	0.05583	0.05504	0.05429	0.05358	0.05289	0.05224	0.05162	0.05102	0.05046	0.04991	0.04939	0.0489	0.04843	0.04798	0.04755	0.04714	0.04675	0.04638	0.04603	0.04569	0.04537
	6.94384	0.106	0.10571	0.10487	0.10352	0.10175	0.09967	0.09737	0.09496	0.0925	0.09007	0.08769	0.08541	0.08323	0.08118	0.07924	0.07741	0.0757	0.07409	0.07258	0.07115	0.06981	0.06854	0.06734	0.0662	0.06513	0.0641	0.06313	0.06221	0.06132	0.06048	0.05968	0.05891	0.05818	0.05748	0.05681	0.05617	0.05556	0.05498	0.05442	0.05389	0.05338	0.05289	0.05243	0.05199	0.05157	0.05117	0.05079	0.05042
	6.99394	0.12948	0.12909	0.12795	0.12614	0.12378	0.121	0.11797	0.11479	0.11158	0.10841	0.10535	0.10242	0.09966	0.09705	0.09461	0.09233	0.09019	0.08819	0.08633	0.08457	0.08292	0.08137	0.07991	0.07852	0.07721	0.07597	0.07479	0.07367	0.0726	0.07158	0.0706	0.06967	0.06878	0.06793	0.06712	0.06634	0.0656	0.06488	0.0642	0.06355	0.06292	0.06233	0.06175	0.06121	0.06069	0.06019	0.05971	0.05926
	7.04404	0.16289	0.16236	0.1608	0.15832	0.1551	0.15134	0.14724	0.14297	0.13868	0.13448	0.13043	0.12659	0.12298	0.1196	0.11645	0.11352	0.11079	0.10824	0.10587	0.10366	0.10158	0.09963	0.0978	0.09607	0.09443	0.09288	0.09141	0.09001	0.08868	0.08741	0.0862	0.08504	0.08394	0.08288	0.08187	0.0809	0.07997	0.07908	0.07823	0.07742	0.07663	0.07588	0.07517	0.07448	0.07382	0.07319	0.07259	0.07201
	7.09414	0.18855	0.18791	0.186	0.18297	0.17905	0.17447	0.1695	0.16434	0.15918	0.15414	0.14931	0.14474	0.14046	0.13647	0.13276	0.12932	0.12613	0.12317	0.12042	0.11785	0.11545	0.11321	0.11109	0.1091	0.10723	0.10545	0.10376	0.10216	0.10064	0.09919	0.09781	0.09649	0.09523	0.09402	0.09286	0.09175	0.09069	0.08968	0.0887	0.08777	0.08687	0.08601	0.08519	0.0844	0.08365	0.08292	0.08223	0.08157
	7.14424	0.21026	0.2095	0.20728	0.20378	0.19923	0.19394	0.1882	0.18226	0.17634	0.17057	0.16506	0.15987	0.15501	0.1505	0.14632	0.14246	0.13889	0.13558	0.1325	0.12965	0.12698	0.12448	0.12214	0.11994	0.11787	0.11591	0.11405	0.11229	0.11061	0.10901	0.10749	0.10603	0.10464	0.10331	0.10204	0.10082	0.09965	0.09853	0.09746	0.09643	0.09544	0.0945	0.09359	0.09272	0.09189	0.09109	0.09032	0.08959
	7.19434	0.22636	0.22552	0.22303	0.2191	0.21402	0.20812	0.20174	0.19515	0.18859	0.18223	0.17617	0.17046	0.16515	0.16023	0.15569	0.15149	0.14762	0.14405	0.14073	0.13766	0.13479	0.13212	0.12961	0.12726	0.12505	0.12295	0.12097	0.11909	0.1173	0.1156	0.11398	0.11244	0.11096	0.10954	0.10819	0.10689	0.10565	0.10446	0.10332	0.10222	0.10117	0.10017	0.0992	0.09827	0.09739	0.09653	0.09572	0.09493
	7.24444	0.23866	0.23774	0.235	0.23068	0.2251	0.21864	0.21167	0.20449	0.19736	0.19046	0.1839	0.17776	0.17205	0.16678	0.16192	0.15746	0.15334	0.14955	0.14605	0.1428	0.13979	0.13698	0.13435	0.13188	0.12956	0.12738	0.12531	0.12335	0.12148	0.11971	0.11803	0.11642	0.11488	0.11341	0.112	0.11065	0.10936	0.10812	0.10693	0.10579	0.1047	0.10365	0.10265	0.10168	0.10076	0.09987	0.09902	0.0982
	7.29454	0.25209	0.25108	0.24808	0.24336	0.23728	0.23024	0.22264	0.21486	0.20714	0.19968	0.19263	0.18602	0.17991	0.17428	0.1691	0.16435	0.15999	0.15598	0.15228	0.14886	0.14568	0.14273	0.13997	0.13738	0.13495	0.13267	0.1305	0.12846	0.12651	0.12467	0.12291	0.12123	0.11963	0.11809	0.11663	0.11523	0.11388	0.11259	0.11135	0.11017	0.10903	0.10794	0.10689	0.10588	0.10492	0.10399	0.10311	0.10226
	7.34463	0.26494	0.26384	0.2606	0.25548	0.24888	0.24128	0.23308	0.2247	0.2164	0.20842	0.20088	0.19384	0.18733	0.18135	0.17588	0.17086	0.16626	0.16204	0.15815	0.15457	0.15124	0.14816	0.14527	0.14258	0.14005	0.13767	0.13542	0.13329	0.13128	0.12936	0.12753	0.12579	0.12413	0.12254	0.12102	0.11957	0.11818	0.11684	0.11556	0.11433	0.11315	0.11202	0.11093	0.10989	0.10889	0.10793	0.10701	0.10612
	7.39473	0.27598	0.2748	0.2713	0.2658	0.25872	0.25055	0.24178	0.23282	0.22398	0.2155	0.20749	0.20004	0.19318	0.18689	0.18114	0.17588	0.17107	0.16667	0.16262	0.15889	0.15544	0.15224	0.14926	0.14648	0.14387	0.14141	0.13909	0.1369	0.13483	0.13285	0.13098	0.12919	0.12748	0.12585	0.12429	0.1228	0.12137	0.12	0.11868	0.11742	0.11621	0.11505	0.11393	0.11286	0.11184	0.11085	0.10991	0.109
	7.44483	0.28614	0.28488	0.28112	0.27524	0.26768	0.25896	0.24964	0.24012	0.23074	0.22176	0.21332	0.20549	0.19829	0.1917	0.18568	0.1802	0.1752	0.17063	0.16644	0.16258	0.15902	0.15572	0.15265	0.14978	0.1471	0.14458	0.1422	0.13996	0.13783	0.13581	0.13389	0.13206	0.13032	0.12865	0.12706	0.12553	0.12407	0.12267	0.12133	0.12004	0.1188	0.11761	0.11648	0.11538	0.11433	0.11332	0.11236	0.11143
	7.49493	0.2946	0.29324	0.28926	0.283	0.27498	0.26576	0.25588	0.24584	0.23596	0.22654	0.2177	0.2095	0.202	0.19514	0.1889	0.18323	0.17806	0.17334	0.16903	0.16507	0.16142	0.15804	0.1549	0.15197	0.14923	0.14667	0.14424	0.14196	0.1398	0.13774	0.13579	0.13394	0.13216	0.13047	0.12885	0.1273	0.12582	0.1244	0.12304	0.12173	0.12048	0.11927	0.11812	0.117	0.11594	0.11492	0.11394	0.11299
	7.54503	0.30174	0.3003	0.29608	0.28946	0.28098	0.27126	0.26086	0.2503	0.23997	0.23012	0.22088	0.21238	0.20458	0.19749	0.19105	0.1852	0.17989	0.17505	0.17064	0.16659	0.16286	0.15942	0.15623	0.15325	0.15048	0.14787	0.14542	0.14311	0.14092	0.13884	0.13687	0.13499	0.13321	0.1315	0.12987	0.1283	0.12681	0.12537	0.124	0.12268	0.12142	0.1202	0.11903	0.11792	0.11684	0.11581	0.11482	0.11387
	7.59513	0.3085	0.30698	0.30252	0.29554	0.2866	0.27636	0.26546	0.2544	0.2436	0.23332	0.22372	0.2149	0.20682	0.1995	0.19287	0.18686	0.18141	0.17647	0.17195	0.16782	0.16403	0.16053	0.15729	0.15428	0.15146	0.14883	0.14635	0.14401	0.14181	0.13971	0.13773	0.13584	0.13403	0.13231	0.13067	0.1291	0.12759	0.12615	0.12477	0.12344	0.12217	0.12095	0.11977	0.11865	0.11757	0.11653	0.11553	0.11458
	7.64523	0.31493	0.31334	0.30864	0.3013	0.29192	0.28118	0.26976	0.25822	0.24696	0.23628	0.22634	0.2172	0.20888	0.20134	0.19452	0.18836	0.18279	0.17774	0.17314	0.16894	0.16508	0.16153	0.15825	0.1552	0.15236	0.1497	0.1472	0.14484	0.14262	0.14051	0.13851	0.13661	0.13479	0.13306	0.13141	0.12983	0.12832	0.12687	0.12548	0.12415	0.12287	0.12165	0.12047	0.11934	0.11825	0.11721	0.11621	0.11525
	7.69532	0.32106	0.31938	0.31446	0.30674	0.2969	0.28568	0.27376	0.26172	0.25002	0.23894	0.22866	0.21922	0.21064	0.2029	0.19592	0.18962	0.18393	0.17878	0.1741	0.16984	0.16593	0.16234	0.15902	0.15594	0.15306	0.15038	0.14786	0.14549	0.14325	0.14113	0.13912	0.13721	0.13539	0.13366	0.132	0.13042	0.1289	0.12745	0.12605	0.12472	0.12344	0.12221	0.12103	0.11989	0.11881	0.11776	0.11676	0.1158
	7.74543	0.32724	0.32548	0.32031	0.31222	0.30192	0.29018	0.27775	0.26522	0.25308	0.2416	0.23096	0.22124	0.21242	0.20446	0.19731	0.19088	0.18507	0.17983	0.17508	0.17075	0.16679	0.16315	0.15979	0.15668	0.15379	0.15108	0.14854	0.14616	0.14391	0.14178	0.13976	0.13784	0.13601	0.13427	0.13261	0.13102	0.1295	0.12804	0.12664	0.12531	0.12402	0.12279	0.12161	0.12047	0.11938	0.11834	0.11733	0.11637
	7.79552	0.33127	0.32942	0.32402	0.31559	0.30486	0.29264	0.27974	0.26676	0.25422	0.24238	0.23144	0.22148	0.21246	0.20434	0.19706	0.19051	0.18463	0.17933	0.17452	0.17016	0.16617	0.16251	0.15914	0.15602	0.15312	0.15042	0.14788	0.1455	0.14325	0.14112	0.13911	0.1372	0.13538	0.13364	0.13198	0.1304	0.12889	0.12744	0.12605	0.12472	0.12344	0.12222	0.12104	0.11991	0.11883	0.11779	0.11679	0.11583
	7.84562	0.33184	0.32992	0.32432	0.31556	0.30446	0.29184	0.27852	0.26518	0.2523	0.2402	0.22904	0.2189	0.20974	0.20154	0.19418	0.18759	0.18168	0.17636	0.17156	0.1672	0.16323	0.15959	0.15624	0.15314	0.15027	0.14759	0.14508	0.14273	0.14051	0.13842	0.13643	0.13455	0.13275	0.13105	0.12942	0.12786	0.12638	0.12495	0.12359	0.12228	0.12102	0.11982	0.11867	0.11756	0.11649	0.11547	0.11449	0.11355
	7.89572	0.33206	0.33008	0.32426	0.31518	0.30368	0.29064	0.27692	0.2632	0.25	0.23764	0.22626	0.21596	0.20668	0.19838	0.19096	0.18434	0.17841	0.17308	0.16828	0.16394	0.15999	0.15637	0.15305	0.14999	0.14714	0.1445	0.14202	0.1397	0.13752	0.13545	0.1335	0.13165	0.12989	0.12822	0.12662	0.12509	0.12363	0.12224	0.1209	0.11962	0.11839	0.11721	0.11608	0.11499	0.11395	0.11295	0.11199	0.11107
	7.94582	0.33395	0.33188	0.32581	0.31636	0.3044	0.29088	0.27668	0.26254	0.24896	0.23626	0.22462	0.2141	0.20467	0.19625	0.18874	0.18206	0.17608	0.17074	0.16592	0.16157	0.15762	0.15402	0.15071	0.14766	0.14484	0.14221	0.13976	0.13746	0.1353	0.13326	0.13134	0.12951	0.12777	0.12612	0.12454	0.12304	0.1216	0.12022	0.11891	0.11765	0.11644	0.11528	0.11416	0.1131	0.11207	0.11109	0.11014	0.10923
	7.99592	0.3362	0.33404	0.3277	0.31786	0.30542	0.2914	0.2767	0.2621	0.24812	0.23508	0.22318	0.21244	0.20284	0.1943	0.18671	0.17995	0.17394	0.16856	0.16373	0.15938	0.15543	0.15183	0.14854	0.1455	0.1427	0.14009	0.13766	0.13538	0.13324	0.13123	0.12932	0.12751	0.1258	0.12417	0.12261	0.12113	0.11971	0.11836	0.11706	0.11582	0.11462	0.11348	0.11239	0.11133	0.11033	0.10936	0.10843	0.10753
	8.04602	0.33954	0.33727	0.33065	0.32036	0.3074	0.2928	0.27756	0.26244	0.24802	0.23462	0.22242	0.21144	0.20166	0.19296	0.18526	0.17843	0.17235	0.16694	0.16208	0.15771	0.15376	0.15016	0.14687	0.14384	0.14105	0.13845	0.13603	0.13377	0.13165	0.12965	0.12776	0.12597	0.12427	0.12266	0.12112	0.11965	0.11825	0.11691	0.11563	0.1144	0.11322	0.11209	0.11101	0.10997	0.10898	0.10802	0.1071	0.10622
	8.09612	0.34352	0.34115	0.33422	0.32346	0.30992	0.29472	0.27888	0.26322	0.24832	0.23454	0.222	0.21078	0.20078	0.19194	0.18412	0.1772	0.17106	0.1656	0.16071	0.15632	0.15235	0.14875	0.14546	0.14243	0.13965	0.13706	0.13465	0.1324	0.13029	0.1283	0.12643	0.12465	0.12297	0.12137	0.11984	0.11839	0.117	0.11567	0.1144	0.11319	0.11202	0.11091	0.10983	0.10881	0.10782	0.10688	0.10597	0.1051
	8.14622	0.34692	0.34442	0.33716	0.3259	0.31176	0.29592	0.27946	0.26325	0.24788	0.23368	0.22084	0.20934	0.19916	0.19017	0.18224	0.17524	0.16905	0.16355	0.15865	0.15425	0.15028	0.14668	0.14339	0.14038	0.13761	0.13504	0.13265	0.13042	0.12833	0.12636	0.1245	0.12274	0.12108	0.1195	0.11799	0.11656	0.11519	0.11388	0.11263	0.11143	0.11028	0.10918	0.10812	0.10711	0.10614	0.10521	0.10431	0.10346
	8.19631	0.35286	0.35022	0.34254	0.33066	0.31576	0.29912	0.2819	0.26498	0.24898	0.23428	0.221	0.20916	0.19871	0.1895	0.18141	0.17429	0.168	0.16243	0.15746	0.15302	0.14903	0.14541	0.14211	0.13909	0.13632	0.13375	0.13136	0.12914	0.12705	0.12509	0.12324	0.1215	0.11984	0.11827	0.11678	0.11535	0.11399	0.1127	0.11146	0.11027	0.10913	0.10804	0.107	0.10599	0.10503	0.10411	0.10323	0.10238
	8.24641	0.35877	0.35598	0.34786	0.3353	0.3196	0.30212	0.28408	0.26642	0.24978	0.23452	0.2208	0.20862	0.19789	0.18847	0.18021	0.17296	0.16658	0.16094	0.15592	0.15145	0.14742	0.14379	0.14048	0.13746	0.13469	0.13212	0.12974	0.12753	0.12545	0.1235	0.12167	0.11993	0.11829	0.11673	0.11525	0.11384	0.1125	0.11121	0.10998	0.10881	0.10769	0.10661	0.10558	0.10459	0.10364	0.10273	0.10185	0.10101
	8.29651	0.36271	0.35978	0.35122	0.33802	0.32156	0.30328	0.28446	0.26612	0.2489	0.23318	0.21908	0.20662	0.19566	0.18608	0.1777	0.17037	0.16393	0.15826	0.15323	0.14874	0.14472	0.1411	0.1378	0.1348	0.13205	0.1295	0.12715	0.12495	0.1229	0.12098	0.11917	0.11746	0.11584	0.11431	0.11285	0.11146	0.11014	0.10888	0.10767	0.10652	0.10541	0.10435	0.10334	0.10237	0.10144	0.10054	0.09969	0.09887
	8.34661	0.36804	0.36494	0.35588	0.34195	0.32462	0.30542	0.28574	0.26662	0.24874	0.23248	0.21796	0.20514	0.19394	0.18417	0.17565	0.16822	0.16171	0.15599	0.15092	0.14642	0.1424	0.13877	0.13548	0.13249	0.12975	0.12722	0.12488	0.1227	0.12067	0.11877	0.11698	0.11529	0.11369	0.11218	0.11074	0.10937	0.10807	0.10682	0.10564	0.1045	0.10341	0.10237	0.10137	0.10042	0.0995	0.09863	0.09778	0.09697
	8.39671	0.37526	0.37194	0.36232	0.34754	0.32918	0.30894	0.28826	0.26824	0.24958	0.23269	0.21766	0.20446	0.19295	0.18294	0.17425	0.16668	0.16008	0.15428	0.14917	0.14464	0.14059	0.13695	0.13366	0.13066	0.12792	0.1254	0.12307	0.1209	0.11888	0.11699	0.11522	0.11354	0.11196	0.11046	0.10903	0.10768	0.10639	0.10516	0.10399	0.10286	0.10179	0.10076	0.09978	0.09884	0.09793	0.09707	0.09623	0.09544
	8.44681	0.38266	0.37914	0.3689	0.35322	0.3338	0.31246	0.29072	0.26978	0.25036	0.23282	0.2173	0.2037	0.19189	0.18166	0.1728	0.16511	0.15842	0.15256	0.1474	0.14284	0.13877	0.13512	0.13183	0.12883	0.1261	0.12359	0.12127	0.11911	0.11711	0.11523	0.11346	0.1118	0.11024	0.10875	0.10734	0.106	0.10473	0.10351	0.10235	0.10125	0.10018	0.09917	0.0982	0.09727	0.09638	0.09552	0.0947	0.09391
	8.49691	0.39118	0.38742	0.3765	0.3598	0.3392	0.31662	0.29374	0.27178	0.2515	0.23328	0.2172	0.20318	0.19105	0.18057	0.17154	0.16372	0.15693	0.151	0.1458	0.1412	0.13711	0.13345	0.13015	0.12716	0.12443	0.12192	0.11961	0.11747	0.11547	0.1136	0.11185	0.11021	0.10865	0.10718	0.10578	0.10446	0.1032	0.10199	0.10085	0.09975	0.0987	0.0977	0.09674	0.09582	0.09494	0.09409	0.09328	0.09251
	8.54701	0.40308	0.39902	0.38726	0.36932	0.34726	0.32318	0.29888	0.27566	0.25432	0.23522	0.21844	0.20388	0.19133	0.18053	0.17124	0.16323	0.15629	0.15025	0.14496	0.1403	0.13617	0.13247	0.12914	0.12613	0.12339	0.12087	0.11856	0.11641	0.11441	0.11255	0.1108	0.10916	0.10761	0.10614	0.10475	0.10343	0.10218	0.10098	0.09984	0.09875	0.09771	0.09671	0.09576	0.09484	0.09397	0.09313	0.09233	0.09156
	8.59711	0.41513	0.41076	0.39809	0.37882	0.35518	0.3295	0.30368	0.27914	0.2567	0.2367	0.21922	0.20412	0.19114	0.18002	0.17048	0.16229	0.15521	0.14907	0.14371	0.13899	0.13481	0.13109	0.12774	0.12472	0.12196	0.11945	0.11713	0.11499	0.11299	0.11113	0.10939	0.10776	0.10622	0.10476	0.10338	0.10207	0.10082	0.09964	0.09851	0.09742	0.09639	0.09541	0.09446	0.09356	0.09269	0.09186	0.09107	0.09031
	8.6472	0.4315	0.42672	0.41294	0.392	0.36644	0.33876	0.3111	0.28494	0.2611	0.24	0.22162	0.20582	0.19229	0.18075	0.17089	0.16245	0.15518	0.14888	0.1434	0.13859	0.13434	0.13056	0.12717	0.12411	0.12133	0.11879	0.11646	0.1143	0.1123	0.11044	0.10869	0.10705	0.10551	0.10405	0.10267	0.10136	0.10012	0.09893	0.0978	0.09673	0.0957	0.09472	0.09378	0.09288	0.09201	0.09119	0.0904	0.08964
	8.6973	0.45104	0.44582	0.43071	0.40784	0.38001	0.35002	0.3202	0.29214	0.26672	0.24431	0.2249	0.20828	0.19413	0.18209	0.17185	0.16311	0.15561	0.14913	0.14351	0.13858	0.13424	0.13039	0.12694	0.12383	0.12102	0.11845	0.11609	0.11391	0.11189	0.11001	0.10826	0.10661	0.10506	0.1036	0.10221	0.1009	0.09966	0.09847	0.09734	0.09626	0.09524	0.09425	0.09331	0.09241	0.09155	0.09073	0.08994	0.08918
	8.7474	0.46678	0.46108	0.44468	0.41992	0.3899	0.35772	0.32588	0.29608	0.26924	0.2457	0.22542	0.20814	0.19348	0.18107	0.17055	0.1616	0.15395	0.14736	0.14166	0.13668	0.1323	0.12842	0.12495	0.12184	0.11902	0.11645	0.1141	0.11193	0.10992	0.10805	0.10631	0.10467	0.10314	0.10169	0.10032	0.09902	0.09778	0.09661	0.0955	0.09443	0.09342	0.09245	0.09152	0.09064	0.08979	0.08897	0.0882	0.08745
	8.7975	0.4835	0.4773	0.45942	0.43253	0.40008	0.36548	0.33144	0.29976	0.2714	0.24668	0.2255	0.20754	0.19238	0.1796	0.16882	0.15967	0.15188	0.1452	0.13943	0.1344	0.12999	0.1261	0.12263	0.11951	0.1167	0.11413	0.11179	0.10964	0.10764	0.10579	0.10406	0.10244	0.10092	0.09949	0.09814	0.09686	0.09564	0.09449	0.09339	0.09234	0.09134	0.09039	0.08948	0.0886	0.08777	0.08697	0.08621	0.08547
	8.8476	0.50803	0.50116	0.48144	0.45184	0.41632	0.37863	0.34178	0.30772	0.2774	0.25114	0.22876	0.20988	0.19401	0.18071	0.16952	0.16007	0.15204	0.14518	0.13927	0.13414	0.12965	0.12569	0.12217	0.11901	0.11616	0.11358	0.11122	0.10904	0.10704	0.10518	0.10344	0.10182	0.10029	0.09886	0.09751	0.09622	0.09501	0.09385	0.09275	0.09171	0.09071	0.08976	0.08885	0.08798	0.08714	0.08635	0.08558	0.08485
	8.8977	0.53223	0.52465	0.50292	0.47046	0.43166	0.39076	0.35102	0.31452	0.28228	0.2545	0.23096	0.21122	0.19471	0.18093	0.16939	0.15968	0.15146	0.14446	0.13844	0.13323	0.12868	0.12468	0.12112	0.11794	0.11508	0.11248	0.11011	0.10794	0.10593	0.10407	0.10234	0.10072	0.0992	0.09776	0.09641	0.09514	0.09393	0.09278	0.09168	0.09064	0.08965	0.0887	0.0878	0.08693	0.08611	0.08532	0.08456	0.08383
	8.9478	0.5608	0.55238	0.52828	0.4924	0.44977	0.40512	0.36204	0.32274	0.28826	0.25876	0.23393	0.2132	0.19598	0.18166	0.16972	0.15971	0.15127	0.1441	0.13796	0.13265	0.12803	0.12397	0.12037	0.11716	0.11427	0.11166	0.10928	0.10709	0.10508	0.10321	0.10147	0.09985	0.09833	0.0969	0.09555	0.09428	0.09307	0.09192	0.09083	0.08979	0.08881	0.08786	0.08696	0.0861	0.08528	0.08449	0.08374	0.08301
	8.9979	0.59621	0.58672	0.55966	0.51956	0.47218	0.4229	0.37574	0.33304	0.29586	0.26428	0.23786	0.21596	0.19785	0.18287	0.17044	0.16007	0.15135	0.14397	0.13767	0.13224	0.12752	0.12339	0.11974	0.11648	0.11356	0.11092	0.10852	0.10632	0.10429	0.10241	0.10067	0.09904	0.09752	0.09608	0.09473	0.09346	0.09225	0.09111	0.09002	0.08898	0.088	0.08705	0.08616	0.0853	0.08448	0.08369	0.08294	0.08222
	9.048	0.64155	0.63074	0.59994	0.55452	0.50121	0.44618	0.39394	0.34704	0.3065	0.27234	0.24396	0.22056	0.20134	0.18553	0.17247	0.16162	0.15253	0.14487	0.13834	0.13274	0.12788	0.12364	0.1199	0.11657	0.11359	0.1109	0.10846	0.10622	0.10417	0.10227	0.1005	0.09886	0.09732	0.09587	0.09451	0.09323	0.09201	0.09086	0.08977	0.08873	0.08774	0.08679	0.08589	0.08503	0.08421	0.08342	0.08267	0.08195
	9.09809	0.69215	0.67977	0.64463	0.59306	0.53294	0.47138	0.41342	0.36184	0.31764	0.28066	0.25016	0.2252	0.2048	0.1881	0.17438	0.16302	0.15356	0.1456	0.13885	0.13307	0.12807	0.12372	0.11988	0.11648	0.11344	0.11071	0.10822	0.10595	0.10387	0.10195	0.10017	0.09851	0.09696	0.0955	0.09413	0.09284	0.09162	0.09046	0.08937	0.08832	0.08733	0.08639	0.08548	0.08462	0.0838	0.08301	0.08226	0.08154
	9.14819	0.74358	0.72945	0.68945	0.63108	0.56355	0.49501	0.43108	0.37472	0.32686	0.28716	0.25466	0.22824	0.2068	0.18933	0.17505	0.16329	0.15353	0.14535	0.13843	0.13253	0.12744	0.12301	0.11913	0.11569	0.11262	0.10985	0.10735	0.10507	0.10298	0.10105	0.09926	0.0976	0.09605	0.09459	0.09322	0.09193	0.09071	0.08956	0.08846	0.08742	0.08643	0.08549	0.08459	0.08373	0.08292	0.08213	0.08138	0.08067
	9.19829	0.813	0.79652	0.75004	0.68263	0.60528	0.52754	0.45576	0.39312	0.34042	0.2971	0.26194	0.23356	0.21066	0.19215	0.17708	0.16474	0.15453	0.14601	0.13884	0.13273	0.12749	0.12294	0.11896	0.11544	0.11231	0.10949	0.10695	0.10463	0.10251	0.10056	0.09876	0.09708	0.09551	0.09405	0.09267	0.09137	0.09015	0.08899	0.08789	0.08685	0.08586	0.08491	0.08401	0.08316	0.08234	0.08155	0.08081	0.08009
	9.24839	0.87865	0.85964	0.80622	0.72926	0.64178	0.55477	0.47531	0.40672	0.3496	0.3031	0.26566	0.2357	0.21168	0.19238	0.17675	0.16401	0.15353	0.14481	0.13749	0.13129	0.12597	0.12137	0.11735	0.11381	0.11066	0.10784	0.10529	0.10297	0.10086	0.09891	0.09711	0.09544	0.09388	0.09242	0.09105	0.08977	0.08855	0.0874	0.08631	0.08528	0.0843	0.08336	0.08247	0.08162	0.08081	0.08004	0.0793	0.07859
	9.29849	0.96559	0.94321	0.8806	0.79111	0.69043	0.59147	0.50222	0.42608	0.36341	0.31289	0.27262	0.24062	0.21518	0.19485	0.1785	0.16522	0.15434	0.14534	0.13781	0.13144	0.12599	0.1213	0.1172	0.1136	0.1104	0.10754	0.10496	0.10262	0.10049	0.09852	0.09671	0.09503	0.09346	0.09199	0.09062	0.08932	0.08811	0.08695	0.08586	0.08483	0.08384	0.08291	0.08201	0.08117	0.08035	0.07958	0.07884	0.07813
	9.34859	1.07597	1.04917	0.97449	0.86871	0.75106	0.63694	0.53538	0.4499	0.38039	0.32498	0.28124	0.2468	0.21962	0.19806	0.18082	0.1669	0.15555	0.14619	0.13839	0.13182	0.12622	0.1214	0.11721	0.11353	0.11027	0.10736	0.10475	0.10237	0.10021	0.09822	0.09639	0.09469	0.09311	0.09163	0.09025	0.08895	0.08772	0.08656	0.08546	0.08443	0.08344	0.0825	0.0816	0.08075	0.07994	0.07916	0.07842	0.07771
	9.39869	1.21565	1.18295	1.09233	0.96521	0.82567	0.6923	0.57539	0.47839	0.40056	0.33926	0.29138	0.25405	0.22484	0.20182	0.18353	0.16884	0.15693	0.14716	0.13904	0.13223	0.12645	0.12148	0.11718	0.11341	0.11008	0.10711	0.10444	0.10203	0.09984	0.09782	0.09597	0.09425	0.09265	0.09116	0.08977	0.08846	0.08723	0.08606	0.08496	0.08391	0.08292	0.08198	0.08109	0.08023	0.07942	0.07864	0.0779	0.07719
	9.44879	1.39298	1.35239	1.2406	1.08553	0.91781	0.76006	0.62405	0.51296	0.42509	0.35676	0.304	0.26326	0.23164	0.20692	0.18741	0.17183	0.15926	0.14899	0.14049	0.13339	0.12738	0.12223	0.11779	0.1139	0.11048	0.10743	0.1047	0.10223	0.09999	0.09794	0.09605	0.09431	0.09268	0.09118	0.08976	0.08844	0.08719	0.08601	0.0849	0.08385	0.08285	0.0819	0.081	0.08014	0.07933	0.07855	0.0778	0.07709
	9.49889	1.61712	1.56579	1.42544	1.23325	1.02881	0.84007	0.68035	0.55214	0.45234	0.37582	0.31744	0.27284	0.23856	0.21196	0.19112	0.17458	0.16131	0.15052	0.14163	0.13423	0.12799	0.12267	0.11808	0.11408	0.11056	0.10744	0.10465	0.10214	0.09985	0.09776	0.09585	0.09408	0.09244	0.09091	0.08949	0.08815	0.08689	0.0857	0.08459	0.08353	0.08252	0.08157	0.08067	0.07981	0.07899	0.0782	0.07746	0.07675
	9.54899	1.91366	1.84728	1.66724	1.42427	1.17067	0.94133	0.75116	0.60141	0.4868	0.40024	0.33506	0.2858	0.24831	0.21946	0.19702	0.17932	0.1652	0.15376	0.1444	0.13662	0.13009	0.12453	0.11975	0.1156	0.11196	0.10874	0.10586	0.10327	0.10092	0.09878	0.09681	0.095	0.09332	0.09176	0.0903	0.08894	0.08765	0.08645	0.08531	0.08423	0.08321	0.08224	0.08132	0.08045	0.07961	0.07882	0.07807	0.07734
	9.59908	2.2725	2.1858	1.95262	1.64348	1.32786	1.04917	0.82339	0.64938	0.51871	0.42162	0.34954	0.29572	0.25516	0.22422	0.20034	0.18164	0.16679	0.15484	0.14508	0.13702	0.13027	0.12454	0.11964	0.11539	0.11167	0.10838	0.10545	0.10282	0.10043	0.09826	0.09628	0.09445	0.09275	0.09118	0.08971	0.08834	0.08705	0.08584	0.08469	0.08361	0.08259	0.08162	0.0807	0.07982	0.07899	0.0782	0.07744	0.07672
	9.64918	2.7478	2.6311	2.3212	1.91879	1.51879	1.17545	0.90479	0.70125	0.55167	0.44256	0.36282	0.30406	0.26028	0.22722	0.2019	0.18221	0.16668	0.15425	0.14416	0.13585	0.12892	0.12307	0.11807	0.11375	0.10998	0.10666	0.1037	0.10105	0.09866	0.09649	0.0945	0.09267	0.09098	0.08941	0.08795	0.08658	0.0853	0.0841	0.08296	0.08189	0.08088	0.07992	0.07901	0.07814	0.07732	0.07654	0.07579	0.07508
	9.69928	3.4915	3.3241	2.8863	2.3329	1.80071	1.35944	1.02281	0.77695	0.60076	0.47494	0.3846	0.31902	0.27076	0.23472	0.20734	0.18624	0.1697	0.15653	0.1459	0.13719	0.12996	0.12388	0.1187	0.11423	0.11035	0.10693	0.1039	0.10119	0.09874	0.09652	0.0945	0.09264	0.09092	0.08933	0.08785	0.08647	0.08517	0.08395	0.08281	0.08173	0.08071	0.07974	0.07882	0.07795	0.07712	0.07633	0.07558	0.07487
	9.74938	4.7448	4.4865	3.8225	3.0088	2.2556	1.65524	1.21378	0.90159	0.68389	0.53192	0.42485	0.34834	0.29278	0.25173	0.22086	0.19724	0.17886	0.16433	0.15266	0.14314	0.13528	0.12869	0.1231	0.11831	0.11414	0.1105	0.10727	0.10439	0.1018	0.09946	0.09732	0.09537	0.09357	0.0919	0.09035	0.08891	0.08756	0.08629	0.0851	0.08398	0.08292	0.08192	0.08097	0.08007	0.07921	0.0784	0.07763	0.07689
	9.79948	6.4819	6.0771	5.0583	3.8561	2.7929	1.98372	1.41328	1.02421	0.76093	0.58164	0.45783	0.37082	0.3085	0.26297	0.22906	0.20334	0.18348	0.16787	0.1554	0.14529	0.13697	0.13003	0.12417	0.11916	0.11482	0.11103	0.10769	0.10472	0.10205	0.09964	0.09745	0.09545	0.09361	0.09191	0.09034	0.08887	0.0875	0.08622	0.08501	0.08388	0.08281	0.0818	0.08084	0.07994	0.07908	0.07826	0.07749	0.07675
	9.84958	9.6256	8.9183	7.1888	5.2471	3.6309	2.4728	1.69913	1.19477	0.86579	0.64831	0.50168	0.40062	0.32937	0.278	0.24018	0.21176	0.18998	0.17299	0.15951	0.14864	0.13975	0.13236	0.12615	0.12085	0.11629	0.11232	0.10883	0.10574	0.10297	0.10047	0.09821	0.09615	0.09425	0.09251	0.09089	0.08939	0.08799	0.08668	0.08546	0.0843	0.08321	0.08219	0.08122	0.0803	0.07943	0.0786	0.07782	0.07708
	9.89968	15.8035	14.4436	11.2101	7.7682	5.0905	3.2995	2.1742	1.47711	1.04062	0.76129	0.57781	0.45395	0.3681	0.30708	0.26268	0.22966	0.20458	0.18517	0.16987	0.15762	0.14765	0.13942	0.13253	0.12669	0.12169	0.11735	0.11355	0.11019	0.1072	0.10451	0.10208	0.09988	0.09786	0.096	0.09429	0.0927	0.09122	0.08984	0.08855	0.08734	0.0862	0.08513	0.08412	0.08316	0.08225	0.0814	0.08058	0.07981
	9.94978	26.875	24.281	18.1735	11.91	7.3394	4.4981	2.8288	1.85063	1.26466	0.90243	0.67089	0.51797	0.41383	0.34088	0.28843	0.24982	0.22078	0.19847	0.18103	0.16715	0.15593	0.14672	0.13905	0.13259	0.12707	0.12232	0.11817	0.11452	0.11129	0.10839	0.10579	0.10343	0.10127	0.0993	0.09749	0.09581	0.09425	0.0928	0.09145	0.09018	0.08899	0.08788	0.08682	0.08583	0.08489	0.084	0.08316	0.08236
	9.99988	44.771	40.717	30.365	19.1369	11.0887	6.3874	3.8113	2.3902	1.57921	1.09646	0.79683	0.60351	0.47431	0.38519	0.32194	0.2759	0.24158	0.21546	0.1952	0.17919	0.16633	0.15584	0.14717	0.1399	0.13373	0.12844	0.12385	0.11984	0.11629	0.11313	0.1103	0.10775	0.10543	0.10332	0.10138	0.09959	0.09794	0.0964	0.09497	0.09364	0.09239	0.09122	0.09012	0.08908	0.0881	0.08717	0.0863	0.08547
[truncated: 440 more columns]
