# Supplementary material for: Interplay between disorder and electronic correlations in compositionally complex alloys
Source: Nat Commun. 2024 Sep 12;15:7983. doi: 10.1038/s41467-024-52349-8 (PMC11393320; doi:10.1038/s41467-024-52349-8)
Supplement: Supplementary file 3 — Source Data [file 41467_2024_52349_MOESM3_ESM.zip › Source Data F2d - bandstructure LDA-DMFT.xlsx]

## Sheet: Subfigure (d)
	Energy (eV) / k vector	0	0.0118	0.0235	0.0353	0.0471	0.0588	0.0706	0.0824	0.0941	0.1059	0.1176	0.1294	0.1412	0.1529	0.1647	0.1765	0.1882	0.2	0.2118	0.2235	0.2353	0.2471	0.2588	0.2706	0.2824	0.2941	0.3059	0.3176	0.3294	0.3412	0.3529	0.3647	0.3765	0.3882	0.4	0.4118	0.4235	0.4353	0.4471	0.4588	0.4706	0.4824	0.4941	0.5059	0.5176	0.5294	0.5412	0.5529
	-14.9999	0.04869	0.04869	0.04868	0.04867	0.04864	0.04862	0.04859	0.04855	0.04851	0.04847	0.04842	0.04836	0.0483	0.04824	0.04817	0.0481	0.04803	0.04795	0.04788	0.04779	0.04771	0.04763	0.04754	0.04746	0.04737	0.04728	0.0472	0.04711	0.04703	0.04694	0.04686	0.04678	0.0467	0.04663	0.04655	0.04648	0.04641	0.04635	0.04628	0.04623	0.04617	0.04612	0.04607	0.04603	0.04599	0.04595	0.04592	0.04589
	-14.9498	0.04965	0.04965	0.04964	0.04962	0.0496	0.04958	0.04954	0.04951	0.04947	0.04942	0.04937	0.04931	0.04925	0.04918	0.04911	0.04904	0.04897	0.04889	0.04881	0.04872	0.04864	0.04855	0.04846	0.04837	0.04829	0.0482	0.04811	0.04802	0.04793	0.04784	0.04776	0.04768	0.0476	0.04752	0.04744	0.04737	0.04729	0.04723	0.04716	0.0471	0.04704	0.04699	0.04694	0.0469	0.04685	0.04682	0.04678	0.04675
	-14.8997	0.05063	0.05063	0.05062	0.05061	0.05059	0.05056	0.05053	0.05049	0.05044	0.05039	0.05034	0.05028	0.05022	0.05015	0.05008	0.05001	0.04993	0.04985	0.04976	0.04968	0.04959	0.0495	0.04941	0.04932	0.04923	0.04913	0.04904	0.04895	0.04886	0.04877	0.04868	0.0486	0.04851	0.04843	0.04835	0.04827	0.0482	0.04813	0.04806	0.048	0.04794	0.04789	0.04783	0.04779	0.04774	0.0477	0.04767	0.04764
	-14.8496	0.05164	0.05164	0.05163	0.05161	0.05159	0.05156	0.05153	0.05149	0.05145	0.0514	0.05134	0.05128	0.05122	0.05115	0.05107	0.05099	0.05091	0.05083	0.05074	0.05066	0.05056	0.05047	0.05038	0.05028	0.05019	0.05009	0.05	0.0499	0.04981	0.04972	0.04963	0.04954	0.04945	0.04937	0.04928	0.04921	0.04913	0.04906	0.04899	0.04892	0.04886	0.0488	0.04875	0.0487	0.04866	0.04862	0.04858	0.04855
	-14.7995	0.05268	0.05268	0.05267	0.05265	0.05263	0.0526	0.05257	0.05252	0.05248	0.05243	0.05237	0.05231	0.05224	0.05217	0.05209	0.05201	0.05193	0.05184	0.05175	0.05166	0.05157	0.05147	0.05138	0.05128	0.05118	0.05108	0.05098	0.05088	0.05079	0.05069	0.0506	0.05051	0.05042	0.05033	0.05024	0.05016	0.05008	0.05001	0.04994	0.04987	0.0498	0.04974	0.04969	0.04964	0.04959	0.04955	0.04951	0.04948
	-14.7494	0.05375	0.05374	0.05373	0.05372	0.05369	0.05366	0.05363	0.05359	0.05354	0.05348	0.05342	0.05336	0.05329	0.05322	0.05314	0.05305	0.05297	0.05288	0.05279	0.05269	0.0526	0.0525	0.0524	0.0523	0.05219	0.05209	0.05199	0.05189	0.05179	0.05169	0.05159	0.0515	0.05141	0.05132	0.05123	0.05114	0.05106	0.05098	0.05091	0.05084	0.05077	0.05071	0.05065	0.0506	0.05055	0.05051	0.05047	0.05043
	-14.6993	0.05484	0.05484	0.05483	0.05481	0.05479	0.05475	0.05472	0.05467	0.05463	0.05457	0.05451	0.05444	0.05437	0.05429	0.05421	0.05413	0.05404	0.05394	0.05385	0.05375	0.05365	0.05355	0.05345	0.05334	0.05324	0.05313	0.05303	0.05292	0.05282	0.05272	0.05262	0.05252	0.05242	0.05233	0.05224	0.05215	0.05207	0.05199	0.05191	0.05183	0.05177	0.0517	0.05164	0.05159	0.05154	0.05149	0.05145	0.05141
	-14.6492	0.05597	0.05596	0.05595	0.05593	0.05591	0.05588	0.05584	0.05579	0.05574	0.05569	0.05562	0.05555	0.05548	0.0554	0.05532	0.05523	0.05514	0.05504	0.05494	0.05484	0.05474	0.05463	0.05453	0.05442	0.05431	0.0542	0.05409	0.05398	0.05388	0.05377	0.05367	0.05356	0.05347	0.05337	0.05328	0.05318	0.0531	0.05301	0.05293	0.05286	0.05279	0.05272	0.05266	0.0526	0.05255	0.0525	0.05246	0.05242
	-14.5991	0.05712	0.05712	0.05711	0.05709	0.05706	0.05703	0.05699	0.05694	0.05689	0.05683	0.05677	0.0567	0.05662	0.05654	0.05645	0.05636	0.05627	0.05617	0.05607	0.05596	0.05585	0.05574	0.05563	0.05552	0.05541	0.0553	0.05519	0.05507	0.05496	0.05485	0.05475	0.05464	0.05454	0.05444	0.05434	0.05425	0.05416	0.05407	0.05399	0.05391	0.05383	0.05376	0.0537	0.05364	0.05359	0.05354	0.05349	0.05345
	-14.549	0.05831	0.05831	0.0583	0.05828	0.05825	0.05822	0.05817	0.05813	0.05807	0.05801	0.05794	0.05787	0.05779	0.05771	0.05762	0.05752	0.05742	0.05732	0.05722	0.05711	0.057	0.05689	0.05677	0.05666	0.05654	0.05642	0.05631	0.05619	0.05608	0.05597	0.05585	0.05575	0.05564	0.05553	0.05543	0.05534	0.05524	0.05515	0.05507	0.05499	0.05491	0.05484	0.05477	0.05471	0.05465	0.0546	0.05455	0.05452
	-14.4989	0.05953	0.05953	0.05952	0.0595	0.05947	0.05944	0.05939	0.05934	0.05929	0.05922	0.05915	0.05908	0.059	0.05891	0.05882	0.05872	0.05862	0.05851	0.0584	0.05829	0.05818	0.05806	0.05794	0.05782	0.0577	0.05758	0.05746	0.05734	0.05723	0.05711	0.05699	0.05688	0.05677	0.05666	0.05656	0.05646	0.05636	0.05627	0.05618	0.05609	0.05601	0.05594	0.05587	0.05581	0.05575	0.05569	0.05565	0.0556
	-14.4488	0.06079	0.06079	0.06077	0.06075	0.06072	0.06069	0.06064	0.06059	0.06053	0.06047	0.0604	0.06032	0.06023	0.06014	0.06005	0.05995	0.05984	0.05973	0.05962	0.05951	0.05939	0.05927	0.05914	0.05902	0.0589	0.05877	0.05865	0.05853	0.0584	0.05828	0.05816	0.05805	0.05793	0.05782	0.05771	0.05761	0.05751	0.05741	0.05732	0.05723	0.05715	0.05707	0.057	0.05693	0.05687	0.05682	0.05677	0.05672
	-14.3987	0.06208	0.06208	0.06206	0.06204	0.06201	0.06198	0.06193	0.06188	0.06182	0.06175	0.06168	0.0616	0.06151	0.06141	0.06132	0.06121	0.0611	0.06099	0.06087	0.06075	0.06063	0.06051	0.06038	0.06025	0.06013	0.06	0.05987	0.05974	0.05961	0.05949	0.05937	0.05924	0.05913	0.05901	0.0589	0.05879	0.05869	0.05859	0.05849	0.0584	0.05832	0.05824	0.05816	0.05809	0.05803	0.05797	0.05792	0.05787
	-14.3486	0.06341	0.06341	0.06339	0.06337	0.06334	0.0633	0.06326	0.0632	0.06314	0.06307	0.06299	0.06291	0.06282	0.06272	0.06262	0.06251	0.0624	0.06228	0.06216	0.06204	0.06191	0.06178	0.06165	0.06152	0.06139	0.06126	0.06112	0.06099	0.06086	0.06073	0.0606	0.06048	0.06035	0.06024	0.06012	0.06001	0.0599	0.05979	0.0597	0.0596	0.05951	0.05943	0.05935	0.05928	0.05921	0.05915	0.0591	0.05905
	-14.2985	0.06478	0.06478	0.06476	0.06474	0.06471	0.06467	0.06462	0.06456	0.0645	0.06442	0.06435	0.06426	0.06417	0.06407	0.06396	0.06385	0.06373	0.06361	0.06349	0.06336	0.06323	0.0631	0.06296	0.06282	0.06269	0.06255	0.06241	0.06227	0.06214	0.062	0.06187	0.06174	0.06162	0.06149	0.06137	0.06126	0.06114	0.06104	0.06093	0.06084	0.06075	0.06066	0.06058	0.0605	0.06043	0.06037	0.06031	0.06026
	-14.2484	0.06619	0.06618	0.06617	0.06615	0.06611	0.06607	0.06602	0.06596	0.0659	0.06582	0.06574	0.06565	0.06555	0.06545	0.06534	0.06522	0.0651	0.06498	0.06485	0.06472	0.06458	0.06444	0.06431	0.06416	0.06402	0.06388	0.06374	0.0636	0.06346	0.06332	0.06318	0.06305	0.06291	0.06279	0.06266	0.06254	0.06243	0.06231	0.06221	0.06211	0.06201	0.06192	0.06184	0.06176	0.06169	0.06162	0.06156	0.06151
	-14.1983	0.06764	0.06763	0.06762	0.06759	0.06756	0.06752	0.06746	0.0674	0.06733	0.06726	0.06717	0.06708	0.06698	0.06687	0.06676	0.06664	0.06651	0.06639	0.06625	0.06612	0.06598	0.06583	0.06569	0.06554	0.0654	0.06525	0.0651	0.06495	0.06481	0.06466	0.06452	0.06438	0.06425	0.06412	0.06399	0.06386	0.06374	0.06363	0.06352	0.06341	0.06331	0.06322	0.06313	0.06305	0.06298	0.06291	0.06285	0.06279
	-14.1482	0.06913	0.06912	0.06911	0.06908	0.06905	0.069	0.06895	0.06889	0.06882	0.06874	0.06865	0.06855	0.06845	0.06834	0.06822	0.0681	0.06797	0.06783	0.0677	0.06755	0.06741	0.06726	0.06711	0.06696	0.06681	0.06666	0.0665	0.06635	0.0662	0.06605	0.06591	0.06576	0.06562	0.06548	0.06535	0.06522	0.0651	0.06498	0.06486	0.06475	0.06465	0.06455	0.06446	0.06438	0.0643	0.06423	0.06417	0.06411
	-14.0981	0.07066	0.07066	0.07064	0.07062	0.07058	0.07054	0.07048	0.07042	0.07034	0.07026	0.07017	0.07007	0.06996	0.06984	0.06972	0.0696	0.06946	0.06932	0.06918	0.06904	0.06889	0.06873	0.06858	0.06842	0.06826	0.06811	0.06795	0.06779	0.06763	0.06748	0.06733	0.06718	0.06703	0.06689	0.06675	0.06662	0.06649	0.06637	0.06625	0.06613	0.06603	0.06593	0.06583	0.06575	0.06566	0.06559	0.06552	0.06546
	-14.048	0.07225	0.07224	0.07223	0.0722	0.07216	0.07211	0.07206	0.07199	0.07191	0.07183	0.07173	0.07163	0.07152	0.0714	0.07127	0.07114	0.071	0.07086	0.07071	0.07056	0.07041	0.07025	0.07009	0.06992	0.06976	0.0696	0.06943	0.06927	0.06911	0.06895	0.06879	0.06864	0.06849	0.06834	0.0682	0.06806	0.06792	0.0678	0.06767	0.06755	0.06744	0.06734	0.06724	0.06715	0.06707	0.06699	0.06692	0.06686
	-13.9979	0.07388	0.07387	0.07385	0.07383	0.07379	0.07374	0.07368	0.07361	0.07353	0.07344	0.07334	0.07323	0.07312	0.073	0.07287	0.07273	0.07259	0.07244	0.07229	0.07213	0.07197	0.07181	0.07164	0.07147	0.0713	0.07113	0.07096	0.07079	0.07063	0.07046	0.0703	0.07014	0.06998	0.06983	0.06968	0.06954	0.0694	0.06927	0.06914	0.06902	0.0689	0.06879	0.06869	0.0686	0.06851	0.06843	0.06836	0.06829
	-13.9478	0.07555	0.07555	0.07553	0.0755	0.07546	0.07541	0.07535	0.07528	0.0752	0.0751	0.075	0.07489	0.07477	0.07464	0.07451	0.07437	0.07422	0.07407	0.07391	0.07375	0.07358	0.07341	0.07324	0.07306	0.07289	0.07271	0.07254	0.07237	0.07219	0.07202	0.07185	0.07169	0.07152	0.07136	0.07121	0.07106	0.07092	0.07078	0.07065	0.07052	0.0704	0.07029	0.07018	0.07008	0.06999	0.06991	0.06983	0.06977
	-13.8977	0.07729	0.07728	0.07726	0.07723	0.07719	0.07714	0.07708	0.077	0.07691	0.07682	0.07671	0.0766	0.07647	0.07634	0.0762	0.07606	0.0759	0.07575	0.07558	0.07541	0.07524	0.07506	0.07489	0.07471	0.07452	0.07434	0.07416	0.07398	0.0738	0.07362	0.07345	0.07328	0.07311	0.07294	0.07278	0.07263	0.07248	0.07234	0.0722	0.07207	0.07194	0.07183	0.07172	0.07161	0.07152	0.07143	0.07135	0.07128
	-13.8476	0.07907	0.07906	0.07904	0.07901	0.07897	0.07892	0.07885	0.07877	0.07869	0.07859	0.07848	0.07836	0.07823	0.07809	0.07795	0.0778	0.07764	0.07747	0.0773	0.07713	0.07695	0.07677	0.07658	0.0764	0.07621	0.07602	0.07583	0.07564	0.07546	0.07528	0.07509	0.07491	0.07474	0.07457	0.0744	0.07424	0.07409	0.07394	0.0738	0.07366	0.07353	0.07341	0.0733	0.07319	0.07309	0.073	0.07292	0.07284
	-13.7975	0.08091	0.0809	0.08088	0.08085	0.08081	0.08075	0.08068	0.0806	0.08051	0.08041	0.08029	0.08017	0.08004	0.0799	0.07975	0.07959	0.07943	0.07925	0.07908	0.0789	0.07871	0.07852	0.07833	0.07814	0.07794	0.07775	0.07755	0.07736	0.07717	0.07698	0.07679	0.0766	0.07642	0.07624	0.07607	0.07591	0.07575	0.07559	0.07544	0.0753	0.07517	0.07504	0.07492	0.07481	0.07471	0.07462	0.07453	0.07445
	-13.7474	0.08281	0.0828	0.08278	0.08275	0.0827	0.08264	0.08257	0.08249	0.08239	0.08229	0.08217	0.08204	0.0819	0.08176	0.0816	0.08144	0.08127	0.08109	0.08091	0.08072	0.08053	0.08033	0.08014	0.07993	0.07973	0.07953	0.07933	0.07913	0.07893	0.07873	0.07853	0.07834	0.07815	0.07797	0.07779	0.07762	0.07745	0.07729	0.07714	0.07699	0.07685	0.07672	0.0766	0.07648	0.07638	0.07628	0.07619	0.07611
	-13.6973	0.08476	0.08475	0.08473	0.0847	0.08465	0.08459	0.08452	0.08443	0.08433	0.08422	0.0841	0.08397	0.08383	0.08367	0.08351	0.08334	0.08317	0.08298	0.08279	0.0826	0.0824	0.0822	0.08199	0.08179	0.08158	0.08137	0.08116	0.08095	0.08074	0.08054	0.08033	0.08014	0.07994	0.07975	0.07956	0.07938	0.07921	0.07905	0.07889	0.07873	0.07859	0.07845	0.07832	0.0782	0.07809	0.07799	0.0779	0.07781
	-13.6472	0.08678	0.08677	0.08675	0.08671	0.08667	0.0866	0.08653	0.08644	0.08633	0.08622	0.08609	0.08596	0.08581	0.08565	0.08548	0.08531	0.08513	0.08494	0.08474	0.08454	0.08433	0.08412	0.08391	0.08369	0.08348	0.08326	0.08304	0.08283	0.08261	0.0824	0.08219	0.08198	0.08178	0.08158	0.08139	0.0812	0.08102	0.08085	0.08069	0.08053	0.08038	0.08023	0.0801	0.07998	0.07986	0.07975	0.07966	0.07957
	-13.5971	0.08886	0.08885	0.08883	0.08879	0.08874	0.08868	0.0886	0.0885	0.0884	0.08828	0.08815	0.08801	0.08785	0.08769	0.08752	0.08734	0.08715	0.08695	0.08675	0.08654	0.08632	0.08611	0.08588	0.08566	0.08544	0.08521	0.08499	0.08476	0.08454	0.08432	0.0841	0.08388	0.08367	0.08347	0.08327	0.08308	0.08289	0.08271	0.08254	0.08237	0.08222	0.08207	0.08193	0.0818	0.08168	0.08157	0.08147	0.08138
	-13.547	0.09101	0.091	0.09098	0.09094	0.09089	0.09082	0.09074	0.09064	0.09053	0.09041	0.09027	0.09012	0.08997	0.0898	0.08962	0.08943	0.08923	0.08903	0.08882	0.0886	0.08838	0.08815	0.08792	0.08769	0.08746	0.08722	0.08699	0.08676	0.08653	0.0863	0.08607	0.08585	0.08563	0.08542	0.08521	0.08501	0.08482	0.08463	0.08445	0.08428	0.08412	0.08397	0.08382	0.08368	0.08356	0.08344	0.08334	0.08324
	-13.4969	0.09323	0.09322	0.09319	0.09315	0.0931	0.09303	0.09294	0.09284	0.09273	0.0926	0.09246	0.09231	0.09214	0.09197	0.09178	0.09159	0.09138	0.09117	0.09095	0.09073	0.0905	0.09026	0.09002	0.08978	0.08954	0.0893	0.08906	0.08882	0.08857	0.08834	0.0881	0.08787	0.08765	0.08743	0.08721	0.087	0.0868	0.08661	0.08642	0.08625	0.08608	0.08592	0.08577	0.08563	0.08549	0.08537	0.08526	0.08516
	-13.4468	0.09552	0.09551	0.09548	0.09544	0.09539	0.09531	0.09522	0.09512	0.095	0.09487	0.09472	0.09456	0.09439	0.09421	0.09402	0.09381	0.0936	0.09338	0.09316	0.09292	0.09268	0.09244	0.09219	0.09194	0.09169	0.09144	0.09119	0.09094	0.09069	0.09044	0.0902	0.08996	0.08973	0.0895	0.08927	0.08906	0.08885	0.08865	0.08845	0.08827	0.08809	0.08793	0.08777	0.08762	0.08749	0.08736	0.08725	0.08714
	-13.3967	0.09788	0.09787	0.09785	0.0978	0.09775	0.09767	0.09758	0.09747	0.09735	0.09721	0.09706	0.09689	0.09672	0.09653	0.09633	0.09611	0.09589	0.09567	0.09543	0.09519	0.09494	0.09469	0.09443	0.09417	0.09391	0.09365	0.09339	0.09313	0.09287	0.09261	0.09236	0.09211	0.09187	0.09163	0.0914	0.09118	0.09096	0.09075	0.09055	0.09036	0.09018	0.09	0.08984	0.08969	0.08954	0.08941	0.08929	0.08918
	-13.3466	0.10032	0.10031	0.10029	0.10024	0.10018	0.1001	0.10001	0.0999	0.09977	0.09963	0.09947	0.0993	0.09911	0.09892	0.09871	0.09849	0.09826	0.09802	0.09778	0.09753	0.09727	0.09701	0.09674	0.09647	0.0962	0.09593	0.09566	0.09539	0.09512	0.09486	0.09459	0.09434	0.09408	0.09384	0.0936	0.09336	0.09314	0.09292	0.09271	0.09251	0.09232	0.09214	0.09197	0.09181	0.09167	0.09153	0.0914	0.09129
	-13.2965	0.10285	0.10284	0.10281	0.10276	0.1027	0.10262	0.10252	0.1024	0.10227	0.10212	0.10196	0.10178	0.10159	0.10139	0.10117	0.10094	0.10071	0.10046	0.10021	0.09994	0.09968	0.09941	0.09913	0.09885	0.09857	0.09829	0.098	0.09773	0.09744	0.09717	0.0969	0.09663	0.09637	0.09611	0.09586	0.09562	0.09538	0.09516	0.09494	0.09473	0.09454	0.09435	0.09417	0.09401	0.09385	0.09371	0.09358	0.09346
	-13.2464	0.10545	0.10544	0.10542	0.10537	0.1053	0.10522	0.10511	0.10499	0.10486	0.1047	0.10453	0.10435	0.10415	0.10394	0.10371	0.10348	0.10323	0.10297	0.10271	0.10244	0.10216	0.10188	0.10159	0.1013	0.10101	0.10072	0.10043	0.10013	0.09984	0.09956	0.09928	0.099	0.09872	0.09846	0.0982	0.09795	0.0977	0.09747	0.09724	0.09702	0.09682	0.09663	0.09644	0.09627	0.09611	0.09596	0.09582	0.0957
	-13.1963	0.10815	0.10814	0.10811	0.10806	0.10799	0.1079	0.1078	0.10767	0.10753	0.10737	0.10719	0.107	0.10679	0.10657	0.10634	0.1061	0.10584	0.10557	0.1053	0.10502	0.10473	0.10444	0.10414	0.10384	0.10353	0.10323	0.10293	0.10262	0.10232	0.10202	0.10173	0.10144	0.10116	0.10088	0.10061	0.10035	0.1001	0.09985	0.09962	0.09939	0.09918	0.09898	0.09878	0.09861	0.09844	0.09828	0.09814	0.09801
	-13.1462	0.11093	0.11092	0.11089	0.11084	0.11077	0.11068	0.11057	0.11044	0.11029	0.11012	0.10994	0.10974	0.10953	0.1093	0.10905	0.1088	0.10853	0.10826	0.10797	0.10768	0.10738	0.10708	0.10677	0.10645	0.10614	0.10582	0.10551	0.10519	0.10488	0.10457	0.10427	0.10396	0.10367	0.10338	0.1031	0.10283	0.10256	0.10231	0.10207	0.10183	0.10161	0.1014	0.1012	0.10102	0.10084	0.10068	0.10053	0.10039
	-13.0961	0.11382	0.1138	0.11377	0.11372	0.11365	0.11355	0.11344	0.1133	0.11315	0.11297	0.11278	0.11257	0.11235	0.11212	0.11186	0.1116	0.11132	0.11104	0.11074	0.11043	0.11012	0.10981	0.10949	0.10916	0.10883	0.1085	0.10818	0.10785	0.10752	0.1072	0.10688	0.10657	0.10627	0.10597	0.10567	0.10539	0.10512	0.10485	0.1046	0.10436	0.10412	0.1039	0.1037	0.1035	0.10332	0.10315	0.103	0.10286
	-13.046	0.1168	0.11678	0.11675	0.1167	0.11662	0.11652	0.1164	0.11626	0.1161	0.11592	0.11572	0.11551	0.11527	0.11503	0.11476	0.11449	0.1142	0.11391	0.1136	0.11328	0.11296	0.11263	0.11229	0.11196	0.11162	0.11127	0.11093	0.11059	0.11026	0.10992	0.10959	0.10927	0.10895	0.10864	0.10833	0.10804	0.10775	0.10748	0.10721	0.10696	0.10672	0.10649	0.10627	0.10607	0.10588	0.10571	0.10554	0.1054
	-12.9959	0.11988	0.11987	0.11983	0.11977	0.11969	0.11959	0.11947	0.11932	0.11915	0.11897	0.11876	0.11854	0.1183	0.11804	0.11777	0.11748	0.11718	0.11687	0.11655	0.11623	0.11589	0.11555	0.1152	0.11485	0.11449	0.11414	0.11378	0.11343	0.11308	0.11273	0.11239	0.11205	0.11172	0.11139	0.11108	0.11077	0.11047	0.11019	0.10991	0.10965	0.1094	0.10916	0.10894	0.10873	0.10853	0.10834	0.10817	0.10802
	-12.9458	0.12307	0.12306	0.12302	0.12296	0.12288	0.12277	0.12264	0.12249	0.12232	0.12212	0.12191	0.12167	0.12142	0.12116	0.12087	0.12058	0.12027	0.11994	0.11961	0.11927	0.11892	0.11856	0.1182	0.11784	0.11747	0.1171	0.11673	0.11636	0.116	0.11564	0.11528	0.11493	0.11458	0.11424	0.11392	0.1136	0.11329	0.11299	0.11271	0.11243	0.11217	0.11192	0.11169	0.11146	0.11126	0.11107	0.11089	0.11073
	-12.8957	0.12637	0.12636	0.12632	0.12626	0.12617	0.12606	0.12593	0.12577	0.12559	0.12539	0.12516	0.12492	0.12466	0.12438	0.12409	0.12378	0.12346	0.12312	0.12277	0.12242	0.12205	0.12168	0.12131	0.12093	0.12054	0.12016	0.11978	0.11939	0.11901	0.11864	0.11827	0.1179	0.11754	0.11719	0.11685	0.11652	0.1162	0.11589	0.11559	0.1153	0.11503	0.11477	0.11453	0.1143	0.11408	0.11388	0.1137	0.11353
	-12.8456	0.12979	0.12978	0.12974	0.12968	0.12958	0.12947	0.12933	0.12916	0.12898	0.12877	0.12853	0.12828	0.12801	0.12772	0.12742	0.12709	0.12676	0.12641	0.12605	0.12568	0.1253	0.12491	0.12452	0.12413	0.12373	0.12333	0.12293	0.12253	0.12214	0.12174	0.12136	0.12098	0.1206	0.12024	0.11988	0.11954	0.1192	0.11888	0.11857	0.11827	0.11799	0.11772	0.11746	0.11723	0.117	0.11679	0.1166	0.11642
	-12.7955	0.13333	0.13332	0.13328	0.13321	0.13312	0.133	0.13285	0.13268	0.13249	0.13227	0.13203	0.13176	0.13148	0.13118	0.13086	0.13052	0.13017	0.12981	0.12944	0.12905	0.12866	0.12826	0.12785	0.12744	0.12702	0.12661	0.12619	0.12578	0.12537	0.12496	0.12456	0.12416	0.12377	0.12339	0.12302	0.12266	0.12231	0.12198	0.12165	0.12134	0.12105	0.12077	0.1205	0.12025	0.12002	0.1198	0.1196	0.11941
	-12.7454	0.137	0.13699	0.13695	0.13688	0.13678	0.13665	0.1365	0.13632	0.13612	0.13589	0.13564	0.13537	0.13507	0.13476	0.13443	0.13408	0.13371	0.13334	0.13295	0.13254	0.13214	0.13172	0.13129	0.13087	0.13043	0.13	0.12957	0.12914	0.12871	0.12828	0.12787	0.12745	0.12705	0.12665	0.12627	0.12589	0.12553	0.12518	0.12484	0.12452	0.12421	0.12392	0.12364	0.12338	0.12314	0.12291	0.1227	0.12251
	-12.6953	0.14081	0.14079	0.14075	0.14068	0.14057	0.14044	0.14028	0.1401	0.13988	0.13965	0.13939	0.1391	0.1388	0.13847	0.13812	0.13776	0.13738	0.13699	0.13658	0.13616	0.13574	0.1353	0.13486	0.13441	0.13397	0.13351	0.13306	0.13262	0.13217	0.13173	0.13129	0.13086	0.13044	0.13003	0.12963	0.12924	0.12886	0.12849	0.12814	0.12781	0.12748	0.12718	0.12689	0.12662	0.12636	0.12613	0.12591	0.1257
	-12.6452	0.14475	0.14473	0.14469	0.14461	0.14451	0.14437	0.1442	0.14401	0.14379	0.14354	0.14327	0.14297	0.14265	0.14231	0.14195	0.14158	0.14118	0.14077	0.14035	0.13991	0.13947	0.13902	0.13855	0.13809	0.13762	0.13715	0.13668	0.13622	0.13575	0.13529	0.13484	0.13439	0.13395	0.13352	0.1331	0.1327	0.1323	0.13192	0.13156	0.13121	0.13087	0.13055	0.13025	0.12997	0.1297	0.12945	0.12922	0.12901
	-12.5951	0.14884	0.14882	0.14878	0.1487	0.14858	0.14844	0.14827	0.14807	0.14783	0.14757	0.14729	0.14699	0.14666	0.1463	0.14592	0.14553	0.14512	0.14469	0.14425	0.1438	0.14334	0.14286	0.14239	0.1419	0.14141	0.14092	0.14043	0.13995	0.13946	0.13898	0.13851	0.13804	0.13759	0.13714	0.1367	0.13628	0.13587	0.13547	0.13509	0.13473	0.13438	0.13404	0.13373	0.13343	0.13316	0.13289	0.13265	0.13243
	-12.545	0.15308	0.15306	0.15301	0.15293	0.15281	0.15266	0.15249	0.15227	0.15203	0.15177	0.15147	0.15115	0.1508	0.15044	0.15004	0.14963	0.14921	0.14875	0.1483	0.14782	0.14734	0.14685	0.14635	0.14585	0.14534	0.14483	0.14432	0.14381	0.14331	0.14281	0.14232	0.14183	0.14135	0.14089	0.14043	0.14	0.13956	0.13915	0.13875	0.13837	0.138	0.13766	0.13733	0.13702	0.13673	0.13645	0.13621	0.13598
	-12.4949	0.15748	0.15746	0.15741	0.15732	0.1572	0.15705	0.15686	0.15664	0.1564	0.15611	0.1558	0.15547	0.15511	0.15472	0.15431	0.15388	0.15344	0.15297	0.15249	0.152	0.1515	0.15098	0.15046	0.14994	0.14941	0.14888	0.14834	0.14782	0.14729	0.14677	0.14626	0.14575	0.14526	0.14477	0.14429	0.14383	0.14338	0.14296	0.14254	0.14215	0.14177	0.1414	0.14106	0.14074	0.14043	0.14015	0.13989	0.13965
	-12.4448	0.16205	0.16203	0.16197	0.16188	0.16175	0.16159	0.1614	0.16117	0.1609	0.16062	0.1603	0.15995	0.15957	0.15917	0.15874	0.1583	0.15782	0.15734	0.15685	0.15633	0.1558	0.15528	0.15473	0.15418	0.15363	0.15308	0.15252	0.15197	0.15143	0.15088	0.15034	0.14982	0.1493	0.14879	0.14829	0.14782	0.14736	0.1469	0.14647	0.14605	0.14565	0.14528	0.14492	0.14458	0.14427	0.14397	0.14369	0.14344
	-12.3947	0.16678	0.16676	0.1667	0.16662	0.16648	0.16632	0.16611	0.16587	0.1656	0.16529	0.16495	0.16459	0.1642	0.16378	0.16334	0.16287	0.16239	0.16188	0.16136	0.16082	0.16028	0.15971	0.15915	0.15858	0.158	0.15743	0.15685	0.15627	0.1557	0.15514	0.15458	0.15403	0.15349	0.15296	0.15244	0.15194	0.15145	0.15099	0.15054	0.1501	0.14969	0.14929	0.14891	0.14857	0.14824	0.14792	0.14764	0.14738
	-12.3446	0.1717	0.17168	0.17162	0.17153	0.17139	0.17121	0.171	0.17075	0.17047	0.17015	0.1698	0.16942	0.169	0.16857	0.16811	0.16763	0.16711	0.16658	0.16604	0.16548	0.16491	0.16433	0.16374	0.16314	0.16255	0.16195	0.16134	0.16074	0.16014	0.15955	0.15897	0.1584	0.15784	0.15728	0.15675	0.15622	0.15571	0.15522	0.15475	0.1543	0.15387	0.15345	0.15306	0.1527	0.15235	0.15203	0.15173	0.15145
	-12.2945	0.17682	0.1768	0.17673	0.17663	0.17649	0.17631	0.17609	0.17583	0.17553	0.17519	0.17482	0.17442	0.174	0.17355	0.17307	0.17255	0.17202	0.17148	0.1709	0.17033	0.16973	0.16912	0.1685	0.16788	0.16725	0.16663	0.166	0.16537	0.16475	0.16413	0.16353	0.16292	0.16234	0.16177	0.16121	0.16066	0.16012	0.15962	0.15912	0.15865	0.1582	0.15777	0.15736	0.15698	0.15661	0.15627	0.15596	0.15567
	-12.2444	0.18213	0.18211	0.18204	0.18193	0.18178	0.1816	0.18136	0.18108	0.18078	0.18043	0.18005	0.17963	0.17919	0.17871	0.1782	0.17768	0.17712	0.17655	0.17595	0.17534	0.17472	0.17409	0.17345	0.1728	0.17214	0.17149	0.17083	0.17018	0.16953	0.16888	0.16825	0.16763	0.16701	0.16642	0.16582	0.16525	0.16471	0.16417	0.16366	0.16316	0.16269	0.16223	0.16181	0.16141	0.16104	0.16068	0.16035	0.16005
	-12.1943	0.18765	0.18762	0.18755	0.18744	0.18729	0.18709	0.18684	0.18656	0.18624	0.18587	0.18547	0.18504	0.18457	0.18408	0.18354	0.183	0.18241	0.18181	0.1812	0.18056	0.17992	0.17925	0.17858	0.1779	0.17722	0.17653	0.17585	0.17517	0.17449	0.17382	0.17315	0.17251	0.17186	0.17124	0.17062	0.17003	0.16945	0.16889	0.16836	0.16784	0.16735	0.16687	0.16643	0.16601	0.16562	0.16524	0.16489	0.16457
	-12.1442	0.19339	0.19335	0.19329	0.19317	0.19301	0.1928	0.19254	0.19225	0.1919	0.19153	0.19111	0.19066	0.19017	0.18965	0.1891	0.18852	0.18792	0.18729	0.18665	0.18598	0.1853	0.18461	0.18391	0.1832	0.18249	0.18178	0.18106	0.18035	0.17964	0.17894	0.17824	0.17757	0.17689	0.17624	0.1756	0.17498	0.17437	0.17379	0.17323	0.17269	0.17217	0.17169	0.17122	0.17078	0.17036	0.16998	0.16961	0.16928
	-12.0941	0.19934	0.19932	0.19924	0.19912	0.19896	0.19874	0.19847	0.19816	0.19781	0.19741	0.19697	0.1965	0.19599	0.19544	0.19487	0.19427	0.19363	0.19298	0.1923	0.19161	0.1909	0.19017	0.18945	0.1887	0.18796	0.18721	0.18647	0.18572	0.18498	0.18425	0.18353	0.18282	0.18212	0.18143	0.18077	0.18011	0.17948	0.17888	0.17829	0.17773	0.17719	0.17668	0.17618	0.17572	0.17529	0.17489	0.1745	0.17416
	-12.0441	0.20554	0.20552	0.20544	0.20532	0.20514	0.2049	0.20463	0.2043	0.20394	0.20353	0.20307	0.20257	0.20204	0.20146	0.20086	0.20023	0.19957	0.19889	0.19818	0.19746	0.19672	0.19597	0.1952	0.19442	0.19365	0.19287	0.19208	0.1913	0.19053	0.18977	0.18901	0.18826	0.18754	0.18683	0.18613	0.18544	0.18478	0.18415	0.18353	0.18295	0.18238	0.18184	0.18134	0.18085	0.1804	0.17997	0.17958	0.17922
	-11.9939	0.212	0.21197	0.21189	0.21176	0.21157	0.21133	0.21105	0.2107	0.21031	0.20988	0.2094	0.20888	0.20833	0.20773	0.20711	0.20644	0.20576	0.20504	0.2043	0.20354	0.20276	0.20198	0.20117	0.20037	0.19955	0.19874	0.19792	0.19711	0.1963	0.1955	0.19471	0.19393	0.19317	0.19242	0.19169	0.19098	0.19029	0.18963	0.18898	0.18837	0.18778	0.18722	0.18668	0.18618	0.1857	0.18526	0.18485	0.18445
	-11.9438	0.2187	0.2187	0.2186	0.2184	0.2182	0.218	0.2177	0.2174	0.217	0.2165	0.216	0.2154	0.2148	0.2142	0.2136	0.2129	0.2122	0.2114	0.2106	0.2098	0.209	0.2082	0.2074	0.2066	0.2057	0.2048	0.204	0.2031	0.2023	0.2015	0.2007	0.1998	0.1991	0.1983	0.1975	0.1967	0.1961	0.1953	0.1947	0.194	0.1934	0.1928	0.1923	0.1917	0.1912	0.1907	0.1903	0.1899
	-11.8938	0.2257	0.2257	0.2256	0.2254	0.2252	0.225	0.2246	0.2243	0.2239	0.2234	0.2229	0.2223	0.2217	0.221	0.2203	0.2196	0.2189	0.2181	0.2173	0.2165	0.2156	0.2147	0.2139	0.2129	0.2121	0.2111	0.2103	0.2094	0.2085	0.2077	0.2068	0.2059	0.2051	0.2043	0.2035	0.2027	0.202	0.2012	0.2005	0.1998	0.1992	0.1986	0.198	0.1974	0.197	0.1964	0.196	0.1956
	-11.8437	0.2329	0.2329	0.2329	0.2327	0.2325	0.2322	0.2319	0.2315	0.2311	0.2305	0.23	0.2294	0.2287	0.2281	0.2274	0.2266	0.2258	0.225	0.2242	0.2233	0.2224	0.2215	0.2206	0.2196	0.2188	0.2178	0.2168	0.216	0.215	0.214	0.2132	0.2123	0.2114	0.2106	0.2097	0.2089	0.2081	0.2074	0.2066	0.2059	0.2053	0.2046	0.204	0.2034	0.2029	0.2023	0.2019	0.2015
	-11.7935	0.241	0.241	0.241	0.241	0.24	0.239	0.239	0.239	0.239	0.238	0.237	0.237	0.236	0.235	0.235	0.234	0.233	0.233	0.231	0.231	0.229	0.229	0.227	0.227	0.225	0.225	0.223	0.223	0.221	0.221	0.219	0.219	0.218	0.217	0.217	0.215	0.215	0.213	0.213	0.213	0.211	0.211	0.211	0.209	0.209	0.209	0.208	0.207
	-11.7434	0.25	0.25	0.25	0.25	0.25	0.25	0.25	0.25	0.25	0.25	0.25	0.25	0.25	0.25	0.25	0.24002	0.24002	0.24002	0.24002	0.24002	0.23001	0.23001	0.23001	0.23001	0.23001	0.23001	0.23001	0.23001	0.23001	0.23001	0.23001	0.23001	0.23001	0.23001	0.23001	0.22	0.22	0.22	0.22	0.22	0.22	0.20999	0.20999	0.20999	0.20999	0.20999	0.20999	0.20999
	-11.6934	0.19995	0.19995	0.19995	0.19995	0.19995	0.19995	0.19995	0.19995	0.19995	0.19995	0.19995	0.19995	0.19995	0.19995	0.19995	0.19995	0.19995	0.19995	0.19995	0.19995	0.19995	0.19995	0.19995	0.19995	0.19995	0.19995	0.19995	0.19995	0.19995	0.19995	0.19995	0.19995	0.19995	0.19995	0.19995	0.19995	0.19995	0.19995	0.19995	0.19995	0.19995	0.19995	0.19995	0.19995	0.19995	0.19995	0.19995	0.19995
	-11.6433	0.266	0.266	0.265	0.265	0.264	0.264	0.264	0.264	0.263	0.262	0.262	0.261	0.26	0.26	0.258	0.258	0.256	0.256	0.254	0.254	0.252	0.252	0.25	0.249	0.248	0.247	0.246	0.244	0.244	0.242	0.242	0.24	0.24	0.238	0.237	0.236	0.236	0.234	0.234	0.233	0.232	0.231	0.23	0.23	0.229	0.228	0.228	0.22701
	-11.5931	0.274	0.274	0.274	0.274	0.273	0.273	0.273	0.272	0.272	0.271	0.271	0.27	0.269	0.268	0.267	0.266	0.265	0.264	0.263	0.262	0.261	0.26	0.259	0.257	0.256	0.255	0.254	0.253	0.251	0.25	0.249	0.248	0.247	0.246	0.245	0.244	0.243	0.242	0.241	0.24	0.239	0.238	0.238	0.237	0.236	0.236	0.235	0.234
	-11.5431	0.2835	0.2835	0.2834	0.2831	0.2829	0.2825	0.2821	0.2815	0.2809	0.2803	0.2795	0.2789	0.2779	0.2771	0.2761	0.2751	0.2741	0.2729	0.2719	0.2707	0.2695	0.2683	0.2671	0.2659	0.2646	0.2634	0.2622	0.261	0.2598	0.2586	0.2574	0.2562	0.255	0.2538	0.2528	0.2517	0.2506	0.2496	0.2487	0.2478	0.2469	0.246	0.2452	0.2444	0.2437	0.243	0.2423	0.2417
	-11.493	0.2933	0.2933	0.2931	0.2929	0.2926	0.2922	0.2918	0.2912	0.2906	0.2899	0.2891	0.2883	0.2875	0.2865	0.2855	0.2845	0.2833	0.2821	0.281	0.2798	0.2785	0.2773	0.2761	0.2747	0.2735	0.2722	0.2709	0.2696	0.2683	0.267	0.2658	0.2646	0.2634	0.2622	0.261	0.2598	0.2588	0.2578	0.2568	0.2558	0.2548	0.2539	0.253	0.2522	0.2515	0.2508	0.2501	0.2495
	-11.4429	0.30345	0.30343	0.30326	0.30305	0.3028	0.3024	0.30185	0.30127	0.30064	0.29988	0.29908	0.29825	0.29728	0.29629	0.29526	0.29411	0.29304	0.29184	0.29052	0.28929	0.28805	0.28669	0.28533	0.28396	0.28268	0.28131	0.27993	0.27856	0.27719	0.27593	0.27458	0.27333	0.272	0.27078	0.26958	0.26839	0.26722	0.26617	0.26504	0.26403	0.26304	0.26217	0.26123	0.2604	0.2596	0.25883	0.25808	0.25745
	-11.3928	0.3141	0.31405	0.31391	0.31368	0.31334	0.31292	0.31241	0.31181	0.31113	0.31037	0.30952	0.3086	0.30762	0.30657	0.30547	0.3043	0.30309	0.30184	0.30054	0.29921	0.29785	0.29647	0.29507	0.29365	0.29224	0.29081	0.28938	0.28796	0.28656	0.28515	0.28378	0.28242	0.2811	0.27979	0.27852	0.27728	0.27609	0.27493	0.2738	0.27272	0.27169	0.27071	0.26976	0.26887	0.26803	0.26723	0.26649	0.2658
	-11.3427	0.32521	0.32515	0.32501	0.32475	0.32441	0.32397	0.32343	0.3228	0.32208	0.32128	0.32039	0.31943	0.31839	0.31729	0.31613	0.31491	0.31363	0.31231	0.31096	0.30955	0.30813	0.30668	0.3052	0.30372	0.30223	0.30074	0.29924	0.29775	0.29627	0.2948	0.29335	0.29193	0.29054	0.28917	0.28783	0.28654	0.28528	0.28406	0.28289	0.28175	0.28066	0.27963	0.27865	0.27771	0.27682	0.27599	0.27521	0.27449
	-11.2926	0.33681	0.33675	0.3366	0.33634	0.33597	0.3355	0.33494	0.33428	0.33352	0.33268	0.33175	0.33073	0.32965	0.3285	0.32727	0.32599	0.32465	0.32326	0.32183	0.32035	0.31886	0.31734	0.31579	0.31423	0.31266	0.31109	0.30951	0.30795	0.3064	0.30487	0.30335	0.30186	0.30038	0.29895	0.29755	0.29618	0.29486	0.29359	0.29235	0.29116	0.29002	0.28893	0.28789	0.28691	0.28598	0.28511	0.28429	0.28352
	-11.2425	0.34894	0.34889	0.34872	0.34845	0.34806	0.34758	0.34698	0.34628	0.34549	0.34459	0.34361	0.34256	0.34142	0.34019	0.33891	0.33755	0.33615	0.33469	0.33319	0.33165	0.33006	0.32846	0.32684	0.3252	0.32356	0.3219	0.32025	0.3186	0.31698	0.31537	0.31377	0.3122	0.31066	0.30915	0.30768	0.30625	0.30485	0.30352	0.30222	0.30097	0.29977	0.29863	0.29754	0.2965	0.29553	0.29461	0.29374	0.29294
	-11.1924	0.36164	0.36158	0.3614	0.36112	0.36071	0.36019	0.35957	0.35883	0.35799	0.35706	0.35603	0.35491	0.35371	0.35243	0.35107	0.34966	0.34817	0.34663	0.34506	0.34344	0.34178	0.34009	0.33838	0.33666	0.33493	0.33319	0.33146	0.32973	0.32801	0.32632	0.32464	0.32299	0.32138	0.3198	0.31825	0.31675	0.31528	0.31387	0.31251	0.3112	0.30994	0.30874	0.30759	0.30651	0.30548	0.3045	0.3036	0.30275
	-11.1423	0.37492	0.37486	0.37467	0.37436	0.37394	0.3734	0.37274	0.37196	0.37108	0.37009	0.36901	0.36784	0.36656	0.36522	0.36379	0.3623	0.36074	0.35913	0.35747	0.35575	0.35402	0.35224	0.35045	0.34863	0.34681	0.34499	0.34316	0.34134	0.33955	0.33776	0.336	0.33426	0.33257	0.3309	0.32928	0.3277	0.32617	0.32468	0.32324	0.32187	0.32055	0.31928	0.31808	0.31693	0.31585	0.31483	0.31388	0.31298
	-11.0922	0.38881	0.38875	0.38855	0.38823	0.38779	0.38721	0.38652	0.3857	0.38478	0.38374	0.38259	0.38135	0.38002	0.3786	0.3771	0.37553	0.37389	0.37219	0.37044	0.36864	0.36681	0.36494	0.36305	0.36115	0.35923	0.3573	0.35539	0.35348	0.35158	0.34971	0.34785	0.34604	0.34424	0.34249	0.34079	0.33912	0.33752	0.33595	0.33445	0.333	0.33161	0.33027	0.32901	0.3278	0.32667	0.32559	0.32459	0.32366
	-11.0421	0.40336	0.4033	0.4031	0.40276	0.40228	0.40168	0.40094	0.40009	0.39911	0.39801	0.39681	0.3955	0.3941	0.39261	0.39103	0.38937	0.38764	0.38585	0.38401	0.38212	0.38018	0.37822	0.37623	0.37422	0.37221	0.37019	0.36817	0.36616	0.36417	0.36219	0.36024	0.35833	0.35645	0.35461	0.35281	0.35107	0.34937	0.34772	0.34614	0.34461	0.34315	0.34176	0.34042	0.33915	0.33796	0.33682	0.33577	0.33478
	-10.992	0.41861	0.41853	0.41832	0.41797	0.41747	0.41683	0.41605	0.41515	0.41412	0.41296	0.4117	0.41033	0.40884	0.40726	0.4056	0.40385	0.40203	0.40015	0.3982	0.39621	0.39417	0.39211	0.39002	0.38791	0.38578	0.38366	0.38153	0.37941	0.37732	0.37524	0.37319	0.37117	0.3692	0.36726	0.36537	0.36353	0.36174	0.36001	0.35835	0.35674	0.35521	0.35373	0.35233	0.351	0.34974	0.34855	0.34743	0.34639
	-10.9419	0.43458	0.4345	0.43428	0.4339	0.43337	0.4327	0.43189	0.43093	0.42984	0.42863	0.4273	0.42584	0.42428	0.42261	0.42086	0.41902	0.4171	0.41511	0.41307	0.41096	0.40882	0.40665	0.40444	0.40222	0.39998	0.39774	0.3955	0.39328	0.39107	0.38888	0.38672	0.3846	0.38251	0.38048	0.37849	0.37655	0.37468	0.37286	0.37111	0.36941	0.3678	0.36624	0.36477	0.36337	0.36204	0.36078	0.35961	0.35851
	-10.8918	0.45132	0.45124	0.451	0.4506	0.45004	0.44933	0.44847	0.44747	0.44632	0.44504	0.44362	0.4421	0.44045	0.43869	0.43685	0.4349	0.43288	0.43079	0.42863	0.42642	0.42416	0.42186	0.41953	0.41719	0.41483	0.41247	0.41012	0.40777	0.40545	0.40314	0.40087	0.39863	0.39645	0.3943	0.3922	0.39017	0.38819	0.38628	0.38443	0.38265	0.38094	0.37932	0.37776	0.37627	0.37488	0.37356	0.37232	0.37117
	-10.8417	0.46886	0.46878	0.46852	0.4681	0.46752	0.46677	0.46586	0.4648	0.46359	0.46223	0.46075	0.45913	0.4574	0.45554	0.45359	0.45155	0.44941	0.4472	0.44493	0.44259	0.44021	0.43778	0.43534	0.43287	0.43038	0.4279	0.42541	0.42294	0.42048	0.41806	0.41567	0.41332	0.411	0.40875	0.40654	0.4044	0.40231	0.40029	0.39835	0.39648	0.39468	0.39297	0.39132	0.38976	0.38829	0.38691	0.3856	0.38438
	-10.7916	0.48727	0.48718	0.48692	0.48647	0.48585	0.48506	0.4841	0.48298	0.4817	0.48027	0.4787	0.477	0.47516	0.47321	0.47115	0.46898	0.46674	0.4644	0.46199	0.45954	0.45702	0.45447	0.45189	0.44928	0.44666	0.44404	0.44142	0.43882	0.43623	0.43367	0.43115	0.42868	0.42624	0.42385	0.42154	0.41928	0.41708	0.41495	0.4129	0.41094	0.40904	0.40723	0.4055	0.40386	0.40231	0.40084	0.39946	0.39818
	-10.7415	0.50658	0.50649	0.50621	0.50573	0.50509	0.50425	0.50323	0.50205	0.5007	0.49918	0.49752	0.49572	0.49379	0.49173	0.48955	0.48726	0.48489	0.48243	0.47989	0.47729	0.47464	0.47195	0.46923	0.46647	0.46371	0.46094	0.45819	0.45544	0.45271	0.45001	0.44735	0.44474	0.44218	0.43967	0.43722	0.43484	0.43252	0.43029	0.42813	0.42604	0.42405	0.42215	0.42032	0.4186	0.41695	0.41541	0.41395	0.4126
	-10.6914	0.52685	0.52675	0.52645	0.52595	0.52526	0.52438	0.5233	0.52206	0.52063	0.51903	0.51728	0.51537	0.51333	0.51115	0.50884	0.50644	0.50393	0.50133	0.49865	0.4959	0.49311	0.49027	0.48739	0.48448	0.48157	0.47865	0.47574	0.47284	0.46996	0.46713	0.46432	0.46156	0.45886	0.45621	0.45363	0.45112	0.44868	0.44633	0.44404	0.44186	0.43975	0.43773	0.43582	0.434	0.43226	0.43063	0.4291	0.42766
	-10.6413	0.54812	0.54801	0.5477	0.54717	0.54644	0.54551	0.54438	0.54306	0.54154	0.53986	0.538	0.53599	0.53383	0.53153	0.52909	0.52654	0.5239	0.52115	0.51833	0.51542	0.51246	0.50946	0.50643	0.50336	0.50028	0.4972	0.49413	0.49107	0.48804	0.48504	0.48208	0.47917	0.47632	0.47352	0.47081	0.46815	0.46558	0.4631	0.4607	0.45839	0.45617	0.45404	0.45202	0.45009	0.44827	0.44654	0.44493	0.44341
	-10.5912	0.57046	0.57035	0.57001	0.56946	0.56869	0.5677	0.5665	0.5651	0.5635	0.56172	0.55976	0.55763	0.55534	0.55291	0.55033	0.54764	0.54484	0.54194	0.53895	0.53589	0.53277	0.52959	0.52638	0.52315	0.51989	0.51664	0.5134	0.51017	0.50697	0.50381	0.50068	0.49761	0.4946	0.49165	0.48878	0.48599	0.48328	0.48065	0.47812	0.47568	0.47334	0.47111	0.46897	0.46694	0.46501	0.46319	0.46148	0.45988
	-10.5411	0.59391	0.59381	0.59345	0.59287	0.59205	0.59099	0.58973	0.58825	0.58656	0.58467	0.5826	0.58034	0.57792	0.57535	0.57263	0.56979	0.56681	0.56375	0.56059	0.55736	0.55405	0.5507	0.54731	0.54389	0.54046	0.53702	0.53359	0.53019	0.5268	0.52346	0.52016	0.51693	0.51375	0.51064	0.50761	0.50466	0.50179	0.49903	0.49636	0.49378	0.49131	0.48895	0.4867	0.48455	0.48251	0.4806	0.4788	0.4771
	-10.491	0.61856	0.61844	0.61807	0.61744	0.61658	0.61547	0.61412	0.61256	0.61077	0.60878	0.60658	0.60419	0.60163	0.59891	0.59603	0.59302	0.58989	0.58664	0.5833	0.57988	0.57638	0.57284	0.56925	0.56564	0.56201	0.55838	0.55476	0.55116	0.54759	0.54406	0.54058	0.53716	0.5338	0.53053	0.52732	0.5242	0.52118	0.51827	0.51544	0.51272	0.51012	0.50762	0.50525	0.50298	0.50084	0.4988	0.4969	0.49511
	-10.4409	0.64445	0.64433	0.64393	0.64327	0.64235	0.64117	0.63975	0.63809	0.6362	0.63409	0.63176	0.62924	0.62653	0.62364	0.6206	0.61742	0.6141	0.61066	0.60713	0.60351	0.59981	0.59607	0.59227	0.58846	0.58462	0.58078	0.57695	0.57315	0.56937	0.56564	0.56196	0.55836	0.55481	0.55135	0.54797	0.54468	0.54149	0.5384	0.53543	0.53256	0.5298	0.52717	0.52465	0.52227	0.52	0.51786	0.51584	0.51395
	-10.3908	0.67166	0.67152	0.6711	0.6704	0.66944	0.6682	0.66668	0.66492	0.66292	0.66068	0.65822	0.65554	0.65268	0.64962	0.6464	0.64302	0.63951	0.63588	0.63213	0.62831	0.62439	0.62043	0.61642	0.61238	0.60833	0.60427	0.60022	0.5962	0.59221	0.58827	0.58439	0.58057	0.57682	0.57316	0.56959	0.56611	0.56275	0.55949	0.55634	0.55331	0.55041	0.54763	0.54497	0.54244	0.54005	0.53779	0.53565	0.53366
	-10.3407	0.70026	0.70012	0.69967	0.69893	0.6979	0.69658	0.69498	0.69312	0.691	0.68862	0.68602	0.68318	0.68014	0.6769	0.6735	0.66992	0.6662	0.66234	0.65838	0.65434	0.6502	0.646	0.64176	0.63748	0.63319	0.6289	0.62463	0.62037	0.61615	0.61199	0.60788	0.60384	0.59988	0.59602	0.59225	0.58857	0.58501	0.58157	0.57824	0.57505	0.57197	0.56903	0.56623	0.56356	0.56103	0.55864	0.55639	0.55428
	-10.2906	0.73032	0.73017	0.72969	0.72891	0.72781	0.72641	0.72473	0.72275	0.72049	0.71798	0.71521	0.71221	0.70899	0.70556	0.70194	0.69816	0.69422	0.69014	0.68595	0.68166	0.67728	0.67284	0.66834	0.66382	0.65928	0.65474	0.65022	0.64572	0.64126	0.63685	0.63251	0.62824	0.62405	0.61997	0.61598	0.6121	0.60834	0.6047	0.60118	0.59781	0.59455	0.59145	0.58849	0.58566	0.58299	0.58046	0.57809	0.57585
	-10.2405	0.76191	0.76175	0.76125	0.76042	0.75926	0.75778	0.75599	0.75389	0.7515	0.74884	0.7459	0.74272	0.7393	0.73567	0.73183	0.72783	0.72365	0.71933	0.71489	0.71034	0.7057	0.701	0.69624	0.69146	0.68665	0.68184	0.67705	0.67229	0.66758	0.66291	0.65832	0.6538	0.64938	0.64506	0.64084	0.63674	0.63277	0.62892	0.62521	0.62163	0.6182	0.61492	0.61178	0.6088	0.60597	0.60331	0.60079	0.59842
	-10.1904	0.79513	0.79495	0.79443	0.79354	0.79231	0.79074	0.78884	0.78662	0.78408	0.78125	0.77814	0.77477	0.77115	0.76729	0.76323	0.75898	0.75455	0.74997	0.74527	0.74045	0.73554	0.73056	0.72552	0.72045	0.71536	0.71027	0.70521	0.70017	0.69517	0.69024	0.68538	0.68061	0.67593	0.67135	0.6669	0.66257	0.65835	0.65429	0.65037	0.64659	0.64296	0.63949	0.63618	0.63302	0.63003	0.62721	0.62455	0.62204
	-10.1403	0.83005	0.82986	0.8293	0.82836	0.82705	0.82539	0.82337	0.82101	0.81832	0.81532	0.81202	0.80845	0.8046	0.80052	0.7962	0.79169	0.78701	0.78216	0.77716	0.77206	0.76685	0.76158	0.75624	0.75088	0.74548	0.7401	0.73473	0.72939	0.72411	0.71889	0.71375	0.7087	0.70374	0.69891	0.6942	0.68961	0.68516	0.68086	0.67672	0.67272	0.66888	0.66521	0.66171	0.65837	0.65521	0.65221	0.6494	0.64676
	-10.0902	0.86675	0.86655	0.86595	0.86495	0.86357	0.8618	0.85966	0.85716	0.8543	0.85111	0.84762	0.84382	0.83974	0.83541	0.83084	0.82606	0.82109	0.81594	0.81066	0.80524	0.79973	0.79413	0.78848	0.78279	0.77708	0.77138	0.7657	0.76005	0.75445	0.74893	0.74348	0.73814	0.7329	0.72778	0.72279	0.71795	0.71324	0.70869	0.7043	0.70007	0.69602	0.69213	0.68843	0.6849	0.68156	0.6784	0.67542	0.67262
	-10.0401	0.90532	0.90511	0.90448	0.90342	0.90195	0.90007	0.89779	0.89514	0.89212	0.88873	0.88501	0.88098	0.87666	0.87207	0.86722	0.86215	0.85687	0.85142	0.84581	0.84006	0.83422	0.82829	0.8223	0.81627	0.81023	0.80418	0.79817	0.79218	0.78626	0.78041	0.77465	0.76899	0.76345	0.75804	0.75276	0.74762	0.74265	0.73783	0.73319	0.72872	0.72443	0.72032	0.7164	0.71267	0.70913	0.70579	0.70263	0.69967
	-9.98999	0.94586	0.94564	0.94496	0.94384	0.94227	0.94029	0.93787	0.93504	0.93183	0.92824	0.9243	0.92003	0.91544	0.91055	0.90542	0.90003	0.89444	0.88865	0.8827	0.87662	0.87042	0.86413	0.85779	0.8514	0.84499	0.83859	0.83221	0.82588	0.8196	0.81341	0.80731	0.80132	0.79545	0.78972	0.78414	0.7787	0.77344	0.76835	0.76343	0.7587	0.75416	0.74982	0.74568	0.74172	0.73798	0.73444	0.7311	0.72796
	-9.93989	0.98844	0.9882	0.98749	0.9863	0.98464	0.98252	0.97996	0.97696	0.97355	0.96974	0.96555	0.96102	0.95614	0.95097	0.94551	0.9398	0.93386	0.92773	0.92142	0.91497	0.90839	0.90174	0.89501	0.88823	0.88144	0.87466	0.8679	0.86119	0.85454	0.84799	0.84153	0.83518	0.82897	0.82291	0.817	0.81125	0.80568	0.80029	0.79509	0.79009	0.78529	0.78069	0.7763	0.77213	0.76816	0.76441	0.76088	0.75756
	-9.88979	1.03317	1.03291	1.03215	1.03089	1.02913	1.02688	1.02415	1.02098	1.01735	1.01331	1.00887	1.00404	0.99888	0.99339	0.9876	0.98154	0.97523	0.96873	0.96204	0.95519	0.94823	0.94116	0.93402	0.92685	0.91965	0.91246	0.9053	0.89819	0.89116	0.88421	0.87738	0.87065	0.86408	0.85765	0.8514	0.84532	0.83943	0.83372	0.82822	0.82293	0.81785	0.81298	0.80834	0.80392	0.79973	0.79576	0.79202	0.78851
	-9.83969	1.08013	1.07985	1.07905	1.07771	1.07584	1.07345	1.07056	1.06718	1.06334	1.05903	1.05432	1.0492	1.04372	1.03789	1.03175	1.02532	1.01864	1.01172	1.00463	0.99737	0.98999	0.98249	0.97493	0.96732	0.9597	0.95208	0.94449	0.93696	0.9295	0.92214	0.91491	0.9078	0.90083	0.89403	0.88741	0.88097	0.87473	0.8687	0.86287	0.85728	0.8519	0.84675	0.84184	0.83716	0.83273	0.82853	0.82457	0.82085
	-9.7896	1.1294	1.12912	1.12826	1.12684	1.12485	1.12232	1.11925	1.11566	1.11157	1.10701	1.10201	1.09658	1.09076	1.08456	1.07804	1.07122	1.06414	1.0568	1.04928	1.04158	1.03375	1.02581	1.01779	1.00972	1.00164	0.99357	0.98553	0.97755	0.96966	0.96186	0.95419	0.94667	0.93929	0.9321	0.92509	0.91827	0.91167	0.90528	0.89912	0.8932	0.88751	0.88206	0.87686	0.87191	0.86722	0.86278	0.8586	0.85466
	-9.7395	1.18108	1.18078	1.17987	1.17836	1.17626	1.17355	1.1703	1.16649	1.16215	1.15731	1.152	1.14624	1.14006	1.13349	1.12657	1.11933	1.11182	1.10404	1.09606	1.0879	1.07959	1.07117	1.06267	1.05413	1.04556	1.037	1.02848	1.02004	1.01167	1.00342	0.9953	0.98732	0.97952	0.9719	0.96447	0.95727	0.95028	0.94352	0.937	0.93074	0.92472	0.91896	0.91346	0.90823	0.90326	0.89856	0.89413	0.88997
	-9.6894	1.23526	1.23494	1.23398	1.23237	1.23012	1.22727	1.2238	1.21976	1.21516	1.21003	1.20439	1.19827	1.19171	1.18475	1.17741	1.16972	1.16175	1.15351	1.14505	1.13639	1.12758	1.11865	1.10964	1.10059	1.09151	1.08245	1.07343	1.06448	1.05561	1.04687	1.03827	1.02983	1.02157	1.01351	1.00565	0.99803	0.99063	0.98348	0.97659	0.96995	0.96359	0.9575	0.95168	0.94615	0.94089	0.93592	0.93123	0.92682
	-9.6393	1.29199	1.29166	1.29064	1.28893	1.28655	1.28351	1.27984	1.27556	1.27067	1.26522	1.25923	1.25275	1.24579	1.2384	1.23061	1.22247	1.21401	1.20528	1.1963	1.18713	1.17778	1.16833	1.15878	1.14918	1.13957	1.12996	1.12041	1.11093	1.10155	1.09229	1.08319	1.07426	1.06552	1.05698	1.04867	1.04059	1.03277	1.02521	1.01792	1.0109	1.00417	0.99773	0.99158	0.98572	0.98016	0.97491	0.96994	0.96529
	-9.5892	1.35137	1.35101	1.34992	1.34812	1.34559	1.34237	1.33848	1.33393	1.32875	1.32297	1.31662	1.30973	1.30236	1.29452	1.28627	1.27763	1.26866	1.2594	1.24989	1.24016	1.23027	1.22024	1.21013	1.19997	1.18978	1.17961	1.16949	1.15946	1.14953	1.13973	1.1301	1.12064	1.11139	1.10236	1.09357	1.08503	1.07676	1.06876	1.06104	1.05362	1.04651	1.03969	1.03319	1.027	1.02113	1.01557	1.01032	1.00539
	-9.5391	1.41344	1.41307	1.41191	1.40999	1.40732	1.4039	1.39977	1.39494	1.38945	1.38332	1.37659	1.3693	1.36147	1.35317	1.34441	1.33527	1.32576	1.31594	1.30587	1.29557	1.28509	1.27447	1.26376	1.25299	1.24221	1.23145	1.22073	1.21011	1.19959	1.18923	1.17904	1.16904	1.15925	1.1497	1.1404	1.13137	1.12263	1.11416	1.10601	1.09816	1.09064	1.08344	1.07656	1.07002	1.06381	1.05794	1.0524	1.04719
	-9.489	1.47826	1.47786	1.47664	1.4746	1.47177	1.46815	1.46377	1.45866	1.45283	1.44634	1.43921	1.43147	1.42319	1.41438	1.40512	1.39543	1.38536	1.37496	1.36429	1.35338	1.34228	1.33104	1.3197	1.3083	1.29689	1.2855	1.27417	1.26292	1.2518	1.24084	1.23006	1.21948	1.20913	1.19904	1.1892	1.17965	1.17041	1.16147	1.15286	1.14457	1.13661	1.12901	1.12174	1.11483	1.10827	1.10206	1.0962	1.0907
	-9.4389	1.54586	1.54544	1.54415	1.54198	1.53898	1.53516	1.53052	1.5251	1.51893	1.51205	1.5045	1.49631	1.48754	1.47822	1.4684	1.45814	1.44748	1.43648	1.42518	1.41363	1.40189	1.39	1.378	1.36594	1.35387	1.34181	1.32982	1.31794	1.30618	1.29459	1.2832	1.27201	1.26107	1.25041	1.24001	1.22993	1.22015	1.21072	1.20161	1.19286	1.18445	1.17642	1.16875	1.16145	1.15452	1.14797	1.14178	1.13597
	-9.3888	1.61628	1.61583	1.61445	1.61218	1.609	1.60494	1.60003	1.5943	1.58777	1.58049	1.57249	1.56384	1.55455	1.54469	1.5343	1.52344	1.51217	1.50053	1.48857	1.47636	1.46394	1.45136	1.43867	1.42593	1.41316	1.40042	1.38775	1.37518	1.36275	1.35051	1.33846	1.32665	1.3151	1.30383	1.29286	1.2822	1.27188	1.26192	1.2523	1.24306	1.23419	1.22571	1.21761	1.20991	1.20259	1.19568	1.18914	1.18302
	-9.33871	1.68951	1.68903	1.68758	1.68517	1.68181	1.67752	1.67233	1.66627	1.65936	1.65166	1.64321	1.63404	1.62422	1.6138	1.60282	1.59134	1.57942	1.56711	1.55448	1.54157	1.52844	1.51515	1.50175	1.48827	1.47479	1.46132	1.44794	1.43467	1.42154	1.40861	1.39589	1.38342	1.37122	1.35932	1.34774	1.33649	1.3256	1.31508	1.30495	1.29519	1.28584	1.27688	1.26835	1.26022	1.25251	1.2452	1.23832	1.23185
	-9.28861	1.76554	1.76503	1.7635	1.76095	1.75739	1.75286	1.74738	1.74097	1.73368	1.72554	1.71661	1.70693	1.69656	1.68554	1.67394	1.66182	1.64923	1.63623	1.62289	1.60926	1.59539	1.58135	1.5672	1.55298	1.53874	1.52453	1.5104	1.49639	1.48254	1.46889	1.45547	1.44231	1.42944	1.41689	1.40467	1.39281	1.38133	1.37023	1.35954	1.34925	1.33939	1.32997	1.32096	1.31239	1.30426	1.29657	1.28931	1.2825
	-9.23851	1.84432	1.84378	1.84217	1.83947	1.83573	1.83095	1.82515	1.81839	1.8107	1.80211	1.79268	1.78247	1.77152	1.7599	1.74766	1.73486	1.72158	1.70786	1.69378	1.6794	1.66477	1.64996	1.63503	1.62002	1.60501	1.59002	1.57512	1.56035	1.54574	1.53135	1.5172	1.50332	1.48976	1.47653	1.46365	1.45115	1.43905	1.42736	1.41609	1.40525	1.39487	1.38492	1.37544	1.36642	1.35786	1.34976	1.34212	1.33494
	-9.18841	1.9258	1.92524	1.92353	1.92069	1.91674	1.9117	1.9056	1.89847	1.89036	1.8813	1.87137	1.86059	1.84905	1.8368	1.8239	1.81041	1.7964	1.78195	1.76711	1.75195	1.73653	1.72093	1.70519	1.68938	1.67355	1.65776	1.64206	1.6265	1.61111	1.59595	1.58105	1.56643	1.55215	1.53821	1.52464	1.51149	1.49874	1.48643	1.47457	1.46316	1.45223	1.44177	1.43179	1.4223	1.41329	1.40477	1.39674	1.38919
	-9.13831	2.0099	2.0093	2.0075	2.00453	2.00036	1.99503	1.98862	1.98111	1.97256	1.96303	1.95258	1.94124	1.92909	1.91618	1.9026	1.8884	1.87366	1.85844	1.84281	1.82686	1.81063	1.7942	1.77763	1.76099	1.74432	1.72771	1.71119	1.6948	1.67861	1.66265	1.64696	1.63159	1.61655	1.60189	1.58763	1.57379	1.56038	1.54743	1.53496	1.52297	1.51147	1.50047	1.48998	1.48	1.47053	1.46158	1.45313	1.44521
	-9.08821	2.0964	2.0958	2.094	2.0908	2.0864	2.0809	2.0741	2.0662	2.0572	2.0472	2.0362	2.0243	2.0115	1.99792	1.98366	1.96874	1.95323	1.93723	1.9208	1.90402	1.88696	1.86968	1.85226	1.83476	1.81726	1.79978	1.78241	1.76518	1.74816	1.73138	1.7149	1.69874	1.68294	1.66752	1.65253	1.63799	1.6239	1.6103	1.5972	1.5846	1.57252	1.56098	1.54996	1.53948	1.52954	1.52014	1.51129	1.50297
	-9.03811	2.1854	2.1847	2.1827	2.1794	2.1748	2.1689	2.1619	2.1536	2.1441	2.1337	2.1221	2.1096	2.0962	2.082	2.0669	2.0513	2.0351	2.0182	2.00096	1.98335	1.96543	1.94729	1.929	1.91063	1.89224	1.87389	1.85565	1.83757	1.8197	1.80208	1.78477	1.76781	1.75123	1.73505	1.71931	1.70405	1.68926	1.67499	1.66123	1.64802	1.63535	1.62324	1.61168	1.60069	1.59027	1.58042	1.57114	1.56243
	-8.98801	2.2764	2.2757	2.2737	2.2702	2.2654	2.2592	2.2519	2.2432	2.2333	2.2222	2.2102	2.197	2.183	2.168	2.1523	2.1359	2.1188	2.1013	2.0832	2.0647	2.0459	2.0269	2.0078	1.98845	1.96916	1.94993	1.9308	1.91185	1.8931	1.87465	1.8565	1.8387	1.82132	1.80435	1.78786	1.77186	1.75637	1.7414	1.72699	1.71314	1.69987	1.68718	1.67508	1.66357	1.65266	1.64235	1.63264	1.62353
	-8.93791	2.3694	2.3687	2.3665	2.3629	2.3579	2.3514	2.3437	2.3347	2.3242	2.3127	2.3001	2.2863	2.2716	2.2561	2.2396	2.2224	2.2046	2.1861	2.1672	2.1478	2.1282	2.1083	2.0883	2.0681	2.0479	2.0277	2.0077	1.98788	1.96827	1.94894	1.92994	1.91131	1.89311	1.87535	1.85809	1.84134	1.82512	1.80946	1.79438	1.77989	1.76601	1.75273	1.74007	1.72804	1.71664	1.70586	1.69572	1.6862
	-8.88782	2.4641	2.4633	2.4611	2.4573	2.452	2.4454	2.4373	2.4278	2.417	2.405	2.3917	2.3774	2.3621	2.3457	2.3286	2.3106	2.292	2.2727	2.253	2.2328	2.2122	2.1914	2.1705	2.1494	2.1282	2.1072	2.0863	2.0655	2.0451	2.0248	2.00497	1.98551	1.96647	1.94791	1.92987	1.91236	1.89541	1.87905	1.86329	1.84815	1.83365	1.81978	1.80656	1.794	1.7821	1.77086	1.76029	1.75037
	-8.83772	2.5602	2.5595	2.5571	2.5532	2.5477	2.5407	2.5322	2.5224	2.5111	2.4986	2.4848	2.4699	2.4539	2.4369	2.419	2.4003	2.3808	2.3608	2.3402	2.3191	2.2977	2.2759	2.2541	2.2321	2.2101	2.1882	2.1663	2.1446	2.1233	2.1021	2.0814	2.0612	2.0413	2.0219	2.00305	1.98478	1.96711	1.95003	1.93359	1.91781	1.90268	1.88822	1.87444	1.86135	1.84896	1.83726	1.82625	1.81595
	-8.78762	2.6575	2.6567	2.6542	2.6501	2.6444	2.6371	2.6284	2.6181	2.6064	2.5934	2.5792	2.5636	2.5469	2.5292	2.5106	2.4912	2.4709	2.4501	2.4286	2.4067	2.3844	2.3618	2.339	2.3161	2.2932	2.2704	2.2476	2.225	2.2027	2.1807	2.1591	2.138	2.1173	2.0972	2.0775	2.0585	2.04	2.0223	2.00512	1.98872	1.97297	1.95793	1.9436	1.92998	1.9171	1.90494	1.89351	1.88281
	-8.73752	2.7555	2.7547	2.7521	2.7479	2.742	2.7345	2.7254	2.7147	2.7026	2.6891	2.6742	2.6581	2.6409	2.6225	2.6032	2.583	2.562	2.5403	2.518	2.4952	2.4721	2.4486	2.4249	2.4011	2.3773	2.3535	2.3299	2.3064	2.2833	2.2604	2.2379	2.2159	2.1944	2.1734	2.153	2.1333	2.1141	2.0956	2.0778	2.0607	2.0444	2.0288	2.0139	1.99976	1.98638	1.97377	1.96194	1.95087
	-8.68742	2.854	2.8531	2.8505	2.8461	2.84	2.8322	2.8229	2.8118	2.7993	2.7853	2.7699	2.7533	2.7353	2.7164	2.6964	2.6754	2.6536	2.6312	2.608	2.5844	2.5604	2.5362	2.5116	2.4869	2.4622	2.4375	2.413	2.3887	2.3646	2.3409	2.3176	2.2948	2.2724	2.2506	2.2295	2.209	2.1891	2.1699	2.1514	2.1337	2.1167	2.1006	2.0851	2.0705	2.0566	2.0437	2.0314	2.02
	-8.63732	2.9526	2.9517	2.949	2.9445	2.9381	2.9302	2.9204	2.909	2.8961	2.8816	2.8658	2.8485	2.8301	2.8105	2.7898	2.7682	2.7456	2.7224	2.6986	2.6742	2.6493	2.6241	2.5987	2.5731	2.5476	2.5221	2.4967	2.4715	2.4466	2.422	2.398	2.3742	2.3512	2.3286	2.3066	2.2854	2.2648	2.2449	2.2258	2.2075	2.1899	2.1732	2.1572	2.1421	2.1278	2.1144	2.1018	2.0901
	-8.58722	3.0509	3.05	3.0472	3.0426	3.0361	3.0278	3.0178	3.0061	2.9928	2.9779	2.9615	2.9438	2.9248	2.9046	2.8832	2.861	2.8378	2.8138	2.7892	2.764	2.7383	2.7123	2.6861	2.6597	2.6333	2.607	2.5807	2.5547	2.5289	2.5035	2.4787	2.4542	2.4303	2.407	2.3843	2.3623	2.3411	2.3205	2.3008	2.2818	2.2637	2.2465	2.23	2.2144	2.1997	2.186	2.1729	2.161
	-8.53712	3.1485	3.1477	3.1447	3.14	3.1333	3.1249	3.1146	3.1025	3.0888	3.0736	3.0567	3.0386	3.019	2.9982	2.9762	2.9534	2.9294	2.9048	2.8795	2.8535	2.8271	2.8004	2.7734	2.7462	2.719	2.6918	2.6647	2.6379	2.6114	2.5852	2.5596	2.5343	2.5097	2.4856	2.4623	2.4396	2.4177	2.3966	2.3762	2.3567	2.338	2.3203	2.3033	2.2873	2.2723	2.258	2.2448	2.2325
	-8.48702	3.2451	3.2443	3.2413	3.2364	3.2296	3.2209	3.2104	3.1981	3.184	3.1684	3.1511	3.1325	3.1124	3.0912	3.0686	3.0452	3.0206	2.9954	2.9693	2.9427	2.9155	2.8881	2.8604	2.8324	2.8045	2.7765	2.7487	2.721	2.6938	2.6669	2.6405	2.6145	2.5891	2.5644	2.5404	2.517	2.4944	2.4727	2.4518	2.4317	2.4125	2.3943	2.377	2.3606	2.3451	2.3306	2.3172	2.3047
	-8.43693	3.3406	3.3396	3.3366	3.3316	3.3247	3.3158	3.305	3.2925	3.2781	3.2622	3.2445	3.2255	3.2049	3.1831	3.1602	3.1361	3.111	3.0851	3.0585	3.0312	3.0034	2.9752	2.9468	2.9181	2.8895	2.8608	2.8323	2.8039	2.776	2.7484	2.7212	2.6946	2.6685	2.6431	2.6185	2.5945	2.5715	2.5491	2.5277	2.5071	2.4875	2.4688	2.4512	2.4344	2.4187	2.404	2.3903	2.3777
	-8.38683	3.4349	3.4339	3.4308	3.4257	3.4186	3.4096	3.3986	3.3859	3.3712	3.3549	3.337	3.3176	3.2966	3.2744	3.2509	3.2264	3.2008	3.1744	3.1472	3.1193	3.0909	3.0621	3.033	3.0038	2.9744	2.9451	2.9159	2.887	2.8583	2.8301	2.8023	2.775	2.7484	2.7224	2.6972	2.6727	2.6491	2.6263	2.6044	2.5835	2.5636	2.5446	2.5265	2.5095	2.4937	2.4789	2.4652	2.4526
	-8.33673	3.5266	3.5256	3.5225	3.5174	3.5101	3.5009	3.4898	3.4769	3.462	3.4454	3.4272	3.4074	3.3862	3.3635	3.3396	3.3146	3.2886	3.2616	3.2339	3.2056	3.1766	3.1473	3.1175	3.0877	3.0578	3.0279	2.9981	2.9685	2.9392	2.9104	2.8821	2.8543	2.827	2.8005	2.7748	2.7498	2.7257	2.7025	2.6802	2.6589	2.6386	2.6193	2.6011	2.5839	2.568	2.553	2.5393	2.5269
	-8.28663	3.6158	3.6147	3.6117	3.6064	3.5992	3.5898	3.5785	3.5654	3.5503	3.5335	3.515	3.4949	3.4733	3.4504	3.4262	3.4008	3.3744	3.347	3.3188	3.2899	3.2605	3.2307	3.2005	3.1702	3.1396	3.1092	3.0789	3.0488	3.019	2.9896	2.9607	2.9323	2.9046	2.8776	2.8514	2.826	2.8015	2.7779	2.7552	2.7336	2.713	2.6936	2.6751	2.6579	2.6418	2.627	2.6133	2.6011
	-8.23653	3.7024	3.7014	3.6982	3.693	3.6856	3.6762	3.6648	3.6515	3.6362	3.6193	3.6006	3.5802	3.5585	3.5352	3.5107	3.485	3.4582	3.4304	3.4018	3.3726	3.3428	3.3125	3.2819	3.2511	3.2201	3.1892	3.1584	3.1277	3.0975	3.0676	3.0383	3.0095	2.9814	2.9539	2.9273	2.9015	2.8767	2.8528	2.8299	2.8081	2.7873	2.7676	2.7492	2.7319	2.7159	2.7011	2.6878	2.6758
	-8.18643	3.7855	3.7845	3.7813	3.776	3.7686	3.7591	3.7476	3.7342	3.7188	3.7017	3.6828	3.6624	3.6403	3.6168	3.592	3.566	3.539	3.5109	3.4821	3.4525	3.4223	3.3916	3.3606	3.3294	3.298	3.2667	3.2355	3.2045	3.1737	3.1435	3.1137	3.0846	3.056	3.0282	3.0013	2.9752	2.9501	2.9259	2.9028	2.8807	2.8598	2.84	2.8215	2.8043	2.7883	2.7738	2.7607	2.749
	-8.13633	3.8653	3.8642	3.861	3.8556	3.8482	3.8387	3.8271	3.8136	3.7982	3.781	3.7619	3.7414	3.7191	3.6955	3.6705	3.6443	3.617	3.5887	3.5596	3.5298	3.4992	3.4683	3.437	3.4054	3.3738	3.342	3.3105	3.2792	3.2481	3.2175	3.1874	3.1579	3.1291	3.1011	3.0737	3.0475	3.0221	2.9977	2.9743	2.9522	2.9312	2.9114	2.893	2.8759	2.8601	2.8458	2.8331	2.822
	-8.08623	3.9421	3.9411	3.9378	3.9325	3.925	3.9154	3.9038	3.8903	3.8748	3.8574	3.8385	3.8177	3.7954	3.7716	3.7465	3.7202	3.6928	3.6643	3.635	3.605	3.5742	3.543	3.5115	3.4797	3.4478	3.4159	3.3841	3.3525	3.3211	3.2903	3.2599	3.2303	3.2012	3.1729	3.1455	3.1191	3.0935	3.0691	3.0458	3.0236	3.0026	2.9831	2.9647	2.9479	2.9325	2.9188	2.9067	2.8965
	-8.03613	4.0144	4.0134	4.0101	4.0048	3.9972	3.9877	3.9761	3.9625	3.947	3.9297	3.9105	3.8898	3.8675	3.8436	3.8185	3.792	3.7645	3.736	3.7065	3.6763	3.6454	3.6141	3.5824	3.5505	3.5183	3.4862	3.4542	3.4224	3.3909	3.3598	3.3293	3.2993	3.2701	3.2417	3.2142	3.1876	3.162	3.1375	3.1141	3.092	3.0712	3.0517	3.0337	3.0171	3.0022	2.9889	2.9775	2.9681
	-7.98604	4.0836	4.0826	4.0794	4.074	4.0666	4.057	4.0454	4.0319	4.0164	3.999	3.98	3.9592	3.9369	3.913	3.8879	3.8614	3.8338	3.8053	3.7758	3.7455	3.7146	3.6832	3.6513	3.6193	3.5871	3.5549	3.5227	3.4908	3.4592	3.4281	3.3975	3.3675	3.3382	3.3098	3.2822	3.2557	3.2301	3.2057	3.1825	3.1605	3.14	3.1209	3.1033	3.0874	3.0731	3.0606	3.0503	3.042
	-7.93594	4.148	4.147	4.1438	4.1384	4.131	4.1215	4.1099	4.0965	4.0809	4.0637	4.0447	4.024	4.0016	3.9779	3.9527	3.9263	3.8988	3.8701	3.8407	3.8104	3.7795	3.748	3.7163	3.6842	3.6519	3.6196	3.5874	3.5555	3.5238	3.4926	3.4621	3.432	3.4027	3.3743	3.3467	3.3202	3.2947	3.2704	3.2474	3.2257	3.2054	3.1867	3.1696	3.1541	3.1406	3.1289	3.1195	3.1126
	-7.88584	4.2091	4.208	4.2048	4.1996	4.1922	4.1827	4.1712	4.1578	4.1424	4.1252	4.1062	4.0856	4.0634	4.0398	4.0147	3.9884	3.9609	3.9323	3.903	3.8728	3.8419	3.8105	3.7788	3.7467	3.7145	3.6823	3.6501	3.6182	3.5867	3.5556	3.5249	3.495	3.4658	3.4375	3.4101	3.3837	3.3585	3.3345	3.3118	3.2905	3.2707	3.2525	3.2361	3.2214	3.2089	3.1985	3.1904	3.1852
	-7.83574	4.2661	4.265	4.2618	4.2566	4.2492	4.2399	4.2285	4.2151	4.1999	4.1828	4.164	4.1435	4.1214	4.0978	4.073	4.0468	4.0194	3.991	3.9618	3.9317	3.901	3.8697	3.8381	3.8061	3.774	3.742	3.7099	3.6782	3.6467	3.6157	3.5852	3.5554	3.5265	3.4984	3.4711	3.4451	3.4202	3.3965	3.3744	3.3535	3.3343	3.3168	3.3012	3.2876	3.2762	3.2672	3.2608	3.2576
	-7.78564	4.3186	4.3175	4.3145	4.3093	4.3019	4.2926	4.2814	4.2681	4.253	4.2361	4.2174	4.197	4.1752	4.1518	4.1271	4.101	4.0738	4.0457	4.0166	3.9867	3.9562	3.9251	3.8937	3.8619	3.8299	3.7981	3.7662	3.7346	3.7034	3.6725	3.6423	3.6127	3.584	3.5561	3.5293	3.5035	3.479	3.4558	3.4341	3.4139	3.3954	3.3787	3.364	3.3516	3.3414	3.334	3.3295	3.3284
	-7.73554	4.3677	4.3667	4.3635	4.3583	4.3512	4.342	4.3308	4.3177	4.3027	4.286	4.2675	4.2473	4.2256	4.2025	4.178	4.1522	4.1253	4.0974	4.0686	4.0389	4.0086	3.9778	3.9466	3.915	3.8833	3.8517	3.8201	3.7888	3.7578	3.7272	3.6973	3.6681	3.6397	3.6122	3.5858	3.5605	3.5365	3.514	3.4929	3.4735	3.4559	3.4402	3.4268	3.4158	3.4072	3.4018	3.3997	3.4015
	-7.68544	4.4122	4.4112	4.4082	4.4031	4.3959	4.3869	4.3758	4.3629	4.3481	4.3316	4.3133	4.2934	4.2719	4.249	4.2247	4.1992	4.1726	4.145	4.1163	4.087	4.0571	4.0264	3.9955	3.9643	3.933	3.9015	3.8703	3.8392	3.8086	3.7785	3.7489	3.72	3.692	3.665	3.639	3.6144	3.591	3.5691	3.5488	3.5303	3.5137	3.4991	3.487	3.4774	3.4708	3.4675	3.468	3.4729
	-7.63534	4.4534	4.4524	4.4494	4.4443	4.4373	4.4284	4.4175	4.4047	4.3901	4.3737	4.3557	4.336	4.3149	4.2922	4.2683	4.2431	4.2168	4.1894	4.1612	4.1322	4.1025	4.0723	4.0418	4.0109	3.9799	3.9489	3.918	3.8874	3.8572	3.8273	3.7982	3.7699	3.7425	3.716	3.6907	3.6667	3.644	3.6229	3.6036	3.5861	3.5707	3.5576	3.547	3.5395	3.535	3.5344	3.538	3.5469
	-7.58524	4.4908	4.4898	4.4868	4.4819	4.4749	4.4662	4.4553	4.4428	4.4284	4.4123	4.3945	4.3751	4.3542	4.332	4.3083	4.2834	4.2575	4.2305	4.2026	4.174	4.1447	4.1149	4.0847	4.0543	4.0236	3.9931	3.9627	3.9325	3.9027	3.8735	3.8449	3.8171	3.7902	3.7644	3.7398	3.7165	3.6947	3.6746	3.6563	3.64	3.6261	3.6146	3.6059	3.6004	3.5986	3.601	3.6083	3.6217
	-7.53515	4.5242	4.5232	4.5204	4.5155	4.5087	4.5	4.4893	4.477	4.4628	4.4469	4.4294	4.4104	4.3898	4.3678	4.3445	4.3199	4.2943	4.2678	4.2403	4.2121	4.1832	4.1539	4.1241	4.0941	4.0639	4.0339	4.0039	3.9742	3.945	3.9163	3.8883	3.8612	3.835	3.8099	3.786	3.7636	3.7427	3.7236	3.7065	3.6916	3.6791	3.6694	3.6628	3.6597	3.6608	3.6666	3.6782	3.6966
	-7.48505	4.5546	4.5537	4.5508	4.546	4.5393	4.5308	4.5203	4.5082	4.4942	4.4786	4.4613	4.4425	4.4223	4.4007	4.3777	4.3537	4.3285	4.3022	4.2752	4.2474	4.219	4.1901	4.1609	4.1314	4.1018	4.0722	4.0428	4.0138	3.985	3.957	3.9296	3.9032	3.8777	3.8535	3.8306	3.8092	3.7894	3.7715	3.7558	3.7424	3.7318	3.7241	3.72	3.7198	3.7242	3.7342	3.7508	3.7756
	-7.43495	4.5818	4.5809	4.578	4.5733	4.5667	4.5584	4.5481	4.5361	4.5224	4.507	4.4902	4.4716	4.4518	4.4305	4.4079	4.3843	4.3594	4.3337	4.3071	4.2798	4.2518	4.2235	4.1947	4.1658	4.1367	4.1077	4.0789	4.0504	4.0224	3.9951	3.9685	3.9428	3.9182	3.8949	3.873	3.8526	3.8342	3.8176	3.8034	3.7919	3.7833	3.7779	3.7765	3.7796	3.788	3.8027	3.8251	3.8572
	-7.38485	4.6055	4.6045	4.6018	4.5972	4.5907	4.5824	4.5723	4.5606	4.5472	4.532	4.5154	4.4972	4.4777	4.4567	4.4346	4.4114	4.3869	4.3617	4.3356	4.3087	4.2813	4.2535	4.2252	4.1968	4.1683	4.14	4.1117	4.084	4.0567	4.0301	4.0042	3.9794	3.9556	3.9333	3.9125	3.8933	3.8761	3.8611	3.8486	3.8389	3.8325	3.8297	3.8313	3.8379	3.8507	3.8708	3.8998	3.9402
	-7.33475	4.6268	4.626	4.6232	4.6187	4.6123	4.6041	4.5943	4.5828	4.5695	4.5547	4.5384	4.5206	4.5014	4.4808	4.4591	4.4362	4.4123	4.3874	4.3619	4.3355	4.3086	4.2813	4.2537	4.2259	4.198	4.1703	4.1428	4.1157	4.0892	4.0634	4.0385	4.0145	3.9918	3.9705	3.9509	3.9331	3.9174	3.9042	3.8936	3.8861	3.8823	3.8825	3.8876	3.8986	3.9165	3.9429	3.98	4.0307
	-7.28465	4.6455	4.6445	4.6419	4.6374	4.6313	4.6232	4.6136	4.6023	4.5893	4.5747	4.5587	4.5411	4.5223	4.5021	4.4808	4.4584	4.4349	4.4106	4.3854	4.3596	4.3332	4.3065	4.2795	4.2523	4.2251	4.1981	4.1713	4.1449	4.1192	4.0943	4.0702	4.0473	4.0258	4.0057	3.9873	3.971	3.957	3.9455	3.9371	3.9321	3.931	3.9347	3.9439	3.9597	3.9834	4.0173	4.0637	4.1263
	-7.23455	4.6615	4.6605	4.6579	4.6536	4.6475	4.6396	4.6301	4.6189	4.6063	4.5919	4.5763	4.5591	4.5406	4.5207	4.4998	4.4778	4.4548	4.4309	4.4063	4.381	4.3553	4.329	4.3026	4.2761	4.2495	4.2232	4.1972	4.1717	4.1468	4.1227	4.0996	4.0778	4.0574	4.0385	4.0216	4.0069	3.9946	3.9851	3.9789	3.9766	3.9786	3.986	3.9995	4.0207	4.0512	4.0933	4.1504	4.2271
	-7.18445	4.6754	4.6746	4.672	4.6677	4.6616	4.6539	4.6446	4.6338	4.6212	4.6072	4.5918	4.5749	4.5567	4.5374	4.5168	4.4952	4.4727	4.4493	4.4252	4.4005	4.3752	4.3496	4.3238	4.2979	4.2721	4.2464	4.2212	4.1965	4.1726	4.1494	4.1275	4.1068	4.0875	4.0701	4.0547	4.0416	4.0313	4.0241	4.0205	4.0211	4.0268	4.0382	4.0569	4.0843	4.1226	4.1746	4.2445	4.3381
	-7.13435	4.6878	4.687	4.6845	4.6802	4.6743	4.6668	4.6577	4.6469	4.6346	4.6209	4.6057	4.5891	4.5714	4.5523	4.5322	4.511	4.489	4.4661	4.4424	4.4182	4.3936	4.3687	4.3435	4.3182	4.2932	4.2683	4.2439	4.22	4.197	4.1749	4.1541	4.1346	4.1167	4.1008	4.0871	4.076	4.0677	4.063	4.0624	4.0663	4.076	4.0924	4.1168	4.1515	4.1989	4.2626	4.3478	4.4621
	-7.08426	4.6983	4.6974	4.6949	4.6908	4.685	4.6776	4.6686	4.6581	4.646	4.6325	4.6176	4.6014	4.5839	4.5653	4.5456	4.5247	4.5032	4.4807	4.4576	4.434	4.4098	4.3855	4.3609	4.3365	4.3121	4.288	4.2644	4.2415	4.2194	4.1984	4.1787	4.1605	4.144	4.1297	4.1178	4.1087	4.1028	4.1007	4.1031	4.1108	4.1248	4.1465	4.1775	4.2203	4.278	4.3551	4.4582	4.5969
	-7.03416	4.7071	4.7063	4.7039	4.6998	4.6941	4.6868	4.6781	4.6677	4.6558	4.6426	4.628	4.6121	4.5949	4.5766	4.5573	4.537	4.5157	4.4938	4.4712	4.4481	4.4245	4.4008	4.3769	4.3531	4.3295	4.3062	4.2834	4.2615	4.2404	4.2205	4.202	4.1851	4.1702	4.1575	4.1476	4.1405	4.1372	4.138	4.1439	4.1556	4.1745	4.2021	4.2406	4.2926	4.3623	4.4552	4.5794	4.7479
	-6.98406	4.7153	4.7145	4.7121	4.7082	4.7025	4.6954	4.6867	4.6765	4.6649	4.6519	4.6375	4.6219	4.6051	4.5871	4.5681	4.5482	4.5275	4.506	4.4839	4.4613	4.4384	4.4153	4.392	4.369	4.346	4.3237	4.3018	4.2808	4.2608	4.2421	4.2249	4.2095	4.1962	4.1853	4.1774	4.1729	4.1723	4.1764	4.1862	4.2026	4.227	4.2616	4.3086	4.3717	4.4556	4.5674	4.7177	4.9231
	-6.93396	4.7226	4.7218	4.7195	4.7155	4.71	4.7029	4.6944	4.6844	4.673	4.6602	4.6461	4.6307	4.6142	4.5966	4.5779	4.5584	4.5381	4.5171	4.4955	4.4734	4.4511	4.4286	4.406	4.3836	4.3615	4.34	4.3191	4.2991	4.2802	4.2627	4.2469	4.233	4.2215	4.2127	4.207	4.205	4.2075	4.2152	4.2291	4.2506	4.2813	4.3236	4.3805	4.456	4.5566	4.6908	4.8724	5.123
	-6.88386	4.7289	4.7281	4.7259	4.722	4.7166	4.7096	4.7013	4.6914	4.6802	4.6676	4.6537	4.6386	4.6224	4.605	4.5868	4.5677	4.5478	4.5272	4.506	4.4845	4.4628	4.4409	4.419	4.3973	4.376	4.3552	4.3353	4.3164	4.2987	4.2825	4.2681	4.2558	4.2461	4.2393	4.236	4.2369	4.2427	4.2542	4.2728	4.3	4.3377	4.3886	4.4565	4.5466	4.6664	4.8271	5.0463	5.3528
	-6.83376	4.7351	4.7343	4.7321	4.7282	4.7228	4.7161	4.7078	4.6981	4.687	4.6746	4.661	4.6462	4.6302	4.6132	4.5953	4.5765	4.557	4.5369	4.5162	4.4952	4.474	4.4527	4.4315	4.4106	4.3901	4.3702	4.3513	4.3334	4.3169	4.302	4.2891	4.2786	4.2709	4.2664	4.2657	4.2697	4.279	4.2949	4.3186	4.3522	4.3978	4.4588	4.5396	4.6466	4.7894	4.9822	5.248	5.6253
	-6.78366	4.7412	4.7405	4.7382	4.7344	4.7292	4.7225	4.7143	4.7047	4.6939	4.6816	4.6682	4.6536	4.638	4.6213	4.6036	4.5852	4.5661	4.5465	4.5262	4.5058	4.4851	4.4644	4.4439	4.4238	4.4041	4.3852	4.3672	4.3505	4.3353	4.3218	4.3106	4.3019	4.2963	4.2942	4.2965	4.3037	4.3171	4.3378	4.3675	4.4081	4.4628	4.5353	4.6311	4.7582	4.9285	5.1604	5.4843	5.9521
	-6.73356	4.7474	4.7466	4.7444	4.7407	4.7355	4.7288	4.7209	4.7114	4.7007	4.6887	4.6754	4.6611	4.6456	4.6293	4.612	4.5939	4.5752	4.5559	4.5362	4.5163	4.4961	4.476	4.4563	4.4368	4.418	4.4	4.3831	4.3676	4.3536	4.3417	4.3323	4.3255	4.3221	4.3227	4.328	4.339	4.3567	4.3828	4.4188	4.4676	4.5325	4.6182	4.7314	4.882	5.0851	5.3647	5.7608	6.3449
	-6.68346	4.7537	4.7529	4.7507	4.747	4.7419	4.7353	4.7274	4.7181	4.7076	4.6957	4.6827	4.6686	4.6533	4.6372	4.6202	4.6025	4.5841	4.5653	4.546	4.5266	4.507	4.4876	4.4685	4.4497	4.4318	4.4148	4.399	4.3846	4.3721	4.3618	4.3541	4.3494	4.3485	4.3519	4.3605	4.3756	4.3981	4.4299	4.4733	4.531	4.6075	4.7082	4.8416	5.0198	5.2622	5.6	6.0868	6.822
	-6.63337	4.7605	4.7598	4.7577	4.7541	4.749	4.7425	4.7347	4.7254	4.715	4.7034	4.6905	4.6765	4.6616	4.6457	4.629	4.6116	4.5936	4.5751	4.5563	4.5374	4.5184	4.4996	4.4811	4.4633	4.4463	4.4302	4.4155	4.4025	4.3915	4.3827	4.377	4.3746	4.3763	4.3828	4.3951	4.4144	4.4424	4.4808	4.5323	4.6004	4.6903	4.8086	4.9657	5.1772	5.4676	5.8781	6.4819	7.4187
	-6.58327	4.7684	4.7676	4.7654	4.7619	4.7569	4.7505	4.7428	4.7337	4.7233	4.7118	4.6991	4.6853	4.6706	4.655	4.6385	4.6215	4.6038	4.5858	4.5675	4.5489	4.5305	4.5124	4.4947	4.4776	4.4615	4.4466	4.433	4.4213	4.4119	4.405	4.4013	4.4013	4.4059	4.4159	4.4322	4.4564	4.4903	4.5361	4.5969	4.6769	4.782	4.9209	5.1063	5.3578	5.7073	6.2096	6.9653	8.1752
	-6.53317	4.7769	4.7763	4.7741	4.7706	4.7656	4.7593	4.7517	4.7427	4.7324	4.7211	4.7084	4.6949	4.6804	4.665	4.6489	4.6321	4.6148	4.5971	4.5792	4.5613	4.5435	4.5259	4.5089	4.4928	4.4775	4.4637	4.4514	4.4411	4.4333	4.4283	4.4269	4.4295	4.4371	4.4507	4.4716	4.5011	4.5416	4.5956	4.6669	4.7602	4.8832	5.046	5.2646	5.5643	5.9865	6.6049	7.5595	9.1438
	-6.48307	4.7867	4.7859	4.7839	4.7803	4.7754	4.7691	4.7615	4.7526	4.7425	4.7312	4.7189	4.7054	4.6911	4.676	4.6601	4.6436	4.6267	4.6094	4.5919	4.5744	4.5572	4.5403	4.5241	4.5087	4.4945	4.4817	4.4708	4.462	4.4559	4.453	4.4539	4.4594	4.4704	4.488	4.5136	4.5492	4.597	4.6602	4.7432	4.852	4.9954	5.1863	5.4447	5.8028	6.3155	7.0829	8.3028	10.4127
	-6.43297	4.7977	4.7969	4.7949	4.7914	4.7865	4.7802	4.7727	4.7639	4.7539	4.7428	4.7305	4.7173	4.703	4.6881	4.6725	4.6563	4.6397	4.6228	4.6058	4.5889	4.5722	4.556	4.5406	4.5261	4.5128	4.5013	4.4918	4.4845	4.4803	4.4796	4.4831	4.4917	4.5063	4.5284	4.5594	4.6016	4.6576	4.7313	4.8278	4.9544	5.1218	5.346	5.6522	6.0824	6.7096	7.6716	9.2534	12.1212
	-6.38287	4.8103	4.8095	4.8075	4.8039	4.7991	4.793	4.7854	4.7768	4.7668	4.7557	4.7436	4.7306	4.7166	4.7019	4.6864	4.6705	4.6542	4.6378	4.6212	4.6048	4.5887	4.5732	4.5585	4.545	4.5329	4.5227	4.5145	4.5091	4.5069	4.5085	4.5149	4.5267	4.5455	4.5724	4.6094	4.659	4.7243	4.81	4.922	5.0693	5.2648	5.5288	5.8934	6.4133	7.1869	8.4068	10.4911	14.476
	-6.33277	4.8243	4.8236	4.8216	4.818	4.8132	4.8072	4.7997	4.791	4.7811	4.7702	4.7582	4.7452	4.7315	4.7169	4.7018	4.6862	4.6703	4.6541	4.638	4.6221	4.6067	4.5919	4.5781	4.5655	4.5546	4.5456	4.5391	4.5355	4.5354	4.5396	4.549	4.5645	4.5877	4.62	4.6636	4.7216	4.7974	4.8966	5.0263	5.1975	5.4263	5.7378	6.1735	6.8054	7.7676	9.3333	12.1263	17.7846
	-6.28267	4.8399	4.8392	4.8371	4.8337	4.8289	4.8228	4.8155	4.8068	4.797	4.7862	4.7742	4.7615	4.7479	4.7335	4.7186	4.7032	4.6876	4.6719	4.6563	4.641	4.6261	4.6121	4.5991	4.5876	4.5778	4.5703	4.5654	4.5638	4.5661	4.5731	4.5858	4.6053	4.6333	4.6715	4.7226	4.7897	4.8775	4.992	5.1423	5.3414	5.6093	5.9781	6.5013	7.2748	8.4835	10.521	14.3342	22.534
	-6.23257	4.8572	4.8566	4.8544	4.851	4.8463	4.8402	4.8329	4.8243	4.8147	4.8039	4.7921	4.7794	4.7659	4.7518	4.7371	4.722	4.7067	4.6914	4.6762	4.6614	4.6473	4.6341	4.6221	4.6116	4.6031	4.5971	4.594	4.5945	4.5993	4.6093	4.6256	4.6496	4.6829	4.7278	4.7871	4.8648	4.966	5.0982	5.2723	5.5043	5.8191	6.2575	6.8898	7.8448	9.3813	12.0756	17.3865	29.396
	-6.18248	4.8766	4.8759	4.8739	4.8704	4.8657	4.8596	4.8524	4.8438	4.8342	4.8234	4.8118	4.7992	4.7859	4.772	4.7575	4.7427	4.7278	4.7129	4.6982	4.684	4.6706	4.6582	4.6471	4.6379	4.6307	4.6263	4.6252	4.628	4.6355	4.6489	4.6691	4.698	4.7372	4.7896	4.8582	4.9478	5.0644	5.2172	5.4191	5.69	6.0613	6.5854	7.355	8.5459	10.5251	14.1495	21.674	38.891
	-6.13238	4.8981	4.8974	4.8954	4.892	4.8873	4.8812	4.874	4.8655	4.8559	4.8453	4.8337	4.8213	4.8081	4.7943	4.7801	4.7657	4.7511	4.7365	4.7224	4.7088	4.6961	4.6845	4.6745	4.6665	4.6609	4.6582	4.6591	4.6644	4.675	4.6919	4.7166	4.7508	4.7968	4.8574	4.9366	5.0396	5.174	5.3504	5.5849	5.902	6.3418	6.9718	7.9156	9.4159	12.0003	16.9546	27.678	49.996
	-6.08228	4.9219	4.9213	4.9193	4.9159	4.9111	4.9051	4.8979	4.8895	4.8799	4.8693	4.8579	4.8455	4.8325	4.8189	4.8049	4.7907	4.7765	4.7625	4.7488	4.7359	4.7239	4.7133	4.7044	4.6977	4.6936	4.6928	4.696	4.704	4.7178	4.7388	4.7683	4.8085	4.8618	4.9317	5.0227	5.1411	5.2958	5.4997	5.7725	6.1448	6.6678	7.4297	8.5967	10.508	13.9307	20.792	35.767	57.836
	-6.03218	4.9484	4.9478	4.9458	4.9424	4.9376	4.9316	4.9244	4.916	4.9065	4.896	4.8846	4.8724	4.8595	4.8461	4.8323	4.8185	4.8045	4.7909	4.7779	4.7656	4.7545	4.7448	4.7372	4.7318	4.7295	4.7307	4.7363	4.7474	4.7647	4.79	4.8249	4.8716	4.9332	5.0136	5.1181	5.254	5.4322	5.6683	5.9865	6.4255	7.0506	7.9787	9.4362	11.9019	16.5002	26.05	45.311	55.969
	-5.98208	4.9779	4.9773	4.9752	4.9719	4.9671	4.9611	4.9539	4.9455	4.9361	4.9256	4.9143	4.9022	4.8894	4.8762	4.8628	4.8492	4.8356	4.8225	4.81	4.7985	4.7882	4.7796	4.7732	4.7694	4.7689	4.7723	4.7807	4.7948	4.8163	4.8464	4.8872	4.9414	5.0123	5.1045	5.2243	5.3806	5.586	5.86	6.2324	6.7524	7.5045	8.6448	10.4843	13.7069	19.9547	33.002	52.952	45.747
	-5.93198	5.0106	5.01	5.008	5.0046	4.9998	4.9938	4.9866	4.9783	4.9688	4.9584	4.9471	4.9351	4.9226	4.9096	4.8962	4.883	4.8699	4.8573	4.8455	4.8346	4.8253	4.8178	4.8128	4.8107	4.8121	4.818	4.8293	4.8471	4.8728	4.9083	4.9558	5.0182	5.0997	5.2054	5.3428	5.5223	5.7597	6.0784	6.516	7.1352	8.0462	9.4591	11.8067	16.0684	24.576	41.194	53.445	34.287
	-5.88188	5.0466	5.046	5.0439	5.0405	5.0358	5.0298	5.0226	5.0143	5.0049	4.9945	4.9833	4.9714	4.959	4.9461	4.9331	4.9202	4.9076	4.8954	4.8842	4.8743	4.8659	4.8597	4.8561	4.8558	4.8595	4.868	4.8825	4.9042	4.9348	4.9762	5.0311	5.1029	5.1962	5.3172	5.4747	5.6814	5.956	6.3279	6.8441	7.5852	8.6967	10.4635	13.4914	19.1739	30.554	48.346	46.13	25.326
	-5.83178	5.0862	5.0855	5.0834	5.08	5.0753	5.0694	5.0621	5.0538	5.0444	5.0341	5.0229	5.0112	4.9988	4.9863	4.9735	4.9609	4.9488	4.9372	4.9267	4.9177	4.9104	4.9054	4.9035	4.9051	4.9112	4.9227	4.9407	4.9668	5.0027	5.0507	5.1139	5.1962	5.3029	5.4413	5.6221	5.8602	6.1788	6.6142	7.226	8.1183	9.485	11.7156	15.6599	23.244	37.603	50.479	36.021	19.087
	-5.78168	5.1295	5.1288	5.1268	5.1234	5.1186	5.1127	5.1055	5.0971	5.0877	5.0774	5.0664	5.0547	5.0426	5.0302	5.0178	5.0056	4.9939	4.9829	4.9732	4.9651	4.9589	4.9555	4.9553	4.9591	4.9678	4.9824	5.0045	5.0353	5.0772	5.1327	5.2052	5.2993	5.4214	5.5799	5.7874	6.0624	6.4332	6.9449	7.674	8.756	10.4508	13.2945	18.4687	28.432	44.174	45.795	27.186	14.844
	-5.73159	5.1767	5.1761	5.174	5.1705	5.1658	5.1598	5.1526	5.1443	5.1349	5.1247	5.1138	5.1022	5.0902	5.0781	5.066	5.0542	5.0429	5.0327	5.0238	5.0167	5.0119	5.01	5.0118	5.0179	5.0295	5.0478	5.074	5.1103	5.1588	5.2226	5.3057	5.4133	5.5528	5.7345	5.9732	6.2915	6.7245	7.3288	8.2024	9.524	11.6437	15.2986	22.082	34.524	47.258	37.313	20.663	11.9322
	-5.68149	5.2271	5.2264	5.2244	5.221	5.2162	5.2101	5.2029	5.1947	5.1854	5.1752	5.1643	5.1529	5.1411	5.1293	5.1175	5.1061	5.0955	5.086	5.078	5.0721	5.0687	5.0686	5.0725	5.0812	5.096	5.1181	5.1493	5.1915	5.2475	5.3206	5.4156	5.5384	5.6979	5.9062	6.1813	6.5506	7.0577	7.7743	8.827	10.452	13.1225	17.8396	26.589	40.422	44.752	28.94	16.1031	9.8908
	-5.63139	5.2851	5.2844	5.2823	5.2789	5.2742	5.2682	5.261	5.2528	5.2435	5.2334	5.2227	5.2115	5.2	5.1885	5.1772	5.1664	5.1565	5.1479	5.141	5.1364	5.1347	5.1366	5.1428	5.1546	5.1731	5.1997	5.2363	5.2854	5.3499	5.4338	5.5424	5.6829	5.8655	6.1049	6.4228	6.853	7.4494	8.304	9.5805	11.5922	14.9748	21.039	31.805	43.873	38.059	22.318	12.9361	8.4315
	-5.58129	5.3548	5.3541	5.352	5.3486	5.3439	5.3378	5.3306	5.3223	5.3132	5.3031	5.2926	5.2815	5.2702	5.259	5.248	5.2377	5.2285	5.2208	5.215	5.2118	5.2117	5.2158	5.2248	5.2398	5.2622	5.2938	5.3366	5.3933	5.4675	5.5637	5.6879	5.849	6.0588	6.3351	6.7045	7.2085	7.9156	8.9432	10.5064	13.0224	17.3374	25.045	37.082	42.984	30.371	17.4323	10.6608	7.3362
	-5.53119	5.4247	5.424	5.4219	5.4185	5.4137	5.4076	5.4005	5.3923	5.383	5.3731	5.3626	5.3517	5.3406	5.3297	5.3192	5.3095	5.3011	5.2943	5.2897	5.288	5.2899	5.2962	5.3081	5.3267	5.3535	5.3906	5.4402	5.5056	5.5905	5.7004	5.8424	6.0268	6.2678	6.5869	7.0165	7.6085	8.4491	9.69	11.6133	14.7716	20.252	29.652	40.717	38.05	23.783	13.9585	9.0166	6.5076
	-5.48109	5.5003	5.4997	5.4975	5.4941	5.4892	5.4832	5.4761	5.4678	5.4587	5.4489	5.4384	5.4277	5.417	5.4064	5.3964	5.3874	5.3798	5.3741	5.3709	5.3709	5.3749	5.384	5.399	5.4217	5.4535	5.4967	5.5541	5.629	5.7262	5.8518	6.0143	6.2256	6.503	6.8723	7.3736	8.0717	9.0761	10.5828	12.9611	16.9303	23.777	34.299	40.95	31.399	18.741	11.4741	7.8044	5.8715
	-5.43099	5.5825	5.5817	5.5797	5.5762	5.5714	5.5654	5.5582	5.55	5.5409	5.5312	5.5209	5.5104	5.5	5.4899	5.4805	5.4722	5.4655	5.4611	5.4594	5.4613	5.4678	5.4797	5.4985	5.5256	5.563	5.6132	5.6793	5.7652	5.8763	6.0198	6.2058	6.4484	6.7684	7.1972	7.7843	8.611	9.817	11.6557	14.6066	19.569	27.804	37.792	37.514	25.11	15.0432	9.6676	6.8899	5.3729
	-5.38089	5.6708	5.6701	5.668	5.6645	5.6597	5.6537	5.6466	5.6384	5.6294	5.6198	5.6097	5.5994	5.5893	5.5798	5.5709	5.5636	5.558	5.5549	5.555	5.559	5.568	5.5833	5.6062	5.6383	5.682	5.7401	5.8161	5.9144	6.0416	6.2057	6.4188	6.6979	7.0679	7.5673	8.2577	9.241	10.6959	12.949	16.61	22.714	31.897	38.709	31.965	20.0085	12.3476	8.3261	6.1841	4.9738
	-5.33079	5.7929	5.7923	5.7901	5.7866	5.7818	5.7756	5.7684	5.7603	5.7513	5.7416	5.7316	5.7216	5.7118	5.7026	5.6945	5.6878	5.6833	5.6815	5.6834	5.6897	5.7016	5.7203	5.7477	5.7854	5.8362	5.903	5.9901	6.1027	6.2481	6.4361	6.681	7.0028	7.4322	8.0164	8.832	10.0079	11.7722	14.5409	19.0577	26.305	35.199	36.521	26.171	16.1353	10.3707	7.3162	5.6366	4.6576
	-5.2807	5.8617	5.8609	5.8589	5.8554	5.8506	5.8446	5.8375	5.8296	5.8209	5.8116	5.8021	5.7926	5.7835	5.7751	5.768	5.7627	5.7598	5.76	5.7643	5.7736	5.7891	5.8123	5.8451	5.8895	5.9484	6.0256	6.1255	6.2545	6.4209	6.6364	6.9178	7.2895	7.7883	8.4728	9.4383	10.8474	12.9889	16.3793	21.846	29.86	36.423	32.008	21.128	13.2392	8.8868	6.5276	5.1881	4.3844
	-5.2306	5.9945	5.9939	5.9917	5.9883	5.9835	5.9776	5.9706	5.9627	5.954	5.9451	5.9358	5.9267	5.9181	5.9105	5.9044	5.9003	5.899	5.9011	5.9078	5.9201	5.9395	5.9674	6.0061	6.0579	6.1261	6.2147	6.3293	6.4771	6.6678	6.9154	7.2398	7.6706	8.2528	9.0588	10.2073	11.9033	14.5066	18.628	25.016	32.832	35.089	26.826	17.1585	11.1014	7.7776	5.9266	4.8441	4.1774
	-5.1805	6.1241	6.1234	6.1213	6.1179	6.1132	6.1072	6.1003	6.0926	6.0842	6.0754	6.0666	6.0579	6.05	6.0433	6.0384	6.0357	6.0362	6.0406	6.0502	6.0661	6.0897	6.123	6.1684	6.2286	6.3072	6.4091	6.5405	6.7098	6.9287	7.2135	7.5881	8.0884	8.7697	9.7211	11.0908	13.1335	16.2848	21.198	28.183	34.231	31.587	22.036	14.1324	9.4969	6.9217	5.4467	4.5598	4.0004
	-5.1304	6.2629	6.2622	6.2601	6.2567	6.252	6.2462	6.2395	6.2319	6.2238	6.2153	6.2069	6.1989	6.1918	6.1861	6.1824	6.1815	6.184	6.191	6.2038	6.2236	6.2522	6.2917	6.3447	6.4144	6.505	6.622	6.7726	6.9667	7.2181	7.5463	7.9799	8.5624	9.3617	10.4876	12.1234	14.5797	18.3536	23.998	30.808	33.484	27.098	18.0744	11.8475	8.277	6.2526	5.0605	4.3253	3.8513
	-5.0803	6.413	6.4124	6.4103	6.4069	6.4023	6.3967	6.39	6.3827	6.3749	6.3668	6.359	6.3518	6.3455	6.341	6.3389	6.3398	6.3447	6.3547	6.371	6.3954	6.4297	6.4762	6.5379	6.6184	6.7226	6.8569	7.0297	7.2526	7.5417	7.9205	8.4235	9.1033	10.043	11.3776	13.3305	16.2661	20.69	26.773	32.183	30.781	22.657	14.9615	10.1168	7.3369	5.7228	4.747	4.1309	3.7258
	-5.0302	6.5759	6.5752	6.5732	6.5699	6.5654	6.5599	6.5535	6.5464	6.5389	6.5313	6.5242	6.5178	6.5127	6.5096	6.5091	6.5122	6.5198	6.5331	6.5537	6.5833	6.6239	6.6784	6.7499	6.8429	6.9628	7.117	7.3153	7.5714	7.9044	8.3424	8.9269	9.7218	10.8283	12.4101	14.7327	18.1949	23.186	29.066	31.792	26.968	18.8054	12.5664	8.7948	6.6032	5.2987	4.4907	3.9693	3.6202
	-4.9801	6.7525	6.7518	6.7498	6.7466	6.7422	6.7369	6.7307	6.724	6.717	6.7101	6.7037	6.6982	6.6945	6.6929	6.6944	6.7	6.7107	6.7279	6.7533	6.7887	6.8368	6.9003	6.9831	7.0903	7.2281	7.4052	7.6329	7.9274	8.3116	8.8187	9.4989	10.4293	11.7322	13.6024	16.3403	20.326	25.604	30.313	29.692	22.953	15.6819	10.7313	7.7741	6.0235	4.956	4.2795	3.8342	3.531
	-4.93	6.944	6.9433	6.9414	6.9383	6.9341	6.929	6.9231	6.9168	6.9104	6.9042	6.8987	6.8944	6.8922	6.8924	6.8963	6.9047	6.9189	6.9406	6.9714	7.0136	7.0699	7.1439	7.2397	7.3631	7.5214	7.7248	7.9864	8.3255	8.769	9.3568	10.149	11.2381	12.7693	14.9664	18.1413	22.544	27.566	30.099	26.488	19.3076	13.225	9.3186	6.9761	5.56	4.6764	4.1044	3.721	3.4557
	-4.8799	7.1515	7.1508	7.149	7.1461	7.1421	7.1373	7.1318	7.126	7.1202	7.1149	7.1105	7.1077	7.107	7.1095	7.116	7.1277	7.1461	7.1728	7.2098	7.2597	7.3256	7.4112	7.5219	7.664	7.8459	8.0793	8.3803	8.7708	9.2833	9.9649	10.8873	12.16	13.9507	16.5015	20.082	24.633	28.627	28.428	22.926	16.2479	11.3128	8.2215	6.3449	5.1858	4.4466	3.9587	3.626	3.3922
	-4.82981	7.376	7.3755	7.3738	7.371	7.3672	7.3628	7.3578	7.3526	7.3477	7.3434	7.3402	7.339	7.3404	7.3454	7.355	7.3705	7.3936	7.4261	7.4702	7.5289	7.6057	7.7049	7.8325	7.9958	8.2048	8.473	8.8189	9.2689	9.861	10.6511	11.7232	13.2042	15.279	18.1808	22.041	26.27	28.462	25.726	19.5485	13.7813	9.8256	7.3615	5.8408	4.8815	4.257	3.8372	3.5465	3.3393
	-4.77971	7.6186	7.618	7.6164	7.6138	7.6104	7.6064	7.6021	7.5977	7.5937	7.5906	7.589	7.5897	7.5935	7.6012	7.6144	7.6344	7.6628	7.7019	7.7541	7.8229	7.9121	8.0267	8.1736	8.3613	8.6012	8.9092	9.3068	9.8251	10.5085	11.4223	12.6637	14.3733	16.7392	19.9346	23.813	27.104	27.063	22.597	16.6209	11.8299	8.664	6.6812	5.435	4.6326	4.1001	3.7362	3.4802	3.2954
	-4.72961	7.8793	7.8788	7.8774	7.8751	7.8721	7.8687	7.865	7.8615	7.8587	7.8571	7.8573	7.8601	7.8666	7.8778	7.8951	7.92	7.9546	8.0013	8.0629	8.143	8.2463	8.3787	8.5475	8.7628	9.038	9.3913	9.8479	10.4438	11.2306	12.2834	13.7101	15.6579	18.2891	21.636	25.127	26.897	24.757	19.5267	14.2037	10.2945	7.7499	6.1379	5.1055	4.4276	3.9699	3.6518	3.4251	3.2593
	-4.67951	8.1583	8.1579	8.1566	8.1546	8.1521	8.1493	8.1466	8.1442	8.1427	8.1428	8.1452	8.1506	8.1602	8.1753	8.1973	8.228	8.2697	8.325	8.3971	8.4902	8.6096	8.7618	8.9556	9.2024	9.5175	9.9221	10.4453	11.1285	12.0305	13.235	14.856	17.0303	19.8476	23.096	25.714	25.661	22.02	16.7856	12.2542	9.0833	7.0231	5.699	4.835	4.2573	3.8605	3.5808	3.3786	3.229
	-4.62941	8.4557	8.4554	8.4544	8.4529	8.451	8.4489	8.4472	8.4462	8.4464	8.4484	8.4531	8.4616	8.4749	8.4944	8.5218	8.5591	8.6087	8.6737	8.7579	8.8656	9.0031	9.1779	9.3999	9.6821	10.0421	10.5042	11.1018	11.8814	12.9086	14.272	16.0819	18.4365	21.288	24.093	25.414	23.653	19.2611	14.4635	10.6956	8.1213	6.4389	5.3403	4.6105	4.114	3.7676	3.5199	3.3385	3.2028
	-4.57931	8.7753	8.7751	8.7744	8.7733	8.7721	8.7711	8.7705	8.7709	8.7729	8.7772	8.7849	8.7968	8.8142	8.8387	8.8721	8.9169	8.9755	9.0515	9.1491	9.2734	9.4311	9.6311	9.8845	10.2061	10.6161	11.1419	11.8209	12.7045	13.8622	15.3815	17.3509	19.7897	22.443	24.429	24.261	21.248	16.733	12.5526	9.4517	7.352	5.9656	5.0455	4.4235	3.9934	3.6889	3.4682	3.3046	3.1809
	-4.52921	9.1231	9.1231	9.1226	9.1221	9.1217	9.1217	9.1224	9.1245	9.1287	9.1356	9.1464	9.1621	9.1841	9.2143	9.2546	9.3076	9.3763	9.4645	9.577	9.7196	9.8999	10.1278	10.4159	10.7811	11.2458	11.8405	12.6062	13.5973	14.8829	16.5374	18.6022	20.969	23.136	24.009	22.471	18.7845	14.5469	11.005	8.4594	6.7352	5.5824	4.8046	4.27	3.8948	3.6252	3.4272	3.2788	3.1653
	-4.47911	9.5011	9.5011	9.501	9.5011	9.5016	9.5028	9.5052	9.5092	9.5158	9.5256	9.54	9.5599	9.5872	9.6237	9.6716	9.7338	9.8137	9.9155	10.0445	10.2073	10.4124	10.6709	10.9969	11.409	11.9324	12.5995	13.4538	14.5494	15.9468	17.6906	19.7425	21.828	23.229	22.89	20.343	16.4886	12.719	9.7604	7.6661	6.2392	5.2719	4.6087	4.1458	3.8159	3.5756	3.3971	3.2616	3.1568
	-4.42901	9.9078	9.9079	9.9084	9.9092	9.9107	9.9132	9.9174	9.9237	9.933	9.9462	9.9646	9.9894	10.0226	10.0661	10.1225	10.1949	10.2871	10.4037	10.5509	10.7357	10.9679	11.2592	11.6257	12.0875	12.6713	13.4114	14.3503	15.5365	17.0102	18.7648	20.652	22.226	22.675	21.257	18.15	14.4677	11.2178	8.76	7.0288	5.8384	5.0196	4.4496	4.0456	3.7536	3.5382	3.376	3.2517	3.1544
	-4.37892	10.3417	10.3421	10.3429	10.3446	10.3473	10.3515	10.3577	10.3665	10.3789	10.3959	10.4188	10.4491	10.4887	10.5399	10.6057	10.6892	10.7948	10.9277	11.0942	11.3027	11.5633	11.8893	12.2974	12.8095	13.4528	14.2608	15.2715	16.5189	18.009	19.6617	21.206	22.075	21.552	19.3513	16.0813	12.7505	9.9962	7.955	6.5148	5.5134	4.8146	4.3207	3.9655	3.7053	3.5109	3.3628	3.2479	3.1572
	-4.32882	10.801	10.8014	10.8028	10.8055	10.8095	10.8156	10.8241	10.8357	10.8515	10.8727	10.9006	10.9367	10.9835	11.0432	11.1189	11.2144	11.3342	11.4841	11.6711	11.9039	12.1937	12.5545	13.0039	13.5637	14.2604	15.1235	16.1804	17.4409	18.861	20.274	21.306	21.38	20.0283	17.3959	14.2384	11.3228	9.007	7.3064	6.0996	5.25	4.6486	4.2173	3.9029	3.6694	3.4928	3.3567	3.25	3.1648
	-4.27872	11.2828	11.2834	11.2854	11.2892	11.2947	11.3027	11.3137	11.3285	11.3481	11.3738	11.4069	11.4496	11.5038	11.5723	11.6586	11.7665	11.9011	12.0683	12.2758	12.5329	12.8512	13.2449	13.7317	14.3321	15.0693	15.9644	17.0273	18.2329	19.4774	20.514	20.923	20.238	18.309	15.5474	12.6559	10.1509	8.2076	6.7835	5.7641	5.0374	4.5155	4.1361	3.8556	3.6447	3.4832	3.3573	3.2575	3.1771
	-4.22862	11.7839	11.7847	11.7875	11.7923	11.7994	11.8096	11.8233	11.8414	11.865	11.8953	11.9342	11.9833	12.0453	12.123	12.2199	12.3402	12.4893	12.6734	12.9005	13.1801	13.5239	13.9459	14.4621	15.0904	15.8468	16.7394	17.753	18.8207	19.7803	20.337	20.102	18.8084	16.5696	13.8914	11.3277	9.1957	7.562	6.3616	5.4937	4.8669	4.4105	4.0741	3.8221	3.6303	3.4817	3.3645	3.2706	3.1942
	-4.17852	12.2994	12.3005	12.3039	12.3099	12.3188	12.3312	12.3475	12.369	12.3967	12.4318	12.4763	12.5321	12.6016	12.6881	12.7952	12.9272	13.0897	13.2891	13.5333	13.8318	14.1955	14.6372	15.1701	15.8061	16.5515	17.3958	18.2944	19.1383	19.7239	19.757	18.9559	17.2553	14.9317	12.4584	10.2283	8.4197	7.0409	6.0217	5.2768	4.7318	4.3296	4.0291	3.8011	3.6255	3.4877	3.3779	3.2889	3.2159
	-4.12842	12.8227	12.8239	12.8281	12.8353	12.8458	12.8603	12.8796	12.9043	12.9359	12.9757	13.0254	13.0873	13.1639	13.2583	13.3744	13.5165	13.6901	13.9017	14.1586	14.4696	14.8444	15.2929	15.8238	16.441	17.1369	17.8801	18.5958	19.1436	19.3089	18.849	17.6194	15.7141	13.4619	11.2465	9.3261	7.7912	6.6209	5.7491	5.1045	4.6268	4.2697	3.9993	3.7915	3.6295	3.5009	3.3974	3.3126	3.2422
	-4.07832	13.3455	13.347	13.3518	13.36	13.3722	13.3887	13.4104	13.4381	13.4732	13.5171	13.5714	13.6385	13.7208	13.8217	13.9446	14.094	14.2751	14.4937	14.7567	15.0712	15.4445	15.8826	16.3879	16.9538	17.5575	18.1463	18.6221	18.832	18.5846	17.721	16.2237	14.2753	12.1853	10.237	8.5902	7.2835	6.2838	5.5323	4.9701	4.548	4.2284	3.9832	3.7925	3.642	3.5212	3.4227	3.3414	3.2733
	-4.02822	13.8582	13.8599	13.8653	13.8745	13.8879	13.9061	13.9298	13.96	13.9978	14.0447	14.1024	14.1731	14.2594	14.3641	14.4907	14.6433	14.8265	15.0454	15.3053	15.6113	15.9674	16.3744	16.8267	17.3068	17.7767	18.1671	18.3692	18.2393	17.6353	16.4879	14.8689	12.988	11.101	9.4047	7.993	6.8753	6.0151	5.3622	4.8679	4.4921	4.2037	3.9798	3.8034	3.6625	3.5481	3.454	3.3754	3.3089
	-3.97812	14.3504	14.3523	14.358	14.3679	14.3821	14.4015	14.4265	14.4582	14.4975	14.5461	14.6055	14.6776	14.7649	14.87	14.996	15.1464	15.3249	15.5353	15.781	16.0644	16.3852	16.7385	17.1102	17.4723	17.7753	17.9414	17.8655	17.4321	16.558	15.2476	13.6192	11.8696	10.1942	8.7241	7.5111	6.5492	5.8038	5.2318	4.7937	4.4563	4.1942	3.988	3.8237	3.6907	3.5818	3.491	3.4146	3.3493
	-3.92803	14.8117	14.8137	14.8196	14.8296	14.8443	14.8638	14.8892	14.921	14.9605	15.0087	15.0672	15.138	15.2227	15.3239	15.444	15.5856	15.7512	15.9431	16.1621	16.4076	16.6747	16.9523	17.2191	17.439	17.5565	17.4951	17.1659	16.4913	15.4424	14.0709	12.5077	10.9183	9.4447	8.1715	7.1249	6.2918	5.6407	5.1358	4.7442	4.4389	4.1987	4.0074	3.8531	3.7268	3.6219	3.534	3.459	3.3945
	-3.87793	15.2328	15.2347	15.2404	15.2502	15.2643	15.2833	15.3076	15.338	15.3755	15.4211	15.476	15.5418	15.6199	15.712	15.8201	15.9455	16.0894	16.2521	16.432	16.6247	16.8212	17.0051	17.1499	17.2151	17.1457	16.8753	16.3387	15.4959	14.358	13.0001	11.5447	10.1218	8.8314	7.7267	6.8189	6.0921	5.519	5.0695	4.7167	4.4382	4.2162	4.0373	3.8911	3.7702	3.6688	3.5827	3.5087	3.4446
	-3.82783	15.6043	15.606	15.6112	15.6201	15.6328	15.6499	15.6717	15.6989	15.7321	15.7723	15.8203	15.8773	15.9441	16.0219	16.1114	16.2131	16.3265	16.4498	16.579	16.7065	16.8197	16.8987	16.9141	16.8259	16.5852	16.1407	15.4528	14.5117	13.353	12.0571	10.7283	9.4648	8.3358	7.3737	6.5811	5.9423	5.4336	5.0302	4.7096	4.4532	4.2464	4.0776	3.9382	3.8214	3.7224	3.6376	3.5641	3.4998
	-3.77773	15.9117	15.9131	15.9173	15.9246	15.935	15.9488	15.9664	15.9883	16.0148	16.0465	16.0842	16.1282	16.179	16.2369	16.3017	16.3726	16.4477	16.5232	16.5929	16.6469	16.6702	16.6413	16.5312	16.3042	15.9211	15.3475	14.5654	13.5861	12.456	11.2498	10.0517	8.9341	7.9442	7.1017	6.4047	5.8384	5.3828	5.0172	4.7231	4.4851	4.2906	4.1298	3.9955	3.8818	3.7845	3.7003	3.6267	3.5619
	-3.72763	16.1476	16.1485	16.1514	16.1562	16.1632	16.1724	16.1841	16.1985	16.2159	16.2364	16.2602	16.2874	16.318	16.3512	16.386	16.4204	16.4513	16.4733	16.4787	16.456	16.3897	16.2584	16.0364	15.6944	15.2046	14.5474	13.7212	12.7489	11.6783	10.574	9.5015	8.5137	7.6426	6.9001	6.2821	5.7756	5.3637	5.0293	4.7569	4.5336	4.3489	4.1945	4.0639	3.9522	3.8556	3.7714	3.6972	3.6315
	-3.67753	16.3169	16.3172	16.3182	16.32	16.3226	16.326	16.3302	16.3353	16.3414	16.3481	16.3555	16.3629	16.3698	16.3748	16.3762	16.3708	16.3546	16.3213	16.2623	16.1658	16.0166	15.7958	15.482	15.0533	14.4923	13.7911	12.9585	12.022	11.0263	10.0242	9.0661	8.1905	7.4196	6.76	6.2072	5.7497	5.3736	5.0645	4.8098	4.5982	4.4211	4.2713	4.1432	4.0326	3.936	3.8511	3.7757	3.7085
	-3.62743	16.4301	16.4298	16.4287	16.4269	16.4244	16.421	16.4166	16.4111	16.4041	16.3955	16.3843	16.3701	16.3514	16.3265	16.2928	16.2469	16.1838	16.097	15.9776	15.8145	15.5941	15.3006	14.9173	14.4294	13.8279	13.1134	12.2996	11.4149	10.498	9.5916	8.7341	7.9538	7.2663	6.675	6.1755	5.758	5.4109	5.1223	4.8813	4.6788	4.5073	4.3605	4.2336	4.123	4.0256	3.9393	3.8623	3.7931
	-3.57733	16.5031	16.5019	16.4985	16.4928	16.4847	16.4738	16.4601	16.4431	16.4225	16.3974	16.3671	16.3303	16.2855	16.2305	16.1623	16.0771	15.9698	15.8339	15.6611	15.4414	15.1632	14.8141	14.3823	13.8589	13.2408	12.5335	11.7533	10.9265	10.0859	9.2654	8.4944	7.794	7.175	6.6396	6.1834	5.7982	5.4743	5.2016	4.9713	4.7754	4.6075	4.4621	4.3354	4.2238	4.1249	4.0365	3.9572	3.8856
	-3.52723	16.5554	16.5536	16.5478	16.538	16.5241	16.5056	16.4823	16.4537	16.419	16.3775	16.3279	16.2689	16.1986	16.1146	16.0137	15.892	15.7447	15.5655	15.3469	15.0808	14.7575	14.3682	13.9049	13.3634	12.7446	12.057	11.317	10.5479	9.7771	9.0316	8.334	7.7	7.1374	6.6475	6.2263	5.8669	5.5611	5.3008	5.0781	4.8866	4.7205	4.5753	4.4475	4.334	4.2326	4.1414	4.0592	3.9847
	-3.47714	16.5298	16.5272	16.519	16.5053	16.4856	16.4597	16.4272	16.3874	16.3393	16.2821	16.2146	16.135	16.0414	15.9316	15.8022	15.6498	15.4697	15.2566	15.0043	14.7061	14.355	13.9447	13.4706	12.9315	12.3307	11.6773	10.9865	10.2781	9.5743	8.8965	8.2624	7.6842	7.1681	6.7148	6.3211	5.9814	5.6891	5.4371	5.2193	5.0296	4.8635	4.717	4.5868	4.4704	4.3657	4.2711	4.1853	4.1072
	-3.42704	16.6106	16.6074	16.5972	16.5801	16.5556	16.5234	16.483	16.4334	16.3739	16.3033	16.2201	16.1228	16.0093	15.8772	15.7237	15.5451	15.3375	15.0963	14.8162	14.492	14.1186	13.6919	13.2094	12.6722	12.0848	11.4567	10.8019	10.1377	9.4826	8.854	8.2659	7.7283	7.2457	6.8186	6.4444	6.1182	5.8345	5.5873	5.371	5.1811	5.0129	4.8633	4.7294	4.6089	4.4997	4.4006	4.3105	4.2282
	-3.37694	16.6866	16.6827	16.671	16.6511	16.6227	16.5853	16.5382	16.4805	16.4114	16.3294	16.2332	16.1209	15.9907	15.8401	15.6665	15.4667	15.2371	14.9739	14.673	14.3304	13.9427	13.5073	13.0239	12.4945	11.9246	11.3235	10.7036	10.0796	9.467	8.8802	8.3306	7.8259	7.37	6.9632	6.6035	6.2866	6.0081	5.7627	5.5459	5.3535	5.1818	5.0277	4.8888	4.7629	4.6485	4.5441	4.4488	4.3616
	-3.32684	16.7859	16.7817	16.7689	16.7472	16.7162	16.6753	16.6237	16.5604	16.4844	16.3943	16.2886	16.1654	16.0228	15.8585	15.67	15.4544	15.2088	14.9299	14.6147	14.2602	13.8643	13.4258	12.9454	12.4261	11.8737	11.2969	10.7067	10.1159	9.5375	8.9834	8.4631	7.9829	7.5463	7.1534	6.8026	6.4906	6.2133	5.9667	5.7468	5.5496	5.3724	5.2122	5.0668	4.9345	4.8135	4.703	4.6016	4.5086
	-3.27674	16.9101	16.9059	16.8927	16.8704	16.8385	16.7963	16.7429	16.6772	16.598	16.5037	16.3929	16.2635	16.1136	15.9409	15.7432	15.5178	15.2621	14.9737	14.65	14.2891	13.8896	13.4516	12.9765	12.4678	11.9313	11.3751	10.809	10.2443	9.692	9.1621	8.6628	8.1995	7.7753	7.3903	7.0433	6.7318	6.4524	6.2014	5.9755	5.7715	5.5867	5.4186	5.2652	5.1249	4.9963	4.8782	4.7699	4.6702
	-3.22664	17.05	17.0459	17.0334	17.012	16.9814	16.9406	16.8886	16.8242	16.7461	16.6525	16.5418	16.4119	16.2607	16.0859	15.8853	15.6566	15.3974	15.1055	14.779	14.4167	14.0179	13.5834	13.1151	12.6167	12.0942	11.5548	11.0075	10.4623	9.9287	9.4156	8.9299	8.4767	8.0586	7.676	7.3283	7.0131	6.7277	6.4692	6.2347	6.0214	5.8269	5.6489	5.4859	5.336	5.1984	5.0717	4.9551	4.8478
	-3.17654	17.1881	17.1845	17.1736	17.155	17.128	17.0916	17.0449	16.9862	16.9142	16.8269	16.7223	16.5983	16.4527	16.283	16.087	15.8623	15.6066	15.3182	14.9953	14.6371	14.2436	13.8159	13.3561	12.8682	12.3579	11.8322	11.2991	10.7678	10.2468	9.7439	9.2655	8.8162	8.3984	8.0133	7.66	7.3372	7.0423	6.7732	6.5272	6.302	6.0954	5.9056	5.7309	5.57	5.4217	5.2849	5.1588	5.0429
	-3.12644	17.301	17.2983	17.2902	17.276	17.2551	17.2266	17.1891	17.1409	17.0804	17.0055	16.9138	16.8032	16.6709	16.5145	16.3314	16.1191	15.8755	15.5984	15.2866	14.9393	14.5566	14.1398	13.6913	13.2153	12.7168	12.2028	11.6808	11.1591	10.6456	10.1475	9.6709	9.2201	8.7979	8.4054	8.0423	7.7077	7.3999	7.1168	6.8562	6.6164	6.3953	6.1913	6.003	5.8291	5.6684	5.52	5.3831	5.2569
	-3.07634	17.3612	17.3598	17.3553	17.3475	17.3354	17.3179	17.2936	17.2608	17.2173	17.1612	17.0896	17.0001	16.8897	16.7556	16.5949	16.4048	16.1827	15.9267	15.635	15.3069	14.9424	14.5428	14.1103	13.6491	13.1641	12.6619	12.1495	11.6349	11.1256	10.6284	10.1493	9.6927	9.2615	8.8574	8.4805	8.1304	7.8059	7.5054	7.2272	6.9698	6.7315	6.5108	6.3065	6.1174	5.9423	5.7806	5.6311	5.4934
	-3.02625	17.3408	17.3409	17.3412	17.3412	17.34	17.3364	17.3289	17.3157	17.2947	17.2632	17.2186	17.158	17.078	16.9755	16.847	16.6895	16.4999	16.2757	16.0148	15.7161	15.3791	15.005	14.5957	14.1549	13.6874	13.1994	12.6976	12.1897	11.683	11.1844	10.6999	10.2341	9.7904	9.3709	8.9764	8.6071	8.2623	7.9409	7.6418	7.3636	7.1051	6.8649	6.642	6.4353	6.2437	6.0666	5.9028	5.7518
	-2.97615	17.2141	17.216	17.2217	17.2306	17.2419	17.2545	17.2667	17.2767	17.2822	17.2806	17.2691	17.2443	17.2027	17.1408	17.0547	16.9408	16.7953	16.615	16.3974	16.1404	15.843	15.5056	15.1297	14.7182	14.2756	13.8075	13.3205	12.8219	12.319	11.8189	11.3277	10.8507	10.3919	9.9539	9.5384	9.1463	8.7774	8.4315	8.1078	7.8053	7.5231	7.2604	7.0158	6.7887	6.578	6.3831	6.2028	6.0366
	-2.92605	16.9593	16.9632	16.9744	16.9929	17.0175	17.0472	17.0806	17.1158	17.1505	17.1823	17.208	17.2245	17.2279	17.2142	17.1795	17.1192	17.0292	16.9054	16.7444	16.5431	16.2995	16.013	15.6839	15.3144	14.9081	14.4697	14.0056	13.5227	13.0283	12.5296	12.0333	11.5453	11.0704	10.6121	10.173	9.755	9.3587	8.9845	8.6324	8.3019	7.9923	7.7032	7.4338	7.183	6.9502	6.7347	6.5353	6.3516
	-2.87595	16.5645	16.57	16.5868	16.6144	16.652	16.6987	16.7531	16.8137	16.8782	16.9443	17.0091	17.0693	17.1213	17.161	17.1838	17.1852	17.1603	17.1043	17.0127	16.8813	16.7069	16.4873	16.2215	15.9103	15.5556	15.1616	14.7333	14.2771	13.8003	13.3102	12.814	12.3182	11.8286	11.3502	10.8864	10.4402	10.0135	9.6077	9.2234	8.8607	8.5199	8.2005	7.9021	7.6241	7.3658	7.1265	6.9052	6.7012
	-2.82585	16.0296	16.0367	16.0583	16.0941	16.1434	16.2054	16.279	16.3628	16.4552	16.5538	16.6563	16.7595	16.8601	16.954	17.0371	17.1043	17.1504	17.1701	17.1582	17.1091	17.0184	16.882	16.6974	16.463	16.1793	15.8483	15.4738	15.0611	14.6164	14.1472	13.661	13.165	12.666	12.1703	11.6828	11.2081	10.7493	10.309	9.8889	9.4903	9.114	8.76	8.4285	8.1191	7.8313	7.5643	7.3176	7.0902
	-2.77575	15.368	15.3765	15.402	15.4443	15.5029	15.5774	15.6668	15.7701	15.886	16.0128	16.1483	16.2901	16.4352	16.5802	16.7209	16.8527	16.9707	17.0689	17.1418	17.1831	17.1869	17.1477	17.0607	16.9224	16.7304	16.4844	16.186	15.8383	15.4465	15.0168	14.5565	14.0734	13.5754	13.0697	12.5633	12.0622	11.5715	11.0953	10.6369	10.1989	9.7828	9.3899	9.0206	8.6753	8.3535	8.055	7.7789	7.5243
	-2.72565	14.6047	14.614	14.6421	14.6888	14.754	14.8374	14.9382	15.0558	15.1895	15.3377	15.4993	15.6722	15.8542	16.0423	16.2334	16.4234	16.6074	16.7805	16.9367	17.0695	17.1721	17.238	17.2604	17.2336	17.1525	17.0139	16.8159	16.559	16.2456	15.8802	15.4689	15.0189	14.5386	14.0365	13.5211	13.0004	12.4815	11.9707	11.4733	10.9935	10.5344	10.0984	9.6869	9.3008	8.9404	8.6055	8.2956	8.0098
	-2.67555	13.7698	13.7795	13.809	13.8582	13.9269	14.0151	14.1224	14.2487	14.3932	14.5554	14.7343	14.9288	15.1373	15.3578	15.5879	15.8244	16.0635	16.3008	16.5311	16.7482	16.9456	17.1157	17.251	17.3439	17.3869	17.3736	17.2986	17.1587	16.9526	16.6814	16.3484	15.9594	15.5221	15.045	14.5381	14.0112	13.4734	12.934	12.4004	11.8791	11.3755	10.8934	10.4357	10.0045	9.6006	9.2246	8.8761	8.5546
	-2.62545	12.8916	12.9013	12.931	12.9805	13.0499	13.1393	13.2485	13.3776	13.5265	13.6947	13.8822	14.0882	14.3119	14.5523	14.8078	15.0762	15.3552	15.6412	15.9302	16.2171	16.4961	16.7603	17.0019	17.2123	17.3828	17.5043	17.5684	17.5677	17.4964	17.351	17.1308	16.8379	16.4773	16.0565	15.5854	15.0748	14.5362	13.981	13.4198	12.8619	12.3153	11.7865	11.2802	10.8001	10.3483	9.9263	9.5342	9.1721
	-2.57536	11.9976	12.0071	12.036	12.0843	12.152	12.2395	12.3467	12.4741	12.6214	12.7891	12.9772	13.1855	13.414	13.6624	13.9298	14.2154	14.5179	14.835	15.1641	15.5018	15.8434	16.1834	16.5149	16.8301	17.1199	17.374	17.5818	17.7327	17.8165	17.8246	17.7508	17.5917	17.3477	17.0228	16.6245	16.1633	15.6514	15.1024	14.5299	13.9463	13.3633	12.7903	12.235	11.7036	11.1998	10.7267	10.2856	9.877
	-2.52526	11.1193	11.1283	11.1557	11.2015	11.2661	11.3495	11.4519	11.5738	11.7156	11.8775	12.06	12.2635	12.4883	12.7346	13.0026	13.2922	13.6029	13.9342	14.2845	14.6523	15.0343	15.4272	15.8258	16.2236	16.6129	16.9838	17.3253	17.6251	17.8699	18.0468	18.1438	18.1513	18.063	17.8768	17.5951	17.2252	16.7783	16.2681	15.7103	15.1208	14.5147	13.9057	13.3052	12.7225	12.1645	11.6361	11.1406	10.6797
	-2.47516	10.2821	10.2904	10.316	10.3586	10.4188	10.4967	10.5925	10.7068	10.8401	10.9928	11.1655	11.3591	11.5739	11.8107	12.0704	12.3533	12.66	12.9908	13.3456	13.724	14.1249	14.5465	14.986	15.4392	15.9	16.361	16.8124	17.2421	17.636	17.979	18.2546	18.4475	18.5443	18.535	18.4147	18.1838	17.8488	17.4213	16.9165	16.3524	15.7474	15.1194	14.4844	13.8561	13.2452	12.6602	12.1067	11.5884
	-2.42506	9.5016	9.5094	9.5327	9.572	9.6273	9.699	9.7874	9.8928	10.016	10.1574	10.3179	10.4981	10.6991	10.9216	11.1668	11.4357	11.7293	12.0486	12.3946	12.768	13.1692	13.598	14.0537	14.5344	15.0369	15.5561	16.0846	16.613	17.1285	17.616	18.0577	18.4348	18.728	18.9198	18.9966	18.9496	18.7771	18.4841	18.0822	17.5879	17.0213	16.4037	15.7556	15.0958	14.4402	13.8017	13.1897	12.6112
	-2.37496	8.7864	8.7934	8.8148	8.8505	8.9008	8.9661	9.0466	9.1428	9.2553	9.3847	9.5318	9.6973	9.8823	10.0878	10.3151	10.5655	10.8402	11.1409	11.4691	11.8263	12.214	12.6334	13.0853	13.5699	14.0864	14.6326	15.2042	15.7949	16.3949	16.9917	17.569	18.1075	18.5855	18.9804	19.271	19.4391	19.4723	19.3656	19.1221	18.7529	18.2755	17.7117	17.0856	16.4205	15.7382	15.0571	14.392	13.7542
	-2.32486	8.1394	8.1457	8.1649	8.1973	8.2428	8.3018	8.3747	8.4618	8.5637	8.6811	8.8147	8.9652	9.1338	9.3215	9.5295	9.7593	10.0125	10.2906	10.5959	10.9301	11.2955	11.6941	12.1281	12.5989	13.108	13.6552	14.2396	14.8577	15.5038	16.1691	16.8407	17.5019	18.1322	18.7079	19.2036	19.5941	19.8572	19.9759	19.9424	19.7564	19.4279	18.9746	18.4202	17.7909	17.1132	16.4118	15.7077	15.0181
	-2.27476	7.5595	7.5652	7.5826	7.6117	7.6527	7.7059	7.7716	7.8502	7.9422	8.0482	8.1689	8.305	8.4575	8.6277	8.8165	9.0255	9.2564	9.5108	9.7909	10.099	10.4375	10.809	11.2163	11.6622	12.1491	12.6789	13.2526	13.8701	14.5288	15.2239	15.9469	16.6855	17.423	18.1382	18.8062	19.399	19.8884	20.248	20.457	20.503	20.382	20.103	19.6825	19.145	18.519	17.8343	17.1181	16.3946
	-2.22466	7.0437	7.0489	7.0645	7.0907	7.1276	7.1755	7.2347	7.3055	7.3884	7.4839	7.5926	7.7154	7.8532	8.0067	8.1775	8.3667	8.5758	8.8069	9.0619	9.3432	9.6533	9.9952	10.3718	10.7867	11.243	11.7438	12.2917	12.8885	13.5347	14.2285	14.9658	15.7388	16.536	17.3409	18.1324	18.8851	19.5694	20.155	20.611	20.914	21.045	20.998	20.776	20.397	19.8851	19.2706	18.5854	17.86
	-2.17456	6.5876	6.5922	6.6064	6.63	6.6633	6.7065	6.7598	6.8237	6.8983	6.9845	7.0825	7.1932	7.3174	7.456	7.6101	7.7811	7.9702	8.1794	8.4106	8.6662	8.9486	9.2608	9.6062	9.988	10.4101	10.8762	11.3899	11.9543	12.5715	13.2425	13.9663	14.7392	15.5544	16.401	17.2635	18.1217	18.9499	19.7185	20.395	20.946	21.343	21.564	21.598	21.443	21.116	20.64	20.046	19.3689
	-2.12447	6.1866	6.1908	6.2036	6.2249	6.255	6.2941	6.3423	6.3999	6.4675	6.5452	6.6338	6.7339	6.8461	6.9714	7.1106	7.2651	7.4362	7.6257	7.8352	8.0671	8.3238	8.6081	8.9232	9.2729	9.6608	10.0908	10.5671	11.0935	11.6732	12.3088	13.0013	13.7503	14.5523	15.4017	16.2884	17.1983	18.1124	19.0061	19.85	20.611	21.253	21.746	22.061	22.181	22.105	21.839	21.41	20.847
	-2.07437	5.8362	5.8401	5.8516	5.871	5.8983	5.9338	5.9776	6.0298	6.0911	6.1617	6.242	6.3328	6.4345	6.548	6.6743	6.8145	6.9697	7.1416	7.3319	7.5426	7.7762	8.0352	8.3229	8.6427	8.9983	9.3937	9.8332	10.3208	10.8604	11.4551	12.1074	12.8185	13.5879	14.4128	15.2883	16.2056	17.1523	18.1111	19.0592	19.9684	20.806	21.535	22.121	22.531	22.745	22.754	22.563	22.193
	-2.02427	5.5324	5.5359	5.5464	5.5641	5.5891	5.6215	5.6613	5.7091	5.765	5.8293	5.9027	5.9853	6.078	6.1815	6.2966	6.4243	6.5658	6.7226	6.8961	7.0884	7.3018	7.5387	7.8021	8.0953	8.422	8.786	9.1915	9.6426	10.1432	10.697	11.3067	11.9746	12.7013	13.4867	14.3283	15.222	16.1604	17.1333	18.1253	19.1162	20.08	20.983	21.792	22.466	22.974	23.286	23.389	23.283
	-1.97417	5.2716	5.2748	5.2845	5.3008	5.3237	5.3534	5.3902	5.434	5.4853	5.5443	5.6116	5.6876	5.7726	5.8676	5.9732	6.0903	6.2202	6.3641	6.5234	6.7	6.8961	7.1141	7.3567	7.6271	7.9288	8.2655	8.6412	9.0599	9.5255	10.0415	10.6109	11.2358	11.918	12.6578	13.4548	14.3069	15.2111	16.1616	17.1501	18.164	19.1858	20.191	21.152	22.03	22.789	23.39	23.802	24.006
	-1.92407	5.0506	5.0536	5.0626	5.0776	5.0989	5.1264	5.1604	5.201	5.2485	5.3032	5.3654	5.4356	5.5144	5.6022	5.6998	5.8083	5.9284	6.0615	6.209	6.3727	6.5544	6.7566	6.9819	7.2333	7.5141	7.8281	8.1789	8.5704	9.0062	9.4897	10.0237	10.6103	11.2511	11.9466	12.6967	13.5009	14.3578	15.2653	16.2193	17.2136	18.2387	19.2798	20.316	21.321	22.258	23.093	23.783	24.295
	-1.87397	4.8663	4.8691	4.8775	4.8916	4.9115	4.9372	4.9689	5.0068	5.0512	5.1023	5.1604	5.2259	5.2995	5.3814	5.4726	5.5739	5.6861	5.8104	5.9483	6.1014	6.2715	6.461	6.6723	6.9085	7.1727	7.4684	7.7994	8.1691	8.5812	9.0387	9.5441	10.0992	10.7049	11.3617	12.0691	12.827	13.6343	14.4906	15.3946	16.3444	17.3361	18.3626	19.4125	20.468	21.505	22.492	23.391	24.163
	-1.82387	4.7156	4.7182	4.7261	4.7394	4.7582	4.7824	4.8124	4.848	4.89	4.9381	4.9929	5.0547	5.124	5.2013	5.2874	5.3828	5.4888	5.6061	5.7365	5.8812	6.0423	6.2218	6.4223	6.6468	6.8983	7.1802	7.4963	7.85	8.2445	8.6829	9.1671	9.6985	10.2776	10.904	11.5767	12.2948	13.0573	13.8639	14.7146	15.6095	16.5488	17.5305	18.5504	19.6001	20.665	21.724	22.747	23.7
	-1.77377	4.5949	4.5973	4.6049	4.6175	4.6354	4.6585	4.687	4.7211	4.7609	4.8068	4.859	4.9179	4.9839	5.0576	5.1396	5.2306	5.3317	5.4438	5.5683	5.7067	5.861	6.0332	6.2258	6.4418	6.6842	6.9566	7.2626	7.6055	7.9886	8.4146	8.8854	9.4017	9.9634	10.5692	11.2171	11.9052	12.6317	13.3959	14.1976	15.0381	15.9193	16.8429	17.8092	18.8166	19.8591	20.925	21.996	23.047
	-1.72367	4.5007	4.5031	4.5104	4.5225	4.5397	4.5619	4.5893	4.6221	4.6605	4.7045	4.7547	4.8115	4.875	4.946	5.0249	5.1127	5.2102	5.3184	5.4387	5.5727	5.7221	5.8891	6.0765	6.2869	6.5237	6.7903	7.0906	7.4278	7.8054	8.2259	8.6908	9.2006	9.7543	10.3497	10.9837	11.653	12.3548	13.0869	13.8488	14.6417	15.4682	16.3317	17.2357	18.183	19.1739	20.205	21.266	22.344
	-1.67358	4.4296	4.4319	4.439	4.4508	4.4675	4.489	4.5157	4.5475	4.5847	4.6275	4.6763	4.7314	4.7931	4.8621	4.939	5.0244	5.1193	5.2249	5.3424	5.4734	5.6198	5.7838	5.9681	6.1757	6.4098	6.6743	6.9728	7.3093	7.6868	8.1082	8.5748	9.0865	9.6418	10.2374	10.8687	11.5311	12.2201	12.9319	13.6654	14.4208	15.2007	16.0093	16.852	17.7343	18.6605	19.6328	20.65	21.704
	-1.62348	4.3782	4.3805	4.3874	4.3989	4.4153	4.4363	4.4623	4.4935	4.53	4.572	4.6198	4.6737	4.7343	4.8019	4.8774	4.9614	5.0548	5.1587	5.2746	5.404	5.5489	5.7117	5.895	6.102	6.3363	6.6018	6.9025	7.2426	7.6255	8.0541	8.5297	9.0518	9.6182	10.2244	10.8647	11.5323	12.2209	12.9252	13.6422	14.3714	15.1149	15.8773	16.6647	17.4844	18.3436	19.2481	20.202	21.204
	-1.57338	4.3436	4.3458	4.3526	4.364	4.3801	4.4009	4.4265	4.4573	4.4932	4.5346	4.5819	4.6351	4.695	4.762	4.8367	4.9198	5.0125	5.1158	5.2311	5.3601	5.5048	5.6679	5.8519	6.0606	6.2975	6.5671	6.8736	7.2217	7.6152	8.0571	8.5492	9.0904	9.6778	10.3058	10.9668	11.6521	12.353	13.0623	13.7752	14.4899	15.2079	15.9335	16.6737	17.4368	18.2318	19.0676	19.9513	20.887
	-1.52328	4.3232	4.3254	4.3321	4.3435	4.3593	4.3801	4.4055	4.436	4.4717	4.5129	4.5598	4.6128	4.6723	4.7391	4.8135	4.8966	4.9892	5.0925	5.2081	5.3378	5.4836	5.6483	5.8349	6.047	6.289	6.5654	6.8814	7.2417	7.6511	8.113	8.6292	9.1986	9.8176	10.4791	11.1735	11.8896	12.6161	13.3433	14.0644	14.7759	15.4787	16.1771	16.8782	17.5915	18.3276	19.0972	19.9102	20.775
	-1.47318	4.3152	4.3174	4.3241	4.3354	4.3513	4.3719	4.3973	4.4278	4.4634	4.5045	4.5514	4.6045	4.6641	4.731	4.8057	4.8891	4.9822	5.0864	5.2031	5.3343	5.4822	5.6498	5.8405	6.058	6.3074	6.5936	6.9224	7.2997	7.7306	8.2194	8.7683	9.3761	10.0382	10.7462	11.4879	12.2492	13.0155	13.7741	14.5155	15.2349	15.9322	16.6117	17.2811	17.9511	18.6333	19.3404	20.085	20.877
	-1.42308	4.3183	4.3205	4.3272	4.3385	4.3544	4.3751	4.4007	4.4312	4.467	4.5083	4.5554	4.6087	4.6688	4.7361	4.8114	4.8957	4.9899	5.0955	5.2141	5.3477	5.4989	5.6706	5.8667	6.0917	6.3507	6.6498	6.9954	7.3943	7.853	8.3767	8.9677	9.6256	10.3445	11.114	11.919	12.7414	13.5629	14.3668	15.1409	15.8787	16.5792	17.2469	17.8906	18.522	19.1546	19.8026	20.48	21.2
	-1.37298	4.3318	4.3341	4.3409	4.3523	4.3683	4.389	4.4148	4.4455	4.4816	4.5233	4.5708	4.6247	4.6854	4.7536	4.83	4.9155	5.0114	5.119	5.2401	5.3769	5.5323	5.7095	5.9128	6.1471	6.4184	6.7335	7.1001	7.5264	8.02	8.5875	9.2323	9.9538	10.7454	11.5941	12.4808	13.3827	14.2763	15.1402	15.9591	16.7244	17.4351	18.0963	18.7182	19.3141	19.8996	20.491	21.103	21.752
	-1.32288	4.3556	4.3579	4.3648	4.3762	4.3925	4.4135	4.4394	4.4706	4.5071	4.5493	4.5976	4.6523	4.7139	4.7832	4.861	4.9482	5.0461	5.1563	5.2807	5.4217	5.5824	5.7664	5.9784	6.2242	6.5106	6.8455	7.238	7.698	8.235	8.8572	9.5693	10.3712	11.2545	12.2032	13.1931	14.1947	15.178	16.1163	16.9904	17.7905	18.5157	19.1728	19.7743	20.335	20.875	21.411	21.96	22.539
	-1.27278	4.3896	4.3919	4.3988	4.4105	4.4269	4.4483	4.4746	4.5063	4.5434	4.5863	4.6354	4.691	4.7539	4.8247	4.9043	4.9935	5.0941	5.2076	5.3359	5.482	5.6491	5.8413	6.064	6.3238	6.6283	6.9873	7.4113	7.9126	8.5029	9.1928	9.9887	10.8905	11.8883	12.9612	14.0778	15.2003	16.2902	17.3143	18.2501	19.0872	19.8266	20.478	21.057	21.584	22.078	22.558	23.045	23.558
	-1.22269	4.4337	4.436	4.443	4.455	4.4717	4.4933	4.5202	4.5525	4.5904	4.6341	4.6842	4.7412	4.8055	4.8781	4.9598	5.0516	5.1554	5.2727	5.4059	5.558	5.7326	5.9347	6.1702	6.4465	6.7729	7.1606	7.6229	8.1743	8.8296	9.6025	10.5015	11.5264	12.6645	13.888	15.1556	16.418	17.6262	18.7404	19.7358	20.604	21.349	21.989	22.541	23.03	23.478	23.906	24.337	24.789
	-1.17259	4.4872	4.4896	4.4968	4.5089	4.5261	4.5482	4.5757	4.6086	4.6474	4.6922	4.7436	4.802	4.8681	4.9427	5.027	5.122	5.2294	5.3512	5.4901	5.6493	5.8329	6.0465	6.2967	6.5926	6.9448	7.3669	7.8747	8.4862	9.2203	10.094	11.1181	12.2922	13.5983	14.9988	16.4381	17.8517	19.1784	20.373	21.411	22.292	23.027	23.639	24.158	24.607	25.012	25.397	25.782	26.186
	-1.12249	4.5493	4.5518	4.5591	4.5715	4.589	4.6118	4.6399	4.6737	4.7135	4.7595	4.8124	4.8724	4.9406	5.0178	5.1049	5.2034	5.3151	5.4422	5.5875	5.7548	5.9487	6.1756	6.4432	6.7617	7.1442	7.6065	8.1679	8.8509	9.6789	10.6731	11.8468	13.1974	14.6989	16.2982	17.9199	19.4803	20.906	22.151	23.198	24.057	24.755	25.325	25.8	26.211	26.584	26.939	27.297	27.677
	-1.07239	4.618	4.6204	4.628	4.6407	4.6588	4.6821	4.711	4.7458	4.7868	4.8342	4.8887	4.9508	5.0213	5.1012	5.1916	5.2941	5.4106	5.5436	5.6963	5.8728	6.0784	6.3203	6.6076	6.9521	7.3692	7.878	8.5021	9.2688	10.207	11.3429	12.6915	14.2455	15.9654	17.7753	19.5729	21.253	22.734	23.976	24.981	25.776	26.407	26.917	27.348	27.728	28.084	28.434	28.795	29.181
	-1.02229	4.6908	4.6934	4.7012	4.7143	4.7328	4.7568	4.7867	4.8226	4.8648	4.9138	4.9701	5.0344	5.1076	5.1905	5.2846	5.3915	5.5133	5.6529	5.8138	6.0004	6.2191	6.4778	6.7871	7.1609	7.6172	8.179	8.8747	9.7379	10.8039	12.1038	13.6528	15.4348	17.3886	19.4057	21.351	23.098	24.567	25.739	26.642	27.333	27.873	28.317	28.707	29.074	29.436	29.811	30.21	30.643
	-0.97219	4.7655	4.7681	4.7762	4.7896	4.8087	4.8336	4.8645	4.9015	4.9452	4.9958	5.0542	5.121	5.1969	5.2832	5.3814	5.4931	5.6208	5.7675	5.9372	6.135	6.3679	6.6451	6.9786	7.3849	7.8849	8.5063	9.2834	10.2567	11.4691	12.9567	14.7324	16.7641	18.958	21.162	23.204	24.945	26.321	27.352	28.103	28.66	29.101	29.483	29.849	30.224	30.624	31.059	31.533	32.053
	-0.92209	4.8403	4.8431	4.8514	4.8654	4.8851	4.9108	4.9427	4.981	5.0262	5.0788	5.1395	5.2087	5.2878	5.3778	5.4802	5.5972	5.7312	5.8856	6.0648	6.2747	6.523	6.8201	7.1803	7.6221	8.1706	8.8586	9.7276	10.8266	12.2067	13.9089	15.9396	18.2412	20.673	23.027	25.094	26.74	27.941	28.77	29.336	29.748	30.094	30.432	30.797	31.21	31.679	32.208	32.8	33.451
	-0.87199	4.915	4.9178	4.9264	4.9409	4.9612	4.9879	5.0209	5.0606	5.1076	5.1622	5.2251	5.2972	5.3796	5.4735	5.5806	5.7031	5.8438	6.0064	6.1959	6.4187	6.6836	7.0024	7.3914	7.8722	8.4746	9.2375	10.2109	11.454	13.0283	14.9782	17.2976	19.8893	22.545	24.992	26.993	28.446	29.395	29.975	30.34	30.614	30.884	31.203	31.598	32.081	32.655	33.318	34.065	34.894
	-0.82189	4.9899	4.9928	5.0018	5.0167	5.038	5.0655	5.0998	5.1411	5.1899	5.2467	5.3122	5.3873	5.4732	5.5713	5.6834	5.8118	5.9598	6.1313	6.3316	6.5682	6.851	7.1933	7.6138	8.1379	8.8005	9.6484	10.742	12.1535	13.9561	16.1966	18.8459	21.745	24.594	27.049	28.867	30.02	30.645	30.95	31.116	31.273	31.498	31.831	32.291	32.881	33.598	34.435	35.385	36.443
	-0.7718	5.0674	5.0704	5.0796	5.0953	5.1172	5.1459	5.1815	5.2245	5.2753	5.3344	5.4028	5.4812	5.5708	5.6735	5.791	5.9258	6.0815	6.2624	6.4747	6.7263	7.0284	7.3965	7.8519	8.4244	9.1554	10.1014	11.3361	12.9482	15.0253	17.6128	20.641	23.857	26.836	29.164	30.65	31.39	31.641	31.663	31.654	31.728	31.947	32.336	32.902	33.64	34.544	35.603	36.81	38.155
	-0.7217	5.1508	5.154	5.1637	5.1799	5.2028	5.2327	5.2698	5.3146	5.3675	5.4293	5.5006	5.5826	5.6766	5.7841	5.9075	6.0494	6.2135	6.4049	6.63	6.8982	7.2217	7.6185	8.1131	8.7408	9.551	10.6125	12.0168	13.8735	16.2875	19.2948	22.755	26.263	29.241	31.247	32.225	32.454	32.304	32.071	31.933	31.978	32.245	32.74	33.459	34.396	35.539	36.878	38.404	40.105
	-0.6716	5.2455	5.2487	5.2588	5.2757	5.2997	5.331	5.3698	5.4166	5.472	5.5366	5.6114	5.6975	5.7961	5.9092	6.0391	6.1888	6.3624	6.5653	6.805	7.0915	7.4393	7.8685	8.4082	9.0999	10.0038	11.2048	12.8172	14.9789	17.8138	21.33	25.257	28.964	31.708	33.124	33.419	33.086	32.571	32.152	31.963	32.052	32.43	33.091	34.024	35.217	36.663	38.352	40.274	42.415
	-0.6215	5.358	5.3615	5.372	5.3898	5.415	5.4477	5.4885	5.5377	5.5959	5.6639	5.7426	5.8332	5.9373	6.0567	6.1941	6.3527	6.5371	6.7533	7.0093	7.3171	7.6926	8.1595	8.7519	9.5197	10.537	11.9096	13.7833	16.3326	19.698	23.818	28.191	31.866	34.008	34.544	34.054	33.207	32.436	31.949	31.813	32.036	32.605	33.505	34.723	36.248	38.077	40.201	42.61	45.284
	-0.5714	5.4963	5.5	5.5111	5.5298	5.5564	5.591	5.6341	5.686	5.7476	5.8195	5.9029	5.9989	6.1093	6.2361	6.3822	6.5513	6.7482	6.9798	7.2552	7.5876	7.9957	8.5071	9.1625	10.0227	11.1794	12.7678	14.9757	18.0236	22.054	26.848	31.505	34.706	35.791	35.253	34.043	32.853	32.007	31.601	31.641	32.1	32.953	34.182	35.776	37.732	40.047	42.714	45.716	49.013
	-0.5213	5.6691	5.6729	5.6848	5.7047	5.7329	5.7698	5.8155	5.8709	5.9365	6.0131	6.102	6.2045	6.3225	6.4581	6.6147	6.7961	7.0079	7.2578	7.556	7.9179	8.365	8.93	9.6618	10.6357	11.9673	13.8312	16.4717	20.1632	25.002	30.434	34.949	37.037	36.706	35.16	33.491	32.226	31.515	31.352	31.695	32.503	33.747	35.416	37.506	40.019	42.952	46.285	49.972	53.921
	-0.4712	5.8841	5.8883	5.901	5.9224	5.9526	5.9921	6.0413	6.1006	6.1711	6.2535	6.349	6.4593	6.5864	6.7327	6.9018	7.0982	7.3281	7.5999	7.9256	8.3229	8.8171	9.4473	10.2732	11.3886	12.942	15.1612	18.3657	22.877	28.625	34.414	38.025	38.383	36.644	34.46	32.712	31.653	31.273	31.502	32.276	33.557	35.324	37.576	40.316	43.539	47.223	51.3	55.641	60.041
	-0.4211	6.148	6.1526	6.1663	6.1893	6.2221	6.2648	6.3179	6.3824	6.4586	6.5479	6.6516	6.7714	6.9095	7.0689	7.2532	7.4677	7.7193	8.0177	8.3769	8.817	9.3687	10.0788	11.021	12.3146	14.1516	16.8333	20.771	26.291	32.89	38.337	40.113	38.553	35.876	33.578	32.119	31.499	31.615	32.372	33.714	35.614	38.066	41.074	44.625	48.682	53.141	57.809	62.394	66.516
	-0.371	6.4664	6.4714	6.4863	6.5115	6.5472	6.594	6.6521	6.7224	6.8058	6.9035	7.0172	7.1485	7.3001	7.4752	7.678	7.9145	8.1926	8.5233	8.9231	9.4155	10.0374	10.8457	11.9329	13.4514	15.6535	18.9371	23.814	30.476	37.51	41.494	40.852	37.856	34.944	33.007	32.105	32.096	32.846	34.274	36.338	39.028	42.339	46.244	50.672	55.456	60.312	64.836	68.554	71.032
	-0.32091	6.8413	6.8468	6.8632	6.891	6.9303	6.9817	7.0458	7.1234	7.2155	7.3234	7.449	7.5942	7.7621	7.9563	8.1816	8.4447	8.7547	9.1247	9.5735	10.1297	10.837	11.7664	13.0342	14.8378	17.5107	21.576	27.619	35.366	41.878	43.286	40.474	36.932	34.406	33.147	32.98	33.72	35.246	37.497	40.451	44.082	48.338	53.085	58.068	62.883	67.015	69.933	71.251	70.851
	-0.27081	7.278	7.2841	7.3023	7.3331	7.3769	7.4341	7.5053	7.5915	7.6941	7.8144	7.9544	8.1166	8.3041	8.5214	8.7738	9.0693	9.4181	9.8357	10.3444	10.9781	11.7905	12.8695	14.3635	16.5307	19.8131	24.883	32.275	40.633	45.206	43.661	39.665	36.422	34.687	34.297	34.999	36.617	39.062	42.279	46.216	50.764	55.706	60.671	65.136	68.506	70.281	70.22	68.428	65.316
	-0.22071	7.779	7.7857	7.8062	7.8407	7.8897	7.9537	8.0335	8.1303	8.2454	8.3806	8.538	8.7205	8.9319	9.177	9.4624	9.7968	10.1928	10.6681	11.2494	11.9778	12.919	14.1833	15.9618	18.594	22.666	29	37.756	45.618	47.01	43.221	39.179	36.793	36.068	36.674	38.357	40.973	44.425	48.604	53.327	58.271	62.94	66.722	69.027	69.474	68.04	65.059	61.096	56.747
	-0.17061	8.3509	8.3584	8.3815	8.4206	8.4758	8.5481	8.6382	8.7476	8.8778	9.0308	9.2092	9.4164	9.6566	9.9355	10.2607	10.6425	11.0957	11.6413	12.3112	13.1552	14.255	15.7497	17.8876	21.118	26.21	34.063	43.781	49.506	47.493	42.821	39.571	38.335	38.74	40.422	43.153	46.764	51.072	55.793	60.489	64.568	67.396	68.469	67.604	65.004	61.178	56.746	52.259	48.087
	-0.12051	9.0015	9.0102	9.0364	9.0807	9.1435	9.2257	9.3283	9.4529	9.6013	9.7759	9.9797	10.2165	10.4917	10.8116	11.1852	11.6248	12.1477	12.7791	13.5575	14.5438	15.8398	17.6231	20.219	24.222	30.617	40.127	49.707	51.82	47.442	43.162	41.161	41.196	42.764	45.508	49.159	53.432	57.933	62.124	65.37	67.09	66.939	64.948	61.502	57.197	52.624	48.234	44.292	40.91
	-0.07041	9.7392	9.749	9.7791	9.8297	9.9016	9.9956	10.1133	10.2561	10.4264	10.627	10.8614	11.1343	11.4516	11.8212	12.2537	12.7636	13.3713	14.1075	15.0186	16.1796	17.7184	19.8631	23.041	28.042	36.049	46.993	54.632	52.843	47.749	44.658	44.062	45.335	47.94	51.468	55.509	59.565	63.037	65.309	65.913	64.691	61.855	57.901	53.423	48.934	44.777	41.127	38.036	35.484
	-0.02031	10.5736	10.585	10.6195	10.6777	10.7604	10.8687	11.0043	11.169	11.3656	11.5974	11.8688	12.1851	12.5535	12.9833	13.487	14.082	14.793	15.6565	16.7293	18.1043	19.9425	22.539	26.457	32.731	42.603	54.079	57.957	53.438	49.002	47.396	48.107	50.364	53.568	57.173	60.592	63.209	64.477	64.076	62.016	58.634	54.458	50.026	45.753	41.888	38.539	35.724	33.405	31.526
	0.02979	11.5155	11.5286	11.5685	11.6358	11.7314	11.8567	12.0136	12.2046	12.4326	12.702	13.0176	13.3861	13.8158	14.3179	14.9075	15.6051	16.4405	17.4577	18.726	20.361	22.565	25.723	30.577	38.438	50.188	60.429	59.835	54.415	51.328	51.091	52.724	55.38	58.356	61	62.713	63.048	61.825	59.182	55.516	51.328	47.075	43.079	39.517	36.454	33.883	31.765	30.041	28.658
	0.07989	12.5756	12.5907	12.637	12.715	12.8259	12.9714	13.1537	13.3756	13.6412	13.9549	14.3231	14.7536	15.2563	15.8446	16.5363	17.3562	18.3394	19.5393	21.04	22.984	25.629	29.474	35.494	45.25	58.33	65.133	60.983	56.092	54.376	55.023	56.884	59.068	60.86	61.697	61.23	59.393	56.4	52.648	48.582	44.575	40.872	37.599	34.791	32.432	30.48	28.885	27.594	26.562
	0.12998	13.7636	13.7812	13.8349	13.9255	14.0542	14.2233	14.4353	14.6937	15.0029	15.3689	15.7988	16.3019	16.8901	17.5792	18.3902	19.3522	20.507	21.918	23.688	25.991	29.153	33.82	41.261	53.094	66.066	67.901	61.997	58.183	57.36	58.143	59.393	60.305	60.342	59.23	56.974	53.811	50.108	46.238	42.5	39.08	36.066	33.48	31.3	29.487	27.994	26.776	25.791	25.003
	0.18008	15.0876	15.1081	15.1703	15.2754	15.4249	15.6211	15.8672	16.1675	16.5272	16.9532	17.4539	18.0401	18.726	19.5299	20.476	21.598	22.946	24.593	26.659	29.36	33.107	38.737	47.854	61.612	72.165	69.068	62.91	59.969	59.314	59.48	59.506	58.836	57.225	54.705	51.5	47.924	44.282	40.808	37.646	34.86	32.463	30.432	28.732	27.32	26.158	25.206	24.434	23.814
	0.23018	16.5529	16.5764	16.6484	16.7698	16.9424	17.1693	17.454	17.8014	18.2177	18.7107	19.2903	19.969	20.762	21.692	22.785	24.08	25.632	27.525	29.903	33.022	37.4	44.129	55.159	70.042	75.68	69.041	63.279	60.661	59.535	58.652	57.346	55.351	52.677	49.506	46.094	42.682	39.453	36.519	33.93	31.691	29.782	28.174	26.826	25.705	24.776	24.011	23.384	22.876
	0.28028	18.1594	18.1865	18.2691	18.4084	18.6066	18.8669	19.1937	19.5924	20.07	20.635	21.3	22.076	22.984	24.045	25.288	26.756	28.509	30.642	33.316	36.844	41.883	49.864	62.975	77.178	76.363	67.945	62.602	59.821	57.933	56.02	53.706	50.94	47.84	44.599	41.403	38.392	35.657	33.233	31.126	29.317	27.78	26.48	25.388	24.472	23.707	23.071	22.541	22.105
	0.33038	19.901	19.9318	20.0253	20.184	20.409	20.705	21.076	21.528	22.069	22.709	23.459	24.335	25.356	26.542	27.927	29.554	31.484	33.821	36.749	40.65	46.379	55.836	70.987	81.567	74.595	65.773	60.693	57.557	54.982	52.361	49.52	46.496	43.414	40.408	37.588	35.02	32.734	30.735	29.006	27.523	26.258	25.185	24.273	23.5	22.847	22.294	21.826	21.43
	0.38048	21.763	21.798	21.903	22.08	22.333	22.664	23.08	23.585	24.189	24.9	25.733	26.7	27.821	29.118	30.621	32.37	34.432	36.912	40.028	44.26	50.762	62.065	78.552	82.146	71.076	62.668	57.778	54.36	51.371	48.43	45.459	42.509	39.664	37.001	34.573	32.401	30.488	28.82	27.378	26.136	25.069	24.155	23.368	22.693	22.111	21.609	21.175	20.798
	0.43058	23.723	23.761	23.877	24.073	24.352	24.716	25.173	25.728	26.387	27.164	28.067	29.11	30.311	31.687	33.267	35.09	37.214	39.763	42.997	47.549	55.042	68.723	84.322	79.043	66.577	58.968	54.307	50.794	47.679	44.715	41.857	39.138	36.602	34.285	32.203	30.356	28.734	27.318	26.088	25.019	24.092	23.286	22.583	21.969	21.429	20.954	20.533	20.159
	0.48068	25.751	25.792	25.919	26.131	26.432	26.827	27.318	27.914	28.621	29.446	30.401	31.496	32.744	34.16	35.765	37.595	39.711	42.252	45.555	50.502	59.434	75.937	86.326	73.565	61.76	55.067	50.712	47.284	44.248	41.431	38.796	36.355	34.122	32.107	30.309	28.717	27.315	26.085	25.007	24.06	23.226	22.492	21.841	21.261	20.742	20.276	19.8551	19.4736
	0.53078	27.812	27.856	27.99	28.216	28.536	28.953	29.472	30.097	30.834	31.69	32.672	33.787	35.042	36.448	38.022	39.791	41.829	44.307	47.686	53.244	64.375	83.157	83.458	67.274	57.079	51.276	47.284	44.056	41.209	38.612	36.228	34.053	32.085	30.317	28.741	27.342	26.103	25.005	24.032	23.167	22.396	21.705	21.083	20.519	20.0065	19.5389	19.1099	18.7156
	0.58087	29.871	29.916	30.056	30.291	30.623	31.054	31.588	32.227	32.977	33.839	34.818	35.916	37.136	38.482	39.966	41.618	43.525	45.922	49.463	56.054	70.455	88.264	76.905	61.21	52.772	47.764	44.152	41.176	38.558	36.194	34.048	32.103	30.351	28.777	27.37	26.113	24.99	23.985	23.084	22.272	21.539	20.872	20.265	19.7072	19.1941	18.7203	18.2815	17.8744
	0.63097	31.89	31.936	32.079	32.316	32.653	33.087	33.622	34.259	34.999	35.841	36.786	37.83	38.971	40.21	41.554	43.043	44.795	47.14	51.039	59.379	78.054	88.129	69.067	55.808	48.912	44.582	41.332	38.615	36.224	34.075	32.134	30.379	28.796	27.371	26.089	24.935	23.895	22.955	22.102	21.326	20.616	19.9649	19.3642	18.8089	18.2937	17.8148	17.3689	16.9534
	0.68107	33.831	33.877	34.018	34.255	34.585	35.012	35.533	36.148	36.856	37.651	38.529	39.483	40.506	41.595	42.763	44.065	45.667	48.048	52.645	63.863	86.266	81.997	61.668	51.127	45.465	41.698	38.772	36.294	34.108	32.146	30.374	28.771	27.321	26.008	24.82	23.743	22.763	21.869	21.051	20.3	19.6077	18.9679	18.3745	17.823	17.3094	16.8305	16.3836	15.9668
	0.73117	35.637	35.682	35.818	36.045	36.361	36.765	37.256	37.83	38.48	39.199	39.979	40.809	41.679	42.587	43.556	44.666	46.158	48.736	54.595	70.318	91.249	72.629	55.267	47.033	42.326	39.021	36.378	34.114	32.107	30.304	28.671	27.191	25.846	24.623	23.508	22.491	21.559	20.703	19.9159	19.1886	18.5152	17.8902	17.3087	16.7671	16.262	15.7908	15.3511	14.9414
	0.78127	37.259	37.3	37.427	37.637	37.928	38.299	38.742	39.254	39.824	40.443	41.097	41.774	42.465	43.172	43.933	44.869	46.33	49.359	57.389	79.266	88.362	63.32	49.887	43.397	39.418	36.487	34.086	32.005	30.153	28.484	26.97	25.591	24.334	23.185	22.134	21.169	20.281	19.4631	18.707	18.0067	17.3567	16.7523	16.1898	15.6655	15.1769	14.7214	14.2971	13.9021
	0.83137	38.625	38.662	38.774	38.961	39.217	39.538	39.919	40.349	40.817	41.311	41.815	42.317	42.811	43.309	43.87	44.675	46.228	50.112	61.795	89.059	78.346	55.357	45.267	40.056	36.637	34.016	31.822	29.905	28.19	26.64	25.23	23.944	22.766	21.687	20.696	19.7847	18.9438	18.1667	17.4474	16.7804	16.1608	15.5849	15.0488	14.5499	14.0853	13.6529	13.2506	12.877
	0.88147	39.661	39.693	39.787	39.941	40.151	40.412	40.713	41.044	41.391	41.74	42.077	42.389	42.677	42.97	43.357	44.097	45.935	51.33	68.926	93.235	66.481	48.808	41.18	36.904	33.926	31.565	29.559	27.792	26.205	24.767	23.457	22.258	21.16	20.152	19.2239	18.3689	17.5795	16.8495	16.1733	15.5462	14.9641	14.4232	13.9204	13.4529	13.0183	12.6145	12.2395	11.8918
	0.93157	40.299	40.323	40.394	40.511	40.666	40.852	41.06	41.276	41.487	41.678	41.836	41.953	42.041	42.146	42.405	43.185	45.598	53.603	79.577	85.941	56.147	43.355	37.461	33.882	31.263	29.133	27.3	25.677	24.214	22.887	21.675	20.568	19.5506	18.616	17.7555	16.9619	16.229	15.5513	14.9237	14.3418	13.8021	13.3011	12.8359	12.404	12.003	11.6309	11.286	10.9666
	0.98167	40.482	40.498	40.543	40.615	40.706	40.81	40.912	41.004	41.069	41.094	41.071	41.001	40.906	40.86	41.058	42.031	45.479	57.961	90.865	71.835	47.941	38.692	34.023	30.982	28.667	26.747	25.08	23.596	22.258	21.041	19.9312	18.9144	17.9812	17.1233	16.3331	15.6043	14.9312	14.3089	13.7328	13.1992	12.7044	12.2457	11.82	11.4253	11.0592	10.72	10.4058	10.1153
	1.03176	40.19	40.196	40.212	40.234	40.256	40.268	40.261	40.222	40.138	40.001	39.808	39.569	39.324	39.181	39.412	40.797	46.034	65.971	92.644	58.356	41.459	34.615	30.831	28.221	26.173	24.449	22.941	21.595	20.379	19.274	18.2644	17.3396	16.4908	15.71	14.991	14.3277	13.7152	13.1491	12.6252	12.14	11.6904	11.2739	10.8877	10.5298	10.1981	9.891	9.6069	9.3444
	1.08186	39.402	39.398	39.382	39.353	39.303	39.224	39.107	38.941	38.718	38.434	38.093	37.719	37.374	37.206	37.601	39.724	48.032	78.645	80.195	47.925	36.225	31.013	27.891	25.638	23.826	22.286	20.93	19.7178	18.6214	17.6238	16.7123	15.8771	15.1103	14.4047	13.7548	13.1553	12.6015	12.0897	11.6161	11.1777	10.7716	10.3953	10.0467	9.7236	9.4244	9.1476	8.8917	8.6553
	1.13196	38.123	38.109	38.063	37.985	37.866	37.701	37.483	37.205	36.864	36.46	36.009	35.548	35.164	35.061	35.792	39.159	52.763	91.091	63.476	40.168	31.896	27.82	25.211	23.258	21.66	20.289	19.0777	17.9918	17.0088	16.1136	15.2951	14.5448	13.8556	13.2212	12.6365	12.0969	11.5984	11.1376	10.7111	10.3162	9.9505	9.6116	9.2976	9.0068	8.7376	8.4884	8.2582	8.0457
	1.18206	36.394	36.371	36.299	36.177	36	35.764	35.465	35.099	34.67	34.186	33.672	33.18	32.828	32.899	34.196	39.626	62.152	89.519	49.943	34.304	28.264	25.003	22.801	21.106	19.6989	18.4823	17.4043	16.4357	15.5575	14.7571	14.0247	13.3527	12.7348	12.1657	11.6409	11.1562	10.7083	10.2939	9.9102	9.5549	9.2258	8.9207	8.638	8.3762	8.1338	7.9095	7.7023	7.5111
	1.23216	34.297	34.267	34.175	34.02	33.8	33.513	33.159	32.738	32.26	31.739	31.212	30.749	30.507	30.878	33.071	41.975	77.175	73.112	40.322	29.744	25.19	22.535	20.662	19.1873	17.9496	16.8725	15.9147	15.0522	14.2692	13.5545	12.8997	12.2983	11.7448	11.2344	10.7633	10.328	9.9252	9.5524	9.207	8.887	8.5904	8.3154	8.0605	7.8244	7.6057	7.4034	7.2164	7.044
	1.28226	31.957	31.923	31.819	31.646	31.401	31.088	30.706	30.265	29.775	29.261	28.768	28.388	28.331	29.157	32.754	47.637	90.468	55.694	33.512	26.114	22.583	20.387	18.7846	17.4985	16.4085	15.4547	14.6038	13.8357	13.1371	12.4985	11.9127	11.3738	10.8772	10.4189	9.9953	9.6035	9.2406	8.9045	8.5929	8.3039	8.0358	7.7873	7.5568	7.3432	7.1453	6.9622	6.793	6.6367
	1.33236	29.523	29.487	29.378	29.198	28.947	28.628	28.247	27.813	27.345	26.871	26.451	26.204	26.415	27.903	33.747	58.775	85.756	43.025	28.541	23.173	20.368	18.5308	17.1498	16.0245	15.0625	14.2163	13.459	12.7737	12.149	11.5771	11.0515	10.5674	10.1207	9.7078	9.3258	8.972	8.644	8.3399	8.0577	7.7959	7.5528	7.3272	7.118	6.9239	6.7442	6.5778	6.4239	6.2819
	1.38246	27.128	27.092	26.986	26.809	26.564	26.257	25.895	25.491	25.067	24.66	24.343	24.273	24.847	27.305	36.899	76.23	67.049	34.484	24.791	20.76	18.4871	16.9313	15.7337	14.7446	13.8925	13.1395	12.4631	11.8496	11.2892	10.7751	10.302	9.8655	9.462	9.0886	8.7427	8.4219	8.1243	7.848	7.5913	7.353	7.1316	6.926	6.7353	6.5582	6.3941	6.2422	6.1017	5.9721
	1.43256	24.87	24.836	24.735	24.569	24.34	24.057	23.726	23.365	23	22.677	22.488	22.642	23.704	27.635	43.734	90.265	49.833	28.626	21.877	18.7599	16.8853	15.5545	14.5089	13.6352	12.8771	12.204	11.5976	11.046	10.5411	10.077	9.6492	9.2537	8.8877	8.5485	8.2339	7.9417	7.6703	7.4181	7.1837	6.9658	6.7632	6.5751	6.4002	6.2379	6.0875	5.9482	5.8192	5.7003
	1.48265	22.805	22.773	22.681	22.528	22.321	22.066	21.775	21.465	21.167	20.941	20.902	21.338	23.079	29.357	56.67	82.979	38.085	24.443	19.5569	17.0852	15.5162	14.3671	13.4481	12.6719	11.9942	11.3898	10.8434	10.3452	9.8882	9.4673	9.0785	8.7187	8.3852	8.0755	7.788	7.5206	7.2721	7.0408	6.8257	6.6256	6.4393	6.2662	6.1053	5.9559	5.8173	5.689	5.5702	5.4605
	1.53275	20.951	20.923	20.84	20.704	20.521	20.298	20.047	19.7917	19.5683	19.4485	19.5876	20.384	23.111	33.353	76.56	62.734	30.408	21.334	17.672	15.67	14.3394	13.3387	12.5256	11.8324	11.2233	10.678	10.1834	9.7312	9.3156	8.932	8.5772	8.2481	7.9428	7.6589	7.3949	7.1492	6.9205	6.7075	6.5092	6.3245	6.1526	5.9926	5.8439	5.7057	5.5775	5.4587	5.3488	5.2472
	1.58285	19.3074	19.2828	19.2094	19.09	18.9302	18.7392	18.5318	18.3331	18.1883	18.1881	18.541	19.8196	24.056	41.323	91.334	45.731	25.236	18.9414	16.1138	14.4628	13.3214	12.4428	11.719	11.0966	10.5465	10.052	9.6022	9.19	8.8102	8.4591	8.1337	7.8316	7.5508	7.2894	7.0459	6.8191	6.6078	6.4109	6.2272	6.0562	5.8969	5.7485	5.6104	5.4822	5.3631	5.2527	5.1505	5.0561
	1.63295	17.8568	17.8354	17.7715	17.6685	17.5323	17.3735	17.209	17.0685	17.0082	17.1452	17.7657	19.7228	26.412	56.117	81.434	34.608	21.588	17.0448	14.8061	13.4231	12.4343	11.6574	11.0092	10.4475	9.9484	9.498	9.087	8.7096	8.3612	8.0384	7.7388	7.4602	7.2008	6.9592	6.7339	6.5237	6.3278	6.1449	5.9743	5.8152	5.667	5.5288	5.4002	5.2807	5.1696	5.0668	4.9714	4.8833
	1.68305	16.579	16.5606	16.5059	16.4187	16.3056	16.1784	16.0571	15.9776	16.0101	16.31	17.2812	20.244	31.175	78.749	59.583	27.497	18.8997	15.5047	13.6942	12.5203	11.6557	10.9642	10.3807	9.8713	9.4165	9.0045	8.6275	8.2805	7.9596	7.6617	7.3847	7.1269	6.8865	6.6623	6.453	6.2575	6.075	5.9047	5.7457	5.5973	5.4588	5.3298	5.2097	5.0979	4.9941	4.8977	4.8086	4.7261
	1.73315	15.4527	15.4372	15.3914	15.3194	15.2288	15.1332	15.0561	15.0416	15.1799	15.6815	17.1348	21.675	40.362	93.974	42.588	22.773	16.8418	14.229	12.7379	11.7298	10.968	10.3487	9.8208	9.3568	8.9406	8.5623	8.2151	7.8949	7.5981	7.3223	7.0654	6.8259	6.6023	6.3936	6.1985	6.0161	5.8457	5.6865	5.5377	5.3989	5.2692	5.1483	5.0357	4.9309	4.8334	4.7431	4.6594	4.582
	1.78325	14.4583	14.4455	14.4083	14.351	14.2826	14.2188	14.188	14.2456	14.5093	15.2721	17.4222	24.6	57.507	80.376	31.886	19.4768	15.2162	13.1543	11.9069	11.0323	10.3562	9.7986	9.3189	8.8945	8.5122	8.1635	7.8428	7.5461	7.2707	7.0145	6.7754	6.5523	6.3437	6.1487	5.9663	5.7957	5.6361	5.4869	5.3473	5.2171	5.0953	4.9817	4.8758	4.7773	4.6857	4.6006	4.5219	4.4491
	1.83335	13.5773	13.5672	13.5383	13.4956	13.4495	13.4187	13.4382	13.5783	13.9971	15.1139	18.3271	30.222	83.685	56.605	25.187	17.0662	13.8977	12.2355	11.1778	10.4124	9.8084	9.3038	8.866	8.4764	8.1239	7.8015	7.5042	7.2287	6.9725	6.7336	6.5105	6.302	6.1069	5.9242	5.7532	5.5932	5.4434	5.3031	5.1719	5.0493	4.9347	4.8278	4.728	4.6351	4.5488	4.4685	4.3942	4.3256
	1.88345	12.7943	12.7869	12.7662	12.7383	12.7154	12.7198	12.7956	13.034	13.6529	15.2726	20.207	41.093	98.006	39.635	20.795	15.2317	12.8046	11.44	10.5327	9.8572	9.3147	8.8561	8.4551	8.0962	7.7703	7.4712	7.1947	6.9382	6.6991	6.4758	6.2671	6.0717	5.8887	5.7173	5.5567	5.4061	5.2651	5.133	5.0094	4.8937	4.7856	4.6847	4.5905	4.5028	4.4211	4.3454	4.2751	4.2103
	1.93354	12.0968	12.0922	12.0799	12.0674	12.069	12.1124	12.2536	12.6142	13.5021	15.8739	23.797	61.887	78.462	29.371	17.7595	13.7883	11.882	10.744	9.9577	9.3577	8.8678	8.4493	8.0805	7.7489	7.4467	7.1684	6.9107	6.671	6.4474	6.2383	6.0425	5.859	5.687	5.5257	5.3745	5.2325	5.0995	4.9749	4.8581	4.7489	4.6466	4.5511	4.4621	4.3791	4.3018	4.2301	4.1636	4.1021
	1.98364	11.4747	11.4728	11.4695	11.4732	11.5017	11.5899	11.8099	12.3284	13.5953	17.1571	30.688	92.896	52.775	23.078	15.5573	12.6213	11.0917	10.1297	9.442	8.9056	8.4611	8.0776	7.7375	7.4303	7.1492	6.8897	6.6489	6.4245	6.2148	6.0184	5.8343	5.6617	5.4997	5.3475	5.2047	5.0708	4.9451	4.8272	4.7167	4.6133	4.5165	4.4261	4.3416	4.2629	4.1896	4.1215	4.0584	4.0001
	2.03374	10.9178	10.9189	10.9252	10.9469	11.0061	11.1472	11.4663	12.1972	14.0236	19.5988	44.457	102.02	36.245	19.0045	13.8915	11.6552	10.405	9.582	8.9759	8.4936	8.0887	7.7361	7.4215	7.136	6.8739	6.6314	6.4059	6.1953	5.9982	5.8135	5.6401	5.4773	5.3244	5.1807	5.0457	4.9189	4.7999	4.6883	4.5836	4.4855	4.3937	4.3078	4.2277	4.1529	4.0833	4.0187	3.9587	3.9033
	2.08384	10.4193	10.4237	10.4407	10.4828	10.5781	10.7842	11.2323	12.2616	14.9608	24.224	71.78	73.636	26.671	16.2129	12.5869	10.8399	9.8017	9.0903	8.5523	8.1164	7.746	7.4209	7.1291	6.8631	6.6182	6.3911	6.1795	5.9815	5.796	5.6218	5.4582	5.3044	5.1599	5.0239	4.8961	4.776	4.6631	4.5572	4.4579	4.3647	4.2774	4.1959	4.1197	4.0486	3.9824	3.9209	3.8639	3.8111
	2.13394	9.9719	9.98	10.0092	10.0755	10.2144	10.5035	11.1263	12.5945	16.7467	33.432	107.963	47.192	20.909	14.198	11.5332	10.1386	9.2645	8.644	8.1634	7.7677	7.4277	7.127	6.8557	6.6076	6.3782	6.1652	5.9662	5.7798	5.6048	5.4405	5.2858	5.1403	5.0034	4.8747	4.7535	4.6395	4.5325	4.4319	4.3375	4.2489	4.1659	4.0882	4.0157	3.9481	3.8851	3.8265	3.7722	3.7219
	2.18404	9.5685	9.581	9.6248	9.7203	9.9145	10.3132	11.1827	13.3331	20.103	53.083	101.072	32.021	17.2081	12.6766	10.6585	9.5245	8.7799	8.2345	7.8028	7.4422	7.1293	6.8508	6.5981	6.366	6.1511	5.9508	5.7636	5.5879	5.4227	5.2674	5.1211	4.9835	4.8538	4.7316	4.6166	4.5085	4.4067	4.3111	4.2212	4.137	4.0581	3.9841	3.9151	3.8507	3.7906	3.7348	3.683	3.6351
	2.23414	9.2178	9.2357	9.2972	9.4295	9.6955	10.2448	11.4794	14.7585	26.737	92.884	63.865	23.578	14.6924	11.4948	9.9261	8.9887	8.3473	7.8639	7.4741	7.1442	6.8553	6.5963	6.3603	6.1428	5.9409	5.7523	5.5756	5.4097	5.2535	5.1064	4.9678	4.8372	4.7141	4.5981	4.4887	4.3858	4.289	4.1979	4.1124	4.0321	3.9568	3.8864	3.8205	3.759	3.7018	3.6485	3.599	3.5534
	2.28424	8.9124	8.9369	9.0212	9.2014	9.565	10.331	12.1386	17.4497	41.134	124.157	39.625	18.5604	12.8869	10.5467	9.2999	8.5138	7.9558	7.5248	7.171	6.868	6.6005	6.3592	6.1384	5.9342	5.7442	5.5663	5.3995	5.2425	5.0946	4.9551	4.8237	4.6996	4.5825	4.4722	4.3681	4.2702	4.1779	4.0912	4.0096	3.933	3.8612	3.7939	3.731	3.6722	3.6176	3.5667	3.5195	3.4758
	2.33434	8.6498	8.683	8.7971	9.042	9.5433	10.636	13.4023	22.77	75.052	86.732	27.013	15.3422	11.5231	9.7583	8.7492	8.0821	7.593	7.2066	6.8845	6.6055	6.3573	6.1322	5.9254	5.7337	5.5546	5.3868	5.2291	5.0806	4.9405	4.8082	4.6833	4.5655	4.4542	4.3493	4.2502	4.1569	4.069	3.9863	3.9084	3.8354	3.7669	3.7027	3.6426	3.5864	3.5342	3.4856	3.4405	3.3987
	2.38443	8.4419	8.4867	8.6414	8.9771	9.682	11.2974	15.8128	34.468	132.219	49.34	20.127	13.1469	10.4601	9.0945	8.2641	7.6919	7.2599	6.9118	6.6174	6.3598	6.1291	5.9188	5.7247	5.5442	5.3754	5.2169	5.0677	4.9269	4.7941	4.6685	4.5498	4.4378	4.3319	4.2319	4.1376	4.0486	3.9648	3.8858	3.8116	3.7419	3.6763	3.615	3.5576	3.504	3.454	3.4074	3.3643	3.3244
	2.43453	8.2994	8.3605	8.5726	9.0419	10.0644	12.5812	20.675	64.158	113.109	30.834	16.0275	11.5665	9.606	8.5258	7.8328	7.3372	6.9532	6.6379	6.368	6.1296	5.9145	5.7176	5.5353	5.3652	5.2058	5.0559	4.9145	4.781	4.6548	4.5355	4.4227	4.316	4.2152	4.1199	4.0299	3.9451	3.865	3.7897	3.7187	3.652	3.5894	3.5307	3.4758	3.4245	3.3767	3.3322	3.2909	3.2527
	2.48463	8.2414	8.326	8.6239	9.3007	10.8549	15.086	31.762	134.287	59.593	21.625	13.3847	10.3767	8.9021	8.0312	7.4455	7.0125	6.6691	6.3825	6.1341	5.9129	5.7121	5.5274	5.3558	5.1954	5.0448	4.9028	4.7688	4.642	4.522	4.4086	4.3012	4.1996	4.1034	4.0126	3.9266	3.8456	3.7692	3.697	3.6292	3.5654	3.5056	3.4494	3.397	3.3478	3.302	3.2594	3.2198	3.1832
	2.53473	8.3038	8.4249	8.8583	9.8805	12.4091	20.374	62.363	137.08	33.988	16.5481	11.5669	9.4478	8.3096	7.5958	7.0952	6.7139	6.4051	6.1435	5.9142	5.7085	5.5208	5.3473	5.1856	5.0342	4.8916	4.757	4.6297	4.5093	4.3952	4.2871	4.1849	4.0879	3.9962	3.9095	3.8274	3.75	3.677	3.608	3.5432	3.4821	3.4248	3.371	3.3207	3.2736	3.2298	3.1889	3.1511	3.116
	2.58483	8.5524	8.7338	9.397	11.0479	15.593	33.452	149.953	65.883	22.471	13.4618	10.2471	8.6998	7.8017	7.2081	6.7759	6.438	6.159	5.9192	5.7071	5.5155	5.3395	5.1764	5.0239	4.8806	4.7456	4.6179	4.4969	4.3824	4.2738	4.1709	4.0734	3.9808	3.8933	3.8105	3.7321	3.658	3.5881	3.5222	3.46	3.4016	3.3468	3.2952	3.247	3.2019	3.1598	3.1207	3.0844	3.0507
	2.63493	9.1253	9.4149	10.5095	13.4546	23	75.457	148.244	34.589	16.584	11.4309	9.246	8.082	7.3599	6.8598	6.4834	6.182	5.9287	5.7083	5.5116	5.3326	5.1676	5.014	4.8699	4.7343	4.6063	4.485	4.37	4.261	4.1576	4.0594	3.9663	3.8781	3.7944	3.7152	3.6402	3.5694	3.5025	3.4393	3.3799	3.3239	3.2713	3.2219	3.1756	3.1324	3.092	3.0546	3.0196	2.9874
	2.68503	10.3333	10.8432	12.8651	19.0008	44.941	202.9	61.59	21.896	13.1975	10.0086	8.4598	7.5615	6.9711	6.5449	6.2144	5.9439	5.7131	5.5099	5.3271	5.1596	5.0045	4.8596	4.7235	4.595	4.4733	4.3581	4.2488	4.1449	4.0462	3.9526	3.8637	3.7793	3.6995	3.6237	3.552	3.4842	3.42	3.3596	3.3025	3.2489	3.1984	3.1511	3.1067	3.0652	3.0265	2.9905	2.957	2.9261
	2.73513	12.9984	14.0422	18.516	35.151	139.134	120.904	30.989	15.8057	11.0546	8.9588	7.8229	7.1146	6.6246	6.2578	5.9656	5.7217	5.5105	5.3227	5.1523	4.9954	4.8495	4.7127	4.5838	4.4619	4.3464	4.2368	4.1326	4.0336	3.9395	3.8501	3.7651	3.6845	3.608	3.5355	3.4668	3.4018	3.3404	3.2824	3.2278	3.1763	3.1279	3.0824	3.0399	3.0001	2.9629	2.9283	2.8962	2.8665
	2.78522	19.9402	22.71	36.369	108.947	212.75	45.503	19.4755	12.4376	9.5977	8.1528	7.2953	6.726	6.3142	5.9954	5.7353	5.5143	5.3203	5.1462	4.9871	4.8398	4.7023	4.5729	4.4508	4.3351	4.2253	4.1209	4.0216	3.9272	3.8374	3.7519	3.6707	3.5935	3.5203	3.4509	3.3851	3.3228	3.2639	3.2083	3.1559	3.1065	3.0599	3.0163	2.9755	2.9371	2.9015	2.8683	2.8373	2.8088
	2.83533	45.876	58.075	135.508	279.68	62.854	23.922	14.1002	10.3609	8.5458	7.511	6.8479	6.383	6.0328	5.7536	5.5207	5.3195	5.141	4.9791	4.8302	4.6919	4.562	4.4397	4.3239	4.2139	4.1094	4.0099	3.9152	3.825	3.7392	3.6575	3.5797	3.5059	3.4358	3.3692	3.3062	3.2465	3.1899	3.1365	3.0862	3.0388	2.9942	2.9522	2.913	2.8762	2.8419	2.8099	2.7803	2.7527
	2.88542	253.15	335.49	251.72	68.954	27.483	15.7217	11.1637	8.975	7.7522	6.9868	6.4629	6.0774	5.7765	5.5301	5.3203	5.1365	4.9714	4.8207	4.6813	4.5509	4.4282	4.3123	4.2023	4.0978	3.9982	3.9034	3.8129	3.7268	3.6447	3.5665	3.4922	3.4214	3.3543	3.2904	3.2299	3.1727	3.1184	3.0672	3.0188	2.9732	2.9303	2.89	2.8522	2.8169	2.7839	2.7532	2.7247	2.6983
	2.93552	137.583	102.1	52.341	27.153	16.5617	11.7867	9.363	7.9875	7.1284	6.5468	6.1252	5.8014	5.5403	5.3214	5.1317	4.963	4.8102	4.6695	4.5385	4.4156	4.2996	4.1897	4.0853	3.9857	3.8908	3.8003	3.714	3.6316	3.5531	3.4783	3.4071	3.3393	3.2749	3.2137	3.1556	3.1006	3.0485	2.9993	2.9529	2.909	2.8678	2.8291	2.7927	2.7588	2.727	2.6974	2.67	2.6446
	2.98562	33.591	29.607	21.908	15.7104	11.8454	9.5495	8.1446	7.2372	6.6156	6.165	5.8213	5.5468	5.319	5.1236	4.9514	4.7964	4.6546	4.5232	4.4002	4.2843	4.1745	4.0703	3.971	3.8763	3.7858	3.6994	3.6171	3.5382	3.4631	3.3916	3.3233	3.2584	3.1966	3.1379	3.0822	3.0295	2.9794	2.9322	2.8875	2.8454	2.8058	2.7686	2.7336	2.7009	2.6704	2.642	2.6156	2.5911
	3.03572	16.4286	15.48	13.3222	11.1152	9.3837	8.1462	7.2755	6.6511	6.1883	5.8322	5.5478	5.3128	5.1125	4.9371	4.7802	4.6374	4.5056	4.3825	4.267	4.1575	4.0536	3.9547	3.8603	3.7701	3.6839	3.6015	3.5227	3.4475	3.3756	3.307	3.2417	3.1794	3.1202	3.0639	3.0104	2.9598	2.9118	2.8663	2.8235	2.783	2.745	2.7091	2.6755	2.6441	2.6147	2.5874	2.562	2.5384
	3.08582	10.8758	10.553	9.7461	8.7886	7.9102	7.1893	6.6219	6.1775	5.8247	5.5385	5.3005	5.0973	4.9199	4.7618	4.6183	4.4863	4.3635	4.2483	4.1393	4.036	3.9376	3.8437	3.7538	3.668	3.5857	3.507	3.4317	3.3598	3.291	3.2253	3.1627	3.103	3.0462	2.9922	2.9409	2.8923	2.8461	2.8025	2.7613	2.7224	2.6858	2.6514	2.619	2.5888	2.5606	2.5343	2.5098	2.4872
	3.13592	8.3747	8.243	7.8908	7.424	6.9402	6.4958	6.1111	5.7856	5.511	5.2774	5.0758	4.8987	4.7407	4.5973	4.4657	4.3434	4.2288	4.1206	4.018	3.9202	3.8269	3.7375	3.6521	3.5701	3.4917	3.4165	3.3445	3.2756	3.2098	3.1469	3.0869	3.0297	2.9751	2.9233	2.8741	2.8273	2.7829	2.741	2.7014	2.664	2.6288	2.5957	2.5646	2.5355	2.5083	2.483	2.4594	2.4376
	3.18602	7.005	6.9461	6.7791	6.5351	6.2535	5.9678	5.6983	5.4542	5.2366	5.0432	4.8706	4.7151	4.5734	4.443	4.3218	4.2082	4.101	3.9992	3.9024	3.8098	3.7212	3.6362	3.5548	3.4766	3.4017	3.3298	3.2609	3.195	3.1319	3.0716	3.0141	2.9591	2.9068	2.857	2.8097	2.7647	2.7221	2.6818	2.6437	2.6077	2.5738	2.5419	2.512	2.4839	2.4577	2.4333	2.4107	2.3897
	3.23612	6.1495	6.1225	6.0408	5.9084	5.7385	5.5487	5.3552	5.1683	4.9931	4.8311	4.6819	4.5444	4.4168	4.2977	4.1857	4.0799	3.9795	3.8837	3.7921	3.7044	3.6201	3.5393	3.4616	3.387	3.3154	3.2466	3.1807	3.1175	3.057	2.9992	2.9439	2.8912	2.8409	2.7931	2.7476	2.7044	2.6634	2.6246	2.5879	2.5533	2.5207	2.4899	2.4611	2.4341	2.4089	2.3854	2.3635	2.3433
	3.28621	5.5633	5.5516	5.5124	5.4398	5.3349	5.2058	5.0637	4.9178	4.7747	4.6375	4.5076	4.3852	4.2696	4.1604	4.0568	3.958	3.8637	3.7734	3.6868	3.6034	3.5234	3.4464	3.3722	3.301	3.2324	3.1666	3.1035	3.0429	2.9849	2.9294	2.8763	2.8257	2.7774	2.7314	2.6877	2.6461	2.6067	2.5693	2.534	2.5006	2.4692	2.4396	2.4118	2.3858	2.3616	2.3388	2.3178	2.2982
	3.33631	5.1327	5.1287	5.1117	5.0728	5.0073	4.9177	4.8112	4.6956	4.5771	4.4597	4.3457	4.2361	4.131	4.0305	3.9342	3.842	3.7532	3.668	3.5859	3.5068	3.4305	3.3571	3.2863	3.2182	3.1527	3.0896	3.0292	2.971	2.9154	2.8621	2.8111	2.7625	2.716	2.6718	2.6297	2.5897	2.5518	2.5158	2.4818	2.4496	2.4193	2.3908	2.3641	2.3389	2.3155	2.2937	2.2733	2.2545
	3.38641	4.7985	4.7985	4.7937	4.7743	4.7335	4.6703	4.5892	4.4962	4.397	4.2956	4.1947	4.0961	4.0001	3.9073	3.8178	3.7312	3.6477	3.5671	3.4893	3.4141	3.3415	3.2714	3.2039	3.1387	3.0759	3.0154	2.9574	2.9017	2.8483	2.7971	2.7481	2.7014	2.6567	2.6141	2.5735	2.5351	2.4985	2.4638	2.4311	2.4001	2.3709	2.3435	2.3177	2.2935	2.2708	2.2498	2.2302	2.212
	3.43651	4.5279	4.5299	4.5317	4.524	4.499	4.454	4.3912	4.3154	4.2314	4.1431	4.0533	3.964	3.8761	3.7902	3.7067	3.6255	3.5468	3.4704	3.3965	3.325	3.2558	3.1889	3.1243	3.0619	3.0018	2.9439	2.8882	2.8347	2.7834	2.7342	2.6871	2.6421	2.5992	2.5582	2.5191	2.4821	2.4468	2.4134	2.3818	2.352	2.3239	2.2973	2.2724	2.2491	2.2273	2.2069	2.188	2.1705
	3.48661	4.3012	4.3042	4.3097	4.309	4.2942	4.2619	4.2127	4.1501	4.0782	4.0006	3.9204	3.8391	3.7583	3.6786	3.6004	3.5241	3.4498	3.3775	3.3073	3.2392	3.1732	3.1093	3.0474	2.9877	2.9301	2.8746	2.8212	2.7698	2.7205	2.6732	2.6279	2.5845	2.5432	2.5038	2.4662	2.4305	2.3965	2.3644	2.3339	2.3051	2.2779	2.2524	2.2284	2.2058	2.1848	2.1651	2.1469	2.1299
	3.53671	4.1062	4.1097	4.117	4.1205	4.1126	4.0891	4.05	3.9977	3.9356	3.8671	3.7948	3.7207	3.6461	3.5718	3.4987	3.4269	3.3566	3.288	3.2213	3.1564	3.0933	3.0323	2.9731	2.9159	2.8607	2.8074	2.7561	2.7067	2.6593	2.6138	2.5703	2.5286	2.4888	2.4508	2.4147	2.3802	2.3474	2.3164	2.2871	2.2593	2.233	2.2084	2.1852	2.1635	2.1431	2.1242	2.1066	2.0902
	3.58681	3.9349	3.9385	3.9468	3.9525	3.9492	3.9321	3.9007	3.8565	3.8025	3.7415	3.676	3.608	3.539	3.4699	3.4012	3.3334	3.2669	3.2018	3.1383	3.0763	3.0162	2.9577	2.9011	2.8463	2.7933	2.7421	2.6929	2.6454	2.5999	2.5561	2.5142	2.4741	2.4357	2.3992	2.3643	2.3311	2.2995	2.2696	2.2413	2.2145	2.1892	2.1654	2.143	2.122	2.1024	2.0841	2.0671	2.0512
	3.63691	3.782	3.7856	3.7941	3.8012	3.8007	3.7883	3.7627	3.725	3.6776	3.623	3.5635	3.5009	3.4369	3.3722	3.3077	3.2437	3.1806	3.1188	3.0583	2.9992	2.9417	2.8857	2.8314	2.7789	2.7281	2.679	2.6316	2.5861	2.5422	2.5001	2.4597	2.4211	2.3842	2.3489	2.3153	2.2833	2.2528	2.224	2.1967	2.1707	2.1464	2.1234	2.1018	2.0815	2.0625	2.0448	2.0284	2.0132
	3.68701	3.6438	3.6472	3.6556	3.6634	3.6649	3.6559	3.6347	3.6022	3.5603	3.5111	3.4567	3.3991	3.3394	3.2788	3.218	3.1575	3.0978	3.0389	2.9811	2.9248	2.8697	2.8161	2.7642	2.7138	2.6649	2.6177	2.5722	2.5284	2.4862	2.4457	2.4068	2.3696	2.334	2.3	2.2676	2.2367	2.2073	2.1795	2.1531	2.1281	2.1045	2.0823	2.0615	2.042	2.0236	2.0065	1.99059	1.97585
	3.7371	3.5172	3.5205	3.5286	3.5365	3.5392	3.5326	3.515	3.4867	3.4493	3.4047	3.3549	3.3015	3.2458	3.189	3.1317	3.0744	3.0176	2.9616	2.9065	2.8526	2.8	2.7487	2.6987	2.6504	2.6036	2.5582	2.5145	2.4722	2.4316	2.3926	2.3552	2.3193	2.285	2.2522	2.221	2.1911	2.1629	2.136	2.1104	2.0864	2.0636	2.0421	2.022	2.0031	1.98538	1.96887	1.95349	1.93924
	3.7872	3.3965	3.3996	3.4071	3.4151	3.4184	3.4136	3.3988	3.3739	3.3405	3.2999	3.254	3.2044	3.1525	3.0991	3.045	2.9908	2.9369	2.8835	2.8311	2.7796	2.7293	2.6802	2.6325	2.5861	2.541	2.4976	2.4555	2.415	2.3759	2.3385	2.3024	2.2679	2.2348	2.2032	2.1732	2.1444	2.1172	2.0912	2.0667	2.0434	2.0215	2.0008	1.98132	1.96306	1.94597	1.93002	1.91518	1.90141
	3.8373	3.3051	3.308	3.3152	3.3229	3.3267	3.3232	3.3106	3.2886	3.2582	3.221	3.1784	3.132	3.083	3.0325	2.981	2.9293	2.8777	2.8266	2.7761	2.7265	2.678	2.6306	2.5845	2.5396	2.4961	2.4541	2.4133	2.3741	2.3363	2.2999	2.2649	2.2314	2.1994	2.1687	2.1395	2.1116	2.0851	2.0599	2.036	2.0135	1.99216	1.97204	1.95313	1.93538	1.91876	1.90326	1.88883	1.87545
	3.8874	3.2006	3.2032	3.2098	3.2172	3.2212	3.2186	3.2077	3.188	3.1604	3.1262	3.0867	3.0434	2.9975	2.9498	2.901	2.852	2.8029	2.7541	2.706	2.6586	2.6121	2.5667	2.5225	2.4794	2.4377	2.3972	2.358	2.3203	2.2839	2.2489	2.2152	2.183	2.1521	2.1226	2.0943	2.0675	2.0419	2.0176	1.99456	1.97276	1.95215	1.93273	1.91447	1.89733	1.88127	1.86629	1.85234	1.83941
	3.9375	3.1064	3.1088	3.115	3.1219	3.1258	3.124	3.1143	3.0966	3.0714	3.0398	3.0031	2.9625	2.9193	2.8742	2.8279	2.7812	2.7344	2.6878	2.6417	2.5963	2.5517	2.5082	2.4656	2.4243	2.384	2.3451	2.3074	2.271	2.2359	2.2021	2.1697	2.1385	2.1087	2.0802	2.0529	2.0269	2.00222	1.97878	1.95651	1.93542	1.9155	1.89671	1.87904	1.86245	1.84693	1.83242	1.81893	1.80641
	3.9876	3.0184	3.0206	3.0263	3.0327	3.0366	3.0352	3.0267	3.0105	2.9874	2.958	2.9238	2.8857	2.8448	2.8021	2.7582	2.7137	2.669	2.6244	2.5803	2.5367	2.4939	2.4521	2.4112	2.3713	2.3326	2.2951	2.2587	2.2236	2.1898	2.1571	2.1258	2.0957	2.067	2.0394	2.0131	1.98798	1.96409	1.94138	1.91984	1.89944	1.88017	1.86199	1.84489	1.82883	1.8138	1.79976	1.78669	1.77456
	4.0377	2.9357	2.9377	2.9429	2.9489	2.9526	2.9514	2.9438	2.9291	2.9076	2.8804	2.8482	2.8123	2.7737	2.7331	2.6914	2.6489	2.6062	2.5635	2.5212	2.4794	2.4383	2.398	2.3587	2.3202	2.2829	2.2468	2.2117	2.1778	2.1452	2.1138	2.0835	2.0544	2.0266	1.99993	1.9745	1.95023	1.92713	1.90515	1.88431	1.86457	1.84591	1.82832	1.81175	1.7962	1.78164	1.76804	1.75537	1.74362
	4.0878	2.8577	2.8595	2.8642	2.8698	2.8732	2.8723	2.8653	2.8517	2.8318	2.8063	2.776	2.7422	2.7056	2.667	2.6273	2.5867	2.5459	2.505	2.4643	2.4242	2.3847	2.3459	2.308	2.271	2.2351	2.2002	2.1663	2.1336	2.1021	2.0717	2.0425	2.0144	1.98747	1.96171	1.9371	1.91362	1.89125	1.86999	1.84982	1.83071	1.81264	1.79559	1.77955	1.76448	1.75038	1.7372	1.72493	1.71354
	4.1379	2.7837	2.7855	2.7898	2.7948	2.798	2.7971	2.7907	2.7781	2.7595	2.7356	2.7071	2.6751	2.6403	2.6036	2.5656	2.5268	2.4877	2.4485	2.4095	2.3709	2.3329	2.2956	2.259	2.2234	2.1887	2.155	2.1223	2.0908	2.0603	2.0309	2.00266	1.97556	1.94953	1.9246	1.90079	1.87806	1.85642	1.83583	1.81629	1.79778	1.78028	1.76376	1.74822	1.73362	1.71994	1.70716	1.69527	1.68423
	4.18799	2.7137	2.7151	2.7191	2.7237	2.7266	2.7258	2.7197	2.708	2.6905	2.668	2.6411	2.6107	2.5776	2.5427	2.5064	2.4692	2.4317	2.394	2.3565	2.3194	2.2829	2.2468	2.2117	2.1773	2.1439	2.1113	2.0798	2.0493	2.0198	1.99146	1.96412	1.93786	1.91268	1.88857	1.86551	1.84351	1.82254	1.80261	1.78368	1.76574	1.74877	1.73277	1.7177	1.70354	1.69029	1.6779	1.66636	1.65565
	4.23809	2.6469	2.6483	2.6519	2.656	2.6586	2.6578	2.6521	2.641	2.6246	2.6032	2.5777	2.5489	2.5174	2.484	2.4493	2.4138	2.3777	2.3416	2.3055	2.2697	2.2345	2.1998	2.1658	2.1327	2.1004	2.069	2.0385	2.009	1.98056	1.9531	1.92666	1.90124	1.87687	1.85352	1.8312	1.80989	1.78958	1.77026	1.75192	1.73453	1.71809	1.70257	1.68796	1.67424	1.66137	1.64936	1.63816	1.62777
	4.28819	2.5834	2.5846	2.5878	2.5916	2.5938	2.5929	2.5875	2.577	2.5614	2.5412	2.517	2.4895	2.4595	2.4276	2.3943	2.3602	2.3256	2.2908	2.2561	2.2217	2.1877	2.1543	2.1215	2.0894	2.0583	2.0279	1.99846	1.96996	1.94241	1.91583	1.89025	1.86565	1.84205	1.81943	1.79781	1.77716	1.75749	1.73876	1.72098	1.70412	1.68818	1.67312	1.65895	1.64563	1.63316	1.62149	1.61063	1.60054
	4.33829	2.5226	2.5238	2.5266	2.53	2.5319	2.5309	2.5257	2.5157	2.5009	2.4817	2.4586	2.4324	2.4037	2.3731	2.3412	2.3085	2.2752	2.2417	2.2083	2.1752	2.1423	2.1101	2.0785	2.0475	2.0174	1.98803	1.95956	1.93198	1.90532	1.8796	1.85482	1.83101	1.80814	1.78624	1.76529	1.74528	1.7262	1.70805	1.6908	1.67445	1.65899	1.64439	1.63063	1.61771	1.6056	1.59428	1.58373	1.57394
	4.38839	2.4645	2.4655	2.4681	2.4711	2.4727	2.4715	2.4665	2.4569	2.4428	2.4244	2.4024	2.3774	2.3499	2.3205	2.29	2.2585	2.2265	2.1942	2.1621	2.13	2.0984	2.0673	2.0366	2.0068	1.97763	1.94926	1.92171	1.89502	1.86922	1.84432	1.82032	1.79726	1.7751	1.75387	1.73356	1.71416	1.69566	1.67806	1.66134	1.64548	1.63046	1.61629	1.60295	1.5904	1.57864	1.56765	1.55741	1.5479
	4.43849	2.4087	2.4096	2.4119	2.4145	2.4159	2.4146	2.4097	2.4005	2.3869	2.3694	2.3483	2.3243	2.2979	2.2698	2.2404	2.2101	2.1793	2.1482	2.1171	2.0863	2.0558	2.0257	1.9961	1.96721	1.939	1.91156	1.88489	1.85907	1.83407	1.80995	1.78671	1.76436	1.74289	1.72231	1.70262	1.6838	1.66586	1.64878	1.63255	1.61716	1.6026	1.58884	1.57589	1.5637	1.55228	1.54161	1.53166	1.52242
	4.48859	2.3552	2.356	2.3581	2.3604	2.3614	2.36	2.355	2.3462	2.3332	2.3163	2.2961	2.2731	2.2478	2.2208	2.1924	2.1633	2.1336	2.1036	2.0737	2.0438	2.0143	1.98523	1.95668	1.92872	1.90144	1.87487	1.84907	1.82405	1.79985	1.77648	1.75396	1.73229	1.71148	1.69152	1.67242	1.65417	1.63676	1.62018	1.60444	1.5895	1.57536	1.562	1.54942	1.53759	1.5265	1.51613	1.50646	1.49748
	4.53869	2.3039	2.3045	2.3063	2.3083	2.3091	2.3075	2.3026	2.2939	2.2814	2.2652	2.2458	2.2236	2.1993	2.1733	2.146	2.1179	2.0893	2.0604	2.0314	2.00264	1.9741	1.94598	1.91836	1.89132	1.8649	1.83918	1.81419	1.78995	1.76651	1.74386	1.72203	1.70102	1.68083	1.66147	1.64295	1.62524	1.60834	1.59226	1.57697	1.56247	1.54874	1.53577	1.52354	1.51205	1.50127	1.49119	1.48179	1.47306
	4.58879	2.2544	2.255	2.2566	2.2582	2.2587	2.257	2.2521	2.2437	2.2315	2.216	2.1972	2.176	2.1525	2.1274	2.1011	2.074	2.0464	2.0185	1.99048	1.96263	1.93505	1.90785	1.88111	1.85494	1.82936	1.80445	1.78023	1.75675	1.73402	1.71206	1.6909	1.67051	1.65093	1.63216	1.61418	1.59699	1.58059	1.56497	1.55012	1.53605	1.5227	1.51011	1.49822	1.48706	1.47658	1.46679	1.45765	1.44916
	4.63888	2.2069	2.2074	2.2087	2.2101	2.2103	2.2083	2.2035	2.1953	2.1835	2.1684	2.1504	2.1298	2.1071	2.0829	2.0576	2.0314	2.0047	1.97774	1.9507	1.92377	1.89708	1.87076	1.84487	1.81952	1.79475	1.7706	1.74715	1.72438	1.70234	1.68105	1.66051	1.64075	1.62175	1.60353	1.58607	1.56939	1.55346	1.5383	1.52388	1.51019	1.49724	1.48499	1.47345	1.46259	1.45241	1.44288	1.434	1.42575
	4.68898	2.161	2.1615	2.1626	2.1636	2.1636	2.1615	2.1566	2.1485	2.1371	2.1225	2.1049	2.0851	2.0632	2.0399	2.0154	1.99008	1.96427	1.93817	1.91203	1.88596	1.86013	1.83463	1.80957	1.785	1.76101	1.73761	1.71486	1.69279	1.67142	1.65076	1.63084	1.61166	1.59323	1.57553	1.55858	1.54239	1.52692	1.51219	1.49818	1.48489	1.47229	1.46039	1.44917	1.43862	1.42871	1.41945	1.41081	1.40277
	4.73908	2.1167	2.1171	2.1181	2.1187	2.1185	2.1162	2.1112	2.1032	2.0921	2.0779	2.061	2.0417	2.0207	1.99806	1.97436	1.94988	1.92491	1.89967	1.87435	1.84912	1.82411	1.79941	1.77513	1.75132	1.72805	1.70537	1.68331	1.6619	1.64117	1.62113	1.6018	1.58318	1.56528	1.5481	1.53165	1.51592	1.50089	1.48658	1.47296	1.46004	1.4478	1.43624	1.42532	1.41506	1.40543	1.39641	1.38801	1.38019
	4.78918	2.0738	2.0741	2.0749	2.0753	2.0748	2.0724	2.0674	2.0594	2.0485	2.0347	2.0183	1.99967	1.97921	1.95734	1.9344	1.91072	1.88654	1.8621	1.83758	1.81314	1.7889	1.76497	1.74143	1.71836	1.6958	1.6738	1.6524	1.63163	1.61152	1.59207	1.5733	1.55523	1.53785	1.52118	1.50519	1.48991	1.47531	1.4614	1.44817	1.43561	1.42371	1.41246	1.40184	1.39186	1.38249	1.37372	1.36554	1.35793
	4.83928	2.0322	2.0325	2.0329	2.0333	2.0325	2.0298	2.0248	2.0169	2.0062	1.99269	1.97673	1.95865	1.93884	1.91764	1.89542	1.87248	1.84906	1.82538	1.80163	1.77794	1.75444	1.73125	1.70842	1.68604	1.66417	1.64283	1.62206	1.60191	1.58239	1.56351	1.54529	1.52774	1.51086	1.49466	1.47914	1.46428	1.4501	1.43659	1.42372	1.4115	1.39994	1.38899	1.37868	1.36897	1.35984	1.35131	1.34335	1.33594
	4.88938	1.99174	1.99193	1.9923	1.99232	1.99128	1.98847	1.98331	1.9755	1.96495	1.95177	1.93624	1.91867	1.89943	1.87887	1.85733	1.83508	1.81238	1.78943	1.76639	1.74343	1.72064	1.69815	1.67602	1.6543	1.63308	1.61237	1.59223	1.57267	1.55371	1.53539	1.5177	1.50065	1.48425	1.46851	1.45343	1.439	1.42521	1.41207	1.39957	1.3877	1.37644	1.3658	1.35576	1.34631	1.33744	1.32913	1.32138	1.31417
	4.93948	1.95234	1.95247	1.95268	1.95246	1.95119	1.94819	1.94293	1.93515	1.92476	1.91185	1.89669	1.87959	1.86089	1.84093	1.82003	1.79844	1.77642	1.75415	1.73182	1.70954	1.68745	1.66562	1.64415	1.62308	1.60247	1.58238	1.56283	1.54384	1.52544	1.50764	1.49046	1.47391	1.45798	1.44269	1.42802	1.414	1.4006	1.38782	1.37566	1.36412	1.35317	1.34282	1.33306	1.32386	1.31522	1.30714	1.29959	1.29257
	4.98958	1.91389	1.91395	1.91399	1.91356	1.91205	1.90885	1.90351	1.89574	1.88547	1.87281	1.85799	1.84133	1.82314	1.80374	1.78343	1.76248	1.7411	1.71949	1.69782	1.6762	1.65476	1.63357	1.61274	1.59229	1.5723	1.5528	1.53381	1.51538	1.4975	1.48022	1.46354	1.44745	1.43198	1.41712	1.40287	1.38924	1.37621	1.36379	1.35197	1.34074	1.33009	1.32003	1.31052	1.30158	1.29316	1.2853	1.27795	1.27111
	5.03967	1.87614	1.87615	1.87604	1.87539	1.87365	1.87027	1.86482	1.85703	1.84687	1.83443	1.81994	1.80368	1.78596	1.7671	1.74736	1.72701	1.70624	1.68526	1.66422	1.64324	1.62243	1.60188	1.58165	1.56181	1.5424	1.52346	1.50503	1.48713	1.46978	1.453	1.43679	1.42117	1.40614	1.3917	1.37785	1.3646	1.35195	1.33986	1.32837	1.31745	1.30709	1.2973	1.28805	1.27935	1.27117	1.26351	1.25636	1.24969
	5.08978	1.83858	1.83854	1.83828	1.83742	1.83546	1.83188	1.82631	1.81851	1.80844	1.7962	1.78201	1.76613	1.74887	1.7305	1.71131	1.69154	1.67137	1.65101	1.63058	1.61023	1.59003	1.57009	1.55046	1.5312	1.51237	1.49399	1.4761	1.45874	1.44189	1.4256	1.40986	1.39469	1.3801	1.36607	1.35262	1.33975	1.32744	1.31571	1.30454	1.29392	1.28386	1.27433	1.26534	1.25686	1.2489	1.24146	1.23449	1.22801
	5.13987	1.79931	1.79922	1.7988	1.79774	1.79555	1.7918	1.78612	1.77829	1.76832	1.75627	1.74237	1.72687	1.71004	1.69219	1.67354	1.65435	1.63479	1.61505	1.59525	1.57553	1.55595	1.53663	1.51761	1.49896	1.48071	1.46291	1.44558	1.42874	1.41243	1.39663	1.38138	1.36667	1.35252	1.33893	1.32588	1.31339	1.30146	1.29008	1.27924	1.26894	1.25917	1.24992	1.24118	1.23295	1.22522	1.21798	1.2112	1.20491
	5.18997	1.75679	1.75664	1.75611	1.75486	1.75248	1.74857	1.74278	1.73496	1.72508	1.71324	1.69965	1.68454	1.66819	1.65086	1.6328	1.61423	1.5953	1.57622	1.5571	1.53805	1.51916	1.50051	1.48216	1.46416	1.44655	1.42937	1.41265	1.39641	1.38066	1.36541	1.35069	1.3365	1.32283	1.3097	1.29711	1.28504	1.27351	1.2625	1.25203	1.24206	1.23261	1.22367	1.21521	1.20725	1.19977	1.19275	1.18619	1.18007
	5.24007	1.7493	1.74912	1.74846	1.74704	1.74447	1.74035	1.7344	1.72644	1.71648	1.7046	1.69102	1.67596	1.6597	1.64248	1.62455	1.60612	1.58739	1.56848	1.54953	1.53067	1.51197	1.4935	1.47534	1.45754	1.44012	1.42313	1.40658	1.39051	1.37493	1.35986	1.3453	1.33126	1.31774	1.30476	1.2923	1.28037	1.26896	1.25808	1.24772	1.23786	1.22852	1.21967	1.21131	1.20344	1.19604	1.18911	1.18262	1.17658
	5.29017	1.71631	1.71609	1.7153	1.71368	1.71089	1.70658	1.70049	1.69247	1.68253	1.67077	1.65738	1.6426	1.62667	1.60984	1.59235	1.57438	1.55611	1.53768	1.51925	1.50089	1.48269	1.46473	1.44706	1.42974	1.4128	1.39627	1.38018	1.36455	1.3494	1.33473	1.32056	1.30691	1.29375	1.28111	1.26899	1.25738	1.24628	1.23568	1.2256	1.216	1.2069	1.19828	1.19014	1.18247	1.17526	1.1685	1.16218	1.15629
	5.34027	1.68394	1.68368	1.68275	1.68095	1.67795	1.67346	1.66722	1.65914	1.64921	1.63754	1.62433	1.6098	1.59418	1.57771	1.56061	1.54308	1.52527	1.50732	1.48937	1.4715	1.4538	1.43633	1.41915	1.4023	1.38583	1.36976	1.35412	1.33892	1.32419	1.30993	1.29615	1.28287	1.27007	1.25779	1.24599	1.2347	1.22389	1.21359	1.20377	1.19443	1.18558	1.17719	1.16926	1.16178	1.15476	1.14817	1.14202	1.13627
	5.39037	1.65288	1.65256	1.65152	1.64953	1.64633	1.64164	1.63526	1.6271	1.61716	1.60557	1.59252	1.5782	1.56287	1.54674	1.53002	1.51289	1.49551	1.47802	1.46052	1.44312	1.42589	1.40888	1.39216	1.37577	1.35975	1.34412	1.32889	1.31411	1.29978	1.28591	1.27252	1.25959	1.24715	1.2352	1.22371	1.21272	1.20222	1.19218	1.18262	1.17353	1.1649	1.15673	1.149	1.14173	1.13488	1.12846	1.12246	1.11686
	5.44047	1.62281	1.62244	1.62127	1.61911	1.61571	1.61083	1.6043	1.59604	1.5861	1.57457	1.56164	1.54754	1.53246	1.51665	1.50028	1.48353	1.46656	1.44949	1.43243	1.41547	1.39868	1.38212	1.36585	1.34989	1.3343	1.31908	1.30428	1.28989	1.27595	1.26245	1.24941	1.23685	1.22473	1.2131	1.20193	1.19123	1.18099	1.17123	1.16192	1.15307	1.14466	1.1367	1.12918	1.12208	1.11541	1.10915	1.1033	1.09784
	5.49057	1.59354	1.59313	1.59185	1.58951	1.58591	1.58084	1.57415	1.5658	1.55582	1.54434	1.53154	1.51761	1.50279	1.48726	1.47122	1.45484	1.43824	1.42158	1.40493	1.38839	1.37203	1.3559	1.34005	1.32452	1.30934	1.29453	1.28011	1.26612	1.25255	1.23942	1.22673	1.21449	1.2027	1.19138	1.18051	1.17009	1.16012	1.15061	1.14155	1.13292	1.12474	1.11699	1.10965	1.10274	1.09623	1.09013	1.08442	1.0791
	5.54066	1.56499	1.56455	1.56314	1.56064	1.55684	1.55157	1.54473	1.53628	1.52627	1.51482	1.50212	1.48836	1.47375	1.4585	1.44276	1.42671	1.4105	1.39422	1.37797	1.36183	1.34588	1.33016	1.31472	1.29959	1.2848	1.27039	1.25636	1.24273	1.22952	1.21674	1.20439	1.19248	1.18101	1.16998	1.15939	1.14925	1.13955	1.13028	1.12145	1.11306	1.10509	1.09752	1.09038	1.08364	1.0773	1.07135	1.06578	1.06058
	5.59076	1.53719	1.5367	1.53518	1.53251	1.52851	1.52306	1.51606	1.50749	1.49743	1.486	1.47339	1.45978	1.44538	1.43037	1.41492	1.39921	1.38334	1.36741	1.35154	1.3358	1.32023	1.3049	1.28986	1.27512	1.26072	1.24668	1.23301	1.21975	1.20689	1.19445	1.18242	1.17082	1.15965	1.14892	1.1386	1.12873	1.11928	1.11026	1.10165	1.09348	1.08571	1.07834	1.07137	1.06481	1.05862	1.05282	1.04739	1.04232
	5.64086	1.51022	1.5097	1.50807	1.50522	1.50103	1.49539	1.48822	1.47953	1.46941	1.458	1.44545	1.43197	1.41776	1.40298	1.38781	1.37239	1.35684	1.34127	1.32577	1.31039	1.29519	1.28024	1.26557	1.2512	1.23717	1.22349	1.21018	1.19726	1.18473	1.17261	1.1609	1.1496	1.13873	1.12828	1.11823	1.10861	1.09941	1.09061	1.08224	1.07426	1.06669	1.05951	1.05272	1.04631	1.04028	1.03462	1.02931	1.02436
	5.69096	1.48421	1.48365	1.4819	1.47889	1.4745	1.46866	1.46133	1.45251	1.44233	1.4309	1.41841	1.40505	1.391	1.37643	1.36152	1.34638	1.33113	1.31589	1.30072	1.28568	1.27085	1.25626	1.24194	1.22793	1.21424	1.20091	1.18794	1.17535	1.16314	1.15133	1.13993	1.12892	1.11832	1.10813	1.09835	1.08898	1.08	1.07144	1.06327	1.0555	1.04812	1.04111	1.03449	1.02824	1.02235	1.01683	1.01166	1.00683
	5.74106	1.45911	1.45851	1.45665	1.45347	1.44889	1.44285	1.43534	1.42639	1.41612	1.40467	1.39222	1.37895	1.36504	1.35067	1.33598	1.32111	1.30615	1.2912	1.27636	1.26166	1.24716	1.23291	1.21893	1.20525	1.19191	1.17891	1.16625	1.15399	1.14209	1.13058	1.11946	1.10873	1.09841	1.08847	1.07894	1.0698	1.06106	1.0527	1.04473	1.03716	1.02996	1.02313	1.01667	1.01057	1.00483	0.99944	0.99438	0.98966
	5.79116	1.43465	1.434	1.43203	1.42869	1.42391	1.41767	1.40997	1.40088	1.39051	1.37903	1.36661	1.35342	1.33964	1.32544	1.31097	1.29633	1.28165	1.267	1.25246	1.23807	1.2239	1.20997	1.19632	1.18297	1.16994	1.15726	1.14493	1.13295	1.12136	1.11014	1.0993	1.08885	1.07878	1.0691	1.05981	1.05089	1.04237	1.03422	1.02646	1.01907	1.01205	1.00538	0.99908	0.99313	0.98753	0.98226	0.97734	0.97272
	5.84126	1.41055	1.40987	1.40779	1.40429	1.39931	1.39286	1.38497	1.37574	1.36526	1.35374	1.34131	1.3282	1.31454	1.3005	1.28623	1.27182	1.2574	1.24303	1.22878	1.2147	1.20083	1.18722	1.17389	1.16085	1.14815	1.13577	1.12374	1.11207	1.10077	1.08982	1.07926	1.06908	1.05925	1.04982	1.04076	1.03208	1.02378	1.01583	1.00826	1.00105	0.9942	0.98771	0.98156	0.97575	0.97028	0.96514	0.96033	0.95583
	5.89136	1.38672	1.386	1.38381	1.38014	1.37496	1.3683	1.36022	1.35082	1.34025	1.32866	1.31625	1.30318	1.28963	1.27574	1.26165	1.24748	1.23329	1.21919	1.20522	1.19143	1.17787	1.16456	1.15154	1.13882	1.12642	1.11435	1.10262	1.09124	1.08022	1.06955	1.05925	1.04932	1.03976	1.03056	1.02173	1.01327	1.00517	0.99743	0.99005	0.98303	0.97634	0.97001	0.96401	0.95835	0.95302	0.948	0.9433	0.93891
	5.94146	1.36314	1.36238	1.36008	1.35623	1.35085	1.34398	1.33571	1.32614	1.31545	1.30381	1.29138	1.27836	1.2649	1.25115	1.23724	1.22328	1.20933	1.19549	1.18179	1.16829	1.15502	1.14202	1.12929	1.11687	1.10477	1.09299	1.08155	1.07045	1.05971	1.04932	1.03928	1.02961	1.02028	1.01133	1.00272	0.99448	0.98658	0.97904	0.97184	0.965	0.95849	0.9523	0.94646	0.94094	0.93573	0.93083	0.92624	0.92196
	5.99155	1.33985	1.33905	1.33663	1.33261	1.32703	1.31995	1.31147	1.30174	1.29092	1.2792	1.26676	1.25377	1.2404	1.22678	1.21305	1.19928	1.18556	1.17196	1.15852	1.1453	1.13232	1.1196	1.10716	1.09504	1.08322	1.07174	1.06058	1.04976	1.03929	1.02916	1.01938	1.00995	1.00087	0.99214	0.98376	0.97573	0.96803	0.96069	0.95367	0.947	0.94064	0.93463	0.92892	0.92353	0.91846	0.91368	0.9092	0.90502
	6.04165	1.3169	1.31606	1.31354	1.30935	1.30356	1.29625	1.28757	1.27767	1.26671	1.25491	1.24244	1.22948	1.21618	1.20269	1.1891	1.17552	1.16201	1.14865	1.13547	1.1225	1.1098	1.09736	1.08521	1.07337	1.06184	1.05062	1.03975	1.02921	1.019	1.00912	0.9996	0.99041	0.98156	0.97306	0.96489	0.95706	0.94956	0.9424	0.93557	0.92907	0.92288	0.91701	0.91145	0.9062	0.90124	0.89658	0.89221	0.88812
	6.09175	1.29434	1.29347	1.29082	1.28646	1.28046	1.27294	1.26404	1.25395	1.24286	1.23097	1.21845	1.20551	1.19227	1.17888	1.16544	1.15203	1.13874	1.1256	1.11266	1.09996	1.08751	1.07534	1.06347	1.05189	1.04064	1.02971	1.0191	1.00881	0.99886	0.98924	0.97995	0.97101	0.96239	0.9541	0.94615	0.93851	0.93122	0.92424	0.91758	0.91124	0.90521	0.89949	0.89406	0.88894	0.88411	0.87957	0.8753	0.87132
	6.14185	1.2722	1.27128	1.26852	1.26399	1.25777	1.25002	1.24091	1.23063	1.21939	1.20739	1.19484	1.18189	1.16871	1.15541	1.14211	1.12886	1.11576	1.10283	1.09013	1.07767	1.06547	1.05357	1.04196	1.03065	1.01967	1.00899	0.99864	0.98861	0.97891	0.96953	0.96049	0.95176	0.94336	0.9353	0.92755	0.92012	0.91301	0.9062	0.89971	0.89354	0.88766	0.88208	0.8768	0.8718	0.86709	0.86266	0.8585	0.8546
	6.19195	1.25047	1.24953	1.24665	1.24194	1.23551	1.22752	1.21818	1.20771	1.19631	1.1842	1.17158	1.15863	1.14549	1.13227	1.11909	1.106	1.09307	1.08036	1.06787	1.05565	1.0437	1.03205	1.0207	1.00964	0.99891	0.98849	0.97839	0.96862	0.95916	0.95002	0.9412	0.9327	0.92452	0.91666	0.90911	0.90187	0.89494	0.88832	0.88199	0.87597	0.87025	0.86481	0.85965	0.85478	0.85018	0.84586	0.8418	0.838
	6.24205	1.22918	1.2282	1.22521	1.22031	1.21366	1.20543	1.19586	1.18517	1.1736	1.16138	1.14869	1.13573	1.12262	1.10947	1.0964	1.08346	1.0707	1.05818	1.0459	1.0339	1.02219	1.01078	0.99967	0.98887	0.97839	0.96821	0.95836	0.94883	0.9396	0.93069	0.92209	0.91381	0.90584	0.89818	0.89082	0.88378	0.87702	0.87057	0.86441	0.85854	0.85296	0.84765	0.84264	0.83789	0.83341	0.82918	0.82522	0.82151
	6.29215	1.20833	1.2073	1.20419	1.19911	1.19223	1.18377	1.17396	1.16306	1.1513	1.13895	1.12619	1.11318	1.10009	1.08701	1.07403	1.06122	1.04863	1.03628	1.02421	1.01243	1.00094	0.98977	0.97889	0.96833	0.95809	0.94816	0.93854	0.92924	0.92024	0.91156	0.90318	0.89511	0.88735	0.87988	0.87272	0.86584	0.85927	0.85298	0.84698	0.84126	0.83582	0.83065	0.82576	0.82112	0.81675	0.81264	0.80877	0.80515
	6.34225	1.18796	1.18688	1.18364	1.17838	1.17127	1.16255	1.15249	1.14136	1.12943	1.11692	1.10407	1.09103	1.07793	1.06491	1.05202	1.03933	1.02689	1.01472	1.00284	0.99126	0.97999	0.96903	0.9584	0.94807	0.93806	0.92836	0.91897	0.90989	0.90112	0.89265	0.88449	0.87663	0.86906	0.86178	0.85481	0.84811	0.8417	0.83557	0.82972	0.82416	0.81885	0.81381	0.80904	0.80452	0.80026	0.79624	0.79247	0.78893
	6.39235	1.16813	1.167	1.16365	1.15818	1.15083	1.14185	1.13154	1.12017	1.10803	1.09538	1.08242	1.06933	1.05623	1.04324	1.03043	1.01785	1.00555	0.99355	0.98184	0.97046	0.95939	0.94866	0.93823	0.92813	0.91834	0.90886	0.8997	0.89085	0.88229	0.87403	0.86607	0.8584	0.85102	0.84394	0.83714	0.83062	0.82437	0.8184	0.8127	0.80727	0.8021	0.79719	0.79253	0.78813	0.78398	0.78006	0.77638	0.77292
	6.44244	1.14895	1.14778	1.14429	1.13863	1.13103	1.12178	1.11119	1.09958	1.08723	1.07441	1.06133	1.04816	1.03505	1.0221	1.00935	0.99687	0.98469	0.97284	0.96131	0.9501	0.93924	0.9287	0.91849	0.9086	0.89903	0.88977	0.88081	0.87217	0.86382	0.85577	0.848	0.84052	0.83333	0.82642	0.81979	0.81344	0.80735	0.80154	0.79598	0.79069	0.78565	0.78086	0.77633	0.77203	0.76797	0.76415	0.76056	0.75718
	6.49254	1.13053	1.12932	1.1257	1.11983	1.11198	1.10244	1.09157	1.07969	1.06713	1.05412	1.04092	1.02767	1.01453	1.00157	0.98888	0.97648	0.96442	0.95271	0.94134	0.93031	0.91963	0.90928	0.89927	0.88959	0.88022	0.87116	0.86241	0.85396	0.84581	0.83796	0.83038	0.82309	0.81608	0.80934	0.80288	0.79668	0.79075	0.78508	0.77966	0.7745	0.76958	0.76492	0.76049	0.75629	0.75234	0.7486	0.74509	0.7418
	6.54264	1.11308	1.11181	1.10806	1.10198	1.09385	1.08403	1.07287	1.06072	1.0479	1.0347	1.02135	1.00801	0.99482	0.98187	0.96922	0.9569	0.94493	0.93333	0.9221	0.91124	0.90073	0.89057	0.88074	0.87125	0.86208	0.85322	0.84467	0.8364	0.82844	0.82077	0.81337	0.80626	0.79941	0.79285	0.78653	0.78049	0.7747	0.76917	0.76388	0.75885	0.75406	0.7495	0.74517	0.74108	0.73722	0.73356	0.73014	0.72692
	6.59274	1.09703	1.09572	1.09182	1.08551	1.07712	1.06699	1.05552	1.04307	1.03001	1.0166	1.00308	0.98963	0.97638	0.9634	0.95077	0.9385	0.92662	0.91514	0.90404	0.89331	0.88296	0.87297	0.86331	0.854	0.845	0.83632	0.82795	0.81986	0.81208	0.80458	0.79735	0.79039	0.78371	0.77729	0.77113	0.76522	0.75957	0.75416	0.74901	0.74409	0.7394	0.73494	0.73072	0.72672	0.72293	0.71937	0.71602	0.71286
	6.64284	1.08279	1.08143	1.07737	1.07085	1.06216	1.0517	1.0399	1.02716	1.01381	1.00017	0.98647	0.97288	0.95954	0.94652	0.93389	0.92165	0.90984	0.89844	0.88744	0.87683	0.86662	0.85677	0.84726	0.8381	0.82926	0.82073	0.81252	0.80461	0.79697	0.78962	0.78254	0.77573	0.76919	0.76291	0.75688	0.7511	0.74556	0.74028	0.73523	0.73041	0.72582	0.72147	0.71733	0.71341	0.7097	0.70621	0.70291	0.69982
	6.69294	1.06187	1.06046	1.05626	1.0495	1.04054	1.02977	1.01766	1.00462	0.99101	0.97716	0.9633	0.9496	0.9362	0.92318	0.91057	0.89841	0.88669	0.87541	0.86456	0.85412	0.84407	0.8344	0.82509	0.81612	0.80749	0.79916	0.79114	0.78342	0.77599	0.76882	0.76194	0.75531	0.74895	0.74284	0.73698	0.73136	0.72598	0.72084	0.71593	0.71125	0.70679	0.70256	0.69853	0.69473	0.69112	0.68773	0.68453	0.68152
	6.74304	1.03917	1.0377	1.03335	1.02637	1.01711	1.00603	0.99361	0.98026	0.96641	0.95236	0.93834	0.92455	0.91112	0.8981	0.88554	0.87347	0.86187	0.85073	0.84005	0.8298	0.81996	0.8105	0.80141	0.79267	0.78425	0.77615	0.76836	0.76085	0.75364	0.74669	0.74002	0.7336	0.72744	0.72152	0.71584	0.71039	0.7052	0.70021	0.69546	0.69093	0.68661	0.68251	0.67862	0.67492	0.67143	0.66813	0.66503	0.66212
	6.79314	1.02186	1.02034	1.01582	1.00858	0.99901	0.98758	0.97479	0.96112	0.94696	0.93265	0.91844	0.90451	0.89098	0.87792	0.86537	0.85333	0.84181	0.83078	0.82022	0.81011	0.80041	0.79112	0.7822	0.77363	0.7654	0.75748	0.74987	0.74256	0.73552	0.72874	0.72223	0.71598	0.70998	0.70422	0.6987	0.6934	0.68833	0.68349	0.67886	0.67445	0.67025	0.66625	0.66246	0.65885	0.65545	0.65224	0.64921	0.64636
	6.84324	1.00679	1.00521	1.00051	0.99299	0.98307	0.97126	0.95807	0.94402	0.92952	0.91492	0.90048	0.88637	0.87271	0.85958	0.847	0.83497	0.82349	0.81253	0.80207	0.79206	0.7825	0.77335	0.76457	0.75615	0.74808	0.74032	0.73288	0.72571	0.71883	0.71221	0.70586	0.69976	0.69389	0.68828	0.68288	0.67772	0.67278	0.66805	0.66353	0.65923	0.65513	0.65122	0.64752	0.644	0.64068	0.63753	0.63457	0.63178
	6.89334	0.99355	0.9919	0.98701	0.97918	0.96888	0.95664	0.94302	0.92855	0.91367	0.89873	0.88401	0.86969	0.85586	0.84263	0.82998	0.81793	0.80646	0.79555	0.78515	0.77524	0.76578	0.75674	0.7481	0.73981	0.73187	0.72426	0.71695	0.70994	0.70319	0.69671	0.6905	0.68452	0.6788	0.6733	0.66803	0.66298	0.65816	0.65353	0.64912	0.64491	0.6409	0.63708	0.63345	0.63001	0.62675	0.62368	0.62077	0.61803
	6.94343	0.9823	0.98058	0.97547	0.96731	0.9566	0.94389	0.92978	0.91484	0.89952	0.88421	0.86917	0.85458	0.84056	0.82717	0.81443	0.80233	0.79085	0.77995	0.76959	0.75974	0.75036	0.74141	0.73286	0.72469	0.71687	0.70938	0.7022	0.69529	0.68867	0.68233	0.67623	0.67038	0.66476	0.65938	0.65421	0.64926	0.64453	0.64	0.63568	0.63155	0.62762	0.62388	0.62033	0.61694	0.61375	0.61072	0.60787	0.60519
	6.99353	0.97325	0.97146	0.96611	0.95759	0.9464	0.93317	0.91854	0.90307	0.88727	0.87152	0.8561	0.84121	0.82694	0.81337	0.80049	0.7883	0.77676	0.76585	0.7555	0.74568	0.73635	0.72748	0.71901	0.71092	0.70319	0.6958	0.68872	0.68192	0.67541	0.66916	0.66316	0.65741	0.65189	0.6466	0.64152	0.63667	0.63201	0.62757	0.62332	0.61927	0.6154	0.61172	0.60822	0.60491	0.60176	0.59877	0.59596	0.59331
	7.04363	0.96654	0.96464	0.95905	0.95012	0.93844	0.92464	0.90941	0.89336	0.87701	0.86078	0.84494	0.82969	0.81513	0.80132	0.78826	0.77595	0.76432	0.75335	0.74299	0.73318	0.72387	0.71503	0.70661	0.69859	0.69093	0.68361	0.6766	0.6699	0.66346	0.6573	0.65138	0.64571	0.64027	0.63506	0.63005	0.62527	0.6207	0.61631	0.61212	0.60812	0.60431	0.60068	0.59723	0.59395	0.59084	0.5879	0.58512	0.58249
	7.09373	0.96215	0.96017	0.95429	0.94493	0.93268	0.91826	0.90238	0.88569	0.86875	0.85197	0.83565	0.81999	0.8051	0.79101	0.77775	0.76526	0.75352	0.74247	0.73205	0.72221	0.7129	0.70407	0.69567	0.68769	0.68008	0.67281	0.66586	0.65921	0.65284	0.64674	0.64088	0.63528	0.6299	0.62475	0.61981	0.61508	0.61055	0.60622	0.60208	0.59813	0.59436	0.59076	0.58734	0.5841	0.58101	0.5781	0.57533	0.57273
	7.14383	0.95988	0.95779	0.95161	0.94178	0.92895	0.91386	0.89728	0.8799	0.86229	0.84492	0.82808	0.81197	0.7967	0.78231	0.76878	0.7561	0.7442	0.73304	0.72253	0.71264	0.7033	0.69446	0.68607	0.67811	0.67052	0.66328	0.65637	0.64976	0.64343	0.63737	0.63157	0.62601	0.62068	0.61557	0.61067	0.60598	0.60149	0.5972	0.5931	0.58918	0.58543	0.58187	0.57847	0.57524	0.57218	0.56927	0.56652	0.56393
	7.19393	0.95934	0.95714	0.95064	0.94031	0.92684	0.91104	0.89371	0.8756	0.85731	0.83931	0.8219	0.8053	0.78961	0.77488	0.76108	0.74817	0.7361	0.7248	0.7142	0.70423	0.69484	0.68597	0.67756	0.6696	0.66202	0.6548	0.6479	0.64132	0.63502	0.62899	0.62323	0.6177	0.6124	0.60732	0.60246	0.5978	0.59334	0.58907	0.58499	0.58109	0.57737	0.57382	0.57044	0.56723	0.56417	0.56127	0.55853	0.55593
	7.24403	0.95999	0.95769	0.95086	0.94	0.92588	0.90933	0.89123	0.87234	0.85332	0.83466	0.81666	0.79955	0.78343	0.76834	0.75424	0.74109	0.72883	0.71737	0.70665	0.6966	0.68714	0.67822	0.6698	0.66182	0.65422	0.64702	0.64013	0.63357	0.62729	0.62129	0.61554	0.61003	0.60476	0.5997	0.59487	0.59023	0.58579	0.58154	0.57748	0.57359	0.56988	0.56634	0.56297	0.55977	0.55672	0.55382	0.55107	0.54848
	7.29413	0.96141	0.95898	0.95181	0.94041	0.92561	0.90828	0.88937	0.8697	0.84992	0.83057	0.81197	0.79433	0.77777	0.76229	0.74788	0.73448	0.72202	0.7104	0.69956	0.68941	0.67989	0.67092	0.66246	0.65445	0.64686	0.63964	0.63277	0.62621	0.61995	0.61396	0.60823	0.60275	0.59749	0.59246	0.58763	0.58302	0.57859	0.57436	0.57031	0.56644	0.56274	0.55921	0.55584	0.55264	0.54959	0.5467	0.54396	0.54135
	7.34422	0.96325	0.9607	0.95316	0.94122	0.9257	0.90759	0.88785	0.86736	0.84681	0.82675	0.80754	0.78936	0.77234	0.75648	0.74176	0.7281	0.71542	0.70364	0.69268	0.68243	0.67283	0.66381	0.65531	0.64729	0.63968	0.63246	0.62559	0.61904	0.61279	0.60682	0.6011	0.59563	0.5904	0.58538	0.58058	0.57597	0.57156	0.56735	0.5633	0.55945	0.55576	0.55224	0.54887	0.54567	0.54262	0.53973	0.53699	0.53437
	7.39432	0.96531	0.96263	0.95473	0.94221	0.92596	0.90703	0.88644	0.86511	0.84378	0.82301	0.80316	0.78445	0.76695	0.75071	0.73567	0.72176	0.70888	0.69693	0.68583	0.67549	0.66581	0.65675	0.64822	0.64016	0.63255	0.62532	0.61845	0.61191	0.60567	0.59971	0.59401	0.58856	0.58334	0.57835	0.57356	0.56897	0.56458	0.56037	0.55635	0.5525	0.54881	0.5453	0.54194	0.53875	0.53571	0.53281	0.53006	0.52745
	7.44442	0.96744	0.96464	0.95635	0.94324	0.92626	0.90648	0.88503	0.86283	0.84071	0.81922	0.79872	0.77945	0.7615	0.74486	0.7295	0.71533	0.70224	0.69014	0.67891	0.66847	0.65873	0.64961	0.64104	0.63297	0.62534	0.61812	0.61125	0.60471	0.59848	0.59255	0.58686	0.58143	0.57623	0.57125	0.56648	0.56191	0.55754	0.55335	0.54933	0.54549	0.54183	0.53832	0.53497	0.53178	0.52874	0.52584	0.52309	0.52048
	7.49452	0.96957	0.96663	0.95795	0.94423	0.92647	0.90584	0.88349	0.86044	0.83749	0.81526	0.79412	0.77429	0.75587	0.73884	0.72316	0.70873	0.69544	0.68317	0.67183	0.6613	0.65149	0.64231	0.63372	0.62563	0.61799	0.61076	0.60391	0.59738	0.59117	0.58525	0.57958	0.57417	0.56899	0.56403	0.55928	0.55473	0.55037	0.5462	0.5422	0.53838	0.53472	0.53123	0.52789	0.52471	0.52166	0.51878	0.51603	0.51341
	7.54462	0.97163	0.96856	0.95947	0.94512	0.92657	0.90505	0.88179	0.85784	0.83407	0.81108	0.78928	0.7689	0.75	0.73259	0.7166	0.70191	0.68842	0.67599	0.66452	0.6539	0.64403	0.63482	0.62619	0.61808	0.61044	0.60322	0.59637	0.58987	0.58367	0.57777	0.57212	0.56674	0.56158	0.55664	0.55191	0.54739	0.54305	0.5389	0.53492	0.53111	0.52747	0.52399	0.52066	0.51749	0.51445	0.51157	0.50882	0.50622
	7.59472	0.97364	0.97042	0.96092	0.94592	0.92654	0.90412	0.87991	0.85505	0.83042	0.80667	0.78421	0.76325	0.74389	0.72608	0.70977	0.69483	0.68114	0.66856	0.65699	0.64628	0.63634	0.62709	0.61844	0.61032	0.60268	0.59546	0.58863	0.58214	0.57597	0.57009	0.56448	0.55911	0.55398	0.54907	0.54437	0.53986	0.53555	0.53142	0.52746	0.52368	0.52005	0.51659	0.51328	0.51011	0.50709	0.50421	0.50147	0.49886
	7.64482	0.97563	0.97227	0.96232	0.94663	0.92642	0.90305	0.87788	0.85207	0.82657	0.80204	0.7789	0.75737	0.73752	0.71932	0.7027	0.68751	0.67363	0.6609	0.6492	0.63842	0.62843	0.61914	0.61047	0.60234	0.59471	0.5875	0.58068	0.57421	0.56807	0.56221	0.55663	0.5513	0.54619	0.54132	0.53664	0.53217	0.52789	0.52378	0.51985	0.51609	0.51248	0.50903	0.50574	0.50259	0.49957	0.49671	0.49398	0.49138
	7.69492	0.97767	0.97414	0.96374	0.94735	0.92625	0.9019	0.87571	0.84894	0.82254	0.79721	0.77338	0.75127	0.73093	0.71234	0.69539	0.67995	0.66587	0.65301	0.6412	0.63034	0.6203	0.61097	0.60229	0.59416	0.58653	0.57934	0.57254	0.56611	0.55998	0.55416	0.54861	0.5433	0.53824	0.53339	0.52875	0.5243	0.52005	0.51597	0.51207	0.50832	0.50474	0.50132	0.49805	0.49491	0.49192	0.48906	0.48634	0.48376
	7.74502	0.97979	0.9761	0.96522	0.9481	0.92607	0.90069	0.87346	0.84568	0.81836	0.79221	0.76767	0.74496	0.72413	0.70515	0.68788	0.6722	0.65792	0.64491	0.63299	0.62206	0.61196	0.60261	0.59391	0.58579	0.57816	0.57099	0.56422	0.55781	0.55172	0.54593	0.54041	0.53515	0.53012	0.5253	0.5207	0.51629	0.51206	0.50802	0.50414	0.50043	0.49687	0.49347	0.49022	0.4871	0.48413	0.48129	0.47859	0.47601
	7.79511	0.98202	0.97815	0.96676	0.94886	0.92587	0.89943	0.87111	0.84228	0.81401	0.78701	0.76174	0.73843	0.71709	0.69771	0.68012	0.66418	0.64972	0.63656	0.62455	0.61353	0.60339	0.59402	0.58532	0.57718	0.56958	0.56243	0.55569	0.5493	0.54326	0.5375	0.53202	0.52679	0.5218	0.51702	0.51246	0.50809	0.50389	0.49989	0.49604	0.49236	0.48884	0.48546	0.48223	0.47915	0.47619	0.47337	0.47068	0.46812
	7.84521	0.98433	0.98028	0.96837	0.94964	0.92564	0.89808	0.86863	0.83872	0.80945	0.78158	0.75557	0.73162	0.70979	0.68999	0.67209	0.65589	0.64124	0.62794	0.61583	0.60475	0.59457	0.58517	0.57645	0.56833	0.56075	0.55362	0.54691	0.54056	0.53455	0.52884	0.5234	0.51821	0.51327	0.50854	0.50401	0.49968	0.49552	0.49155	0.48775	0.48409	0.4806	0.47725	0.47405	0.47099	0.46806	0.46526	0.4626	0.46004
	7.89531	0.98678	0.98254	0.97006	0.95049	0.92542	0.89668	0.86604	0.83499	0.8047	0.77593	0.74915	0.72457	0.70221	0.68199	0.66376	0.64733	0.63248	0.61904	0.60683	0.59569	0.58546	0.57605	0.56734	0.55924	0.55166	0.54456	0.53788	0.53158	0.52562	0.51994	0.51455	0.50941	0.50451	0.49983	0.49535	0.49105	0.48694	0.48301	0.47924	0.47562	0.47217	0.46886	0.46568	0.46265	0.45975	0.45697	0.45433	0.4518
	7.94541	0.98952	0.98507	0.97201	0.95152	0.92532	0.89534	0.86345	0.83122	0.79986	0.77015	0.74257	0.71733	0.69444	0.67379	0.65524	0.63854	0.6235	0.60993	0.59762	0.58641	0.57616	0.56673	0.55801	0.54993	0.54239	0.53532	0.52868	0.52242	0.51649	0.51087	0.50553	0.50044	0.49558	0.49095	0.48651	0.48227	0.47821	0.47431	0.47059	0.46701	0.46359	0.46031	0.45717	0.45417	0.45129	0.44855	0.44593	0.44342
	7.99551	0.99278	0.98812	0.97441	0.95294	0.92553	0.89425	0.86105	0.82757	0.79506	0.76437	0.73596	0.71004	0.6866	0.66553	0.64662	0.62967	0.61443	0.60073	0.58832	0.57704	0.56675	0.55731	0.5486	0.54053	0.53301	0.52599	0.51938	0.51316	0.50728	0.50171	0.49642	0.49138	0.48658	0.48198	0.4776	0.4734	0.46939	0.46554	0.46186	0.45832	0.45494	0.4517	0.4486	0.44562	0.44278	0.44006	0.43746	0.43498
	8.04561	0.99678	0.99188	0.97749	0.95498	0.92628	0.89359	0.85898	0.82418	0.79048	0.75876	0.72948	0.70284	0.67882	0.65729	0.63803	0.62081	0.60538	0.59152	0.57902	0.56768	0.55735	0.5479	0.53919	0.53113	0.52364	0.51664	0.51009	0.50391	0.49808	0.49256	0.48732	0.48232	0.47758	0.47304	0.4687	0.46455	0.46059	0.45679	0.45314	0.44965	0.44631	0.44311	0.44003	0.4371	0.43429	0.4316	0.42903	0.42658
	8.09571	1.00172	0.99656	0.98144	0.9578	0.92773	0.89353	0.85742	0.8212	0.78623	0.75341	0.72322	0.69582	0.6712	0.64919	0.62957	0.61206	0.59642	0.58241	0.5698	0.55839	0.54802	0.53855	0.52984	0.52181	0.51434	0.50737	0.50085	0.49472	0.48894	0.48346	0.47828	0.47334	0.46863	0.46415	0.45987	0.45577	0.45184	0.4481	0.4445	0.44104	0.43774	0.43458	0.43155	0.42865	0.42587	0.42321	0.42067	0.41824
	8.14581	1.00776	1.00233	0.98641	0.96155	0.92998	0.89417	0.85644	0.81871	0.7824	0.74841	0.71724	0.68905	0.66379	0.64128	0.62126	0.60346	0.5876	0.57343	0.56071	0.54923	0.53881	0.52932	0.52061	0.51257	0.50514	0.49821	0.49173	0.48564	0.4799	0.47447	0.46934	0.46446	0.4598	0.45537	0.45113	0.44708	0.4432	0.4395	0.43594	0.43254	0.42928	0.42615	0.42315	0.42029	0.41754	0.41491	0.4124	0.41
	8.19591	1.01502	1.00929	0.9925	0.96633	0.93313	0.89558	0.8561	0.81675	0.779	0.74377	0.71157	0.68253	0.6566	0.63355	0.61313	0.59501	0.57893	0.56458	0.55173	0.54017	0.52971	0.52019	0.51148	0.50346	0.49604	0.48914	0.4827	0.47665	0.47096	0.46558	0.46049	0.45566	0.45106	0.44667	0.44249	0.43848	0.43466	0.43099	0.42748	0.42412	0.42089	0.41781	0.41485	0.41202	0.4093	0.40671	0.40422	0.40185
	8.246	1.02364	1.01759	0.99985	0.97223	0.93729	0.89784	0.85649	0.81539	0.77609	0.73954	0.70623	0.6763	0.64964	0.62605	0.60519	0.58674	0.5704	0.55588	0.54291	0.53126	0.52074	0.5112	0.50247	0.49446	0.48706	0.48019	0.47378	0.46777	0.46212	0.45679	0.45175	0.44696	0.44241	0.43807	0.43393	0.42998	0.4262	0.42258	0.41911	0.4158	0.41262	0.40956	0.40665	0.40385	0.40117	0.3986	0.39614	0.3938
	8.2961	1.03371	1.0273	1.00853	0.97934	0.94249	0.90099	0.85762	0.81464	0.77368	0.73571	0.70122	0.67035	0.64294	0.61874	0.59742	0.57862	0.56203	0.54731	0.5342	0.52246	0.51189	0.50231	0.49357	0.48556	0.47818	0.47133	0.46495	0.45899	0.45338	0.44809	0.4431	0.43836	0.43386	0.42957	0.42548	0.42157	0.41784	0.41426	0.41084	0.40757	0.40443	0.40142	0.39853	0.39577	0.39312	0.39059	0.38816	0.38584
	8.3462	1.04535	1.03854	1.01864	0.98775	0.94882	0.90509	0.85953	0.81453	0.77178	0.73229	0.69657	0.66467	0.63645	0.61163	0.58983	0.57067	0.55379	0.53888	0.52562	0.51378	0.50315	0.49353	0.48477	0.47677	0.4694	0.46258	0.45623	0.4503	0.44473	0.4395	0.43455	0.42986	0.4254	0.42116	0.41712	0.41325	0.40957	0.40604	0.40266	0.39942	0.39632	0.39335	0.3905	0.38777	0.38515	0.38265	0.38026	0.37796
	8.3963	1.05874	1.0515	1.03036	0.99759	0.9564	0.91024	0.86231	0.81512	0.77045	0.72935	0.69227	0.65931	0.63025	0.60476	0.58245	0.5629	0.54573	0.5306	0.51719	0.50525	0.49454	0.48488	0.4761	0.4681	0.46074	0.45394	0.44762	0.44173	0.43621	0.431	0.42611	0.42146	0.41705	0.41285	0.40886	0.40505	0.4014	0.39792	0.39458	0.39139	0.38832	0.38539	0.38257	0.37989	0.3773	0.37483	0.37246	0.37019
	8.4464	1.07414	1.06643	1.04392	1.00909	0.96541	0.91661	0.86609	0.81654	0.76981	0.72695	0.68845	0.65433	0.62437	0.59818	0.57532	0.55537	0.53789	0.52252	0.50896	0.49689	0.48611	0.47641	0.46761	0.4596	0.45225	0.44547	0.43918	0.43332	0.42783	0.42268	0.41781	0.41321	0.40885	0.4047	0.40075	0.39698	0.39338	0.38993	0.38664	0.38348	0.38047	0.37757	0.3748	0.37213	0.36959	0.36714	0.3648	0.36256
	8.4965	1.09186	1.08363	1.05961	1.02251	0.97608	0.92438	0.87104	0.81891	0.76993	0.7252	0.68516	0.64982	0.61889	0.59194	0.56851	0.54811	0.53031	0.51471	0.50096	0.48877	0.4779	0.46815	0.45932	0.4513	0.44396	0.43719	0.43093	0.4251	0.41964	0.41453	0.4097	0.40515	0.40082	0.39673	0.39282	0.38909	0.38553	0.38214	0.37888	0.37576	0.37278	0.36992	0.36718	0.36455	0.36203	0.35963	0.35731	0.3551
	8.5466	1.11229	1.10347	1.07778	1.03815	0.98869	0.93378	0.87734	0.8224	0.77098	0.7242	0.68251	0.64584	0.61387	0.58612	0.56207	0.54121	0.52305	0.50719	0.49325	0.48093	0.46997	0.46015	0.4513	0.44325	0.43591	0.42915	0.4229	0.4171	0.41169	0.4066	0.40182	0.3973	0.39302	0.38896	0.3851	0.38142	0.37789	0.37454	0.37132	0.36824	0.3653	0.36247	0.35976	0.35716	0.35468	0.35229	0.35001	0.34782
	8.5967	1.13585	1.12638	1.09879	1.05634	1.00352	0.94507	0.88521	0.82717	0.77308	0.72409	0.6806	0.64249	0.60941	0.5808	0.55608	0.53471	0.51617	0.50003	0.48588	0.47341	0.46234	0.45245	0.44355	0.43549	0.42814	0.42139	0.41516	0.40938	0.40399	0.39894	0.39419	0.38971	0.38547	0.38145	0.37762	0.37398	0.37049	0.36718	0.36399	0.36095	0.35804	0.35525	0.35257	0.35001	0.34755	0.34519	0.34294	0.34077
	8.6468	1.16296	1.15275	1.12305	1.07746	1.02086	0.95846	0.89481	0.83337	0.77636	0.72494	0.67949	0.63984	0.60554	0.57599	0.55056	0.52864	0.5097	0.49324	0.47887	0.46623	0.45505	0.44508	0.43613	0.42803	0.42066	0.41392	0.4077	0.40193	0.39657	0.39154	0.38682	0.38237	0.37818	0.37419	0.3704	0.36679	0.36334	0.36005	0.35691	0.3539	0.35103	0.34826	0.34562	0.34308	0.34066	0.33832	0.33609	0.33395
	8.69689	1.19399	1.18295	1.15088	1.10173	1.04092	0.97414	0.90629	0.84109	0.78086	0.72679	0.67921	0.63787	0.60225	0.5717	0.54549	0.52299	0.50361	0.48681	0.47219	0.45937	0.44805	0.43799	0.42898	0.42085	0.41346	0.40671	0.40049	0.39474	0.3894	0.38439	0.37971	0.37529	0.37111	0.36716	0.36341	0.35983	0.35642	0.35316	0.35005	0.34708	0.34423	0.3415	0.33888	0.33637	0.33397	0.33166	0.32946	0.32734
	8.74699	1.2292	1.21721	1.18247	1.12935	1.06383	0.99213	0.91963	0.85028	0.78654	0.72958	0.67967	0.63653	0.5995	0.56785	0.54082	0.51769	0.49783	0.48068	0.46579	0.45278	0.44132	0.43115	0.42207	0.41389	0.40648	0.39972	0.3935	0.38776	0.38243	0.37745	0.37278	0.36839	0.36425	0.36032	0.35661	0.35306	0.34969	0.34646	0.34337	0.34043	0.33761	0.33491	0.33232	0.32984	0.32746	0.32518	0.32299	0.3209
	8.79709	1.26884	1.25581	1.21804	1.16044	1.08964	1.01248	0.93483	0.86092	0.79332	0.7332	0.6808	0.63569	0.59716	0.56435	0.53644	0.51264	0.49226	0.47475	0.45958	0.44635	0.43474	0.42447	0.4153	0.40709	0.39964	0.39286	0.38664	0.38091	0.37559	0.37063	0.36598	0.36163	0.35751	0.35362	0.34991	0.3464	0.34306	0.33986	0.33681	0.3339	0.33111	0.32844	0.32588	0.32341	0.32106	0.31881	0.31665	0.31457
	8.84719	1.31354	1.2993	1.25812	1.19544	1.11871	1.03545	0.95207	0.87311	0.80128	0.73773	0.68262	0.6354	0.59525	0.5612	0.53235	0.50784	0.48695	0.46902	0.45356	0.44011	0.42833	0.41795	0.40872	0.40043	0.39295	0.38616	0.37994	0.3742	0.36889	0.36395	0.35934	0.355	0.35091	0.34704	0.34337	0.33989	0.33657	0.33341	0.33039	0.3275	0.32473	0.32209	0.31955	0.31712	0.3148	0.31256	0.31042	0.30836
	8.89729	1.36425	1.34864	1.30354	1.23512	1.15165	1.06153	0.97174	0.88718	0.81068	0.74338	0.68531	0.6358	0.59389	0.55852	0.52867	0.50341	0.48194	0.4636	0.44781	0.43414	0.42219	0.41168	0.40236	0.39401	0.3865	0.37968	0.37344	0.36772	0.36241	0.35749	0.35289	0.34856	0.3445	0.34066	0.33702	0.33357	0.33028	0.32713	0.32414	0.32129	0.31855	0.31593	0.31342	0.31101	0.30871	0.30649	0.30437	0.30233
	8.94739	1.42212	1.40493	1.35533	1.28031	1.18917	1.09126	0.99426	0.90345	0.82177	0.75032	0.68902	0.63702	0.59322	0.55642	0.52548	0.49941	0.47734	0.45853	0.44241	0.42848	0.41635	0.4057	0.39628	0.38787	0.3803	0.37346	0.36721	0.36148	0.35618	0.35126	0.34668	0.34237	0.33834	0.33451	0.3309	0.32747	0.32421	0.3211	0.31813	0.3153	0.31258	0.30998	0.3075	0.30511	0.30282	0.30063	0.29853	0.29652
	8.99749	1.48852	1.46949	1.41468	1.33204	1.23209	1.1253	1.02013	0.92229	0.83482	0.75878	0.6939	0.63917	0.59332	0.55495	0.52286	0.49591	0.47318	0.45389	0.43739	0.42319	0.41085	0.40005	0.39051	0.38203	0.37441	0.36753	0.36127	0.35553	0.35023	0.34531	0.34074	0.33646	0.33243	0.32863	0.32504	0.32163	0.31838	0.3153	0.31236	0.30955	0.30686	0.30428	0.30181	0.29945	0.29719	0.29501	0.29293	0.29093
	9.04759	1.56514	1.54397	1.48307	1.39155	1.28142	1.16442	1.04993	0.94412	0.85016	0.76899	0.70016	0.64242	0.5943	0.55424	0.52086	0.49296	0.46952	0.44968	0.43279	0.41828	0.40573	0.39476	0.3851	0.37653	0.36884	0.36192	0.35563	0.34987	0.34456	0.33966	0.33508	0.33081	0.3268	0.32301	0.31943	0.31604	0.31283	0.30976	0.30683	0.30404	0.30137	0.29882	0.29637	0.29403	0.29178	0.28963	0.28756	0.28557
	9.09768	1.65377	1.63005	1.562	1.46011	1.33813	1.20934	1.08417	0.96931	0.86803	0.78112	0.70788	0.64683	0.5962	0.55427	0.51951	0.49057	0.46634	0.44593	0.4286	0.41377	0.40096	0.3898	0.38001	0.37133	0.36359	0.3566	0.35028	0.3445	0.33918	0.33426	0.32969	0.32542	0.32142	0.31765	0.31408	0.31071	0.30751	0.30446	0.30155	0.29878	0.29613	0.29359	0.29116	0.28883	0.2866	0.28446	0.28241	0.28044
	9.14779	1.75614	1.72942	1.65292	1.53885	1.40304	1.26061	1.12321	0.99804	0.88849	0.79518	0.71706	0.65233	0.59897	0.55501	0.51873	0.48866	0.46359	0.44255	0.42475	0.40956	0.39649	0.38513	0.37518	0.3664	0.35855	0.35152	0.34514	0.33933	0.334	0.32907	0.3245	0.32024	0.31624	0.31247	0.30892	0.30557	0.30238	0.29934	0.29645	0.29369	0.29106	0.28854	0.28612	0.28381	0.2816	0.27947	0.27743	0.27548
	9.19788	1.87431	1.84403	1.75752	1.62909	1.4771	1.31884	1.16736	1.03049	0.91163	0.81115	0.72761	0.65886	0.6025	0.55634	0.51842	0.48715	0.46118	0.43946	0.42115	0.40558	0.39221	0.38065	0.37054	0.36162	0.3537	0.34659	0.34017	0.33433	0.32897	0.32403	0.31946	0.3152	0.3112	0.30745	0.3039	0.30055	0.29738	0.29436	0.29149	0.28875	0.28612	0.28362	0.28122	0.27893	0.27672	0.27461	0.27259	0.27064
	9.24798	2.0113	1.97672	1.87826	1.73277	1.56171	1.38499	1.21724	1.06699	0.93762	0.82911	0.73959	0.6664	0.60679	0.55823	0.51856	0.48598	0.45905	0.43662	0.41777	0.40179	0.38813	0.37633	0.36605	0.35701	0.34899	0.34181	0.33534	0.32946	0.32408	0.31913	0.31454	0.31028	0.30628	0.30253	0.299	0.29567	0.2925	0.28949	0.28664	0.28391	0.2813	0.27881	0.27642	0.27414	0.27195	0.26986	0.26785	0.26592
	9.29808	2.1713	2.1315	2.0186	1.85268	1.65895	1.4605	1.27384	1.10821	0.96688	0.84935	0.75316	0.67508	0.6119	0.56075	0.51917	0.48519	0.45724	0.43403	0.41461	0.39821	0.38424	0.37219	0.36173	0.35256	0.34443	0.33718	0.33065	0.32473	0.31933	0.31435	0.30976	0.30548	0.3015	0.29775	0.29422	0.29089	0.28774	0.28475	0.2819	0.27919	0.2766	0.27411	0.27174	0.26947	0.2673	0.26522	0.26321	0.2613
	9.34818	2.3607	2.3146	2.184	1.99318	1.77212	1.54777	1.33886	1.15532	1.00025	0.87248	0.76877	0.68525	0.61813	0.56411	0.52047	0.48497	0.45589	0.43187	0.41184	0.39497	0.38064	0.36835	0.35769	0.34836	0.34013	0.33279	0.3262	0.32023	0.31479	0.30981	0.30519	0.30092	0.29692	0.29317	0.28966	0.28633	0.28318	0.2802	0.27736	0.27466	0.27208	0.26961	0.26726	0.26499	0.26283	0.26076	0.25877	0.25686
	9.39828	2.5878	2.5338	2.3813	2.1598	1.90537	1.64979	1.41436	1.20979	1.03876	0.89922	0.78698	0.6973	0.62578	0.56859	0.52264	0.48548	0.45518	0.43024	0.40954	0.39218	0.37746	0.36488	0.354	0.34451	0.33615	0.32871	0.32205	0.31604	0.31056	0.30553	0.30091	0.29662	0.29261	0.28887	0.28534	0.28203	0.27888	0.27591	0.27308	0.27038	0.2678	0.26535	0.263	0.26075	0.2586	0.25654	0.25455	0.25266
	9.44838	2.8632	2.7992	2.6191	2.3591	2.0637	1.76994	1.50263	1.2731	1.08337	0.93021	0.8082	0.71155	0.63506	0.57432	0.52582	0.4868	0.45513	0.42921	0.40776	0.38984	0.37471	0.3618	0.35068	0.341	0.3325	0.32495	0.31821	0.31213	0.3066	0.30155	0.29689	0.29258	0.28856	0.28481	0.28128	0.27796	0.27482	0.27185	0.26902	0.26633	0.26376	0.26131	0.25898	0.25673	0.25459	0.25253	0.25055	0.24867
	9.49848	3.2002	3.1234	2.908	2.5999	2.2529	1.91231	1.6063	1.34694	1.13517	0.96615	0.83288	0.7283	0.64618	0.58144	0.53009	0.489	0.45584	0.4288	0.40653	0.38799	0.37239	0.35914	0.34774	0.33785	0.32919	0.32153	0.31468	0.30852	0.30293	0.29783	0.29314	0.2888	0.28477	0.281	0.27746	0.27415	0.271	0.26803	0.2652	0.26251	0.25996	0.25751	0.25517	0.25294	0.25079	0.24874	0.24678	0.2449
	9.54858	3.6166	3.5231	3.2625	2.8925	2.4806	2.0818	1.72844	1.43315	1.19527	1.00772	0.86146	0.74778	0.65931	0.59008	0.53553	0.49215	0.45732	0.42905	0.40588	0.38665	0.37055	0.35689	0.3452	0.33507	0.32622	0.31841	0.31146	0.30521	0.29957	0.29441	0.28967	0.2853	0.28125	0.27746	0.27392	0.27057	0.26742	0.26445	0.26162	0.25893	0.25638	0.25393	0.2516	0.24937	0.24723	0.24518	0.24323	0.24135
	9.59867	4.1357	4.0204	3.7005	3.2506	2.756	2.2841	1.87245	1.53371	1.26474	1.05546	0.89417	0.77013	0.67445	0.6002	0.54208	0.49616	0.45949	0.42988	0.40571	0.38574	0.36907	0.35498	0.34296	0.33257	0.32353	0.31557	0.30849	0.30214	0.29641	0.29119	0.28642	0.282	0.27792	0.27411	0.27055	0.26721	0.26404	0.26105	0.25822	0.25553	0.25298	0.25053	0.2482	0.24597	0.24384	0.2418	0.23984	0.23797
	9.64877	4.7921	4.6478	4.2492	3.6942	3.0924	2.5275	2.0431	1.65126	1.345	1.11012	0.93139	0.79545	0.69162	0.61171	0.54964	0.5009	0.46221	0.43113	0.40588	0.3851	0.36782	0.35327	0.34089	0.33023	0.32096	0.31283	0.30563	0.29917	0.29337	0.28808	0.28325	0.2788	0.27468	0.27085	0.26726	0.26389	0.26073	0.25773	0.2549	0.25221	0.24964	0.2472	0.24487	0.24264	0.24051	0.23847	0.23652	0.23465
	9.69887	5.6424	5.4584	4.9527	4.2561	3.5124	2.8265	2.2496	1.79145	1.43963	1.17401	0.97466	0.82486	0.71162	0.62527	0.55871	0.5068	0.46586	0.43313	0.40666	0.38498	0.36702	0.35196	0.33918	0.32822	0.31871	0.3104	0.30303	0.29647	0.29056	0.2852	0.2803	0.27581	0.27165	0.26778	0.26418	0.2608	0.25761	0.25461	0.25177	0.24906	0.24649	0.24406	0.24172	0.23949	0.23736	0.23533	0.23337	0.2315
	9.74897	6.77	6.5304	5.8761	4.9849	4.0488	3.2022	2.505	1.96261	1.55398	1.25072	1.0265	0.86018	0.73587	0.64196	0.57018	0.51463	0.47106	0.43644	0.40858	0.38587	0.36713	0.35146	0.33823	0.32691	0.31712	0.30857	0.30103	0.29433	0.2883	0.28285	0.27788	0.27332	0.26911	0.26521	0.26156	0.25815	0.25495	0.25193	0.24906	0.24635	0.24378	0.24133	0.23898	0.23675	0.23461	0.23258	0.23062	0.22875
	9.79907	8.2857	7.9683	7.106	5.9444	4.7441	3.681	2.825	2.174	1.69359	1.34368	1.08913	0.90294	0.76541	0.66257	0.58466	0.52481	0.47819	0.44137	0.41188	0.38796	0.3683	0.35194	0.33815	0.32641	0.31628	0.30747	0.29972	0.29284	0.28666	0.2811	0.27603	0.27139	0.26712	0.26316	0.25947	0.25602	0.25278	0.24973	0.24685	0.24412	0.24153	0.23906	0.23671	0.23446	0.23232	0.23027	0.22831	0.22644
	9.84917	10.3368	9.9114	8.7592	7.2203	5.6545	4.2962	3.2287	2.4361	1.86445	1.45633	1.16458	0.95435	0.801	0.68759	0.60246	0.53757	0.48739	0.44799	0.41661	0.39128	0.37055	0.35336	0.33895	0.3267	0.31618	0.30705	0.29904	0.29194	0.28561	0.2799	0.27472	0.26998	0.26563	0.26159	0.25785	0.25435	0.25106	0.24798	0.24506	0.24231	0.23969	0.2372	0.23483	0.23258	0.23043	0.22837	0.2264	0.22451
	9.89927	13.104	12.5345	10.9903	8.9325	6.8605	5.0972	3.7442	2.7651	2.0758	1.59422	1.25634	1.0167	0.84425	0.71816	0.62443	0.5536	0.49919	0.45675	0.42314	0.39616	0.37416	0.35602	0.34084	0.328	0.31702	0.30751	0.29919	0.29184	0.2853	0.27942	0.27408	0.26923	0.26477	0.26065	0.25683	0.25327	0.24994	0.2468	0.24384	0.24105	0.23841	0.23589	0.23351	0.23122	0.22905	0.22698	0.225	0.22309
	9.94937	16.7071	15.9685	13.9424	11.2102	8.4565	6.1421	4.4047	3.1791	2.3377	1.76312	1.36787	1.0922	0.89662	0.75531	0.65132	0.57341	0.51402	0.46799	0.43177	0.40281	0.37934	0.36005	0.34399	0.33045	0.3189	0.30894	0.30025	0.2926	0.28581	0.27972	0.27422	0.26921	0.26463	0.2604	0.25648	0.25285	0.24944	0.24625	0.24324	0.24039	0.23772	0.23517	0.23274	0.23044	0.22823	0.22614	0.22414	0.22223
	9.99947	21.018	20.135	17.6418	14.1445	10.5328	7.4921	5.2444	3.6958	2.6592	1.96761	1.50154	1.18207	0.95872	0.79932	0.68324	0.59703	0.53183	0.48165	0.44236	0.41114	0.38595	0.36534	0.34825	0.3339	0.3217	0.31122	0.3021	0.2941	0.28702	0.28068	0.27498	0.2698	0.26507	0.26071	0.25668	0.25295	0.24946	0.24619	0.24312	0.24023	0.2375	0.23491	0.23245	0.23011	0.22789	0.22576	0.22373	0.22179
[truncated: 440 more columns]
