# Supplementary material for: Interplay between disorder and electronic correlations in compositionally complex alloys
Source: Nat Commun. 2024 Sep 12;15:7983. doi: 10.1038/s41467-024-52349-8 (PMC11393320; doi:10.1038/s41467-024-52349-8)
Supplement: Supplementary file 3 — Source Data [file 41467_2024_52349_MOESM3_ESM.zip › Source Data F3a - lifetime Fe.xlsx]

## Sheet: Subfigure (a) - Fe
Sanchez-Barringa					Knoesel, Hong					Aeshlimann, Koesel			Pure element			Element in HEA Crystal			Element in HEA			Fe U = 2 eV
spin up		spin down			spin up		spin down						E - EF (eV)	tau (fs)		E - EF (eV)	tau (fs)		E - EF (eV)	tau (fs)		E - EF (eV)	tau (fs)
E - EF (eV)	tau (fs)	E - EF (eV)	tau (fs)		E - EF (eV)	tau (fs)	E - EF (eV)	tau (fs)		E - EF (eV)	tau (fs)		-15	11.447		-15	4.42196		-15	9.28256		-15	5.49525
-0.10569	9.17354	-0.16284	10.9743		0.33339	14.5553	0.32935	13.4381		0.30007	14.6575		-14.8996	11.1815		-14.8996	4.42156		-14.8996	9.10437		-14.8996	5.36491
-0.62822	4.33898	-0.31797	5.79778		0.43232	10.5247	0.42879	7.71358		0.35509	11.7952		-14.7992	10.9202		-14.7992	4.4202		-14.7992	8.92722		-14.7992	5.23662
-0.62822	3.994	-0.19142	3.42559		0.53125	8.02755	0.53125	4.42052		0.40658	8.93296		-14.6988	10.6629		-14.6988	4.41778		-14.6988	8.75115		-14.6988	5.11034
-0.66905	3.24595	-0.48738	3.51951		0.63372	5.58879	0.63372	5.00465		0.45049	8.18819		-14.5984	10.4096		-14.5984	4.41421		-14.5984	8.57617		-14.5984	4.98608
-0.7262	2.6769	-0.51596	3.42559							0.50198	7.18055		-14.498	10.1602		-14.498	4.40937		-14.498	8.40231		-14.498	4.8638
-0.52821	2.2657	-0.51596	2.12278							0.55296	6.80817		-14.3976	9.91464		-14.3976	4.40314		-14.3976	8.22958		-14.3976	4.7435
-0.74049	2.3614	-3.14905	0.88179							0.59738	5.58879		-14.2972	9.67294		-14.2972	4.39543		-14.2972	8.05802		-14.2972	4.62515
-0.79764	2.13061									0.64836	4.69068		-14.1968	9.43501		-14.1968	4.38608		-14.1968	7.88764		-14.1968	4.50875
-1.07728	2.77995									0.70742	4.53004		-14.0964	9.20082		-14.0964	4.37499		-14.0964	7.71847		-14.0964	4.39427
-1.16301	2.50293									0.74729	3.4713		-13.996	8.97031		-13.996	4.36201		-13.996	7.55053		-13.996	4.28171
-1.31814	2.08699									0.79878	3.25955		-13.8956	8.74344		-13.8956	4.34702		-13.8956	7.38386		-13.8956	4.17104
-2.30401	1.24421									0.8538	3.36177		-13.7952	8.52015		-13.7952	4.32987		-13.7952	7.21847		-13.7952	4.06225
-2.35913	1.19406									0.90529	1.93064		-13.6948	8.30042		-13.6948	4.31043		-13.6948	7.05439		-13.6948	3.95533
-2.47139	1.13725									0.95273	3.4713		-13.5944	8.08419		-13.5944	4.28856		-13.5944	6.89166		-13.5944	3.85025
-2.34484	1.01951									1.00069	2.67541		-13.494	7.87142		-13.494	4.26411		-13.494	6.7303		-13.494	3.74701
-2.3183	1.01533									1.05167	1.82842		-13.3936	7.66208		-13.3936	4.23696		-13.3936	6.57033		-13.3936	3.6456
										1.10315	2.83605		-13.2932	7.45611		-13.2932	4.20696		-13.2932	6.4118		-13.2932	3.54598
										1.20209	1.93064		-13.1928	7.25348		-13.1928	4.17401		-13.1928	6.25472		-13.1928	3.44816
										1.30102	0.97412		-13.0924	7.05415		-13.0924	4.13798		-13.0924	6.09913		-13.0924	3.35212
										1.40349	1.08365		-12.992	6.85808		-12.992	4.09876		-12.992	5.94506		-12.992	3.25784
										1.49889	1.13476		-12.8916	6.66523		-12.8916	4.05627		-12.8916	5.79253		-12.8916	3.16532
										1.60539	0.97412		-12.7912	6.47556		-12.7912	4.01043		-12.7912	5.64159		-12.7912	3.07453
										1.79973	0.55062		-12.6908	6.28904		-12.6908	3.96117		-12.6908	5.49227		-12.6908	2.98546
										2.00113	0.92301		-12.5904	6.10562		-12.5904	3.90846		-12.5904	5.34459		-12.5904	2.8981
										2.1995	0.66015		-12.49	5.92527		-12.49	3.85228		-12.49	5.1986		-12.49	2.81245
										2.40091	1.66778		-12.3896	5.74796		-12.3896	3.79265		-12.3896	5.05432		-12.3896	2.72848
													-12.2892	5.57364		-12.2892	3.72959		-12.2892	4.91179		-12.2892	2.64618
													-12.1888	5.40228		-12.1888	3.66318		-12.1888	4.77104		-12.1888	2.56554
													-12.0884	5.23385		-12.0884	3.5935		-12.0884	4.63211		-12.0884	2.48656
													-11.988	5.06832		-11.988	3.52068		-11.988	4.49503		-11.988	2.40921
													-11.8876	4.90565		-11.8876	3.44488		-11.8876	4.35984		-11.8876	2.3335
													-11.7871	4.74582		-11.7871	3.36627		-11.7871	4.22658		-11.7871	2.2594
													-11.6867	4.58878		-11.6867	3.28508		-11.6867	4.09527		-11.6867	2.18691
													-11.5863	4.43453		-11.5863	3.20155		-11.5863	3.96596		-11.5863	2.11602
													-11.4859	4.28303		-11.4859	3.11593		-11.4859	3.83868		-11.4859	2.04672
													-11.3855	4.13425		-11.3855	3.02852		-11.3855	3.71346		-11.3855	1.97901
													-11.2851	3.98819		-11.2851	2.93963		-11.2851	3.59035		-11.2851	1.91286
													-11.1847	3.84482		-11.1847	2.84956		-11.1847	3.46937		-11.1847	1.84829
													-11.0843	3.70413		-11.0843	2.75866		-11.0843	3.35056		-11.0843	1.78529
													-10.9839	3.5661		-10.9839	2.66725		-10.9839	3.23395		-10.9839	1.72384
													-10.8835	3.43075		-10.8835	2.57566		-10.8835	3.11958		-10.8835	1.66395
													-10.7831	3.29806		-10.7831	2.48423		-10.7831	3.00748		-10.7831	1.60562
													-10.6827	3.16805		-10.6827	2.39326		-10.6827	2.89769		-10.6827	1.54885
													-10.5823	3.04073		-10.5823	2.30306		-10.5823	2.79023		-10.5823	1.49364
													-10.4819	2.91612		-10.4819	2.21392		-10.4819	2.68513		-10.4819	1.44
													-10.3815	2.79425		-10.3815	2.12607		-10.3815	2.58243		-10.3815	1.38795
													-10.2811	2.67515		-10.2811	2.03976		-10.2811	2.48215		-10.2811	1.33751
													-10.1807	2.55888		-10.1807	1.95518		-10.1807	2.38432		-10.1807	1.28871
													-10.0803	2.44548		-10.0803	1.87248		-10.0803	2.28897		-10.0803	1.24158
													-9.97992	2.33503		-9.97992	1.79178		-9.97992	2.19611		-9.97992	1.19617
													-9.87952	2.22758		-9.87952	1.71317		-9.87952	2.10578		-9.87952	1.15256
													-9.77912	2.12323		-9.77912	1.63666		-9.77912	2.01799		-9.77912	1.11084
													-9.67871	2.02206		-9.67871	1.56223		-9.67871	1.93276		-9.67871	1.07113
													-9.57831	1.92416		-9.57831	1.48981		-9.57831	1.85011		-9.57831	1.03356
													-9.47791	1.82962		-9.47791	1.41925		-9.47791	1.77005		-9.47791	0.99822
													-9.37751	1.73854		-9.37751	1.35033		-9.37751	1.6926		-9.37751	0.96509
													-9.27711	1.65099		-9.27711	1.28278		-9.27711	1.61775		-9.27711	0.93364
													-9.17671	1.56706		-9.17671	1.21623		-9.17671	1.54553		-9.17671	0.90216
													-9.07631	1.48678		-9.07631	1.15024		-9.07631	1.47593		-9.07631	0.86693
													-8.9759	1.41016		-8.9759	1.08433		-8.9759	1.40895		-8.9759	0.82341
													-8.8755	1.33719		-8.8755	1.01798		-8.8755	1.34459		-8.8755	0.77188
													-8.7751	1.26775		-8.7751	0.95073		-8.7751	1.28285		-8.7751	0.71993
													-8.6747	1.20167		-8.6747	0.88233		-8.6747	1.22371		-8.6747	0.67434
													-8.5743	1.13864		-8.5743	0.81286		-8.5743	1.16717		-8.5743	0.63618
													-8.4739	1.07821		-8.4739	0.74301		-8.4739	1.11321		-8.4739	0.6037
													-8.37349	1.01973		-8.37349	0.67417		-8.37349	1.0618		-8.37349	0.5751
													-8.27309	0.96232		-8.27309	0.60839		-8.27309	1.01292		-8.27309	0.54919
													-8.17269	0.90485		-8.17269	0.54809		-8.17269	0.96656		-8.17269	0.52528
													-8.07229	0.84598		-8.07229	0.49543		-8.07229	0.92268		-8.07229	0.50301
													-7.97189	0.78435		-7.97189	0.45177		-7.97189	0.88124		-7.97189	0.48216
													-7.87149	0.71912		-7.87149	0.41732		-7.87149	0.84222		-7.87149	0.46261
													-7.77108	0.65067		-7.77108	0.39123		-7.77108	0.80557		-7.77108	0.44431
													-7.67068	0.58151		-7.67068	0.37206		-7.67068	0.77126		-7.67068	0.42719
													-7.57028	0.51637		-7.57028	0.35814		-7.57028	0.73923		-7.57028	0.41125
													-7.46988	0.46083		-7.46988	0.34796		-7.46988	0.70946		-7.46988	0.39644
													-7.36948	0.41892		-7.36948	0.34031		-7.36948	0.68188		-7.36948	0.38276
													-7.26908	0.39147		-7.26908	0.33428		-7.26908	0.65643		-7.26908	0.37019
													-7.16867	0.37637		-7.16867	0.32928		-7.16867	0.63306		-7.16867	0.35871
													-7.06827	0.37025		-7.06827	0.32493		-7.06827	0.61165		-7.06827	0.34832
													-6.96787	0.36983		-6.96787	0.321		-6.96787	0.59212		-6.96787	0.33899
													-6.86747	0.3726		-6.86747	0.31738		-6.86747	0.57433		-6.86747	0.3307
													-6.76707	0.37693		-6.76707	0.31401		-6.76707	0.55814		-6.76707	0.32343
													-6.66667	0.38186		-6.66667	0.3109		-6.66667	0.54346		-6.66667	0.31717
													-6.56627	0.38687		-6.56627	0.30804		-6.56627	0.53023		-6.56627	0.31189
													-6.46586	0.39171		-6.46586	0.30548		-6.46586	0.51843		-6.46586	0.30756
													-6.36546	0.39631		-6.36546	0.30323		-6.36546	0.50807		-6.36546	0.30415
													-6.26506	0.40068		-6.26506	0.30134		-6.26506	0.49912		-6.26506	0.30163
													-6.16466	0.40485		-6.16466	0.29982		-6.16466	0.49158		-6.16466	0.29999
													-6.06426	0.40889		-6.06426	0.29871		-6.06426	0.48539		-6.06426	0.29917
													-5.96386	0.41286		-5.96386	0.29801		-5.96386	0.4805		-5.96386	0.29916
													-5.86345	0.41683		-5.86345	0.29775		-5.86345	0.47686		-5.86345	0.29992
													-5.76305	0.42084		-5.76305	0.29795		-5.76305	0.47439		-5.76305	0.30143
													-5.66265	0.42495		-5.66265	0.2986		-5.66265	0.47306		-5.66265	0.30365
													-5.56225	0.42919		-5.56225	0.2997		-5.56225	0.4728		-5.56225	0.30657
													-5.46185	0.43361		-5.46185	0.30127		-5.46185	0.47357		-5.46185	0.31015
													-5.36145	0.43822		-5.36145	0.30329		-5.36145	0.47532		-5.36145	0.31438
													-5.26104	0.44306		-5.26104	0.30577		-5.26104	0.47799		-5.26104	0.31924
													-5.16064	0.44814		-5.16064	0.30868		-5.16064	0.48151		-5.16064	0.3247
													-5.06024	0.45349		-5.06024	0.31203		-5.06024	0.4857		-5.06024	0.33076
													-4.95984	0.45914		-4.95984	0.31578		-4.95984	0.49024		-4.95984	0.33741
													-4.85944	0.4651		-4.85944	0.31994		-4.85944	0.4946		-4.85944	0.34463
													-4.75904	0.4714		-4.75904	0.32449		-4.75904	0.49834		-4.75904	0.35243
													-4.65863	0.47806		-4.65863	0.3294		-4.65863	0.50197		-4.65863	0.36081
													-4.55823	0.48512		-4.55823	0.33467		-4.55823	0.50686		-4.55823	0.36978
													-4.45783	0.49262		-4.45783	0.34028		-4.45783	0.51382		-4.45783	0.37935
													-4.35743	0.50058		-4.35743	0.34622		-4.35743	0.52268		-4.35743	0.38955
													-4.25703	0.50904		-4.25703	0.35247		-4.25703	0.533		-4.25703	0.40041
													-4.15663	0.51806		-4.15663	0.35903		-4.15663	0.54451		-4.15663	0.41195
													-4.05622	0.52768		-4.05622	0.3659		-4.05622	0.55705		-4.05622	0.42422
													-3.95582	0.53797		-3.95582	0.37306		-3.95582	0.57061		-3.95582	0.43726
													-3.85542	0.54897		-3.85542	0.38052		-3.85542	0.58518		-3.85542	0.45111
													-3.75502	0.56077		-3.75502	0.38829		-3.75502	0.60079		-3.75502	0.46581
													-3.65462	0.57343		-3.65462	0.39637		-3.65462	0.6175		-3.65462	0.48139
													-3.55422	0.58704		-3.55422	0.40478		-3.55422	0.63534		-3.55422	0.49787
													-3.45382	0.6017		-3.45382	0.41354		-3.45382	0.6544		-3.45382	0.51526
													-3.35341	0.61751		-3.35341	0.42267		-3.35341	0.67473		-3.35341	0.53359
													-3.25301	0.6346		-3.25301	0.4322		-3.25301	0.69645		-3.25301	0.55287
													-3.15261	0.65311		-3.15261	0.44217		-3.15261	0.71965		-3.15261	0.57312
													-3.05221	0.67319		-3.05221	0.45263		-3.05221	0.74447		-3.05221	0.59438
													-2.95181	0.69505		-2.95181	0.46364		-2.95181	0.77106		-2.95181	0.61671
													-2.85141	0.7189		-2.85141	0.47526		-2.85141	0.79961		-2.85141	0.64019
													-2.751	0.74502		-2.751	0.48759		-2.751	0.83034		-2.751	0.66496
													-2.6506	0.77373		-2.6506	0.50073		-2.6506	0.86349		-2.6506	0.69117
													-2.5502	0.80545		-2.5502	0.5148		-2.5502	0.89938		-2.5502	0.71905
													-2.4498	0.84068		-2.4498	0.52997		-2.4498	0.93838		-2.4498	0.74889
													-2.3494	0.88006		-2.3494	0.54643		-2.3494	0.98094		-2.3494	0.78106
													-2.249	0.92438		-2.249	0.56444		-2.249	1.02766		-2.249	0.81607
													-2.14859	0.97469		-2.14859	0.58433		-2.14859	1.07928		-2.14859	0.85456
													-2.04819	1.03231		-2.04819	0.60651		-2.04819	1.13679		-2.04819	0.89739
													-1.94779	1.09903		-1.94779	0.63155		-1.94779	1.20153		-1.94779	0.94568
													-1.84739	1.17726		-1.84739	0.66025		-1.84739	1.27531		-1.84739	1.00091
													-1.74699	1.27041		-1.74699	0.69383		-1.74699	1.36065		-1.74699	1.065
													-1.64659	1.38333		-1.64659	0.73378		-1.64659	1.46103		-1.64659	1.14046
													-1.54618	1.52306		-1.54618	0.77982		-1.54618	1.58127		-1.54618	1.23062
													-1.44578	1.69986		-1.44578	0.83826		-1.44578	1.7279		-1.44578	1.33986
													-1.34538	1.9291		-1.34538	0.91454		-1.34538	1.90967		-1.34538	1.47418
													-1.24498	2.23463		-1.24498	1.00612		-1.24498	2.13808		-1.24498	1.64229
													-1.14458	2.65537		-1.14458	1.11345		-1.14458	2.42862		-1.14458	1.85702
													-1.04418	3.25898		-1.04418	1.24403		-1.04418	2.80306		-1.04418	2.1345
													-0.94378	4.17327		-0.94378	1.41115		-0.94378	3.29395		-0.94378	2.49941
													-0.84337	5.6681		-0.84337	1.63509		-0.84337	3.95289		-0.84337	2.99334
													-0.74297	8.41363		-0.74297	1.95065		-0.74297	4.86657		-0.74297	3.68551
													-0.64257	14.5722		-0.64257	2.42648		-0.64257	6.19041		-0.64257	4.69875
													-0.54217	35.6918		-0.54217	3.21834		-0.54217	8.22601		-0.54217	6.27063
													-0.44177	-178.354		-0.44177	4.74459		-0.44177	11.6142		-0.44177	8.91314
													-0.34136	-18.3337		-0.34136	8.43898		-0.34136	17.9632		-0.34136	13.9018
													-0.24096	-14.6142		-0.24096	22.4311		-0.24096	32.1195		-0.24096	25.1321
													-0.14056	-12.618		-0.14056	-387.643		-0.14056	73.5971		-0.14056	58.3953
													-0.04016	-11.5247		-0.04016	-44.4613		-0.04016	219.863		-0.04016	177.163
													0.06024	-10.935		0.06024	-60.8718		0.06024	163.57		0.06024	134.22
													0.16064	-11.0885		0.16064	51.6901		0.16064	47.8237		0.16064	40.0096
													0.26104	-13.6448		0.26104	11.0489		0.26104	19.3658		0.26104	16.4615
													0.36145	-39.1647		0.36145	5.12912		0.36145	9.96224		0.36145	8.59398
													0.46185	13.8639		0.46185	3.12926		0.46185	6.01151		0.46185	5.22196
													0.86345	1.88344		0.56225	2.23675		0.56225	4.07039		0.56225	3.53083
													0.96386	1.62877		0.66265	1.77058		0.66265	3.00471		0.66265	2.58641
													1.06426	1.47447		0.76305	1.4968		0.76305	2.36846		0.76305	2.01064
													1.16466	1.35395		0.86345	1.31769		0.86345	1.96127		0.86345	1.63734
													1.26506	1.25336		0.96386	1.1871		0.96386	1.6848		0.96386	1.38168
													1.36546	1.1678		1.06426	1.08164		1.06426	1.4876		1.06426	1.19893
													1.46586	1.09453		1.16466	0.98881		1.16466	1.34118		1.16466	1.06384
													1.56627	1.03165		1.26506	0.9023		1.26506	1.2289		1.26506	0.96136
													1.66667	0.97773		1.36546	0.82413		1.36546	1.14067		1.36546	0.88204
													1.76707	0.93169		1.46586	0.74828		1.46586	1.07017		1.46586	0.81965
													1.86747	0.89269		1.56627	0.64425		1.56627	1.01353		1.56627	0.76995
													1.96787	0.8601		1.66667	0.72784		1.66667	0.96709		1.66667	0.72996
													2.06827	0.83343		1.76707	0.71673		1.76707	0.92609		1.76707	0.69752
													2.16867	0.8123		1.86747	0.69871		1.86747	0.89148		1.86747	0.67102
													2.26908	0.79643		1.96787	0.68758		1.96787	0.86302		1.96787	0.64926
													2.36948	0.7856		2.06827	0.6792		2.06827	0.83983		2.06827	0.63132
													2.46988	0.77965		2.16867	0.66939		2.16867	0.8235		2.16867	0.6165
													2.57028	0.77848		2.26908	0.6576		2.26908	0.80607		2.26908	0.60422
													2.67068	0.78204		2.36948	0.64471		2.36948	0.7878		2.36948	0.59405
													2.77108	0.79031		2.46988	0.63142		2.46988	0.7759		2.46988	0.58563
													2.87149	0.80333		2.57028	0.61801		2.57028	0.7666		2.57028	0.57866
													2.97189	0.82113		2.67068	0.60455		2.67068	0.75935		2.67068	0.57291
													3.07229	0.84377		2.77108	0.59106		2.77108	0.75391		2.77108	0.56816
													3.17269	0.87132		2.87149	0.5775		2.87149	0.7501		2.87149	0.56423
													3.27309	0.90383		2.97189	0.56377		2.97189	0.74779		2.97189	0.56093
													3.37349	0.94129		3.07229	0.54978		3.07229	0.74684		3.07229	0.55795
													3.4739	0.98367		3.17269	0.53536		3.17269	0.74715		3.17269	0.55466
													3.5743	1.0308		3.27309	0.5203		3.27309	0.74857		3.27309	0.55443
													3.6747	1.08241		3.37349	0.50428		3.37349	0.75095		3.37349	0.56317
													3.7751	1.13804		3.4739	0.48687		3.4739	0.7541		3.4739	0.56638
													3.8755	1.19707		3.5743	0.46753		3.5743	0.75773		3.5743	0.56786
													3.9759	1.25865		3.6747	0.44562		3.6747	0.76138		3.6747	0.56943
													4.07631	1.32178		3.7751	0.42085		3.7751	0.76445		3.7751	0.57128
													4.17671	1.38535		3.8755	0.39466		3.8755	0.76616		3.8755	0.57331
													4.27711	1.44823		3.9759	0.37397		3.9759	0.76585		3.9759	0.57536
													4.37751	1.50945		4.07631	0.37489		4.07631	0.76348		4.07631	0.57728
													4.47791	1.56827		4.17671	0.41139		4.17671	0.75987		4.17671	0.57902
													4.57831	1.62428		4.27711	0.47282		4.27711	0.7562		4.27711	0.58063
													4.67871	1.67741		4.37751	0.54314		4.37751	0.75368		4.37751	0.582
													4.77912	1.72781		4.47791	0.63684		4.47791	0.7537		4.47791	0.58198
													4.87952	1.77567		4.57831	0.83808		4.57831	0.75763		4.57831	0.57532
													4.97992	1.82098		4.67871	1.88934		4.67871	0.76589		4.67871	0.55239
													5.08032	1.86334		4.77912	-1.27711		4.77912	0.77929		4.77912	0.54497
													5.18072	1.90181		4.87952	-0.28447		4.87952	0.80106		4.87952	0.56456
													5.28112	1.93483		4.97992	-0.11282		4.97992	0.832		4.97992	0.58301
													5.38153	1.96031		5.08032	-0.06413		5.08032	0.86739		5.08032	0.59808
													5.48193	1.97592		5.18072	-0.05977		5.18072	0.90305		5.18072	0.61164
													5.58233	1.97937		5.28112	-0.07837		5.28112	0.93787		5.28112	0.62482
													5.68273	1.96889		5.38153	-0.11184		5.38153	0.97209		5.38153	0.63816
													5.78313	1.94359		5.48193	-0.15646		5.48193	1.00617		5.48193	0.65197
													5.88353	1.90374		5.58233	-0.2103		5.58233	1.04047		5.58233	0.66644
													5.98394	1.85073		5.68273	-0.2722		5.68273	1.07527		5.68273	0.68168
													6.08434	1.78692		5.78313	-0.34136		5.78313	1.11075		5.78313	0.69778
													6.18474	1.71524		5.88353	-0.4171		5.88353	1.14704		5.88353	0.71481
													6.28514	1.63882		5.98394	-0.49874		5.98394	1.18422		5.98394	0.73284
													6.38554	1.56062		6.08434	-0.58547		6.08434	1.22237		6.08434	0.75193
													6.48594	1.48314		6.18474	-0.67631		6.18474	1.26153		6.18474	0.77214
													6.58635	1.40835		6.28514	-0.77005		6.28514	1.30173		6.28514	0.79354
													6.68675	1.33766		6.38554	-0.86516		6.38554	1.34302		6.38554	0.81621
													6.78715	1.27196		6.48594	-0.95983		6.48594	1.38541		6.48594	0.84022
													6.88755	1.21172		6.58635	-1.05197		6.58635	1.42892		6.58635	0.86567
													6.98795	1.1571		6.68675	-1.13933		6.68675	1.47357		6.68675	0.89263
													7.08835	1.10804		6.78715	-1.21962		6.78715	1.51937		6.78715	0.92122
													7.18876	1.0643		6.88755	-1.2907		6.88755	1.56633		6.88755	0.95152
													7.28916	1.02559		6.98795	-1.35083		6.98795	1.61447		6.98795	0.98363
													7.38956	0.99155		7.08835	-1.39883		7.08835	1.66379		7.08835	1.01762
													7.48996	0.96179		7.18876	-1.43421		7.18876	1.7143		7.18876	1.05354
													7.59036	0.93597		7.28916	-1.45719		7.28916	1.76602		7.28916	1.09143
													7.69076	0.91372		7.38956	-1.46866		7.38956	1.81894		7.38956	1.1313
													7.79116	0.89472		7.48996	-1.46998		7.48996	1.87307		7.48996	1.17309
													7.89157	0.87866		7.59036	-1.46286		7.59036	1.92843		7.59036	1.21674
													7.99197	0.86528		7.69076	-1.44911		7.69076	1.98501		7.69076	1.26214
													8.09237	0.85433		7.79116	-1.43052		7.79116	2.04282		7.79116	1.30913
													8.19277	0.84559		7.89157	-1.40873		7.89157	2.10186		7.89157	1.35754
													8.29317	0.83886		7.99197	-1.38514		7.99197	2.16214		7.99197	1.40719
													8.39357	0.83398		8.09237	-1.36095		8.09237	2.22367		8.09237	1.45787
													8.49398	0.83079		8.19277	-1.33707		8.19277	2.28643		8.19277	1.50938
													8.59438	0.82915		8.29317	-1.31422		8.29317	2.35045		8.29317	1.56153
													8.69478	0.82894		8.39357	-1.29292		8.39357	2.41571		8.39357	1.61416
													8.79518	0.83005		8.49398	-1.27354		8.49398	2.48223		8.49398	1.6671
													8.89558	0.83238		8.59438	-1.25633		8.59438	2.55		8.59438	1.72023
													8.99598	0.83586		8.69478	-1.24145		8.69478	2.61902		8.69478	1.77344
													9.09639	0.8404		8.79518	-1.22897		8.79518	2.68931		8.79518	1.82665
													9.19679	0.84592		8.89558	-1.21894		8.89558	2.76085		8.89558	1.87979
													9.29719	0.85238		8.99598	-1.21136		8.99598	2.83364		8.99598	1.93282
													9.39759	0.85971		9.09639	-1.20621		9.09639	2.9077		9.09639	1.9857
													9.49799	0.86785		9.19679	-1.20347		9.19679	2.98302		9.19679	2.03844
													9.59839	0.87677		9.29719	-1.20312		9.29719	3.05959		9.29719	2.09101
													9.6988	0.88641		9.39759	-1.20511		9.39759	3.13742		9.39759	2.14342
													9.7992	0.89674		9.49799	-1.20942		9.49799	3.21651		9.49799	2.19567
													9.8996	0.90772		9.59839	-1.21604		9.59839	3.29686		9.59839	2.24778
													10	0.91931		9.6988	-1.22495		9.6988	3.37846		9.6988	2.29976
																9.7992	-1.23616		9.7992	3.46132		9.7992	2.35163
																9.8996	-1.24967		9.8996	3.54543		9.8996	2.4034
																10	-1.26552		10	3.6308		10	2.45509
