# Supplementary material for: Interplay between disorder and electronic correlations in compositionally complex alloys
Source: Nat Commun. 2024 Sep 12;15:7983. doi: 10.1038/s41467-024-52349-8 (PMC11393320; doi:10.1038/s41467-024-52349-8)
Supplement: Supplementary file 3 — Source Data [file 41467_2024_52349_MOESM3_ESM.zip › Source Data F3a - lifetime Ni.xlsx]

## Sheet: Subfigure (a) - Ni
Sanchez-Barringa					Knoesel, Hong					Aeshlimann, Koesel			Pure element			Element in HEA Crystal			Element in HEA			Fe U = 2 eV
spin up		spin down			spin up		spin down						E - EF (eV)	tau (fs)		E - EF (eV)	tau (fs)		E - EF (eV)	tau (fs)		E - EF (eV)	tau (fs)
E - EF (eV)	tau (fs)	E - EF (eV)	tau (fs)		E - EF (eV)	tau (fs)	E - EF (eV)	tau (fs)		E - EF (eV)	tau (fs)		-15	0.92987		-15	1.02654		-15	1.30793		-15	0.69568
-0.2654	9.84074	-0.45547	11.1827		0.53736	11.4235	0.53928	16.7759		0.34002	17.7314		-14.8996	0.91907		-14.8996	1.0195		-14.8996	1.27613		-14.8996	0.67719
-0.57073	5.59123	-0.43929	8.63219		0.63747	8.05617	0.63316	12.5274		0.44013	15.9039		-14.7992	0.90817		-14.7992	1.01237		-14.7992	1.24482		-14.7992	0.65904
-0.51816	5.94854	-0.47165	9.98337		0.73806	6.11742	0.73806	10.7185		0.54359	13.4735		-14.6988	0.89717		-14.6988	1.00515		-14.6988	1.21398		-14.6988	0.64122
-0.58286	4.5081	-0.12385	7.40694		0.84104	5.75564	0.83625	8.72406		0.63795	9.58676		-14.5984	0.88607		-14.5984	0.99783		-14.5984	1.18362		-14.5984	0.62372
-0.56264	4.01419	-0.4676	5.44968		0.93924	5.05064	0.93924	7.9263		0.74141	7.64801		-14.498	0.87486		-14.498	0.99042		-14.498	1.15372		-14.498	0.60655
-1.35328	3.0779	-0.45952	4.49046		1.04222	3.37163	1.04222	6.5163		0.8444	6.72966		-14.3976	0.86354		-14.3976	0.98291		-14.3976	1.12429		-14.3976	0.58968
-1.26633	2.75974	-0.5222	4.30523							0.93924	6.08031		-14.2972	0.85211		-14.2972	0.9753		-14.2972	1.09533		-14.2972	0.57313
-1.36136	2.73129	-1.20364	4.30523							1.03934	4.19722		-14.1968	0.84058		-14.1968	0.96759		-14.1968	1.06682		-14.1968	0.55688
-1.73343	2.39011	-1.20364	4.16467							1.13706	2.9542		-14.0964	0.82894		-14.0964	0.95978		-14.0964	1.03876		-14.0964	0.54093
-1.72534	2.17709	-1.17533	3.2279							1.24004	2.51821		-13.996	0.81719		-13.996	0.95187		-13.996	1.01115		-13.996	0.52527
-1.47258	2.14455	-1.20769	3.14249							1.33775	3.00985		-13.8956	0.80533		-13.8956	0.94385		-13.8956	0.98399		-13.8956	0.50991
-1.38967	2.18815	-1.69298	3.0779							1.44074	1.49781		-13.7952	0.79337		-13.7952	0.93573		-13.7952	0.95727		-13.7952	0.49484
		-1.68894	2.80013							1.54085	0.84847		-13.6948	0.78129		-13.6948	0.9275		-13.6948	0.93099		-13.6948	0.48005
		-1.40181	2.17709							1.74442	0.14347		-13.5944	0.76912		-13.5944	0.91917		-13.5944	0.90514		-13.5944	0.46554
		-1.37552	2.12209							1.83638	-0.12554		-13.494	0.75684		-13.494	0.91073		-13.494	0.87973		-13.494	0.45131
										1.94224	0.95979		-13.3936	0.74446		-13.3936	0.90218		-13.3936	0.85474		-13.3936	0.43735
										2.0342	0.73716		-13.2932	0.73198		-13.2932	0.89352		-13.2932	0.83018		-13.2932	0.42366
										2.24065	0.73716		-13.1928	0.7194		-13.1928	0.88475		-13.1928	0.80604		-13.1928	0.41024
										2.44087	0.5238		-13.0924	0.70672		-13.0924	0.87587		-13.0924	0.78231		-13.0924	0.39709
										2.63917	0.31045		-12.992	0.69396		-12.992	0.86688		-12.992	0.759		-12.992	0.3842
										2.83939	-0.06988		-12.8916	0.6811		-12.8916	0.85777		-12.8916	0.7361		-12.8916	0.37158
										3.03721	-0.45021		-12.7912	0.66816		-12.7912	0.84855		-12.7912	0.71361		-12.7912	0.35921
													-12.6908	0.65513		-12.6908	0.83922		-12.6908	0.69152		-12.6908	0.3471
													-12.5904	0.64203		-12.5904	0.82977		-12.5904	0.66984		-12.5904	0.33524
													-12.49	0.62886		-12.49	0.8202		-12.49	0.64856		-12.49	0.32364
													-12.3896	0.61561		-12.3896	0.81053		-12.3896	0.62767		-12.3896	0.31228
													-12.2892	0.6023		-12.2892	0.80073		-12.2892	0.60719		-12.2892	0.30118
													-12.1888	0.58894		-12.1888	0.79082		-12.1888	0.58709		-12.1888	0.29032
													-12.0884	0.57552		-12.0884	0.78079		-12.0884	0.56738		-12.0884	0.27971
													-11.988	0.56206		-11.988	0.77065		-11.988	0.54807		-11.988	0.26935
													-11.8876	0.54856		-11.8876	0.76039		-11.8876	0.52913		-11.8876	0.25923
													-11.7871	0.53503		-11.7871	0.75002		-11.7871	0.51059		-11.7871	0.24935
													-11.6867	0.52147		-11.6867	0.73953		-11.6867	0.49243		-11.6867	0.23971
													-11.5863	0.5079		-11.5863	0.72893		-11.5863	0.47465		-11.5863	0.23031
													-11.4859	0.49432		-11.4859	0.71821		-11.4859	0.45725		-11.4859	0.22115
													-11.3855	0.48074		-11.3855	0.70738		-11.3855	0.44023		-11.3855	0.21223
													-11.2851	0.46717		-11.2851	0.69644		-11.2851	0.42358		-11.2851	0.20354
													-11.1847	0.45362		-11.1847	0.6854		-11.1847	0.40732		-11.1847	0.19509
													-11.0843	0.4401		-11.0843	0.67424		-11.0843	0.39143		-11.0843	0.18687
													-10.9839	0.42662		-10.9839	0.66298		-10.9839	0.37593		-10.9839	0.17888
													-10.8835	0.4132		-10.8835	0.65162		-10.8835	0.36079		-10.8835	0.17114
													-10.7831	0.39984		-10.7831	0.64016		-10.7831	0.34604		-10.7831	0.16362
													-10.6827	0.38656		-10.6827	0.6286		-10.6827	0.33166		-10.6827	0.15633
													-10.5823	0.37337		-10.5823	0.61694		-10.5823	0.31766		-10.5823	0.14928
													-10.4819	0.36029		-10.4819	0.60519		-10.4819	0.30403		-10.4819	0.14246
													-10.3815	0.34733		-10.3815	0.59336		-10.3815	0.29078		-10.3815	0.13587
													-10.2811	0.33452		-10.2811	0.58144		-10.2811	0.27792		-10.2811	0.12951
													-10.1807	0.32186		-10.1807	0.56944		-10.1807	0.26543		-10.1807	0.12339
													-10.0803	0.30938		-10.0803	0.55737		-10.0803	0.25333		-10.0803	0.1175
													-9.97992	0.2971		-9.97992	0.54524		-9.97992	0.24162		-9.97992	0.11184
													-9.87952	0.28504		-9.87952	0.53304		-9.87952	0.23028		-9.87952	0.10642
													-9.77912	0.27323		-9.77912	0.52079		-9.77912	0.21935		-9.77912	0.10123
													-9.67871	0.2617		-9.67871	0.50848		-9.67871	0.2088		-9.67871	0.09628
													-9.57831	0.25047		-9.57831	0.49614		-9.57831	0.19864		-9.57831	0.09157
													-9.47791	0.23959		-9.47791	0.48377		-9.47791	0.18889		-9.47791	0.0871
													-9.37751	0.22907		-9.37751	0.47137		-9.37751	0.17954		-9.37751	0.08288
													-9.27711	0.21896		-9.27711	0.45896		-9.27711	0.1706		-9.27711	0.0789
													-9.17671	0.2093		-9.17671	0.44655		-9.17671	0.16206		-9.17671	0.07517
													-9.07631	0.20012		-9.07631	0.43415		-9.07631	0.15395		-9.07631	0.07169
													-8.9759	0.19145		-8.9759	0.42177		-8.9759	0.14626		-8.9759	0.06847
													-8.8755	0.18333		-8.8755	0.40942		-8.8755	0.139		-8.8755	0.0655
													-8.7751	0.17579		-8.7751	0.39712		-8.7751	0.13217		-8.7751	0.06281
													-8.6747	0.16883		-8.6747	0.38488		-8.6747	0.12578		-8.6747	0.06038
													-8.5743	0.16249		-8.5743	0.37273		-8.5743	0.11984		-8.5743	0.05823
													-8.4739	0.15676		-8.4739	0.36067		-8.4739	0.11437		-8.4739	0.05636
													-8.37349	0.15163		-8.37349	0.34872		-8.37349	0.10936		-8.37349	0.05477
													-8.27309	0.1471		-8.27309	0.33691		-8.27309	0.10483		-8.27309	0.05347
													-8.17269	0.14314		-8.17269	0.32526		-8.17269	0.10078		-8.17269	0.05247
													-8.07229	0.13974		-8.07229	0.31378		-8.07229	0.09723		-8.07229	0.05178
													-7.97189	0.13686		-7.97189	0.3025		-7.97189	0.0942		-7.97189	0.05139
													-7.87149	0.1345		-7.87149	0.29145		-7.87149	0.09169		-7.87149	0.05134
													-7.77108	0.13262		-7.77108	0.28064		-7.77108	0.08973		-7.77108	0.05164
													-7.67068	0.13123		-7.67068	0.27013		-7.67068	0.08832		-7.67068	0.05235
													-7.57028	0.13032		-7.57028	0.25991		-7.57028	0.08748		-7.57028	0.05353
													-7.46988	0.1299		-7.46988	0.25005		-7.46988	0.08725		-7.46988	0.05531
													-7.36948	0.12996		-7.36948	0.24055		-7.36948	0.08763		-7.36948	0.05779
													-7.26908	0.13053		-7.26908	0.23146		-7.26908	0.08865		-7.26908	0.06113
													-7.16867	0.13163		-7.16867	0.22281		-7.16867	0.09034		-7.16867	0.06573
													-7.06827	0.13329		-7.06827	0.21465		-7.06827	0.09273		-7.06827	0.07259
													-6.96787	0.13553		-6.96787	0.207		-6.96787	0.09585		-6.96787	0.08256
													-6.86747	0.13839		-6.86747	0.19992		-6.86747	0.09974		-6.86747	0.09227
													-6.76707	0.14189		-6.76707	0.19343		-6.76707	0.10443		-6.76707	0.099
													-6.66667	0.14606		-6.66667	0.18759		-6.66667	0.10998		-6.66667	0.10486
													-6.56627	0.15095		-6.56627	0.18243		-6.56627	0.11642		-6.56627	0.11136
													-6.46586	0.15657		-6.46586	0.17801		-6.46586	0.12381		-6.46586	0.11892
													-6.36546	0.16297		-6.36546	0.17437		-6.36546	0.13221		-6.36546	0.12762
													-6.26506	0.17017		-6.26506	0.17156		-6.26506	0.14168		-6.26506	0.13755
													-6.16466	0.1782		-6.16466	0.16964		-6.16466	0.1523		-6.16466	0.14879
													-6.06426	0.18709		-6.06426	0.16867		-6.06426	0.16414		-6.06426	0.16148
													-5.96386	0.19687		-5.96386	0.16871		-5.96386	0.1773		-5.96386	0.1758
													-5.86345	0.20757		-5.86345	0.16983		-5.86345	0.19188		-5.86345	0.19195
													-5.76305	0.21921		-5.76305	0.17212		-5.76305	0.20799		-5.76305	0.21023
													-5.66265	0.23184		-5.66265	0.17564		-5.66265	0.22578		-5.66265	0.23095
													-5.56225	0.24546		-5.56225	0.18047		-5.56225	0.24538		-5.56225	0.25455
													-5.46185	0.26013		-5.46185	0.18668		-5.46185	0.26697		-5.46185	0.28153
													-5.36145	0.27586		-5.36145	0.19431		-5.36145	0.29075		-5.36145	0.31252
													-5.26104	0.29269		-5.26104	0.20339		-5.26104	0.31695		-5.26104	0.34833
													-5.16064	0.31065		-5.16064	0.21394		-5.16064	0.34582		-5.16064	0.38993
													-5.06024	0.32978		-5.06024	0.22597		-5.06024	0.37767		-5.06024	0.4386
													-4.95984	0.35012		-4.95984	0.23953		-4.95984	0.41284		-4.95984	0.49589
													-4.85944	0.3717		-4.85944	0.25469		-4.85944	0.45173		-4.85944	0.56379
													-4.75904	0.39458		-4.75904	0.27154		-4.75904	0.49481		-4.75904	0.6448
													-4.65863	0.41879		-4.65863	0.29019		-4.65863	0.54263		-4.65863	0.74206
													-4.55823	0.4444		-4.55823	0.31077		-4.55823	0.59589		-4.55823	0.85946
													-4.45783	0.47145		-4.45783	0.33336		-4.45783	0.6555		-4.45783	1.00169
													-4.35743	0.5		-4.35743	0.35807		-4.35743	0.72282		-4.35743	1.17419
													-4.25703	0.53013		-4.25703	0.38498		-4.25703	0.80016		-4.25703	1.38275
													-4.15663	0.5619		-4.15663	0.41418		-4.15663	0.89142		-4.15663	1.63255
													-4.05622	0.5954		-4.05622	0.44576		-4.05622	1.0021		-4.05622	1.92615
													-3.95582	0.63071		-3.95582	0.47979		-3.95582	1.13488		-3.95582	2.2603
													-3.85542	0.66793		-3.85542	0.51638		-3.85542	1.2809		-3.85542	2.62165
													-3.75502	0.70717		-3.75502	0.55562		-3.75502	1.42398		-3.75502	2.98361
													-3.65462	0.74855		-3.65462	0.59763		-3.65462	1.55687		-3.65462	3.30787
													-3.55422	0.7922		-3.55422	0.64251		-3.55422	1.68117		-3.55422	3.55402
													-3.45382	0.83828		-3.45382	0.69039		-3.45382	1.79865		-3.45382	3.69456
													-3.35341	0.88696		-3.35341	0.74141		-3.35341	1.90874		-3.35341	3.72604
													-3.25301	0.93842		-3.25301	0.79573		-3.25301	2.00982		-3.25301	3.66804
													-3.15261	0.99289		-3.15261	0.85353		-3.15261	2.1006		-3.15261	3.55213
													-3.05221	1.0506		-3.05221	0.915		-3.05221	2.18103		-3.05221	3.40975
													-2.95181	1.11185		-2.95181	0.98037		-2.95181	2.25255		-2.95181	3.26528
													-2.85141	1.17695		-2.85141	1.04991		-2.85141	2.31789		-2.85141	3.13459
													-2.751	1.24628		-2.751	1.12393		-2.751	2.3807		-2.751	3.02656
													-2.6506	1.32025		-2.6506	1.2028		-2.6506	2.4451		-2.6506	2.94546
													-2.5502	1.39938		-2.5502	1.28695		-2.5502	2.51533		-2.5502	2.89286
													-2.4498	1.48424		-2.4498	1.37689		-2.4498	2.59557		-2.4498	2.86909
													-2.3494	1.57554		-2.3494	1.47326		-2.3494	2.68987		-2.3494	2.87398
													-2.249	1.6741		-2.249	1.5768		-2.249	2.80223		-2.249	2.9074
													-2.14859	1.78092		-2.14859	1.68843		-2.14859	2.93679		-2.14859	2.96928
													-2.04819	1.89721		-2.04819	1.80929		-2.04819	3.09804		-2.04819	3.05962
													-1.94779	2.02447		-1.94779	1.94078		-1.94779	3.29121		-1.94779	3.17835
													-1.84739	2.16457		-1.84739	2.08468		-1.84739	3.52271		-1.84739	3.32658
													-1.74699	2.31988		-1.74699	2.24322		-1.74699	3.80082		-1.74699	3.5103
													-1.64659	2.49349		-1.64659	2.41929		-1.64659	4.13666		-1.64659	3.74313
													-1.54618	2.68945		-1.54618	2.61664		-1.54618	4.54547		-1.54618	4.04251
													-1.44578	2.91325		-1.44578	2.84027		-1.44578	5.04838		-1.44578	4.42569
													-1.34538	3.17255		-1.34538	3.09695		-1.34538	5.67466		-1.34538	4.91251
													-1.24498	3.47833		-1.24498	3.3961		-1.24498	6.4667		-1.24498	5.53008
													-1.14458	3.84705		-1.14458	3.7512		-1.14458	7.49472		-1.14458	6.31669
													-1.04418	4.30448		-1.04418	4.18223		-1.04418	8.84615		-1.04418	7.32839
													-0.94378	4.89303		-0.94378	4.71996		-0.94378	10.615		-0.94378	8.65152
													-0.84337	5.6862		-0.84337	5.41406		-0.84337	12.9903		-0.84337	10.4365
													-0.74297	6.81479		-0.74297	6.34787		-0.74297	16.3156		-0.74297	12.9688
													-0.64257	8.50064		-0.64257	7.66024		-0.64257	21.2188		-0.64257	16.6555
													-0.54217	11.1719		-0.54217	9.48394		-0.54217	28.9353		-0.54217	22.4601
													-0.44177	16.4743		-0.44177	12.3959		-0.44177	42.1625		-0.44177	32.4051
													-0.34136	30.5876		-0.34136	29.7714		-0.34136	67.7124		-0.34136	51.6022
													-0.24096	120.115		-0.24096	49.4862		-0.24096	126.717		-0.24096	95.8906
													-0.14056	-79.2788		-0.14056	-120.545		-0.14056	306.599		-0.14056	230.692
													-0.04016	-35.438		-0.04016	-48.3543		-0.04016	974.077		-0.04016	729.906
													0.06024	-32.7052		0.06024	-45.9565		0.06024	775.136		0.06024	580.437
													0.16064	-67.5542		0.16064	-1367.7		0.16064	244.191		0.16064	182.588
													0.26104	74.2097		0.26104	33.0049		0.26104	106.209		0.26104	79.3832
													0.36145	22.3185		0.36145	19.1315		0.36145	58.2964		0.36145	43.621
													0.46185	13.5209		0.46185	15.2745		0.46185	36.835		0.46185	27.637
													0.56225	10.003		0.56225	12.714		0.56225	25.5197		0.56225	19.2266
													0.66265	8.10609		0.66265	10.4507		0.66265	18.8594		0.66265	14.2801
													0.76305	6.89033		0.76305	8.79623		0.76305	14.6132		0.76305	11.1222
													0.86345	6.00736		0.86345	7.56084		0.86345	11.7325		0.86345	8.9738
													0.96386	5.30471		0.96386	6.50317		0.96386	9.65172		0.96386	7.43816
													1.06426	4.71181		1.06426	5.58407		1.06426	8.12311		1.06426	6.29893
													1.16466	4.19628		1.16466	4.81739		1.16466	6.97317		1.16466	5.43049
													1.26506	3.74423		1.26506	4.20004		1.26506	6.08514		1.26506	4.75488
													1.36546	3.35042		1.36546	3.71233		1.36546	5.39204		1.36546	4.22061
													1.46586	3.01292		1.46586	3.32926		1.46586	4.84297		1.46586	3.79212
													1.56627	2.72996		1.56627	3.02728		1.56627	4.40032		1.56627	3.44408
													1.66667	2.49825		1.66667	2.78672		1.66667	4.03712		1.66667	3.15815
													1.76707	2.31239		1.76707	2.59206		1.76707	3.73415		1.76707	2.92082
													1.86747	2.16535		1.86747	2.43141		1.86747	3.47776		1.86747	2.72202
													1.96787	2.04949		1.96787	2.29576		1.96787	3.25844		1.96787	2.55415
													2.06827	1.95752		2.06827	2.17832		2.06827	3.06984		2.06827	2.41137
													2.16867	1.88332		2.16867	2.074		2.16867	2.90774		2.16867	2.28919
													2.26908	1.82218		2.26908	1.97895		2.26908	2.76904		2.26908	2.18403
													2.36948	1.77081		2.36948	1.89031		2.36948	2.65088		2.36948	2.09292
													2.46988	1.72719		2.46988	1.80598		2.46988	2.55044		2.46988	2.01327
													2.57028	1.69041		2.57028	1.72447		2.57028	2.46505		2.57028	1.94301
													2.67068	1.66052		2.67068	1.64479		2.67068	2.39244		2.67068	1.88105
													2.77108	1.6387		2.77108	1.56639		2.77108	2.33083		2.77108	1.82668
													2.87149	1.62761		2.87149	1.48905		2.87149	2.2788		2.87149	1.77899
													2.97189	1.63228		2.97189	1.41286		2.97189	2.23539		2.97189	1.73705
													3.07229	1.66215		3.07229	1.33812		3.07229	2.20004		3.07229	1.70011
													3.17269	1.73558		3.17269	1.26527		3.17269	2.1718		3.17269	1.66753
													3.27309	1.89035		3.27309	1.19487		3.27309	2.14778		3.27309	1.6388
													3.37349	2.20823		3.37349	1.12744		3.37349	2.12225		3.37349	1.61354
													3.4739	2.85682		3.4739	1.06348		3.4739	2.0914		3.4739	1.59142
													3.5743	3.9825		3.5743	1.0034		3.5743	2.05801		3.5743	1.57224
													3.6747	4.70299		3.6747	0.94749		3.6747	2.02658		3.6747	1.55573
													3.7751	3.84233		3.7751	0.89588		3.7751	1.99898		3.7751	1.54042
													3.8755	2.77624		3.8755	0.8486		3.8755	1.97536		3.8755	1.51352
													3.9759	2.13306		3.9759	0.80556		3.9759	1.95574		3.9759	1.46548
													4.07631	1.76983		4.07631	0.76658		4.07631	1.94046		4.07631	1.46396
													4.17671	1.55154		4.17671	0.73144		4.17671	1.93018		4.17671	1.46507
													4.27711	1.4104		4.27711	0.69986		4.27711	1.92558		4.27711	1.46352
													4.37751	1.31357		4.37751	0.67157		4.37751	1.92715		4.37751	1.46181
													4.47791	1.24432		4.47791	0.64629		4.47791	1.93508		4.47791	1.46129
													4.57831	1.19362		4.57831	0.62379		4.57831	1.94934		4.57831	1.46278
													4.67871	1.15628		4.67871	0.60384		4.67871	1.9697		4.67871	1.46688
													4.77912	1.12912		4.77912	0.58625		4.77912	1.99587		4.77912	1.47404
													4.87952	1.11009		4.87952	0.57085		4.87952	2.0275		4.87952	1.48458
													4.97992	1.09773		4.97992	0.55751		4.97992	2.06428		4.97992	1.49869
													5.08032	1.09096		5.08032	0.5461		5.08032	2.10585		5.08032	1.51641
													5.18072	1.08886		5.18072	0.53654		5.18072	2.15191		5.18072	1.53773
													5.28112	1.09067		5.28112	0.52875		5.28112	2.20215		5.28112	1.56253
													5.38153	1.09566		5.38153	0.52265		5.38153	2.25628		5.38153	1.5907
													5.48193	1.10319		5.48193	0.51818		5.48193	2.31403		5.48193	1.6221
													5.58233	1.11266		5.58233	0.51528		5.58233	2.37515		5.58233	1.65661
													5.68273	1.12355		5.68273	0.5139		5.68273	2.43938		5.68273	1.69408
													5.78313	1.13539		5.78313	0.51397		5.78313	2.50651		5.78313	1.73439
													5.88353	1.14782		5.88353	0.51544		5.88353	2.57631		5.88353	1.77739
													5.98394	1.16054		5.98394	0.51825		5.98394	2.6486		5.98394	1.82292
													6.08434	1.17332		6.08434	0.52234		6.08434	2.72316		6.08434	1.87083
													6.18474	1.186		6.18474	0.52767		6.18474	2.79981		6.18474	1.92094
													6.28514	1.19849		6.28514	0.53415		6.28514	2.87837		6.28514	1.97309
													6.38554	1.21073		6.38554	0.54175		6.38554	2.95869		6.38554	2.02712
													6.48594	1.22271		6.48594	0.55041		6.48594	3.04058		6.48594	2.08285
													6.58635	1.23442		6.58635	0.56006		6.58635	3.1239		6.58635	2.14014
													6.68675	1.24589		6.68675	0.57066		6.68675	3.20851		6.68675	2.19884
													6.78715	1.25716		6.78715	0.58216		6.78715	3.29426		6.78715	2.25883
													6.88755	1.26824		6.88755	0.5945		6.88755	3.38103		6.88755	2.31999
													6.98795	1.27918		6.98795	0.60764		6.98795	3.4687		6.98795	2.38222
													7.08835	1.29001		7.08835	0.62154		7.08835	3.55717		7.08835	2.44542
													7.18876	1.30075		7.18876	0.63615		7.18876	3.64634		7.18876	2.50952
													7.28916	1.31143		7.28916	0.65145		7.28916	3.73611		7.28916	2.57445
													7.38956	1.32207		7.38956	0.66738		7.38956	3.82642		7.38956	2.64014
													7.48996	1.33268		7.48996	0.68393		7.48996	3.91719		7.48996	2.70655
													7.59036	1.34327		7.59036	0.70107		7.59036	4.00836		7.59036	2.77362
													7.69076	1.35385		7.69076	0.71877		7.69076	4.09988		7.69076	2.84134
													7.79116	1.36443		7.79116	0.73701		7.79116	4.19171		7.79116	2.90966
													7.89157	1.375		7.89157	0.75577		7.89157	4.28381		7.89157	2.97856
													7.99197	1.38556		7.99197	0.77504		7.99197	4.37616		7.99197	3.04803
													8.09237	1.39611		8.09237	0.79482		8.09237	4.46874		8.09237	3.11804
													8.19277	1.40665		8.19277	0.81508		8.19277	4.56152		8.19277	3.18858
													8.29317	1.41717		8.29317	0.83583		8.29317	4.65449		8.29317	3.25965
													8.39357	1.42767		8.39357	0.85705		8.39357	4.74765		8.39357	3.33123
													8.49398	1.43813		8.49398	0.87876		8.49398	4.841		8.49398	3.40333
													8.59438	1.44855		8.59438	0.90094		8.59438	4.93453		8.59438	3.47593
													8.69478	1.45894		8.69478	0.92361		8.69478	5.02825		8.69478	3.54904
													8.79518	1.46927		8.79518	0.94676		8.79518	5.12216		8.79518	3.62265
													8.89558	1.47954		8.89558	0.97041		8.89558	5.21627		8.89558	3.69676
													8.99598	1.48976		8.99598	0.99456		8.99598	5.31059		8.99598	3.77137
													9.09639	1.4999		9.09639	1.01921		9.09639	5.40514		9.09639	3.84647
													9.19679	1.50998		9.19679	1.04438		9.19679	5.49991		9.19679	3.92206
													9.29719	1.51997		9.29719	1.07009		9.29719	5.59493		9.29719	3.99814
													9.39759	1.52989		9.39759	1.09633		9.39759	5.6902		9.39759	4.07469
													9.49799	1.53972		9.49799	1.12313		9.49799	5.78574		9.49799	4.15171
													9.59839	1.54947		9.59839	1.15049		9.59839	5.88157		9.59839	4.22918
													9.6988	1.55913		9.6988	1.17844		9.6988	5.97769		9.6988	4.3071
													9.7992	1.56869		9.7992	1.20699		9.7992	6.07412		9.7992	4.38543
													9.8996	1.57816		9.8996	1.23614		9.8996	6.17088		9.8996	4.46417
													10	1.58753		10	1.26593		10	6.26797		10	4.54329
