# Supplementary material for: Interplay between disorder and electronic correlations in compositionally complex alloys
Source: Nat Commun. 2024 Sep 12;15:7983. doi: 10.1038/s41467-024-52349-8 (PMC11393320; doi:10.1038/s41467-024-52349-8)
Supplement: Supplementary file 3 — Source Data [file 41467_2024_52349_MOESM3_ESM.zip › Source Data F3b - optical conductivity imaginary part.xlsx]

## Sheet: Subfigure (b) - Im sigma
Experiment 1			Experiment 2			LDA+DMFT			LDA
E (eV)	sigma (1/s)		E (eV)	sigma (1/s)		E (eV)	sigma (1/s)		E (eV)	sigma (1/s)
--	--		5.16613	4073760000000000		--	--		0	0
7.19689e-05	-2367190000000000		5.14874	4062870000000000		0	0		0.00801	84358500000000
0.000119948	-1133270000000000		5.13146	4816390000000000		0.00801	37298500000000		0.01602	231600000000000
0.000179922	-634031000000000		5.11431	4073650000000000		0.01602	116951000000000		0.02402	362469000000000
0.000359845	127082000000000		5.09726	3892120000000000		0.02402	186887000000000		0.03203	465399000000000
0.000599741	300809000000000		5.08033	4797330000000000		0.03203	242880000000000		0.04004	540967000000000
0.0012	275861000000000		5.06351	3696860000000000		0.04004	285324000000000		0.04805	601647000000000
0.0036	781802000000000		5.0468	4493080000000000		0.04805	321886000000000		0.05606	654890000000000
0.00514	723406000000000		5.03021	1787950000000000		0.05606	350272000000000		0.06406	715803000000000
0.009	817682000000000		5.01372	4831310000000000		0.06406	383249000000000		0.07207	783116000000000
0.01799	1078770000000000		4.99734	2331520000000000		0.07207	419897000000000		0.08008	861252000000000
0.01894	1055950000000000		4.98106	3136840000000000		0.08008	464026000000000		0.08809	947763000000000
0.01999	1070600000000000		4.96489	2428540000000000		0.08809	512964000000000		0.0961	1036670000000000
0.02117	1086210000000000		4.94883	2431120000000000		0.0961	563876000000000		0.1041	1120320000000000
0.02249	1102960000000000		4.93287	-2468240000000000		0.1041	611713000000000		0.11211	1197810000000000
0.02399	1120980000000000		4.91701	-717331000000000		0.11211	655179000000000		0.12012	1271560000000000
0.0257	1140420000000000		4.90125	-9898690000000000		0.12012	697741000000000		0.12813	1341750000000000
0.02768	1161540000000000		4.8856	-6878660000000000		0.12813	740593000000000		0.13614	1408500000000000
0.02999	1184680000000000		4.87004	-4238680000000000		0.13614	782430000000000		0.14414	1473540000000000
0.03271	1211080000000000		4.85458	-8744490000000000		0.14414	823749000000000		0.15215	1537170000000000
0.03427	1224800000000000		4.83922	-7819100000000000		0.15215	863632000000000		0.16016	1599320000000000
0.03598	1240110000000000		4.82396	-1.01125e+16		0.16016	900460000000000		0.16817	1660400000000000
0.0361	1241450000000000		4.80879	-6782690000000000		0.16817	935278000000000		0.17618	1721390000000000
0.03622	1243220000000000		4.79372	-1.09641e+16		0.17618	971062000000000		0.18418	1784740000000000
0.03634	1242800000000000		4.77874	-1.18964e+16		0.18418	1009420000000000		0.19219	1851070000000000
0.03646	1243390000000000		4.76386	-1.15265e+16		0.19219	1050340000000000		0.2002	1918200000000000
0.03658	1253250000000000		4.74907	-1.40442e+16		0.2002	1090860000000000		0.20821	1982570000000000
0.0367	1257790000000000		4.73437	-1.3397e+16		0.20821	1128490000000000		0.21622	2041950000000000
0.03682	1254060000000000		4.71976	-1.0465e+16		0.21622	1164780000000000		0.22422	2100180000000000
0.03694	1253170000000000		4.70524	-9504280000000000		0.22422	1201940000000000		0.23223	2160820000000000
0.03706	1254760000000000		4.69081	-7237700000000000		0.23223	1241680000000000		0.24024	2220780000000000
0.03718	1253810000000000		4.67647	-6533950000000000		0.24024	1280360000000000		0.24825	2277100000000000
0.0373	1253260000000000		4.66221	-8489000000000000		0.24825	1314630000000000		0.25626	2329390000000000
0.03742	1254320000000000		4.64804	-3839620000000000		0.25626	1346680000000000		0.26426	2378220000000000
0.03754	1256740000000000		4.63396	-2819030000000000		0.26426	1379860000000000		0.27227	2425000000000000
0.03766	1253850000000000		4.61996	-2237760000000000		0.27227	1415150000000000		0.28028	2469360000000000
0.03778	1245890000000000		4.60605	-1914820000000000		0.28028	1449850000000000		0.28829	2510750000000000
0.0379	1247400000000000		4.59222	-2660850000000000		0.28829	1479700000000000		0.2963	2553130000000000
0.03802	1254460000000000		4.57847	-1096230000000000		0.2963	1505870000000000		0.3043	2598000000000000
0.03814	1254720000000000		4.56481	481008000000000		0.3043	1530470000000000		0.31231	2642750000000000
0.03826	1252650000000000		4.55123	-1753110000000000		0.31231	1554770000000000		0.32032	2685540000000000
0.03838	1254740000000000		4.53772	492730000000000		0.32032	1581000000000000		0.32833	2725950000000000
0.0385	1255780000000000		4.52432	959109000000000		0.32833	1612700000000000		0.33634	2766270000000000
0.03861	1252210000000000		4.51099	5018870000000		0.33634	1647610000000000		0.34434	2808320000000000
0.03873	1244330000000000		4.49774	435239000000000		0.34434	1678920000000000		0.35235	2849190000000000
0.03885	1240280000000000		4.48456	384127000000000		0.35235	1702680000000000		0.36036	2887000000000000
0.03897	1248020000000000		4.47147	613507000000000		0.36036	1721480000000000		0.36837	2923250000000000
0.03909	1255140000000000		4.45845	551041000000000		0.36837	1743550000000000		0.37638	2960500000000000
0.03921	1254080000000000		4.44551	1338480000000000		0.37638	1772340000000000		0.38438	3000070000000000
0.03933	1248300000000000		4.43264	1292360000000000		0.38438	1803980000000000		0.39239	3038990000000000
0.03945	1244760000000000		4.41984	1115030000000000		0.39239	1834160000000000		0.4004	3074640000000000
0.03957	1253940000000000		4.40712	961322000000000		0.4004	1861070000000000		0.40841	3109610000000000
0.03969	1263230000000000		4.39447	1150290000000000		0.40841	1888250000000000		0.41642	3146090000000000
0.03981	1261520000000000		4.3819	1423560000000000		0.41642	1916820000000000		0.42442	3182820000000000
0.03993	1257610000000000		4.3694	1386320000000000		0.42442	1943310000000000		0.43243	3217980000000000
0.04005	1254730000000000		4.35696	1178880000000000		0.43243	1964740000000000		0.44044	3250900000000000
0.04017	1255490000000000		4.3446	1539210000000000		0.44044	1982050000000000		0.44845	3283160000000000
0.04029	1257320000000000		4.33231	1679060000000000		0.44845	2000260000000000		0.45646	3316370000000000
0.04041	1268430000000000		4.32009	1445590000000000		0.45646	2023130000000000		0.46446	3348000000000000
0.04053	1285450000000000		4.30793	1594360000000000		0.46446	2049060000000000		0.47247	3377220000000000
0.04065	1293030000000000		4.29585	1547360000000000		0.47247	2076700000000000		0.48048	3405770000000000
0.04077	1287620000000000		4.28383	1556290000000000		0.48048	2104990000000000		0.48849	3434850000000000
0.04089	1275700000000000		4.27188	1683470000000000		0.48849	2130900000000000		0.4965	3465550000000000
0.04101	1267020000000000		4.25999	1604700000000000		0.4965	2150430000000000		0.5045	3495570000000000
0.04113	1261290000000000		4.24818	1585620000000000		0.5045	2163510000000000		0.51251	3523080000000000
0.04124	1262560000000000		4.23642	1700470000000000		0.51251	2176950000000000		0.52052	3550030000000000
0.04136	1268100000000000		4.22473	1625980000000000		0.52052	2198620000000000		0.52853	3578610000000000
0.04148	1272590000000000		4.21311	1627520000000000		0.52853	2227520000000000		0.53654	3609410000000000
0.0416	1267430000000000		4.20155	1755360000000000		0.53654	2256900000000000		0.54454	3640990000000000
0.04172	1258060000000000		4.19005	1745600000000000		0.54454	2282340000000000		0.55255	3672750000000000
0.04184	1252090000000000		4.17862	1604200000000000		0.55255	2303960000000000		0.56056	3704610000000000
0.04196	1255790000000000		4.16725	1750490000000000		0.56056	2325250000000000		0.56857	3736140000000000
0.04208	1266270000000000		4.15594	1753060000000000		0.56857	2346820000000000		0.57658	3765740000000000
0.0422	1276310000000000		4.14469	1696620000000000		0.57658	2364730000000000		0.58458	3793210000000000
0.04232	1271650000000000		4.1335	1749070000000000		0.58458	2381370000000000		0.59259	3820930000000000
0.04244	1262690000000000		4.12237	1756990000000000		0.59259	2401100000000000		0.6006	3850360000000000
0.04256	1261160000000000		4.1113	1758620000000000		0.6006	2423430000000000		0.60861	3880500000000000
0.04268	1263330000000000		4.10029	1723810000000000		0.60861	2447830000000000		0.61662	3907790000000000
0.0428	1260210000000000		4.08934	1742230000000000		0.61662	2473610000000000		0.62462	3930390000000000
0.04292	1260730000000000		4.07845	1781370000000000		0.62462	2497280000000000		0.63263	3951170000000000
0.04304	1263570000000000		4.06762	1760890000000000		0.63263	2518180000000000		0.64064	3972560000000000
0.04316	1269950000000000		4.05684	1775320000000000		0.64064	2537620000000000		0.64865	3995020000000000
0.04328	1267730000000000		4.04612	1786230000000000		0.64865	2553990000000000		0.65666	4019190000000000
0.0434	1264520000000000		4.03546	1747370000000000		0.65666	2567970000000000		0.66466	4045630000000000
0.04352	1268880000000000		4.02485	1761610000000000		0.66466	2582600000000000		0.67267	4074660000000000
0.04364	1278290000000000		4.0143	1769720000000000		0.67267	2602470000000000		0.68068	4104400000000000
0.04376	1282790000000000		4.0038	1770110000000000		0.68068	2628460000000000		0.68869	4133460000000000
0.04387	1280250000000000		3.99336	1829980000000000		0.68869	2655290000000000		0.6967	4161780000000000
0.04399	1270850000000000		3.98298	1773420000000000		0.6967	2680460000000000		0.7047	4189220000000000
0.04411	1261430000000000		3.97264	1797870000000000		0.7047	2702370000000000		0.71271	4217000000000000
0.04423	1258650000000000		3.96236	1796770000000000		0.71271	2720390000000000		0.72072	4244960000000000
0.04435	1260380000000000		3.95214	1855010000000000		0.72072	2735780000000000		0.72873	4271190000000000
0.04447	1258450000000000		3.94196	1808130000000000		0.72873	2749000000000000		0.73674	4294140000000000
0.04459	1262000000000000		3.93184	1835250000000000		0.73674	2763800000000000		0.74474	4313570000000000
0.04471	1269350000000000		3.92177	1865260000000000		0.74474	2784730000000000		0.75275	4331340000000000
0.04483	1277310000000000		3.91175	1799730000000000		0.75275	2808200000000000		0.76076	4349780000000000
0.04495	1275660000000000		3.90178	1829050000000000		0.76076	2828790000000000		0.76877	4369580000000000
0.04507	1269380000000000		3.89187	1839990000000000		0.76877	2847570000000000		0.77678	4391380000000000
0.04519	1262560000000000		3.882	1845750000000000		0.77678	2868350000000000		0.78478	4417150000000000
0.04531	1261370000000000		3.87218	1855900000000000		0.78478	2890190000000000		0.79279	4447460000000000
0.04543	1270990000000000		3.86242	1864740000000000		0.79279	2911310000000000		0.8008	4478380000000000
0.04555	1289120000000000		3.8527	1856650000000000		0.8008	2929880000000000		0.80881	4506720000000000
0.04567	1292280000000000		3.84303	1913480000000000		0.80881	2946310000000000		0.81682	4531840000000000
0.04579	1272600000000000		3.83341	1868050000000000		0.81682	2963090000000000		0.82482	4554380000000000
0.04591	1255050000000000		3.82384	1893640000000000		0.82482	2981230000000000		0.83283	4576030000000000
0.04603	1256630000000000		3.81431	1914150000000000		0.83283	3002550000000000		0.84084	4597940000000000
0.04615	1268600000000000		3.80485	1878370000000000		0.84084	3026390000000000		0.84885	4620820000000000
0.04627	1276390000000000		3.79544	1907230000000000		0.84885	3048680000000000		0.85686	4644300000000000
0.04639	1278260000000000		3.78607	1927840000000000		0.85686	3067690000000000		0.86486	4665900000000000
0.0465	1273790000000000		3.77675	1897970000000000		0.86486	3083400000000000		0.87287	4683980000000000
0.04662	1265140000000000		3.76747	1938030000000000		0.87287	3097270000000000		0.88088	4700950000000000
0.04674	1254970000000000		3.75824	1924440000000000		0.88088	3110980000000000		0.88889	4720190000000000
0.04686	1252630000000000		3.74905	1952130000000000		0.88889	3126200000000000		0.8969	4742150000000000
0.04698	1268210000000000		3.73991	1962640000000000		0.8969	3145570000000000		0.9049	4766260000000000
0.0471	1291110000000000		3.73082	1926510000000000		0.9049	3166800000000000		0.91291	4792860000000000
0.04722	1308330000000000		3.72176	1939980000000000		0.91291	3185820000000000		0.92092	4820010000000000
0.04734	1307730000000000		3.71276	1937610000000000		0.92092	3203790000000000		0.92893	4843270000000000
0.04746	1290370000000000		3.70379	1927760000000000		0.92893	3223450000000000		0.93694	4861520000000000
0.04758	1266390000000000		3.69487	1983500000000000		0.93694	3244250000000000		0.94494	4877140000000000
0.0477	1254950000000000		3.68599	1975270000000000		0.94494	3262730000000000		0.95295	4893260000000000
0.04782	1256080000000000		3.67716	1982360000000000		0.95295	3278840000000000		0.96096	4911360000000000
0.04794	1263180000000000		3.66836	1979710000000000		0.96096	3294000000000000		0.96897	4932750000000000
0.04806	1267480000000000		3.65961	1958460000000000		0.96897	3308550000000000		0.97698	4957560000000000
0.04818	1266260000000000		3.6509	1967720000000000		0.97698	3324000000000000		0.98498	4984090000000000
0.0483	1257420000000000		3.64223	1983920000000000		0.98498	3343270000000000		0.99299	5010950000000000
0.04842	1253230000000000		3.6336	1993910000000000		0.99299	3365890000000000		1.001	5036410000000000
0.04854	1261290000000000		3.62502	2023930000000000		1.001	3388940000000000		1.00901	5059490000000000
0.04866	1265110000000000		3.61647	2000480000000000		1.00901	3409470000000000		1.01702	5081110000000000
0.04878	1266950000000000		3.60796	2022970000000000		1.01702	3426530000000000		1.02503	5101980000000000
0.0489	1273910000000000		3.5995	2004430000000000		1.02503	3443490000000000		1.03303	5123420000000000
0.04902	1272960000000000		3.59107	1994530000000000		1.03303	3461870000000000		1.04104	5145420000000000
0.04913	1260780000000000		3.58268	2015440000000000		1.04104	3480200000000000		1.04905	5163900000000000
0.04925	1257010000000000		3.57433	2035210000000000		1.04905	3497460000000000		1.05706	5176400000000000
0.04937	1269440000000000		3.56602	2011080000000000		1.05706	3513480000000000		1.06507	5185650000000000
0.04949	1285680000000000		3.55775	2020680000000000		1.06507	3527040000000000		1.07307	5195410000000000
0.04961	1288290000000000		3.54952	2022970000000000		1.07307	3539800000000000		1.08108	5207590000000000
0.04973	1281720000000000		3.54133	2017650000000000		1.08108	3554250000000000		1.08909	5223090000000000
0.04985	1272600000000000		3.53317	2022090000000000		1.08909	3569540000000000		1.0971	5243500000000000
0.04997	1264260000000000		3.52505	2051890000000000		1.0971	3584910000000000		1.10511	5269870000000000
0.05009	1259530000000000		3.51697	2051840000000000		1.10511	3600720000000000		1.11311	5300180000000000
0.05021	1254440000000000		3.50892	2066680000000000		1.11311	3616150000000000		1.12112	5330240000000000
0.05033	1256530000000000		3.50091	2066430000000000		1.12112	3630540000000000		1.12913	5357190000000000
0.05045	1277410000000000		3.49294	2073050000000000		1.12913	3645170000000000		1.13714	5379790000000000
0.05057	1289800000000000		3.48501	2091770000000000		1.13714	3663540000000000		1.14515	5398840000000000
0.05069	1283460000000000		3.47711	2097140000000000		1.14515	3685870000000000		1.15315	5416630000000000
0.05081	1280790000000000		3.46924	2086950000000000		1.15315	3707530000000000		1.16116	5434590000000000
0.05093	1284650000000000		3.46141	2095680000000000		1.16116	3726980000000000		1.16917	5452320000000000
0.05105	1275930000000000		3.45362	2099240000000000		1.16917	3744710000000000		1.17718	5468700000000000
0.05117	1266040000000000		3.44586	2100030000000000		1.17718	3762740000000000		1.18519	5483240000000000
0.05129	1266570000000000		3.43814	2097050000000000		1.18519	3781830000000000		1.19319	5496690000000000
0.05141	1265950000000000		3.43045	2108090000000000		1.19319	3798820000000000		1.2012	5509970000000000
0.05153	1263610000000000		3.42279	2112250000000000		1.2012	3813720000000000		1.20921	5524040000000000
0.05165	1262840000000000		3.41517	2116880000000000		1.20921	3828300000000000		1.21722	5541810000000000
0.05177	1259860000000000		3.40759	2136000000000000		1.21722	3843310000000000		1.22523	5564600000000000
0.05188	1256950000000000		3.40003	2127680000000000		1.22523	3858650000000000		1.23323	5590220000000000
0.052	1252000000000000		3.39251	2144010000000000		1.23323	3872330000000000		1.24124	5615910000000000
0.05212	1253300000000000		3.38503	2139330000000000		1.24124	3884110000000000		1.24925	5639890000000000
0.05224	1259360000000000		3.37757	2145310000000000		1.24925	3896710000000000		1.25726	5661310000000000
0.05236	1258180000000000		3.37015	2153850000000000		1.25726	3911080000000000		1.26527	5679120000000000
0.05248	1246850000000000		3.36276	2155670000000000		1.26527	3925890000000000		1.27327	5693150000000000
0.0526	1244720000000000		3.35541	2138600000000000		1.27327	3940020000000000		1.28128	5704420000000000
0.05272	1257240000000000		3.34809	2167590000000000		1.28128	3953430000000000		1.28929	5713710000000000
0.05284	1266050000000000		3.34079	2186870000000000		1.28929	3967260000000000		1.2973	5723170000000000
0.05296	1260740000000000		3.33353	2175240000000000		1.2973	3982640000000000		1.30531	5735760000000000
0.05308	1257910000000000		3.3263	2166720000000000		1.30531	3998420000000000		1.31331	5751490000000000
0.0532	1269120000000000		3.31911	2185170000000000		1.31331	4013220000000000		1.32132	5769340000000000
0.05332	1288140000000000		3.31194	2176360000000000		1.32132	4028510000000000		1.32933	5787920000000000
0.05344	1292450000000000		3.3048	2182650000000000		1.32933	4044230000000000		1.33734	5806990000000000
0.05356	1278330000000000		3.2977	2197870000000000		1.33734	4059450000000000		1.34535	5828100000000000
0.05368	1268590000000000		3.29063	2196230000000000		1.34535	4073740000000000		1.35335	5852240000000000
0.0538	1274430000000000		3.2836	2198890000000000		1.35335	4087800000000000		1.36136	5878570000000000
0.05392	1282870000000000		3.2766	2206650000000000		1.36136	4103510000000000		1.36937	5905330000000000
0.05404	1280120000000000		3.26963	2208570000000000		1.36937	4120750000000000		1.37738	5931170000000000
0.05416	1262630000000000		3.26269	2232060000000000		1.37738	4138530000000000		1.38539	5954660000000000
0.05428	1248190000000000		3.25578	2206940000000000		1.38539	4156060000000000		1.39339	5974730000000000
0.0544	1252330000000000		3.2489	2228980000000000		1.39339	4172680000000000		1.4014	5990540000000000
0.05451	1262990000000000		3.24204	2238910000000000		1.4014	4190230000000000		1.40941	6001080000000000
0.05463	1268340000000000		3.23522	2233500000000000		1.40941	4207730000000000		1.41742	6007010000000000
0.05475	1266770000000000		3.22843	2253280000000000		1.41742	4220850000000000		1.42543	6011060000000000
0.05487	1261870000000000		3.22166	2254730000000000		1.42543	4230290000000000		1.43343	6016670000000000
0.05499	1258810000000000		3.21492	2235620000000000		1.43343	4239250000000000		1.44144	6025960000000000
0.05511	1263580000000000		3.20821	2265710000000000		1.44144	4249430000000000		1.44945	6040030000000000
0.05523	1272110000000000		3.20153	2261710000000000		1.44945	4261620000000000		1.45746	6058870000000000
0.05535	1274660000000000		3.19488	2262220000000000		1.45746	4274730000000000		1.46547	6078920000000000
0.05547	1270490000000000		3.18825	2260340000000000		1.46547	4286650000000000		1.47347	6096730000000000
0.05559	1272670000000000		3.18165	2250060000000000		1.47347	4295810000000000		1.48148	6113120000000000
0.05571	1295480000000000		3.17508	2273280000000000		1.48148	4302020000000000		1.48949	6130250000000000
0.05583	1321780000000000		3.16854	2289360000000000		1.48949	4307620000000000		1.4975	6149930000000000
0.05595	1326530000000000		3.16202	2280600000000000		1.4975	4316120000000000		1.50551	6172020000000000
0.05607	1307320000000000		3.15553	2289320000000000		1.50551	4329370000000000		1.51351	6193980000000000
0.05619	1283480000000000		3.14906	2298710000000000		1.51351	4345660000000000		1.52152	6213330000000000
0.05631	1271830000000000		3.14262	2282270000000000		1.52152	4362270000000000		1.52953	6229540000000000
0.05643	1277580000000000		3.13621	2299800000000000		1.52953	4377980000000000		1.53754	6243540000000000
0.05655	1301510000000000		3.12983	2306950000000000		1.53754	4392810000000000		1.54555	6256620000000000
0.05667	1327080000000000		3.12347	2320800000000000		1.54555	4408570000000000		1.55355	6268870000000000
0.05679	1336820000000000		3.11713	2298800000000000		1.55355	4426170000000000		1.56156	6280960000000000
0.05691	1334100000000000		3.11083	2316360000000000		1.56156	4444230000000000		1.56957	6295310000000000
0.05703	1337790000000000		3.10454	2312960000000000		1.56957	4460400000000000		1.57758	6313940000000000
0.05714	1346610000000000		3.09829	2327020000000000		1.57758	4474460000000000		1.58559	6336340000000000
0.05726	1344340000000000		3.09205	2332740000000000		1.58559	4489350000000000		1.59359	6359660000000000
0.05738	1346890000000000		3.08585	2331970000000000		1.59359	4503850000000000		1.6016	6380790000000000
0.0575	1356670000000000		3.07966	2328690000000000		1.6016	4515060000000000		1.60961	6397940000000000
0.05762	1357380000000000		3.07351	2346430000000000		1.60961	4522720000000000		1.61762	6410830000000000
0.05774	1357880000000000		3.06737	2353690000000000		1.61762	4528370000000000		1.62563	6420290000000000
0.05786	1371170000000000		3.06126	2325110000000000		1.62563	4533740000000000		1.63363	6428990000000000
0.05798	1381660000000000		3.05518	2359000000000000		1.63363	4541290000000000		1.64164	6439160000000000
0.0581	1367930000000000		3.04912	2354760000000000		1.64164	4551840000000000		1.64965	6449910000000000
0.05822	1345240000000000		3.04308	2354870000000000		1.64965	4563540000000000		1.65766	6459000000000000
0.05834	1336610000000000		3.03707	2362680000000000		1.65766	4573180000000000		1.66567	6466320000000000
0.05846	1337940000000000		3.03108	2368230000000000		1.66567	4579550000000000		1.67367	6474190000000000
0.05858	1344570000000000		3.02512	2362000000000000		1.67367	4583200000000000		1.68168	6484620000000000
0.0587	1353770000000000		3.01918	2375350000000000		1.68168	4587120000000000		1.68969	6497980000000000
0.05882	1353410000000000		3.01326	2374840000000000		1.68969	4595270000000000		1.6977	6513670000000000
0.05894	1339630000000000		3.00736	2357970000000000		1.6977	4607320000000000		1.70571	6531350000000000
0.05906	1325720000000000		3.00149	2365400000000000		1.70571	4621370000000000		1.71371	6551080000000000
0.05918	1324890000000000		2.99564	2381420000000000		1.71371	4635320000000000		1.72172	6573030000000000
0.0593	1334140000000000		2.98982	2377250000000000		1.72172	4648380000000000		1.72973	6596080000000000
0.05942	1339530000000000		2.98401	2394480000000000		1.72973	4661490000000000		1.73774	6618410000000000
0.05954	1349690000000000		2.97823	2400270000000000		1.73774	4675930000000000		1.74575	6638920000000000
0.05966	1369070000000000		2.97247	2385330000000000		1.74575	4690490000000000		1.75375	6657090000000000
0.05977	1372290000000000		2.96673	2397230000000000		1.75375	4701640000000000		1.76176	6672820000000000
0.05989	1361300000000000		2.96102	2404170000000000		1.76176	4710090000000000		1.76977	6686020000000000
0.06001	1363090000000000		2.95533	2389330000000000		1.76977	4718720000000000		1.77778	6696830000000000
0.06013	1373610000000000		2.94966	2412570000000000		1.77778	4728400000000000		1.78579	6705680000000000
0.06025	1372840000000000		2.94401	2408460000000000		1.78579	4738460000000000		1.79379	6713680000000000
0.06037	1371870000000000		2.93838	2413980000000000		1.79379	4749010000000000		1.8018	6721850000000000
0.06049	1371870000000000		2.93277	2425520000000000		1.8018	4758880000000000		1.80981	6730510000000000
0.06061	1355250000000000		2.92719	2420680000000000		1.80981	4768250000000000		1.81782	6739850000000000
0.06073	1334830000000000		2.92163	2414670000000000		1.81782	4778590000000000		1.82583	6750750000000000
0.06085	1335320000000000		2.91608	2422760000000000		1.82583	4789890000000000		1.83383	6763240000000000
0.06097	1345360000000000		2.91056	2421440000000000		1.83383	4801150000000000		1.84184	6775460000000000
0.06109	1345220000000000		2.90506	2429410000000000		1.84184	4810370000000000		1.84985	6786360000000000
0.06121	1345350000000000		2.89958	2432710000000000		1.84985	4815360000000000		1.85786	6797030000000000
0.06133	1354030000000000		2.89412	2435940000000000		1.85786	4815740000000000		1.86587	6809360000000000
0.06145	1357560000000000		2.8887	2445170000000000		1.86587	4814370000000000		1.87387	6823500000000000
0.06157	1350570000000000		2.88329	2449920000000000		1.87387	4814290000000000		1.88188	6837680000000000
0.06169	1338500000000000		2.87791	2440880000000000		1.88188	4817690000000000		1.88989	6850220000000000
0.06181	1323420000000000		2.87254	2444980000000000		1.88989	4824920000000000		1.8979	6861200000000000
0.06193	1315650000000000		2.8672	2468740000000000		1.8979	4834320000000000		1.90591	6871240000000000
0.06205	1325680000000000		2.86187	2454030000000000		1.90591	4843710000000000		1.91391	6879700000000000
0.06217	1338400000000000		2.85657	2455440000000000		1.91391	4852030000000000		1.92192	6886100000000000
0.06229	1334050000000000		2.85128	2460640000000000		1.92192	4859490000000000		1.92993	6891860000000000
0.0624	1328360000000000		2.84602	2451710000000000		1.92993	4866830000000000		1.93794	6899550000000000
0.06252	1337250000000000		2.84077	2463420000000000		1.93794	4874400000000000		1.94595	6911270000000000
0.06264	1345370000000000		2.83555	2487070000000000		1.94595	4882770000000000		1.95395	6927400000000000
0.06276	1349700000000000		2.83034	2469110000000000		1.95395	4892800000000000		1.96196	6945920000000000
0.06288	1352040000000000		2.82515	2477830000000000		1.96196	4903320000000000		1.96997	6964280000000000
0.063	1345950000000000		2.81998	2466560000000000		1.96997	4913610000000000		1.97798	6981080000000000
0.06312	1343860000000000		2.81483	2464750000000000		1.97798	4923710000000000		1.98599	6996280000000000
0.06324	1359180000000000		2.8097	2479230000000000		1.98599	4933760000000000		1.99399	7009690000000000
0.06336	1371740000000000		2.80458	2477880000000000		1.99399	4943760000000000		2.002	7021090000000000
0.06348	1353430000000000		2.79949	2484460000000000		2.002	4953700000000000		2.01001	7031610000000000
0.0636	1322060000000000		2.79441	2500840000000000		2.01001	4964350000000000		2.01802	7042090000000000
0.06372	1312890000000000		2.78935	2481730000000000		2.01802	4974870000000000		2.02603	7050930000000000
0.06384	1330440000000000		2.78431	2474490000000000		2.02603	4982880000000000		2.03403	7056210000000000
0.06396	1345920000000000		2.77929	2487620000000000		2.03403	4987880000000000		2.04204	7057960000000000
0.06408	1339910000000000		2.77429	2503280000000000		2.04204	4990070000000000		2.05005	7057320000000000
0.0642	1330200000000000		2.7693	2504080000000000		2.05005	4989650000000000		2.05806	7055870000000000
0.06432	1326540000000000		2.76434	2503580000000000		2.05806	4987570000000000		2.06607	7055220000000000
0.06444	1315680000000000		2.75939	2502200000000000		2.06607	4984000000000000		2.07407	7056360000000000
0.06456	1300120000000000		2.75446	2504250000000000		2.07407	4978860000000000		2.08208	7060630000000000
0.06468	1292390000000000		2.74954	2507050000000000		2.08208	4974820000000000		2.09009	7068830000000000
0.0648	1300020000000000		2.74464	2504290000000000		2.09009	4975850000000000		2.0981	7080190000000000
0.06492	1314570000000000		2.73976	2514620000000000		2.0981	4982380000000000		2.10611	7093550000000000
0.06504	1313260000000000		2.7349	2514710000000000		2.10611	4991710000000000		2.11411	7107350000000000
0.06515	1295390000000000		2.73006	2517960000000000		2.11411	5001340000000000		2.12212	7119960000000000
0.06527	1288210000000000		2.72523	2518490000000000		2.12212	5009400000000000		2.13013	7131150000000000
0.06539	1296620000000000		2.72042	2524140000000000		2.13013	5015420000000000		2.13814	7141330000000000
0.06551	1292920000000000		2.71563	2532750000000000		2.13814	5019920000000000		2.14615	7150930000000000
0.06563	1270570000000000		2.71085	2541050000000000		2.14615	5023670000000000		2.15415	7160490000000000
0.06575	1256770000000000		2.70609	2538780000000000		2.15415	5027300000000000		2.16216	7170120000000000
0.06587	1269130000000000		2.70134	2531950000000000		2.16216	5032840000000000		2.17017	7179310000000000
0.06599	1297510000000000		2.69662	2532240000000000		2.17017	5041060000000000		2.17818	7186750000000000
0.06611	1313070000000000		2.69191	2541720000000000		2.17818	5050330000000000		2.18619	7191380000000000
0.06623	1299380000000000		2.68721	2539560000000000		2.18619	5059780000000000		2.19419	7194510000000000
0.06635	1273500000000000		2.68254	2528310000000000		2.19419	5068800000000000		2.2022	7198530000000000
0.06647	1253460000000000		2.67787	2537860000000000		2.2022	5076480000000000		2.21021	7204320000000000
0.06659	1244000000000000		2.67323	2544660000000000		2.21021	5083270000000000		2.21822	7211360000000000
0.06671	1243570000000000		2.6686	2548950000000000		2.21822	5088690000000000		2.22623	7219010000000000
0.06683	1242030000000000		2.66399	2548690000000000		2.22623	5090950000000000		2.23423	7226200000000000
0.06695	1231100000000000		2.65939	2553760000000000		2.23423	5090690000000000		2.24224	7232130000000000
0.06707	1214620000000000		2.65481	2551770000000000		2.24224	5091000000000000		2.25025	7237030000000000
0.06719	1197940000000000		2.65024	2554150000000000		2.25025	5092620000000000		2.25826	7241920000000000
0.06731	1186210000000000		2.64569	2566750000000000		2.25826	5092610000000000		2.26627	7246900000000000
0.06743	1186540000000000		2.64116	2559580000000000		2.26627	5089870000000000		2.27427	7250840000000000
0.06755	1196420000000000		2.63664	2561080000000000		2.27427	5086010000000000		2.28228	7253080000000000
0.06767	1197130000000000		2.63214	2563350000000000		2.28228	5082850000000000		2.29029	7254350000000000
0.06778	1188560000000000		2.62765	2560400000000000		2.29029	5081330000000000		2.2983	7255910000000000
0.0679	1182900000000000		2.62318	2569680000000000		2.2983	5082810000000000		2.30631	7258120000000000
0.06802	1180840000000000		2.61872	2567820000000000		2.30631	5087320000000000		2.31431	7260440000000000
0.06814	1188620000000000		2.61428	2565100000000000		2.31431	5092950000000000		2.32232	7262330000000000
0.06826	1199480000000000		2.60985	2568770000000000		2.32232	5097370000000000		2.33033	7264250000000000
0.06838	1193600000000000		2.60544	2581870000000000		2.33033	5097860000000000		2.33834	7267260000000000
0.0685	1187410000000000		2.60104	2581510000000000		2.33834	5094750000000000		2.34635	7272490000000000
0.06862	1195870000000000		2.59666	2566440000000000		2.34635	5091600000000000		2.35435	7280880000000000
0.06874	1202470000000000		2.59229	2593990000000000		2.35435	5091120000000000		2.36236	7291400000000000
0.06886	1195710000000000		2.58793	2568060000000000		2.36236	5094190000000000		2.37037	7301820000000000
0.06898	1188520000000000		2.5836	2589940000000000		2.37037	5099780000000000		2.37838	7311360000000000
0.0691	1193890000000000		2.57929	2594280000000000		2.37838	5105490000000000		2.38639	7320340000000000
0.06922	1201330000000000		2.57499	2585580000000000		2.38639	5109430000000000		2.39439	7328420000000000
0.06934	1193550000000000		2.57071	2577770000000000		2.39439	5112750000000000		2.4024	7335630000000000
0.06946	1177980000000000		2.56644	2594300000000000		2.4024	5117930000000000		2.41041	7342810000000000
0.06958	1174290000000000		2.56219	2600720000000000		2.41041	5124180000000000		2.41842	7350060000000000
0.0697	1177740000000000		2.55795	2594840000000000		2.41842	5129490000000000		2.42643	7356090000000000
0.06982	1175140000000000		2.55373	2589160000000000		2.42643	5133430000000000		2.43443	7359790000000000
0.06994	1171360000000000		2.54952	2581220000000000		2.43443	5135970000000000		2.44244	7361090000000000
0.07006	1171540000000000		2.54532	2595870000000000		2.44244	5137770000000000		2.45045	7360380000000000
0.07018	1173450000000000		2.54113	2609680000000000		2.45045	5138990000000000		2.45846	7357750000000000
0.0703	1176700000000000		2.53697	2605390000000000		2.45846	5138910000000000		2.46647	7353380000000000
0.07041	1180360000000000		2.53281	2600260000000000		2.46647	5136500000000000		2.47447	7348720000000000
0.07053	1181960000000000		2.52867	2608150000000000		2.47447	5132730000000000		2.48248	7345630000000000
0.07065	1185520000000000		2.52454	2607630000000000		2.48248	5129160000000000		2.49049	7345060000000000
0.07077	1192590000000000		2.52042	2620500000000000		2.49049	5126370000000000		2.4985	7346540000000000
0.07089	1196820000000000		2.51632	2611220000000000		2.4985	5124930000000000		2.50651	7349010000000000
0.07101	1203350000000000		2.51223	2614000000000000		2.50651	5124430000000000		2.51451	7351830000000000
0.07113	1217850000000000		2.50816	2615880000000000		2.51451	5123210000000000		2.52252	7354560000000000
0.07125	1227000000000000		2.5041	2615490000000000		2.52252	5120260000000000		2.53053	7357170000000000
0.07137	1224000000000000		2.50005	2614900000000000		2.53053	5115570000000000		2.53854	7359770000000000
0.07149	1220530000000000		2.49601	2606810000000000		2.53854	5109470000000000		2.54655	7362370000000000
0.07161	1219870000000000		2.49199	2614740000000000		2.54655	5102780000000000		2.55455	7365160000000000
0.07173	1216040000000000		2.48798	2619360000000000		2.55455	5097350000000000		2.56256	7368660000000000
0.07185	1213870000000000		2.48398	2631480000000000		2.56256	5094520000000000		2.57057	7372670000000000
0.07197	1217650000000000		2.48	2626520000000000		2.57057	5094040000000000		2.57858	7376220000000000
0.07209	1227620000000000		2.47603	2628220000000000		2.57858	5095120000000000		2.58659	7378620000000000
0.07221	1242430000000000		2.47207	2621030000000000		2.58659	5097380000000000		2.59459	7379650000000000
0.07233	1254940000000000		2.46812	2624310000000000		2.59459	5101380000000000		2.6026	7379550000000000
0.07245	1264690000000000		2.46419	2616200000000000		2.6026	5106660000000000		2.61061	7379190000000000
0.07257	1272190000000000		2.46027	2628920000000000		2.61061	5111460000000000		2.61862	7379790000000000
0.07269	1274690000000000		2.45636	2638180000000000		2.61862	5115150000000000		2.62663	7382040000000000
0.07281	1275570000000000		2.45246	2615430000000000		2.62663	5117840000000000		2.63463	7385630000000000
0.07293	1277270000000000		2.44858	2629990000000000		2.63463	5119220000000000		2.64264	7389780000000000
0.07304	1278480000000000		2.44471	2623260000000000		2.64264	5118870000000000		2.65065	7393580000000000
0.07316	1277960000000000		2.44085	2634070000000000		2.65065	5116910000000000		2.65866	7396210000000000
0.07328	1277520000000000		2.437	2638090000000000		2.65866	5114310000000000		2.66667	7397450000000000
0.0734	1278830000000000		2.43316	2635390000000000		2.66667	5112380000000000		2.67467	7397530000000000
0.07352	1281130000000000		2.42934	2646690000000000		2.67467	5111750000000000		2.68268	7396320000000000
0.07364	1284450000000000		2.42553	2636450000000000		2.68268	5111810000000000		2.69069	7393420000000000
0.07376	1288210000000000		2.42173	2634010000000000		2.69069	5111480000000000		2.6987	7388810000000000
0.07388	1291920000000000		2.41794	2643550000000000		2.6987	5109590000000000		2.70671	7383010000000000
0.074	1295600000000000		2.41417	2631320000000000		2.70671	5105880000000000		2.71471	7376820000000000
0.07412	1299800000000000		2.41041	2637460000000000		2.71471	5100800000000000		2.72272	7370750000000000
0.07424	1304330000000000		2.40665	2640390000000000		2.72272	5094800000000000		2.73073	7364740000000000
0.07436	1308000000000000		2.40291	2646270000000000		2.73073	5088420000000000		2.73874	7358440000000000
0.07448	1309710000000000		2.39919	2632110000000000		2.73874	5081560000000000		2.74675	7351640000000000
0.0746	1308260000000000		2.39547	2647370000000000		2.74675	5074440000000000		2.75475	7344770000000000
0.07472	1304290000000000		2.39176	2656340000000000		2.75475	5066490000000000		2.76276	7339310000000000
0.07484	1297250000000000		2.38807	2646750000000000		2.76276	5058020000000000		2.77077	7336490000000000
0.07496	1288810000000000		2.38439	2648160000000000		2.77077	5050850000000000		2.77878	7336100000000000
0.07508	1279840000000000		2.38071	2654700000000000		2.77878	5045500000000000		2.78679	7336830000000000
0.0752	1271080000000000		2.37705	2652510000000000		2.78679	5041320000000000		2.79479	7337580000000000
0.07532	1263640000000000		2.37341	2650770000000000		2.79479	5038650000000000		2.8028	7338230000000000
0.07544	1257900000000000		2.36977	2646160000000000		2.8028	5038710000000000		2.81081	7338520000000000
0.07556	1255100000000000		2.36614	2652140000000000		2.81081	5041240000000000		2.81882	7338070000000000
0.07567	1253700000000000		2.36253	2654190000000000		2.81882	5044850000000000		2.82683	7337110000000000
0.07579	1253280000000000		2.35892	2656950000000000		2.82683	5048150000000000		2.83483	7335870000000000
0.07591	1253600000000000		2.35533	2643510000000000		2.83483	5049380000000000		2.84284	7334260000000000
0.07603	1254100000000000		2.35175	2658180000000000		2.84284	5047270000000000		2.85085	7332090000000000
0.07615	1254730000000000		2.34817	2650410000000000		2.85085	5042380000000000		2.85886	7329360000000000
0.07627	1255170000000000		2.34461	2669460000000000		2.85886	5036830000000000		2.86687	7326050000000000
0.07639	1255040000000000		2.34106	2660970000000000		2.86687	5033020000000000		2.87487	7321920000000000
0.07651	1253710000000000		2.33752	2647650000000000		2.87487	5031960000000000		2.88288	7316560000000000
0.07663	1252100000000000		2.334	2657630000000000		2.88288	5033110000000000		2.89089	7309830000000000
0.07675	1250350000000000		2.33049	2676910000000000		2.89089	5034590000000000		2.8989	7301990000000000
0.07687	1249720000000000		2.327	2651710000000000		2.8989	5034770000000000		2.90691	7293980000000000
0.07699	1251840000000000		2.32351	2650820000000000		2.90691	5033530000000000		2.91491	7286880000000000
0.07711	1253370000000000		2.32004	2659200000000000		2.91491	5030580000000000		2.92292	7280810000000000
0.07723	1252550000000000		2.31657	2662690000000000		2.92292	5027020000000000		2.93093	7274720000000000
0.07735	1250780000000000		2.31312	2660870000000000		2.93093	5023100000000000		2.93894	7267810000000000
0.07747	1247270000000000		2.30968	2668200000000000		2.93894	5017260000000000		2.94695	7260140000000000
0.07759	1245420000000000		2.30624	2655250000000000		2.94695	5009360000000000		2.95495	7252070000000000
0.07771	1247810000000000		2.30282	2673080000000000		2.95495	5000380000000000		2.96296	7243990000000000
0.07783	1252700000000000		2.29941	2657090000000000		2.96296	4990670000000000		2.97097	7235970000000000
0.07795	1260940000000000		2.296	2672400000000000		2.97097	4979870000000000		2.97898	7228120000000000
0.07807	1270100000000000		2.29261	2658420000000000		2.97898	4968430000000000		2.98699	7220680000000000
0.07819	1278480000000000		2.28923	2652670000000000		2.98699	4957120000000000		2.99499	7213660000000000
0.07831	1287270000000000		2.28586	2648200000000000		2.99499	4946880000000000		3.003	7206680000000000
0.07842	1296360000000000		2.28249	2653180000000000		3.003	4939250000000000		3.01101	7199360000000000
0.07854	1304660000000000		2.27914	2660110000000000		3.01101	4935080000000000		3.01902	7191780000000000
0.07866	1311380000000000		2.2758	2656290000000000		3.01902	4934230000000000		3.02703	7184120000000000
0.07878	1316860000000000		2.27247	2662170000000000		3.02703	4935280000000000		3.03504	7176540000000000
0.0789	1320780000000000		2.26914	2671420000000000		3.03504	4936000000000000		3.04304	7169170000000000
0.07902	1323770000000000		2.26583	2657420000000000		3.04304	4934980000000000		3.05105	7162230000000000
0.07914	1326100000000000		2.26253	2672570000000000		3.05105	4932060000000000		3.05906	7156100000000000
0.07926	1328130000000000		2.25923	2664410000000000		3.05906	4928200000000000		3.06707	7151090000000000
0.07938	1330460000000000		2.25595	2668350000000000		3.06707	4923790000000000		3.07508	7146870000000000
0.0795	1332440000000000		2.25267	2662050000000000		3.07508	4918810000000000		3.08308	7142930000000000
0.07962	1334020000000000		2.24941	2663450000000000		3.08308	4914530000000000		3.09109	7138980000000000
0.07974	1334990000000000		2.24615	2665110000000000		3.09109	4911590000000000		3.0991	7134650000000000
0.07986	1334920000000000		2.2429	2667160000000000		3.0991	4908940000000000		3.10711	7129680000000000
0.07998	1335480000000000		2.23966	2672260000000000		3.10711	4906680000000000		3.11512	7123960000000000
0.0801	1337890000000000		2.23644	2668590000000000		3.11512	4905820000000000		3.12312	7117380000000000
0.08022	1340710000000000		2.23322	2676270000000000		3.12312	4905720000000000		3.13113	7109810000000000
0.08034	1343810000000000		2.23001	2673720000000000		3.13113	4904990000000000		3.13914	7101040000000000
0.08046	1346350000000000		2.22681	2668540000000000		3.13914	4902540000000000		3.14715	7091080000000000
0.08058	1347420000000000		2.22362	2675380000000000		3.14715	4898260000000000		3.15516	7080280000000000
0.0807	1347800000000000		2.22043	2664490000000000		3.15516	4893270000000000		3.16316	7068840000000000
0.08082	1347400000000000		2.21726	2670490000000000		3.16316	4887640000000000		3.17117	7056730000000000
0.08094	1346760000000000		2.2141	2663790000000000		3.17117	4880050000000000		3.17918	7043730000000000
0.08105	1346380000000000		2.21094	2678140000000000		3.17918	4869780000000000		3.18719	7029560000000000
0.08117	1345900000000000		2.2078	2675160000000000		3.18719	4857090000000000		3.1952	7014660000000000
0.08129	1345430000000000		2.20466	2660910000000000		3.1952	4843210000000000		3.2032	7000300000000000
0.08141	1344760000000000		2.20153	2664680000000000		3.2032	4830440000000000		3.21121	6987650000000000
0.08153	1343790000000000		2.19841	2661070000000000		3.21121	4820540000000000		3.21922	6976980000000000
0.08165	1342660000000000		2.1953	2670160000000000		3.21922	4813660000000000		3.22723	6967790000000000
0.08177	1341590000000000		2.1922	2660830000000000		3.22723	4808830000000000		3.23524	6959250000000000
0.08189	1339570000000000		2.18911	2652180000000000		3.23524	4804890000000000		3.24324	6950920000000000
0.08201	1336070000000000		2.18602	2660690000000000		3.24324	4800630000000000		3.25125	6942850000000000
0.08213	1330440000000000		2.18295	2660870000000000		3.25125	4795760000000000		3.25926	6935120000000000
0.08225	1321720000000000		2.17988	2670000000000000		3.25926	4790310000000000		3.26727	6927710000000000
0.08237	1310540000000000		2.17682	2654680000000000		3.26727	4784810000000000		3.27528	6920470000000000
0.08249	1296510000000000		2.17377	2655900000000000		3.27528	4779870000000000		3.28328	6913350000000000
0.08261	1280910000000000		2.17073	2667500000000000		3.28328	4774490000000000		3.29129	6906460000000000
0.08273	1264070000000000		2.1677	2654290000000000		3.29129	4767900000000000		3.2993	6899660000000000
0.08285	1248740000000000		2.16468	2673460000000000		3.2993	4760690000000000		3.30731	6892620000000000
0.08297	1236990000000000		2.16166	2661420000000000		3.30731	4755040000000000		3.31532	6884760000000000
0.08309	1230780000000000		2.15865	2656300000000000		3.31532	4751220000000000		3.32332	6875700000000000
0.08321	1233460000000000		2.15565	2669520000000000		3.32332	4747660000000000		3.33133	6865640000000000
0.08333	1243700000000000		2.15266	2660160000000000		3.33133	4744060000000000		3.33934	6854920000000000
0.08345	1263430000000000		2.14968	2649210000000000		3.33934	4741150000000000		3.34735	6843920000000000
0.08357	1287190000000000		2.14671	2662050000000000		3.34735	4739900000000000		3.35536	6833330000000000
0.08368	1311920000000000		2.14374	2666840000000000		3.35536	4740390000000000		3.36336	6823600000000000
0.0838	1334530000000000		2.14078	2665250000000000		3.36336	4740940000000000		3.37137	6814250000000000
0.08392	1350080000000000		2.13783	2658550000000000		3.37137	4739350000000000		3.37938	6804490000000000
0.08404	1361460000000000		2.13489	2662840000000000		3.37938	4734660000000000		3.38739	6793970000000000
0.08416	1367540000000000		2.13196	2654350000000000		3.38739	4727500000000000		3.3954	6782690000000000
0.08428	1371000000000000		2.12903	2659980000000000		3.3954	4719040000000000		3.4034	6770930000000000
0.0844	1373690000000000		2.12613	2650650000000000		3.4034	4710600000000000		3.41141	6758880000000000
0.08452	1374450000000000		2.12323	2658810000000000		3.41141	4702820000000000		3.41942	6746320000000000
0.08464	1373710000000000		2.12034	2669300000000000		3.41942	4694220000000000		3.42743	6733240000000000
0.08476	1371710000000000		2.11746	2661380000000000		3.42743	4684030000000000		3.43544	6720000000000000
0.08488	1368630000000000		2.11459	2669660000000000		3.43544	4673570000000000		3.44344	6706930000000000
0.085	1364670000000000		2.11172	2651540000000000		3.44344	4663400000000000		3.45145	6694090000000000
0.08512	1359960000000000		2.10886	2648500000000000		3.45145	4653480000000000		3.45946	6681510000000000
0.08524	1355470000000000		2.10601	2649150000000000		3.45946	4644010000000000		3.46747	6669560000000000
0.08536	1352260000000000		2.10317	2639370000000000		3.46747	4635530000000000		3.47548	6658440000000000
0.08548	1348980000000000		2.10034	2658200000000000		3.47548	4627610000000000		3.48348	6647950000000000
0.0856	1345200000000000		2.09751	2656670000000000		3.48348	4619930000000000		3.49149	6637510000000000
0.08572	1341550000000000		2.09469	2651610000000000		3.49149	4612550000000000		3.4995	6626440000000000
0.08584	1337990000000000		2.09188	2649370000000000		3.4995	4605330000000000		3.50751	6614760000000000
0.08596	1335380000000000		2.08907	2649380000000000		3.50751	4598340000000000		3.51552	6603360000000000
0.08608	1334390000000000		2.08628	2655080000000000		3.51552	4591090000000000		3.52352	6593060000000000
0.0862	1334900000000000		2.08349	2657720000000000		3.52352	4583280000000000		3.53153	6583790000000000
0.08631	1337300000000000		2.08071	2643810000000000		3.53153	4575740000000000		3.53954	6575260000000000
0.08643	1341750000000000		2.07793	2659110000000000		3.53954	4568970000000000		3.54755	6567250000000000
0.08655	1348940000000000		2.07516	2634190000000000		3.54755	4562960000000000		3.55556	6559240000000000
0.08667	1356590000000000		2.0724	2655740000000000		3.55556	4558660000000000		3.56356	6550870000000000
0.08679	1363450000000000		2.06965	2644700000000000		3.56356	4557220000000000		3.57157	6542230000000000
0.08691	1369270000000000		2.06691	2653310000000000		3.57157	4558260000000000		3.57958	6533570000000000
0.08703	1373040000000000		2.06417	2653310000000000		3.57958	4560380000000000		3.58759	6524790000000000
0.08715	1374260000000000		2.06144	2643140000000000		3.58759	4562470000000000		3.5956	6515550000000000
0.08727	1371900000000000		2.05872	2656780000000000		3.5956	4562630000000000		3.6036	6505860000000000
0.08739	1366290000000000		2.056	2636040000000000		3.6036	4558520000000000		3.61161	6496030000000000
0.08751	1356570000000000		2.05329	2639190000000000		3.61161	4550270000000000		3.61962	6485910000000000
0.08763	1345690000000000		2.05059	2642810000000000		3.61962	4540730000000000		3.62763	6475100000000000
0.08775	1335110000000000		2.04789	2624700000000000		3.62763	4531870000000000		3.63564	6462990000000000
0.08787	1326360000000000		2.04521	2650810000000000		3.63564	4523790000000000		3.64364	6449370000000000
0.08799	1321970000000000		2.04252	2639810000000000		3.64364	4515860000000000		3.65165	6434620000000000
0.08811	1319830000000000		2.03985	2641700000000000		3.65165	4507290000000000		3.65966	6419320000000000
0.08823	1320100000000000		2.03718	2646280000000000		3.65966	4498220000000000		3.66767	6404260000000000
0.08835	1321940000000000		2.03452	2642640000000000		3.66767	4489560000000000		3.67568	6390200000000000
0.08847	1324600000000000		2.03187	2630410000000000		3.67568	4481140000000000		3.68368	6377090000000000
0.08859	1327760000000000		2.02923	2621600000000000		3.68368	4472460000000000		3.69169	6364100000000000
0.08871	1330610000000000		2.02659	2623270000000000		3.69169	4463410000000000		3.6997	6350750000000000
0.08883	1333430000000000		2.02396	2630280000000000		3.6997	4453730000000000		3.70771	6337120000000000
0.08894	1336010000000000		2.02133	2637800000000000		3.70771	4443950000000000		3.71572	6323640000000000
0.08906	1338090000000000		2.01871	2642690000000000		3.71572	4435420000000000		3.72372	6310730000000000
0.08918	1339340000000000		2.0161	2623160000000000		3.72372	4427640000000000		3.73173	6298510000000000
0.0893	1340280000000000		2.01349	2638860000000000		3.73173	4419130000000000		3.73974	6286690000000000
0.08942	1341140000000000		2.0109	2642870000000000		3.73974	4409540000000000		3.74775	6275070000000000
0.08954	1341840000000000		2.0083	2628900000000000		3.74775	4399490000000000		3.75576	6263800000000000
0.08966	1342420000000000		2.00572	2625040000000000		3.75576	4390040000000000		3.76376	6252950000000000
0.08978	1343550000000000		2.00314	2632090000000000		3.76376	4382840000000000		3.77177	6242270000000000
0.0899	1345920000000000		2.00057	2626690000000000		3.77177	4379240000000000		3.77978	6231510000000000
0.09002	1348270000000000		1.998	2623290000000000		3.77978	4378090000000000		3.78779	6220790000000000
0.09014	1349970000000000		1.99545	2626370000000000		3.78779	4376640000000000		3.7958	6210350000000000
0.09026	1351800000000000		1.99289	2622160000000000		3.7958	4373980000000000		3.8038	6200250000000000
0.09038	1353950000000000		1.99035	2619200000000000		3.8038	4370430000000000		3.81181	6190310000000000
0.0905	1355770000000000		1.98781	2616060000000000		3.81181	4366270000000000		3.81982	6180180000000000
0.09062	1356920000000000		1.98528	2628220000000000		3.81982	4361630000000000		3.82783	6169820000000000
0.09074	1357590000000000		1.98275	2614650000000000		3.82783	4356270000000000		3.83584	6159270000000000
0.09086	1357580000000000		1.98023	2619970000000000		3.83584	4350560000000000		3.84384	6148400000000000
0.09098	1357550000000000		1.97772	2615680000000000		3.84384	4344860000000000		3.85185	6137210000000000
0.0911	1357920000000000		1.97521	2609800000000000		3.85185	4338750000000000		3.85986	6125840000000000
0.09122	1358600000000000		1.97271	2609660000000000		3.85986	4331710000000000		3.86787	6114460000000000
0.09134	1359900000000000		1.97022	2617690000000000		3.86787	4324290000000000		3.87588	6102870000000000
0.09146	1361250000000000		1.96773	2627840000000000		3.87588	4317930000000000		3.88388	6090670000000000
0.09158	1362410000000000		1.96525	2605170000000000		3.88388	4312610000000000		3.89189	6077760000000000
0.09169	1363600000000000		1.96277	2612440000000000		3.89189	4307250000000000		3.8999	6064340000000000
0.09181	1364810000000000		1.9603	2627290000000000		3.8999	4301200000000000		3.90791	6050560000000000
0.09193	1365990000000000		1.95784	2616120000000000		3.90791	4294380000000000		3.91592	6036320000000000
0.09205	1367110000000000		1.9554	2614180000000000		3.91592	4287260000000000		3.92392	6021450000000000
0.09217	1368390000000000		1.95296	2609080000000000		3.92392	4280880000000000		3.93193	6006180000000000
0.09229	1370020000000000		1.95052	2618130000000000		3.93193	4274980000000000		3.93994	5990950000000000
0.09241	1371900000000000		1.9481	2619790000000000		3.93994	4268430000000000		3.94795	5975960000000000
0.09253	1374140000000000		1.94567	2603090000000000		3.94795	4261030000000000		3.95596	5961080000000000
0.09265	1376280000000000		1.94326	2600960000000000		3.95596	4253230000000000		3.96396	5946020000000000
0.09277	1377980000000000		1.94085	2609080000000000		3.96396	4244810000000000		3.97197	5930700000000000
0.09289	1379440000000000		1.93845	2608030000000000		3.97197	4234360000000000		3.97998	5915540000000000
0.09301	1380440000000000		1.93605	2594250000000000		3.97998	4221320000000000		3.98799	5901360000000000
0.09313	1381920000000000		1.93366	2595930000000000		3.98799	4208150000000000		3.996	5888740000000000
0.09325	1384590000000000		1.93127	2607190000000000		3.996	4197540000000000		4.004	5877620000000000
0.09337	1387550000000000		1.92889	2610800000000000		4.004	4188900000000000		4.01201	5867570000000000
0.09349	1390540000000000		1.92652	2605980000000000		4.01201	4181850000000000		4.02002	5857900000000000
0.09361	1393880000000000		1.92415	2593310000000000		4.02002	4176620000000000		4.02803	5847950000000000
0.09373	1397510000000000		1.92179	2599770000000000		4.02803	4172690000000000		4.03604	5837280000000000
0.09385	1401700000000000		1.91943	2606940000000000		4.03604	4169160000000000		4.04404	5825950000000000
0.09397	1406580000000000		1.91708	2594770000000000		4.04404	4165130000000000		4.05205	5814310000000000
0.09409	1412650000000000		1.91474	2589870000000000		4.05205	4160310000000000		4.06006	5802500000000000
0.09421	1420590000000000		1.9124	2612200000000000		4.06006	4155410000000000		4.06807	5790500000000000
0.09432	1429190000000000		1.91006	2592970000000000		4.06807	4150740000000000		4.07608	5778310000000000
0.09444	1438420000000000		1.90773	2576570000000000		4.07608	4146070000000000		4.08408	5766130000000000
0.09456	1445600000000000		1.90541	2595610000000000		4.08408	4141610000000000		4.09209	5754130000000000
0.09468	1448740000000000		1.9031	2592290000000000		4.09209	4136950000000000		4.1001	5742120000000000
0.0948	1447030000000000		1.90079	2587440000000000		4.1001	4131640000000000		4.10811	5729660000000000
0.09492	1438160000000000		1.89848	2594320000000000		4.10811	4126210000000000		4.11612	5716620000000000
0.09504	1424340000000000		1.89618	2588720000000000		4.11612	4121490000000000		4.12412	5703300000000000
0.09516	1404770000000000		1.89389	2596790000000000		4.12412	4117690000000000		4.13213	5690040000000000
0.09528	1385700000000000		1.8916	2589310000000000		4.13213	4114920000000000		4.14014	5677010000000000
0.0954	1371250000000000		1.88931	2587660000000000		4.14014	4114270000000000		4.14815	5664170000000000
0.09552	1362280000000000		1.88704	2595590000000000		4.14815	4115880000000000		4.15616	5651270000000000
0.09564	1363200000000000		1.88477	2586470000000000		4.15616	4116960000000000		4.16416	5637970000000000
0.09576	1368880000000000		1.8825	2599870000000000		4.16416	4114430000000000		4.17217	5623980000000000
0.09588	1378360000000000		1.88024	2600720000000000		4.17217	4107480000000000		4.18018	5609290000000000
0.096	1388830000000000		1.87798	2595640000000000		4.18018	4096510000000000		4.18819	5594230000000000
0.09612	1396980000000000		1.87573	2580580000000000		4.18819	4083230000000000		4.1962	5579530000000000
0.09624	1403740000000000		1.87349	2575210000000000		4.1962	4069650000000000		4.2042	5565670000000000
0.09636	1407410000000000		1.87125	2583680000000000		4.2042	4056420000000000		4.21221	5552470000000000
0.09648	1410130000000000		1.86901	2594110000000000		4.21221	4043500000000000		4.22022	5539450000000000
0.0966	1412750000000000		1.86678	2591650000000000		4.22022	4031280000000000		4.22823	5526420000000000
0.09672	1414610000000000		1.86456	2580410000000000		4.22823	4019790000000000		4.23624	5513380000000000
0.09684	1415880000000000		1.86234	2588340000000000		4.23624	4009400000000000		4.24424	5500320000000000
0.09695	1417060000000000		1.86013	2586360000000000		4.24424	4000920000000000		4.25225	5487140000000000
0.09707	1418450000000000		1.85792	2593710000000000		4.25225	3994550000000000		4.26026	5473890000000000
0.09719	1420720000000000		1.85572	2573900000000000		4.26026	3989770000000000		4.26827	5460640000000000
0.09731	1424800000000000		1.85352	2586690000000000		4.26827	3985830000000000		4.27628	5447480000000000
0.09743	1429160000000000		1.85133	2580970000000000		4.27628	3981940000000000		4.28428	5434510000000000
0.09755	1433260000000000		1.84914	2584290000000000		4.28428	3977600000000000		4.29229	5421680000000000
0.09767	1436980000000000		1.84696	2595420000000000		4.29229	3973310000000000		4.3003	5408980000000000
0.09779	1439590000000000		1.84478	2595660000000000		4.3003	3970040000000000		4.30831	5396580000000000
0.09791	1442530000000000		1.84261	2589080000000000		4.30831	3967630000000000		4.31632	5384700000000000
0.09803	1446430000000000		1.84045	2575350000000000		4.31632	3965090000000000		4.32432	5373370000000000
0.09815	1451520000000000		1.83829	2579330000000000		4.32432	3962290000000000		4.33233	5362730000000000
0.09827	1458770000000000		1.83613	2577560000000000		4.33233	3959910000000000		4.34034	5352830000000000
0.09839	1465920000000000		1.83398	2578850000000000		4.34034	3958340000000000		4.34835	5343600000000000
0.09851	1471930000000000		1.83183	2590190000000000		4.34835	3956870000000000		4.35636	5334800000000000
0.09863	1476480000000000		1.82969	2583600000000000		4.35636	3954740000000000		4.36436	5325830000000000
0.09875	1478510000000000		1.82755	2590570000000000		4.36436	3951970000000000		4.37237	5316020000000000
0.09887	1478260000000000		1.82542	2576980000000000		4.37237	3949120000000000		4.38038	5305160000000000
0.09899	1475270000000000		1.8233	2581220000000000		4.38038	3946540000000000		4.38839	5293620000000000
0.09911	1469350000000000		1.82118	2565810000000000		4.38839	3943630000000000		4.3964	5281670000000000
0.09923	1459710000000000		1.81906	2569590000000000		4.3964	3940260000000000		4.4044	5269100000000000
0.09935	1448770000000000		1.81695	2568470000000000		4.4044	3936440000000000		4.41241	5255800000000000
0.09947	1437480000000000		1.81484	2577260000000000		4.41241	3931030000000000		4.42042	5241900000000000
0.09958	1428290000000000		1.81274	2589220000000000		4.42042	3922780000000000		4.42843	5227630000000000
0.0997	1424020000000000		1.81065	2589110000000000		4.42843	3912510000000000		4.43644	5213340000000000
0.09982	1423210000000000		1.80857	2579610000000000		4.43644	3902200000000000		4.44444	5199050000000000
0.09994	1426890000000000		1.8065	2561390000000000		4.44444	3892670000000000		4.45245	5184420000000000
0.10006	1432910000000000		1.80443	2570420000000000		4.45245	3883470000000000		4.46046	5169460000000000
0.10018	1440190000000000		1.80236	2561190000000000		4.46046	3873980000000000		4.46847	5154660000000000
0.1003	1447420000000000		1.8003	2562260000000000		4.46847	3864290000000000		4.47648	5140630000000000
0.10042	1452650000000000		1.79824	2578420000000000		4.47648	3855030000000000		4.48448	5127720000000000
0.10054	1457270000000000		1.79619	2572990000000000		4.48448	3846870000000000		4.49249	5115700000000000
0.10066	1460950000000000		1.79414	2560870000000000		4.49249	3840220000000000		4.5005	5104000000000000
0.10078	1464550000000000		1.7921	2578750000000000		4.5005	3835110000000000		4.50851	5092280000000000
0.1009	1468770000000000		1.79006	2561580000000000		4.50851	3831200000000000		4.51652	5080490000000000
0.10102	1473020000000000		1.78803	2551220000000000		4.51652	3828480000000000		4.52452	5068520000000000
0.10114	1477510000000000		1.786	2563270000000000		4.52452	3827600000000000		4.53253	5056510000000000
0.10126	1481570000000000		1.78397	2554700000000000		4.53253	3828430000000000		4.54054	5045100000000000
0.10138	1484780000000000		1.78195	2577950000000000		4.54054	3829670000000000		4.54855	5034750000000000
0.1015	1487160000000000		1.77994	2583400000000000		4.54855	3829430000000000		4.55656	5025280000000000
0.10162	1488230000000000		1.77793	2578300000000000		4.55656	3826650000000000		4.56456	5016290000000000
0.10174	1489400000000000		1.77592	2561970000000000		4.56456	3820960000000000		4.57257	5007610000000000
0.10186	1491440000000000		1.77392	2565410000000000		4.57257	3813050000000000		4.58058	4999140000000000
0.10198	1494170000000000		1.77192	2566880000000000		4.58058	3805010000000000		4.58859	4990620000000000
0.1021	1498100000000000		1.76993	2551970000000000		4.58859	3798830000000000		4.5966	4981530000000000
0.10222	1502700000000000		1.76794	2561540000000000		4.5966	3794490000000000		4.6046	4971590000000000
0.10233	1507990000000000		1.76596	2558720000000000		4.6046	3791130000000000		4.61261	4960860000000000
0.10245	1513160000000000		1.76398	2550860000000000		4.61261	3789010000000000		4.62062	4949540000000000
0.10257	1517600000000000		1.762	2581050000000000		4.62062	3788310000000000		4.62863	4937940000000000
0.10269	1520910000000000		1.76003	2549540000000000		4.62863	3788300000000000		4.63664	4926300000000000
0.10281	1522260000000000		1.75807	2562240000000000		4.63664	3787610000000000		4.64464	4914770000000000
0.10293	1522420000000000		1.7561	2556230000000000		4.64464	3785800000000000		4.65265	4903490000000000
0.10305	1521170000000000		1.75415	2546910000000000		4.65265	3783080000000000		4.66066	4892390000000000
0.10317	1520010000000000		1.75219	2550900000000000		4.66066	3779370000000000		4.66867	4881260000000000
0.10329	1519940000000000		1.75024	2558020000000000		4.66867	3774880000000000		4.67668	4869980000000000
0.10341	1521350000000000		1.7483	2547530000000000		4.67668	3770050000000000		4.68468	4858760000000000
0.10353	1525620000000000		1.74636	2561580000000000		4.68468	3764920000000000		4.69269	4847830000000000
0.10365	1529960000000000		1.74442	2557210000000000		4.69269	3759260000000000		4.7007	4837380000000000
0.10377	1533380000000000		1.74249	2559650000000000		4.7007	3753240000000000		4.70871	4827170000000000
0.10389	1534390000000000		1.74057	2540150000000000		4.70871	3747390000000000		4.71672	4816480000000000
0.10401	1530890000000000		1.73864	2545880000000000		4.71672	3742340000000000		4.72472	4804800000000000
0.10413	1524760000000000		1.73672	2540570000000000		4.72472	3738730000000000		4.73273	4792340000000000
0.10425	1515780000000000		1.73481	2546850000000000		4.73273	3736650000000000		4.74074	4779670000000000
0.10437	1505330000000000		1.7329	2558670000000000		4.74074	3735190000000000		4.74875	4767110000000000
0.10449	1494110000000000		1.73099	2556180000000000		4.74875	3733600000000000		4.75676	4754670000000000
0.10461	1484290000000000		1.72909	2571020000000000		4.75676	3731150000000000		4.76476	4742520000000000
0.10473	1478110000000000		1.72719	2559900000000000		4.76476	3727180000000000		4.77277	4730760000000000
0.10485	1474680000000000		1.7253	2554530000000000		4.77277	3721540000000000		4.78078	4719450000000000
0.10496	1475020000000000		1.72341	2538530000000000		4.78078	3714650000000000		4.78879	4708610000000000
0.10508	1477600000000000		1.72153	2531120000000000		4.78879	3707190000000000		4.7968	4697930000000000
0.1052	1481940000000000		1.71964	2537300000000000		4.7968	3700370000000000		4.8048	4687140000000000
0.10532	1486840000000000		1.71777	2540210000000000		4.8048	3694540000000000		4.81281	4676220000000000
0.10544	1490960000000000		1.7159	2544130000000000		4.81281	3688340000000000		4.82082	4665400000000000
0.10556	1494870000000000		1.71403	2554370000000000		4.82082	3681770000000000		4.82883	4654970000000000
0.10568	1498090000000000		1.71216	2560750000000000		4.82883	3676690000000000		4.83684	4645190000000000
0.1058	1500930000000000		1.7103	2555500000000000		4.83684	3673680000000000		4.84484	4636100000000000
0.10592	1503480000000000		1.70844	2542720000000000		4.84484	3672250000000000		4.85285	4627150000000000
0.10604	1505320000000000		1.70659	2538100000000000		4.85285	3671850000000000		4.86086	4617930000000000
0.10616	1506250000000000		1.70474	2549340000000000		4.86086	3671820000000000		4.86887	4608330000000000
0.10628	1506560000000000		1.7029	2520430000000000		4.86887	3672230000000000		4.87688	4598240000000000
0.1064	1506410000000000		1.70106	2542910000000000		4.87688	3673090000000000		4.88488	4587910000000000
0.10652	1505140000000000		1.69922	2527900000000000		4.88488	3673860000000000		4.89289	4577870000000000
0.10664	1502300000000000		1.69739	2550090000000000		4.89289	3674010000000000		4.9009	4568460000000000
0.10676	1498660000000000		1.69556	2540450000000000		4.9009	3673800000000000		4.90891	4559560000000000
0.10688	1494330000000000		1.69373	2558770000000000		4.90891	3674170000000000		4.91692	4550900000000000
0.107	1490250000000000		1.69191	2550820000000000		4.91692	3675510000000000		4.92492	4542400000000000
0.10712	1487240000000000		1.6901	2547000000000000		4.92492	3677530000000000		4.93293	4534090000000000
0.10724	1484960000000000		1.68828	2541690000000000		4.93293	3679790000000000		4.94094	4525880000000000
0.10736	1483750000000000		1.68648	2542630000000000		4.94094	3681590000000000		4.94895	4517400000000000
0.10748	1483210000000000		1.68469	2517330000000000		4.94895	3681780000000000		4.95696	4508210000000000
0.10759	1483320000000000		1.6829	2532660000000000		4.95696	3679840000000000		4.96496	4498110000000000
0.10771	1483440000000000		1.68111	2541610000000000		4.96496	3675320000000000		4.97297	4486950000000000
0.10783	1482990000000000		1.67933	2558780000000000		4.97297	3668650000000000		4.98098	4474720000000000
0.10795	1482360000000000		1.67755	2548900000000000		4.98098	3661980000000000		4.98899	4461760000000000
0.10807	1481350000000000		1.67577	2527360000000000		4.98899	3656550000000000		4.997	4448780000000000
0.10819	1480550000000000		1.674	2541520000000000		4.997	3651340000000000		5.00501	4436320000000000
0.10831	1480300000000000		1.67223	2524460000000000		5.00501	3645690000000000		5.01301	4424380000000000
0.10843	1480750000000000		1.67046	2534910000000000		5.01301	3640380000000000		5.02102	4412990000000000
0.10855	1482380000000000		1.6687	2525500000000000		5.02102	3635960000000000		5.02903	4402070000000000
0.10867	1484400000000000		1.66694	2535080000000000		5.02903	3631680000000000		5.03704	4391460000000000
0.10879	1486510000000000		1.66519	2546870000000000		5.03704	3626250000000000		5.04505	4381440000000000
0.10891	1488640000000000		1.66344	2547660000000000		5.04505	3619830000000000		5.05305	4372440000000000
0.10903	1490460000000000		1.66169	2543920000000000		5.05305	3613790000000000		5.06106	4364510000000000
0.10915	1492160000000000		1.65995	2532320000000000		5.06106	3609240000000000		5.06907	4357030000000000
0.10927	1493570000000000		1.65821	2540890000000000		5.06907	3606390000000000		5.07708	4349210000000000
0.10939	1495340000000000		1.65648	2528600000000000		5.07708	3604420000000000		5.08509	4340840000000000
0.10951	1498050000000000		1.65474	2536070000000000		5.08509	3602470000000000		5.09309	4332240000000000
0.10963	1500490000000000		1.65302	2536280000000000		5.09309	3600850000000000		5.1011	4323640000000000
0.10975	1502030000000000		1.65129	2531950000000000		5.1011	3600660000000000		5.10911	4315010000000000
0.10987	1503570000000000		1.64957	2527840000000000		5.10911	3602360000000000		5.11712	4306490000000000
0.10999	1505330000000000		1.64785	2530240000000000		5.11712	3605810000000000		5.12513	4298330000000000
0.11011	1507040000000000		1.64614	2540180000000000		5.12513	3610610000000000		5.13313	4290800000000000
0.11022	1508670000000000		1.64443	2549290000000000		5.13313	3616340000000000		5.14114	4284040000000000
0.11034	1510460000000000		1.64272	2532860000000000		5.14114	3622240000000000		5.14915	4277800000000000
0.11046	1512570000000000		1.64102	2555330000000000		5.14915	3627410000000000		5.15716	4271260000000000
0.11058	1514890000000000		1.63932	2536440000000000		5.15716	3631270000000000		5.16517	4263580000000000
0.1107	1517500000000000		1.63762	2522380000000000		5.16517	3633430000000000		5.17317	4254740000000000
0.11082	1520200000000000		1.63593	2503850000000000		5.17317	3633520000000000		5.18118	4245370000000000
0.11094	1522850000000000		1.63424	2531230000000000		5.18118	3631160000000000		5.18919	4236130000000000
0.11106	1525570000000000		1.63255	2522050000000000		5.18919	3627210000000000		5.1972	4227360000000000
0.11118	1528370000000000		1.63087	2540600000000000		5.1972	3622970000000000		5.20521	4219170000000000
0.1113	1531230000000000		1.62919	2526060000000000		5.20521	3619270000000000		5.21321	4211100000000000
0.11142	1534220000000000		1.62752	2537560000000000		5.21321	3616210000000000		5.22122	4202600000000000
0.11154	1537110000000000		1.62584	2532200000000000		5.22122	3613340000000000		5.22923	4193560000000000
0.11166	1539780000000000		1.62418	2533020000000000		5.22923	3610750000000000		5.23724	4184130000000000
0.11178	1542110000000000		1.62251	2529500000000000		5.23724	3608930000000000		5.24525	4174670000000000
0.1119	1543950000000000		1.62085	2526550000000000		5.24525	3608070000000000		5.25325	4165390000000000
0.11202	1545300000000000		1.61919	2524540000000000		5.25325	3607660000000000		5.26126	4156350000000000
0.11214	1545990000000000		1.61753	2516630000000000		5.26126	3606340000000000		5.26927	4147640000000000
0.11226	1546870000000000		1.61588	2518960000000000		5.26927	3603130000000000		5.27728	4139420000000000
0.11238	1548530000000000		1.61424	2515230000000000		5.27728	3598800000000000		5.28529	4131730000000000
0.1125	1550310000000000		1.61259	2543810000000000		5.28529	3594290000000000		5.29329	4124640000000000
0.11262	1552160000000000		1.61095	2526530000000000		5.29329	3589980000000000		5.3013	4118160000000000
0.11274	1554220000000000		1.60931	2527560000000000		5.3013	3586420000000000		5.30931	4112040000000000
0.11285	1556530000000000		1.60768	2526500000000000		5.30931	3584260000000000		5.31732	4105740000000000
0.11297	1559100000000000		1.60604	2505340000000000		5.31732	3582980000000000		5.32533	4098720000000000
0.11309	1562070000000000		1.60442	2518570000000000		5.32533	3582020000000000		5.33333	4090840000000000
0.11321	1564760000000000		1.60279	2516040000000000		5.33333	3582130000000000		5.34134	4082170000000000
0.11333	1566680000000000		1.60117	2504820000000000		5.34134	3584220000000000		5.34935	4072710000000000
0.11345	1568580000000000		1.59955	2525610000000000		5.34935	3588310000000000		5.35736	4062730000000000
0.11357	1570640000000000		1.59794	2523680000000000		5.35736	3593200000000000		5.36537	4053040000000000
0.11369	1572850000000000		1.59632	2511420000000000		5.36537	3597760000000000		5.37337	4044170000000000
0.11381	1575380000000000		1.59472	2503630000000000		5.37337	3601100000000000		5.38138	4036300000000000
0.11393	1577960000000000		1.59311	2505080000000000		5.38138	3602230000000000		5.38939	4029290000000000
0.11405	1580460000000000		1.59151	2509680000000000		5.38939	3601240000000000		5.3974	4022610000000000
0.11417	1583040000000000		1.58991	2498080000000000		5.3974	3599270000000000		5.40541	4015980000000000
0.11429	1585680000000000		1.58831	2542450000000000		5.40541	3597190000000000		5.41341	4009710000000000
0.11441	1588180000000000		1.58672	2510050000000000		5.41341	3595320000000000		5.42142	4004290000000000
0.11453	1590400000000000		1.58513	2497420000000000		5.42142	3593750000000000		5.42943	3999610000000000
0.11465	1592400000000000		1.58355	2493180000000000		5.42943	3593190000000000		5.43744	3995030000000000
0.11477	1594080000000000		1.58196	2513750000000000		5.43744	3593870000000000		5.44545	3989970000000000
0.11489	1596070000000000		1.58038	2500450000000000		5.44545	3594440000000000		5.45345	3984440000000000
0.11501	1598940000000000		1.57882	2518520000000000		5.45345	3593930000000000		5.46146	3978650000000000
0.11513	1601500000000000		1.57725	2514560000000000		5.46146	3593220000000000		5.46947	3972510000000000
0.11525	1603200000000000		1.57569	2504590000000000		5.46947	3593750000000000		5.47748	3966060000000000
0.11537	1604690000000000		1.57413	2478640000000000		5.47748	3595580000000000		5.48549	3959680000000000
0.11549	1605930000000000		1.57258	2473230000000000		5.48549	3598100000000000		5.49349	3953640000000000
0.1156	1607440000000000		1.57103	2484260000000000		5.49349	3600230000000000		5.5015	3947870000000000
0.11572	1609690000000000		1.56948	2490900000000000		5.5015	3601130000000000		5.50951	3942250000000000
0.11584	1611950000000000		1.56793	2476130000000000		5.50951	3601330000000000		5.51752	3936740000000000
0.11596	1614000000000000		1.56639	2487870000000000		5.51752	3601460000000000		5.52553	3931020000000000
0.11608	1616090000000000		1.56485	2499000000000000		5.52553	3601530000000000		5.53353	3924370000000000
0.1162	1618170000000000		1.56332	2484050000000000		5.53353	3601460000000000		5.54154	3916440000000000
0.11632	1620450000000000		1.56178	2485510000000000		5.54154	3601480000000000		5.54955	3907850000000000
0.11644	1623110000000000		1.56025	2481350000000000		5.54955	3602180000000000		5.55756	3899500000000000
0.11656	1625860000000000		1.55873	2477590000000000		5.55756	3603710000000000		5.56557	3891820000000000
0.11668	1628680000000000		1.5572	2486040000000000		5.56557	3605160000000000		5.57357	3884950000000000
0.1168	1631020000000000		1.55568	2482900000000000		5.57357	3605480000000000		5.58158	3878590000000000
0.11692	1632350000000000		1.55416	2469590000000000		5.58158	3604260000000000		5.58959	3872220000000000
0.11704	1633580000000000		1.55265	2461030000000000		5.58959	3601560000000000		5.5976	3865720000000000
0.11716	1635040000000000		1.55113	2462000000000000		5.5976	3597120000000000		5.60561	3859490000000000
0.11728	1636580000000000		1.54962	2452370000000000		5.60561	3591580000000000		5.61361	3853840000000000
0.1174	1638370000000000		1.54812	2463660000000000		5.61361	3586930000000000		5.62162	3848620000000000
0.11752	1640350000000000		1.54661	2485820000000000		5.62162	3584220000000000		5.62963	3843750000000000
0.11764	1642630000000000		1.54511	2463270000000000		5.62963	3583230000000000		5.63764	3839410000000000
0.11776	1644780000000000		1.54362	2476970000000000		5.63764	3583030000000000		5.64565	3835730000000000
0.11788	1646530000000000		1.54212	2444030000000000		5.64565	3582760000000000		5.65365	3832730000000000
0.118	1648290000000000		1.54063	2434680000000000		5.65365	3582740000000000		5.66166	3830370000000000
0.11812	1650220000000000		1.53914	2430930000000000		5.66166	3583870000000000		5.66967	3828540000000000
0.11823	1651970000000000		1.53765	2433710000000000		5.66967	3585920000000000		5.67768	3826890000000000
0.11835	1653380000000000		1.53617	2443430000000000		5.67768	3587490000000000		5.68569	3824960000000000
0.11847	1654560000000000		1.53469	2452290000000000		5.68569	3587800000000000		5.69369	3822330000000000
0.11859	1655430000000000		1.53321	2447560000000000		5.69369	3587600000000000		5.7017	3818890000000000
0.11871	1656380000000000		1.53174	2444390000000000		5.7017	3588050000000000		5.70971	3814810000000000
0.11883	1657680000000000		1.53027	2419550000000000		5.70971	3589800000000000		5.71772	3809990000000000
0.11895	1659130000000000		1.5288	2433410000000000		5.71772	3593060000000000		5.72573	3804170000000000
0.11907	1660740000000000		1.52733	2415440000000000		5.72573	3597160000000000		5.73373	3798100000000000
0.11919	1662580000000000		1.52587	2405670000000000		5.73373	3600930000000000		5.74174	3793080000000000
0.11931	1664720000000000		1.52441	2399000000000000		5.74174	3604150000000000		5.74975	3789450000000000
0.11943	1666770000000000		1.52295	2397300000000000		5.74975	3607880000000000		5.75776	3786820000000000
0.11955	1668410000000000		1.52149	2406890000000000		5.75776	3612870000000000		5.76577	3784660000000000
0.11967	1670070000000000		1.52004	2403240000000000		5.76577	3618990000000000		5.77377	3782430000000000
0.11979	1671890000000000		1.51859	2412310000000000		5.77377	3625110000000000		5.78178	3780000000000000
0.11991	1673530000000000		1.51714	2395760000000000		5.78178	3629560000000000		5.78979	3777820000000000
0.12003	1674850000000000		1.5157	2387240000000000		5.78979	3631520000000000		5.7978	3776320000000000
0.12015	1675950000000000		1.51426	2393750000000000		5.7978	3630230000000000		5.80581	3775470000000000
0.12027	1676740000000000		1.51282	2390810000000000		5.80581	3625570000000000		5.81381	3774770000000000
0.12039	1677600000000000		1.51138	2384290000000000		5.81381	3619010000000000		5.82182	3773750000000000
0.12051	1678820000000000		1.50995	2372350000000000		5.82182	3611580000000000		5.82983	3772400000000000
0.12063	1680160000000000		1.50852	2369500000000000		5.82983	3603890000000000		5.83784	3770600000000000
0.12075	1681690000000000		1.50709	2366930000000000		5.83784	3596840000000000		5.84585	3768160000000000
0.12086	1683430000000000		1.50567	2407560000000000		5.84585	3590980000000000		5.85385	3765260000000000
0.12098	1685480000000000		1.50425	2444280000000000		5.85385	3586660000000000		5.86186	3762500000000000
0.1211	1687420000000000		1.50283	2454130000000000		5.86186	3583910000000000		5.86987	3760490000000000
0.12122	1688980000000000		1.50141	2444290000000000		5.86987	3581910000000000		5.87788	3759190000000000
0.12134	1690350000000000		1.5	2414180000000000		5.87788	3580210000000000		5.88589	3758430000000000
0.12146	1691440000000000		1.49858	2404360000000000		5.88589	3579220000000000		5.89389	3758280000000000
0.12158	1692650000000000		1.49717	2386960000000000		5.89389	3579730000000000		5.9019	3758100000000000
0.1217	1694200000000000		1.49577	2391980000000000		5.9019	3581670000000000		5.90991	3756760000000000
0.12182	1695930000000000		1.49436	2384450000000000		5.90991	3584130000000000		5.91792	3754510000000000
0.12194	1697890000000000		1.49296	2366520000000000		5.91792	3585940000000000		5.92593	3752870000000000
0.12206	1699900000000000		1.49157	2341580000000000		5.92593	3586670000000000		5.93393	3752280000000000
0.12218	1701870000000000		1.49017	2351850000000000		5.93393	3587080000000000		5.94194	3752270000000000
0.1223	1703690000000000		1.48878	2347340000000000		5.94194	3588060000000000		5.94995	3752740000000000
0.12242	1705160000000000		1.48739	2337170000000000		5.94995	3589860000000000		5.95796	3753630000000000
0.12254	1706780000000000		1.486	2323900000000000		5.95796	3592450000000000		5.96597	3754720000000000
0.12266	1708840000000000		1.48462	2333520000000000		5.96597	3596290000000000		5.97397	3755910000000000
0.12278	1710910000000000		1.48325	2334580000000000		5.97397	3601420000000000		5.98198	3757380000000000
0.1229	1712930000000000		1.48188	2329050000000000		5.98198	3606980000000000		5.98999	3759270000000000
0.12302	1714790000000000		1.48051	2323850000000000		5.98999	3612530000000000		5.998	3761470000000000
0.12314	1716290000000000		1.47914	2345720000000000		5.998	3617580000000000		6.00601	3764010000000000
0.12326	1717960000000000		1.47778	2344780000000000		6.00601	3621470000000000		6.01401	3766850000000000
0.12338	1720100000000000		1.47642	2312640000000000		6.01401	3623910000000000		6.02202	3769810000000000
0.12349	1722050000000000		1.47506	2249970000000000		6.02202	3624300000000000		6.03003	3772700000000000
0.12361	1723530000000000		1.4737	2232820000000000		6.03003	3621900000000000		6.03804	3775480000000000
0.12373	1725200000000000		1.47235	2250240000000000		6.03804	3617220000000000		6.04605	3778470000000000
0.12385	1727380000000000		1.471	2300920000000000		6.04605	3611640000000000		6.05405	3782020000000000
0.12397	1729410000000000		1.46965	2311730000000000		6.05405	3605600000000000		6.06206	3786010000000000
0.12409	1730860000000000		1.46831	2324080000000000		6.06206	3599480000000000		6.07007	3790020000000000
0.12505	1744520000000000		1.46696	2342940000000000		6.07007	3594100000000000		6.07808	3793480000000000
0.12624	1762520000000000		1.46562	2364260000000000		6.07808	3589410000000000		6.08609	3795560000000000
0.12744	1777260000000000		1.46428	2374020000000000		6.08609	3585330000000000		6.09409	3795240000000000
0.12864	1785920000000000		1.46295	2367290000000000		6.09409	3582330000000000		6.1021	3793350000000000
0.12983	1798550000000000		1.46161	2345870000000000		6.1021	3579870000000000		6.11011	3792750000000000
0.13103	1817750000000000		1.46028	2298780000000000		6.11011	3576940000000000		6.11812	3794460000000000
0.13222	1830510000000000		1.45895	2274060000000000		6.11812	3573470000000000		6.12613	3797470000000000
0.13342	1842850000000000		1.45755	2296930000000000		6.12613	3570370000000000		6.13413	3801190000000000
0.13461	1855840000000000		1.45564	2361090000000000		6.13413	3568860000000000		6.14214	3805370000000000
0.13581	1868190000000000		1.45372	2324450000000000		6.14214	3569320000000000		6.15015	3809720000000000
0.137	1881880000000000		1.45181	2268290000000000		6.15015	3571200000000000		6.15816	3814130000000000
0.1382	1889010000000000		1.4499	2255260000000000		6.15816	3573310000000000		6.16617	3818600000000000
0.13939	1891360000000000		1.44799	2251940000000000		6.16617	3574610000000000		6.17417	3823250000000000
0.14059	1891010000000000		1.44607	2235560000000000		6.17417	3575380000000000		6.18218	3828390000000000
0.14179	1891520000000000		1.44416	2257810000000000		6.18218	3576880000000000		6.19019	3834110000000000
0.14298	1891260000000000		1.44225	2263070000000000		6.19019	3579850000000000		6.1982	3839950000000000
0.14418	1894390000000000		1.44034	2291210000000000		6.1982	3584200000000000		6.20621	3845290000000000
0.14537	1898610000000000		1.43842	2340070000000000		6.20621	3589140000000000		6.21421	3849880000000000
0.14657	1901110000000000		1.43651	2316600000000000		6.21421	3593220000000000		6.22222	3853590000000000
0.14776	1906680000000000		1.4346	2281220000000000		6.22222	3595310000000000		6.23023	3856630000000000
0.14896	1911340000000000		1.43268	2239640000000000		6.23023	3594750000000000		6.23824	3859710000000000
0.15015	1914950000000000		1.43077	2249430000000000		6.23824	3591670000000000		6.24625	3863640000000000
0.15135	1919050000000000		1.42886	2279580000000000		6.24625	3587130000000000		6.25425	3868680000000000
0.15255	1922440000000000		1.42695	2247880000000000		6.25425	3581660000000000		6.26226	3874410000000000
0.15374	1926420000000000		1.42503	2260830000000000		6.26226	3575630000000000		6.27027	3880000000000000
0.15494	1926780000000000		1.42312	2292190000000000		6.27027	3570300000000000		6.27828	3883650000000000
0.15613	1929630000000000		1.42121	2282500000000000		6.27828	3566720000000000		6.28629	3885270000000000
0.15733	1934120000000000		1.41929	2278870000000000		6.28629	3564700000000000		6.29429	3888110000000000
0.15852	1934570000000000		1.41738	2284660000000000		6.29429	3563410000000000		6.3023	3892990000000000
0.15972	1930740000000000		1.41547	2303930000000000		6.3023	3561690000000000		6.31031	3898290000000000
0.16091	1934370000000000		1.41356	2306590000000000		6.31031	3558730000000000		6.31832	3903510000000000
0.16211	1943400000000000		1.41164	2268660000000000		6.31832	3554810000000000		6.32633	3908490000000000
0.1633	1945690000000000		1.40973	2244400000000000		6.32633	3551030000000000		6.33433	3913260000000000
0.1645	1947400000000000		1.40782	2227260000000000		6.33433	3548640000000000		6.34234	3917970000000000
0.1657	1957000000000000		1.4059	2221430000000000		6.34234	3547290000000000		6.35035	3922760000000000
0.16689	1966410000000000		1.40399	2235110000000000		6.35035	3545560000000000		6.35836	3927610000000000
0.16809	1963790000000000		1.40208	2218910000000000		6.35836	3542860000000000		6.36637	3932450000000000
0.16928	1957030000000000		1.40017	2222420000000000		6.36637	3539630000000000		6.37437	3937160000000000
0.17048	1954770000000000		1.39825	2255050000000000		6.37437	3536920000000000		6.38238	3941680000000000
0.17167	1947990000000000		1.39634	2245760000000000		6.38238	3535360000000000		6.39039	3946090000000000
0.17287	1949440000000000		1.39443	2210650000000000		6.39039	3535050000000000		6.3984	3950350000000000
0.17406	1954640000000000		1.39252	2207460000000000		6.3984	3535940000000000		6.40641	3954420000000000
0.17526	1962610000000000		1.3906	2229800000000000		6.40641	3537670000000000		6.41441	3958430000000000
0.17646	1966290000000000		1.38869	2227810000000000		6.41441	3539840000000000		6.42242	3962580000000000
0.17765	1970120000000000		1.38678	2208760000000000		6.42242	3542500000000000		6.43043	3967350000000000
0.17885	1972590000000000		1.38486	2201640000000000		6.43043	3545360000000000		6.43844	3973070000000000
0.18004	1975100000000000		1.38295	2228160000000000		6.43844	3547210000000000		6.44645	3979630000000000
0.18124	1979480000000000		1.38104	2248010000000000		6.44645	3547180000000000		6.45445	3986110000000000
0.18243	1986480000000000		1.37913	2214990000000000		6.45445	3545410000000000		6.46246	3989180000000000
0.18363	1991990000000000		1.37721	2180600000000000		6.46246	3541850000000000		6.47047	3987840000000000
0.18482	1998430000000000		1.3753	2184240000000000		6.47047	3536040000000000		6.47848	3987740000000000
0.18602	2005230000000000		1.37339	2219470000000000		6.47848	3527970000000000		6.48649	3989820000000000
0.18721	2016540000000000		1.37147	2257630000000000		6.48649	3518850000000000		6.49449	3992490000000000
0.18841	2022580000000000		1.36956	2268960000000000		6.49449	3510490000000000		6.5025	3995950000000000
0.18961	2026220000000000		1.36765	2255570000000000		6.5025	3503170000000000		6.51051	4000160000000000
0.1908	2030550000000000		1.36574	2238210000000000		6.51051	3496990000000000		6.51852	4004710000000000
0.192	2034730000000000		1.36382	2209700000000000		6.51852	3491980000000000		6.52653	4009240000000000
0.19319	2040120000000000		1.36191	2193180000000000		6.52653	3488130000000000		6.53453	4013670000000000
0.19439	2044040000000000		1.36	2233350000000000		6.53453	3485740000000000		6.54254	4018140000000000
0.19558	2046670000000000		1.35808	2261320000000000		6.54254	3484510000000000		6.55055	4022460000000000
0.19678	2049620000000000		1.35617	2223570000000000		6.55055	3483740000000000		6.55856	4026290000000000
0.19797	2051760000000000		1.35426	2183440000000000		6.55856	3482750000000000		6.56657	4029540000000000
0.19917	2049670000000000		1.35235	2194360000000000		6.56657	3481230000000000		6.57457	4032330000000000
0.20037	2051900000000000		1.35043	2231410000000000		6.57457	3480080000000000		6.58258	4034830000000000
0.20156	2051240000000000		1.34852	2247700000000000		6.58258	3479620000000000		6.59059	4037180000000000
0.20276	2049860000000000		1.34661	2225390000000000		6.59059	3479080000000000		6.5986	4039190000000000
0.20395	2051040000000000		1.3447	2183240000000000		6.5986	3477770000000000		6.60661	4040700000000000
0.20515	2051800000000000		1.34278	2165530000000000		6.60661	3475710000000000		6.61461	4041830000000000
0.20634	2052330000000000		1.34087	2179030000000000		6.61461	3473400000000000		6.62262	4042930000000000
0.20754	2053290000000000		1.33896	2206950000000000		6.62262	3471810000000000		6.63063	4044720000000000
0.20873	2054240000000000		1.33704	2211760000000000		6.63063	3471590000000000		6.63864	4047300000000000
0.20993	2055540000000000		1.33513	2194960000000000		6.63864	3472750000000000		6.64665	4045990000000000
0.21112	2057220000000000		1.33322	2189510000000000		6.64665	3474910000000000		6.65465	4040190000000000
0.21232	2061540000000000		1.33131	2181690000000000		6.65465	3476870000000000		6.66266	4040200000000000
0.21352	2064140000000000		1.32939	2188870000000000		6.66266	3476880000000000		6.67067	4042040000000000
0.21471	2063210000000000		1.32748	2197100000000000		6.67067	3474180000000000		6.67868	4043760000000000
0.21591	2056510000000000		1.32557	2169990000000000		6.67868	3469260000000000		6.68669	4045470000000000
0.2171	2055160000000000		1.32365	2154440000000000		6.68669	3463250000000000		6.69469	4047260000000000
0.2183	2055970000000000		1.32174	2180730000000000		6.69469	3456480000000000		6.7027	4049060000000000
0.21949	2058570000000000		1.31983	2193200000000000		6.7027	3448200000000000		6.71071	4050720000000000
0.22069	2059410000000000		1.31792	2177820000000000		6.71071	3438390000000000		6.71872	4052000000000000
0.22188	2060650000000000		1.316	2174740000000000		6.71872	3428670000000000		6.72673	4052660000000000
0.22308	2059980000000000		1.31409	2170730000000000		6.72673	3420510000000000		6.73473	4052780000000000
0.22428	2059910000000000		1.31218	2173350000000000		6.73473	3413630000000000		6.74274	4052610000000000
0.22547	2061840000000000		1.31027	2162510000000000		6.74274	3406610000000000		6.75075	4052250000000000
0.22667	2061530000000000		1.30835	2144500000000000		6.75075	3399600000000000		6.75876	4051590000000000
0.22786	2061990000000000		1.30644	2175580000000000		6.75876	3393550000000000		6.76677	4050580000000000
0.22906	2062430000000000		1.30453	2202760000000000		6.76677	3388570000000000		6.77477	4049410000000000
0.23025	2063220000000000		1.30261	2191350000000000		6.77477	3384720000000000		6.78278	4048380000000000
0.23145	2059900000000000		1.3007	2159910000000000		6.78278	3382210000000000		6.79079	4047750000000000
0.23264	2054970000000000		1.29879	2146270000000000		6.79079	3380230000000000		6.7988	4047570000000000
0.23384	2051210000000000		1.29688	2161160000000000		6.7988	3378070000000000		6.80681	4047820000000000
0.23503	2046180000000000		1.29496	2164400000000000		6.80681	3375800000000000		6.81481	4048930000000000
0.23623	2041950000000000		1.29305	2170120000000000		6.81481	3374040000000000		6.82282	4051310000000000
0.23743	2042020000000000		1.29114	2178480000000000		6.82282	3373560000000000		6.83083	4045860000000000
0.23862	2043830000000000		1.28922	2171610000000000		6.83083	3374480000000000		6.83884	4033910000000000
0.23982	2044300000000000		1.28731	2158530000000000		6.83884	3376460000000000		6.84685	4034440000000000
0.24101	2048470000000000		1.2854	2150490000000000		6.84685	3378630000000000		6.85485	4033540000000000
0.24221	2051340000000000		1.28349	2136020000000000		6.85485	3380030000000000		6.86286	4031210000000000
0.2434	2052110000000000		1.28157	2120660000000000		6.86286	3380440000000000		6.87087	4027840000000000
0.2446	2055130000000000		1.27966	2124550000000000		6.87087	3380660000000000		6.87888	4023700000000000
0.24579	2056900000000000		1.27775	2121780000000000		6.87888	3381200000000000		6.88689	4019100000000000
0.24699	2059140000000000		1.27583	2131480000000000		6.88689	3381070000000000		6.89489	4014870000000000
0.24819	2060030000000000		1.27392	2154010000000000		6.89489	3379260000000000		6.9029	4011580000000000
0.24938	2061380000000000		1.27201	2152950000000000		6.9029	3375700000000000		6.91091	4008950000000000
0.25058	2060660000000000		1.2701	2148590000000000		6.91091	3370360000000000		6.91892	4006160000000000
0.25177	2061690000000000		1.26818	2139770000000000		6.91892	3362510000000000		6.92693	4002920000000000
0.25297	2062710000000000		1.26627	2120810000000000		6.92693	3352060000000000		6.93493	3999500000000000
0.25416	2063300000000000		1.26436	2110340000000000		6.93493	3340140000000000		6.94294	3995970000000000
0.25536	2063740000000000		1.26245	2119640000000000		6.94294	3328280000000000		6.95095	3992140000000000
0.25655	2063710000000000		1.26053	2135120000000000		6.95095	3317310000000000		6.95896	3987980000000000
0.25775	2064480000000000		1.25862	2141710000000000		6.95896	3307630000000000		6.96697	3983780000000000
0.25894	2064800000000000		1.25671	2149970000000000		6.96697	3299670000000000		6.97497	3980020000000000
0.26014	2066870000000000		1.25479	2150550000000000		6.97497	3293190000000000		6.98298	3977010000000000
0.26134	2066120000000000		1.25288	2130710000000000		6.98298	3287290000000000		6.99099	3974850000000000
0.26253	2065340000000000		1.25097	2117710000000000		6.99099	3281420000000000		6.999	3974070000000000
0.26373	2067130000000000		1.24906	2135430000000000		6.999	3275350000000000		7.00701	3976570000000000
0.26492	2067100000000000		1.24714	2143220000000000		7.00701	3268900000000000		7.01502	3961980000000000
0.26612	2065490000000000		1.24523	2128200000000000		7.01502	3262550000000000		7.02302	3966250000000000
0.26731	2066820000000000		1.24332	2118370000000000		7.02302	3257170000000000		7.03103	3963360000000000
0.26851	2071180000000000		1.2414	2103060000000000		7.03103	3253680000000000		7.03904	3959690000000000
0.2697	2064390000000000		1.23949	2108330000000000		7.03904	3251850000000000		7.04705	3956140000000000
0.2709	2061160000000000		1.23758	2119320000000000		7.04705	3250420000000000		7.05506	3953270000000000
0.2721	2061240000000000		1.23567	2110160000000000		7.05506	3248800000000000		7.06306	3950850000000000
0.27329	2063750000000000		1.23375	2131260000000000		7.06306	3247130000000000		7.07107	3948400000000000
0.27449	2067020000000000		1.23184	2140920000000000		7.07107	3246020000000000		7.07908	3945880000000000
0.27568	2068050000000000		1.22993	2116780000000000		7.07908	3246390000000000		7.08709	3943550000000000
0.27688	2070360000000000		1.22801	2105430000000000		7.08709	3248620000000000		7.0951	3941460000000000
0.27807	2068860000000000		1.2261	2099400000000000		7.0951	3252350000000000		7.1031	3939320000000000
0.27927	2067630000000000		1.22419	2095110000000000		7.1031	3256920000000000		7.11111	3936740000000000
0.28046	2069280000000000		1.22228	2076640000000000		7.11111	3260830000000000		7.11912	3933410000000000
0.28166	2068100000000000		1.22036	2069830000000000		7.11912	3262410000000000		7.12713	3929000000000000
0.28285	2067290000000000		1.21845	2085200000000000		7.12713	3261100000000000		7.13514	3923410000000000
0.28405	2066350000000000		1.21654	2075240000000000		7.13514	3257180000000000		7.14314	3917090000000000
0.28525	2064200000000000		1.21463	2071340000000000		7.14314	3251190000000000		7.15115	3910700000000000
0.28644	2064360000000000		1.21271	2086930000000000		7.15115	3243800000000000		7.15916	3904470000000000
0.28764	2063730000000000		1.2108	2095370000000000		7.15916	3234930000000000		7.16717	3898660000000000
0.28883	2062280000000000		1.20889	2097470000000000		7.16717	3224670000000000		7.17518	3893800000000000
0.29003	2061510000000000		1.20697	2089120000000000		7.17518	3214240000000000		7.18318	3892780000000000
0.29122	2060300000000000		1.20506	2078070000000000		7.18318	3204480000000000		7.19119	3872930000000000
0.29242	2057970000000000		1.20315	2076410000000000		7.19119	3195080000000000		7.1992	3871780000000000
0.29361	2057370000000000		1.20124	2087380000000000		7.1992	3185610000000000		7.20721	3868130000000000
0.29481	2054990000000000		1.19932	2094200000000000		7.20721	3176800000000000		7.21522	3863190000000000
0.29601	2051520000000000		1.19741	2094900000000000		7.21522	3169150000000000		7.22322	3857880000000000
0.2972	2047700000000000		1.1955	2096730000000000		7.22322	3162400000000000		7.23123	3852360000000000
0.2984	2042860000000000		1.19358	2078280000000000		7.23123	3156470000000000		7.23924	3846860000000000
0.29959	2041050000000000		1.19167	2055030000000000		7.23924	3151540000000000		7.24725	3841550000000000
0.30079	2039870000000000		1.18976	2068690000000000		7.24725	3147290000000000		7.25526	3836510000000000
0.30198	2037870000000000		1.18785	2101310000000000		7.25526	3143330000000000		7.26326	3831520000000000
0.30318	2038290000000000		1.18593	2089130000000000		7.26326	3139150000000000		7.27127	3826030000000000
0.30437	2038350000000000		1.18402	2041350000000000		7.27127	3134030000000000		7.27928	3819820000000000
0.30557	2037870000000000		1.18211	2028890000000000		7.27928	3128720000000000		7.28729	3812970000000000
0.30676	2038110000000000		1.18019	2045180000000000		7.28729	3124870000000000		7.2953	3805970000000000
0.30796	2039920000000000		1.17828	2053480000000000		7.2953	3122680000000000		7.3033	3799650000000000
0.30916	2037390000000000		1.17637	2048180000000000		7.3033	3121280000000000		7.31131	3794280000000000
0.31035	2038340000000000		1.17446	2029450000000000		7.31131	3120490000000000		7.31932	3789360000000000
0.31155	2038930000000000		1.17254	2030340000000000		7.31932	3120400000000000		7.32733	3784550000000000
0.31274	2038170000000000		1.17063	2037020000000000		7.32733	3121150000000000		7.33534	3779880000000000
0.31394	2037180000000000		1.16872	2031840000000000		7.33534	3122950000000000		7.34334	3775610000000000
0.31513	2035520000000000		1.16681	2059570000000000		7.34334	3125100000000000		7.35135	3772060000000000
0.31633	2036000000000000		1.16489	2053730000000000		7.35135	3126500000000000		7.35936	3769650000000000
0.31752	2034770000000000		1.16298	2010740000000000		7.35936	3126700000000000		7.36737	3756980000000000
0.31872	2033040000000000		1.16107	2034560000000000		7.36737	3125350000000000		7.37538	3752210000000000
0.31992	2031890000000000		1.15915	2061830000000000		7.37538	3121830000000000		7.38338	3750030000000000
0.32111	2030790000000000		1.15724	2042340000000000		7.38338	3116280000000000		7.39139	3747140000000000
0.32231	2031540000000000		1.15533	2027710000000000		7.39139	3109520000000000		7.3994	3743870000000000
0.3235	2030560000000000		1.15342	2033660000000000		7.3994	3102270000000000		7.40741	3739910000000000
0.3247	2031390000000000		1.1515	2043780000000000		7.40741	3094580000000000		7.41542	3734900000000000
0.32589	2029370000000000		1.14959	2037500000000000		7.41542	3086660000000000		7.42342	3729000000000000
0.32709	2028500000000000		1.14768	2028000000000000		7.42342	3078940000000000		7.43143	3722830000000000
0.32828	2027450000000000		1.14576	2023800000000000		7.43143	3072310000000000		7.43944	3716790000000000
0.32948	2025280000000000		1.14385	2010820000000000		7.43944	3067180000000000		7.44745	3710930000000000
0.33067	2027310000000000		1.14194	1998970000000000		7.44745	3062460000000000		7.45546	3705500000000000
0.33187	2025760000000000		1.14003	2005530000000000		7.45546	3057120000000000		7.46346	3700630000000000
0.33307	2023350000000000		1.13811	2007390000000000		7.46346	3051220000000000		7.47147	3696020000000000
0.33426	2023090000000000		1.1362	1995850000000000		7.47147	3045280000000000		7.47948	3691240000000000
0.33546	2022430000000000		1.13429	1990230000000000		7.47948	3039780000000000		7.48749	3686140000000000
0.33665	2020330000000000		1.13238	1988720000000000		7.48749	3035160000000000		7.4955	3680940000000000
0.33785	2017770000000000		1.13046	2000680000000000		7.4955	3031730000000000		7.5035	3675890000000000
0.33904	2017770000000000		1.12855	2028680000000000		7.5035	3028910000000000		7.51151	3670970000000000
0.34024	2017660000000000		1.12664	2027850000000000		7.51151	3026140000000000		7.51952	3665960000000000
0.34143	2013840000000000		1.12472	1983460000000000		7.51952	3023420000000000		7.52753	3660760000000000
0.34263	2012940000000000		1.12281	1956790000000000		7.52753	3021060000000000		7.53554	3655190000000000
0.34382	2011640000000000		1.1209	1973440000000000		7.53554	3019630000000000		7.54354	3646240000000000
0.34502	2011230000000000		1.11899	1995200000000000		7.54354	3019350000000000		7.55155	3638620000000000
0.34622	2008270000000000		1.11707	1993420000000000		7.55155	3019750000000000		7.55956	3632520000000000
0.34741	2008020000000000		1.11516	1974670000000000		7.55956	3020480000000000		7.56757	3626220000000000
0.34861	2006640000000000		1.11325	1974190000000000		7.56757	3021110000000000		7.57558	3620020000000000
0.3498	2005310000000000		1.11133	1990030000000000		7.57558	3020970000000000		7.58358	3614320000000000
0.351	2004200000000000		1.10942	1985770000000000		7.58358	3019250000000000		7.59159	3608970000000000
0.35219	2003270000000000		1.10751	1967300000000000		7.59159	3016160000000000		7.5996	3603750000000000
0.35339	2003620000000000		1.1056	1965430000000000		7.5996	3012340000000000		7.60761	3598790000000000
0.35458	2000020000000000		1.10368	1950760000000000		7.60761	3008080000000000		7.61562	3594400000000000
0.35578	1997100000000000		1.10177	1927880000000000		7.61562	3003400000000000		7.62362	3590560000000000
0.35698	1995840000000000		1.09986	1922470000000000		7.62362	2997900000000000		7.63163	3587000000000000
0.35817	1993330000000000		1.09794	1923070000000000		7.63163	2991500000000000		7.63964	3583490000000000
0.35937	1989830000000000		1.09603	1973700000000000		7.63964	2984510000000000		7.64765	3580010000000000
0.36056	1987900000000000		1.09412	1999440000000000		7.64765	2977430000000000		7.65566	3577050000000000
0.36176	1989100000000000		1.09221	1957380000000000		7.65566	2970980000000000		7.66366	3574650000000000
0.36295	1985730000000000		1.09029	1930090000000000		7.66366	2965390000000000		7.67167	3572220000000000
0.36415	1983060000000000		1.08838	1920540000000000		7.67167	2960870000000000		7.67968	3569230000000000
0.36534	1980600000000000		1.08647	1956470000000000		7.67968	2957720000000000		7.68769	3565300000000000
0.36654	1978670000000000		1.08456	1978330000000000		7.68769	2955740000000000		7.6957	3560390000000000
0.36773	1977600000000000		1.08264	1976790000000000		7.6957	2954030000000000		7.7037	3554890000000000
0.36893	1977370000000000		1.08073	1997210000000000		7.7037	2951790000000000		7.71171	3549100000000000
0.37013	1978050000000000		1.07882	1981130000000000		7.71171	2948930000000000		7.71972	3542620000000000
0.37132	1977610000000000		1.0769	1978590000000000		7.71972	2946050000000000		7.72773	3537520000000000
0.37252	1977060000000000		1.07499	1976440000000000		7.72773	2943160000000000		7.73574	3533610000000000
0.37371	1976380000000000		1.07308	1941660000000000		7.73574	2939890000000000		7.74374	3529920000000000
0.37491	1974890000000000		1.07117	1934370000000000		7.74374	2936670000000000		7.75175	3526040000000000
0.3761	1973120000000000		1.06925	1946060000000000		7.75175	2934490000000000		7.75976	3522110000000000
0.3773	1973410000000000		1.06734	1948020000000000		7.75976	2933570000000000		7.76777	3518570000000000
0.37849	1972650000000000		1.06543	1921800000000000		7.76777	2933160000000000		7.77578	3515500000000000
0.37969	1970950000000000		1.06351	1886200000000000		7.77578	2932850000000000		7.78378	3512540000000000
0.38089	1968720000000000		1.0616	1896130000000000		7.78378	2932710000000000		7.79179	3509540000000000
0.38208	1968040000000000		1.05969	1958630000000000		7.79179	2933000000000000		7.7998	3506440000000000
0.38328	1967060000000000		1.05778	1992770000000000		7.7998	2934170000000000		7.80781	3503220000000000
0.38447	1966270000000000		1.05586	1970240000000000		7.80781	2936540000000000		7.81582	3499710000000000
0.38567	1965010000000000		1.05395	1962500000000000		7.81582	2939200000000000		7.82382	3495530000000000
0.38686	1964450000000000		1.05204	1935720000000000		7.82382	2940580000000000		7.83183	3490780000000000
0.38806	1966240000000000		1.05012	1885550000000000		7.83183	2939960000000000		7.83984	3486000000000000
0.38925	1964660000000000		1.04821	1902870000000000		7.83984	2937190000000000		7.84785	3481440000000000
0.39045	1963930000000000		1.0463	1945960000000000		7.84785	2931870000000000		7.85586	3477040000000000
0.39164	1961220000000000		1.04439	1948420000000000		7.85586	2924240000000000		7.86386	3472840000000000
0.39284	1960800000000000		1.04247	1962900000000000		7.86386	2915460000000000		7.87187	3468900000000000
0.39404	1957620000000000		1.04056	1987310000000000		7.87187	2906530000000000		7.87988	3465310000000000
0.39523	1957220000000000		1.03865	1953180000000000		7.87988	2897950000000000		7.88789	3461750000000000
0.39643	1956130000000000		1.03674	1915360000000000		7.88789	2890370000000000		7.8959	3458010000000000
0.39762	1954670000000000		1.03482	1926140000000000		7.8959	2884590000000000		7.9039	3454530000000000
0.39882	1954370000000000		1.03291	1906180000000000		7.9039	2880900000000000		7.91191	3451300000000000
0.40001	1953400000000000		1.031	1886810000000000		7.91191	2878670000000000		7.91992	3448400000000000
0.40121	1951550000000000		1.02908	1902440000000000		7.91992	2876480000000000		7.92793	3443680000000000
0.4024	1949540000000000		1.02717	1880340000000000		7.92793	2870890000000000		7.93594	3438380000000000
0.4036	1948770000000000		1.02526	1896190000000000		7.93594	2864110000000000		7.94394	3434120000000000
0.4048	1947080000000000		1.02335	1930260000000000		7.94394	2857430000000000		7.95195	3429990000000000
0.40599	1946880000000000		1.02143	1906530000000000		7.95195	2847980000000000		7.95996	3425510000000000
0.40719	1944600000000000		1.01952	1903930000000000		7.95996	2837320000000000		7.96797	3420380000000000
0.40838	1943790000000000		1.01761	1909490000000000		7.96797	2828520000000000		7.97598	3420720000000000
0.40958	1941170000000000		1.01569	1912160000000000		7.97598	2830760000000000		7.98398	3430260000000000
0.41077	1941450000000000		1.01378	1914520000000000		7.98398	2847630000000000		7.99199	3436190000000000
0.41197	1938540000000000		1.01187	1906050000000000		7.99199	2867490000000000		8	3434800000000000
0.41316	1936880000000000		1.00996	1909500000000000		8	2872700000000000
0.41436	1936220000000000		1.00804	1899480000000000
0.41555	1935130000000000		1.00613	1895040000000000
0.41675	1933670000000000		1.00422	1906210000000000
0.41795	1930310000000000		1.0023	1909780000000000
0.41914	1929780000000000		1.00039	1890910000000000
0.42034	1927450000000000		0.99848	1878910000000000
0.42153	1925500000000000		0.99657	1909170000000000
0.42273	1921240000000000		0.99465	1937880000000000
0.42392	1919200000000000		0.99274	1950960000000000
0.42512	1919230000000000		0.99083	1930200000000000
0.42631	1915770000000000		0.98892	1878140000000000
0.42751	1915500000000000		0.987	1859710000000000
0.42871	1912630000000000		0.98509	1892250000000000
0.4299	1911730000000000		0.98318	1911370000000000
0.4311	1912470000000000		0.98126	1871150000000000
0.43229	1907990000000000		0.97935	1849070000000000
0.43349	1910010000000000		0.97744	1863130000000000
0.43468	1908540000000000		0.97553	1877710000000000
0.43588	1909470000000000		0.97361	1893480000000000
0.43707	1905930000000000		0.9717	1885020000000000
0.43827	1903710000000000		0.96979	1881420000000000
0.43946	1902920000000000		0.96787	1882050000000000
0.44066	1904260000000000		0.96596	1864120000000000
0.44186	1903960000000000		0.96405	1856320000000000
0.44305	1900730000000000		0.96214	1868120000000000
0.44425	1898040000000000		0.96022	1877830000000000
0.44544	1897520000000000		0.95831	1865790000000000
0.44664	1896960000000000		0.9564	1849960000000000
0.44783	1895790000000000		0.95449	1846320000000000
0.44903	1894100000000000		0.95257	1867900000000000
0.45022	1892570000000000		0.95066	1877020000000000
0.45142	1892060000000000		0.94875	1848090000000000
0.45262	1888440000000000		0.94683	1832020000000000
0.45381	1887460000000000		0.94492	1826770000000000
0.45501	1884540000000000		0.94301	1830570000000000
0.4562	1882630000000000		0.9411	1842000000000000
0.4574	1882210000000000		0.93918	1851100000000000
0.45859	1881180000000000		0.93727	1862100000000000
0.45979	1880360000000000		0.93536	1865580000000000
0.46098	1879590000000000		0.93344	1869700000000000
0.46218	1875540000000000		0.93153	1853100000000000
0.46337	1875150000000000		0.92962	1833030000000000
0.46457	1877520000000000		0.92771	1836000000000000
0.46577	1871950000000000		0.92579	1837340000000000
0.46696	1872870000000000		0.92388	1833290000000000
0.46816	1872700000000000		0.92197	1828420000000000
0.46935	1872390000000000		0.92005	1835160000000000
0.47055	1870800000000000		0.91814	1841220000000000
0.47174	1868990000000000		0.91623	1847340000000000
0.47294	1868650000000000		0.91432	1865520000000000
0.47413	1866560000000000		0.9124	1877920000000000
0.47533	1867870000000000		0.91049	1864200000000000
0.47653	1864440000000000		0.90858	1825590000000000
0.47772	1862460000000000		0.90667	1809910000000000
0.47892	1861790000000000		0.90475	1808550000000000
0.48011	1862210000000000		0.90284	1811370000000000
0.48131	1858280000000000		0.90093	1827390000000000
0.4825	1858950000000000		0.89901	1820240000000000
0.4837	1855810000000000		0.8971	1803190000000000
0.48489	1854930000000000		0.89519	1821620000000000
0.48609	1854650000000000		0.89328	1830290000000000
0.48728	1852230000000000		0.89136	1801110000000000
0.48848	1850920000000000		0.88945	1800100000000000
0.48968	1850790000000000		0.88754	1800620000000000
0.49087	1848420000000000		0.88562	1806170000000000
0.49207	1847650000000000		0.88371	1849600000000000
0.49326	1847450000000000		0.8818	1849260000000000
0.49446	1847450000000000		0.87989	1835170000000000
0.49565	1847340000000000		0.87797	1825240000000000
0.49685	1844580000000000		0.87606	1809370000000000
0.49804	1845430000000000		0.87415	1825670000000000
0.49924	1843210000000000		0.87223	1828190000000000
0.50044	1840820000000000		0.87032	1810600000000000
0.50163	1839910000000000		0.86841	1813550000000000
0.50283	1839130000000000		0.8665	1831450000000000
0.50402	1840710000000000		0.86458	1822700000000000
0.50522	1837000000000000		0.86267	1813790000000000
0.50641	1836920000000000		0.86076	1816290000000000
0.50761	1836770000000000		0.85885	1799560000000000
0.5088	1835810000000000		0.85693	1799130000000000
0.51	1836720000000000		0.85502	1789910000000000
0.51119	1835410000000000		0.85311	1788290000000000
0.51239	1834860000000000		0.85119	1817000000000000
0.51359	1834400000000000		0.84928	1810880000000000
0.51478	1831780000000000		0.84737	1795380000000000
0.51598	1831790000000000		0.84546	1796160000000000
0.51717	1831100000000000		0.84354	1792220000000000
0.51837	1827360000000000		0.84163	1794020000000000
0.51956	1829530000000000		0.83972	1796460000000000
0.52076	1828410000000000		0.8378	1791960000000000
0.52195	1826950000000000		0.83589	1794240000000000
0.52315	1826520000000000		0.83398	1798020000000000
0.52434	1825260000000000		0.83207	1790620000000000
0.52554	1825040000000000		0.83015	1773640000000000
0.52674	1822180000000000		0.82824	1755080000000000
0.52793	1823410000000000		0.82633	1752210000000000
0.52913	1823240000000000		0.82441	1772130000000000
0.53032	1822860000000000		0.8225	1798280000000000
0.53152	1821230000000000		0.82059	1811290000000000
0.53271	1818150000000000		0.81868	1815730000000000
0.53391	1817430000000000		0.81676	1788730000000000
0.5351	1816320000000000		0.81485	1745640000000000
0.5363	1817460000000000		0.81294	1748430000000000
0.5375	1814580000000000		0.81103	1767890000000000
0.53869	1813700000000000		0.80911	1774300000000000
0.53989	1814880000000000		0.8072	1776560000000000
0.54108	1813230000000000		0.80529	1785100000000000
0.54228	1812750000000000		0.80337	1790580000000000
0.54347	1812270000000000		0.80146	1781610000000000
0.54467	1810210000000000		0.79955	1774280000000000
0.54586	1808310000000000		0.79764	1753270000000000
0.54706	1806510000000000		0.79572	1744880000000000
0.54825	1804480000000000		0.79381	1760510000000000
0.54945	1804340000000000		0.7919	1768720000000000
0.55065	1803010000000000		0.78998	1791380000000000
0.55184	1803220000000000		0.78807	1823390000000000
0.55304	1803440000000000		0.78616	1808080000000000
0.55423	1803070000000000		0.78425	1770090000000000
0.55543	1802720000000000		0.78233	1776370000000000
0.55662	1800440000000000		0.78042	1772090000000000
0.55782	1801310000000000		0.77851	1756470000000000
0.55901	1799710000000000		0.7766	1774280000000000
0.56021	1798990000000000		0.77468	1778340000000000
0.56141	1796160000000000		0.77277	1779210000000000
0.5626	1796460000000000		0.77086	1784080000000000
0.5638	1793770000000000		0.76894	1751920000000000
0.56499	1794300000000000		0.76703	1713910000000000
0.56619	1794550000000000		0.76512	1732320000000000
0.56738	1793700000000000		0.76321	1757660000000000
0.56858	1790670000000000		0.76129	1747600000000000
0.56977	1791690000000000		0.75938	1752960000000000
0.57097	1790070000000000		0.75747	1765510000000000
0.57216	1791040000000000		0.75555	1761760000000000
0.57336	1789040000000000		0.75364	1736010000000000
0.57456	1789350000000000		0.75173	1726160000000000
0.57575	1789240000000000		0.74982	1741790000000000
0.57695	1787100000000000		0.7479	1739200000000000
0.57814	1786940000000000		0.74599	1740350000000000
0.57934	1785500000000000		0.74408	1747410000000000
0.58053	1785440000000000		0.74216	1752400000000000
0.58173	1783830000000000		0.74025	1747800000000000
0.58292	1783960000000000		0.73834	1736940000000000
0.58412	1783240000000000		0.73643	1724560000000000
0.58532	1783030000000000		0.73451	1709230000000000
0.58651	1780730000000000		0.7326	1721800000000000
0.58771	1780380000000000		0.73069	1736680000000000
0.5889	1779660000000000		0.72878	1729620000000000
0.5901	1779140000000000		0.72686	1743580000000000
0.59129	1779730000000000		0.72495	1767030000000000
0.59249	1778720000000000		0.72304	1777920000000000
0.59368	1777970000000000		0.72112	1757450000000000
0.59488	1776950000000000		0.71921	1728330000000000
0.59607	1775650000000000		0.7173	1710200000000000
0.59727	1775260000000000		0.71539	1709510000000000
0.59847	1774900000000000		0.71347	1728320000000000
0.59966	1774380000000000		0.71156	1736860000000000
0.60086	1773720000000000		0.70965	1749460000000000
0.60205	1773220000000000		0.70773	1765750000000000
0.60325	1773040000000000		0.70582	1753330000000000
0.60444	1771510000000000		0.70391	1720110000000000
0.60564	1772420000000000		0.702	1679460000000000
0.60683	1771530000000000		0.70008	1666760000000000
0.60803	1771340000000000		0.69817	1689000000000000
0.60923	1770090000000000		0.69626	1712700000000000
0.61042	1769380000000000		0.69434	1754750000000000
0.61162	1769290000000000		0.69243	1793480000000000
0.61281	1768570000000000		0.69052	1769920000000000
0.61401	1767800000000000		0.68861	1710350000000000
0.6152	1767590000000000		0.68669	1682030000000000
0.6164	1766810000000000		0.68478	1694360000000000
0.61759	1766550000000000		0.68287	1709600000000000
0.61879	1765590000000000		0.68096	1728880000000000
0.61998	1765560000000000		0.67904	1763860000000000
0.62118	1764660000000000		0.67713	1792640000000000
0.62238	1764310000000000		0.67522	1793070000000000
0.62357	1763640000000000		0.6733	1738590000000000
0.62477	1762770000000000		0.67139	1659790000000000
0.62596	1762290000000000		0.66948	1647140000000000
0.62716	1761250000000000		0.66757	1685600000000000
0.62835	1760440000000000		0.66565	1718180000000000
0.62955	1759870000000000		0.66374	1758240000000000
0.63074	1758880000000000		0.66183	1781070000000000
0.63194	1758530000000000		0.65991	1774970000000000
0.63314	1758300000000000		0.658	1744550000000000
0.63433	1757460000000000		0.65609	1672390000000000
0.63553	1756750000000000		0.65418	1609950000000000
0.63672	1756400000000000		0.65226	1584130000000000
0.63792	1756200000000000		0.65035	1628190000000000
0.63911	1755140000000000		0.64844	1740780000000000
0.64031	1754460000000000		0.64652	1816540000000000
0.6415	1753120000000000		0.64461	1820280000000000
0.6427	1752980000000000		0.6427	1769670000000000
0.64389	1752040000000000		0.64079	1688900000000000
0.64509	1751920000000000		0.63887	1622640000000000
0.64629	1751490000000000		0.63696	1597470000000000
0.64748	1750130000000000		0.63505	1629590000000000
0.64868	1749730000000000		0.63314	1723530000000000
0.64987	1749430000000000		0.63122	1798940000000000
0.65107	1748580000000000		0.62931	1804760000000000
0.65226	1747990000000000		0.6274	1783660000000000
0.65346	1747460000000000		0.62548	1708640000000000
0.65465	1746820000000000		0.62357	1605520000000000
0.65585	1746860000000000		0.62166	1589100000000000
0.65705	1745960000000000		0.61975	1649760000000000
0.65824	1745050000000000		0.61783	1715110000000000
0.65944	1743880000000000		0.61592	1768280000000000
0.66063	1743620000000000		0.61401	1827930000000000
0.66183	1742920000000000		0.61209	1840870000000000
0.66302	1742630000000000		0.61018	1757800000000000
0.66422	1742110000000000		0.60827	1644830000000000
0.66541	1741680000000000		0.60636	1572990000000000
0.66661	1740600000000000		0.60444	1582320000000000
0.6678	1740290000000000		0.60253	1664160000000000
0.669	1739580000000000		0.60062	1749730000000000
0.6702	1738850000000000		0.59871	1800120000000000
0.67139	1738560000000000		0.59679	1814900000000000
0.67259	1737700000000000		0.59488	1772920000000000
0.67378	1737650000000000		0.59297	1666730000000000
0.67498	1736740000000000		0.59105	1562700000000000
0.67617	1736440000000000		0.58914	1538200000000000
0.67737	1735680000000000		0.58723	1607630000000000
0.67856	1735180000000000		0.58532	1706970000000000
0.67976	1734680000000000		0.5834	1805720000000000
0.68096	1734320000000000		0.58149	1868490000000000
0.68215	1733580000000000		0.57958	1829920000000000
0.68335	1733020000000000		0.57766	1709740000000000
0.68454	1732240000000000		0.57575	1557420000000000
0.68574	1731690000000000		0.57384	1465200000000000
0.68693	1731160000000000		0.57193	1524780000000000
0.68813	1730600000000000		0.57001	1675930000000000
0.68932	1730050000000000		0.5681	1828240000000000
0.69052	1729250000000000		0.56619	1909940000000000
0.69171	1728610000000000		0.56427	1881860000000000
0.69291	1728090000000000		0.56236	1754940000000000
0.69411	1727930000000000		0.56045	1575410000000000
0.6953	1726970000000000		0.55854	1433160000000000
0.6965	1726460000000000		0.55662	1446650000000000
0.69769	1726290000000000		0.55471	1584690000000000
0.69889	1725730000000000		0.5528	1772840000000000
0.70008	1724780000000000		0.55089	1937010000000000
0.70128	1724460000000000		0.54897	1942270000000000
0.70247	1724130000000000		0.54706	1794840000000000
0.70367	1723500000000000		0.54515	1566100000000000
0.70487	1722700000000000		0.54323	1386560000000000
0.70606	1722170000000000		0.54132	1418050000000000
0.70726	1721870000000000		0.53941	1583080000000000
0.70845	1720780000000000		0.5375	1765450000000000
0.70965	1720380000000000		0.53558	1937860000000000
0.71084	1720190000000000		0.53367	1991090000000000
0.71204	1719860000000000		0.53176	1852560000000000
0.71323	1719180000000000		0.52984	1613440000000000
0.71443	1718560000000000		0.52793	1377310000000000
0.71562	1718160000000000		0.52602	1299140000000000
0.71682	1717460000000000		0.52411	1487010000000000
0.71802	1717080000000000		0.52219	1711670000000000
0.71921	1716550000000000		0.52028	1843540000000000
0.72041	1716100000000000		0.51837	1911120000000000
0.7216	1715560000000000		0.51645	1949100000000000
0.7228	1714920000000000		0.51454	1850370000000000
0.72399	1714450000000000		0.51263	1497650000000000
0.72519	1713800000000000		0.51072	1278810000000000
0.72638	1713940000000000		0.5088	1401640000000000
0.72758	1713220000000000		0.50689	1749000000000000
0.72878	1712620000000000		0.50498	2031920000000000
0.72997	1712160000000000		0.50307	1992360000000000
0.73117	1711810000000000		0.50115	1872610000000000
0.73236	1711160000000000		0.49924	1693540000000000
0.73356	1710930000000000		0.49733	1287710000000000
0.73475	1710690000000000		0.49541	607553000000000
0.73595	1709920000000000
0.73714	1709360000000000
0.73834	1709030000000000
0.73953	1708490000000000
0.74073	1708010000000000
0.74193	1707360000000000
0.74312	1706940000000000
0.74432	1706410000000000
0.74551	1705850000000000
0.74671	1705890000000000
0.7479	1705130000000000
0.7491	1704660000000000
0.75029	1704210000000000
0.75149	1703510000000000
0.75268	1703080000000000
0.75388	1702960000000000
0.75508	1702490000000000
0.75627	1701520000000000
0.75747	1701470000000000
0.75866	1701080000000000
0.75986	1700360000000000
0.76105	1699890000000000
0.76225	1699680000000000
0.76344	1699110000000000
0.76464	1698540000000000
0.76584	1698170000000000
0.76703	1698020000000000
0.76823	1697460000000000
0.76942	1696830000000000
0.77062	1696620000000000
0.77181	1695950000000000
0.77301	1696160000000000
0.7742	1695430000000000
0.7754	1694850000000000
0.77659	1694380000000000
0.77779	1694080000000000
0.77899	1693510000000000
0.78018	1692970000000000
0.78138	1692570000000000
0.78257	1692000000000000
0.78377	1692110000000000
0.78496	1691700000000000
0.78616	1690880000000000
0.78735	1690710000000000
0.78855	1690370000000000
0.78975	1689670000000000
0.79094	1689260000000000
0.79214	1688710000000000
0.79333	1687990000000000
0.79453	1687890000000000
0.79572	1687500000000000
0.79692	1687340000000000
0.79811	1686880000000000
0.79931	1686080000000000
0.8005	1686140000000000
0.8017	1685760000000000
0.8029	1685030000000000
0.80409	1684590000000000
0.80529	1684290000000000
0.80648	1683920000000000
0.80768	1683750000000000
0.80887	1682980000000000
0.81007	1682730000000000
0.81126	1682530000000000
0.81246	1682000000000000
0.81366	1681570000000000
0.81485	1681290000000000
0.81605	1680710000000000
0.81724	1680500000000000
0.81844	1680120000000000
0.81963	1679640000000000
0.82083	1679510000000000
0.82202	1679030000000000
0.82322	1678210000000000
0.82441	1677930000000000
0.82561	1677490000000000
0.82681	1677120000000000
0.828	1676980000000000
0.8292	1676610000000000
0.83039	1676170000000000
0.83159	1675690000000000
0.83278	1675380000000000
0.83398	1675020000000000
0.83517	1674420000000000
0.83637	1674330000000000
0.83757	1674230000000000
0.83876	1673830000000000
0.83996	1673390000000000
0.84115	1672710000000000
0.84235	1672370000000000
0.84354	1671990000000000
0.84474	1671650000000000
0.84593	1671270000000000
0.84713	1670980000000000
0.84832	1670720000000000
0.84952	1670050000000000
0.85072	1669810000000000
0.85191	1669820000000000
0.85311	1669360000000000
0.8543	1668760000000000
0.8555	1668460000000000
0.85669	1668450000000000
0.85789	1667880000000000
0.85908	1667660000000000
0.86028	1667150000000000
0.86148	1666630000000000
0.86267	1666500000000000
0.86387	1665810000000000
0.86506	1665710000000000
0.86626	1665280000000000
0.86745	1664940000000000
0.86865	1664630000000000
0.86984	1664100000000000
0.87104	1664120000000000
0.87223	1663780000000000
0.87343	1663400000000000
0.87463	1663220000000000
0.87582	1662660000000000
0.87702	1662100000000000
0.87821	1661900000000000
0.87941	1661870000000000
0.8806	1661210000000000
0.8818	1661020000000000
0.88299	1661010000000000
0.88419	1660650000000000
0.88539	1660380000000000
0.88658	1659920000000000
0.88778	1659710000000000
0.88897	1659510000000000
0.89017	1658880000000000
0.89136	1658780000000000
0.89256	1658410000000000
0.89375	1657770000000000
0.89495	1657500000000000
0.89614	1657110000000000
0.89734	1656930000000000
0.89854	1656360000000000
0.89973	1656270000000000
0.90093	1655920000000000
0.90212	1655660000000000
0.90332	1655420000000000
0.90451	1655000000000000
0.90571	1654910000000000
0.9069	1654620000000000
0.9081	1654030000000000
0.9093	1653700000000000
0.91049	1653490000000000
0.91169	1653240000000000
0.91288	1652980000000000
0.91408	1652580000000000
0.91527	1652150000000000
0.91647	1652080000000000
0.91766	1651660000000000
0.91886	1651370000000000
0.92005	1651130000000000
0.92125	1650970000000000
0.92245	1650400000000000
0.92364	1650120000000000
0.92484	1649970000000000
0.92603	1649530000000000
0.92723	1649280000000000
0.92842	1648990000000000
0.92962	1649030000000000
0.93081	1648570000000000
0.93201	1648140000000000
0.93321	1647840000000000
0.9344	1647380000000000
0.9356	1647070000000000
0.93679	1646930000000000
0.93799	1646820000000000
0.93918	1646320000000000
0.94038	1646030000000000
0.94157	1645880000000000
0.94277	1645560000000000
0.94396	1645240000000000
0.94516	1645030000000000
0.94636	1644780000000000
0.94755	1644470000000000
0.94875	1644140000000000
0.94994	1643770000000000
0.95114	1643610000000000
0.95233	1643130000000000
0.95353	1642800000000000
0.95472	1642650000000000
0.95592	1642670000000000
0.95711	1642390000000000
0.95831	1642060000000000
0.95951	1641590000000000
0.9607	1641510000000000
0.9619	1641080000000000
0.96309	1640870000000000
0.96429	1640670000000000
0.96548	1640450000000000
0.96668	1639950000000000
0.96787	1639750000000000
0.96907	1639310000000000
0.97027	1639040000000000
0.97146	1638870000000000
0.97266	1638700000000000
0.97385	1638440000000000
0.97505	1638180000000000
0.97624	1637750000000000
0.97744	1637400000000000
0.97863	1637250000000000
0.97983	1636960000000000
0.98102	1636580000000000
0.98222	1636390000000000
0.98342	1636080000000000
0.98461	1635760000000000
0.98581	1635700000000000
0.987	1635530000000000
0.9882	1635230000000000
0.98939	1635060000000000
0.99059	1634670000000000
0.99178	1634430000000000
0.99298	1634060000000000
0.99418	1634040000000000
0.99537	1633620000000000
0.99657	1633260000000000
0.99776	1633310000000000
0.99896	1632860000000000
1.00015	1632720000000000
1.00135	1632160000000000
1.00254	1632090000000000
1.00374	1631670000000000
1.00493	1631370000000000
1.00613	1630970000000000
1.00733	1631020000000000
1.00852	1630750000000000
1.00972	1630780000000000
1.01091	1630430000000000
1.01211	1630230000000000
1.0133	1629850000000000
1.0145	1629600000000000
1.01569	1629040000000000
1.01689	1628620000000000
1.01809	1628740000000000
1.01928	1628480000000000
1.02048	1628120000000000
1.02167	1627860000000000
1.02287	1627330000000000
1.02406	1627180000000000
1.02526	1627110000000000
1.02645	1626830000000000
1.02765	1626610000000000
1.02884	1626490000000000
1.03004	1625990000000000
1.03124	1625810000000000
1.03243	1625680000000000
1.03363	1625300000000000
1.03482	1625130000000000
1.03602	1624930000000000
1.03721	1624550000000000
1.03841	1624290000000000
1.0396	1624210000000000
1.0408	1623660000000000
1.042	1623510000000000
1.04319	1623150000000000
1.04439	1623060000000000
1.04558	1622520000000000
1.04678	1622330000000000
1.04797	1622130000000000
1.04917	1621760000000000
1.05036	1621390000000000
1.05156	1620950000000000
1.05275	1620580000000000
1.05395	1620360000000000
1.05515	1620190000000000
1.05634	1620050000000000
1.05754	1619720000000000
1.05873	1619590000000000
1.05993	1619450000000000
1.06112	1619220000000000
1.06232	1618910000000000
1.06351	1618450000000000
1.06471	1618220000000000
1.06591	1618030000000000
1.0671	1617860000000000
1.0683	1617670000000000
1.06949	1617280000000000
1.07069	1617140000000000
1.07188	1616930000000000
1.07308	1616820000000000
1.07427	1616340000000000
1.07547	1616020000000000
1.07666	1615690000000000
1.07786	1615840000000000
1.07906	1615610000000000
1.08025	1615480000000000
1.08145	1615310000000000
1.08264	1614970000000000
1.08384	1614660000000000
1.08503	1614520000000000
1.08623	1614420000000000
1.08742	1614360000000000
1.08862	1614100000000000
1.08982	1614020000000000
1.09101	1613960000000000
1.09221	1613660000000000
1.0934	1613550000000000
1.0946	1613240000000000
1.09579	1612850000000000
1.09699	1612930000000000
1.09818	1612630000000000
1.09938	1612750000000000
1.10057	1612080000000000
1.10177	1612070000000000
1.10297	1611550000000000
1.10416	1611440000000000
1.10536	1611570000000000
1.10655	1611230000000000
1.10775	1610940000000000
1.10894	1610790000000000
1.11014	1610800000000000
1.11133	1610440000000000
1.11253	1610130000000000
1.11373	1609970000000000
1.11492	1609800000000000
1.11612	1609620000000000
1.11731	1609610000000000
1.11851	1609380000000000
1.1197	1609010000000000
1.1209	1609160000000000
1.12209	1608720000000000
1.12329	1608620000000000
1.12448	1608170000000000
1.12568	1608210000000000
1.12688	1607840000000000
1.12807	1607790000000000
1.12927	1607600000000000
1.13046	1607410000000000
1.13166	1607220000000000
1.13285	1606880000000000
1.13405	1607180000000000
1.13524	1606950000000000
1.13644	1606560000000000
1.13764	1606220000000000
1.13883	1605870000000000
1.14003	1605740000000000
1.14122	1605580000000000
1.14242	1605160000000000
1.14361	1605170000000000
1.14481	1605230000000000
1.146	1605070000000000
1.1472	1604730000000000
1.14839	1604610000000000
1.14959	1604280000000000
1.15079	1603900000000000
1.15198	1603940000000000
1.15318	1603710000000000
1.15437	1603350000000000
1.15557	1603370000000000
1.15676	1602800000000000
1.15796	1602590000000000
1.15915	1602210000000000
1.16035	1602200000000000
1.16154	1602130000000000
1.16274	1601960000000000
1.16394	1601690000000000
1.16513	1601330000000000
1.16633	1600880000000000
1.16752	1601150000000000
1.16872	1600460000000000
1.16991	1600500000000000
1.17111	1599730000000000
1.1723	1599820000000000
1.1735	1599590000000000
1.1747	1599380000000000
1.17589	1599260000000000
1.17709	1598840000000000
1.17828	1599080000000000
1.17948	1598310000000000
1.18067	1598200000000000
1.18187	1598320000000000
1.18306	1598110000000000
1.18426	1597910000000000
1.18545	1597710000000000
1.18665	1597400000000000
1.18785	1597150000000000
1.18904	1596470000000000
1.19024	1596490000000000
1.19143	1596320000000000
1.19263	1596050000000000
1.19382	1595770000000000
1.19502	1595670000000000
1.19621	1595410000000000
1.19741	1594850000000000
1.19861	1595080000000000
1.1998	1594690000000000
1.201	1594290000000000
1.20219	1594250000000000
1.20339	1593920000000000
1.20458	1593890000000000
1.20578	1593550000000000
1.20697	1593160000000000
1.20817	1592860000000000
1.20936	1592860000000000
1.21056	1592760000000000
1.21176	1592390000000000
1.21295	1592300000000000
1.21415	1591810000000000
1.21534	1591670000000000
1.21654	1590970000000000
1.21773	1590800000000000
1.21893	1590870000000000
1.22012	1590970000000000
1.22132	1590750000000000
1.22252	1590420000000000
1.22371	1590010000000000
1.22491	1589670000000000
1.2261	1589270000000000
1.2273	1588920000000000
1.22849	1589260000000000
1.22969	1589030000000000
1.23088	1588290000000000
1.23208	1588330000000000
1.23327	1587710000000000
1.23447	1587760000000000
1.23567	1587310000000000
1.23686	1587260000000000
1.23806	1586920000000000
1.23925	1587040000000000
1.24045	1586180000000000
1.24164	1586320000000000
1.24284	1586030000000000
1.24403	1585810000000000
1.24523	1585550000000000
1.24643	1585330000000000
1.24762	1585190000000000
1.24882	1584890000000000
1.25001	1584420000000000
1.25121	1584330000000000
1.2524	1583850000000000
1.2536	1583400000000000
1.25479	1583070000000000
1.25599	1583200000000000
1.25718	1582510000000000
1.25838	1582210000000000
1.25958	1582800000000000
1.26077	1582290000000000
1.26197	1581650000000000
1.26316	1581250000000000
1.26436	1581560000000000
1.26555	1581060000000000
1.26675	1580200000000000
1.26794	1580290000000000
1.26914	1579930000000000
1.27033	1579250000000000
1.27153	1579470000000000
1.27273	1579350000000000
1.27392	1578910000000000
1.27512	1578080000000000
1.27631	1577720000000000
1.27751	1577310000000000
1.2787	1577360000000000
1.2799	1577070000000000
1.2811	1576740000000000
1.28229	1577070000000000
1.28349	1576170000000000
1.28468	1575510000000000
1.28588	1574890000000000
1.28707	1575190000000000
1.28827	1574700000000000
1.28946	1574380000000000
1.29066	1574480000000000
1.29185	1574310000000000
1.29305	1574090000000000
1.29425	1573710000000000
1.29544	1572590000000000
1.29664	1572390000000000
1.29783	1572350000000000
1.29903	1571620000000000
1.30022	1571720000000000
1.30142	1571730000000000
1.30261	1571330000000000
1.30381	1571060000000000
1.305	1571000000000000
1.3062	1570190000000000
1.3074	1569610000000000
1.30859	1569620000000000
1.30979	1569200000000000
1.31098	1568700000000000
1.31218	1568320000000000
1.31337	1568250000000000
1.31457	1567490000000000
1.31576	1567730000000000
1.31696	1567110000000000
1.31816	1566900000000000
1.31935	1566540000000000
1.32055	1566780000000000
1.32174	1566240000000000
1.32294	1565590000000000
1.32413	1565010000000000
1.32533	1565410000000000
1.32652	1565180000000000
1.32772	1564450000000000
1.32891	1563690000000000
1.33011	1563460000000000
1.33131	1564250000000000
1.3325	1563460000000000
1.3337	1562810000000000
1.33489	1561990000000000
1.33609	1562300000000000
1.33728	1561960000000000
1.33848	1561970000000000
1.33967	1561100000000000
1.34087	1560840000000000
1.34206	1560430000000000
1.34326	1560320000000000
1.34446	1559370000000000
1.34565	1558200000000000
1.34685	1558970000000000
1.34804	1558470000000000
1.34924	1558050000000000
1.35043	1558290000000000
1.35163	1558290000000000
1.35283	1558050000000000
1.35402	1556590000000000
1.35522	1555820000000000
1.35641	1556830000000000
1.35761	1556410000000000
1.3588	1556160000000000
1.36	1555440000000000
1.36119	1554810000000000
1.36239	1553860000000000
1.36358	1554020000000000
1.36478	1553560000000000
1.36597	1553280000000000
1.36717	1553180000000000
1.36837	1553280000000000
1.36956	1552910000000000
1.37076	1552760000000000
1.37195	1551990000000000
1.37315	1551510000000000
1.37434	1550450000000000
1.37554	1550690000000000
1.37673	1549630000000000
1.37793	1549690000000000
1.37913	1549210000000000
1.38032	1548040000000000
1.38152	1548030000000000
1.38271	1548380000000000
1.38391	1547700000000000
1.3851	1548010000000000
1.3863	1547340000000000
1.38749	1546570000000000
1.38869	1545080000000000
1.38989	1545610000000000
1.39108	1545350000000000
1.39228	1545760000000000
1.39347	1544530000000000
1.39467	1544680000000000
1.39586	1543210000000000
1.39706	1542920000000000
1.39825	1543200000000000
1.39945	1542090000000000
1.40064	1541420000000000
1.40184	1542380000000000
1.40303	1540030000000000
1.40423	1539290000000000
1.40543	1539250000000000
1.40662	1539400000000000
1.40782	1538560000000000
1.40901	1538780000000000
1.41021	1537840000000000
1.4114	1537290000000000
1.4126	1536550000000000
1.41379	1536920000000000
1.41499	1535990000000000
1.41619	1534870000000000
1.41738	1534730000000000
1.41858	1534590000000000
1.41977	1534210000000000
1.42097	1534320000000000
1.42216	1534510000000000
1.42336	1533600000000000
1.42455	1532450000000000
1.42575	1531940000000000
1.42695	1531120000000000
1.42814	1531070000000000
1.42934	1531260000000000
1.43053	1530320000000000
1.43173	1529410000000000
1.43292	1528970000000000
1.43412	1527160000000000
1.43531	1527010000000000
1.43651	1527610000000000
1.4377	1526580000000000
1.4389	1526340000000000
1.4401	1526290000000000
1.44129	1526480000000000
1.44249	1524420000000000
1.44368	1523490000000000
1.44488	1523390000000000
1.44607	1522470000000000
1.44727	1522280000000000
1.44846	1523170000000000
1.44966	1521070000000000
1.45086	1519240000000000
1.45205	1520020000000000
1.45325	1518910000000000
1.45444	1518340000000000
1.45564	1517500000000000
1.45683	1516690000000000
1.45803	1516340000000000
1.45922	1515550000000000
1.46042	1514540000000000
1.46161	1514790000000000
1.46281	1514090000000000
1.46401	1512280000000000
1.4652	1512870000000000
1.4664	1512400000000000
1.46759	1512750000000000
1.46879	1510620000000000
1.46998	1510850000000000
1.47118	1510020000000000
1.47237	1509860000000000
1.47357	1509650000000000
1.47476	1508600000000000
1.47596	1507350000000000
1.47716	1508080000000000
1.47835	1506400000000000
1.47955	1505510000000000
1.48074	1504460000000000
1.48194	1504580000000000
1.48313	1503830000000000
1.48433	1503600000000000
1.48552	1503620000000000
1.48672	1502820000000000
1.48792	1501860000000000
1.48911	1499790000000000
1.49031	1498660000000000
1.4915	1499870000000000
1.4927	1499870000000000
1.49389	1499340000000000
1.49509	1498530000000000
1.49628	1495590000000000
1.49748	1495090000000000
1.49868	1495930000000000
1.49987	1494720000000000
1.50107	1493870000000000
1.50226	1492620000000000
1.50346	1492090000000000
1.50465	1491560000000000
1.50585	1491990000000000
1.50704	1489580000000000
1.50824	1488270000000000
1.50943	1488710000000000
1.51063	1486220000000000
1.51183	1486030000000000
1.51302	1486250000000000
1.51422	1483670000000000
1.51541	1483380000000000
1.51661	1482120000000000
1.5178	1480590000000000
1.519	1480070000000000
1.52019	1479800000000000
1.52139	1479840000000000
1.52259	1478220000000000
1.52378	1477940000000000
1.52498	1476620000000000
1.52617	1475030000000000
1.52737	1474260000000000
1.52856	1473540000000000
1.52976	1473240000000000
1.53095	1472670000000000
1.53215	1471070000000000
1.53334	1469530000000000
1.53454	1468710000000000
1.53574	1467760000000000
1.53693	1466760000000000
1.53813	1466120000000000
1.53932	1465830000000000
1.54052	1465840000000000
1.54171	1463690000000000
1.54291	1462550000000000
1.5441	1462360000000000
1.5453	1461730000000000
1.54649	1460610000000000
1.54769	1458890000000000
1.54889	1458770000000000
1.55008	1456800000000000
1.55128	1456420000000000
1.55247	1455890000000000
1.55367	1454930000000000
1.55486	1454140000000000
1.55606	1453440000000000
1.55725	1452440000000000
1.55845	1451390000000000
1.55965	1450400000000000
1.56084	1449200000000000
1.56204	1448690000000000
1.56323	1448090000000000
1.56443	1447250000000000
1.56562	1446370000000000
1.56682	1445240000000000
1.56801	1444100000000000
1.56921	1443380000000000
1.5704	1442180000000000
1.5716	1441670000000000
1.5728	1440520000000000
1.57399	1439540000000000
1.57519	1438670000000000
1.57638	1437650000000000
1.57758	1436680000000000
1.57877	1435640000000000
1.57997	1434790000000000
1.58116	1434480000000000
1.58236	1433590000000000
1.58356	1432430000000000
1.58475	1431930000000000
1.58595	1430730000000000
1.58714	1429860000000000
1.58834	1428870000000000
1.58953	1428150000000000
1.59073	1427200000000000
1.59192	1426150000000000
1.59312	1425030000000000
1.59432	1424320000000000
1.59551	1423310000000000
1.59671	1422450000000000
1.5979	1421740000000000
1.5991	1421030000000000
1.60029	1420000000000000
1.60149	1419200000000000
1.60268	1418240000000000
1.60388	1417120000000000
1.60507	1416050000000000
[truncated: 3,010 more rows]
