# Supplementary material for: Interplay between disorder and electronic correlations in compositionally complex alloys
Source: Nat Commun. 2024 Sep 12;15:7983. doi: 10.1038/s41467-024-52349-8 (PMC11393320; doi:10.1038/s41467-024-52349-8)
Supplement: Supplementary file 3 — Source Data [file 41467_2024_52349_MOESM3_ESM.zip › Source Data F3b - optical conductivity real part.xlsx]

## Sheet: Subfigure (b) - Re sigma
Experiment 1			Experiment 2			LDA+DMFT			LDA
E (eV)	sigma (1/s)		E (eV)	sigma (1/s)		E (eV)	sigma (1/s)		E (eV)	sigma (1/s)
7.19689e-05	1.07574e+16		5.16613	-2689810000000000		--	--		0	7287560000000000
0.000119948	1.00137e+16		5.14874	-2502230000000000		0	6612620000000000		0.00801	7287470000000000
0.000179922	9625790000000000		5.13146	-2664500000000000		0.00801	6615110000000000		0.01602	7285740000000000
0.000359845	8905360000000000		5.11431	-3357350000000000		0.01602	6617670000000000		0.02402	7282880000000000
0.000599741	8702000000000000		5.09726	-4345430000000000		0.02402	6620980000000000		0.03203	7280090000000000
0.0012	8699480000000000		5.08033	-3543880000000000		0.03203	6626860000000000		0.04004	7276440000000000
0.0036	8009430000000000		5.06351	-4410570000000000		0.04004	6633940000000000		0.04805	7270940000000000
0.00514	8051730000000000		5.0468	-4804740000000000		0.04805	6640270000000000		0.05606	7264030000000000
0.009	7855340000000000		5.03021	-6288890000000000		0.05606	6644580000000000		0.06406	7258950000000000
0.01799	7352200000000000		5.01372	-5353880000000000		0.06406	6648560000000000		0.07207	7259120000000000
0.01894	7377100000000000		4.99734	-7138300000000000		0.07207	6655030000000000		0.08008	7262670000000000
0.01999	7342570000000000		4.98106	-8048660000000000		0.08008	6661920000000000		0.08809	7265610000000000
0.02117	7305260000000000		4.96489	-7664660000000000		0.08809	6666160000000000		0.0961	7263570000000000
0.02249	7264730000000000		4.94883	-8842130000000000		0.0961	6666050000000000		0.1041	7256000000000000
0.02399	7220440000000000		4.93287	-4831270000000000		0.1041	6662160000000000		0.11211	7246630000000000
0.0257	7171860000000000		4.91701	-7987170000000000		0.11211	6658740000000000		0.12012	7234870000000000
0.02768	7118100000000000		4.90125	-600816000000000		0.12012	6657180000000000		0.12813	7218760000000000
0.02999	7058060000000000		4.8856	-6592540000000000		0.12813	6654590000000000		0.13614	7198500000000000
0.03271	6988840000000000		4.87004	-6181400000000000		0.13614	6650190000000000		0.14414	7173910000000000
0.03427	6951690000000000		4.85458	-6112910000000000		0.14414	6643770000000000		0.15215	7144510000000000
0.03598	6910490000000000		4.83922	66179200000000		0.15215	6634180000000000		0.16016	7111600000000000
0.0361	6910870000000000		4.82396	-8913430000000000		0.16016	6622720000000000		0.16817	7077080000000000
0.03622	6904310000000000		4.80879	-6767960000000000		0.16817	6611950000000000		0.17618	7043640000000000
0.03634	6901570000000000		4.79372	-2021550000000000		0.17618	6602120000000000		0.18418	7012310000000000
0.03646	6903080000000000		4.77874	-7164430000000000		0.18418	6591300000000000		0.19219	6981580000000000
0.03658	6903370000000000		4.76386	-5737840000000000		0.19219	6577140000000000		0.2002	6950090000000000
0.0367	6891700000000000		4.74907	-2188990000000000		0.2002	6558170000000000		0.20821	6918500000000000
0.03682	6882510000000000		4.73437	5766970000000000		0.20821	6537700000000000		0.21622	6890630000000000
0.03694	6880360000000000		4.71976	5265760000000000		0.21622	6518740000000000		0.22422	6869540000000000
0.03706	6876810000000000		4.70524	4460730000000000		0.22422	6502520000000000		0.23223	6850530000000000
0.03718	6871690000000000		4.69081	7008720000000000		0.23223	6486960000000000		0.24024	6829050000000000
0.0373	6868870000000000		4.67647	4329320000000000		0.24024	6470080000000000		0.24825	6805070000000000
0.03742	6866120000000000		4.66221	8067610000000000		0.24825	6455250000000000		0.25626	6779230000000000
0.03754	6860910000000000		4.64804	8321460000000000		0.25626	6445730000000000		0.26426	6751870000000000
0.03766	6853170000000000		4.63396	8420420000000000		0.26426	6439960000000000		0.27227	6722990000000000
0.03778	6851440000000000		4.61996	7759170000000000		0.27227	6434020000000000		0.28028	6692030000000000
0.0379	6856630000000000		4.60605	7960080000000000		0.28028	6424160000000000		0.28829	6662550000000000
0.03802	6854920000000000		4.59222	8370500000000000		0.28829	6412070000000000		0.2963	6636720000000000
0.03814	6847400000000000		4.57847	7409040000000000		0.2963	6401170000000000		0.3043	6612240000000000
0.03826	6844010000000000		4.56481	6410090000000000		0.3043	6392000000000000		0.31231	6588260000000000
0.03838	6842070000000000		4.55123	7176580000000000		0.31231	6384480000000000		0.32032	6566330000000000
0.0385	6836030000000000		4.53772	7123930000000000		0.32032	6379260000000000		0.32833	6548100000000000
0.03861	6829330000000000		4.52432	5834920000000000		0.32833	6373080000000000		0.33634	6534200000000000
0.03873	6827410000000000		4.51099	6318340000000000		0.33634	6360120000000000		0.34434	6520560000000000
0.03885	6833240000000000		4.49774	5945070000000000		0.34434	6340050000000000		0.35235	6504220000000000
0.03897	6838570000000000		4.48456	6696290000000000		0.35235	6318730000000000		0.36036	6486650000000000
0.03909	6833250000000000		4.47147	5982350000000000		0.36036	6303500000000000		0.36837	6469590000000000
0.03921	6824890000000000		4.45845	5798960000000000		0.36837	6295870000000000		0.37638	6452850000000000
0.03933	6822020000000000		4.44551	5140650000000000		0.37638	6289320000000000		0.38438	6434110000000000
0.03945	6826760000000000		4.43264	5078020000000000		0.38438	6280110000000000		0.39239	6411480000000000
0.03957	6832050000000000		4.41984	5131670000000000		0.39239	6268790000000000		0.4004	6388780000000000
0.03969	6825440000000000		4.40712	5305270000000000		0.4004	6259420000000000		0.40841	6369220000000000
0.03981	6815190000000000		4.39447	4579740000000000		0.40841	6253300000000000		0.41642	6351780000000000
0.03993	6811770000000000		4.3819	4336790000000000		0.41642	6246650000000000		0.42442	6335250000000000
0.04005	6812260000000000		4.3694	4135410000000000		0.42442	6237150000000000		0.43243	6320610000000000
0.04017	6814860000000000		4.35696	4728460000000000		0.43243	6227310000000000		0.44044	6309550000000000
0.04029	6818380000000000		4.3446	3990250000000000		0.44044	6221100000000000		0.44845	6303200000000000
0.04041	6822530000000000		4.33231	4137570000000000		0.44845	6220150000000000		0.45646	6298570000000000
0.04053	6815940000000000		4.32009	4055710000000000		0.45646	6220430000000000		0.46446	6293360000000000
0.04065	6797230000000000		4.30793	3891660000000000		0.46446	6218370000000000		0.47247	6288770000000000
0.04077	6779000000000000		4.29585	4112230000000000		0.47247	6213360000000000		0.48048	6284580000000000
0.04089	6769830000000000		4.28383	3980780000000000		0.48048	6204250000000000		0.48849	6279640000000000
0.04101	6769170000000000		4.27188	3663520000000000		0.48849	6190160000000000		0.4965	6271800000000000
0.04113	6771730000000000		4.25999	3770930000000000		0.4965	6174040000000000		0.5045	6259180000000000
0.04124	6775850000000000		4.24818	3676340000000000		0.5045	6162410000000000		0.51251	6244670000000000
0.04136	6775070000000000		4.23642	3691420000000000		0.51251	6159870000000000		0.52052	6230990000000000
0.04148	6767600000000000		4.22473	3582560000000000		0.52052	6161870000000000		0.52853	6218680000000000
0.0416	6757710000000000		4.21311	3495440000000000		0.52853	6160070000000000		0.53654	6207070000000000
0.04172	6755450000000000		4.20155	3451670000000000		0.53654	6152040000000000		0.54454	6196620000000000
0.04184	6761090000000000		4.19005	3364260000000000		0.54454	6141390000000000		0.55255	6188760000000000
0.04196	6768980000000000		4.17862	3508690000000000		0.55255	6132480000000000		0.56056	6183950000000000
0.04208	6770250000000000		4.16725	3456330000000000		0.56056	6126550000000000		0.56857	6181420000000000
0.0422	6760970000000000		4.15594	3411380000000000		0.56857	6120090000000000		0.57658	6180650000000000
0.04232	6747280000000000		4.14469	3397180000000000		0.57658	6113960000000000		0.58458	6182730000000000
0.04244	6744260000000000		4.1335	3457980000000000		0.58458	6112410000000000		0.59259	6187120000000000
0.04256	6747330000000000		4.12237	3310410000000000		0.59259	6113300000000000		0.6006	6190740000000000
0.04268	6746470000000000		4.1113	3297610000000000		0.6006	6113350000000000		0.60861	6190190000000000
0.0428	6744010000000000		4.10029	3247220000000000		0.60861	6112030000000000		0.61662	6184540000000000
0.04292	6746050000000000		4.08934	3317150000000000		0.61662	6107090000000000		0.62462	6177350000000000
0.04304	6746650000000000		4.07845	3139740000000000		0.62462	6098610000000000		0.63263	6171400000000000
0.04316	6743570000000000		4.06762	3168850000000000		0.63263	6089670000000000		0.64064	6165990000000000
0.04328	6736600000000000		4.05684	3238850000000000		0.64064	6080470000000000		0.64865	6160820000000000
0.0434	6736920000000000		4.04612	3276340000000000		0.64865	6071580000000000		0.65666	6156320000000000
0.04352	6740100000000000		4.03546	3148820000000000		0.65666	6066190000000000		0.66466	6152800000000000
0.04364	6736830000000000		4.02485	3183130000000000		0.66466	6065780000000000		0.67267	6149770000000000
0.04376	6725800000000000		4.0143	3238350000000000		0.67267	6069110000000000		0.68068	6146790000000000
0.04387	6713800000000000		4.0038	3174080000000000		0.68068	6069740000000000		0.68869	6145470000000000
0.04399	6706100000000000		3.99336	3138010000000000		0.68869	6065360000000000		0.6967	6146260000000000
0.04411	6706650000000000		3.98298	3128150000000000		0.6967	6057660000000000		0.7047	6149430000000000
0.04423	6711520000000000		3.97264	3137910000000000		0.7047	6047870000000000		0.71271	6154050000000000
0.04435	6713650000000000		3.96236	3149500000000000		0.71271	6038460000000000		0.72072	6157430000000000
0.04447	6714200000000000		3.95214	3076520000000000		0.72072	6031000000000000		0.72873	6158230000000000
0.04459	6718390000000000		3.94196	3122570000000000		0.72873	6026650000000000		0.73674	6157010000000000
0.04471	6718350000000000		3.93184	3094020000000000		0.73674	6027570000000000		0.74474	6155570000000000
0.04483	6711690000000000		3.92177	3071800000000000		0.74474	6029090000000000		0.75275	6155620000000000
0.04495	6700740000000000		3.91175	3093800000000000		0.75275	6025640000000000		0.76076	6156620000000000
0.04507	6695520000000000		3.90178	3024970000000000		0.76076	6019210000000000		0.76877	6157760000000000
0.04519	6696700000000000		3.89187	3061450000000000		0.76877	6014550000000000		0.77678	6159290000000000
0.04531	6703770000000000		3.882	3088100000000000		0.77678	6010630000000000		0.78478	6160970000000000
0.04543	6710050000000000		3.87218	3009220000000000		0.78478	6004850000000000		0.79279	6159790000000000
0.04555	6703480000000000		3.86242	3033400000000000		0.79279	5997020000000000		0.8008	6154370000000000
0.04567	6680840000000000		3.8527	3088270000000000		0.8008	5988390000000000		0.80881	6147490000000000
0.04579	6665240000000000		3.84303	3056710000000000		0.80881	5981880000000000		0.81682	6142250000000000
0.04591	6672570000000000		3.83341	3046800000000000		0.81682	5977980000000000		0.82482	6140750000000000
0.04603	6687700000000000		3.82384	3088590000000000		0.82482	5976050000000000		0.83283	6143550000000000
0.04615	6691960000000000		3.81431	3031330000000000		0.83283	5975070000000000		0.84084	6149450000000000
0.04627	6685070000000000		3.80485	3068840000000000		0.84084	5971220000000000		0.84885	6156780000000000
0.04639	6675580000000000		3.79544	3073370000000000		0.84885	5964070000000000		0.85686	6162900000000000
0.0465	6667030000000000		3.78607	3063140000000000		0.85686	5955920000000000		0.86486	6166650000000000
0.04662	6663470000000000		3.77675	3016380000000000		0.86486	5948810000000000		0.87287	6170060000000000
0.04674	6667940000000000		3.76747	3070340000000000		0.87287	5944200000000000		0.88088	6175560000000000
0.04686	6681860000000000		3.75824	3077660000000000		0.88088	5941920000000000		0.88889	6181690000000000
0.04698	6695000000000000		3.74905	2982150000000000		0.88889	5941850000000000		0.8969	6185870000000000
0.0471	6692080000000000		3.73991	3019000000000000		0.8969	5941470000000000		0.9049	6187340000000000
0.04722	6672630000000000		3.73082	3028480000000000		0.9049	5936550000000000		0.91291	6185280000000000
0.04734	6645270000000000		3.72176	3034240000000000		0.91291	5929050000000000		0.92092	6177660000000000
0.04746	6625290000000000		3.71276	3001690000000000		0.92092	5922290000000000		0.92893	6166360000000000
0.04758	6622560000000000		3.70379	3029100000000000		0.92893	5915770000000000		0.93694	6156570000000000
0.0477	6634670000000000		3.69487	3053230000000000		0.93694	5906600000000000		0.94494	6152130000000000
0.04782	6645690000000000		3.68599	3074360000000000		0.94494	5895310000000000		0.95295	6153560000000000
0.04794	6648900000000000		3.67716	3058960000000000		0.95295	5885010000000000		0.96096	6159770000000000
0.04806	6644490000000000		3.66836	3045490000000000		0.96096	5876320000000000		0.96897	6169190000000000
0.04818	6637950000000000		3.65961	3097100000000000		0.96897	5869760000000000		0.97698	6178750000000000
0.0483	6635660000000000		3.6509	3070450000000000		0.97698	5866410000000000		0.98498	6186500000000000
0.04842	6643080000000000		3.64223	3097170000000000		0.98498	5864890000000000		0.99299	6191600000000000
0.04854	6649080000000000		3.6336	3037150000000000		0.99299	5861430000000000		1.001	6193940000000000
0.04866	6645910000000000		3.62502	3051480000000000		1.001	5854860000000000		1.00901	6195050000000000
0.04878	6644460000000000		3.61647	3069090000000000		1.00901	5846080000000000		1.01702	6196000000000000
0.0489	6641280000000000		3.60796	3065660000000000		1.01702	5838890000000000		1.02503	6196810000000000
0.04902	6631040000000000		3.5995	3044520000000000		1.02503	5834770000000000		1.03303	6197040000000000
0.04913	6627840000000000		3.59107	3073940000000000		1.03303	5831260000000000		1.04104	6193750000000000
0.04925	6638720000000000		3.58268	3084550000000000		1.04104	5826560000000000		1.04905	6185940000000000
0.04937	6647670000000000		3.57433	3062030000000000		1.04905	5821040000000000		1.05706	6177950000000000
0.04949	6641040000000000		3.56602	3065380000000000		1.05706	5814150000000000		1.06507	6173940000000000
0.04961	6624350000000000		3.55775	3078910000000000		1.06507	5806710000000000		1.07307	6174600000000000
0.04973	6612550000000000		3.54952	3088410000000000		1.07307	5800550000000000		1.08108	6179080000000000
0.04985	6607630000000000		3.54133	3077530000000000		1.08108	5794360000000000		1.08909	6187050000000000
0.04997	6608130000000000		3.53317	3070280000000000		1.08909	5786400000000000		1.0971	6197700000000000
0.05009	6611770000000000		3.52505	3102860000000000		1.0971	5777580000000000		1.10511	6207890000000000
0.05021	6617710000000000		3.51697	3099240000000000		1.10511	5768010000000000		1.11311	6213650000000000
0.05033	6629790000000000		3.50892	3099650000000000		1.11311	5757800000000000		1.12112	6213740000000000
0.05045	6635520000000000		3.50091	3103780000000000		1.12112	5748290000000000		1.12913	6209670000000000
0.05057	6620400000000000		3.49294	3114840000000000		1.12913	5741660000000000		1.13714	6203720000000000
0.05069	6605980000000000		3.48501	3077610000000000		1.13714	5737040000000000		1.14515	6198510000000000
0.05081	6603900000000000		3.47711	3101020000000000		1.14515	5729960000000000		1.15315	6194810000000000
0.05093	6598040000000000		3.46924	3114440000000000		1.15315	5719220000000000		1.16116	6191540000000000
0.05105	6587410000000000		3.46141	3108520000000000		1.16116	5707800000000000		1.16917	6187520000000000
0.05117	6588160000000000		3.45362	3120790000000000		1.16917	5697360000000000		1.17718	6182960000000000
0.05129	6592280000000000		3.44586	3141100000000000		1.17718	5688940000000000		1.18519	6179190000000000
0.05141	6590260000000000		3.43814	3111790000000000		1.18519	5679820000000000		1.19319	6177690000000000
0.05153	6588900000000000		3.43045	3132360000000000		1.19319	5669970000000000		1.2012	6178980000000000
0.05165	6588140000000000		3.42279	3149620000000000		1.2012	5662170000000000		1.20921	6184210000000000
0.05177	6586330000000000		3.41517	3138390000000000		1.20921	5656670000000000		1.21722	6193200000000000
0.05188	6586250000000000		3.40759	3167670000000000		1.21722	5652520000000000		1.22523	6202350000000000
0.052	6588280000000000		3.40003	3149710000000000		1.22523	5648000000000000		1.23323	6208490000000000
0.05212	6593820000000000		3.39251	3163600000000000		1.23323	5642420000000000		1.24124	6210680000000000
0.05224	6593680000000000		3.38503	3155970000000000		1.24124	5637690000000000		1.24925	6209220000000000
0.05236	6587080000000000		3.37757	3181840000000000		1.24925	5633750000000000		1.25726	6204440000000000
0.05248	6587020000000000		3.37015	3147500000000000		1.25726	5628050000000000		1.26527	6197140000000000
0.0526	6599460000000000		3.36276	3165030000000000		1.26527	5619330000000000		1.27327	6189250000000000
0.05272	6607350000000000		3.35541	3157870000000000		1.27327	5608410000000000		1.28128	6182290000000000
0.05284	6601110000000000		3.34809	3171300000000000		1.28128	5596770000000000		1.28929	6177430000000000
0.05296	6595110000000000		3.34079	3161340000000000		1.28929	5585520000000000		1.2973	6176220000000000
0.05308	6601970000000000		3.33353	3199010000000000		1.2973	5573920000000000		1.30531	6177270000000000
0.0532	6610520000000000		3.3263	3171000000000000		1.30531	5560880000000000		1.31331	6178130000000000
0.05332	6604910000000000		3.31911	3193700000000000		1.31331	5547920000000000		1.32132	6177720000000000
0.05344	6584960000000000		3.31194	3182320000000000		1.32132	5535940000000000		1.32933	6176100000000000
0.05356	6572260000000000		3.3048	3198220000000000		1.32933	5523720000000000		1.33734	6174800000000000
0.05368	6577250000000000		3.2977	3211760000000000		1.33734	5511630000000000		1.34535	6174350000000000
0.0538	6583850000000000		3.29063	3198700000000000		1.34535	5500340000000000		1.35335	6173540000000000
0.05392	6577600000000000		3.2836	3208850000000000		1.35335	5491390000000000		1.36136	6170910000000000
0.05404	6563490000000000		3.2766	3215140000000000		1.36136	5484190000000000		1.36937	6166320000000000
0.05416	6556590000000000		3.26963	3222300000000000		1.36937	5477160000000000		1.37738	6160190000000000
0.05428	6567400000000000		3.26269	3227650000000000		1.37738	5469910000000000		1.38539	6152970000000000
0.0544	6583390000000000		3.25578	3226370000000000		1.38539	5462470000000000		1.39339	6145430000000000
0.05451	6587430000000000		3.2489	3231220000000000		1.39339	5455930000000000		1.4014	6138030000000000
0.05463	6582850000000000		3.24204	3234180000000000		1.4014	5450320000000000		1.40941	6131950000000000
0.05475	6578240000000000		3.23522	3222620000000000		1.40941	5442200000000000		1.41742	6129350000000000
0.05487	6578560000000000		3.22843	3235520000000000		1.41742	5432500000000000		1.42543	6131340000000000
0.05499	6584710000000000		3.22166	3235680000000000		1.42543	5424960000000000		1.43343	6136960000000000
0.05511	6592550000000000		3.21492	3249000000000000		1.43343	5419530000000000		1.44144	6143710000000000
0.05523	6594190000000000		3.20821	3260150000000000		1.44144	5414330000000000		1.44945	6149280000000000
0.05535	6590750000000000		3.20153	3256990000000000		1.44945	5407170000000000		1.45746	6150470000000000
0.05547	6592670000000000		3.19488	3272710000000000		1.45746	5396070000000000		1.46547	6145300000000000
0.05559	6605390000000000		3.18825	3267460000000000		1.46547	5381110000000000		1.47347	6136570000000000
0.05571	6615600000000000		3.18165	3270410000000000		1.47347	5364240000000000		1.48148	6127870000000000
0.05583	6602590000000000		3.17508	3270420000000000		1.48148	5348540000000000		1.48949	6120220000000000
0.05595	6573460000000000		3.16854	3283230000000000		1.48949	5336700000000000		1.4975	6112810000000000
0.05607	6552960000000000		3.16202	3284070000000000		1.4975	5328690000000000		1.50551	6103470000000000
0.05619	6555280000000000		3.15553	3291250000000000		1.50551	5321390000000000		1.51351	6091270000000000
0.05631	6574420000000000		3.14906	3298090000000000		1.51351	5311970000000000		1.52152	6077840000000000
0.05643	6597570000000000		3.14262	3301150000000000		1.52152	5300360000000000		1.52953	6065660000000000
0.05655	6611570000000000		3.13621	3299040000000000		1.52953	5288010000000000		1.53754	6056280000000000
0.05667	6605350000000000		3.12983	3309050000000000		1.53754	5276550000000000		1.54555	6049810000000000
0.05679	6587880000000000		3.12347	3300570000000000		1.54555	5266720000000000		1.55355	6045910000000000
0.05691	6577510000000000		3.11713	3317370000000000		1.55355	5256670000000000		1.56156	6045600000000000
0.05703	6576570000000000		3.11083	3320480000000000		1.56156	5245090000000000		1.56957	6048840000000000
0.05714	6570500000000000		3.10454	3334840000000000		1.56957	5232350000000000		1.57758	6053290000000000
0.05726	6561450000000000		3.09829	3321630000000000		1.57758	5221580000000000		1.58559	6055370000000000
0.05738	6561280000000000		3.09205	3338950000000000		1.58559	5212430000000000		1.59359	6053100000000000
0.0575	6556790000000000		3.08585	3343650000000000		1.59359	5202130000000000		1.6016	6046640000000000
0.05762	6546630000000000		3.07966	3342720000000000		1.6016	5191490000000000		1.60961	6037680000000000
0.05774	6544010000000000		3.07351	3357880000000000		1.60961	5182920000000000		1.61762	6027850000000000
0.05786	6539980000000000		3.06737	3356380000000000		1.61762	5177240000000000		1.62563	6018840000000000
0.05798	6519240000000000		3.06126	3360750000000000		1.62563	5174330000000000		1.63363	6011250000000000
0.0581	6494420000000000		3.05518	3354970000000000		1.63363	5172560000000000		1.64164	6003140000000000
0.05822	6489500000000000		3.04912	3362210000000000		1.64164	5168430000000000		1.64965	5992350000000000
0.05834	6499350000000000		3.04308	3381020000000000		1.64965	5159150000000000		1.65766	5979880000000000
0.05846	6506650000000000		3.03707	3382160000000000		1.65766	5145100000000000		1.66567	5968910000000000
0.05858	6508640000000000		3.03108	3377600000000000		1.66567	5129170000000000		1.67367	5961330000000000
0.0587	6502440000000000		3.02512	3395560000000000		1.67367	5114420000000000		1.68168	5956500000000000
0.05882	6488130000000000		3.01918	3397380000000000		1.68168	5103580000000000		1.68969	5952920000000000
0.05894	6478780000000000		3.01326	3400310000000000		1.68969	5094970000000000		1.6977	5949680000000000
0.05906	6484190000000000		3.00736	3402680000000000		1.6977	5085330000000000		1.70571	5946400000000000
0.05918	6497360000000000		3.00149	3409190000000000		1.70571	5073460000000000		1.71371	5942630000000000
0.0593	6504530000000000		2.99564	3414200000000000		1.71371	5059650000000000		1.72172	5937300000000000
0.05942	6505450000000000		2.98982	3414760000000000		1.72172	5045630000000000		1.72973	5928970000000000
0.05954	6508390000000000		2.98401	3418880000000000		1.72973	5032430000000000		1.73774	5917640000000000
0.05966	6501890000000000		2.97823	3437800000000000		1.73774	5019260000000000		1.74575	5904200000000000
0.05977	6481860000000000		2.97247	3435370000000000		1.74575	5003840000000000		1.75375	5889720000000000
0.05989	6472300000000000		2.96673	3447880000000000		1.75375	4987580000000000		1.76176	5875070000000000
0.06001	6475580000000000		2.96102	3451430000000000		1.76176	4974330000000000		1.76977	5861060000000000
0.06013	6469780000000000		2.95533	3453750000000000		1.76977	4964490000000000		1.77778	5848590000000000
0.06025	6455890000000000		2.94966	3454440000000000		1.77778	4956490000000000		1.78579	5838560000000000
0.06037	6446920000000000		2.94401	3468330000000000		1.78579	4949850000000000		1.79379	5831480000000000
0.06049	6433780000000000		2.93838	3468930000000000		1.79379	4944230000000000		1.8018	5826780000000000
0.06061	6419610000000000		2.93277	3478940000000000		1.8018	4939270000000000		1.80981	5823650000000000
0.06073	6423920000000000		2.92719	3486930000000000		1.80981	4936090000000000		1.81782	5821600000000000
0.06085	6438860000000000		2.92163	3484920000000000		1.81782	4933680000000000		1.82583	5819820000000000
0.06097	6440900000000000		2.91608	3482910000000000		1.82583	4929860000000000		1.83383	5816140000000000
0.06109	6434700000000000		2.91056	3490880000000000		1.83383	4922630000000000		1.84184	5809630000000000
0.06121	6434660000000000		2.90506	3503860000000000		1.84184	4911030000000000		1.84985	5801580000000000
0.06133	6432250000000000		2.89958	3511570000000000		1.84985	4895940000000000		1.85786	5793470000000000
0.06145	6419470000000000		2.89412	3509230000000000		1.85786	4880750000000000		1.86587	5784890000000000
0.06157	6406100000000000		2.8887	3525470000000000		1.86587	4867990000000000		1.87387	5774080000000000
0.06169	6399360000000000		2.88329	3519800000000000		1.87387	4857760000000000		1.88188	5760300000000000
0.06181	6401260000000000		2.87791	3533310000000000		1.88188	4848800000000000		1.88989	5744800000000000
0.06193	6413920000000000		2.87254	3533320000000000		1.88989	4838830000000000		1.8979	5729280000000000
0.06205	6425770000000000		2.8672	3545690000000000		1.8979	4826350000000000		1.90591	5713970000000000
0.06217	6421410000000000		2.86187	3548720000000000		1.90591	4811740000000000		1.91391	5698990000000000
0.06229	6411370000000000		2.85657	3542350000000000		1.91391	4796510000000000		1.92192	5685870000000000
0.0624	6414530000000000		2.85128	3560880000000000		1.92192	4782080000000000		1.92993	5676460000000000
0.06252	6420420000000000		2.84602	3558880000000000		1.92993	4768890000000000		1.93794	5670830000000000
0.06264	6415500000000000		2.84077	3578870000000000		1.93794	4757000000000000		1.94595	5667300000000000
0.06276	6407770000000000		2.83555	3566300000000000		1.94595	4746620000000000		1.95395	5662870000000000
0.06288	6398790000000000		2.83034	3581420000000000		1.95395	4736760000000000		1.96196	5655380000000000
0.063	6391610000000000		2.82515	3584660000000000		1.96196	4726430000000000		1.96997	5644960000000000
0.06312	6394450000000000		2.81998	3586720000000000		1.96997	4716360000000000		1.97798	5633090000000000
0.06324	6394040000000000		2.81483	3599210000000000		1.97798	4706970000000000		1.98599	5621050000000000
0.06336	6371710000000000		2.8097	3598090000000000		1.98599	4698520000000000		1.99399	5609210000000000
0.06348	6343550000000000		2.80458	3606810000000000		1.99399	4690880000000000		2.002	5598460000000000
0.0636	6341970000000000		2.79949	3610290000000000		2.002	4684330000000000		2.01001	5589130000000000
0.06372	6363340000000000		2.79441	3603410000000000		2.01001	4678240000000000		2.01802	5579430000000000
0.06384	6375680000000000		2.78935	3613620000000000		2.01802	4670610000000000		2.02603	5567490000000000
0.06396	6362930000000000		2.78431	3635290000000000		2.02603	4661350000000000		2.03403	5554000000000000
0.06408	6343710000000000		2.77929	3636250000000000		2.03403	4651530000000000		2.04204	5540580000000000
0.0642	6336640000000000		2.77429	3634580000000000		2.04204	4641260000000000		2.05005	5528280000000000
0.06432	6331910000000000		2.7693	3648090000000000		2.05005	4630870000000000		2.05806	5517740000000000
0.06444	6323920000000000		2.76434	3645910000000000		2.05806	4620360000000000		2.06607	5508760000000000
0.06456	6324760000000000		2.75939	3649470000000000		2.06607	4609500000000000		2.07407	5501180000000000
0.06468	6336050000000000		2.75446	3663760000000000		2.07407	4599720000000000		2.08208	5494670000000000
0.0648	6346370000000000		2.74954	3661630000000000		2.08208	4593280000000000		2.09009	5487700000000000
0.06492	6341320000000000		2.74464	3666320000000000		2.09009	4588730000000000		2.0981	5478810000000000
0.06504	6323200000000000		2.73976	3670070000000000		2.0981	4582160000000000		2.10611	5467330000000000
0.06515	6314890000000000		2.7349	3673450000000000		2.10611	4571740000000000		2.11411	5452940000000000
0.06527	6322900000000000		2.73006	3684740000000000		2.11411	4557780000000000		2.12212	5436610000000000
0.06539	6324000000000000		2.72523	3685560000000000		2.12212	4541720000000000		2.13013	5419840000000000
0.06551	6309800000000000		2.72042	3683590000000000		2.13013	4525500000000000		2.13814	5403430000000000
0.06563	6304860000000000		2.71563	3694070000000000		2.13814	4510470000000000		2.14615	5387840000000000
0.06575	6322660000000000		2.71085	3698350000000000		2.14615	4497250000000000		2.15415	5373040000000000
0.06587	6343920000000000		2.70609	3704020000000000		2.15415	4486450000000000		2.16216	5358490000000000
0.06599	6343240000000000		2.70134	3717650000000000		2.16216	4478140000000000		2.17017	5343560000000000
0.06611	6316130000000000		2.69662	3723660000000000		2.17017	4469880000000000		2.17818	5328210000000000
0.06623	6285360000000000		2.69191	3716610000000000		2.17818	4460530000000000		2.18619	5314120000000000
0.06635	6273530000000000		2.68721	3728910000000000		2.18619	4450430000000000		2.19419	5303350000000000
0.06647	6277900000000000		2.68254	3738690000000000		2.19419	4439550000000000		2.2022	5295700000000000
0.06659	6286940000000000		2.67787	3738170000000000		2.2022	4428640000000000		2.21021	5289320000000000
0.06671	6291600000000000		2.67323	3743840000000000		2.21021	4418410000000000		2.21822	5282930000000000
0.06683	6287200000000000		2.6686	3753300000000000		2.21822	4407980000000000		2.22623	5275630000000000
0.06695	6280090000000000		2.66399	3754440000000000		2.22623	4398400000000000		2.23423	5266880000000000
0.06707	6279290000000000		2.65939	3763780000000000		2.23423	4392020000000000		2.24224	5256990000000000
0.06719	6286750000000000		2.65481	3771090000000000		2.24224	4388670000000000		2.25025	5246530000000000
0.06731	6301710000000000		2.65024	3776540000000000		2.25025	4384550000000000		2.25826	5235200000000000
0.06743	6319000000000000		2.64569	3774290000000000		2.25826	4378190000000000		2.26627	5221690000000000
0.06755	6326680000000000		2.64116	3776330000000000		2.26627	4371440000000000		2.27427	5205750000000000
0.06767	6322840000000000		2.63664	3781860000000000		2.27427	4365570000000000		2.28228	5188640000000000
0.06778	6323180000000000		2.63214	3788060000000000		2.28228	4360120000000000		2.29029	5171850000000000
0.0679	6331780000000000		2.62765	3796620000000000		2.29029	4354540000000000		2.2983	5155740000000000
0.06802	6342850000000000		2.62318	3802540000000000		2.2983	4348080000000000		2.30631	5139910000000000
0.06814	6353090000000000		2.61872	3804740000000000		2.30631	4338690000000000		2.31431	5124290000000000
0.06826	6351830000000000		2.61428	3815650000000000		2.31431	4325310000000000		2.32232	5109710000000000
0.06838	6345230000000000		2.60985	3804260000000000		2.32232	4308260000000000		2.33033	5097160000000000
0.0685	6352100000000000		2.60544	3818990000000000		2.33033	4289720000000000		2.33834	5086870000000000
0.06862	6360470000000000		2.60104	3824060000000000		2.33834	4274110000000000		2.34635	5078340000000000
0.06874	6355550000000000		2.59666	3840190000000000		2.34635	4263100000000000		2.35435	5069960000000000
0.06886	6349350000000000		2.59229	3834870000000000		2.35435	4255350000000000		2.36236	5059530000000000
0.06898	6354630000000000		2.58793	3847890000000000		2.36236	4248380000000000		2.37037	5046920000000000
0.0691	6362310000000000		2.5836	3850590000000000		2.37037	4239950000000000		2.37838	5033450000000000
0.06922	6357880000000000		2.57929	3848410000000000		2.37838	4229350000000000		2.38639	5019580000000000
0.06934	6347830000000000		2.57499	3857560000000000		2.38639	4218390000000000		2.39439	5005430000000000
0.06946	6350230000000000		2.57071	3866010000000000		2.39439	4209440000000000		2.4024	4991800000000000
0.06958	6363090000000000		2.56644	3871350000000000		2.4024	4201630000000000		2.41041	4978800000000000
0.0697	6369770000000000		2.56219	3869790000000000		2.41041	4192640000000000		2.41842	4965370000000000
0.06982	6371330000000000		2.55795	3878460000000000		2.41842	4182840000000000		2.42643	4951000000000000
0.06994	6377620000000000		2.55373	3881470000000000		2.42643	4173350000000000		2.43443	4936510000000000
0.07006	6386260000000000		2.54952	3888550000000000		2.43443	4165030000000000		2.44244	4922860000000000
0.07018	6393500000000000		2.54532	3904060000000000		2.44244	4158190000000000		2.45045	4910390000000000
0.0703	6399780000000000		2.54113	3905290000000000		2.45045	4152180000000000		2.45846	4899110000000000
0.07041	6404480000000000		2.53697	3905550000000000		2.45846	4146320000000000		2.46647	4889630000000000
0.07053	6408990000000000		2.53281	3917160000000000		2.46647	4141180000000000		2.47447	4882490000000000
0.07065	6415740000000000		2.52867	3916550000000000		2.47447	4137780000000000		2.48248	4876880000000000
0.07077	6421010000000000		2.52454	3930650000000000		2.48248	4135260000000000		2.49049	4871010000000000
0.07089	6423980000000000		2.52042	3932740000000000		2.49049	4132390000000000		2.4985	4863250000000000
0.07101	6429740000000000		2.51632	3930810000000000		2.4985	4127980000000000		2.50651	4853250000000000
0.07113	6431660000000000		2.51223	3932770000000000		2.50651	4120360000000000		2.51451	4841370000000000
0.07125	6422680000000000		2.50816	3939480000000000		2.51451	4109310000000000		2.52252	4828230000000000
0.07137	6413890000000000		2.5041	3946760000000000		2.52252	4096130000000000		2.53053	4814570000000000
0.07149	6413560000000000		2.50005	3953660000000000		2.53053	4082390000000000		2.53854	4800810000000000
0.07161	6415020000000000		2.49601	3955150000000000		2.53854	4069400000000000		2.54655	4787250000000000
0.07173	6417020000000000		2.49199	3969370000000000		2.54655	4058600000000000		2.55455	4774240000000000
0.07185	6424880000000000		2.48798	3965170000000000		2.55455	4050530000000000		2.56256	4761610000000000
0.07197	6435620000000000		2.48398	3967930000000000		2.56256	4043960000000000		2.57057	4748530000000000
0.07209	6444740000000000		2.48	3980200000000000		2.57057	4037540000000000		2.57858	4734810000000000
0.07221	6448360000000000		2.47603	3984990000000000		2.57858	4030730000000000		2.58659	4721060000000000
0.07233	6445130000000000		2.47207	3989190000000000		2.58659	4023890000000000		2.59459	4708070000000000
0.07245	6439430000000000		2.46812	3997440000000000		2.59459	4016660000000000		2.6026	4696700000000000
0.07257	6431900000000000		2.46419	4006190000000000		2.6026	4007710000000000		2.61061	4687620000000000
0.07269	6423770000000000		2.46027	4008170000000000		2.61061	3996960000000000		2.61862	4680620000000000
0.07281	6418640000000000		2.45636	4015790000000000		2.61862	3985600000000000		2.62663	4674620000000000
0.07293	6414900000000000		2.45246	4017890000000000		2.62663	3974100000000000		2.63463	4668450000000000
0.07304	6410700000000000		2.44858	4019260000000000		2.63463	3962780000000000		2.64264	4661440000000000
0.07316	6407190000000000		2.44471	4033050000000000		2.64264	3952360000000000		2.65065	4653410000000000
0.07328	6405900000000000		2.44085	4030270000000000		2.65065	3944030000000000		2.65866	4644630000000000
0.0734	6405710000000000		2.437	4035940000000000		2.65866	3938590000000000		2.66667	4635650000000000
0.07352	6405190000000000		2.43316	4043120000000000		2.66667	3935820000000000		2.67467	4626500000000000
0.07364	6404280000000000		2.42934	4053260000000000		2.67467	3934320000000000		2.68268	4616810000000000
0.07376	6402370000000000		2.42553	4054110000000000		2.68268	3932610000000000		2.69069	4606530000000000
0.07388	6399660000000000		2.42173	4057360000000000		2.69069	3929840000000000		2.6987	4596090000000000
0.074	6396500000000000		2.41794	4058520000000000		2.6987	3925900000000000		2.70671	4585860000000000
0.07412	6392660000000000		2.41417	4067420000000000		2.70671	3921340000000000		2.71471	4575790000000000
0.07424	6387240000000000		2.41041	4075000000000000		2.71471	3916260000000000		2.72272	4565460000000000
0.07436	6379700000000000		2.40665	4075390000000000		2.72272	3910530000000000		2.73073	4554540000000000
0.07448	6370380000000000		2.40291	4085590000000000		2.73073	3903780000000000		2.73874	4543250000000000
0.0746	6360370000000000		2.39919	4082940000000000		2.73874	3895850000000000		2.74675	4532400000000000
0.07472	6351040000000000		2.39547	4093000000000000		2.74675	3886840000000000		2.75475	4523170000000000
0.07484	6343140000000000		2.39176	4092570000000000		2.75475	3877110000000000		2.76276	4516130000000000
0.07496	6338140000000000		2.38807	4100720000000000		2.76276	3868450000000000		2.77077	4510230000000000
0.07508	6335800000000000		2.38439	4105860000000000		2.77077	3861290000000000		2.77878	4503910000000000
0.0752	6336100000000000		2.38071	4108870000000000		2.77878	3854580000000000		2.78679	4496370000000000
0.07532	6338830000000000		2.37705	4114380000000000		2.78679	3848140000000000		2.79479	4488010000000000
0.07544	6343270000000000		2.37341	4129330000000000		2.79479	3842760000000000		2.8028	4479200000000000
0.07556	6348410000000000		2.36977	4133290000000000		2.8028	3837680000000000		2.81081	4469800000000000
0.07567	6352610000000000		2.36614	4135440000000000		2.81081	3831160000000000		2.81882	4460140000000000
0.07579	6356220000000000		2.36253	4137240000000000		2.81882	3822340000000000		2.82683	4450550000000000
0.07591	6359080000000000		2.35892	4148130000000000		2.82683	3811080000000000		2.83483	4440980000000000
0.07603	6361140000000000		2.35533	4146010000000000		2.83483	3797850000000000		2.84284	4431300000000000
0.07615	6362640000000000		2.35175	4156740000000000		2.84284	3784700000000000		2.85085	4421650000000000
0.07627	6363460000000000		2.34817	4145960000000000		2.85085	3774070000000000		2.85886	4412220000000000
0.07639	6363780000000000		2.34461	4167670000000000		2.85886	3767390000000000		2.86687	4403010000000000
0.07651	6364270000000000		2.34106	4164850000000000		2.86687	3764110000000000		2.87487	4393970000000000
0.07663	6365760000000000		2.33752	4169120000000000		2.87487	3762300000000000		2.88288	4385350000000000
0.07675	6368330000000000		2.334	4174580000000000		2.88288	3760040000000000		2.89089	4377680000000000
0.07687	6372200000000000		2.33049	4179560000000000		2.89089	3756380000000000		2.8989	4371510000000000
0.07699	6375590000000000		2.327	4190380000000000		2.8989	3752130000000000		2.90691	4367080000000000
0.07711	6376370000000000		2.32351	4196890000000000		2.90691	3748060000000000		2.91491	4363560000000000
0.07723	6376730000000000		2.32004	4196320000000000		2.91491	3744620000000000		2.92292	4359360000000000
0.07735	6378430000000000		2.31657	4197470000000000		2.92292	3742040000000000		2.93093	4353590000000000
0.07747	6382190000000000		2.31312	4207260000000000		2.93093	3738440000000000		2.93894	4346640000000000
0.07759	6389810000000000		2.30968	4207270000000000		2.93894	3733420000000000		2.94695	4339060000000000
0.07771	6398930000000000		2.30624	4209900000000000		2.94695	3727960000000000		2.95495	4331180000000000
0.07783	6407050000000000		2.30282	4208790000000000		2.95495	3722280000000000		2.96296	4322970000000000
0.07795	6413730000000000		2.29941	4229090000000000		2.96296	3715710000000000		2.97097	4314380000000000
0.07807	6417210000000000		2.296	4221600000000000		2.97097	3708540000000000		2.97898	4305550000000000
0.07819	6418700000000000		2.29261	4231730000000000		2.97898	3701650000000000		2.98699	4296420000000000
0.07831	6419400000000000		2.28923	4239840000000000		2.98699	3695600000000000		2.99499	4286780000000000
0.07842	6418290000000000		2.28586	4249310000000000		2.99499	3691010000000000		3.003	4276610000000000
0.07854	6415140000000000		2.28249	4249200000000000		3.003	3687810000000000		3.01101	4266380000000000
0.07866	6410700000000000		2.27914	4251230000000000		3.01101	3684750000000000		3.01902	4256600000000000
0.07878	6405790000000000		2.2758	4258780000000000		3.01902	3680300000000000		3.02703	4247530000000000
0.0789	6400690000000000		2.27247	4258240000000000		3.02703	3673040000000000		3.03504	4239260000000000
0.07902	6396050000000000		2.26914	4261110000000000		3.03504	3663030000000000		3.04304	4231850000000000
0.07914	6391860000000000		2.26583	4273950000000000		3.04304	3651660000000000		3.05105	4225340000000000
0.07926	6388210000000000		2.26253	4274990000000000		3.05105	3640620000000000		3.05906	4219630000000000
0.07938	6384760000000000		2.25923	4276490000000000		3.05906	3630800000000000		3.06707	4214170000000000
0.0795	6380980000000000		2.25595	4280970000000000		3.06707	3622000000000000		3.07508	4208330000000000
0.07962	6377150000000000		2.25267	4292930000000000		3.07508	3614830000000000		3.08308	4202030000000000
0.07974	6373420000000000		2.24941	4290810000000000		3.08308	3609690000000000		3.09109	4195260000000000
0.07986	6370390000000000		2.24615	4289670000000000		3.09109	3605190000000000		3.0991	4188140000000000
0.07998	6368940000000000		2.2429	4303910000000000		3.0991	3600980000000000		3.10711	4180910000000000
0.0801	6367640000000000		2.23966	4308580000000000		3.10711	3597880000000000		3.11512	4173770000000000
0.08022	6365100000000000		2.23644	4303010000000000		3.11512	3595330000000000		3.12312	4166840000000000
0.08034	6361660000000000		2.23322	4312140000000000		3.12312	3591930000000000		3.13113	4160150000000000
0.08046	6356970000000000		2.23001	4315780000000000		3.13113	3587530000000000		3.13914	4153740000000000
0.08058	6351710000000000		2.22681	4324290000000000		3.13914	3582710000000000		3.14715	4147730000000000
0.0807	6346850000000000		2.22362	4324090000000000		3.14715	3578640000000000		3.15516	4141900000000000
0.08082	6342260000000000		2.22043	4339680000000000		3.15516	3575310000000000		3.16316	4135730000000000
0.08094	6338320000000000		2.21726	4335570000000000		3.16316	3571270000000000		3.17117	4128830000000000
0.08105	6334670000000000		2.2141	4339300000000000		3.17117	3566000000000000		3.17918	4121070000000000
0.08117	6330880000000000		2.21094	4341260000000000		3.17918	3560380000000000		3.18719	4113000000000000
0.08129	6327050000000000		2.2078	4346010000000000		3.18719	3555540000000000		3.1952	4105670000000000
0.08141	6322980000000000		2.20466	4355120000000000		3.1952	3552630000000000		3.2032	4099570000000000
0.08153	6318700000000000		2.20153	4355810000000000		3.2032	3551770000000000		3.21121	4094160000000000
0.08165	6314320000000000		2.19841	4359950000000000		3.21121	3551390000000000		3.21922	4088480000000000
0.08177	6309330000000000		2.1953	4362570000000000		3.21922	3549590000000000		3.22723	4081850000000000
0.08189	6303200000000000		2.1922	4366640000000000		3.22723	3545360000000000		3.23524	4074300000000000
0.08201	6296340000000000		2.18911	4372850000000000		3.23524	3538560000000000		3.24324	4066380000000000
0.08213	6289050000000000		2.18602	4371420000000000		3.24324	3529900000000000		3.25125	4058520000000000
0.08225	6282220000000000		2.18295	4370570000000000		3.25125	3520580000000000		3.25926	4050800000000000
0.08237	6277250000000000		2.17988	4373480000000000		3.25926	3511360000000000		3.26727	4043160000000000
0.08249	6274850000000000		2.17682	4399890000000000		3.26727	3502940000000000		3.27528	4035600000000000
0.08261	6276500000000000		2.17377	4392450000000000		3.27528	3494720000000000		3.28328	4028250000000000
0.08273	6282990000000000		2.17073	4402420000000000		3.28328	3486210000000000		3.29129	4021030000000000
0.08285	6295670000000000		2.1677	4391060000000000		3.29129	3478430000000000		3.2993	4013710000000000
0.08297	6313850000000000		2.16468	4399330000000000		3.2993	3472870000000000		3.30731	4006160000000000
0.08309	6336680000000000		2.16166	4401220000000000		3.30731	3469450000000000		3.31532	3998450000000000
0.08321	6361820000000000		2.15865	4419430000000000		3.31532	3465970000000000		3.32332	3991080000000000
0.08333	6385440000000000		2.15565	4418670000000000		3.32332	3462080000000000		3.33133	3984500000000000
0.08345	6404870000000000		2.15266	4424200000000000		3.33133	3458730000000000		3.33934	3978790000000000
0.08357	6415230000000000		2.14968	4424890000000000		3.33934	3456390000000000		3.34735	3974030000000000
0.08368	6417300000000000		2.14671	4427460000000000		3.34735	3454530000000000		3.35536	3970190000000000
0.0838	6411190000000000		2.14374	4434280000000000		3.35536	3451520000000000		3.36336	3966550000000000
0.08392	6399670000000000		2.14078	4440160000000000		3.36336	3446170000000000		3.37137	3962330000000000
0.08404	6387350000000000		2.13783	4444830000000000		3.37137	3439020000000000		3.37938	3957520000000000
0.08416	6374600000000000		2.13489	4450790000000000		3.37938	3431980000000000		3.38739	3952410000000000
0.08428	6363910000000000		2.13196	4454310000000000		3.38739	3426580000000000		3.3954	3947240000000000
0.0844	6354210000000000		2.12903	4458670000000000		3.3954	3423240000000000		3.4034	3942030000000000
0.08452	6344520000000000		2.12613	4468080000000000		3.4034	3421520000000000		3.41141	3936440000000000
0.08464	6335820000000000		2.12323	4472340000000000		3.41141	3419660000000000		3.41942	3930290000000000
0.08476	6327960000000000		2.12034	4474200000000000		3.41942	3416450000000000		3.42743	3923880000000000
0.08488	6321210000000000		2.11746	4477780000000000		3.42743	3413230000000000		3.43544	3917400000000000
0.085	6315710000000000		2.11459	4486670000000000		3.43544	3410430000000000		3.44344	3910770000000000
0.08512	6311730000000000		2.11172	4483780000000000		3.44344	3407350000000000		3.45145	3903950000000000
0.08524	6309630000000000		2.10886	4489010000000000		3.45145	3403700000000000		3.45946	3897230000000000
0.08536	6308400000000000		2.10601	4499640000000000		3.45946	3399640000000000		3.46747	3890800000000000
0.08548	6307010000000000		2.10317	4493830000000000		3.46747	3394910000000000		3.47548	3884510000000000
0.0856	6306280000000000		2.10034	4516530000000000		3.47548	3389070000000000		3.48348	3878150000000000
0.08572	6306730000000000		2.09751	4507780000000000		3.48348	3382710000000000		3.49149	3871660000000000
0.08584	6308330000000000		2.09469	4513430000000000		3.49149	3376050000000000		3.4995	3865490000000000
0.08596	6311380000000000		2.09188	4516940000000000		3.4995	3369380000000000		3.50751	3860430000000000
0.08608	6315340000000000		2.08907	4521760000000000		3.50751	3362800000000000		3.51552	3856720000000000
0.0862	6319600000000000		2.08628	4519150000000000		3.51552	3356270000000000		3.52352	3853590000000000
0.08631	6323950000000000		2.08349	4532320000000000		3.52352	3350680000000000		3.53153	3850210000000000
0.08643	6327740000000000		2.08071	4532210000000000		3.53153	3346570000000000		3.53954	3846370000000000
0.08655	6329710000000000		2.07793	4526290000000000		3.53954	3343510000000000		3.54755	3841910000000000
0.08667	6328260000000000		2.07516	4541480000000000		3.54755	3341570000000000		3.55556	3836830000000000
0.08679	6324170000000000		2.0724	4547880000000000		3.55556	3340980000000000		3.56356	3831540000000000
0.08691	6317910000000000		2.06965	4557270000000000		3.56356	3340510000000000		3.57157	3826440000000000
0.08703	6309590000000000		2.06691	4552560000000000		3.57157	3338290000000000		3.57958	3821530000000000
0.08715	6299860000000000		2.06417	4563390000000000		3.57958	3333490000000000		3.58759	3816570000000000
0.08727	6289660000000000		2.06144	4559790000000000		3.58759	3325860000000000		3.5956	3811630000000000
0.08739	6280370000000000		2.05872	4568370000000000		3.5956	3315160000000000		3.6036	3807050000000000
0.08751	6273520000000000		2.056	4568490000000000		3.6036	3303350000000000		3.61161	3802700000000000
0.08763	6271260000000000		2.05329	4579770000000000		3.61161	3293920000000000		3.61962	3798170000000000
0.08775	6272990000000000		2.05059	4580780000000000		3.61962	3288450000000000		3.62763	3793230000000000
0.08787	6278440000000000		2.04789	4588860000000000		3.62763	3285650000000000		3.63564	3787990000000000
0.08799	6285980000000000		2.04521	4587610000000000		3.63564	3283990000000000		3.64364	3783070000000000
0.08811	6292930000000000		2.04252	4585490000000000		3.64364	3282550000000000		3.65165	3779040000000000
0.08823	6299510000000000		2.03985	4589380000000000		3.65165	3281280000000000		3.65966	3776140000000000
0.08835	6304800000000000		2.03718	4595190000000000		3.65966	3280650000000000		3.66767	3774380000000000
0.08847	6308770000000000		2.03452	4605020000000000		3.66767	3280240000000000		3.67568	3773100000000000
0.08859	6311490000000000		2.03187	4610670000000000		3.67568	3278980000000000		3.68368	3771100000000000
0.08871	6313100000000000		2.02923	4614110000000000		3.68368	3276780000000000		3.69169	3767780000000000
0.08883	6314160000000000		2.02659	4613790000000000		3.69169	3273630000000000		3.6997	3763400000000000
0.08894	6314490000000000		2.02396	4618460000000000		3.6997	3269800000000000		3.70771	3758470000000000
0.08906	6314280000000000		2.02133	4618420000000000		3.70771	3266120000000000		3.71572	3753410000000000
0.08918	6313920000000000		2.01871	4620970000000000		3.71572	3262070000000000		3.72372	3748380000000000
0.0893	6313930000000000		2.0161	4630980000000000		3.72372	3256300000000000		3.73173	3743290000000000
0.08942	6314130000000000		2.01349	4634840000000000		3.73173	3249240000000000		3.73974	3738110000000000
0.08954	6314510000000000		2.0109	4634190000000000		3.73974	3242390000000000		3.74775	3733170000000000
0.08966	6315350000000000		2.0083	4645150000000000		3.74775	3236920000000000		3.75576	3728630000000000
0.08978	6316770000000000		2.00572	4643620000000000		3.75576	3233490000000000		3.76376	3724280000000000
0.0899	6317990000000000		2.00314	4656230000000000		3.76376	3232010000000000		3.77177	3719960000000000
0.09002	6318090000000000		2.00057	4656820000000000		3.77177	3230570000000000		3.77978	3715840000000000
0.09014	6317880000000000		1.998	4650910000000000		3.77978	3226550000000000		3.78779	3712140000000000
0.09026	6317900000000000		1.99545	4653070000000000		3.78779	3219780000000000		3.7958	3708800000000000
0.09038	6317580000000000		1.99289	4661040000000000		3.7958	3212010000000000		3.8038	3705580000000000
0.0905	6316600000000000		1.99035	4669020000000000		3.8038	3203930000000000		3.81181	3702260000000000
0.09062	6315420000000000		1.98781	4668410000000000		3.81181	3195970000000000		3.81982	3698940000000000
0.09074	6314360000000000		1.98528	4679310000000000		3.81982	3188060000000000		3.82783	3695940000000000
0.09086	6313650000000000		1.98275	4682020000000000		3.82783	3180510000000000		3.83584	3693330000000000
0.09098	6313740000000000		1.98023	4679920000000000		3.83584	3173810000000000		3.84384	3691230000000000
0.0911	6314310000000000		1.97772	4686130000000000		3.84384	3167740000000000		3.85185	3689850000000000
0.09122	6315060000000000		1.97521	4685540000000000		3.85185	3162080000000000		3.85986	3689150000000000
0.09134	6315790000000000		1.97271	4702100000000000		3.85986	3157480000000000		3.86787	3688640000000000
0.09146	6316110000000000		1.97022	4704630000000000		3.86787	3155050000000000		3.87588	3687550000000000
0.09158	6316290000000000		1.96773	4692400000000000		3.87588	3154370000000000		3.88388	3685550000000000
0.09169	6316590000000000		1.96525	4707330000000000		3.88388	3153910000000000		3.89189	3682780000000000
0.09181	6316880000000000		1.96277	4710820000000000		3.89189	3153050000000000		3.8999	3679400000000000
0.09193	6317190000000000		1.9603	4700350000000000		3.8999	3152020000000000		3.90791	3675390000000000
0.09205	6317630000000000		1.95784	4709690000000000		3.90791	3151140000000000		3.91592	3670710000000000
0.09217	6318330000000000		1.9554	4714450000000000		3.91592	3150710000000000		3.92392	3665650000000000
0.09229	6319070000000000		1.95296	4717870000000000		3.92392	3150090000000000		3.93193	3660600000000000
0.09241	6319710000000000		1.95052	4713400000000000		3.93193	3147820000000000		3.93994	3655620000000000
0.09253	6320110000000000		1.9481	4723060000000000		3.93994	3143720000000000		3.94795	3650460000000000
0.09265	6320020000000000		1.94567	4740200000000000		3.94795	3138410000000000		3.95596	3644950000000000
0.09277	6319770000000000		1.94326	4734290000000000		3.95596	3131920000000000		3.96396	3639280000000000
0.09289	6319670000000000		1.94085	4739770000000000		3.96396	3123620000000000		3.97197	3633990000000000
0.09301	6320030000000000		1.93845	4748400000000000		3.97197	3113880000000000		3.97998	3629730000000000
0.09313	6321270000000000		1.93605	4740290000000000		3.97998	3105120000000000		3.98799	3626630000000000
0.09325	6322650000000000		1.93366	4743030000000000		3.98799	3099540000000000		3.996	3624150000000000
0.09337	6323360000000000		1.93127	4744770000000000		3.996	3095710000000000		4.004	3621620000000000
0.09349	6323930000000000		1.92889	4751550000000000		4.004	3091870000000000		4.01201	3618570000000000
0.09361	6324510000000000		1.92652	4762770000000000		4.01201	3088220000000000		4.02002	3614870000000000
0.09373	6324990000000000		1.92415	4770090000000000		4.02002	3084220000000000		4.02803	3610770000000000
0.09385	6325430000000000		1.92179	4759180000000000		4.02803	3079150000000000		4.03604	3606800000000000
0.09397	6325720000000000		1.91943	4770010000000000		4.03604	3072810000000000		4.04404	3603410000000000
0.09409	6325680000000000		1.91708	4776050000000000		4.04404	3065570000000000		4.05205	3600440000000000
0.09421	6324320000000000		1.91474	4774610000000000		4.05205	3058480000000000		4.06006	3597380000000000
0.09432	6320370000000000		1.9124	4774040000000000		4.06006	3052050000000000		4.06807	3593920000000000
0.09444	6313210000000000		1.91006	4779680000000000		4.06807	3045890000000000		4.07608	3590160000000000
0.09456	6301730000000000		1.90773	4786210000000000		4.07608	3040050000000000		4.08408	3586340000000000
0.09468	6287270000000000		1.90541	4793670000000000		4.08408	3034530000000000		4.09209	3582440000000000
0.0948	6271200000000000		1.9031	4792560000000000		4.09209	3029090000000000		4.1001	3578280000000000
0.09492	6255780000000000		1.90079	4792010000000000		4.1001	3024440000000000		4.10811	3574010000000000
0.09504	6244370000000000		1.89848	4797330000000000		4.10811	3021360000000000		4.11612	3570070000000000
0.09516	6239120000000000		1.89618	4801070000000000		4.11612	3019790000000000		4.12412	3566740000000000
0.09528	6243490000000000		1.89389	4805390000000000		4.12412	3019200000000000		4.13213	3563870000000000
0.0954	6254950000000000		1.8916	4806940000000000		4.13213	3019590000000000		4.14014	3561110000000000
0.09552	6270870000000000		1.88931	4805840000000000		4.14014	3020290000000000		4.14815	3558060000000000
0.09564	6288200000000000		1.88704	4810660000000000		4.14815	3018660000000000		4.15616	3554410000000000
0.09576	6301170000000000		1.88477	4816560000000000		4.15616	3012630000000000		4.16416	3550060000000000
0.09588	6310260000000000		1.8825	4824200000000000		4.16416	3003310000000000		4.17217	3545260000000000
0.096	6314110000000000		1.88024	4824860000000000		4.17217	2992980000000000		4.18018	3540460000000000
0.09612	6314070000000000		1.87798	4835050000000000		4.18018	2983590000000000		4.18819	3536170000000000
0.09624	6312490000000000		1.87573	4841180000000000		4.18819	2976500000000000		4.1962	3532550000000000
0.09636	6309930000000000		1.87349	4840440000000000		4.1962	2971380000000000		4.2042	3529180000000000
0.09648	6308560000000000		1.87125	4840770000000000		4.2042	2967040000000000		4.21221	3525580000000000
0.0966	6307470000000000		1.86901	4838440000000000		4.21221	2963150000000000		4.22022	3521740000000000
0.09672	6306320000000000		1.86678	4838660000000000		4.22022	2959520000000000		4.22823	3517820000000000
0.09684	6305750000000000		1.86456	4849560000000000		4.22823	2956020000000000		4.23624	3513640000000000
0.09695	6305950000000000		1.86234	4848970000000000		4.23624	2952980000000000		4.24424	3508840000000000
0.09707	6306940000000000		1.86013	4863950000000000		4.24424	2950210000000000		4.25225	3503340000000000
0.09719	6308690000000000		1.85792	4844210000000000		4.25225	2946920000000000		4.26026	3497430000000000
0.09731	6310210000000000		1.85572	4855280000000000		4.26026	2942520000000000		4.26827	3491480000000000
0.09743	6310290000000000		1.85352	4867720000000000		4.26827	2936920000000000		4.27628	3485830000000000
0.09755	6309560000000000		1.85133	4873430000000000		4.27628	2930400000000000		4.28428	3480570000000000
0.09767	6308300000000000		1.84914	4866440000000000		4.28428	2923790000000000		4.29229	3475730000000000
0.09779	6307090000000000		1.84696	4875860000000000		4.29229	2917990000000000		4.3003	3471430000000000
0.09791	6306950000000000		1.84478	4875150000000000		4.3003	2912730000000000		4.30831	3467770000000000
0.09803	6307120000000000		1.84261	4873720000000000		4.30831	2906950000000000		4.31632	3464580000000000
0.09815	6307110000000000		1.84045	4890440000000000		4.31632	2900690000000000		4.32432	3461740000000000
0.09827	6305770000000000		1.83829	4887230000000000		4.32432	2894740000000000		4.33233	3459100000000000
0.09839	6301480000000000		1.83613	4886380000000000		4.33233	2889320000000000		4.34034	3456380000000000
0.09851	6295100000000000		1.83398	4896500000000000		4.34034	2883740000000000		4.34835	3453260000000000
0.09863	6287000000000000		1.83183	4892080000000000		4.34835	2877420000000000		4.35636	3449410000000000
0.09875	6277660000000000		1.82969	4904400000000000		4.35636	2870800000000000		4.36436	3444610000000000
0.09887	6268040000000000		1.82755	4909660000000000		4.36436	2864660000000000		4.37237	3439220000000000
0.09899	6258460000000000		1.82542	4905890000000000		4.37237	2859290000000000		4.38038	3434000000000000
0.09911	6249740000000000		1.8233	4890870000000000		4.38038	2854160000000000		4.38839	3429450000000000
0.09923	6243430000000000		1.82118	4905080000000000		4.38839	2848900000000000		4.3964	3425490000000000
0.09935	6241460000000000		1.81906	4905450000000000		4.3964	2843780000000000		4.4044	3422030000000000
0.09947	6243810000000000		1.81695	4913340000000000		4.4044	2838140000000000		4.41241	3419090000000000
0.09958	6251020000000000		1.81484	4918910000000000		4.41241	2831480000000000		4.42042	3416360000000000
0.0997	6261010000000000		1.81274	4914570000000000		4.42042	2824920000000000		4.42843	3413350000000000
0.09982	6271120000000000		1.81065	4920880000000000		4.42843	2820250000000000		4.43644	3409590000000000
0.09994	6280610000000000		1.80857	4930230000000000		4.43644	2817440000000000		4.44444	3404800000000000
0.10006	6287260000000000		1.8065	4930190000000000		4.44444	2815120000000000		4.45245	3399280000000000
0.10018	6291250000000000		1.80443	4934140000000000		4.45245	2812320000000000		4.46046	3393780000000000
0.1003	6292430000000000		1.80236	4942130000000000		4.46046	2809140000000000		4.46847	3388800000000000
0.10042	6291860000000000		1.8003	4948740000000000		4.46847	2806100000000000		4.47648	3384250000000000
0.10054	6291290000000000		1.79824	4947660000000000		4.47648	2803450000000000		4.48448	3379640000000000
0.10066	6290560000000000		1.79619	4951400000000000		4.48448	2801000000000000		4.49249	3374370000000000
0.10078	6290310000000000		1.79414	4962450000000000		4.49249	2798310000000000		4.5005	3368360000000000
0.1009	6290020000000000		1.7921	4952440000000000		4.5005	2794930000000000		4.50851	3361960000000000
0.10102	6289130000000000		1.79006	4949230000000000		4.50851	2790760000000000		4.51652	3355520000000000
0.10114	6287650000000000		1.78803	4961580000000000		4.51652	2786220000000000		4.52452	3349350000000000
0.10126	6285260000000000		1.786	4959390000000000		4.52452	2781070000000000		4.53253	3343980000000000
0.10138	6282370000000000		1.78397	4963460000000000		4.53253	2774190000000000		4.54054	3339640000000000
0.1015	6279420000000000		1.78195	4962710000000000		4.54054	2764690000000000		4.54855	3335840000000000
0.10162	6277000000000000		1.77994	4957060000000000		4.54855	2752880000000000		4.55656	3332050000000000
0.10174	6275980000000000		1.77793	4971140000000000		4.55656	2740190000000000		4.56456	3328180000000000
0.10186	6275680000000000		1.77592	4978070000000000		4.56456	2728130000000000		4.57257	3324400000000000
0.10198	6275510000000000		1.77392	4968950000000000		4.57257	2718640000000000		4.58058	3320730000000000
0.1021	6275210000000000		1.77192	4975620000000000		4.58058	2712550000000000		4.58859	3317110000000000
0.10222	6274090000000000		1.76993	4989810000000000		4.58859	2708770000000000		4.5966	3313480000000000
0.10233	6271910000000000		1.76794	4990850000000000		4.5966	2705420000000000		4.6046	3309830000000000
0.10245	6268180000000000		1.76596	4995260000000000		4.6046	2702250000000000		4.61261	3305870000000000
0.10257	6263190000000000		1.76398	4994510000000000		4.61261	2699370000000000		4.62062	3301500000000000
0.10269	6257180000000000		1.762	4995790000000000		4.62062	2696000000000000		4.62863	3296920000000000
0.10281	6250870000000000		1.76003	5007090000000000		4.62863	2691310000000000		4.63664	3292420000000000
0.10293	6245180000000000		1.75807	4994600000000000		4.63664	2685450000000000		4.64464	3288210000000000
0.10305	6240590000000000		1.7561	5005720000000000		4.64464	2679520000000000		4.65265	3284270000000000
0.10317	6237870000000000		1.75415	5004280000000000		4.65265	2673920000000000		4.66066	3280380000000000
0.10329	6236320000000000		1.75219	5007070000000000		4.66066	2668870000000000		4.66867	3276410000000000
0.10341	6235280000000000		1.75024	5010800000000000		4.66867	2664690000000000		4.67668	3272470000000000
0.10353	6233180000000000		1.7483	5024370000000000		4.67668	2661250000000000		4.68468	3268580000000000
0.10365	6227910000000000		1.74636	5018250000000000		4.68468	2658080000000000		4.69269	3264550000000000
0.10377	6220170000000000		1.74442	5027390000000000		4.69269	2655170000000000		4.7007	3259980000000000
0.10389	6210070000000000		1.74249	5021660000000000		4.7007	2652790000000000		4.70871	3254290000000000
0.10401	6199410000000000		1.74057	5031700000000000		4.70871	2651000000000000		4.71672	3247400000000000
0.10413	6190550000000000		1.73864	5027470000000000		4.71672	2649600000000000		4.72472	3239940000000000
0.10425	6183710000000000		1.73672	5025460000000000		4.72472	2647900000000000		4.73273	3232710000000000
0.10437	6180160000000000		1.73481	5035070000000000		4.73273	2644700000000000		4.74074	3226000000000000
0.10449	6180320000000000		1.7329	5044590000000000		4.74074	2639170000000000		4.74875	3219720000000000
0.10461	6184720000000000		1.73099	5038060000000000		4.74875	2631390000000000		4.75676	3213990000000000
0.10473	6191780000000000		1.72909	5043060000000000		4.75676	2621530000000000		4.76476	3209050000000000
0.10485	6199560000000000		1.72719	5045010000000000		4.76476	2610380000000000		4.77277	3205000000000000
0.10496	6207400000000000		1.7253	5046440000000000		4.77277	2599080000000000		4.78078	3201770000000000
0.10508	6213530000000000		1.72341	5048900000000000		4.78078	2588630000000000		4.78879	3198700000000000
0.1052	6217810000000000		1.72153	5054410000000000		4.78879	2579770000000000		4.7968	3194890000000000
0.10532	6219760000000000		1.71964	5060510000000000		4.7968	2572570000000000		4.8048	3189980000000000
0.10544	6219990000000000		1.71777	5048920000000000		4.8048	2565780000000000		4.81281	3184390000000000
0.10556	6219430000000000		1.7159	5060560000000000		4.81281	2559260000000000		4.82082	3178770000000000
0.10568	6217980000000000		1.71403	5053690000000000		4.82082	2554630000000000		4.82883	3173480000000000
0.1058	6216110000000000		1.71216	5073330000000000		4.82883	2552010000000000		4.83684	3168520000000000
0.10592	6213650000000000		1.7103	5070040000000000		4.83684	2549930000000000		4.84484	3163410000000000
0.10604	6210530000000000		1.70844	5077050000000000		4.84484	2547500000000000		4.85285	3157840000000000
0.10616	6207130000000000		1.70659	5078220000000000		4.85285	2544290000000000		4.86086	3152040000000000
0.10628	6203740000000000		1.70474	5073520000000000		4.86086	2540440000000000		4.86887	3146220000000000
0.1064	6200130000000000		1.7029	5070660000000000		4.86887	2536260000000000		4.87688	3140690000000000
0.10652	6196220000000000		1.70106	5092750000000000		4.87688	2531470000000000		4.88488	3135840000000000
0.10664	6192760000000000		1.69922	5090570000000000		4.88488	2525960000000000		4.89289	3131730000000000
0.10676	6190490000000000		1.69739	5085800000000000		4.89289	2520350000000000		4.9009	3127920000000000
0.10688	6189530000000000		1.69556	5080360000000000		4.9009	2515580000000000		4.90891	3124010000000000
0.107	6190250000000000		1.69373	5091870000000000		4.90891	2511770000000000		4.91692	3119880000000000
0.10712	6192070000000000		1.69191	5083040000000000		4.91692	2508210000000000		4.92492	3115610000000000
0.10724	6194290000000000		1.6901	5092380000000000		4.92492	2504200000000000		4.93293	3111150000000000
0.10736	6196780000000000		1.68828	5086360000000000		4.93293	2499290000000000		4.94094	3106330000000000
0.10748	6199040000000000		1.68648	5093570000000000		4.94094	2492930000000000		4.94895	3101090000000000
0.10759	6200870000000000		1.68469	5095880000000000		4.94895	2485230000000000		4.95696	3095750000000000
0.10771	6202010000000000		1.6829	5100010000000000		4.95696	2476890000000000		4.96496	3090610000000000
0.10783	6202930000000000		1.68111	5113240000000000		4.96496	2468680000000000		4.97297	3085580000000000
0.10795	6204120000000000		1.67933	5114440000000000		4.97297	2462230000000000		4.98098	3080180000000000
0.10807	6205670000000000		1.67755	5112710000000000		4.98098	2458000000000000		4.98899	3074130000000000
0.10819	6207980000000000		1.67577	5117340000000000		4.98899	2454190000000000		4.997	3067600000000000
0.10831	6210830000000000		1.674	5122480000000000		4.997	2449610000000000		5.00501	3060780000000000
0.10843	6214020000000000		1.67223	5131750000000000		5.00501	2444860000000000		5.01301	3053890000000000
0.10855	6217060000000000		1.67046	5117750000000000		5.01301	2440340000000000		5.02102	3047080000000000
0.10867	6219330000000000		1.6687	5128960000000000		5.02102	2435220000000000		5.02903	3040300000000000
0.10879	6221090000000000		1.66694	5135120000000000		5.02903	2428680000000000		5.03704	3033700000000000
0.10891	6222420000000000		1.66519	5128210000000000		5.03704	2421440000000000		5.04505	3027520000000000
0.10903	6223460000000000		1.66344	5126740000000000		5.04505	2415240000000000		5.05305	3021520000000000
0.10915	6224460000000000		1.66169	5140410000000000		5.05305	2410710000000000		5.06106	3015080000000000
0.10927	6225620000000000		1.65995	5138160000000000		5.06106	2407360000000000		5.06907	3007770000000000
0.10939	6227190000000000		1.65821	5160010000000000		5.06907	2404090000000000		5.07708	2999850000000000
0.10951	6228470000000000		1.65648	5167000000000000		5.07708	2400260000000000		5.08509	2992030000000000
0.10963	6228730000000000		1.65474	5146040000000000		5.08509	2396360000000000		5.09309	2984730000000000
0.10975	6228910000000000		1.65302	5146850000000000		5.09309	2393400000000000		5.1011	2977900000000000
0.10987	6229610000000000		1.65129	5155440000000000		5.1011	2391320000000000		5.10911	2971580000000000
0.10999	6230370000000000		1.64957	5161320000000000		5.10911	2389250000000000		5.11712	2965960000000000
0.11011	6231030000000000		1.64785	5166340000000000		5.11712	2386410000000000		5.12513	2961120000000000
0.11022	6231860000000000		1.64614	5159360000000000		5.12513	2382280000000000		5.13313	2957040000000000
0.11034	6232890000000000		1.64443	5162930000000000		5.13313	2376460000000000		5.14114	2953530000000000
0.11046	6233970000000000		1.64272	5178050000000000		5.14114	2368630000000000		5.14915	2950180000000000
0.11058	6234960000000000		1.64102	5171450000000000		5.14915	2359040000000000		5.15716	2946430000000000
0.1107	6235800000000000		1.63932	5172260000000000		5.15716	2348270000000000		5.16517	2941830000000000
0.11082	6236350000000000		1.63762	5177110000000000		5.16517	2336960000000000		5.17317	2936190000000000
0.11094	6236740000000000		1.63593	5189600000000000		5.17317	2325740000000000		5.18118	2929780000000000
0.11106	6237050000000000		1.63424	5187610000000000		5.18118	2315800000000000		5.18919	2923160000000000
0.11118	6237200000000000		1.63255	5181350000000000		5.18919	2308490000000000		5.1972	2916660000000000
0.1113	6237180000000000		1.63087	5174050000000000		5.1972	2303800000000000		5.20521	2910100000000000
0.11142	6236890000000000		1.62919	5187650000000000		5.20521	2301090000000000		5.21321	2903100000000000
0.11154	6236200000000000		1.62752	5188820000000000		5.21321	2299320000000000		5.22122	2895790000000000
0.11166	6235230000000000		1.62584	5182650000000000		5.22122	2298160000000000		5.22923	2888510000000000
0.11178	6234010000000000		1.62418	5203730000000000		5.22923	2297690000000000		5.23724	2881510000000000
0.1119	6232670000000000		1.62251	5199740000000000		5.23724	2297590000000000		5.24525	2874830000000000
0.11202	6231460000000000		1.62085	5192700000000000		5.24525	2296970000000000		5.25325	2868310000000000
0.11214	6230760000000000		1.61919	5201170000000000		5.25325	2294860000000000		5.26126	2861800000000000
0.11226	6230930000000000		1.61753	5200800000000000		5.26126	2290890000000000		5.26927	2855330000000000
0.11238	6231390000000000		1.61588	5194410000000000		5.26927	2286310000000000		5.27728	2848790000000000
0.1125	6231600000000000		1.61424	5216260000000000		5.27728	2282260000000000		5.28529	2842050000000000
0.11262	6231850000000000		1.61259	5201090000000000		5.28529	2278740000000000		5.29329	2835030000000000
0.11274	6232190000000000		1.61095	5201410000000000		5.29329	2275560000000000		5.3013	2827490000000000
0.11285	6232490000000000		1.60931	5209910000000000		5.3013	2272820000000000		5.30931	2819200000000000
0.11297	6232690000000000		1.60768	5200790000000000		5.30931	2269950000000000		5.31732	2810250000000000
0.11309	6232470000000000		1.60604	5219350000000000		5.31732	2266280000000000		5.32533	2801280000000000
0.11321	6231630000000000		1.60442	5214440000000000		5.32533	2262480000000000		5.33333	2793190000000000
0.11333	6230730000000000		1.60279	5218840000000000		5.33333	2259150000000000		5.34134	2786350000000000
0.11345	6230320000000000		1.60117	5236600000000000		5.34134	2255710000000000		5.34935	2780250000000000
0.11357	6230080000000000		1.59955	5222110000000000		5.34935	2250820000000000		5.35736	2773960000000000
0.11369	6229910000000000		1.59794	5235710000000000		5.35736	2243640000000000		5.36537	2767040000000000
0.11381	6229690000000000		1.59632	5240500000000000		5.36537	2234400000000000		5.37337	2759730000000000
0.11393	6229210000000000		1.59472	5242940000000000		5.37337	2223410000000000		5.38138	2752530000000000
0.11405	6228590000000000		1.59311	5227370000000000		5.38138	2211700000000000		5.38939	2745360000000000
0.11417	6227910000000000		1.59151	5232930000000000		5.38939	2200880000000000		5.3974	2738130000000000
0.11429	6227050000000000		1.58991	5240620000000000		5.3974	2191810000000000		5.40541	2731160000000000
0.11441	6225930000000000		1.58831	5235320000000000		5.40541	2184320000000000		5.41341	2724710000000000
0.11453	6224690000000000		1.58672	5226550000000000		5.41341	2178130000000000		5.42142	2718420000000000
0.11465	6223490000000000		1.58513	5251650000000000		5.42142	2173310000000000		5.42943	2711560000000000
0.11477	6222570000000000		1.58355	5243540000000000		5.42943	2169840000000000		5.43744	2703820000000000
0.11489	6222150000000000		1.58196	5249440000000000		5.43744	2166590000000000		5.44545	2695540000000000
0.11501	6221490000000000		1.58038	5254090000000000		5.44545	2163040000000000		5.45345	2687200000000000
0.11513	6219890000000000		1.57882	5249910000000000		5.45345	2160400000000000		5.46146	2678890000000000
0.11525	6218180000000000		1.57725	5253450000000000		5.46146	2159970000000000		5.46947	2670650000000000
0.11537	6216890000000000		1.57569	5248250000000000		5.46947	2161110000000000		5.47748	2662770000000000
0.11549	6215990000000000		1.57413	5271820000000000		5.47748	2162430000000000		5.48549	2655400000000000
0.1156	6215640000000000		1.57258	5283140000000000		5.48549	2162990000000000		5.49349	2648320000000000
0.11572	6215310000000000		1.57103	5268900000000000		5.49349	2162360000000000		5.5015	2641340000000000
0.11584	6214520000000000		1.56948	5273290000000000		5.5015	2161300000000000		5.50951	2634590000000000
0.11596	6213620000000000		1.56793	5265350000000000		5.50951	2160610000000000		5.51752	2628270000000000
0.11608	6212800000000000		1.56639	5285280000000000		5.51752	2159930000000000		5.52553	2622300000000000
0.1162	6212050000000000		1.56485	5276470000000000		5.52553	2158880000000000		5.53353	2616120000000000
0.11632	6211410000000000		1.56332	5276020000000000		5.53353	2157380000000000		5.54154	2608780000000000
0.11644	6210610000000000		1.56178	5284070000000000		5.54154	2155470000000000		5.54955	2599820000000000
0.11656	6209430000000000		1.56025	5301370000000000		5.54955	2152840000000000		5.55756	2589860000000000
0.11668	6207780000000000		1.55873	5304740000000000		5.55756	2148430000000000		5.56557	2579820000000000
0.1168	6205560000000000		1.5572	5321720000000000		5.56557	2141540000000000		5.57357	2569910000000000
0.11692	6203400000000000		1.55568	5305000000000000		5.57357	2132570000000000		5.58158	2559800000000000
0.11704	6202000000000000		1.55416	5320690000000000		5.58158	2122530000000000		5.58959	2549560000000000
0.11716	6200880000000000		1.55265	5320950000000000		5.58959	2112160000000000		5.5976	2539580000000000
0.11728	6199880000000000		1.55113	5341000000000000		5.5976	2102360000000000		5.60561	2530130000000000
0.1174	6198990000000000		1.54962	5339710000000000		5.60561	2094740000000000		5.61361	2520930000000000
0.11752	6198060000000000		1.54812	5340170000000000		5.61361	2089640000000000		5.62162	2511800000000000
0.11764	6196900000000000		1.54661	5337320000000000		5.62162	2085780000000000		5.62963	2502890000000000
0.11776	6195350000000000		1.54511	5344160000000000		5.62963	2081940000000000		5.63764	2494310000000000
0.11788	6193730000000000		1.54362	5339490000000000		5.63764	2077590000000000		5.64565	2485950000000000
0.118	6192320000000000		1.54212	5358440000000000		5.64565	2073250000000000		5.65365	2477610000000000
0.11812	6190800000000000		1.54063	5382010000000000		5.65365	2069800000000000		5.66166	2469130000000000
0.11823	6189010000000000		1.53914	5401510000000000		5.66166	2066930000000000		5.66967	2460270000000000
0.11835	6187200000000000		1.53765	5416580000000000		5.66967	2063470000000000		5.67768	2450810000000000
0.11847	6185530000000000		1.53617	5409120000000000		5.67768	2059240000000000		5.68569	2440860000000000
0.11859	6184100000000000		1.53469	5394300000000000		5.68569	2055530000000000		5.69369	2430940000000000
0.11871	6183160000000000		1.53321	5387720000000000		5.69369	2053560000000000		5.7017	2421940000000000
0.11883	6182400000000000		1.53174	5381260000000000		5.7017	2053360000000000		5.70971	2414600000000000
0.11895	6181610000000000		1.53027	5394890000000000		5.70971	2054340000000000		5.71772	2408680000000000
0.11907	6180900000000000		1.5288	5404690000000000		5.71772	2055620000000000		5.72573	2402820000000000
0.11919	6180130000000000		1.52733	5419800000000000		5.72573	2056350000000000		5.73373	2395760000000000
0.11931	6179130000000000		1.52587	5419950000000000		5.73373	2056630000000000		5.74174	2387580000000000
0.11943	6177700000000000		1.52441	5420010000000000		5.74174	2057490000000000		5.74975	2379090000000000
0.11955	6176180000000000		1.52295	5410720000000000		5.74975	2059140000000000		5.75776	2370530000000000
0.11967	6174860000000000		1.52149	5408730000000000		5.75776	2060490000000000		5.76577	2361770000000000
0.11979	6173440000000000		1.52004	5431330000000000		5.76577	2060140000000000		5.77377	2352820000000000
0.11991	6171740000000000		1.51859	5462440000000000		5.77377	2056880000000000		5.78178	2344100000000000
0.12003	6170030000000000		1.51714	5470630000000000		5.78178	2050790000000000		5.78979	2335790000000000
0.12015	6168420000000000		1.5157	5459910000000000		5.78979	2042700000000000		5.7978	2327490000000000
0.12027	6167070000000000		1.51426	5465150000000000		5.7978	2033430000000000		5.80581	2318580000000000
0.12039	6166200000000000		1.51282	5480310000000000		5.80581	2024800000000000		5.81381	2308710000000000
0.12051	6165520000000000		1.51138	5492490000000000		5.81381	2017850000000000		5.82182	2298110000000000
0.12063	6164840000000000		1.50995	5496920000000000		5.82182	2012420000000000		5.82983	2287050000000000
0.12075	6164190000000000		1.50852	5487780000000000		5.82983	2008490000000000		5.83784	2275610000000000
0.12086	6163510000000000		1.50709	5477000000000000		5.83784	2005920000000000		5.84585	2264160000000000
0.12098	6162590000000000		1.50567	5465930000000000		5.84585	2004110000000000		5.85385	2253280000000000
0.1211	6161260000000000		1.50425	5469890000000000		5.85385	2002700000000000		5.86186	2243300000000000
0.12122	6159770000000000		1.50283	5483590000000000		5.86186	2000940000000000		5.86987	2233980000000000
0.12134	6158420000000000		1.50141	5497720000000000		5.86987	1998660000000000		5.87788	2224980000000000
0.12146	6157270000000000		1.5	5514230000000000		5.87788	1996530000000000		5.88589	2216670000000000
0.12158	6156530000000000		1.49858	5505740000000000		5.88589	1995200000000000		5.89389	2209470000000000
0.1217	6155950000000000		1.49717	5500630000000000		5.89389	1994350000000000		5.9019	2203130000000000
0.12182	6155260000000000		1.49577	5496600000000000		5.9019	1993000000000000		5.90991	2196400000000000
0.12194	6154480000000000		1.49436	5558120000000000		5.90991	1990540000000000		5.91792	2187730000000000
0.12206	6153480000000000		1.49296	5598330000000000		5.91792	1987300000000000		5.92593	2177240000000000
0.12218	6152290000000000		1.49157	5610310000000000		5.92593	1984490000000000		5.93393	2166540000000000
0.1223	6150960000000000		1.49017	5585460000000000		5.93393	1982990000000000		5.94194	2156550000000000
0.12242	6149720000000000		1.48878	5558240000000000		5.94194	1982620000000000		5.94995	2147340000000000
0.12254	6148870000000000		1.48739	5551640000000000		5.94995	1982840000000000		5.95796	2138580000000000
0.12266	6147990000000000		1.486	5558400000000000		5.95796	1983480000000000		5.96597	2130110000000000
0.12278	6146800000000000		1.48462	5581040000000000		5.96597	1984290000000000		5.97397	2121990000000000
0.1229	6145430000000000		1.48325	5569890000000000		5.97397	1984250000000000		5.98198	2114290000000000
0.12302	6143930000000000		1.48188	5558520000000000		5.98198	1982900000000000		5.98999	2106800000000000
0.12314	6142540000000000		1.48051	5555370000000000		5.98999	1980300000000000		5.998	2099400000000000
0.12326	6141490000000000		1.47914	5591980000000000		5.998	1976370000000000		6.00601	2092070000000000
0.12338	6140350000000000		1.47778	5617430000000000		6.00601	1971330000000000		6.01401	2084650000000000
0.12349	6138770000000000		1.47642	5624520000000000		6.01401	1965500000000000		6.02202	2077080000000000
0.12361	6137290000000000		1.47506	5595750000000000		6.02202	1958920000000000		6.03003	2069450000000000
0.12373	6136200000000000		1.4737	5587510000000000		6.03003	1952500000000000		6.03804	2062020000000000
0.12385	6134890000000000		1.47235	5593550000000000		6.03804	1947610000000000		6.04605	2055000000000000
0.12397	6133060000000000		1.471	5616750000000000		6.04605	1944450000000000		6.05405	2048100000000000
0.12409	6131600000000000		1.46965	5628300000000000		6.05405	1942520000000000		6.06206	2040980000000000
0.12505	6120130000000000		1.46831	5624700000000000		6.06206	1942010000000000		6.07007	2033630000000000
0.12624	6103790000000000		1.46696	5607960000000000		6.07007	1942510000000000		6.07808	2026720000000000
0.12744	6084430000000000		1.46562	5585660000000000		6.07808	1943330000000000		6.08609	2021180000000000
0.12864	6067440000000000		1.46428	5588970000000000		6.08609	1944500000000000		6.09409	2016640000000000
0.12983	6055890000000000		1.46295	5608750000000000		6.09409	1945580000000000		6.1021	2010980000000000
0.13103	6040720000000000		1.46161	5642760000000000		6.1021	1945660000000000		6.11011	2003490000000000
0.13222	6020370000000000		1.46028	5653110000000000		6.11011	1945050000000000		6.11812	1995650000000000
0.13342	6002330000000000		1.45895	5652290000000000		6.11812	1944740000000000		6.12613	1988050000000000
0.13461	5983750000000000		1.45755	5641480000000000		6.12613	1945470000000000		6.13413	1980550000000000
0.13581	5963880000000000		1.45564	5647850000000000		6.13413	1946880000000000		6.14214	1972920000000000
0.137	5941090000000000		1.45372	5675220000000000		6.14214	1947970000000000		6.15015	1965060000000000
0.1382	5914690000000000		1.45181	5669650000000000		6.15015	1947850000000000		6.15816	1957150000000000
0.13939	5890600000000000		1.4499	5641910000000000		6.15816	1946280000000000		6.16617	1949330000000000
0.14059	5870320000000000		1.44799	5616520000000000		6.16617	1944200000000000		6.17417	1941780000000000
0.14179	5853340000000000		1.44607	5620360000000000		6.17417	1942930000000000		6.18218	1934470000000000
0.14298	5838570000000000		1.44416	5635190000000000		6.18218	1942650000000000		6.19019	1926950000000000
0.14418	5825940000000000		1.44225	5654040000000000		6.19019	1942430000000000		6.1982	1918880000000000
0.14537	5811950000000000		1.44034	5684500000000000		6.1982	1941140000000000		6.20621	1910470000000000
0.14657	5798290000000000		1.43842	5647270000000000		6.20621	1937740000000000		6.21421	1902180000000000
0.14776	5785480000000000		1.43651	5608970000000000		6.21421	1931960000000000		6.22222	1894500000000000
0.14896	5770680000000000		1.4346	5586260000000000		6.22222	1924500000000000		6.23023	1888080000000000
0.15015	5756200000000000		1.43268	5561140000000000		6.23023	1916390000000000		6.23824	1883300000000000
0.15135	5742070000000000		1.43077	5601220000000000		6.23824	1909100000000000		6.24625	1879880000000000
0.15255	5727720000000000		1.42886	5645000000000000		6.24625	1903290000000000		6.25425	1877230000000000
0.15374	5712860000000000		1.42695	5666430000000000		6.25425	1898950000000000		6.26226	1875350000000000
0.15494	5698520000000000		1.42503	5673200000000000		6.26226	1896580000000000		6.27027	1875100000000000
0.15613	5686800000000000		1.42312	5655380000000000		6.27027	1896420000000000		6.27828	1875970000000000
0.15733	5672930000000000		1.42121	5634240000000000		6.27828	1897490000000000		6.28629	1874680000000000
0.15852	5657330000000000		1.41929	5639940000000000		6.28629	1898510000000000		6.29429	1869960000000000
0.15972	5646750000000000		1.41738	5655180000000000		6.29429	1898830000000000		6.3023	1864790000000000
0.16091	5641250000000000		1.41547	5647430000000000		6.3023	1898310000000000		6.31031	1860210000000000
0.16211	5630490000000000		1.41356	5648850000000000		6.31031	1897840000000000		6.31832	1856080000000000
0.1633	5615970000000000		1.41164	5648590000000000		6.31832	1898420000000000		6.32633	1852230000000000
0.1645	5606450000000000		1.40973	5650110000000000		6.32633	1900530000000000		6.33433	1848700000000000
0.1657	5596540000000000		1.40782	5629000000000000		6.33433	1903300000000000		6.34234	1845500000000000
0.16689	5577620000000000		1.4059	5590270000000000		6.34234	1905190000000000		6.35035	1842510000000000
0.16809	5556060000000000		1.40399	5599720000000000		6.35035	1906060000000000		6.35836	1839570000000000
0.16928	5542350000000000		1.40208	5630500000000000		6.35836	1906910000000000		6.36637	1836580000000000
0.17048	5532570000000000		1.40017	5652040000000000		6.36637	1908730000000000		6.37437	1833530000000000
0.17167	5525320000000000		1.39825	5665330000000000		6.37437	1911630000000000		6.38238	1830480000000000
0.17287	5523580000000000		1.39634	5676460000000000		6.38238	1914930000000000		6.39039	1827460000000000
0.17406	5519180000000000		1.39443	5673810000000000		6.39039	1917970000000000		6.3984	1824420000000000
0.17526	5510860000000000		1.39252	5687380000000000		6.3984	1920120000000000		6.40641	1821520000000000
0.17646	5499860000000000		1.3906	5677030000000000		6.40641	1920840000000000		6.41441	1818900000000000
0.17765	5490080000000000		1.38869	5636840000000000		6.41441	1920120000000000		6.42242	1816720000000000
0.17885	5480500000000000		1.38678	5643580000000000		6.42242	1917930000000000		6.43043	1815000000000000
0.18004	5472670000000000		1.38486	5632090000000000		6.43043	1913710000000000		6.43844	1813420000000000
0.18124	5466000000000000		1.38295	5634660000000000		6.43844	1907380000000000		6.44645	1811920000000000
0.18243	5458130000000000		1.38104	5648480000000000		6.44645	1899900000000000		6.45445	1811390000000000
0.18363	5448770000000000		1.37913	5649830000000000		6.45445	1892090000000000		6.46246	1811960000000000
0.18482	5439940000000000		1.37721	5677200000000000		6.46246	1884060000000000		6.47047	1809720000000000
0.18602	5431180000000000		1.3753	5656790000000000		6.47047	1876350000000000		6.47848	1803820000000000
0.18721	5419750000000000		1.37339	5637660000000000		6.47848	1870140000000000		6.48649	1799800000000000
0.18841	5404020000000000		1.37147	5667190000000000		6.48649	1866650000000000		6.49449	1797980000000000
0.18961	5390210000000000		1.36956	5721010000000000		6.49449	1865410000000000		6.5025	1797340000000000
0.1908	5377700000000000		1.36765	5713230000000000		6.5025	1865400000000000		6.51051	1796990000000000
0.192	5365230000000000		1.36574	5658820000000000		6.51051	1866260000000000		6.51852	1796520000000000
0.19319	5352130000000000		1.36382	5676730000000000		6.51852	1867590000000000		6.52653	1795970000000000
0.19439	5337650000000000		1.36191	5692530000000000		6.52653	1869300000000000		6.53453	1795560000000000
0.19558	5323570000000000		1.36	5701440000000000		6.53453	1871050000000000		6.54254	1795210000000000
0.19678	5309620000000000		1.35808	5693570000000000		6.54254	1872120000000000		6.55055	1794670000000000
0.19797	5294440000000000		1.35617	5672240000000000		6.55055	1872450000000000		6.55856	1794020000000000
0.19917	5280970000000000		1.35426	5694110000000000		6.55856	1872290000000000		6.56657	1793520000000000
0.20037	5269320000000000		1.35235	5685780000000000		6.56657	1872650000000000		6.57457	1793330000000000
0.20156	5255970000000000		1.35043	5669730000000000		6.57457	1873970000000000		6.58258	1793500000000000
0.20276	5245140000000000		1.34852	5672690000000000		6.58258	1875430000000000		6.59059	1793810000000000
0.20395	5235200000000000		1.34661	5674440000000000		6.59059	1876460000000000		6.5986	1794150000000000
0.20515	5224250000000000		1.3447	5690060000000000		6.5986	1877430000000000		6.60661	1794690000000000
0.20634	5213700000000000		1.34278	5716020000000000		6.60661	1878950000000000		6.61461	1795730000000000
0.20754	5203460000000000		1.34087	5718010000000000		6.61461	1881460000000000		6.62262	1797590000000000
0.20873	5193240000000000		1.33896	5693810000000000		6.62262	1884920000000000		6.63063	1800690000000000
0.20993	5183260000000000		1.33704	5691860000000000		6.63063	1888470000000000		6.63864	1806240000000000
0.21112	5173680000000000		1.33513	5698070000000000		6.63864	1891140000000000		6.64665	1814510000000000
0.21232	5162760000000000		1.33322	5703540000000000		6.64665	1891930000000000		6.65465	1817980000000000
0.21352	5148520000000000		1.33131	5705780000000000		6.65465	1889940000000000		6.66266	1816210000000000
0.21471	5133140000000000		1.32939	5722590000000000		6.66266	1885510000000000		6.67067	1816630000000000
0.21591	5121840000000000		1.32748	5753070000000000		6.67067	1880070000000000		6.67868	1817670000000000
0.2171	5115560000000000		1.32557	5740510000000000		6.67868	1874870000000000		6.68669	1818680000000000
0.2183	5108250000000000		1.32365	5708010000000000		6.68669	1870150000000000		6.69469	1819280000000000
0.21949	5099220000000000		1.32174	5691480000000000		6.69469	1865180000000000		6.7027	1819320000000000
0.22069	5088800000000000		1.31983	5710530000000000		6.7027	1860010000000000		6.71071	1818700000000000
0.22188	5078320000000000		1.31792	5724080000000000		6.71071	1856150000000000		6.71872	1817500000000000
0.22308	5067860000000000		1.316	5715110000000000		6.71872	1854450000000000		6.72673	1816030000000000
0.22428	5058910000000000		1.31409	5745710000000000		6.72673	1854030000000000		6.73473	1814720000000000
0.22547	5049160000000000		1.31218	5764490000000000		6.73473	1853310000000000		6.74274	1813690000000000
0.22667	5038390000000000		1.31027	5730950000000000		6.74274	1852400000000000		6.75075	1812860000000000
0.22786	5028470000000000		1.30835	5702860000000000		6.75075	1852430000000000		6.75876	1812270000000000
0.22906	5017930000000000		1.30644	5703250000000000		6.75876	1853350000000000		6.76677	1812120000000000
0.23025	5005780000000000		1.30453	5706770000000000		6.76677	1854590000000000		6.77477	1812620000000000
0.23145	4992950000000000		1.30261	5706620000000000		6.77477	1856080000000000		6.78278	1813790000000000
0.23264	4982990000000000		1.3007	5720300000000000		6.78278	1857200000000000		6.79079	1815420000000000
0.23384	4974740000000000		1.29879	5738060000000000		6.79079	1857450000000000		6.7988	1817250000000000
0.23503	4967700000000000		1.29688	5734460000000000		6.7988	1857400000000000		6.80681	1819260000000000
0.23623	4963850000000000		1.29496	5731080000000000		6.80681	1857810000000000		6.81481	1821920000000000
0.23743	4961130000000000		1.29305	5747520000000000		6.81481	1859140000000000		6.82282	1828030000000000
0.23862	4956260000000000		1.29114	5741540000000000		6.82282	1861040000000000		6.83083	1837620000000000
0.23982	4951190000000000		1.28922	5727810000000000		6.83083	1862760000000000		6.83884	1835160000000000
0.24101	4945810000000000		1.28731	5742910000000000		6.83884	1863650000000000		6.84685	1833620000000000
0.24221	4937480000000000		1.2854	5770410000000000		6.84685	1863320000000000		6.85485	1833820000000000
0.2434	4929750000000000		1.28349	5779550000000000		6.85485	1862210000000000		6.86286	1834350000000000
0.2446	4922390000000000		1.28157	5765300000000000		6.86286	1861270000000000		6.87087	1835310000000000
0.24579	4913800000000000		1.27966	5778550000000000		6.87087	1860880000000000		6.87888	1836800000000000
0.24699	4905010000000000		1.27775	5801820000000000		6.87888	1859990000000000		6.88689	1839160000000000
0.24819	4895850000000000		1.27583	5800640000000000		6.88689	1857610000000000		6.89489	1842480000000000
0.24938	4886660000000000		1.27392	5787320000000000		6.89489	1854120000000000		6.9029	1846000000000000
0.25058	4877910000000000		1.27201	5761380000000000		6.9029	1850130000000000		6.91091	1848930000000000
0.25177	4870280000000000		1.2701	5757070000000000		6.91091	1845580000000000		6.91892	1851120000000000
0.25297	4861800000000000		1.26818	5767580000000000		6.91892	1840860000000000		6.92693	1853120000000000
0.25416	4853160000000000		1.26627	5766990000000000		6.92693	1837360000000000		6.93493	1855160000000000
0.25536	4844610000000000		1.26436	5765110000000000		6.93493	1836180000000000		6.94294	1857080000000000
0.25655	4836450000000000		1.26245	5767120000000000		6.94294	1837250000000000		6.95095	1858880000000000
0.25775	4828510000000000		1.26053	5775080000000000		6.95095	1839760000000000		6.95896	1860810000000000
0.25894	4820620000000000		1.25862	5768960000000000		6.95896	1843090000000000		6.96697	1863060000000000
0.26014	4811950000000000		1.25671	5765740000000000		6.96697	1846390000000000		6.97497	1865530000000000
0.26134	4802420000000000		1.25479	5781420000000000		6.97497	1848550000000000		6.98298	1867750000000000
0.26253	4794960000000000		1.25288	5789370000000000		6.98298	1849140000000000		6.99099	1869270000000000
0.26373	4787100000000000		1.25097	5794500000000000		6.99099	1848580000000000		6.999	1870230000000000
0.26492	4777620000000000		1.24906	5792170000000000		6.999	1847310000000000		7.00701	1879820000000000
0.26612	4769890000000000		1.24714	5772820000000000		7.00701	1846130000000000		7.01502	1888760000000000
0.26731	4763480000000000		1.24523	5757890000000000		7.01502	1845890000000000		7.02302	1883420000000000
0.26851	4752160000000000		1.24332	5761890000000000		7.02302	1846860000000000		7.03103	1883820000000000
0.2697	4740540000000000		1.2414	5775170000000000		7.03103	1848460000000000		7.03904	1884920000000000
0.2709	4736060000000000		1.23949	5775080000000000		7.03904	1849330000000000		7.04705	1886520000000000
0.2721	4732070000000000		1.23758	5767330000000000		7.04705	1849280000000000		7.05506	1888150000000000
0.27329	4726730000000000		1.23567	5767370000000000		7.05506	1849020000000000		7.06306	1889260000000000
0.27449	4718830000000000		1.23375	5775830000000000		7.06306	1849260000000000		7.07107	1889920000000000
0.27568	4709950000000000		1.23184	5784430000000000		7.07107	1850440000000000		7.07908	1890490000000000
0.27688	4700340000000000		1.22993	5781270000000000		7.07908	1852250000000000		7.08709	1891040000000000
0.27807	4690160000000000		1.22801	5782980000000000		7.08709	1853680000000000		7.0951	1891270000000000
0.27927	4682620000000000		1.2261	5807420000000000		7.0951	1853750000000000		7.1031	1890950000000000
0.28046	4674340000000000		1.22419	5835150000000000		7.1031	1851610000000000		7.11111	1890120000000000
0.28166	4664750000000000		1.22228	5823390000000000		7.11111	1846680000000000		7.11912	1888910000000000
0.28285	4656300000000000		1.22036	5794760000000000		7.11912	1839750000000000		7.12713	1887620000000000
0.28405	4647620000000000		1.21845	5797410000000000		7.12713	1832320000000000		7.13514	1886810000000000
0.28525	4639900000000000		1.21654	5814250000000000		7.13514	1825510000000000		7.14314	1886960000000000
0.28644	4632590000000000		1.21463	5843670000000000		7.14314	1820050000000000		7.15115	1887960000000000
0.28764	4623990000000000		1.21271	5853350000000000		7.15115	1816000000000000		7.15916	1889450000000000
0.28883	4615810000000000		1.2108	5831080000000000		7.15916	1813200000000000		7.16717	1891190000000000
0.29003	4607820000000000		1.20889	5825230000000000		7.16717	1812300000000000		7.17518	1892760000000000
0.29122	4599270000000000		1.20697	5815030000000000		7.17518	1813480000000000		7.18318	1892800000000000
0.29242	4591380000000000		1.20506	5809590000000000		7.18318	1815730000000000		7.19119	1906500000000000
0.29361	4583460000000000		1.20315	5822160000000000		7.19119	1818150000000000		7.1992	1919640000000000
0.29481	4574470000000000		1.20124	5843290000000000		7.1992	1821020000000000		7.20721	1921480000000000
0.29601	4566360000000000		1.19932	5869760000000000		7.20721	1824670000000000		7.21522	1922720000000000
0.2972	4559180000000000		1.19741	5863670000000000		7.21522	1828380000000000		7.22322	1923580000000000
0.2984	4553980000000000		1.1955	5852730000000000		7.22322	1831690000000000		7.23123	1924200000000000
0.29959	4550180000000000		1.19358	5846170000000000		7.23123	1834600000000000		7.23924	1924660000000000
0.30079	4545200000000000		1.19167	5829560000000000		7.23924	1836800000000000		7.24725	1924860000000000
0.30198	4540700000000000		1.18976	5830200000000000		7.24725	1837870000000000		7.25526	1924630000000000
0.30318	4536400000000000		1.18785	5845630000000000		7.25526	1837710000000000		7.26326	1923630000000000
0.30437	4530710000000000		1.18593	5862510000000000		7.26326	1836300000000000		7.27127	1922010000000000
0.30557	4525140000000000		1.18402	5850350000000000		7.27127	1834450000000000		7.27928	1920280000000000
0.30676	4519970000000000		1.18211	5832410000000000		7.27928	1833580000000000		7.28729	1918980000000000
0.30796	4512980000000000		1.18019	5839240000000000		7.28729	1833570000000000		7.2953	1918630000000000
0.30916	4506130000000000		1.17828	5850180000000000		7.2953	1833190000000000		7.3033	1919160000000000
0.31035	4500990000000000		1.17637	5860220000000000		7.3033	1832270000000000		7.31131	1919800000000000
0.31155	4493840000000000		1.17446	5860400000000000		7.31131	1831290000000000		7.31932	1920180000000000
0.31274	4486420000000000		1.17254	5878990000000000		7.31932	1830300000000000		7.32733	1920510000000000
0.31394	4479470000000000		1.17063	5897890000000000		7.32733	1829270000000000		7.33534	1921040000000000
0.31513	4473430000000000		1.16872	5883770000000000		7.33534	1827600000000000		7.34334	1921800000000000
0.31633	4467230000000000		1.16681	5885380000000000		7.34334	1824450000000000		7.35135	1922430000000000
0.31752	4459940000000000		1.16489	5893700000000000		7.35135	1819910000000000		7.35936	1921630000000000
0.31872	4453640000000000		1.16298	5892260000000000		7.35936	1814540000000000		7.36737	1916250000000000
0.31992	4447950000000000		1.16107	5899650000000000		7.36737	1808470000000000		7.37538	1922360000000000
0.32111	4442680000000000		1.15915	5906450000000000		7.37538	1802400000000000		7.38338	1923820000000000
0.32231	4436840000000000		1.15724	5891790000000000		7.38338	1797390000000000		7.39139	1923970000000000
0.3235	4430470000000000		1.15533	5869590000000000		7.39139	1794010000000000		7.3994	1923360000000000
0.3247	4423720000000000		1.15342	5879710000000000		7.3994	1792050000000000		7.40741	1921990000000000
0.32589	4416470000000000		1.1515	5893740000000000		7.40741	1791280000000000		7.41542	1920330000000000
0.32709	4410480000000000		1.14959	5907120000000000		7.41542	1791920000000000		7.42342	1919070000000000
0.32828	4403970000000000		1.14768	5929790000000000		7.42342	1794070000000000		7.43143	1918460000000000
0.32948	4398840000000000		1.14576	5902400000000000		7.43143	1797540000000000		7.43944	1918240000000000
0.33067	4392970000000000		1.14385	5859590000000000		7.43944	1801020000000000		7.44745	1918250000000000
0.33187	4384860000000000		1.14194	5877220000000000		7.44745	1803520000000000		7.45546	1918390000000000
0.33307	4378830000000000		1.14003	5895620000000000		7.45546	1805480000000000		7.46346	1918240000000000
0.33426	4373250000000000		1.13811	5868010000000000		7.46346	1807550000000000		7.47147	1917440000000000
0.33546	4366270000000000		1.1362	5856850000000000		7.47147	1809940000000000		7.47948	1916060000000000
0.33665	4359390000000000		1.13429	5880190000000000		7.47948	1812520000000000		7.48749	1914440000000000
0.33785	4354140000000000		1.13238	5897910000000000		7.48749	1815090000000000		7.4955	1912860000000000
0.33904	4349110000000000		1.13046	5911460000000000		7.4955	1817030000000000		7.5035	1911200000000000
0.34024	4341770000000000		1.12855	5935690000000000		7.5035	1817810000000000		7.51151	1909190000000000
0.34143	4335330000000000		1.12664	5935390000000000		7.51151	1817770000000000		7.51952	1906770000000000
0.34263	4330660000000000		1.12472	5912850000000000		7.51952	1817440000000000		7.52753	1903920000000000
0.34382	4325140000000000		1.12281	5886240000000000		7.52753	1817120000000000		7.53554	1900200000000000
0.34502	4318970000000000		1.1209	5873890000000000		7.53554	1816740000000000		7.54354	1896010000000000
0.34622	4313250000000000		1.11899	5912060000000000		7.54354	1815600000000000		7.55155	1896060000000000
0.34741	4308350000000000		1.11707	5895590000000000		7.55155	1813180000000000		7.55956	1895070000000000
0.34861	4302380000000000		1.11516	5861510000000000		7.55956	1809370000000000		7.56757	1893760000000000
0.3498	4296850000000000		1.11325	5896090000000000		7.56757	1803950000000000		7.57558	1892730000000000
0.351	4291360000000000		1.11133	5908310000000000		7.57558	1797000000000000		7.58358	1891760000000000
0.35219	4285950000000000		1.10942	5939930000000000		7.58358	1789350000000000		7.59159	1890560000000000
0.35339	4278950000000000		1.10751	5945840000000000		7.59159	1782240000000000		7.5996	1889250000000000
0.35458	4271580000000000		1.1056	5912220000000000		7.5996	1776040000000000		7.60761	1888120000000000
0.35578	4266720000000000		1.10368	5910290000000000		7.60761	1770720000000000		7.61562	1887090000000000
0.35698	4261540000000000		1.10177	5917150000000000		7.61562	1766060000000000		7.62362	1885900000000000
0.35817	4255570000000000		1.09986	5964390000000000		7.62362	1762100000000000		7.63163	1884490000000000
0.35937	4251010000000000		1.09794	5975810000000000		7.63163	1759370000000000		7.63964	1882990000000000
0.36056	4248030000000000		1.09603	5968400000000000		7.63964	1758190000000000		7.64765	1881760000000000
0.36176	4242850000000000		1.09412	5959120000000000		7.64765	1758800000000000		7.65566	1880810000000000
0.36295	4236340000000000		1.09221	5922630000000000		7.65566	1760950000000000		7.66366	1879470000000000
0.36415	4232020000000000		1.09029	5947780000000000		7.66366	1764070000000000		7.67167	1877440000000000
0.36534	4228170000000000		1.08838	5958950000000000		7.67167	1767880000000000		7.67968	1874840000000000
0.36654	4224910000000000		1.08647	5931060000000000		7.67968	1771760000000000		7.68769	1872060000000000
0.36773	4221850000000000		1.08456	5934720000000000		7.68769	1774800000000000		7.6957	1869690000000000
0.36893	4218570000000000		1.08264	5981510000000000		7.6957	1776560000000000		7.7037	1868080000000000
0.37013	4214210000000000		1.08073	5972050000000000		7.7037	1777440000000000		7.71171	1867070000000000
0.37132	4209020000000000		1.07882	5911350000000000		7.71171	1778290000000000		7.71972	1867250000000000
0.37252	4203980000000000		1.0769	5910680000000000		7.71972	1779360000000000		7.72773	1868840000000000
0.37371	4198640000000000		1.07499	5890910000000000		7.72773	1780350000000000		7.73574	1869890000000000
0.37491	4193410000000000		1.07308	5888280000000000		7.73574	1781580000000000		7.74374	1870150000000000
0.3761	4189250000000000		1.07117	5917270000000000		7.74374	1783680000000000		7.75175	1869960000000000
0.3773	4184890000000000		1.06925	5916710000000000		7.75175	1786320000000000		7.75976	1869670000000000
0.37849	4179220000000000		1.06734	5920910000000000		7.75976	1788310000000000		7.76777	1869170000000000
0.37969	4173760000000000		1.06543	5930050000000000		7.76777	1789080000000000		7.77578	1867970000000000
0.38089	4169450000000000		1.06351	5958300000000000		7.77578	1788920000000000		7.78378	1865900000000000
0.38208	4165520000000000		1.0616	5953280000000000		7.78378	1788170000000000		7.79179	1863090000000000
0.38328	4161060000000000		1.05969	5946270000000000		7.79179	1787000000000000		7.7998	1859660000000000
0.38447	4156540000000000		1.05778	5968380000000000		7.7998	1785330000000000		7.80781	1855690000000000
0.38567	4152250000000000		1.05586	5977560000000000		7.80781	1782320000000000		7.81582	1851190000000000
0.38686	4148740000000000		1.05395	5979840000000000		7.81582	1776930000000000		7.82382	1846450000000000
0.38806	4143560000000000		1.05204	5943380000000000		7.82382	1769330000000000		7.83183	1842150000000000
0.38925	4137200000000000		1.05012	5924890000000000		7.83183	1760580000000000		7.83984	1838500000000000
0.39045	4131520000000000		1.04821	5937260000000000		7.83984	1751300000000000		7.84785	1835230000000000
0.39164	4126370000000000		1.0463	5944800000000000		7.84785	1742220000000000		7.85586	1832250000000000
0.39284	4121470000000000		1.04439	5970790000000000		7.85586	1734620000000000		7.86386	1829570000000000
0.39404	4116750000000000		1.04247	5991940000000000		7.86386	1729250000000000		7.87187	1827150000000000
0.39523	4113090000000000		1.04056	5994120000000000		7.87187	1725950000000000		7.87988	1824820000000000
0.39643	4108240000000000		1.03865	5967940000000000		7.87988	1724670000000000		7.88789	1822330000000000
0.39762	4103900000000000		1.03674	5950000000000000		7.88789	1725440000000000		7.8959	1820190000000000
0.39882	4099410000000000		1.03482	5969710000000000		7.8959	1727720000000000		7.9039	1818420000000000
0.40001	4094000000000000		1.03291	5973330000000000		7.9039	1730400000000000		7.91191	1816890000000000
0.40121	4088840000000000		1.031	5970670000000000		7.91191	1732290000000000		7.91992	1815550000000000
0.4024	4084600000000000		1.02908	5981260000000000		7.91992	1733170000000000		7.92793	1814510000000000
0.4036	4080320000000000		1.02717	5952340000000000		7.92793	1734010000000000		7.93594	1814240000000000
0.4048	4075920000000000		1.02526	5921790000000000		7.93594	1735900000000000		7.94394	1815310000000000
0.40599	4071190000000000		1.02335	5935670000000000		7.94394	1738930000000000		7.95195	1817770000000000
0.40719	4066200000000000		1.02143	5973490000000000		7.95195	1742350000000000		7.95996	1820710000000000
0.40838	4061610000000000		1.01952	6010540000000000		7.95996	1745100000000000		7.96797	1823020000000000
0.40958	4057350000000000		1.01761	5998640000000000		7.96797	1746150000000000		7.97598	1824200000000000
0.41077	4052860000000000		1.01569	5993390000000000		7.97598	1745610000000000		7.98398	1824430000000000
0.41197	4047630000000000		1.01378	6034530000000000		7.98398	1744360000000000		7.99199	1824210000000000
0.41316	4044090000000000		1.01187	6055240000000000		7.99199	1743000000000000		8	1823960000000000
0.41436	4039960000000000		1.00996	6052260000000000		8	1741960000000000
0.41555	4035040000000000		1.00804	6044640000000000
0.41675	4029660000000000		1.00613	6023250000000000
0.41795	4025390000000000		1.00422	6011260000000000
0.41914	4021510000000000		1.0023	6030420000000000
0.42034	4016520000000000		1.00039	6022920000000000
0.42153	4011690000000000		0.99848	6011840000000000
0.42273	4007870000000000		0.99657	6025730000000000
0.42392	4006000000000000		0.99465	6003900000000000
0.42512	4002300000000000		0.99274	5992910000000000
0.42631	3998590000000000		0.99083	6021940000000000
0.42751	3995590000000000		0.98892	6064510000000000
0.42871	3992120000000000		0.987	6088280000000000
0.4299	3990100000000000		0.98509	6064610000000000
0.4311	3985760000000000		0.98318	6040480000000000
0.43229	3982620000000000		0.98126	6052540000000000
0.43349	3980590000000000		0.97935	6065140000000000
0.43468	3976300000000000		0.97744	6044220000000000
0.43588	3971590000000000		0.97553	6039050000000000
0.43707	3966440000000000		0.97361	6052240000000000
0.43827	3964020000000000		0.9717	6044560000000000
0.43946	3962020000000000		0.96979	6038030000000000
0.44066	3958460000000000		0.96787	6045200000000000
0.44186	3952550000000000		0.96596	6056010000000000
0.44305	3947500000000000		0.96405	6054770000000000
0.44425	3944780000000000		0.96214	6066610000000000
0.44544	3942190000000000		0.96022	6074290000000000
0.44664	3938340000000000		0.95831	6054960000000000
0.44783	3934110000000000		0.9564	6058510000000000
0.44903	3930140000000000		0.95449	6078620000000000
0.45022	3926670000000000		0.95257	6097230000000000
0.45142	3922230000000000		0.95066	6095290000000000
0.45262	3918240000000000		0.94875	6062840000000000
0.45381	3915190000000000		0.94683	6054440000000000
0.45501	3911760000000000		0.94492	6068300000000000
0.4562	3909790000000000		0.94301	6064880000000000
0.4574	3907310000000000		0.9411	6071120000000000
0.45859	3904090000000000		0.93918	6095160000000000
0.45979	3900820000000000		0.93727	6096720000000000
0.46098	3896500000000000		0.93536	6079920000000000
0.46218	3893640000000000		0.93344	6076760000000000
0.46337	3893010000000000		0.93153	6084390000000000
0.46457	3888390000000000		0.92962	6075680000000000
0.46577	3884510000000000		0.92771	6068370000000000
0.46696	3883680000000000		0.92579	6078340000000000
0.46816	3880140000000000		0.92388	6071350000000000
0.46935	3876170000000000		0.92197	6061160000000000
0.47055	3872150000000000		0.92005	6073900000000000
0.47174	3869210000000000		0.91814	6095770000000000
0.47294	3866010000000000		0.91623	6101640000000000
0.47413	3863130000000000		0.91432	6087080000000000
0.47533	3859330000000000		0.9124	6081440000000000
0.47653	3854630000000000		0.91049	6087590000000000
0.47772	3852540000000000		0.90858	6090490000000000
0.47892	3850350000000000		0.90667	6089460000000000
0.48011	3846160000000000		0.90475	6090890000000000
0.48131	3842820000000000		0.90284	6104900000000000
0.4825	3840240000000000		0.90093	6119580000000000
0.4837	3836730000000000		0.89901	6116070000000000
0.48489	3834910000000000		0.8971	6111670000000000
0.48609	3831590000000000		0.89519	6116670000000000
0.48728	3828360000000000		0.89328	6121550000000000
0.48848	3826470000000000		0.89136	6130170000000000
0.48968	3823540000000000		0.88945	6133680000000000
0.49087	3820680000000000		0.88754	6126880000000000
0.49207	3819010000000000		0.88562	6111470000000000
0.49326	3816730000000000		0.88371	6109760000000000
0.49446	3813820000000000		0.8818	6119990000000000
0.49565	3809810000000000		0.87989	6116600000000000
0.49685	3806870000000000		0.87797	6108510000000000
0.49804	3804070000000000		0.87606	6101160000000000
0.49924	3799910000000000		0.87415	6097660000000000
0.50044	3797660000000000		0.87223	6100950000000000
0.50163	3795940000000000		0.87032	6107610000000000
0.50283	3794270000000000		0.86841	6121550000000000
0.50402	3790660000000000		0.8665	6136070000000000
0.50522	3787170000000000		0.86458	6133510000000000
0.50641	3785970000000000		0.86267	6131740000000000
0.50761	3783200000000000		0.86076	6143960000000000
0.5088	3780790000000000		0.85885	6140430000000000
0.51	3777820000000000		0.85693	6137380000000000
0.51119	3774130000000000		0.85502	6139760000000000
0.51239	3771210000000000		0.85311	6141420000000000
0.51359	3767440000000000		0.85119	6142210000000000
0.51478	3764540000000000		0.84928	6138460000000000
0.51598	3762350000000000		0.84737	6159320000000000
0.51717	3758380000000000		0.84546	6157330000000000
0.51837	3756630000000000		0.84354	6130580000000000
0.51956	3755150000000000		0.84163	6133020000000000
0.52076	3750980000000000		0.83972	6142160000000000
0.52195	3748250000000000		0.8378	6150820000000000
0.52315	3745550000000000		0.83589	6166110000000000
0.52434	3742750000000000		0.83398	6186970000000000
0.52554	3739560000000000		0.83207	6184760000000000
0.52674	3737390000000000		0.83015	6169890000000000
0.52793	3735800000000000		0.82824	6170790000000000
0.52913	3732200000000000		0.82633	6167990000000000
0.53032	3728310000000000		0.82441	6169920000000000
0.53152	3724170000000000		0.8225	6172200000000000
0.53271	3721660000000000		0.82059	6172770000000000
0.53391	3720090000000000		0.81868	6179490000000000
0.5351	3718260000000000		0.81676	6185550000000000
0.5363	3715130000000000		0.81485	6186260000000000
0.5375	3711730000000000		0.81294	6196520000000000
0.53869	3710610000000000		0.81103	6224530000000000
0.53989	3707790000000000		0.80911	6233550000000000
0.54108	3704240000000000		0.8072	6228440000000000
0.54228	3701620000000000		0.80529	6226880000000000
0.54347	3698010000000000		0.80337	6220050000000000
0.54467	3694500000000000		0.80146	6211650000000000
0.54586	3691910000000000		0.79955	6209150000000000
0.54706	3689590000000000		0.79764	6202980000000000
0.54825	3688140000000000		0.79572	6185440000000000
0.54945	3686580000000000		0.79381	6179500000000000
0.55065	3684720000000000		0.7919	6172890000000000
0.55184	3683170000000000		0.78998	6171650000000000
0.55304	3680560000000000		0.78807	6198060000000000
0.55423	3677640000000000		0.78616	6221250000000000
0.55543	3674240000000000		0.78425	6224570000000000
0.55662	3671860000000000		0.78233	6215240000000000
0.55782	3669530000000000		0.78042	6200140000000000
0.55901	3666110000000000		0.77851	6193220000000000
0.56021	3663060000000000		0.7766	6208840000000000
0.56141	3660880000000000		0.77468	6211630000000000
0.5626	3658880000000000		0.77277	6211730000000000
0.5638	3656850000000000		0.77086	6241210000000000
0.56499	3655820000000000		0.76894	6249590000000000
0.56619	3652910000000000		0.76703	6239610000000000
0.56738	3649270000000000		0.76512	6232440000000000
0.56858	3647540000000000		0.76321	6238390000000000
0.56977	3646100000000000		0.76129	6259920000000000
0.57097	3643780000000000		0.75938	6270380000000000
0.57216	3641410000000000		0.75747	6272980000000000
0.57336	3638710000000000		0.75555	6265540000000000
0.57456	3636910000000000		0.75364	6271430000000000
0.57575	3633540000000000		0.75173	6275710000000000
0.57695	3630910000000000		0.74982	6242920000000000
0.57814	3628860000000000		0.7479	6225080000000000
0.57934	3626540000000000		0.74599	6232420000000000
0.58053	3624280000000000		0.74408	6237170000000000
0.58173	3622060000000000		0.74216	6241610000000000
0.58292	3620130000000000		0.74025	6247040000000000
0.58412	3617580000000000		0.73834	6251020000000000
0.58532	3614620000000000		0.73643	6249530000000000
0.58651	3612220000000000		0.73451	6244040000000000
0.58771	3610750000000000		0.7326	6245330000000000
0.5889	3608670000000000		0.73069	6250590000000000
0.5901	3606980000000000		0.72878	6289080000000000
0.59129	3604520000000000		0.72686	6298860000000000
0.59249	3601530000000000		0.72495	6282900000000000
0.59368	3599050000000000		0.72304	6274010000000000
0.59488	3596580000000000		0.72112	6282090000000000
0.59607	3594640000000000		0.71921	6299710000000000
0.59727	3592920000000000		0.7173	6307950000000000
0.59847	3590770000000000		0.71539	6297810000000000
0.59966	3588480000000000		0.71347	6271130000000000
0.60086	3586290000000000		0.71156	6293150000000000
0.60205	3584230000000000		0.70965	6308190000000000
0.60325	3581710000000000		0.70773	6272490000000000
0.60444	3579850000000000		0.70582	6298860000000000
0.60564	3577900000000000		0.70391	6316760000000000
0.60683	3575080000000000		0.702	6294430000000000
0.60803	3572520000000000		0.70008	6303670000000000
0.60923	3569990000000000		0.69817	6324210000000000
0.61042	3568140000000000		0.69626	6331010000000000
0.61162	3565910000000000		0.69434	6312920000000000
0.61281	3563410000000000		0.69243	6305420000000000
0.61401	3561290000000000		0.69052	6313510000000000
0.6152	3559020000000000		0.68861	6306440000000000
0.6164	3556700000000000		0.68669	6307540000000000
0.61759	3554360000000000		0.68478	6312760000000000
0.61879	3552110000000000		0.68287	6292610000000000
0.61998	3549840000000000		0.68096	6283150000000000
0.62118	3547340000000000		0.67904	6297470000000000
0.62238	3545060000000000		0.67713	6296630000000000
0.62357	3542510000000000		0.67522	6285390000000000
0.62477	3540200000000000		0.6733	6305760000000000
0.62596	3537830000000000		0.67139	6370010000000000
0.62716	3535450000000000		0.66948	6368420000000000
0.62835	3533410000000000		0.66757	6319840000000000
0.62955	3531230000000000		0.66565	6318820000000000
0.63074	3529200000000000		0.66374	6318680000000000
0.63194	3527360000000000		0.66183	6327620000000000
0.63314	3525010000000000		0.65991	6330010000000000
0.63433	3522620000000000		0.658	6354660000000000
0.63553	3520610000000000		0.65609	6418530000000000
0.63672	3518560000000000		0.65418	6426190000000000
0.63792	3516030000000000		0.65226	6423980000000000
0.63911	3513500000000000		0.65035	6408710000000000
0.64031	3511210000000000		0.64844	6320360000000000
0.6415	3509280000000000		0.64652	6256480000000000
0.6427	3507420000000000		0.64461	6289170000000000
0.64389	3505350000000000		0.6427	6349100000000000
0.64509	3503390000000000		0.64079	6375790000000000
0.64629	3500780000000000		0.63887	6395360000000000
0.64748	3498630000000000		0.63696	6422330000000000
0.64868	3496940000000000		0.63505	6434430000000000
0.64987	3494710000000000		0.63314	6392230000000000
0.65107	3492490000000000		0.63122	6347060000000000
0.65226	3490530000000000		0.62931	6360810000000000
0.65346	3488440000000000		0.6274	6364390000000000
0.65465	3486520000000000		0.62548	6363510000000000
0.65585	3484260000000000		0.62357	6402710000000000
0.65705	3481660000000000		0.62166	6425630000000000
0.65824	3479420000000000		0.61975	6401650000000000
0.65944	3477630000000000		0.61783	6364410000000000
0.66063	3475890000000000		0.61592	6350320000000000
0.66183	3473910000000000		0.61401	6334790000000000
0.66302	3471950000000000		0.61209	6320800000000000
0.66422	3469800000000000		0.61018	6362410000000000
0.66541	3467520000000000		0.60827	6405450000000000
0.66661	3465460000000000		0.60636	6426310000000000
0.6678	3463580000000000		0.60444	6440400000000000
0.669	3461440000000000		0.60253	6411980000000000
0.6702	3459580000000000		0.60062	6382080000000000
0.67139	3457570000000000		0.59871	6371870000000000
0.67259	3455640000000000		0.59679	6383640000000000
0.67378	3453640000000000		0.59488	6421430000000000
0.67498	3451470000000000		0.59297	6429620000000000
0.67617	3449500000000000		0.59105	6425390000000000
0.67737	3447410000000000		0.58914	6449560000000000
0.67856	3445510000000000		0.58723	6479930000000000
0.67976	3443520000000000		0.58532	6466510000000000
0.68096	3441380000000000		0.5834	6398640000000000
0.68215	3439240000000000		0.58149	6343700000000000
0.68335	3437190000000000		0.57958	6354330000000000
0.68454	3435190000000000		0.57766	6388740000000000
0.68574	3433320000000000		0.57575	6477890000000000
0.68693	3431350000000000		0.57384	6588620000000000
0.68813	3429360000000000		0.57193	6540640000000000
0.68932	3427290000000000		0.57001	6450530000000000
0.69052	3425310000000000		0.5681	6434730000000000
0.69171	3423530000000000		0.56619	6398680000000000
0.69291	3421800000000000		0.56427	6383780000000000
0.69411	3419730000000000		0.56236	6406540000000000
0.6953	3417670000000000		0.56045	6480680000000000
0.6965	3416030000000000		0.55854	6531480000000000
0.69769	3414080000000000		0.55662	6508530000000000
0.69889	3411840000000000		0.55471	6485270000000000
0.70008	3409990000000000		0.5528	6398890000000000
0.70128	3408310000000000		0.55089	6307640000000000
0.70247	3406250000000000		0.54897	6346790000000000
0.70367	3404120000000000		0.54706	6480790000000000
0.70487	3402240000000000		0.54515	6591040000000000
0.70606	3400520000000000		0.54323	6622530000000000
0.70726	3398460000000000		0.54132	6561290000000000
0.70845	3396580000000000		0.53941	6431250000000000
0.70965	3395110000000000		0.5375	6375590000000000
0.71084	3393310000000000		0.53558	6363520000000000
0.71204	3391220000000000		0.53367	6405060000000000
0.71323	3389190000000000		0.53176	6459310000000000
0.71443	3387380000000000		0.52984	6473250000000000
0.71562	3385490000000000		0.52793	6590700000000000
0.71682	3383640000000000		0.52602	6662570000000000
0.71802	3381860000000000		0.52411	6560590000000000
0.71921	3379980000000000		0.52219	6429840000000000
0.72041	3378120000000000		0.52028	6361620000000000
0.7216	3376190000000000		0.51837	6375400000000000
0.7228	3374380000000000		0.51645	6446270000000000
0.72399	3372620000000000		0.51454	6569930000000000
0.72519	3371030000000000		0.51263	6728350000000000
0.72638	3369180000000000		0.51072	6808750000000000
0.72758	3367020000000000		0.5088	6803200000000000
0.72878	3365260000000000		0.50689	6735690000000000
0.72997	3363540000000000		0.50498	6444830000000000
0.73117	3361650000000000		0.50307	6320240000000000
0.73236	3359880000000000		0.50115	6564360000000000
0.73356	3358180000000000		0.49924	6765560000000000
0.73475	3356100000000000		0.49733	7404780000000000
0.73595	3354090000000000		0.49541	7918410000000000
0.73714	3352390000000000
0.73834	3350580000000000
0.73953	3348690000000000
0.74073	3346820000000000
0.74193	3345030000000000
0.74312	3343280000000000
0.74432	3341490000000000
0.74551	3339920000000000
0.74671	3338040000000000
0.7479	3336010000000000
0.7491	3334290000000000
0.75029	3332430000000000
0.75149	3330690000000000
0.75268	3329160000000000
0.75388	3327350000000000
0.75508	3325250000000000
0.75627	3323610000000000
0.75747	3322090000000000
0.75866	3320080000000000
0.75986	3318270000000000
0.76105	3316720000000000
0.76225	3314940000000000
0.76344	3313070000000000
0.76464	3311420000000000
0.76584	3309850000000000
0.76703	3308030000000000
0.76823	3306090000000000
0.76942	3304470000000000
0.77062	3302770000000000
0.77181	3301160000000000
0.77301	3299370000000000
0.7742	3297270000000000
0.7754	3295580000000000
0.77659	3293950000000000
0.77779	3292180000000000
0.77899	3290360000000000
0.78018	3288720000000000
0.78138	3287070000000000
0.78257	3285570000000000
0.78377	3283910000000000
0.78496	3281810000000000
0.78616	3280120000000000
0.78735	3278570000000000
0.78855	3276640000000000
0.78975	3274840000000000
0.79094	3273190000000000
0.79214	3271430000000000
0.79333	3269990000000000
0.79453	3268520000000000
0.79572	3266830000000000
0.79692	3265090000000000
0.79811	3263160000000000
0.79931	3261660000000000
0.8005	3260140000000000
0.8017	3258150000000000
0.8029	3256420000000000
0.80409	3254930000000000
0.80529	3253350000000000
0.80648	3251730000000000
0.80768	3249920000000000
0.80887	3248220000000000
0.81007	3246770000000000
0.81126	3245010000000000
0.81246	3243250000000000
0.81366	3241670000000000
0.81485	3239970000000000
0.81605	3238350000000000
0.81724	3236760000000000
0.81844	3235020000000000
0.81963	3233430000000000
0.82083	3231730000000000
0.82202	3229800000000000
0.82322	3228220000000000
0.82441	3226790000000000
0.82561	3225200000000000
0.82681	3223730000000000
0.828	3222120000000000
0.8292	3220360000000000
0.83039	3218670000000000
0.83159	3217100000000000
0.83278	3215540000000000
0.83398	3213850000000000
0.83517	3212380000000000
0.83637	3210980000000000
0.83757	3209230000000000
0.83876	3207380000000000
0.83996	3205600000000000
0.84115	3204010000000000
0.84235	3202550000000000
0.84354	3201000000000000
0.84474	3199430000000000
0.84593	3197870000000000
0.84713	3196330000000000
0.84832	3194610000000000
0.84952	3193050000000000
0.85072	3191750000000000
0.85191	3190070000000000
0.85311	3188230000000000
0.8543	3186690000000000
0.8555	3185330000000000
0.85669	3183650000000000
0.85789	3181940000000000
0.85908	3180340000000000
0.86028	3178630000000000
0.86148	3177190000000000
0.86267	3175590000000000
0.86387	3174050000000000
0.86506	3172610000000000
0.86626	3170980000000000
0.86745	3169480000000000
0.86865	3167890000000000
0.86984	3166480000000000
0.87104	3165020000000000
0.87223	3163310000000000
0.87343	3161760000000000
0.87463	3160100000000000
0.87582	3158400000000000
0.87702	3157030000000000
0.87821	3155720000000000
0.87941	3154050000000000
0.8806	3152470000000000
0.8818	3151180000000000
0.88299	3149590000000000
0.88419	3147890000000000
0.88539	3146250000000000
0.88658	3144700000000000
0.88778	3143210000000000
0.88897	3141480000000000
0.89017	3139920000000000
0.89136	3138440000000000
0.89256	3136670000000000
0.89375	3135170000000000
0.89495	3133770000000000
0.89614	3132300000000000
0.89734	3130740000000000
0.89854	3129290000000000
0.89973	3127880000000000
0.90093	3126320000000000
0.90212	3124830000000000
0.90332	3123260000000000
0.90451	3121780000000000
0.90571	3120280000000000
0.9069	3118540000000000
0.9081	3116990000000000
0.9093	3115650000000000
0.91049	3114190000000000
0.91169	3112660000000000
0.91288	3111080000000000
0.91408	3109510000000000
0.91527	3108120000000000
0.91647	3106650000000000
0.91766	3105060000000000
0.91886	3103630000000000
0.92005	3102160000000000
0.92125	3100510000000000
0.92245	3098960000000000
0.92364	3097620000000000
0.92484	3096090000000000
0.92603	3094560000000000
0.92723	3093150000000000
0.92842	3091760000000000
0.92962	3090160000000000
0.93081	3088440000000000
0.93201	3086960000000000
0.93321	3085470000000000
0.9344	3084010000000000
0.9356	3082700000000000
0.93679	3081320000000000
0.93799	3079700000000000
0.93918	3078140000000000
0.94038	3076780000000000
0.94157	3075300000000000
0.94277	3073760000000000
0.94396	3072320000000000
0.94516	3070850000000000
0.94636	3069320000000000
0.94755	3067790000000000
0.94875	3066280000000000
0.94994	3064860000000000
0.95114	3063370000000000
0.95233	3061870000000000
0.95353	3060580000000000
0.95472	3059280000000000
0.95592	3057760000000000
0.95711	3056090000000000
0.95831	3054500000000000
0.95951	3053110000000000
0.9607	3051660000000000
0.9619	3050150000000000
0.96309	3048760000000000
0.96429	3047260000000000
0.96548	3045660000000000
0.96668	3044170000000000
0.96787	3042740000000000
0.96907	3041290000000000
0.97027	3039970000000000
0.97146	3038580000000000
0.97266	3037080000000000
0.97385	3035560000000000
0.97505	3034000000000000
0.97624	3032500000000000
0.97744	3031160000000000
0.97863	3029760000000000
0.97983	3028240000000000
0.98102	3026840000000000
0.98222	3025450000000000
0.98342	3023990000000000
0.98461	3022670000000000
0.98581	3021300000000000
0.987	3019760000000000
0.9882	3018270000000000
0.98939	3016760000000000
0.99059	3015270000000000
0.99178	3013820000000000
0.99298	3012460000000000
0.99418	3010990000000000
0.99537	3009430000000000
0.99657	3008150000000000
0.99776	3006670000000000
0.99896	3005120000000000
1.00015	3003600000000000
1.00135	3002180000000000
1.00254	3000800000000000
1.00374	2999310000000000
1.00493	2997930000000000
1.00613	2996690000000000
1.00733	2995360000000000
1.00852	2993920000000000
1.00972	2992400000000000
1.01091	2990810000000000
1.01211	2989290000000000
1.0133	2987770000000000
1.0145	2986240000000000
1.01569	2984780000000000
1.01689	2983650000000000
1.01809	2982320000000000
1.01928	2980710000000000
1.02048	2979250000000000
1.02167	2977770000000000
1.02287	2976430000000000
1.02406	2975230000000000
1.02526	2973800000000000
1.02645	2972330000000000
1.02765	2970940000000000
1.02884	2969390000000000
1.03004	2967950000000000
1.03124	2966660000000000
1.03243	2965170000000000
1.03363	2963730000000000
1.03482	2962350000000000
1.03602	2960840000000000
1.03721	2959390000000000
1.03841	2958050000000000
1.0396	2956510000000000
1.0408	2955050000000000
1.042	2953710000000000
1.04319	2952310000000000
1.04439	2950830000000000
1.04558	2949380000000000
1.04678	2948090000000000
1.04797	2946610000000000
1.04917	2945130000000000
1.05036	2943710000000000
1.05156	2942360000000000
1.05275	2941140000000000
1.05395	2939930000000000
1.05515	2938640000000000
1.05634	2937240000000000
1.05754	2935900000000000
1.05873	2934590000000000
1.05993	2933160000000000
1.06112	2931680000000000
1.06232	2930200000000000
1.06351	2928860000000000
1.06471	2927640000000000
1.06591	2926340000000000
1.0671	2924980000000000
1.0683	2923540000000000
1.06949	2922200000000000
1.07069	2920920000000000
1.07188	2919560000000000
1.07308	2918090000000000
1.07427	2916650000000000
1.07547	2915400000000000
1.07666	2914310000000000
1.07786	2913040000000000
1.07906	2911600000000000
1.08025	2910220000000000
1.08145	2908760000000000
1.08264	2907340000000000
1.08384	2906100000000000
1.08503	2904870000000000
1.08623	2903560000000000
1.08742	2902150000000000
1.08862	2900770000000000
1.08982	2899450000000000
1.09101	2897950000000000
1.09221	2896500000000000
1.0934	2895070000000000
1.0946	2893590000000000
1.09579	2892360000000000
1.09699	2891020000000000
1.09818	2889630000000000
1.09938	2888070000000000
1.10057	2886600000000000
1.10177	2885270000000000
1.10297	2883920000000000
1.10416	2882810000000000
1.10536	2881350000000000
1.10655	2879820000000000
1.10775	2878500000000000
1.10894	2877220000000000
1.11014	2875740000000000
1.11133	2874230000000000
1.11253	2872930000000000
1.11373	2871620000000000
1.11492	2870260000000000
1.11612	2868950000000000
1.11731	2867540000000000
1.11851	2866010000000000
1.1197	2864730000000000
1.1209	2863290000000000
1.12209	2861790000000000
1.12329	2860380000000000
1.12448	2859050000000000
1.12568	2857710000000000
1.12688	2856310000000000
1.12807	2854990000000000
1.12927	2853550000000000
1.13046	2852140000000000
1.13166	2850720000000000
1.13285	2849510000000000
1.13405	2848110000000000
1.13524	2846370000000000
1.13644	2844840000000000
1.13764	2843440000000000
1.13883	2842140000000000
1.14003	2840850000000000
1.14122	2839390000000000
1.14242	2838110000000000
1.14361	2836920000000000
1.14481	2835450000000000
1.146	2833840000000000
1.1472	2832380000000000
1.14839	2830920000000000
1.14959	2829410000000000
1.15079	2828140000000000
1.15198	2826780000000000
1.15318	2825210000000000
1.15437	2823850000000000
1.15557	2822330000000000
1.15676	2820830000000000
1.15796	2819530000000000
1.15915	2818260000000000
1.16035	2817010000000000
1.16154	2815540000000000
1.16274	2814010000000000
1.16394	2812470000000000
1.16513	2810990000000000
1.16633	2809830000000000
1.16752	2808320000000000
1.16872	2806830000000000
1.16991	2805390000000000
1.17111	2804080000000000
1.1723	2802920000000000
1.1735	2801480000000000
1.1747	2800120000000000
1.17589	2798670000000000
1.17709	2797400000000000
1.17828	2795860000000000
1.17948	2794370000000000
1.18067	2793330000000000
1.18187	2791920000000000
1.18306	2790360000000000
1.18426	2788880000000000
1.18545	2787370000000000
1.18665	2785890000000000
1.18785	2784320000000000
1.18904	2783060000000000
1.19024	2781880000000000
1.19143	2780420000000000
1.19263	2778980000000000
1.19382	2777650000000000
1.19502	2776250000000000
1.19621	2774680000000000
1.19741	2773490000000000
1.19861	2772140000000000
1.1998	2770520000000000
1.201	2769250000000000
1.20219	2767890000000000
1.20339	2766510000000000
1.20458	2765070000000000
1.20578	2763520000000000
1.20697	2762150000000000
1.20817	2760930000000000
1.20936	2759630000000000
1.21056	2758070000000000
1.21176	2756620000000000
1.21295	2755110000000000
1.21415	2753660000000000
1.21534	2752180000000000
1.21654	2750860000000000
1.21773	2749850000000000
1.21893	2748620000000000
1.22012	2747070000000000
1.22132	2745400000000000
1.22252	2743830000000000
1.22371	2742370000000000
1.22491	2740960000000000
1.2261	2739630000000000
1.2273	2738560000000000
1.22849	2737180000000000
1.22969	2735330000000000
1.23088	2733970000000000
1.23208	2732600000000000
1.23327	2731250000000000
1.23447	2729920000000000
1.23567	2728520000000000
1.23686	2727170000000000
1.23806	2725810000000000
1.23925	2724180000000000
1.24045	2722800000000000
1.24164	2721580000000000
1.24284	2720060000000000
1.24403	2718630000000000
1.24523	2717210000000000
1.24643	2715820000000000
1.24762	2714320000000000
1.24882	2712720000000000
1.25001	2711330000000000
1.25121	2709880000000000
1.2524	2708330000000000
1.2536	2707010000000000
1.25479	2705850000000000
1.25599	2704340000000000
1.25718	2702850000000000
1.25838	2701940000000000
1.25958	2700400000000000
1.26077	2698440000000000
1.26197	2696990000000000
1.26316	2695920000000000
1.26436	2694410000000000
1.26555	2692520000000000
1.26675	2691290000000000
1.26794	2690070000000000
1.26914	2688420000000000
1.27033	2687270000000000
1.27153	2686050000000000
1.27273	2684310000000000
1.27392	2682520000000000
1.27512	2681130000000000
1.27631	2679960000000000
1.27751	2678830000000000
1.2787	2677530000000000
1.2799	2676030000000000
1.2811	2674810000000000
1.28229	2673060000000000
1.28349	2671210000000000
1.28468	2669940000000000
1.28588	2669030000000000
1.28707	2667770000000000
1.28827	2666240000000000
1.28946	2665090000000000
1.29066	2663730000000000
1.29185	2662130000000000
1.29305	2660490000000000
1.29425	2658640000000000
1.29544	2657330000000000
1.29664	2656400000000000
1.29783	2654940000000000
1.29903	2653710000000000
1.30022	2652620000000000
1.30142	2651040000000000
1.30261	2649470000000000
1.30381	2648090000000000
1.305	2646380000000000
1.3062	2644750000000000
1.3074	2643670000000000
1.30859	2642350000000000
1.30979	2640790000000000
1.31098	2639430000000000
1.31218	2638230000000000
1.31337	2636750000000000
1.31457	2635540000000000
1.31576	2634210000000000
1.31696	2632700000000000
1.31816	2631410000000000
1.31935	2630210000000000
1.32055	2628660000000000
1.32174	2626870000000000
1.32294	2625460000000000
1.32413	2624510000000000
1.32533	2623220000000000
1.32652	2621330000000000
1.32772	2619680000000000
1.32891	2618550000000000
1.33011	2617810000000000
1.33131	2616130000000000
1.3325	2614080000000000
1.3337	2612580000000000
1.33489	2611620000000000
1.33609	2610440000000000
1.33728	2608910000000000
1.33848	2607190000000000
1.33967	2605630000000000
1.34087	2604340000000000
1.34206	2602960000000000
1.34326	2601280000000000
1.34446	2599560000000000
1.34565	2598980000000000
1.34685	2597970000000000
1.34804	2596290000000000
1.34924	2595190000000000
1.35043	2593900000000000
1.35163	2592130000000000
1.35283	2589970000000000
1.35402	2588400000000000
1.35522	2588050000000000
1.35641	2586820000000000
1.35761	2584860000000000
1.3588	2583110000000000
1.36	2581420000000000
1.36119	2579910000000000
1.36239	2578920000000000
1.36358	2577800000000000
1.36478	2576370000000000
1.36597	2575150000000000
1.36717	2573890000000000
1.36837	2572290000000000
1.36956	2570600000000000
1.37076	2568800000000000
1.37195	2567090000000000
1.37315	2565460000000000
1.37434	2564330000000000
1.37554	2562910000000000
1.37673	2561520000000000
1.37793	2560260000000000
1.37913	2558450000000000
1.38032	2557350000000000
1.38152	2556610000000000
1.38271	2555000000000000
1.38391	2553520000000000
1.3851	2551870000000000
1.3863	2549860000000000
1.38749	2548050000000000
1.38869	2547280000000000
1.38989	2546440000000000
1.39108	2545020000000000
1.39228	2543030000000000
1.39347	2541340000000000
1.39467	2539610000000000
1.39586	2538060000000000
1.39706	2537250000000000
1.39825	2535480000000000
1.39945	2533710000000000
1.40064	2532930000000000
1.40184	2530690000000000
1.40303	2528710000000000
1.40423	2528260000000000
1.40543	2527410000000000
1.40662	2525790000000000
1.40782	2524390000000000
1.40901	2522820000000000
1.41021	2521090000000000
1.4114	2519740000000000
1.4126	2518720000000000
1.41379	2517160000000000
1.41499	2515220000000000
1.41619	2514180000000000
1.41738	2513280000000000
1.41858	2511920000000000
1.41977	2510650000000000
1.42097	2509300000000000
1.42216	2507210000000000
1.42336	2505010000000000
1.42455	2503590000000000
1.42575	2502300000000000
1.42695	2501160000000000
1.42814	2500090000000000
1.42934	2498180000000000
1.43053	2496150000000000
1.43173	2494730000000000
1.43292	2492950000000000
1.43412	2491890000000000
1.43531	2491540000000000
1.43651	2489900000000000
1.4377	2488210000000000
1.4389	2487060000000000
1.4401	2485600000000000
1.44129	2483070000000000
1.44249	2481100000000000
1.44368	2480390000000000
1.44488	2479100000000000
1.44607	2477800000000000
1.44727	2476940000000000
1.44846	2474490000000000
1.44966	2471950000000000
1.45086	2471610000000000
1.45205	2470520000000000
1.45325	2468710000000000
1.45444	2467340000000000
1.45564	2465920000000000
1.45683	2464770000000000
1.45803	2463440000000000
1.45922	2461930000000000
1.46042	2461060000000000
1.46161	2459780000000000
1.46281	2457720000000000
1.46401	2457010000000000
1.4652	2456220000000000
1.4664	2454810000000000
1.46759	2452600000000000
1.46879	2451200000000000
1.46998	2450230000000000
1.47118	2448810000000000
1.47237	2447540000000000
1.47357	2445650000000000
1.47476	2443780000000000
1.47596	2442990000000000
1.47716	2441260000000000
1.47835	2439270000000000
1.47955	2438100000000000
1.48074	2437290000000000
1.48194	2436130000000000
1.48313	2434720000000000
1.48433	2433520000000000
1.48552	2431680000000000
1.48672	2429620000000000
1.48792	2427540000000000
1.48911	2426280000000000
1.49031	2426470000000000
1.4915	2425630000000000
1.4927	2423420000000000
1.49389	2421200000000000
1.49509	2418500000000000
1.49628	2417330000000000
1.49748	2417480000000000
1.49868	2415870000000000
1.49987	2413790000000000
1.50107	2412210000000000
1.50226	2410980000000000
1.50346	2409900000000000
1.50465	2408780000000000
1.50585	2406370000000000
1.50704	2404260000000000
1.50824	2403850000000000
1.50943	2402010000000000
1.51063	2400610000000000
1.51183	2400170000000000
1.51302	2397860000000000
1.51422	2396360000000000
1.51541	2395430000000000
1.51661	2393850000000000
1.5178	2393080000000000
1.519	2392510000000000
1.52019	2391550000000000
1.52139	2389650000000000
1.52259	2388140000000000
1.52378	2386720000000000
1.52498	2384930000000000
1.52617	2383920000000000
1.52737	2383130000000000
1.52856	2382190000000000
1.52976	2380920000000000
1.53095	2379000000000000
1.53215	2377310000000000
1.53334	2376420000000000
1.53454	2375590000000000
1.53574	2374530000000000
1.53693	2373670000000000
1.53813	2372920000000000
1.53932	2371950000000000
1.54052	2369870000000000
1.54171	2368220000000000
1.54291	2367790000000000
1.5441	2366840000000000
1.5453	2365250000000000
1.54649	2363590000000000
1.54769	2362820000000000
1.54889	2361580000000000
1.55008	2360590000000000
1.55128	2360070000000000
1.55247	2358840000000000
1.55367	2357630000000000
1.55486	2356570000000000
1.55606	2355330000000000
1.55725	2354040000000000
1.55845	2352900000000000
1.55965	2351800000000000
1.56084	2351020000000000
1.56204	2350210000000000
1.56323	2349000000000000
1.56443	2347740000000000
1.56562	2346450000000000
1.56682	2345230000000000
1.56801	2344320000000000
1.56921	2343270000000000
1.5704	2342370000000000
1.5716	2341310000000000
1.5728	2340130000000000
1.57399	2339200000000000
1.57519	2338180000000000
1.57638	2337180000000000
1.57758	2336230000000000
1.57877	2335410000000000
1.57997	2334800000000000
1.58116	2333790000000000
1.58236	2332470000000000
1.58356	2331570000000000
1.58475	2330500000000000
1.58595	2329380000000000
1.58714	2328460000000000
1.58834	2327570000000000
1.58953	2326600000000000
1.59073	2325490000000000
1.59192	2324490000000000
1.59312	2323720000000000
1.59432	2322870000000000
1.59551	2321980000000000
1.59671	2321210000000000
1.5979	2320360000000000
1.5991	2319300000000000
1.60029	2318300000000000
1.60149	2317350000000000
1.60268	2316300000000000
1.60388	2315340000000000
1.60507	2314600000000000
1.60627	2313770000000000
[truncated: 3,009 more rows]
