# Supplementary material for: Interplay between disorder and electronic correlations in compositionally complex alloys
Source: Nat Commun. 2024 Sep 12;15:7983. doi: 10.1038/s41467-024-52349-8 (PMC11393320; doi:10.1038/s41467-024-52349-8)
Supplement: Supplementary file 3 — Source Data [file 41467_2024_52349_MOESM3_ESM.zip › Source Data F4a - resistivity.xlsx]

## Sheet: Subfigure (a)
Experiment												DLM-DMFT
Ni		FeNi		NiFeCr		NiFeCrCo		CrMnFeCoNi				CrMnFeCoNi
T	sigma (µOhm cm)	T	sigma (µOhm cm)	T	sigma (µOhm cm)	T	sigma (µOhm cm)	T	sigma (µOhm cm)			T	sigma (µOhm cm)
10.6126	2.20655	12.0629	13.6952	10.6126	95.0569	10.6126	84.9611	0	104.674			0	66.5784
26.5662	2.34524	28.0165	13.8026	26.5662	95.5243	26.5662	85.1937	15.6888	104.674			41.379	66.8066
42.5198	2.34307	43.9701	14.2544	42.5198	96.3204	42.5198	85.7706	38.894	104.66			82.759	67.4813
58.4734	2.57567	59.9237	14.9096	58.4734	97.1165	58.4734	86.4728	62.0992	105.119			124.138	68.4882
74.427	2.88654	75.8774	15.69	74.427	98.0378	74.427	87.2376	85.3045	105.751			165.517	69.4707
90.3807	3.27567	91.831	16.8148	90.3807	98.9904	90.3807	88.0806	108.51	106.576			206.897	70.529
106.334	3.85263	107.785	18.0179	106.334	99.8178	106.334	88.8924	131.715	107.434			248.276	71.6004
122.288	4.41394	123.738	19.4557	122.288	100.77	122.288	89.8137	154.92	108.324			289.655	72.659
138.241	4.94395	139.692	21.0658	138.241	101.598	138.241	90.6411	178.125	109.3			331.034	73.6934
154.195	5.58352	155.645	22.8167	154.195	102.488	154.195	91.4685	201.331	110.201			372.414	74.6979
170.149	6.317	171.599	24.7867	170.149	103.284	170.149	92.3272	224.536	111.252			413.793	75.6705
186.102	6.98788	187.553	26.8506	186.102	104.033	186.102	93.1077	247.741	112.25			455.172	76.6105
202.056	7.70571	203.506	29.0241	202.056	104.845	202.056	93.9664	270.947	113.344			496.552	77.5183
218.01	8.50181	219.46	31.3072	218.01	105.563	218.01	94.7938	294.152	114.417			537.931	78.3946
233.963	9.23529	235.413	33.7938	233.963	106.249	233.963	95.5585	317.357	115.48			579.31	79.2403
249.917	10.094	251.367	36.343	249.917	106.998	249.917	96.3703	340.562	116.531			620.69	80.0566
265.87	10.9214	267.321	38.9704	265.87	107.654	265.87	97.1507	363.768	117.486			662.069	80.8443
281.824	11.7958	283.274	41.7387	281.824	108.293	281.824	97.8842	386.973	118.322			703.448	81.6044
297.778	12.7327	299.228	44.4287	297.778	109.042	297.778	98.7116	410.178	119.093			744.828	82.3379
313.731	13.7323	315.182	47.244	313.731	109.651	313.731	99.4295	433.383	119.876			786.207	83.0455
329.685	14.7788	331.135	50.1532	329.685	110.181	329.685	100.163	456.589	120.507			827.586	83.7281
345.638	15.7941	347.089	53.125	345.638	110.789	345.638	100.975	479.794	121.236			868.966	84.3862
361.592	16.9032	363.042	56.0654	361.592	111.428	361.592	101.614	502.999	121.986			910.345	85.0206
377.546	17.981	378.996	59.1311	377.546	111.974	377.546	102.363	526.204	122.736			951.724	85.6317
393.499	19.1215	394.95	62.1186	393.499	112.52	393.499	103.097	549.41	123.519			993.103	86.2202
409.453	20.3246	410.903	65.1373	409.453	113.097	409.453	103.736	572.615	124.172			1034.48	86.7865
425.406	21.5589	426.857	68.2187	425.406	113.642	425.406	104.454	595.82	124.911			1075.86	87.331
441.36	22.8246	442.81	71.3313	441.36	114.11	441.36	105.156	619.025	125.855			1117.24	87.8541
457.314	24.1998	458.764	74.4596	457.314	114.64	457.314	105.796	642.231	126.605			1158.62	88.3562
473.267	25.6064	474.718	77.6036	473.267	115.201	473.267	106.467	665.436	127.334			1200	88.8376
489.221	27.0755	490.671	80.7476	489.221	115.715	489.221	107.153	688.641	128.095
505.175	28.6073	506.625	83.8759	505.175	116.136	505.175	107.746	711.846	128.834
521.128	30.186	522.578	86.9572	521.128	116.603	521.128	108.37	735.052	129.676
537.082	31.8743	538.532	90.0386	537.082	117.118	537.082	109.057	758.257	130.549
553.035	33.5939	554.486	93.1199	553.035	117.585	553.035	109.618	781.462	131.47
568.989	35.423	570.439	96.1856	568.989	118.037	568.989	110.21	795.965	131.846
584.943	37.2991	586.393	99.1731	584.943	118.457	584.943	110.85
600.896	39.05	602.346	102.129	600.896	118.846	600.896	111.427
616.85	40.5818	618.3	105.007	616.85	119.392	616.85	111.957
632.803	42.3014	634.254	107.869	632.803	119.812	632.803	112.55
648.757	43.3479	650.207	110.606	648.757	120.233	648.757	113.127
664.711	44.2849	661.085	112.323	664.711	120.638	664.711	113.672
680.664	45.0653	682.115	116.018	680.664	121.168	680.664	114.202
696.618	45.9397	698.068	118.504	696.618	121.619	696.618	114.748
712.571	46.7045	711.846	120.58	712.571	122.118	712.571	115.309
728.525	47.4067	732.006	124.202	728.525	122.617	728.525	115.824
744.479	48.2184	747.379	126.167	744.479	122.975	744.479	116.338
760.432	48.9206	763.333	128.341	760.432	123.614	760.432	116.899
776.386	49.6071	778.561	129.946	776.386	123.925	776.386	117.554
791.614	50.3125	790.164	130.685	790.889	124.486	790.889	118.078
