# Supplementary material for: Interplay between disorder and electronic correlations in compositionally complex alloys
Source: Nat Commun. 2024 Sep 12;15:7983. doi: 10.1038/s41467-024-52349-8 (PMC11393320; doi:10.1038/s41467-024-52349-8)
Supplement: Supplementary file 3 — Source Data [file 41467_2024_52349_MOESM3_ESM.zip › Source Data F4b - normalized resistivity.xlsx]

## Sheet: Subfigure (b)
Experiment		LDA		LDA+DMFT
T (K)	rho(T) / rho0	T (K)	rho(T) / rho0	T (K)	rho(T) / rho0
0	1	0	1	0	1
15.6888	1	41.379	1.00307	41.379	1.00343
38.894	0.99987	82.759	1.01212	82.759	1.01356
62.0992	1.00426	124.138	1.02562	124.138	1.02868
85.3045	1.01029	165.517	1.03876	165.517	1.04344
108.51	1.01818	206.897	1.05289	206.897	1.05934
131.715	1.02637	248.276	1.06718	248.276	1.07543
154.92	1.03488	289.655	1.08129	289.655	1.09133
178.125	1.0442	331.034	1.09511	331.034	1.10687
201.331	1.05281	372.414	1.10856	372.414	1.12195
224.536	1.06285	413.793	1.12165	413.793	1.13656
247.741	1.07238	455.172	1.13436	455.172	1.15068
270.947	1.08284	496.552	1.1467	496.552	1.16432
294.152	1.09309	537.931	1.15868	537.931	1.17748
317.357	1.10323	579.31	1.17031	579.31	1.19018
340.562	1.11328	620.69	1.18158	620.69	1.20244
363.768	1.1224	662.069	1.19251	662.069	1.21427
386.973	1.13039	703.448	1.2031	703.448	1.22569
410.178	1.13776	744.828	1.21337	744.828	1.23671
433.383	1.14523	786.207	1.22332	786.207	1.24733
456.589	1.15127	827.586	1.23295	827.586	1.25759
479.794	1.15823	868.966	1.24227	868.966	1.26747
502.999	1.1654	910.345	1.25128	910.345	1.277
526.204	1.17256	951.724	1.26	951.724	1.28618
549.41	1.18004	993.103	1.26842	993.103	1.29502
572.615	1.18628	1034.48	1.27656	1034.48	1.30352
595.82	1.19334	1075.86	1.28441	1075.86	1.3117
619.025	1.20236	1117.24	1.29198	1117.24	1.31956
642.231	1.20952	1158.62	1.29928	1158.62	1.3271
665.436	1.21648	1200	1.3063	1200	1.33433
688.641	1.22375
711.846	1.23082
735.052	1.23886
758.257	1.2472
781.462	1.256
795.965	1.25959
