# Supplementary material for: Interplay between disorder and electronic correlations in compositionally complex alloys
Source: Nat Commun. 2024 Sep 12;15:7983. doi: 10.1038/s41467-024-52349-8 (PMC11393320; doi:10.1038/s41467-024-52349-8)
Supplement: Supplementary file 3 — Source Data [file 41467_2024_52349_MOESM3_ESM.zip › Source Data F4c - Fermi surface LDA.xlsx]

## Sheet: Subfigure (c)
	k1/k2	-2	-1.99615	-1.9923	-1.98845	-1.9846	-1.98075	-1.9769	-1.97305	-1.9692	-1.96535	-1.9615	-1.95765	-1.9538	-1.94995	-1.9461	-1.94225	-1.9384	-1.93455	-1.9307	-1.92685	-1.923	-1.91915	-1.9153	-1.91145	-1.9076	-1.90375	-1.8999	-1.89605	-1.8922	-1.88835	-1.8845	-1.88065	-1.8768	-1.87295	-1.8691	-1.86526	-1.86141	-1.85756	-1.85371	-1.84986	-1.84601	-1.84216	-1.83831	-1.83446	-1.83061	-1.82676	-1.82291	-1.81906
	0	0.9746	0.97461	0.97463	0.97466	0.9747	0.97476	0.97482	0.97489	0.97497	0.97505	0.97514	0.97523	0.97531	0.9754	0.97548	0.97555	0.9756	0.97564	0.97565	0.97565	0.97562	0.97555	0.97545	0.97531	0.97512	0.97488	0.97458	0.97422	0.9738	0.97331	0.97273	0.97209	0.97135	0.97052	0.96959	0.96856	0.96744	0.9662	0.96484	0.96337	0.96177	0.96005	0.9582	0.95622	0.95412	0.95188	0.94951	0.94701
	0.00385	0.97461	0.97461	0.97463	0.97466	0.9747	0.97476	0.97482	0.97489	0.97497	0.97506	0.97514	0.97523	0.97533	0.9754	0.97549	0.97555	0.97561	0.97565	0.97567	0.97566	0.97562	0.97556	0.97545	0.97531	0.97512	0.97488	0.9746	0.97424	0.97382	0.97332	0.97275	0.9721	0.97136	0.97053	0.96961	0.96858	0.96745	0.96621	0.96486	0.96338	0.96179	0.96007	0.95822	0.95624	0.95414	0.9519	0.94953	0.94703
	0.00771	0.97463	0.97463	0.97465	0.97468	0.97472	0.97478	0.97484	0.97491	0.97499	0.97508	0.97516	0.97525	0.97535	0.97542	0.97551	0.97557	0.97563	0.97567	0.97569	0.97568	0.97565	0.97559	0.97549	0.97534	0.97516	0.97492	0.97462	0.97426	0.97384	0.97335	0.97278	0.97213	0.9714	0.97057	0.96964	0.96862	0.96749	0.96625	0.9649	0.96342	0.96183	0.96011	0.95826	0.9563	0.95418	0.95195	0.94958	0.94708
	0.01156	0.97466	0.97466	0.97468	0.97472	0.97476	0.97481	0.97487	0.97495	0.97503	0.97512	0.9752	0.97529	0.97538	0.97546	0.97554	0.97561	0.97566	0.97571	0.97573	0.97572	0.97569	0.97563	0.97553	0.97538	0.9752	0.97496	0.97466	0.97431	0.97388	0.9734	0.97283	0.97218	0.97144	0.97063	0.9697	0.96868	0.96755	0.96631	0.96496	0.96349	0.9619	0.96018	0.95834	0.95637	0.95427	0.95204	0.94967	0.94717
	0.01541	0.9747	0.9747	0.97472	0.97476	0.9748	0.97485	0.97492	0.97499	0.97507	0.97516	0.97525	0.97533	0.97542	0.97551	0.97559	0.97566	0.97572	0.97575	0.97578	0.97578	0.97574	0.97569	0.97558	0.97544	0.97526	0.97502	0.97472	0.97437	0.97396	0.97346	0.9729	0.97225	0.97152	0.9707	0.96978	0.96876	0.96763	0.9664	0.96505	0.96358	0.96199	0.96028	0.95845	0.95648	0.95438	0.95216	0.94979	0.9473
	0.01927	0.97476	0.97476	0.97478	0.97481	0.97485	0.97491	0.97497	0.97505	0.97512	0.97522	0.97531	0.97539	0.97548	0.97557	0.97565	0.97572	0.97578	0.97583	0.97584	0.97584	0.97581	0.97575	0.97565	0.97552	0.97533	0.97509	0.97481	0.97445	0.97404	0.97355	0.97299	0.97235	0.97162	0.9708	0.96988	0.96887	0.96775	0.96651	0.96517	0.9637	0.96213	0.96042	0.95859	0.95663	0.95453	0.95231	0.94995	0.94746
	0.02312	0.97482	0.97482	0.97484	0.97487	0.97492	0.97497	0.97504	0.97512	0.9752	0.97528	0.97537	0.97546	0.97556	0.97564	0.97572	0.9758	0.97585	0.97589	0.97592	0.97592	0.97589	0.97583	0.97574	0.9756	0.97542	0.97519	0.97489	0.97455	0.97414	0.97365	0.9731	0.97246	0.97173	0.97092	0.97	0.96899	0.96787	0.96665	0.96531	0.96385	0.96228	0.96058	0.95875	0.95679	0.95471	0.9525	0.95015	0.94766
	0.02697	0.97489	0.97489	0.97491	0.97495	0.97499	0.97505	0.97512	0.97518	0.97527	0.97535	0.97545	0.97554	0.97563	0.97572	0.9758	0.97588	0.97593	0.97598	0.97601	0.97601	0.97599	0.97592	0.97584	0.9757	0.97553	0.97529	0.97501	0.97467	0.97425	0.97377	0.97322	0.97258	0.97187	0.97106	0.97015	0.96913	0.96803	0.96681	0.96547	0.96402	0.96246	0.96076	0.95894	0.95699	0.95491	0.95271	0.95037	0.9479
	0.03083	0.97497	0.97497	0.97499	0.97503	0.97507	0.97512	0.9752	0.97527	0.97535	0.97544	0.97554	0.97563	0.97571	0.97581	0.9759	0.97597	0.97603	0.97608	0.97611	0.97611	0.97608	0.97604	0.97594	0.97581	0.97563	0.97541	0.97513	0.97479	0.97438	0.97391	0.97335	0.97272	0.97201	0.9712	0.97031	0.9693	0.9682	0.96698	0.96566	0.96421	0.96266	0.96097	0.95916	0.95722	0.95515	0.95295	0.95062	0.94817
	0.03468	0.97505	0.97506	0.97508	0.97512	0.97516	0.97522	0.97528	0.97535	0.97544	0.97553	0.97562	0.97571	0.97581	0.9759	0.97599	0.97607	0.97614	0.97618	0.97621	0.97622	0.9762	0.97615	0.97606	0.97593	0.97576	0.97554	0.97526	0.97492	0.97452	0.97405	0.97351	0.97288	0.97218	0.97137	0.97048	0.96948	0.96838	0.96718	0.96586	0.96443	0.96287	0.9612	0.9594	0.95746	0.95542	0.95322	0.95091	0.94846
	0.03854	0.97514	0.97514	0.97516	0.9752	0.97525	0.97531	0.97537	0.97545	0.97554	0.97562	0.97571	0.97581	0.97592	0.97601	0.97609	0.97617	0.97624	0.97629	0.97632	0.97634	0.97631	0.97627	0.97618	0.97606	0.9759	0.97568	0.9754	0.97507	0.97468	0.97422	0.97367	0.97305	0.97235	0.97155	0.97066	0.96968	0.96859	0.96739	0.96608	0.96466	0.96311	0.96145	0.95966	0.95774	0.9557	0.95352	0.95121	0.94878
	0.04239	0.97523	0.97523	0.97525	0.97529	0.97533	0.97539	0.97546	0.97554	0.97563	0.97571	0.97581	0.97592	0.97601	0.97611	0.9762	0.97628	0.97635	0.9764	0.97644	0.97645	0.97644	0.9764	0.97632	0.9762	0.97603	0.97581	0.97555	0.97523	0.97483	0.97438	0.97384	0.97323	0.97253	0.97175	0.97087	0.96989	0.96881	0.96763	0.96633	0.96491	0.96337	0.96172	0.95994	0.95803	0.95601	0.95384	0.95155	0.94913
	0.04624	0.97531	0.97533	0.97535	0.97538	0.97542	0.97548	0.97556	0.97563	0.97571	0.97581	0.97592	0.97601	0.97611	0.97621	0.9763	0.97639	0.97646	0.97652	0.97656	0.97657	0.97656	0.97652	0.97645	0.97633	0.97617	0.97597	0.97571	0.97539	0.975	0.97455	0.97402	0.97342	0.97273	0.97196	0.97109	0.97011	0.96904	0.96786	0.96657	0.96517	0.96364	0.96201	0.96024	0.95835	0.95633	0.95419	0.9519	0.94951
	0.0501	0.9754	0.9754	0.97542	0.97546	0.97551	0.97557	0.97564	0.97572	0.97581	0.9759	0.97601	0.97611	0.97621	0.97631	0.97641	0.97649	0.97656	0.97663	0.97667	0.9767	0.97669	0.97665	0.97659	0.97647	0.97632	0.97612	0.97586	0.97554	0.97518	0.97473	0.97421	0.97361	0.97293	0.97217	0.9713	0.97034	0.96928	0.96812	0.96684	0.96545	0.96394	0.96231	0.96056	0.95868	0.95668	0.95455	0.95229	0.9499
	0.05395	0.97548	0.97549	0.97551	0.97554	0.97559	0.97565	0.97572	0.9758	0.9759	0.97599	0.97609	0.9762	0.9763	0.97641	0.97651	0.9766	0.97667	0.97674	0.97678	0.97681	0.97681	0.97678	0.97672	0.97661	0.97646	0.97627	0.97602	0.97571	0.97534	0.9749	0.9744	0.97381	0.97314	0.97238	0.97152	0.97058	0.96953	0.96837	0.96711	0.96574	0.96423	0.96262	0.96088	0.95903	0.95704	0.95492	0.95268	0.95032
	0.0578	0.97555	0.97555	0.97557	0.97561	0.97566	0.97572	0.9758	0.97588	0.97597	0.97607	0.97617	0.97628	0.97639	0.97649	0.9766	0.97669	0.97677	0.97684	0.97689	0.97693	0.97693	0.9769	0.97684	0.97674	0.97661	0.97641	0.97617	0.97587	0.97551	0.97508	0.97458	0.974	0.97335	0.9726	0.97176	0.97081	0.96978	0.96864	0.96739	0.96602	0.96454	0.96294	0.96123	0.95938	0.95741	0.95531	0.95309	0.95074
	0.06166	0.9756	0.97561	0.97563	0.97566	0.97572	0.97578	0.97585	0.97593	0.97603	0.97614	0.97624	0.97635	0.97646	0.97656	0.97667	0.97677	0.97686	0.97693	0.97699	0.97702	0.97704	0.97701	0.97696	0.97687	0.97673	0.97655	0.97632	0.97603	0.97568	0.97525	0.97477	0.9742	0.97355	0.97281	0.97199	0.97106	0.97004	0.9689	0.96767	0.96632	0.96486	0.96327	0.96157	0.95974	0.95779	0.95571	0.95352	0.95119
	0.06551	0.97564	0.97565	0.97567	0.97571	0.97575	0.97583	0.97589	0.97598	0.97608	0.97618	0.97629	0.9764	0.97652	0.97663	0.97674	0.97684	0.97693	0.97701	0.97707	0.97712	0.97713	0.97711	0.97707	0.97698	0.97686	0.97668	0.97646	0.97618	0.97584	0.97542	0.97494	0.97438	0.97374	0.97302	0.97221	0.9713	0.97028	0.96917	0.96794	0.96662	0.96517	0.9636	0.96192	0.96011	0.95818	0.95612	0.95395	0.95164
	0.06936	0.97565	0.97567	0.97569	0.97573	0.97578	0.97584	0.97592	0.97601	0.97611	0.97621	0.97632	0.97644	0.97656	0.97667	0.97678	0.97689	0.97699	0.97707	0.97714	0.97719	0.97721	0.9772	0.97716	0.97708	0.97696	0.97679	0.97658	0.97631	0.97597	0.97558	0.9751	0.97456	0.97394	0.97322	0.97242	0.97152	0.97053	0.96943	0.96823	0.96691	0.96548	0.96394	0.96227	0.96049	0.95857	0.95654	0.95438	0.9521
	0.07322	0.97565	0.97566	0.97568	0.97572	0.97578	0.97584	0.97592	0.97601	0.97611	0.97622	0.97634	0.97645	0.97657	0.9767	0.97681	0.97693	0.97702	0.97712	0.97719	0.97723	0.97726	0.97726	0.97723	0.97717	0.97705	0.97689	0.97669	0.97643	0.97611	0.97571	0.97526	0.97472	0.97411	0.97341	0.97263	0.97175	0.97077	0.96969	0.96849	0.9672	0.96579	0.96426	0.96261	0.96085	0.95897	0.95695	0.95482	0.95257
	0.07707	0.97562	0.97562	0.97565	0.97569	0.97574	0.97581	0.97589	0.97599	0.97608	0.9762	0.97631	0.97644	0.97656	0.97669	0.97681	0.97693	0.97704	0.97713	0.97721	0.97726	0.9773	0.97731	0.97729	0.97722	0.97712	0.97698	0.97678	0.97652	0.97621	0.97583	0.97539	0.97487	0.97427	0.97358	0.97281	0.97195	0.97099	0.96992	0.96875	0.96747	0.96608	0.96458	0.96296	0.96122	0.95935	0.95737	0.95526	0.95303
	0.08092	0.97555	0.97556	0.97559	0.97563	0.97569	0.97575	0.97583	0.97592	0.97603	0.97615	0.97627	0.9764	0.97652	0.97665	0.97678	0.9769	0.97701	0.97711	0.9772	0.97726	0.97731	0.97733	0.97731	0.97726	0.97716	0.97702	0.97684	0.9766	0.9763	0.97594	0.97551	0.975	0.97441	0.97374	0.97299	0.97214	0.9712	0.97014	0.969	0.96774	0.96637	0.96489	0.96328	0.96156	0.95973	0.95777	0.95569	0.95348
	0.08478	0.97545	0.97545	0.97549	0.97553	0.97558	0.97565	0.97574	0.97584	0.97594	0.97606	0.97618	0.97632	0.97645	0.97659	0.97672	0.97684	0.97696	0.97707	0.97716	0.97723	0.97729	0.97731	0.9773	0.97726	0.97718	0.97705	0.97687	0.97665	0.97636	0.976	0.97559	0.97509	0.97452	0.97387	0.97314	0.9723	0.97138	0.97035	0.96922	0.96799	0.96664	0.96518	0.9636	0.96191	0.9601	0.95816	0.95611	0.95394
	0.08863	0.97531	0.97531	0.97534	0.97538	0.97544	0.97552	0.9756	0.9757	0.97581	0.97593	0.97606	0.9762	0.97633	0.97647	0.97661	0.97675	0.97687	0.97698	0.97708	0.97717	0.97722	0.97726	0.97726	0.97723	0.97715	0.97704	0.97687	0.97666	0.97639	0.97605	0.97564	0.97517	0.97462	0.97398	0.97326	0.97245	0.97154	0.97053	0.96943	0.96822	0.96689	0.96546	0.9639	0.96223	0.96045	0.95854	0.95652	0.95437
	0.09249	0.97512	0.97512	0.97516	0.9752	0.97526	0.97533	0.97542	0.97553	0.97563	0.97576	0.97589	0.97603	0.97617	0.97632	0.97646	0.97661	0.97674	0.97686	0.97696	0.97705	0.97712	0.97716	0.97718	0.97715	0.97709	0.97699	0.97684	0.97663	0.97637	0.97606	0.97566	0.97521	0.97467	0.97405	0.97335	0.97256	0.97167	0.97069	0.9696	0.96841	0.96711	0.9657	0.96417	0.96253	0.96077	0.9589	0.9569	0.95479
	0.09634	0.97488	0.97488	0.97492	0.97496	0.97502	0.97509	0.97519	0.97529	0.97541	0.97554	0.97568	0.97581	0.97597	0.97612	0.97627	0.97641	0.97656	0.97668	0.97679	0.97689	0.97698	0.97702	0.97705	0.97704	0.97699	0.9769	0.97677	0.97657	0.97633	0.97603	0.97565	0.97521	0.97469	0.97409	0.97341	0.97263	0.97177	0.97081	0.96975	0.96858	0.9673	0.96592	0.96442	0.96281	0.96107	0.95923	0.95727	0.95519
	0.10019	0.97458	0.9746	0.97462	0.97466	0.97473	0.97481	0.97489	0.97501	0.97513	0.97526	0.9754	0.97555	0.9757	0.97586	0.97602	0.97617	0.97632	0.97646	0.97659	0.97669	0.97678	0.97684	0.97687	0.97687	0.97684	0.97677	0.97664	0.97647	0.97623	0.97595	0.97559	0.97517	0.97467	0.97409	0.97342	0.97267	0.97183	0.97089	0.96985	0.96871	0.96746	0.9661	0.96463	0.96305	0.96135	0.95954	0.9576	0.95556
	0.10405	0.97422	0.97424	0.97426	0.97431	0.97437	0.97445	0.97455	0.97466	0.97479	0.97492	0.97507	0.97523	0.97539	0.97555	0.97571	0.97587	0.97603	0.97618	0.97631	0.97643	0.97652	0.9766	0.97665	0.97667	0.97664	0.97657	0.97647	0.97631	0.97609	0.97582	0.97548	0.97508	0.9746	0.97404	0.9734	0.97267	0.97185	0.97093	0.96992	0.9688	0.96759	0.96626	0.96481	0.96327	0.96159	0.95981	0.95792	0.9559
	0.1079	0.9738	0.97382	0.97384	0.97389	0.97396	0.97404	0.97414	0.97425	0.97438	0.97452	0.97468	0.97483	0.975	0.97518	0.97534	0.97551	0.97568	0.97583	0.97597	0.97611	0.97622	0.9763	0.97636	0.97639	0.97637	0.97633	0.97623	0.97609	0.9759	0.97564	0.97532	0.97493	0.97448	0.97394	0.97332	0.97262	0.97182	0.97093	0.96994	0.96886	0.96767	0.96636	0.96495	0.96343	0.96179	0.96005	0.95818	0.95621
	0.11175	0.97331	0.97332	0.97335	0.9734	0.97346	0.97355	0.97365	0.97377	0.97391	0.97406	0.97421	0.97438	0.97455	0.97473	0.9749	0.97509	0.97526	0.97542	0.97558	0.97571	0.97584	0.97594	0.97601	0.97605	0.97606	0.97603	0.97595	0.97582	0.97564	0.9754	0.97511	0.97474	0.9743	0.97379	0.97319	0.97252	0.97174	0.97088	0.96992	0.96886	0.96769	0.96642	0.96504	0.96356	0.96196	0.96024	0.95841	0.95647
	0.11561	0.97273	0.97275	0.97278	0.97283	0.9729	0.97299	0.9731	0.97322	0.97335	0.97351	0.97367	0.97384	0.97403	0.97421	0.9744	0.97458	0.97477	0.97494	0.9751	0.97526	0.97539	0.97551	0.97559	0.97564	0.97567	0.97565	0.97559	0.97548	0.97532	0.97511	0.97483	0.97448	0.97407	0.97358	0.97301	0.97235	0.9716	0.97077	0.96984	0.96881	0.96768	0.96643	0.96509	0.96364	0.96206	0.96039	0.95859	0.95669
	0.11946	0.97209	0.9721	0.97213	0.97219	0.97225	0.97235	0.97246	0.97258	0.97272	0.97289	0.97305	0.97323	0.97342	0.97361	0.97381	0.974	0.9742	0.97439	0.97456	0.97472	0.97487	0.975	0.97509	0.97517	0.97521	0.97521	0.97517	0.97508	0.97494	0.97475	0.97448	0.97416	0.97377	0.9733	0.97276	0.97213	0.97141	0.97061	0.9697	0.9687	0.9676	0.96639	0.96507	0.96365	0.96213	0.96048	0.95872	0.95687
	0.12331	0.97135	0.97136	0.9714	0.97144	0.97152	0.97162	0.97173	0.97187	0.97201	0.97218	0.97235	0.97253	0.97273	0.97294	0.97314	0.97335	0.97355	0.97374	0.97393	0.97411	0.97427	0.97442	0.97453	0.97462	0.97467	0.97469	0.97467	0.9746	0.97448	0.9743	0.97407	0.97377	0.9734	0.97296	0.97244	0.97184	0.97115	0.97037	0.9695	0.96853	0.96746	0.96629	0.965	0.96362	0.96212	0.96052	0.95881	0.95698
	0.12717	0.97052	0.97053	0.97057	0.97063	0.9707	0.9708	0.97092	0.97106	0.9712	0.97137	0.97155	0.97175	0.97196	0.97217	0.97238	0.9726	0.97281	0.97303	0.97322	0.97342	0.97359	0.97375	0.97387	0.97398	0.97406	0.97409	0.97409	0.97404	0.97394	0.97379	0.97358	0.9733	0.97296	0.97254	0.97205	0.97147	0.97081	0.97007	0.96923	0.96829	0.96725	0.96612	0.96487	0.96352	0.96207	0.96049	0.95882	0.95703
	0.13102	0.96959	0.96961	0.96964	0.9697	0.96978	0.96988	0.97	0.97015	0.97031	0.97048	0.97067	0.97087	0.97109	0.9713	0.97153	0.97175	0.97199	0.9722	0.97242	0.97263	0.97281	0.97299	0.97314	0.97326	0.97335	0.97341	0.97343	0.9734	0.97332	0.9732	0.97301	0.97276	0.97244	0.97205	0.97159	0.97104	0.97042	0.9697	0.96889	0.96799	0.96698	0.96587	0.96467	0.96336	0.96194	0.96041	0.95877	0.95702
	0.13487	0.96856	0.96858	0.96862	0.96868	0.96876	0.96887	0.96899	0.96914	0.9693	0.96948	0.96968	0.96989	0.97012	0.97034	0.97058	0.97082	0.97106	0.9713	0.97153	0.97175	0.97195	0.97214	0.97231	0.97245	0.97257	0.97263	0.97267	0.97267	0.97262	0.97252	0.97235	0.97213	0.97184	0.97147	0.97104	0.97052	0.96993	0.96924	0.96847	0.9676	0.96663	0.96556	0.9644	0.96312	0.96174	0.96025	0.95865	0.95694
	0.13873	0.96744	0.96745	0.96749	0.96755	0.96763	0.96775	0.96787	0.96803	0.9682	0.96839	0.96859	0.96881	0.96904	0.96928	0.96953	0.96978	0.97004	0.97029	0.97053	0.97077	0.97099	0.9712	0.97138	0.97155	0.97167	0.97177	0.97183	0.97185	0.97183	0.97174	0.9716	0.97141	0.97115	0.97082	0.97042	0.96993	0.96937	0.96871	0.96797	0.96714	0.96621	0.96518	0.96404	0.96281	0.96147	0.96002	0.95846	0.9568
	0.14258	0.9662	0.96621	0.96625	0.96631	0.9664	0.96651	0.96665	0.96681	0.96698	0.96718	0.96739	0.96762	0.96786	0.96812	0.96837	0.96864	0.9689	0.96917	0.96943	0.96968	0.96992	0.97015	0.97035	0.97053	0.97069	0.97081	0.97089	0.97094	0.97093	0.97088	0.97078	0.9706	0.97037	0.97007	0.9697	0.96925	0.96871	0.96809	0.96739	0.96659	0.96569	0.9647	0.96361	0.96241	0.96111	0.9597	0.95819	0.95657
	0.14644	0.96484	0.96486	0.9649	0.96496	0.96505	0.96517	0.96531	0.96547	0.96566	0.96586	0.96609	0.96633	0.96658	0.96684	0.96711	0.96739	0.96767	0.96795	0.96823	0.9685	0.96876	0.969	0.96923	0.96943	0.96961	0.96975	0.96985	0.96993	0.96995	0.96992	0.96984	0.9697	0.9695	0.96923	0.96888	0.96847	0.96797	0.96739	0.96672	0.96596	0.9651	0.96414	0.96309	0.96194	0.96068	0.95931	0.95784	0.95626
	0.15029	0.96337	0.96338	0.96342	0.96349	0.96358	0.96371	0.96385	0.96403	0.96421	0.96443	0.96466	0.96491	0.96517	0.96545	0.96574	0.96603	0.96632	0.96662	0.96691	0.9672	0.96748	0.96774	0.96799	0.96821	0.96841	0.96858	0.96871	0.96881	0.96886	0.96886	0.96881	0.9687	0.96853	0.96829	0.96799	0.9676	0.96714	0.9666	0.96596	0.96523	0.96442	0.9635	0.96248	0.96138	0.96016	0.95883	0.9574	0.95586
	0.15414	0.96177	0.96179	0.96183	0.9619	0.962	0.96213	0.96228	0.96246	0.96265	0.96287	0.96312	0.96338	0.96365	0.96394	0.96424	0.96454	0.96486	0.96517	0.96548	0.96579	0.96609	0.96637	0.96664	0.96689	0.96712	0.9673	0.96746	0.96758	0.96766	0.96769	0.96767	0.9676	0.96746	0.96726	0.96698	0.96663	0.96621	0.96569	0.96511	0.96442	0.96364	0.96276	0.96179	0.96071	0.95953	0.95825	0.95686	0.95537
	0.158	0.96005	0.96007	0.96011	0.96018	0.96028	0.96042	0.96058	0.96076	0.96097	0.9612	0.96145	0.96172	0.96201	0.96231	0.96262	0.96295	0.96328	0.9636	0.96394	0.96427	0.96458	0.96489	0.96518	0.96545	0.9657	0.96592	0.96611	0.96625	0.96637	0.96642	0.96644	0.96639	0.96628	0.96611	0.96588	0.96556	0.96518	0.9647	0.96414	0.9635	0.96276	0.96193	0.961	0.95996	0.95884	0.95759	0.95625	0.9548
	0.16185	0.9582	0.95822	0.95826	0.95834	0.95845	0.95859	0.95875	0.95894	0.95916	0.9594	0.95966	0.95994	0.96024	0.96056	0.96089	0.96123	0.96158	0.96192	0.96227	0.96262	0.96296	0.96329	0.96361	0.96391	0.96418	0.96442	0.96464	0.96482	0.96495	0.96505	0.96509	0.96508	0.96501	0.96487	0.96467	0.96439	0.96405	0.96361	0.96309	0.96248	0.96179	0.961	0.96011	0.95912	0.95803	0.95683	0.95553	0.95412
	0.1657	0.95622	0.95624	0.95629	0.95637	0.95649	0.95663	0.95679	0.957	0.95722	0.95747	0.95775	0.95804	0.95836	0.95868	0.95903	0.95938	0.95974	0.96011	0.96049	0.96086	0.96122	0.96157	0.96191	0.96224	0.96254	0.96281	0.96306	0.96326	0.96343	0.96356	0.96363	0.96366	0.96363	0.96352	0.96336	0.96313	0.96281	0.96241	0.96193	0.96137	0.96072	0.95996	0.95911	0.95817	0.95712	0.95597	0.95471	0.95334
	0.16956	0.95412	0.95414	0.95418	0.95427	0.95439	0.95453	0.95471	0.95492	0.95516	0.95541	0.95569	0.95601	0.95634	0.95668	0.95704	0.95741	0.9578	0.95819	0.95858	0.95896	0.95936	0.95973	0.9601	0.96045	0.96078	0.96108	0.96136	0.9616	0.9618	0.96196	0.96207	0.96212	0.96213	0.96206	0.96194	0.96175	0.96147	0.96111	0.96067	0.96016	0.95954	0.95883	0.95803	0.95713	0.95611	0.955	0.95379	0.95246
	0.17341	0.95188	0.9519	0.95195	0.95204	0.95216	0.95231	0.95249	0.95271	0.95295	0.95322	0.95352	0.95385	0.95419	0.95454	0.95493	0.95532	0.95572	0.95613	0.95655	0.95696	0.95736	0.95777	0.95817	0.95855	0.9589	0.95924	0.95954	0.95982	0.96005	0.96025	0.96039	0.96048	0.96053	0.9605	0.96041	0.96025	0.96001	0.95971	0.95931	0.95882	0.95825	0.9576	0.95683	0.95597	0.955	0.95394	0.95277	0.95148
	0.17726	0.94951	0.94953	0.94959	0.94967	0.94979	0.94996	0.95014	0.95037	0.95063	0.95091	0.95122	0.95156	0.95191	0.95229	0.95268	0.9531	0.95351	0.95395	0.95438	0.95483	0.95526	0.95569	0.95612	0.95652	0.95691	0.95727	0.95761	0.95792	0.95819	0.95842	0.9586	0.95873	0.9588	0.95883	0.95878	0.95866	0.95846	0.95819	0.95784	0.9574	0.95687	0.95625	0.95553	0.95471	0.95379	0.95277	0.95163	0.95039
	0.18112	0.94701	0.94703	0.94708	0.94718	0.9473	0.94747	0.94767	0.94791	0.94817	0.94846	0.94878	0.94913	0.94951	0.9499	0.95031	0.95075	0.9512	0.95164	0.95211	0.95257	0.95303	0.95349	0.95393	0.95437	0.9548	0.9552	0.95556	0.9559	0.95621	0.95647	0.95669	0.95686	0.95698	0.95704	0.95703	0.95695	0.9568	0.95657	0.95625	0.95586	0.95538	0.9548	0.95412	0.95335	0.95247	0.95148	0.95039	0.9492
	0.18497	0.94437	0.94439	0.94444	0.94454	0.94468	0.94485	0.94505	0.9453	0.94558	0.94588	0.94622	0.94658	0.94698	0.94739	0.94782	0.94828	0.94874	0.94921	0.9497	0.95019	0.95067	0.95117	0.95164	0.95212	0.95256	0.95299	0.9534	0.95378	0.95412	0.95442	0.95468	0.95489	0.95504	0.95513	0.95517	0.95514	0.95502	0.95484	0.95457	0.95422	0.95378	0.95324	0.95261	0.95187	0.95103	0.95009	0.94904	0.94789
	0.18882	0.9416	0.94162	0.94168	0.94178	0.94192	0.94211	0.94232	0.94257	0.94286	0.94318	0.94353	0.94391	0.94432	0.94475	0.9452	0.94568	0.94616	0.94666	0.94718	0.94769	0.94821	0.94872	0.94924	0.94973	0.95021	0.95068	0.95112	0.95153	0.95191	0.95225	0.95254	0.95279	0.95299	0.95313	0.9532	0.95321	0.95315	0.953	0.95278	0.95247	0.95207	0.95157	0.95098	0.9503	0.9495	0.9486	0.9476	0.94647
	0.19268	0.93871	0.93873	0.93879	0.9389	0.93904	0.93923	0.93945	0.93971	0.94001	0.94034	0.94071	0.94111	0.94152	0.94198	0.94245	0.94294	0.94346	0.94399	0.94452	0.94507	0.94561	0.94616	0.9467	0.94723	0.94775	0.94825	0.94873	0.94917	0.94959	0.94997	0.95031	0.9506	0.95084	0.95101	0.95114	0.95118	0.95116	0.95106	0.95088	0.95061	0.95026	0.94981	0.94926	0.94861	0.94786	0.94699	0.94602	0.94494
	0.19653	0.93569	0.93571	0.93577	0.93588	0.93603	0.93622	0.93646	0.93673	0.93704	0.93738	0.93776	0.93818	0.93862	0.9391	0.93959	0.94011	0.94064	0.94119	0.94175	0.94232	0.9429	0.94348	0.94405	0.94462	0.94517	0.94571	0.94622	0.94671	0.94716	0.94758	0.94796	0.94829	0.94858	0.94879	0.94896	0.94904	0.94907	0.94902	0.94888	0.94865	0.94834	0.94793	0.94743	0.94682	0.94611	0.94528	0.94435	0.9433
	0.20039	0.93254	0.93256	0.93264	0.93274	0.9329	0.93311	0.93335	0.93362	0.93395	0.93431	0.93471	0.93514	0.9356	0.93609	0.9366	0.93714	0.93771	0.93828	0.93887	0.93947	0.94008	0.94069	0.94129	0.94189	0.94248	0.94306	0.9436	0.94414	0.94463	0.94509	0.94551	0.94588	0.94621	0.94647	0.94667	0.94681	0.94688	0.94686	0.94677	0.94659	0.94632	0.94596	0.94549	0.94492	0.94425	0.94347	0.94257	0.94156
	0.20424	0.92928	0.9293	0.92937	0.92949	0.92965	0.92986	0.93012	0.9304	0.93074	0.93111	0.93152	0.93197	0.93245	0.93296	0.93351	0.93407	0.93466	0.93526	0.93588	0.93651	0.93715	0.93779	0.93843	0.93906	0.93969	0.9403	0.94089	0.94145	0.94199	0.94249	0.94296	0.94337	0.94374	0.94405	0.9443	0.94447	0.94458	0.94461	0.94456	0.94443	0.9442	0.94387	0.94345	0.94293	0.94229	0.94154	0.94069	0.9397
	0.20809	0.92589	0.92593	0.92599	0.92612	0.92629	0.9265	0.92676	0.92707	0.92742	0.9278	0.92824	0.9287	0.9292	0.92973	0.93029	0.93088	0.9315	0.93213	0.93278	0.93344	0.93411	0.93478	0.93546	0.93613	0.93679	0.93744	0.93807	0.93868	0.93926	0.9398	0.9403	0.94076	0.94117	0.94152	0.94181	0.94204	0.94219	0.94227	0.94227	0.94217	0.94199	0.9417	0.94132	0.94082	0.94023	0.93952	0.93869	0.93774
	0.21195	0.92241	0.92243	0.92251	0.92264	0.92282	0.92304	0.92331	0.92363	0.92399	0.9244	0.92484	0.92532	0.92584	0.9264	0.92699	0.9276	0.92823	0.9289	0.92958	0.93027	0.93097	0.93168	0.93239	0.9331	0.9338	0.93448	0.93516	0.9358	0.93642	0.93701	0.93755	0.93806	0.93851	0.93891	0.93925	0.93952	0.93971	0.93983	0.93987	0.93982	0.93967	0.93943	0.93908	0.93864	0.93807	0.93739	0.9366	0.93568
	0.2158	0.91882	0.91885	0.91893	0.91906	0.91924	0.91948	0.91976	0.92008	0.92045	0.92088	0.92134	0.92185	0.92238	0.92296	0.92357	0.92422	0.92488	0.92557	0.92628	0.92701	0.92774	0.92848	0.92923	0.92997	0.93072	0.93144	0.93216	0.93284	0.9335	0.93413	0.93472	0.93527	0.93576	0.93621	0.93659	0.9369	0.93714	0.9373	0.93738	0.93737	0.93727	0.93706	0.93676	0.93634	0.93582	0.93517	0.9344	0.93351
	0.21965	0.91514	0.91516	0.91524	0.91538	0.91557	0.91581	0.9161	0.91644	0.91683	0.91727	0.91774	0.91827	0.91883	0.91944	0.92007	0.92074	0.92143	0.92215	0.92289	0.92365	0.92442	0.9252	0.92598	0.92677	0.92754	0.92831	0.92906	0.9298	0.9305	0.93117	0.93181	0.93239	0.93294	0.93342	0.93385	0.9342	0.93448	0.93469	0.93481	0.93485	0.93478	0.93462	0.93434	0.93396	0.93347	0.93285	0.93211	0.93125
	0.22351	0.91136	0.91139	0.91147	0.91162	0.9118	0.91206	0.91236	0.91271	0.91312	0.91357	0.91407	0.91461	0.91519	0.91582	0.91648	0.91717	0.9179	0.91864	0.91941	0.9202	0.92101	0.92183	0.92265	0.92347	0.92429	0.92509	0.92589	0.92666	0.92741	0.92813	0.92881	0.92944	0.93003	0.93056	0.93103	0.93143	0.93175	0.93201	0.93217	0.93224	0.93221	0.93209	0.93185	0.93151	0.93104	0.93045	0.92972	0.92888
	0.22736	0.9075	0.90753	0.90762	0.90777	0.90797	0.90823	0.90854	0.9089	0.90933	0.90979	0.9103	0.91087	0.91148	0.91212	0.91281	0.91354	0.91429	0.91506	0.91587	0.91669	0.91754	0.91839	0.91925	0.92011	0.92096	0.92181	0.92265	0.92347	0.92425	0.92502	0.92574	0.92642	0.92705	0.92763	0.92814	0.92858	0.92895	0.92924	0.92944	0.92955	0.92957	0.92948	0.92928	0.92896	0.92852	0.92796	0.92726	0.92643
	0.23121	0.90357	0.9036	0.90369	0.90385	0.90405	0.90432	0.90464	0.90503	0.90546	0.90594	0.90647	0.90706	0.90769	0.90837	0.90908	0.90983	0.9106	0.91142	0.91225	0.91312	0.91399	0.91488	0.91578	0.91668	0.91757	0.91847	0.91934	0.9202	0.92104	0.92184	0.92261	0.92333	0.92401	0.92463	0.92519	0.92567	0.92608	0.92642	0.92666	0.9268	0.92685	0.92679	0.92663	0.92633	0.92592	0.92538	0.92471	0.92389
	0.23507	0.89957	0.89961	0.8997	0.89986	0.90008	0.90035	0.90069	0.90108	0.90152	0.90203	0.90259	0.90318	0.90384	0.90454	0.90528	0.90605	0.90686	0.90771	0.90858	0.90947	0.91039	0.91132	0.91225	0.91319	0.91413	0.91506	0.91598	0.91689	0.91776	0.91861	0.91942	0.92019	0.92091	0.92157	0.92218	0.9227	0.92316	0.92353	0.92381	0.924	0.92408	0.92405	0.92391	0.92365	0.92326	0.92273	0.92208	0.92127
	0.23892	0.89553	0.89556	0.89566	0.89582	0.89604	0.89633	0.89667	0.89708	0.89754	0.89807	0.89864	0.89926	0.89993	0.90066	0.90143	0.90223	0.90307	0.90395	0.90486	0.90579	0.90674	0.9077	0.90867	0.90966	0.91064	0.91161	0.91257	0.91352	0.91445	0.91533	0.91619	0.917	0.91777	0.91848	0.91912	0.91969	0.92019	0.92059	0.92091	0.92113	0.92124	0.92124	0.92114	0.92089	0.92053	0.92002	0.91937	0.91858
	0.24277	0.89143	0.89146	0.89156	0.89173	0.89196	0.89225	0.89261	0.89304	0.89352	0.89405	0.89464	0.89529	0.89599	0.89674	0.89753	0.89836	0.89924	0.90015	0.90109	0.90205	0.90304	0.90405	0.90506	0.90608	0.9071	0.90811	0.90913	0.91011	0.91108	0.91202	0.91291	0.91378	0.91458	0.91533	0.91601	0.91663	0.91716	0.91761	0.91796	0.91821	0.91836	0.9184	0.9183	0.91809	0.91773	0.91725	0.91661	0.91581
	0.24663	0.88729	0.88733	0.88744	0.88761	0.88784	0.88815	0.88853	0.88896	0.88945	0.89001	0.89062	0.89129	0.89201	0.89278	0.89361	0.89447	0.89537	0.89632	0.89729	0.89829	0.89931	0.90035	0.90141	0.90247	0.90353	0.90459	0.90564	0.90668	0.90769	0.90867	0.90961	0.91052	0.91136	0.91216	0.91289	0.91353	0.91411	0.91459	0.91498	0.91526	0.91544	0.9155	0.91542	0.91523	0.91489	0.91441	0.91378	0.91299
	0.25048	0.88314	0.88317	0.88329	0.88346	0.8837	0.88402	0.88441	0.88485	0.88536	0.88594	0.88657	0.88726	0.88801	0.88881	0.88965	0.89056	0.89149	0.89246	0.89347	0.89451	0.89557	0.89665	0.89774	0.89885	0.89995	0.90105	0.90215	0.90322	0.90428	0.9053	0.90629	0.90723	0.90812	0.90896	0.90973	0.91041	0.91103	0.91155	0.91196	0.91227	0.91248	0.91256	0.91251	0.91233	0.912	0.91153	0.9109	0.91011
	0.25433	0.87897	0.87901	0.87912	0.87931	0.87955	0.87988	0.88027	0.88073	0.88126	0.88186	0.88251	0.88322	0.88399	0.88482	0.8857	0.88662	0.88759	0.8886	0.88964	0.89071	0.89182	0.89293	0.89406	0.89521	0.89635	0.89751	0.89864	0.89976	0.90086	0.90193	0.90295	0.90394	0.90488	0.90575	0.90655	0.90728	0.90793	0.90847	0.90892	0.90927	0.90949	0.9096	0.90957	0.9094	0.90907	0.90861	0.90798	0.90719
	0.25819	0.8748	0.87484	0.87495	0.87514	0.8754	0.87573	0.87614	0.87662	0.87716	0.87777	0.87845	0.87918	0.87998	0.88083	0.88174	0.88269	0.88369	0.88473	0.8858	0.88691	0.88806	0.88921	0.89039	0.89158	0.89277	0.89395	0.89513	0.8963	0.89744	0.89855	0.89962	0.90064	0.90162	0.90254	0.90337	0.90414	0.90481	0.9054	0.90588	0.90625	0.90649	0.90661	0.9066	0.90644	0.90612	0.90565	0.90502	0.90421
	0.26204	0.87063	0.87067	0.87079	0.87098	0.87125	0.87159	0.87201	0.8725	0.87307	0.87369	0.8744	0.87515	0.87598	0.87685	0.87778	0.87877	0.8798	0.88087	0.88199	0.88314	0.88431	0.88551	0.88673	0.88795	0.88918	0.89041	0.89163	0.89284	0.89403	0.89517	0.89629	0.89736	0.89837	0.89932	0.9002	0.901	0.90171	0.90232	0.90283	0.90322	0.90348	0.90362	0.90362	0.90346	0.90315	0.90268	0.90203	0.90121
	0.2659	0.86649	0.86653	0.86665	0.86685	0.86712	0.86748	0.86791	0.86841	0.869	0.86964	0.87036	0.87114	0.87199	0.8729	0.87385	0.87487	0.87593	0.87704	0.87819	0.87938	0.88059	0.88182	0.88308	0.88435	0.88562	0.8869	0.88816	0.88941	0.89063	0.89183	0.89298	0.89409	0.89515	0.89613	0.89704	0.89788	0.89862	0.89926	0.89979	0.90019	0.90048	0.90063	0.90063	0.90048	0.90016	0.89968	0.89902	0.89819
	0.26975	0.86238	0.86242	0.86254	0.86275	0.86303	0.86339	0.86384	0.86436	0.86495	0.86562	0.86635	0.86716	0.86803	0.86897	0.86996	0.871	0.87211	0.87324	0.87443	0.87565	0.8769	0.87818	0.87948	0.88079	0.8821	0.88342	0.88472	0.88601	0.88727	0.88851	0.8897	0.89085	0.89194	0.89297	0.89391	0.89478	0.89555	0.89621	0.89676	0.89719	0.89749	0.89764	0.89765	0.8975	0.89717	0.89669	0.89601	0.89515
	0.2736	0.8583	0.85835	0.85847	0.85868	0.85898	0.85935	0.85981	0.86034	0.86095	0.86164	0.8624	0.86323	0.86412	0.86509	0.86611	0.86719	0.86832	0.86949	0.87071	0.87197	0.87326	0.87457	0.87591	0.87726	0.87861	0.87997	0.88132	0.88265	0.88396	0.88524	0.88647	0.88765	0.88878	0.88984	0.89081	0.89171	0.8925	0.8932	0.89377	0.89421	0.89452	0.89468	0.89469	0.89453	0.8942	0.89369	0.89299	0.8921
	0.27746	0.85429	0.85433	0.85447	0.85468	0.85498	0.85536	0.85583	0.85639	0.85702	0.85772	0.8585	0.85935	0.86028	0.86127	0.86232	0.86342	0.86458	0.86579	0.86705	0.86835	0.86967	0.87103	0.8724	0.8738	0.87519	0.87659	0.87797	0.87935	0.8807	0.88201	0.88329	0.8845	0.88567	0.88676	0.88776	0.88868	0.8895	0.89021	0.8908	0.89126	0.89157	0.89174	0.89174	0.89158	0.89124	0.89071	0.88998	0.88906
	0.28131	0.85034	0.85038	0.85052	0.85074	0.85105	0.85145	0.85193	0.85249	0.85314	0.85386	0.85467	0.85554	0.85649	0.8575	0.85859	0.85972	0.86093	0.86216	0.86346	0.86479	0.86615	0.86754	0.86897	0.8704	0.87184	0.87327	0.8747	0.87611	0.87751	0.87885	0.88016	0.88142	0.88262	0.88373	0.88478	0.88572	0.88657	0.88729	0.88789	0.88836	0.88868	0.88884	0.88884	0.88867	0.8883	0.88775	0.887	0.88603
	0.28516	0.84647	0.84652	0.84666	0.84688	0.8472	0.84761	0.8481	0.84868	0.84935	0.8501	0.85092	0.85182	0.85279	0.85383	0.85494	0.85611	0.85734	0.85862	0.85995	0.86132	0.86272	0.86415	0.86561	0.86707	0.86856	0.87004	0.8715	0.87295	0.87438	0.87578	0.87712	0.87841	0.87964	0.88079	0.88185	0.88282	0.88368	0.88442	0.88504	0.88551	0.88583	0.88599	0.88598	0.88578	0.8854	0.88482	0.88403	0.88303
	0.28902	0.84269	0.84274	0.84289	0.84312	0.84344	0.84386	0.84437	0.84496	0.84565	0.84641	0.84726	0.84819	0.84918	0.85025	0.85139	0.85259	0.85385	0.85517	0.85653	0.85793	0.85938	0.86085	0.86234	0.86385	0.86537	0.86688	0.8684	0.86989	0.87136	0.87278	0.87416	0.87549	0.87674	0.87792	0.87901	0.88	0.88088	0.88163	0.88225	0.88272	0.88305	0.8832	0.88318	0.88296	0.88255	0.88194	0.88111	0.88006
	0.29287	0.83902	0.83907	0.83921	0.83945	0.83979	0.84022	0.84074	0.84135	0.84204	0.84283	0.8437	0.84465	0.84568	0.84677	0.84794	0.84917	0.85047	0.85181	0.85322	0.85465	0.85614	0.85765	0.85918	0.86073	0.86229	0.86385	0.8654	0.86692	0.86842	0.86989	0.87131	0.87266	0.87395	0.87515	0.87626	0.87727	0.87816	0.87892	0.87955	0.88003	0.88034	0.88048	0.88043	0.8802	0.87976	0.87911	0.87824	0.87714
	0.29672	0.83546	0.83552	0.83566	0.83591	0.83625	0.83669	0.83722	0.83785	0.83857	0.83937	0.84026	0.84124	0.84229	0.84341	0.84461	0.84588	0.8472	0.84859	0.85002	0.8515	0.85302	0.85457	0.85614	0.85773	0.85933	0.86092	0.86251	0.86408	0.86561	0.86711	0.86855	0.86994	0.87125	0.87249	0.87361	0.87463	0.87554	0.87632	0.87694	0.87742	0.87772	0.87785	0.87778	0.87752	0.87704	0.87635	0.87542	0.87427
	0.30058	0.83203	0.83208	0.83224	0.83249	0.83284	0.83329	0.83384	0.83448	0.83521	0.83604	0.83695	0.83795	0.83903	0.84018	0.84141	0.84271	0.84407	0.84549	0.84696	0.84847	0.85002	0.85161	0.85323	0.85486	0.85649	0.85813	0.85975	0.86135	0.86292	0.86445	0.86593	0.86734	0.86868	0.86993	0.87109	0.87212	0.87304	0.87381	0.87444	0.8749	0.8752	0.8753	0.87521	0.87492	0.87441	0.87366	0.87269	0.87147
	0.30443	0.82874	0.8288	0.82895	0.82921	0.82957	0.83003	0.8306	0.83125	0.83201	0.83284	0.83379	0.8348	0.83591	0.8371	0.83835	0.83968	0.84107	0.84253	0.84403	0.84559	0.84718	0.8488	0.85045	0.85212	0.85379	0.85547	0.85713	0.85877	0.86037	0.86193	0.86344	0.86488	0.86624	0.86751	0.86868	0.86973	0.87065	0.87143	0.87205	0.87251	0.87279	0.87287	0.87275	0.87241	0.87186	0.87107	0.87003	0.86874
	0.30828	0.8256	0.82566	0.82582	0.82608	0.82645	0.82693	0.8275	0.82817	0.82895	0.82981	0.83077	0.83182	0.83295	0.83416	0.83545	0.83681	0.83823	0.83972	0.84126	0.84285	0.84448	0.84615	0.84784	0.84954	0.85125	0.85296	0.85466	0.85633	0.85797	0.85957	0.8611	0.86257	0.86396	0.86524	0.86642	0.86748	0.86841	0.86918	0.8698	0.87024	0.8705	0.87055	0.8704	0.87002	0.86941	0.86857	0.86747	0.86611
	0.31214	0.82263	0.82268	0.82286	0.82312	0.8235	0.82399	0.82458	0.82526	0.82605	0.82694	0.82792	0.82899	0.83015	0.83139	0.83271	0.8341	0.83556	0.83709	0.83866	0.84029	0.84196	0.84366	0.84538	0.84713	0.84888	0.85062	0.85236	0.85406	0.85574	0.85736	0.85892	0.86041	0.86182	0.86312	0.86431	0.86538	0.86631	0.86708	0.86768	0.8681	0.86834	0.86836	0.86817	0.86775	0.86709	0.86618	0.86502	0.86359
	0.31599	0.81984	0.8199	0.82006	0.82034	0.82073	0.82122	0.82182	0.82253	0.82334	0.82425	0.82524	0.82635	0.82752	0.82879	0.83014	0.83157	0.83307	0.83463	0.83624	0.83791	0.83961	0.84135	0.84312	0.84489	0.84668	0.84846	0.85024	0.85198	0.85368	0.85533	0.85691	0.85843	0.85985	0.86117	0.86237	0.86344	0.86436	0.86512	0.86572	0.86612	0.86633	0.86632	0.86609	0.86561	0.8649	0.86393	0.86269	0.86118
	0.31985	0.81722	0.81729	0.81745	0.81775	0.81814	0.81864	0.81927	0.81998	0.82081	0.82174	0.82276	0.82389	0.8251	0.8264	0.82778	0.82924	0.83077	0.83236	0.83401	0.83572	0.83746	0.83924	0.84105	0.84286	0.84468	0.8465	0.84831	0.85007	0.85181	0.85348	0.8551	0.85663	0.85807	0.8594	0.86061	0.86168	0.8626	0.86335	0.86392	0.8643	0.86447	0.86442	0.86415	0.86362	0.86284	0.86181	0.86049	0.8589
	0.3237	0.81483	0.81488	0.81506	0.81535	0.81576	0.81627	0.8169	0.81764	0.81849	0.81944	0.82049	0.82164	0.82288	0.82421	0.82562	0.82711	0.82868	0.83031	0.832	0.83373	0.83552	0.83733	0.83918	0.84103	0.84289	0.84474	0.84658	0.84838	0.85014	0.85185	0.85348	0.85503	0.85648	0.85782	0.85904	0.86011	0.86102	0.86175	0.86231	0.86266	0.8628	0.8627	0.86237	0.86179	0.86094	0.85983	0.85843	0.85676
	0.32755	0.81263	0.8127	0.81287	0.81317	0.81359	0.81412	0.81476	0.81552	0.81638	0.81735	0.81843	0.81961	0.82088	0.82223	0.82368	0.8252	0.82681	0.82846	0.83019	0.83197	0.83379	0.83564	0.83753	0.83942	0.84132	0.8432	0.84507	0.84691	0.84869	0.85042	0.85208	0.85364	0.85511	0.85646	0.85767	0.85874	0.85963	0.86036	0.86089	0.86121	0.8613	0.86117	0.86077	0.86013	0.85922	0.85803	0.85655	0.85477
	0.33141	0.81067	0.81073	0.81092	0.81122	0.81165	0.81219	0.81284	0.81362	0.81451	0.8155	0.8166	0.8178	0.8191	0.82049	0.82197	0.82353	0.82516	0.82687	0.82863	0.83044	0.8323	0.83419	0.83611	0.83803	0.83997	0.8419	0.8438	0.84566	0.84748	0.84923	0.8509	0.85249	0.85396	0.85532	0.85653	0.85759	0.85847	0.85917	0.85967	0.85996	0.86001	0.85982	0.85937	0.85866	0.85767	0.85639	0.85482	0.85296
	0.33526	0.80894	0.80901	0.80919	0.80951	0.80994	0.8105	0.81117	0.81196	0.81287	0.81389	0.81501	0.81624	0.81757	0.819	0.82051	0.8221	0.82377	0.82551	0.8273	0.82916	0.83106	0.83299	0.83494	0.83691	0.83887	0.84083	0.84277	0.84466	0.84651	0.84828	0.84998	0.85157	0.85305	0.85441	0.85561	0.85666	0.85753	0.85821	0.85867	0.85892	0.85892	0.85868	0.85817	0.85738	0.85631	0.85496	0.85329	0.85132
	0.33911	0.80748	0.80754	0.80774	0.80805	0.8085	0.80907	0.80976	0.81057	0.81149	0.81254	0.81369	0.81494	0.8163	0.81776	0.8193	0.82093	0.82264	0.82441	0.82625	0.82815	0.83008	0.83205	0.83404	0.83604	0.83805	0.84004	0.842	0.84393	0.84579	0.84759	0.8493	0.8509	0.85239	0.85375	0.85496	0.85599	0.85684	0.85749	0.85792	0.85812	0.85807	0.85776	0.85719	0.85633	0.85517	0.85372	0.85196	0.84988
	0.34297	0.80628	0.80634	0.80654	0.80687	0.80733	0.8079	0.80861	0.80944	0.81039	0.81145	0.81263	0.81391	0.81531	0.81679	0.81837	0.82004	0.82178	0.82359	0.82547	0.82741	0.82938	0.83139	0.83342	0.83546	0.83749	0.83952	0.84152	0.84347	0.84535	0.84717	0.8489	0.85052	0.85201	0.85336	0.85456	0.85557	0.8564	0.85702	0.85741	0.85756	0.85746	0.85709	0.85643	0.85549	0.85426	0.85271	0.85084	0.84866
	0.34682	0.80536	0.80543	0.80563	0.80597	0.80643	0.80702	0.80775	0.8086	0.80957	0.81066	0.81186	0.81318	0.81459	0.81612	0.81773	0.81943	0.82122	0.82307	0.82498	0.82695	0.82897	0.83102	0.83308	0.83517	0.83724	0.8393	0.84132	0.8433	0.84521	0.84705	0.84878	0.85041	0.85191	0.85325	0.85444	0.85544	0.85624	0.85682	0.85716	0.85726	0.8571	0.85667	0.85593	0.85491	0.85358	0.85192	0.84995	0.84765
	0.35067	0.80474	0.80481	0.80501	0.80536	0.80584	0.80645	0.80719	0.80805	0.80905	0.81016	0.81139	0.81273	0.81419	0.81574	0.8174	0.81913	0.82095	0.82284	0.82481	0.82682	0.82887	0.83096	0.83307	0.83518	0.83729	0.83938	0.84143	0.84344	0.84538	0.84723	0.84898	0.85061	0.85211	0.85345	0.85461	0.8556	0.85636	0.85691	0.8572	0.85724	0.85702	0.85651	0.85569	0.85458	0.85314	0.85139	0.84931	0.8469
	0.35453	0.80443	0.80451	0.80472	0.80506	0.80555	0.80618	0.80694	0.80783	0.80884	0.80997	0.81124	0.81261	0.8141	0.81569	0.81737	0.81916	0.82101	0.82295	0.82494	0.827	0.8291	0.83123	0.83338	0.83553	0.83767	0.83979	0.84188	0.84391	0.84587	0.84773	0.84949	0.85113	0.85262	0.85395	0.8551	0.85605	0.85679	0.85729	0.85754	0.85752	0.85723	0.85664	0.85574	0.85453	0.85299	0.85113	0.84893	0.8464
	0.35838	0.80446	0.80452	0.80474	0.80511	0.8056	0.80624	0.80701	0.80792	0.80897	0.81012	0.81141	0.81282	0.81434	0.81597	0.8177	0.81951	0.82141	0.8234	0.82543	0.82753	0.82967	0.83184	0.83402	0.83622	0.83839	0.84055	0.84267	0.84471	0.84669	0.84858	0.85035	0.85199	0.85348	0.85479	0.85592	0.85684	0.85754	0.85799	0.85819	0.8581	0.85773	0.85707	0.85607	0.85476	0.85312	0.85114	0.84883	0.84617
	0.36223	0.80481	0.80489	0.80512	0.80548	0.80599	0.80665	0.80744	0.80837	0.80944	0.81063	0.81195	0.81339	0.81495	0.81661	0.81838	0.82023	0.82218	0.82419	0.82627	0.82842	0.83059	0.83281	0.83503	0.83726	0.83948	0.84167	0.84381	0.84589	0.84788	0.84978	0.85156	0.85319	0.85468	0.85598	0.85709	0.85798	0.85863	0.85903	0.85916	0.85901	0.85856	0.8578	0.85672	0.8553	0.85355	0.85146	0.84901	0.84623
	0.36609	0.80555	0.80563	0.80585	0.80622	0.80675	0.80742	0.80824	0.80919	0.81028	0.8115	0.81285	0.81432	0.81591	0.81762	0.81942	0.82133	0.82331	0.82537	0.82751	0.82968	0.83191	0.83416	0.83643	0.8387	0.84095	0.84317	0.84534	0.84745	0.84945	0.85136	0.85315	0.85478	0.85625	0.85754	0.85861	0.85947	0.86008	0.86042	0.8605	0.86027	0.85974	0.85888	0.8577	0.85618	0.85431	0.85208	0.84951	0.84659
	0.36994	0.80665	0.80673	0.80697	0.80736	0.80789	0.80857	0.80941	0.81039	0.8115	0.81275	0.81414	0.81564	0.81727	0.81902	0.82086	0.82281	0.82484	0.82694	0.82912	0.83135	0.83362	0.83591	0.83822	0.84053	0.84283	0.84507	0.84727	0.8494	0.85143	0.85334	0.85513	0.85676	0.85822	0.85948	0.86053	0.86134	0.8619	0.86219	0.86219	0.86188	0.86126	0.86031	0.85902	0.85738	0.85539	0.85304	0.85033	0.84728
	0.3738	0.80817	0.80825	0.80848	0.80888	0.80943	0.81013	0.81099	0.81199	0.81313	0.81442	0.81583	0.81738	0.81904	0.82083	0.82272	0.8247	0.82679	0.82894	0.83116	0.83344	0.83575	0.8381	0.84045	0.84279	0.84512	0.8474	0.84963	0.85177	0.85382	0.85574	0.85753	0.85915	0.86059	0.86183	0.86285	0.86361	0.86412	0.86434	0.86427	0.86388	0.86317	0.86211	0.86071	0.85895	0.85683	0.85435	0.85151	0.84831
	0.37765	0.81009	0.81018	0.81042	0.81083	0.81139	0.81211	0.81299	0.81401	0.81519	0.8165	0.81796	0.81954	0.82125	0.82308	0.82501	0.82705	0.82917	0.83138	0.83364	0.83597	0.83832	0.84071	0.8431	0.84549	0.84786	0.85017	0.85242	0.85458	0.85664	0.85859	0.86036	0.86198	0.86341	0.86461	0.86559	0.86631	0.86675	0.86691	0.86675	0.86628	0.86547	0.8643	0.86278	0.86089	0.85864	0.85603	0.85304	0.84969
	0.3815	0.81246	0.81255	0.8128	0.81322	0.81379	0.81453	0.81543	0.81648	0.81769	0.81904	0.82053	0.82215	0.8239	0.82578	0.82775	0.82984	0.83202	0.83426	0.83659	0.83896	0.84136	0.84379	0.84624	0.84867	0.85106	0.8534	0.85568	0.85787	0.85994	0.86189	0.86366	0.86527	0.86667	0.86785	0.86878	0.86945	0.86983	0.86991	0.86967	0.8691	0.86817	0.86689	0.86525	0.86323	0.86085	0.85809	0.85496	0.85145
	0.38536	0.8153	0.81538	0.81565	0.81607	0.81666	0.81743	0.81834	0.81943	0.82066	0.82204	0.82357	0.82524	0.82704	0.82895	0.83099	0.83311	0.83534	0.83764	0.84001	0.84243	0.8449	0.84737	0.84986	0.85233	0.85476	0.85714	0.85944	0.86165	0.86373	0.86567	0.86745	0.86903	0.87041	0.87155	0.87244	0.87305	0.87336	0.87336	0.87303	0.87235	0.87132	0.86992	0.86814	0.866	0.86347	0.86056	0.85727	0.85362
	0.38921	0.81862	0.81871	0.81897	0.81941	0.82002	0.82081	0.82175	0.82286	0.82413	0.82554	0.82711	0.82883	0.83067	0.83264	0.83471	0.8369	0.83917	0.84153	0.84396	0.84643	0.84895	0.85147	0.854	0.85651	0.85897	0.86138	0.86372	0.86594	0.86803	0.86997	0.87174	0.8733	0.87465	0.87575	0.87658	0.87713	0.87737	0.87728	0.87685	0.87607	0.87492	0.87339	0.87149	0.86919	0.86651	0.86345	0.86	0.85619
	0.39306	0.82245	0.82255	0.82282	0.82327	0.8239	0.8247	0.82567	0.82682	0.82811	0.82957	0.83118	0.83294	0.83483	0.83685	0.83898	0.84122	0.84354	0.84596	0.84844	0.85097	0.85353	0.85611	0.85869	0.86124	0.86374	0.86618	0.86853	0.87076	0.87287	0.87481	0.87656	0.8781	0.87942	0.88047	0.88125	0.88172	0.88188	0.8817	0.88116	0.88027	0.879	0.87733	0.87529	0.87284	0.87	0.86678	0.86317	0.8592
	0.39692	0.82683	0.82693	0.8272	0.82767	0.82832	0.82914	0.83014	0.83131	0.83265	0.83415	0.83581	0.83761	0.83955	0.84162	0.8438	0.8461	0.84849	0.85096	0.85349	0.85607	0.85869	0.86132	0.86393	0.86654	0.86907	0.87154	0.87392	0.87616	0.87827	0.88021	0.88194	0.88346	0.88473	0.88574	0.88645	0.88685	0.88691	0.88663	0.88599	0.88498	0.88357	0.88177	0.87957	0.87697	0.87397	0.87058	0.86681	0.86267
	0.40077	0.83178	0.83187	0.83216	0.83264	0.83331	0.83416	0.83519	0.83639	0.83776	0.83931	0.84101	0.84285	0.84485	0.84698	0.84922	0.85158	0.85402	0.85655	0.85914	0.86178	0.86445	0.86713	0.8698	0.87243	0.87501	0.87751	0.8799	0.88217	0.88427	0.8862	0.88791	0.8894	0.89062	0.89157	0.89221	0.89253	0.8925	0.89212	0.89136	0.89021	0.88866	0.88671	0.88436	0.8816	0.87844	0.87488	0.87093	0.8666
	0.40462	0.83732	0.83743	0.83773	0.83822	0.8389	0.83978	0.84083	0.84207	0.84348	0.84508	0.84682	0.84873	0.85077	0.85295	0.85525	0.85767	0.86018	0.86277	0.86542	0.86812	0.87084	0.87358	0.87629	0.87897	0.88158	0.8841	0.88652	0.88879	0.8909	0.8928	0.8945	0.89595	0.89713	0.89801	0.89857	0.8988	0.89868	0.89817	0.89728	0.89599	0.8943	0.8922	0.88967	0.88674	0.8834	0.87966	0.87554	0.87103
	0.40848	0.84351	0.84361	0.84392	0.84443	0.84513	0.84603	0.84712	0.8484	0.84985	0.85149	0.85328	0.85524	0.85734	0.85958	0.86195	0.86443	0.867	0.86966	0.87237	0.87512	0.8779	0.88069	0.88345	0.88617	0.88882	0.89137	0.89379	0.89607	0.89817	0.90007	0.90173	0.90314	0.90426	0.90507	0.90555	0.90568	0.90544	0.90482	0.90378	0.90235	0.9005	0.89823	0.89555	0.89243	0.88891	0.88499	0.88068	0.876
	0.41233	0.85036	0.85047	0.85079	0.8513	0.85203	0.85296	0.85408	0.85539	0.8569	0.85858	0.86043	0.86244	0.8646	0.86691	0.86934	0.87188	0.87452	0.87723	0.88001	0.88283	0.88567	0.88851	0.89132	0.89408	0.89676	0.89933	0.90178	0.90406	0.90614	0.90801	0.90964	0.91099	0.91205	0.91279	0.91318	0.91319	0.91284	0.91208	0.91091	0.90931	0.9073	0.90486	0.90198	0.89869	0.89498	0.89087	0.88636	0.88148
	0.41619	0.85792	0.85803	0.85835	0.8589	0.85965	0.8606	0.86176	0.86311	0.86465	0.86639	0.86829	0.87037	0.87259	0.87496	0.87745	0.88007	0.88277	0.88556	0.8884	0.89128	0.89418	0.89708	0.89992	0.90273	0.90543	0.90803	0.91048	0.91276	0.91484	0.91668	0.91826	0.91955	0.92054	0.92119	0.92147	0.92138	0.92088	0.91998	0.91865	0.9169	0.91471	0.91208	0.90902	0.90553	0.90163	0.89731	0.89261	0.88755
	0.42004	0.86622	0.86633	0.86667	0.86723	0.868	0.86899	0.87018	0.87158	0.87318	0.87496	0.87692	0.87906	0.88134	0.88378	0.88635	0.88903	0.8918	0.89466	0.89756	0.90051	0.90347	0.90641	0.90931	0.91214	0.91489	0.9175	0.91995	0.92223	0.92427	0.92608	0.92762	0.92885	0.92975	0.9303	0.93047	0.93025	0.92962	0.92856	0.92706	0.92513	0.92275	0.91993	0.91667	0.91298	0.90887	0.90436	0.89946	0.89418
	0.42389	0.87532	0.87544	0.87577	0.87636	0.87715	0.87817	0.8794	0.88084	0.88249	0.88433	0.88635	0.88854	0.8909	0.89341	0.89605	0.8988	0.90164	0.90457	0.90755	0.91056	0.91358	0.91656	0.91952	0.92239	0.92515	0.92777	0.93023	0.93249	0.93451	0.93628	0.93775	0.9389	0.93972	0.94016	0.94021	0.93984	0.93906	0.93783	0.93616	0.93404	0.93146	0.92843	0.92497	0.92106	0.91674	0.91202	0.9069	0.90143
	0.42775	0.88524	0.88536	0.88572	0.88631	0.88714	0.88819	0.88946	0.89095	0.89264	0.89454	0.89663	0.89889	0.90132	0.9039	0.90661	0.90943	0.91236	0.91535	0.91839	0.92147	0.92454	0.92759	0.93058	0.93348	0.93626	0.9389	0.94135	0.94358	0.94557	0.94729	0.94869	0.94975	0.95047	0.95079	0.9507	0.95019	0.94923	0.94783	0.94597	0.94364	0.94085	0.93762	0.93393	0.92981	0.92527	0.92031	0.91499	0.9093
	0.4316	0.89605	0.89617	0.89654	0.89715	0.89801	0.89909	0.9004	0.90194	0.9037	0.90565	0.9078	0.91013	0.91264	0.91529	0.91807	0.92098	0.92397	0.92704	0.93016	0.93329	0.93642	0.93952	0.94254	0.94547	0.94827	0.9509	0.95335	0.95555	0.9575	0.95915	0.96047	0.96144	0.96203	0.96221	0.96198	0.9613	0.96017	0.95857	0.9565	0.95396	0.95096	0.94749	0.94358	0.93922	0.93445	0.92927	0.92372	0.91782
	0.43545	0.90778	0.90791	0.90829	0.90893	0.90981	0.91093	0.91229	0.91388	0.91569	0.91771	0.91992	0.92232	0.92491	0.92763	0.93049	0.93348	0.93655	0.93969	0.94287	0.94607	0.94926	0.9524	0.95546	0.95841	0.96122	0.96385	0.96626	0.96844	0.97032	0.9719	0.97313	0.97398	0.97444	0.97448	0.97407	0.97321	0.97188	0.97008	0.96779	0.96503	0.96179	0.95808	0.95393	0.94933	0.94432	0.93892	0.93314	0.92701
	0.43931	0.9205	0.92063	0.92104	0.92169	0.9226	0.92376	0.92516	0.9268	0.92867	0.93075	0.93304	0.93552	0.93817	0.94098	0.94392	0.94698	0.95013	0.95334	0.9566	0.95985	0.96309	0.96628	0.96936	0.97234	0.97514	0.97777	0.98014	0.98226	0.98408	0.98556	0.98669	0.98742	0.98773	0.98761	0.98702	0.98595	0.98441	0.98239	0.97987	0.97686	0.97337	0.96942	0.96501	0.96017	0.95491	0.94926	0.94324	0.93689
	0.44316	0.93426	0.9344	0.93481	0.93549	0.93643	0.93763	0.93908	0.94077	0.9427	0.94486	0.94721	0.94976	0.95249	0.95538	0.95841	0.96155	0.96478	0.96806	0.97138	0.97469	0.97798	0.98119	0.98431	0.98729	0.99009	0.99268	0.99503	0.99708	0.99882	1.0002	1.0012	1.00178	1.00193	1.00162	1.00083	0.99956	0.99778	0.99551	0.99274	0.98948	0.98573	0.98152	0.97684	0.97174	0.96622	0.96032	0.95407	0.94749
	0.44701	0.94912	0.94927	0.94968	0.95039	0.95137	0.95261	0.95411	0.95585	0.95784	0.96007	0.9625	0.96513	0.96794	0.97091	0.97401	0.97723	0.98053	0.98389	0.98727	0.99064	0.99397	0.99721	1.00035	1.00332	1.00611	1.00867	1.01094	1.01292	1.01456	1.01582	1.01667	1.01709	1.01705	1.01654	1.01553	1.01402	1.012	1.00947	1.00643	1.0029	0.99887	0.99438	0.98944	0.98407	0.97829	0.97214	0.96564	0.95882
	0.45087	0.96513	0.96528	0.96573	0.96645	0.96746	0.96874	0.97029	0.9721	0.97416	0.97645	0.97896	0.98167	0.98456	0.9876	0.99079	0.99409	0.99746	1.00088	1.00432	1.00775	1.0111	1.01437	1.01751	1.02048	1.02323	1.02573	1.02794	1.02982	1.03134	1.03245	1.03314	1.03338	1.03314	1.0324	1.03115	1.02938	1.02709	1.02429	1.02097	1.01714	1.01283	1.00804	1.00281	0.99717	0.99112	0.9847	0.97795	0.9709
	0.45472	0.98238	0.98253	0.98298	0.98373	0.98477	0.98611	0.9877	0.98958	0.99169	0.99406	0.99665	0.99943	1.0024	1.00554	1.0088	1.01217	1.01561	1.01911	1.02259	1.02606	1.02945	1.03272	1.03585	1.03879	1.0415	1.04394	1.04605	1.04781	1.04919	1.05014	1.05065	1.05067	1.05019	1.0492	1.0477	1.04565	1.04308	1.03998	1.03635	1.03222	1.02761	1.02252	1.01699	1.01105	1.00472	0.99804	0.99104	0.98375
	0.45857	1.0009	1.00106	1.00153	1.0023	1.00338	1.00475	1.0064	1.00834	1.01053	1.01297	1.01563	1.0185	1.02154	1.02476	1.0281	1.03154	1.03505	1.03859	1.04213	1.04562	1.04902	1.05231	1.05542	1.05832	1.06095	1.06329	1.0653	1.06692	1.06813	1.06889	1.06919	1.06897	1.06825	1.06699	1.06518	1.06284	1.05996	1.05653	1.05258	1.04813	1.0432	1.0378	1.03197	1.02573	1.01912	1.01217	1.00491	0.99738
	0.46243	1.02078	1.02095	1.02142	1.02223	1.02334	1.02476	1.02647	1.02846	1.03072	1.03322	1.03596	1.03891	1.04204	1.04533	1.04875	1.05226	1.05582	1.05941	1.06298	1.06649	1.0699	1.07317	1.07624	1.07907	1.08162	1.08385	1.08572	1.08718	1.08819	1.08874	1.08879	1.08832	1.08731	1.08574	1.08363	1.08096	1.07774	1.07399	1.0697	1.06491	1.05963	1.05391	1.04776	1.04122	1.03433	1.0271	1.01958	1.01181
	0.46628	1.04208	1.04225	1.04274	1.04358	1.04472	1.04618	1.04795	1.05	1.05233	1.05491	1.05772	1.06074	1.06395	1.06731	1.07079	1.07436	1.07798	1.08161	1.0852	1.08872	1.09211	1.09534	1.09835	1.1011	1.10354	1.10563	1.10732	1.10859	1.10938	1.10969	1.10946	1.10869	1.10738	1.10548	1.10304	1.10001	1.09643	1.09232	1.08767	1.08253	1.07691	1.07086	1.06438	1.05753	1.05033	1.04284	1.03505	1.02704
	0.47014	1.06486	1.06503	1.06556	1.06641	1.06759	1.0691	1.07091	1.07303	1.07542	1.07807	1.08095	1.08405	1.08732	1.09076	1.0943	1.09791	1.10157	1.10522	1.10883	1.11233	1.11569	1.11886	1.12178	1.12442	1.12672	1.12864	1.13013	1.13118	1.13171	1.13173	1.13121	1.13012	1.12845	1.12621	1.12338	1.11998	1.11603	1.11153	1.10651	1.10099	1.09503	1.08861	1.08181	1.07464	1.06716	1.05938	1.05135	1.04311
	0.47399	1.08919	1.08937	1.0899	1.09078	1.092	1.09356	1.09543	1.0976	1.10005	1.10277	1.10573	1.10889	1.11223	1.11572	1.11931	1.12297	1.12665	1.1303	1.13389	1.13737	1.14067	1.14375	1.14656	1.14905	1.15118	1.15289	1.15416	1.15493	1.15519	1.15489	1.15402	1.15257	1.15053	1.14789	1.14467	1.14087	1.13651	1.13161	1.12619	1.12031	1.11396	1.1072	1.10006	1.09258	1.08479	1.07674	1.06846	1.05999
	0.47784	1.11512	1.11531	1.11587	1.11678	1.11803	1.11963	1.12154	1.12377	1.12628	1.12906	1.13208	1.1353	1.1387	1.14223	1.14586	1.14955	1.15323	1.15688	1.16043	1.16385	1.16706	1.17003	1.17269	1.17501	1.17692	1.1784	1.17939	1.17986	1.17978	1.17912	1.17787	1.17603	1.17357	1.17052	1.16687	1.16264	1.15786	1.15254	1.14672	1.14043	1.13371	1.12659	1.11911	1.11131	1.10324	1.09492	1.0864	1.0777
	0.4817	1.14273	1.14293	1.14349	1.14443	1.14572	1.14735	1.14932	1.15159	1.15417	1.157	1.16007	1.16334	1.16679	1.17034	1.174	1.17769	1.18135	1.18496	1.18846	1.19177	1.19488	1.19769	1.20018	1.20227	1.20394	1.20512	1.20579	1.20591	1.20547	1.20442	1.20276	1.20048	1.19757	1.19406	1.18996	1.18529	1.18005	1.17429	1.16805	1.16136	1.15425	1.14677	1.13896	1.13085	1.12248	1.1139	1.10515	1.09624
	0.48555	1.17205	1.17225	1.17283	1.17379	1.1751	1.17678	1.17878	1.18111	1.18373	1.18661	1.18972	1.19303	1.1965	1.20008	1.20373	1.20739	1.21102	1.21457	1.21797	1.22117	1.22411	1.22673	1.22899	1.23082	1.23219	1.23305	1.23335	1.23309	1.23222	1.23072	1.2286	1.22585	1.22247	1.21848	1.21389	1.20874	1.20304	1.19684	1.19016	1.18306	1.17557	1.16773	1.15957	1.15116	1.14252	1.13369	1.1247	1.11559
	0.4894	1.20312	1.20332	1.20391	1.20489	1.20624	1.20794	1.20998	1.21234	1.215	1.21792	1.22106	1.22439	1.22786	1.23145	1.23507	1.23868	1.24225	1.2457	1.24896	1.25199	1.25473	1.25712	1.25909	1.26063	1.26164	1.26212	1.26201	1.2613	1.25997	1.25799	1.25537	1.2521	1.24822	1.2437	1.23862	1.23297	1.22678	1.22012	1.21301	1.20549	1.19761	1.1894	1.18093	1.17222	1.16331	1.15424	1.14505	1.13576
	0.49326	1.23595	1.23616	1.23676	1.23775	1.23913	1.24086	1.24293	1.24531	1.24799	1.25094	1.25409	1.25743	1.26088	1.26443	1.268	1.27153	1.27499	1.2783	1.28139	1.28421	1.2867	1.2888	1.29045	1.29161	1.29223	1.29227	1.2917	1.2905	1.28865	1.28614	1.28297	1.27917	1.27473	1.26968	1.26405	1.25789	1.25121	1.24408	1.23653	1.2286	1.22034	1.21178	1.20299	1.194	1.18483	1.17554	1.16616	1.15672
	0.49711	1.27056	1.27077	1.27138	1.27238	1.27377	1.27552	1.27761	1.28001	1.28271	1.28564	1.2888	1.29211	1.29553	1.299	1.30248	1.3059	1.30921	1.31233	1.31519	1.31775	1.31994	1.3217	1.32296	1.3237	1.32386	1.32341	1.32232	1.32057	1.31816	1.31507	1.31133	1.30694	1.30192	1.29632	1.29014	1.28345	1.27628	1.26867	1.26067	1.25233	1.2437	1.23481	1.22572	1.21646	1.20705	1.19757	1.18802	1.17843
	0.50096	1.30691	1.30713	1.30774	1.30875	1.31014	1.31191	1.314	1.3164	1.3191	1.32201	1.32513	1.32839	1.33173	1.33511	1.33847	1.34173	1.34483	1.34771	1.3503	1.35254	1.35436	1.35571	1.35653	1.35679	1.35642	1.35542	1.35375	1.35141	1.34839	1.34468	1.34032	1.33532	1.3297	1.3235	1.31676	1.30954	1.30186	1.29379	1.28536	1.27663	1.26763	1.25842	1.24904	1.23954	1.22994	1.22027	1.21058	1.20088
	0.50482	1.34497	1.34519	1.34581	1.34681	1.34821	1.34996	1.35204	1.35444	1.35709	1.35997	1.36302	1.36619	1.36942	1.37267	1.37584	1.37889	1.38174	1.38432	1.38658	1.38843	1.38982	1.3907	1.39102	1.39072	1.38978	1.38817	1.38587	1.38287	1.37919	1.37483	1.36981	1.36417	1.35793	1.35114	1.34383	1.33607	1.32789	1.31936	1.3105	1.30139	1.29206	1.28256	1.27292	1.26319	1.25342	1.2436	1.23379	1.22401
	0.50867	1.38465	1.38486	1.38548	1.38648	1.38786	1.38959	1.39166	1.394	1.3966	1.39941	1.40235	1.4054	1.40848	1.41153	1.41448	1.41726	1.41979	1.42202	1.42388	1.42527	1.42617	1.42651	1.42624	1.42533	1.42374	1.42146	1.41848	1.41479	1.41041	1.40536	1.39966	1.39336	1.38648	1.37909	1.37121	1.36292	1.35425	1.34527	1.33602	1.32655	1.3169	1.30713	1.29727	1.28735	1.27741	1.26749	1.25759	1.24775
	0.51252	1.42583	1.42604	1.42663	1.42763	1.42899	1.43068	1.43269	1.43497	1.43747	1.44017	1.44299	1.44587	1.44874	1.45154	1.45421	1.45665	1.45881	1.46061	1.46198	1.46287	1.4632	1.46292	1.46201	1.46041	1.45812	1.45512	1.4514	1.44698	1.44187	1.43609	1.42969	1.42271	1.4152	1.4072	1.39876	1.38995	1.38081	1.37141	1.36178	1.35198	1.34206	1.33205	1.32199	1.31192	1.30187	1.29186	1.28191	1.27205
	0.51638	1.46833	1.46853	1.46912	1.47008	1.47138	1.47303	1.47497	1.47715	1.47954	1.48208	1.48472	1.48737	1.48999	1.49249	1.4948	1.49685	1.49856	1.49986	1.50069	1.50097	1.50065	1.49971	1.49808	1.49574	1.49268	1.4889	1.48441	1.47921	1.47334	1.46682	1.45971	1.45206	1.4439	1.43531	1.42632	1.41702	1.40744	1.39764	1.38767	1.37758	1.3674	1.3572	1.34699	1.3368	1.32666	1.31661	1.30665	1.2968
	0.52023	1.51192	1.51212	1.51269	1.51361	1.51486	1.51642	1.51825	1.52031	1.52253	1.52489	1.52729	1.52967	1.53197	1.5341	1.53599	1.53758	1.53876	1.53948	1.53968	1.5393	1.53828	1.53657	1.53416	1.53103	1.52715	1.52256	1.51725	1.51125	1.5046	1.49734	1.48951	1.48119	1.4724	1.46324	1.45374	1.44396	1.43396	1.4238	1.41353	1.40318	1.39282	1.38245	1.37212	1.36186	1.35169	1.34163	1.33169	1.32188
	0.52409	1.55635	1.55654	1.55707	1.55793	1.55911	1.56056	1.56226	1.56415	1.56618	1.56828	1.5704	1.57245	1.57436	1.57606	1.57747	1.5785	1.57908	1.57917	1.57867	1.57753	1.57572	1.5732	1.56996	1.56597	1.56125	1.55579	1.54964	1.54283	1.53539	1.52738	1.51886	1.50988	1.50049	1.49078	1.4808	1.47059	1.46022	1.44975	1.43922	1.42867	1.41814	1.40765	1.39725	1.38697	1.3768	1.36677	1.35689	1.34717
	0.52794	1.60126	1.60144	1.60193	1.60272	1.6038	1.60511	1.60664	1.60833	1.61011	1.61191	1.61369	1.61534	1.6168	1.61799	1.61884	1.61925	1.61917	1.61852	1.61724	1.6153	1.61264	1.60926	1.60513	1.60024	1.59463	1.58831	1.58131	1.57367	1.56545	1.55671	1.5475	1.53789	1.52794	1.51773	1.50729	1.4967	1.48602	1.47528	1.46453	1.45383	1.44318	1.43264	1.42222	1.41193	1.40181	1.39186	1.38209	1.37249
	0.53179	1.64627	1.64642	1.64686	1.64757	1.64851	1.64967	1.65099	1.65243	1.65391	1.65537	1.65673	1.65793	1.65887	1.65949	1.65969	1.65941	1.65858	1.65713	1.65503	1.6522	1.64865	1.64434	1.63929	1.63349	1.62697	1.61976	1.6119	1.60346	1.59447	1.58502	1.57517	1.56497	1.5545	1.54383	1.533	1.52208	1.51113	1.50018	1.48928	1.47846	1.46776	1.4572	1.4468	1.43658	1.42654	1.4167	1.40706	1.39763
	0.53565	1.6909	1.69103	1.69141	1.69201	1.6928	1.69377	1.69485	1.69599	1.69711	1.69817	1.69907	1.69974	1.70009	1.70006	1.69956	1.69852	1.69687	1.69457	1.69156	1.68782	1.68332	1.67806	1.67205	1.66531	1.65788	1.64979	1.6411	1.63187	1.62216	1.61203	1.60158	1.59085	1.57991	1.56883	1.55767	1.54648	1.53531	1.52421	1.51321	1.50234	1.49163	1.4811	1.47077	1.46065	1.45074	1.44106	1.43159	1.42235
	0.5395	1.73464	1.73474	1.73504	1.73552	1.73616	1.73689	1.73768	1.73848	1.73921	1.7398	1.74018	1.74026	1.73996	1.73921	1.73794	1.73607	1.73354	1.73033	1.72638	1.72167	1.7162	1.70997	1.70299	1.69533	1.68698	1.67804	1.66854	1.65855	1.64816	1.63743	1.62642	1.61521	1.60386	1.59245	1.58101	1.56961	1.5583	1.5471	1.53605	1.52519	1.51452	1.50408	1.49386	1.48388	1.47415	1.46465	1.4554	1.44638
	0.54335	1.77693	1.77701	1.77723	1.77756	1.77799	1.77847	1.77894	1.77935	1.77963	1.77971	1.7795	1.77893	1.77792	1.77639	1.77429	1.77154	1.7681	1.76392	1.75899	1.75329	1.74683	1.73962	1.73169	1.7231	1.71389	1.70411	1.69386	1.68317	1.67215	1.66085	1.64936	1.63775	1.62606	1.61437	1.60273	1.59119	1.57979	1.56854	1.55752	1.54671	1.53613	1.52582	1.51576	1.50597	1.49644	1.48717	1.47816	1.4694
	0.54721	1.81718	1.81722	1.81734	1.81752	1.81773	1.81792	1.81803	1.81801	1.81779	1.8173	1.81645	1.81518	1.8134	1.81105	1.80806	1.80439	1.79999	1.79484	1.78891	1.78221	1.77475	1.76657	1.75772	1.74824	1.73819	1.72764	1.71667	1.70536	1.69377	1.68199	1.67009	1.65812	1.64617	1.63428	1.62251	1.61088	1.59945	1.58823	1.57728	1.56657	1.55614	1.546	1.53614	1.52657	1.51728	1.50827	1.49953	1.49104
	0.55106	1.85478	1.85479	1.8548	1.8548	1.85476	1.85462	1.85434	1.85386	1.85309	1.85199	1.85046	1.84844	1.84584	1.84262	1.83872	1.8341	1.82871	1.82255	1.81562	1.80792	1.7995	1.79039	1.78064	1.77031	1.75948	1.74822	1.73661	1.72473	1.71266	1.70047	1.68822	1.676	1.66385	1.65182	1.63998	1.62834	1.61694	1.60581	1.59496	1.58441	1.57417	1.56424	1.55462	1.5453	1.53628	1.52756	1.51911	1.51092
	0.55491	1.88912	1.88909	1.88898	1.88879	1.88848	1.88799	1.88729	1.88629	1.88495	1.88319	1.88094	1.87812	1.87468	1.87056	1.86572	1.86012	1.85374	1.84658	1.83867	1.83	1.82063	1.81063	1.80003	1.78892	1.77738	1.76547	1.7533	1.74093	1.72845	1.71592	1.70342	1.69101	1.67874	1.66665	1.6548	1.6432	1.63189	1.62089	1.61021	1.59987	1.58984	1.58016	1.57081	1.56177	1.55306	1.54463	1.53649	1.52863
	0.55877	1.91961	1.91954	1.91932	1.91891	1.9183	1.91745	1.91628	1.91476	1.9128	1.91035	1.90734	1.90371	1.89939	1.89435	1.88856	1.88199	1.87462	1.86648	1.8576	1.848	1.83774	1.82689	1.81551	1.80368	1.7915	1.77904	1.76637	1.7536	1.74079	1.72801	1.71532	1.70279	1.69046	1.67838	1.66658	1.65509	1.64392	1.6331	1.62263	1.61252	1.60276	1.59336	1.58429	1.57556	1.56716	1.55906	1.55126	1.54373
	0.56262	1.94573	1.94561	1.94525	1.94462	1.9437	1.94246	1.94081	1.93872	1.93613	1.93296	1.92918	1.9247	1.91951	1.91354	1.90679	1.89925	1.89092	1.88183	1.87202	1.86153	1.85044	1.83881	1.82672	1.81426	1.80152	1.78856	1.7755	1.7624	1.74934	1.73639	1.7236	1.71102	1.6987	1.68668	1.67499	1.66365	1.65266	1.64206	1.63183	1.62199	1.61252	1.60342	1.59468	1.58627	1.57821	1.57044	1.56297	1.55579
	0.56647	1.967	1.96684	1.96633	1.96547	1.96424	1.96257	1.96043	1.95776	1.9545	1.95061	1.94603	1.94071	1.93462	1.92772	1.92003	1.91155	1.90229	1.89229	1.8816	1.87029	1.85842	1.84608	1.83336	1.82035	1.80711	1.79377	1.78039	1.76705	1.75381	1.74075	1.72791	1.71536	1.70311	1.69121	1.67967	1.66852	1.65777	1.64742	1.63747	1.62792	1.61876	1.60998	1.60157	1.59351	1.58578	1.57837	1.57126	1.56442
	0.57033	1.98307	1.98285	1.98219	1.9811	1.97952	1.97743	1.97477	1.9715	1.96757	1.96295	1.95755	1.95138	1.94441	1.93661	1.92801	1.91861	1.90845	1.89758	1.88608	1.874	1.86144	1.84846	1.83519	1.82169	1.80807	1.79441	1.78078	1.76726	1.75394	1.74084	1.72802	1.71554	1.70341	1.69167	1.68034	1.66942	1.65893	1.64886	1.63921	1.62997	1.62115	1.6127	1.60463	1.59693	1.58955	1.5825	1.57574	1.56926
	0.57418	1.99367	1.99336	1.99259	1.99127	1.98929	1.98677	1.98358	1.97971	1.9751	1.96972	1.96354	1.95653	1.94868	1.93999	1.9305	1.92023	1.90922	1.89754	1.88529	1.87251	1.85932	1.84579	1.83204	1.81815	1.80421	1.7903	1.77651	1.7629	1.74952	1.73645	1.72371	1.71135	1.6994	1.68786	1.67676	1.6661	1.6559	1.64613	1.6368	1.6279	1.61941	1.61131	1.60359	1.59625	1.58924	1.58255	1.57614	1.57002
	0.57803	1.9986	1.99826	1.99732	1.99567	1.99339	1.99046	1.98675	1.98226	1.97696	1.97084	1.96385	1.95601	1.94731	1.93778	1.92743	1.91633	1.90453	1.89211	1.87915	1.86575	1.852	1.83801	1.82385	1.80963	1.79545	1.78137	1.76747	1.75383	1.74047	1.72748	1.71487	1.70267	1.69091	1.67962	1.66878	1.65842	1.64851	1.63906	1.63007	1.62151	1.61337	1.60563	1.59828	1.59128	1.58464	1.57831	1.57227	1.5665
	0.58189	1.99796	1.99749	1.99637	1.9946	1.99194	1.98849	1.98423	1.97913	1.97316	1.96629	1.95853	1.94987	1.94036	1.92999	1.91883	1.90695	1.89441	1.8813	1.86771	1.85376	1.83953	1.82513	1.81065	1.79618	1.78182	1.76763	1.75369	1.74005	1.72678	1.71391	1.70146	1.68947	1.67795	1.66692	1.65637	1.6463	1.63671	1.6276	1.61894	1.61074	1.60295	1.59557	1.58857	1.58195	1.57566	1.56969	1.56402	1.55861
	0.58574	1.9917	1.99126	1.98998	1.98785	1.98486	1.98097	1.97618	1.97047	1.96382	1.95622	1.94769	1.93824	1.92793	1.91676	1.90484	1.89223	1.87901	1.86528	1.85114	1.83669	1.82205	1.80731	1.79257	1.77791	1.76343	1.74919	1.73527	1.7217	1.70854	1.69582	1.68357	1.67181	1.66055	1.6498	1.63955	1.6298	1.62055	1.61177	1.60347	1.59561	1.58818	1.58117	1.57453	1.56826	1.56233	1.55673	1.55141	1.54636
	0.58959	1.98019	1.97971	1.97826	1.97587	1.97251	1.96816	1.96284	1.95651	1.94918	1.94087	1.9316	1.92138	1.9103	1.89839	1.88574	1.87245	1.8586	1.8443	1.82966	1.8148	1.7998	1.78479	1.76985	1.75507	1.74053	1.72629	1.71242	1.69896	1.68594	1.67342	1.66139	1.64989	1.6389	1.62845	1.61851	1.60909	1.60018	1.59175	1.58379	1.57629	1.56921	1.56255	1.55627	1.55037	1.54479	1.53954	1.53457	1.52988
	0.59345	1.96376	1.9632	1.9616	1.95894	1.95521	1.95042	1.94455	1.93761	1.92962	1.92062	1.91061	1.89965	1.88784	1.87522	1.8619	1.84797	1.83356	1.81875	1.80368	1.78845	1.77317	1.75794	1.74285	1.72799	1.71343	1.69924	1.68546	1.67214	1.65932	1.64701	1.63523	1.62399	1.61329	1.60314	1.59353	1.58444	1.57586	1.56777	1.56016	1.55301	1.54628	1.53998	1.53405	1.5285	1.52328	1.51837	1.51376	1.50941
	0.5973	1.94283	1.94222	1.94045	1.93753	1.93343	1.92818	1.92178	1.91425	1.9056	1.8959	1.88519	1.87353	1.86101	1.84772	1.83377	1.81927	1.80434	1.78908	1.77362	1.75808	1.74258	1.72718	1.712	1.69711	1.68258	1.66846	1.65481	1.64167	1.62904	1.61696	1.60544	1.59448	1.58409	1.57425	1.56496	1.5562	1.54796	1.54022	1.53294	1.52614	1.51976	1.5138	1.50822	1.503	1.49813	1.49356	1.48929	1.48528
	0.60116	1.91796	1.9173	1.91537	1.91216	1.9077	1.902	1.89506	1.88694	1.87766	1.86729	1.85589	1.84355	1.83037	1.81646	1.80191	1.78688	1.77147	1.75582	1.74004	1.72424	1.70854	1.69303	1.6778	1.66292	1.64845	1.63444	1.62094	1.60798	1.59558	1.58375	1.57251	1.56184	1.55174	1.54222	1.53325	1.52482	1.51691	1.50949	1.50257	1.4961	1.49006	1.48443	1.47919	1.47431	1.46977	1.46554	1.4616	1.45792
	0.60501	1.88975	1.88903	1.88693	1.88346	1.87863	1.87247	1.86502	1.8563	1.8464	1.83537	1.82331	1.81033	1.79651	1.782	1.76691	1.75139	1.73556	1.71956	1.7035	1.68749	1.67165	1.65606	1.64081	1.62597	1.61159	1.59772	1.5844	1.57164	1.55948	1.5479	1.53693	1.52655	1.51676	1.50754	1.49889	1.49078	1.4832	1.47611	1.46951	1.46336	1.45765	1.45236	1.44744	1.44288	1.43867	1.43476	1.43115	1.42778
	0.60886	1.85886	1.85808	1.85581	1.85207	1.84687	1.84026	1.83228	1.82299	1.81247	1.8008	1.78811	1.77449	1.76008	1.745	1.72941	1.71345	1.69724	1.68092	1.66461	1.64843	1.63249	1.61686	1.60162	1.58685	1.57259	1.55886	1.54573	1.53318	1.52126	1.50994	1.49925	1.48915	1.47966	1.47075	1.46241	1.45462	1.44734	1.44058	1.43428	1.42846	1.42307	1.41808	1.41347	1.40923	1.40533	1.40172	1.39842	1.39538
	0.61272	1.82595	1.82512	1.82268	1.81867	1.8131	1.80603	1.79754	1.78768	1.77655	1.76426	1.75093	1.73671	1.72171	1.70612	1.69006	1.67367	1.65712	1.64052	1.62402	1.6077	1.59168	1.57602	1.56082	1.54613	1.53199	1.51844	1.50549	1.49317	1.48149	1.47044	1.46	1.4502	1.441	1.43239	1.42434	1.41684	1.40988	1.40341	1.39743	1.39189	1.3868	1.38211	1.37781	1.37386	1.37025	1.36696	1.36394	1.3612
	0.61657	1.79174	1.79084	1.78824	1.78394	1.778	1.77049	1.76146	1.75103	1.7393	1.7264	1.71246	1.69764	1.6821	1.66599	1.64947	1.63272	1.61584	1.59899	1.5823	1.56587	1.54978	1.53413	1.51899	1.50439	1.49039	1.477	1.46425	1.45215	1.4407	1.4299	1.41974	1.4102	1.40129	1.39295	1.3852	1.37798	1.3713	1.36512	1.35942	1.35418	1.34937	1.34496	1.34094	1.33727	1.33394	1.33093	1.3282	1.32573
	0.62042	1.75692	1.75596	1.75317	1.7486	1.74228	1.7343	1.72474	1.71374	1.7014	1.68788	1.67333	1.65793	1.64184	1.62525	1.6083	1.59117	1.574	1.55692	1.54006	1.52352	1.5074	1.49176	1.47667	1.46217	1.4483	1.43507	1.42252	1.41063	1.39941	1.38885	1.37894	1.36967	1.36102	1.35295	1.34546	1.33852	1.33211	1.3262	1.32077	1.31579	1.31125	1.3071	1.30335	1.29995	1.29688	1.29412	1.29166	1.28946
	0.62428	1.72216	1.72114	1.71818	1.71331	1.7066	1.69814	1.68805	1.67644	1.66348	1.64934	1.63418	1.6182	1.60157	1.58448	1.56711	1.54961	1.53215	1.51485	1.49783	1.48119	1.46503	1.4494	1.43437	1.41996	1.40622	1.39316	1.38078	1.36909	1.35809	1.34776	1.33808	1.32905	1.32063	1.31282	1.30558	1.29889	1.29273	1.28707	1.28189	1.27717	1.27286	1.26896	1.26545	1.26229	1.25947	1.25696	1.25474	1.25279
	0.62813	1.68817	1.68708	1.68392	1.67874	1.67162	1.66267	1.652	1.63978	1.62618	1.61139	1.59561	1.57902	1.56184	1.54425	1.52645	1.50859	1.49082	1.47329	1.45611	1.43937	1.42316	1.40752	1.39253	1.37821	1.36459	1.35166	1.33946	1.32794	1.31714	1.30701	1.29755	1.28874	1.28055	1.27297	1.26596	1.2595	1.25357	1.24813	1.24317	1.23867	1.2346	1.23093	1.22763	1.22471	1.22211	1.21982	1.21782	1.2161
	0.63199	1.65558	1.65443	1.65106	1.64555	1.63799	1.62849	1.61722	1.60436	1.59008	1.57461	1.55816	1.54094	1.52318	1.50508	1.48681	1.46856	1.45049	1.4327	1.41533	1.39846	1.38218	1.36654	1.35158	1.33731	1.32378	1.31098	1.2989	1.28756	1.27692	1.26698	1.25772	1.24909	1.24111	1.23373	1.22692	1.22067	1.21493	1.20971	1.20496	1.20066	1.19679	1.19333	1.19023	1.1875	1.18511	1.18303	1.18123	1.17972
	0.63584	1.62506	1.62383	1.62024	1.61437	1.60632	1.59625	1.58433	1.57075	1.55573	1.53953	1.52236	1.50447	1.48608	1.46742	1.44865	1.42998	1.41154	1.39348	1.3759	1.35888	1.3425	1.3268	1.31183	1.2976	1.28413	1.27141	1.25945	1.24824	1.23775	1.22796	1.21886	1.21041	1.2026	1.19539	1.18876	1.18269	1.17714	1.17209	1.16752	1.1634	1.15971	1.15642	1.15352	1.15096	1.14875	1.14685	1.14525	1.14392
	0.63969	1.59727	1.59595	1.59211	1.58583	1.57726	1.56655	1.55388	1.53952	1.52371	1.50668	1.48872	1.47008	1.451	1.4317	1.41238	1.39322	1.37439	1.35599	1.33815	1.32093	1.3044	1.28861	1.2736	1.25936	1.24591	1.23325	1.22137	1.21025	1.19985	1.19019	1.18122	1.17291	1.16524	1.15818	1.1517	1.14579	1.1404	1.1355	1.13108	1.12713	1.12358	1.12045	1.1177	1.11531	1.11326	1.11153	1.11008	1.10892
	0.64355	1.57289	1.57146	1.56734	1.56061	1.55142	1.53997	1.52649	1.51124	1.49451	1.47657	1.45772	1.43822	1.41835	1.39833	1.37838	1.35867	1.33935	1.32055	1.30237	1.2849	1.26817	1.25223	1.23712	1.22282	1.20935	1.1967	1.18485	1.17378	1.16346	1.15388	1.145	1.1368	1.12925	1.1223	1.11594	1.11014	1.10488	1.10012	1.09583	1.092	1.0886	1.0856	1.08298	1.08073	1.0788	1.07721	1.07591	1.0749
	0.6474	1.55261	1.55106	1.54661	1.53935	1.52946	1.51717	1.50274	1.48646	1.46868	1.44967	1.4298	1.40933	1.38855	1.36769	1.34698	1.32661	1.30671	1.28744	1.26884	1.25103	1.23404	1.21788	1.20261	1.18819	1.17464	1.16195	1.15008	1.13902	1.12872	1.11918	1.11036	1.10222	1.09474	1.08788	1.08162	1.07592	1.07074	1.06608	1.06189	1.05817	1.05488	1.05199	1.04948	1.04734	1.04553	1.04406	1.04289	1.042
	0.65125	1.53718	1.5355	1.53067	1.52279	1.51208	1.49879	1.48325	1.46579	1.44676	1.42653	1.40545	1.38382	1.36197	1.34013	1.31854	1.29737	1.27679	1.2569	1.2378	1.21955	1.20219	1.18575	1.17023	1.15563	1.14194	1.12913	1.1172	1.10608	1.09577	1.08622	1.07742	1.0693	1.06185	1.05505	1.04883	1.04319	1.03808	1.0335	1.02938	1.02574	1.02252	1.01971	1.0173	1.01525	1.01354	1.01217	1.01109	1.01031
	0.65511	1.52746	1.52562	1.52032	1.51171	1.50002	1.48556	1.46871	1.44982	1.42935	1.40765	1.38515	1.36217	1.33903	1.31602	1.29337	1.27124	1.24982	1.22919	1.20945	1.19065	1.17282	1.15598	1.14014	1.12526	1.11136	1.09837	1.08629	1.07507	1.06468	1.05508	1.04624	1.03811	1.03066	1.02385	1.01765	1.01204	1.00697	1.00242	0.99836	0.99477	0.99161	0.98887	0.98651	0.98453	0.9829	0.98159	0.98059	0.97989
	0.65896	1.52436	1.52232	1.51648	1.50698	1.49412	1.47826	1.45983	1.43927	1.41705	1.39362	1.36941	1.34481	1.32016	1.29574	1.2718	1.24853	1.22607	1.20453	1.18399	1.1645	1.14608	1.12874	1.11245	1.09721	1.08299	1.06975	1.05745	1.04606	1.03554	1.02583	1.01689	1.00869	1.0012	0.99436	0.98814	0.98252	0.97746	0.97291	0.96887	0.9653	0.96217	0.95946	0.95715	0.95521	0.95363	0.95237	0.95145	0.9508
	0.66281	1.52889	1.52662	1.5201	1.50955	1.4953	1.47776	1.45744	1.43486	1.41057	1.38506	1.35882	1.33227	1.30579	1.27968	1.25419	1.22952	1.20581	1.18316	1.16165	1.1413	1.12212	1.10413	1.08729	1.07158	1.05694	1.04335	1.03077	1.01912	1.00838	0.99849	0.98942	0.9811	0.97351	0.96659	0.96032	0.95465	0.94955	0.94498	0.94093	0.93736	0.93423	0.93153	0.92924	0.92732	0.92577	0.92455	0.92366	0.92306
	0.66667	1.54211	1.53957	1.53226	1.52044	1.5045	1.48497	1.4624	1.4374	1.41062	1.38262	1.35395	1.32508	1.2964	1.26827	1.24092	1.21456	1.18933	1.16533	1.14261	1.12121	1.10112	1.08231	1.06477	1.04844	1.03328	1.01925	1.00626	0.99429	0.98325	0.97313	0.96384	0.95535	0.94761	0.94057	0.93419	0.92844	0.92326	0.91865	0.91455	0.91094	0.90779	0.90508	0.90277	0.90086	0.89932	0.89811	0.89723	0.89667
	0.67052	1.56502	1.56216	1.55391	1.54061	1.52271	1.5008	1.47557	1.44773	1.41801	1.38705	1.35549	1.32384	1.29255	1.26198	1.23238	1.20399	1.17694	1.15129	1.12713	1.10443	1.0832	1.06341	1.04499	1.02791	1.01209	0.99748	0.98401	0.9716	0.9602	0.94975	0.94019	0.93146	0.92351	0.9163	0.90977	0.90388	0.89861	0.8939	0.88972	0.88605	0.88285	0.8801	0.87777	0.87582	0.87427	0.87305	0.87218	0.87161
	0.67437	1.59835	1.59512	1.58582	1.57082	1.55066	1.52605	1.49775	1.46661	1.43346	1.39906	1.36409	1.32916	1.29477	1.2613	1.22905	1.19822	1.16896	1.14135	1.11543	1.09118	1.06857	1.04756	1.02809	1.01008	0.99345	0.97813	0.96403	0.95109	0.93923	0.92837	0.91845	0.90942	0.90121	0.89376	0.88703	0.88098	0.87555	0.87072	0.86643	0.86266	0.85938	0.85656	0.85417	0.85219	0.85059	0.84934	0.84845	0.84787
	0.67823	1.64209	1.63845	1.62803	1.61122	1.58864	1.56106	1.5294	1.49458	1.45756	1.41924	1.38037	1.34165	1.30364	1.26678	1.23137	1.19767	1.1658	1.13583	1.10779	1.08168	1.05742	1.03495	1.01419	0.99505	0.97744	0.96126	0.94641	0.9328	0.92037	0.90901	0.89865	0.88925	0.8807	0.87297	0.86598	0.85971	0.85408	0.84908	0.84465	0.84075	0.83737	0.83445	0.83197	0.82992	0.82826	0.82697	0.82604	0.82543
	0.68208	1.69468	1.69069	1.67923	1.66072	1.6358	1.60532	1.57024	1.53162	1.49053	1.44794	1.40476	1.36179	1.31967	1.27889	1.23984	1.20276	1.16781	1.13507	1.10454	1.07618	1.04995	1.02574	1.00344	0.98295	0.96415	0.94694	0.93118	0.91679	0.90366	0.89169	0.88081	0.87093	0.86198	0.85389	0.84659	0.84004	0.83419	0.82897	0.82435	0.82029	0.81676	0.81372	0.81114	0.809	0.80725	0.80589	0.80489	0.80424
	0.68593	1.75203	1.74782	1.73568	1.716	1.68937	1.6566	1.61867	1.57666	1.53169	1.4849	1.43729	1.3898	1.34319	1.29806	1.25488	1.21393	1.17541	1.13942	1.10596	1.07499	1.04642	1.02014	0.99602	0.97392	0.95372	0.93526	0.91842	0.90308	0.88912	0.87644	0.86492	0.85448	0.84505	0.83653	0.82885	0.82198	0.81583	0.81036	0.80551	0.80126	0.79755	0.79435	0.79163	0.78937	0.78753	0.78607	0.785	0.78427
	0.68979	1.80633	1.80217	1.79015	1.77051	1.74365	1.71018	1.67091	1.62683	1.57906	1.52879	1.4772	1.42535	1.37419	1.32447	1.27679	1.23154	1.18899	1.14928	1.11243	1.0784	1.04709	1.01838	0.99212	0.96813	0.94625	0.92634	0.90823	0.89176	0.87683	0.86328	0.851	0.83992	0.82989	0.82088	0.81276	0.80549	0.79899	0.79322	0.7881	0.78361	0.7797	0.77631	0.77343	0.77102	0.76904	0.76748	0.7663	0.76549
	0.69364	1.84581	1.84217	1.83156	1.81396	1.78938	1.758	1.72025	1.67678	1.62853	1.57669	1.52249	1.4672	1.41198	1.35783	1.30556	1.25576	1.20881	1.16494	1.12426	1.08673	1.05226	1.02072	0.99194	0.96574	0.94192	0.92029	0.90067	0.8829	0.86681	0.85225	0.8391	0.82724	0.81655	0.80692	0.79829	0.79056	0.78366	0.77753	0.7721	0.76732	0.76316	0.75956	0.75649	0.7539	0.75177	0.75007	0.74877	0.74785
	0.69749	1.85681	1.85424	1.84663	1.83358	1.81458	1.78916	1.75707	1.71835	1.67351	1.62345	1.56939	1.51271	1.45487	1.39717	1.34073	1.28645	1.23494	1.18662	1.14171	1.10025	1.06219	1.02742	0.99574	0.96697	0.94087	0.91726	0.89589	0.87657	0.85914	0.84341	0.82925	0.81647	0.805	0.79468	0.78544	0.77719	0.76982	0.76326	0.75747	0.75237	0.74792	0.74406	0.74077	0.73798	0.73567	0.73381	0.73237	0.73132
	0.70135	1.82858	1.82754	1.82426	1.81801	1.80775	1.79227	1.77047	1.74154	1.70518	1.66172	1.61205	1.55752	1.49974	1.44038	1.38101	1.32291	1.2671	1.21429	1.16491	1.11918	1.07714	1.03872	1.00375	0.97203	0.94333	0.91739	0.894	0.87291	0.85393	0.83684	0.82148	0.80768	0.79528	0.78417	0.77423	0.76535	0.75745	0.75042	0.7442	0.73873	0.73395	0.7298	0.72624	0.72322	0.7207	0.71866	0.71706	0.71586
	0.7052	1.75886	1.7595	1.76103	1.76257	1.76271	1.75972	1.75176	1.73706	1.71432	1.6829	1.64296	1.59542	1.54182	1.48403	1.42404	1.36367	1.30446	1.24755	1.19378	1.14361	1.09729	1.05485	1.01619	0.98114	0.94946	0.92089	0.89516	0.87204	0.85125	0.8326	0.81587	0.80087	0.78742	0.7754	0.76465	0.75507	0.74654	0.73897	0.73227	0.72637	0.72122	0.71674	0.71287	0.70959	0.70684	0.70459	0.7028	0.70144
	0.70906	1.65561	1.65771	1.66347	1.67205	1.68202	1.69152	1.69829	1.69993	1.6942	1.67934	1.65435	1.61924	1.57495	1.52321	1.4662	1.4062	1.34537	1.28545	1.22781	1.17336	1.12266	1.07595	1.03327	0.99451	0.95949	0.92792	0.89954	0.87408	0.85125	0.83079	0.81249	0.79611	0.78147	0.7684	0.75674	0.74635	0.73711	0.72892	0.72167	0.71529	0.70971	0.70484	0.70066	0.69707	0.69405	0.69156	0.68956	0.68801
	0.71291	1.5333	1.53638	1.54506	1.55868	1.57608	1.59559	1.61508	1.63198	1.64355	1.64711	1.64049	1.62237	1.59256	1.55202	1.50261	1.44681	1.38721	1.32627	1.26599	1.2079	1.15303	1.102	1.05509	1.01232	0.97359	0.93868	0.90731	0.87919	0.85403	0.83152	0.81143	0.79349	0.77748	0.76321	0.7505	0.7392	0.72916	0.72026	0.7124	0.70548	0.69941	0.69412	0.68954	0.68562	0.68231	0.67956	0.67731	0.67554
	0.71676	1.40658	1.41014	1.4203	1.43665	1.45836	1.48424	1.51256	1.5411	1.56716	1.58773	1.59982	1.60088	1.58927	1.56461	1.52778	1.48081	1.42638	1.36739	1.30657	1.24616	1.18785	1.13277	1.08159	1.03464	0.99193	0.95334	0.91864	0.88754	0.85974	0.83492	0.81279	0.79307	0.77551	0.75988	0.74599	0.73364	0.72269	0.713	0.70445	0.69691	0.69029	0.68452	0.67953	0.67523	0.67158	0.66853	0.66602	0.66402
	0.72062	1.28609	1.28974	1.30025	1.31739	1.34068	1.36939	1.40237	1.43796	1.47398	1.50762	1.53572	1.55503	1.56268	1.55675	1.53663	1.50315	1.45841	1.4053	1.34699	1.28641	1.22603	1.16766	1.11256	1.06141	1.01455	0.97203	0.93369	0.8993	0.86854	0.84112	0.81669	0.79495	0.77563	0.75847	0.74324	0.72972	0.71775	0.70716	0.69781	0.68958	0.68236	0.67606	0.67059	0.66588	0.66186	0.65847	0.65566	0.6534
	0.72447	1.17756	1.18106	1.19117	1.2078	1.23077	1.2597	1.29394	1.33246	1.3737	1.41551	1.45509	1.48914	1.51422	1.5272	1.52588	1.50947	1.47874	1.43585	1.38388	1.32617	1.26589	1.20563	1.14737	1.09238	1.04141	0.99479	0.95257	0.91458	0.88059	0.85025	0.82325	0.79925	0.77795	0.75906	0.74231	0.72747	0.71435	0.70275	0.69253	0.68352	0.67563	0.66873	0.66273	0.65754	0.65311	0.64935	0.64623	0.64367
	0.72832	1.08287	1.08609	1.09542	1.11087	1.13242	1.15995	1.19319	1.23163	1.27432	1.31979	1.36596	1.41	1.44856	1.47801	1.49504	1.49722	1.48361	1.45495	1.41344	1.36231	1.30508	1.24508	1.18504	1.12698	1.07223	1.02158	0.97533	0.93352	0.89598	0.86245	0.83259	0.80608	0.78255	0.76172	0.74327	0.72695	0.71254	0.69981	0.6886	0.67873	0.67008	0.66251	0.65592	0.65022	0.64533	0.64117	0.63768	0.6348
	0.73218	1.00164	1.00454	1.01294	1.02693	1.04656	1.07188	1.1029	1.1394	1.18097	1.22676	1.27538	1.32475	1.37207	1.41391	1.4465	1.46639	1.47099	1.45927	1.43194	1.39131	1.3407	1.28381	1.22406	1.16427	1.10651	1.05213	1.00191	0.95614	0.91484	0.87784	0.84486	0.81554	0.78955	0.76654	0.74619	0.72822	0.71236	0.69837	0.68605	0.67522	0.66572	0.65742	0.65018	0.6439	0.63851	0.6339	0.63001	0.62677
	0.73603	0.93245	0.93501	0.9425	0.95497	0.97257	0.99542	1.02366	1.05732	1.09631	1.14025	1.18837	1.2393	1.29101	1.34065	1.38475	1.41944	1.44112	1.44716	1.43645	1.40977	1.3695	1.31911	1.26239	1.20284	1.14334	1.08597	1.03207	0.98239	0.9372	0.89652	0.86014	0.82776	0.79904	0.77364	0.75118	0.73136	0.71387	0.69848	0.68493	0.67303	0.66258	0.65346	0.64549	0.63859	0.63263	0.62753	0.6232	0.61958
	0.73988	0.87353	0.87581	0.88242	0.89348	0.90911	0.92952	0.95488	0.98538	1.02113	1.06205	1.10784	1.15773	1.21039	1.26378	1.31501	1.36052	1.39641	1.41898	1.42554	1.41506	1.38838	1.34801	1.29754	1.24083	1.18145	1.12229	1.06538	1.01206	0.96303	0.91852	0.87854	0.84286	0.81116	0.78309	0.7583	0.73642	0.71715	0.70018	0.68527	0.67217	0.66069	0.65064	0.64188	0.63428	0.62771	0.62205	0.61724	0.6132
	0.74374	0.8232	0.82521	0.83104	0.84082	0.85468	0.8728	0.89543	0.9228	0.95513	0.99257	1.03507	1.08234	1.13363	1.1876	1.24216	1.29439	1.34065	1.37694	1.39958	1.40589	1.39492	1.36765	1.32676	1.27594	1.21913	1.15991	1.10112	1.04476	0.99211	0.94382	0.90011	0.8609	0.82598	0.79502	0.76765	0.7435	0.72224	0.70354	0.68711	0.67269	0.66005	0.649	0.63936	0.63098	0.62372	0.61747	0.61214	0.60763
	0.74759	0.77995	0.78172	0.78688	0.79553	0.80781	0.82389	0.84403	0.86848	0.89751	0.93139	0.97026	1.0141	1.06262	1.11504	1.17002	1.22537	1.27811	1.32452	1.36057	1.38255	1.38789	1.37579	1.34744	1.30566	1.25428	1.19728	1.1382	1.07984	1.02412	0.97224	0.9248	0.88194	0.8436	0.80951	0.77932	0.75269	0.72924	0.70862	0.69051	0.67462	0.66071	0.64855	0.63793	0.6287	0.6207	0.61379	0.60788	0.60286
	0.75145	0.74252	0.74409	0.74867	0.75633	0.76723	0.78152	0.79944	0.82125	0.84725	0.87773	0.91296	0.95311	0.99814	1.04775	1.10115	1.15688	1.2127	1.26555	1.31161	1.3468	1.36748	1.37123	1.35745	1.32757	1.28461	1.23251	1.17526	1.11636	1.05849	1.0035	0.95249	0.90596	0.86405	0.82664	0.79342	0.76408	0.73822	0.71548	0.69553	0.67803	0.6627	0.64932	0.63762	0.62745	0.61863	0.61101	0.60447	0.59888
	0.7553	0.70988	0.71127	0.71535	0.72218	0.73187	0.74461	0.76058	0.78006	0.80332	0.83069	0.86248	0.89896	0.94028	0.98643	1.03703	1.09126	1.14755	1.20359	1.25618	1.30141	1.33519	1.354	1.35556	1.33962	1.30786	1.2635	1.21058	1.15307	1.09438	1.03709	0.98293	0.93285	0.88734	0.84645	0.81001	0.77774	0.74927	0.72422	0.70223	0.68295	0.66608	0.65134	0.63847	0.62727	0.61754	0.60913	0.60189	0.59571
	0.75915	0.6812	0.68245	0.68609	0.69219	0.70085	0.71223	0.72652	0.74395	0.7648	0.78937	0.818	0.85102	0.88867	0.93114	0.97834	1.02988	1.08482	1.14153	1.19752	1.24948	1.29344	1.32531	1.34168	1.3406	1.32209	1.28814	1.24224	1.18844	1.1307	1.07229	1.01567	0.96241	0.91338	0.86895	0.82915	0.79376	0.76246	0.7349	0.71069	0.68947	0.67088	0.65465	0.64049	0.62816	0.61744	0.60817	0.60018	0.59333
	0.76301	0.6558	0.65692	0.6602	0.66567	0.67344	0.68365	0.69648	0.71212	0.73085	0.75294	0.77874	0.80857	0.84277	0.88159	0.92518	0.97342	1.02583	1.0814	1.13836	1.19406	1.24506	1.2873	1.31675	1.3302	1.32601	1.30459	1.26828	1.22073	1.16605	1.10813	1.05012	0.99426	0.942	0.89409	0.85084	0.81217	0.77786	0.74759	0.72096	0.69761	0.67717	0.65931	0.64373	0.63015	0.61836	0.60815	0.59933	0.59175
	0.76686	0.63316	0.63417	0.63713	0.64206	0.64907	0.65826	0.66981	0.6839	0.70078	0.7207	0.74397	0.77094	0.80195	0.83732	0.8773	0.922	0.97127	1.02453	1.08063	1.13766	1.19281	1.24248	1.28257	1.30913	1.3192	1.31152	1.28694	1.24812	1.19889	1.1434	1.08541	1.02787	0.97289	0.92173	0.87504	0.833	0.79553	0.76236	0.73313	0.70747	0.685	0.66536	0.64822	0.63329	0.62031	0.60907	0.59934	0.59098
	0.77071	0.61284	0.61376	0.61643	0.6209	0.62723	0.63556	0.646	0.65874	0.674	0.692	0.71306	0.73747	0.7656	0.79778	0.83434	0.8755	0.92133	0.97161	1.02567	1.0822	1.13912	1.19343	1.2414	1.27889	1.30208	1.30834	1.29686	1.26892	1.22754	1.17669	1.12047	1.06253	1.00561	0.95161	0.90164	0.85623	0.81548	0.77925	0.74725	0.7191	0.69442	0.67284	0.654	0.63759	0.62334	0.61097	0.60026	0.59103
	0.77457	0.59449	0.59533	0.59775	0.60181	0.60758	0.61514	0.62462	0.63619	0.65002	0.66635	0.68544	0.70759	0.73314	0.76243	0.7958	0.83358	0.87594	0.92293	0.97422	1.02901	1.08585	1.14243	1.1956	1.24146	1.27588	1.29527	1.29734	1.28179	1.2504	1.20646	1.15407	1.09728	1.03953	0.98336	0.93046	0.88178	0.83773	0.79832	0.76337	0.73255	0.7055	0.68182	0.66114	0.64312	0.62746	0.61386	0.60209	0.59192
	0.77842	0.57782	0.57858	0.58079	0.58451	0.58976	0.59666	0.60531	0.61584	0.62844	0.6433	0.66067	0.68082	0.70407	0.73075	0.76123	0.79583	0.83485	0.87845	0.9266	0.97888	1.03433	1.09132	1.14734	1.199	1.24231	1.2732	1.28833	1.2859	1.26612	1.23122	1.1848	1.13104	1.07385	1.01645	0.96118	0.90949	0.86218	0.81953	0.78152	0.74787	0.71828	0.69233	0.66966	0.64989	0.63269	0.61777	0.60484	0.59367
	0.78227	0.5626	0.5633	0.56534	0.56874	0.57355	0.57987	0.58778	0.59741	0.60892	0.62249	0.63835	0.65673	0.67794	0.70229	0.73013	0.76182	0.79769	0.83801	0.88289	0.93221	0.98544	1.04146	1.09841	1.15355	1.20331	1.24362	1.27051	1.28098	1.27376	1.24964	1.21129	1.16255	1.1076	1.05021	0.99335	0.93911	0.88874	0.8429	0.80172	0.76512	0.73282	0.70445	0.67963	0.65797	0.63911	0.62274	0.60855	0.59628
	0.78613	0.54865	0.54929	0.55116	0.55428	0.55872	0.56452	0.57179	0.58063	0.59119	0.60361	0.61813	0.63496	0.65436	0.67663	0.70212	0.73117	0.76411	0.8013	0.84295	0.88914	0.93962	0.99375	1.05021	1.10689	1.16081	1.20823	1.24503	1.26745	1.27291	1.2607	1.23222	1.19053	1.13969	1.08378	1.02641	0.97027	0.91722	0.86828	0.82395	0.7843	0.74915	0.7182	0.69107	0.66738	0.64674	0.62879	0.61324	0.59978
	0.78998	0.5358	0.53639	0.53812	0.541	0.54509	0.55044	0.55714	0.56529	0.575	0.58642	0.59976	0.61521	0.633	0.65343	0.6768	0.70345	0.73375	0.76802	0.80657	0.8496	0.89711	0.94875	1.00369	1.0604	1.11653	1.16885	1.21345	1.24624	1.26374	1.26386	1.24654	1.21373	1.16891	1.11621	1.05963	1.00251	0.94729	0.89555	0.84814	0.8054	0.7673	0.73364	0.70405	0.67817	0.6556	0.63597	0.61893	0.60419
	0.79383	0.52391	0.52446	0.52607	0.52873	0.53252	0.53747	0.54367	0.55119	0.56016	0.5707	0.583	0.59721	0.61359	0.63237	0.65385	0.67836	0.70622	0.73781	0.77346	0.81345	0.8579	0.90674	0.9595	1.01513	1.07188	1.12711	1.17737	1.21862	1.24688	1.25902	1.25356	1.23109	1.19412	1.14642	1.09218	1.03521	0.97859	0.92447	0.87418	0.82838	0.78727	0.75078	0.71859	0.69038	0.66574	0.6443	0.62566	0.60953
	0.79769	0.51289	0.5134	0.51489	0.51737	0.52089	0.52548	0.53123	0.5382	0.54651	0.55627	0.56762	0.58076	0.59587	0.6132	0.63299	0.65557	0.68125	0.71039	0.74334	0.78042	0.82188	0.8678	0.91797	0.97177	1.02793	1.08444	1.13838	1.18607	1.2234	1.24662	1.25302	1.2418	1.21424	1.17334	1.12309	1.06765	1.0106	0.95472	0.90188	0.85316	0.80904	0.76962	0.73473	0.70405	0.67721	0.65381	0.63347	0.61584
	0.80154	0.50263	0.50311	0.50449	0.50681	0.51009	0.51436	0.51971	0.52619	0.53391	0.54297	0.5535	0.56567	0.57965	0.59567	0.61396	0.6348	0.65852	0.68544	0.71591	0.75029	0.78888	0.83188	0.87928	0.93074	0.98547	1.04196	1.09789	1.15007	1.19461	1.22746	1.24511	1.24548	1.22844	1.19593	1.15141	1.09899	1.0427	0.98588	0.93099	0.87959	0.83254	0.79018	0.75247	0.7192	0.69002	0.66454	0.64236	0.62313
	0.80539	0.49306	0.4935	0.49479	0.49697	0.50003	0.50402	0.50901	0.51505	0.52225	0.53068	0.54048	0.55178	0.56476	0.57961	0.59654	0.61585	0.63779	0.66269	0.69091	0.72279	0.75868	0.79884	0.84341	0.89228	0.94499	1.0005	1.05704	1.11198	1.16185	1.20266	1.23041	1.24206	1.23615	1.21332	1.17611	1.12835	1.07419	1.01744	0.96116	0.90747	0.85766	0.81238	0.77182	0.73586	0.70421	0.67652	0.65239	0.63144
	0.80925	0.4841	0.48452	0.48574	0.48776	0.49063	0.49438	0.49904	0.50469	0.51141	0.51928	0.52841	0.53895	0.55103	0.56482	0.58057	0.59848	0.61882	0.64191	0.66808	0.69767	0.73104	0.7685	0.81027	0.85646	0.9068	0.96066	1.01674	1.07299	1.12645	1.17342	1.20982	1.23192	1.23715	1.22484	1.19637	1.15482	1.10427	1.0488	0.99199	0.93654	0.88426	0.83617	0.79274	0.75401	0.7198	0.68978	0.66357	0.64078
	0.8131	0.47571	0.4761	0.47723	0.47914	0.48184	0.48535	0.48973	0.49503	0.50133	0.5087	0.51723	0.52707	0.53834	0.55121	0.56586	0.58251	0.60144	0.62289	0.64719	0.67469	0.70572	0.74066	0.77976	0.82323	0.87103	0.92278	0.97765	1.03404	1.08958	1.14099	1.18439	1.21573	1.23161	1.23014	1.21142	1.17755	1.13211	1.07925	1.02294	0.96645	0.91212	0.86143	0.81519	0.77366	0.73679	0.70433	0.67593	0.65118
	0.81696	0.46781	0.46819	0.46926	0.47106	0.47359	0.4769	0.48101	0.486	0.4919	0.49882	0.50683	0.51604	0.52659	0.53861	0.55229	0.56783	0.58545	0.60542	0.62805	0.65364	0.68253	0.71511	0.75167	0.7925	0.83769	0.8871	0.9402	0.99586	1.05222	1.10654	1.15526	1.19437	1.21997	1.22917	1.22079	1.19579	1.15691	1.10808	1.05346	0.99678	0.94096	0.888	0.83907	0.79477	0.75519	0.72018	0.68948	0.66267
	0.82081	0.46039	0.46075	0.46176	0.46345	0.46585	0.46896	0.47284	0.47754	0.48311	0.48961	0.49713	0.50579	0.51567	0.52693	0.53973	0.55426	0.57072	0.58936	0.61045	0.63431	0.66126	0.69166	0.72584	0.76413	0.80674	0.85368	0.90467	0.95896	1.01516	1.07105	1.12355	1.16887	1.20294	1.22216	1.22428	1.20895	1.17792	1.13452	1.08287	1.02704	0.97044	0.91564	0.86427	0.81725	0.77495	0.73735	0.70423	0.67525
	0.82466	0.45339	0.45373	0.45468	0.45629	0.45855	0.46149	0.46517	0.4696	0.47485	0.48098	0.48807	0.49621	0.50551	0.51609	0.52809	0.5417	0.55711	0.57454	0.59425	0.61654	0.64171	0.67011	0.70209	0.73799	0.77808	0.82251	0.8712	0.92369	0.97898	1.03537	1.09026	1.14026	1.18138	1.20966	1.22193	1.21671	1.19453	1.15787	1.11052	1.05666	1.00017	0.9441	0.89062	0.84106	0.79605	0.75581	0.7202	0.68894
	0.82852	0.44679	0.44709	0.448	0.44953	0.45167	0.45447	0.45794	0.46214	0.4671	0.47289	0.47959	0.48727	0.49603	0.50599	0.51728	0.53006	0.54451	0.56086	0.57931	0.60016	0.62371	0.65027	0.68022	0.71389	0.75159	0.79355	0.83985	0.89026	0.94412	1.00014	1.05625	1.10951	1.15623	1.19233	1.21407	1.21894	1.20626	1.17748	1.13573	1.08508	1.02967	0.97304	0.9179	0.86602	0.81842	0.77552	0.73736	0.70375
	0.83237	0.44053	0.44083	0.4417	0.44314	0.44518	0.44783	0.45113	0.4551	0.45981	0.46531	0.47163	0.47889	0.48717	0.49656	0.5072	0.51924	0.53283	0.54818	0.5655	0.58505	0.60712	0.63201	0.66007	0.69166	0.72711	0.7667	0.8106	0.85877	0.91083	0.96586	1.02224	1.07754	1.12843	1.171	1.20123	1.21578	1.21289	1.19284	1.15788	1.11167	1.05842	1.00208	0.94585	0.892	0.84195	0.79645	0.75572	0.71968
	0.83622	0.43462	0.4349	0.43573	0.4371	0.43904	0.44157	0.4447	0.44848	0.45295	0.45815	0.46417	0.47104	0.47888	0.48775	0.49781	0.50916	0.52197	0.53641	0.5527	0.57108	0.5918	0.61516	0.6415	0.67116	0.70449	0.74182	0.78338	0.82927	0.87929	0.93287	0.98877	1.04505	1.09885	1.14654	1.18406	1.20758	1.21438	1.20359	1.17641	1.13584	1.08592	1.0308	0.97415	0.91877	0.86654	0.81852	0.77522	0.73669
	0.84008	0.42902	0.42929	0.43008	0.43139	0.43324	0.43564	0.43862	0.44223	0.44648	0.45143	0.45714	0.46367	0.47109	0.47951	0.48902	0.49976	0.51185	0.52549	0.54084	0.55814	0.57763	0.5996	0.62435	0.65224	0.68359	0.71878	0.75808	0.80169	0.84957	0.90138	0.95626	1.01268	1.06827	1.11978	1.16332	1.19483	1.2109	1.20956	1.1909	1.15704	1.11158	1.05871	1.00246	0.94609	0.89199	0.84164	0.79582	0.75479
	0.84393	0.42371	0.42397	0.42472	0.42597	0.42774	0.43003	0.43289	0.43631	0.44037	0.44509	0.45052	0.45673	0.46379	0.47178	0.4808	0.49097	0.50242	0.51531	0.52981	0.54612	0.5645	0.58519	0.60849	0.63474	0.66428	0.69747	0.73462	0.77598	0.82168	0.87153	0.92498	0.98089	1.03733	1.0915	1.13982	1.17821	1.2028	1.21077	1.20107	1.17481	1.13491	1.08535	1.03037	0.97368	0.91814	0.86568	0.81744	0.77392
	0.84778	0.41868	0.41893	0.41964	0.42084	0.42252	0.42472	0.42745	0.43072	0.4346	0.4391	0.44427	0.45019	0.45691	0.46452	0.47309	0.48275	0.49361	0.50581	0.51953	0.53496	0.55231	0.57184	0.59381	0.61857	0.64641	0.67773	0.71285	0.75207	0.79558	0.84338	0.89515	0.95004	1.00656	1.06238	1.11428	1.15837	1.19057	1.2074	1.20681	1.1888	1.15543	1.11024	1.05749	1.0012	0.94474	0.89049	0.83999	0.79404
	0.85164	0.41389	0.41412	0.41482	0.41596	0.41759	0.41969	0.42229	0.42543	0.42913	0.43344	0.43839	0.44404	0.45045	0.4577	0.46585	0.47504	0.48536	0.49695	0.50996	0.52457	0.54098	0.55944	0.58021	0.60357	0.62988	0.65946	0.69267	0.72984	0.77123	0.81695	0.86684	0.92037	0.97639	1.03298	1.08741	1.13604	1.1748	1.1998	1.20815	1.19877	1.17272	1.13291	1.08337	1.02833	0.97153	0.91589	0.86336	0.81506
	0.85549	0.40935	0.40957	0.41024	0.41133	0.41289	0.41491	0.41741	0.42042	0.42397	0.42809	0.43282	0.43822	0.44436	0.45127	0.45905	0.46781	0.47763	0.48865	0.50101	0.51488	0.53044	0.54793	0.56758	0.58969	0.61455	0.64253	0.67397	0.7092	0.74854	0.79218	0.84013	0.89204	0.9471	1.0038	1.0598	1.11188	1.15612	1.18842	1.20529	1.20465	1.18652	1.15297	1.1076	1.05467	0.99824	0.94168	0.8874	0.83691
	0.85935	0.40503	0.40525	0.40588	0.40694	0.40844	0.41037	0.41277	0.41567	0.41907	0.42302	0.42757	0.43274	0.4386	0.44522	0.45266	0.46101	0.47038	0.48088	0.49265	0.50583	0.52061	0.5372	0.55584	0.57679	0.60035	0.62683	0.65661	0.69003	0.72743	0.76905	0.81501	0.86516	0.91893	0.97517	1.03198	1.08651	1.13516	1.17381	1.19854	1.20648	1.19662	1.17006	1.12978	1.07985	1.02455	0.96762	0.91194	0.85947
	0.8632	0.40092	0.40113	0.40175	0.40276	0.40421	0.40607	0.40838	0.41116	0.41443	0.41823	0.42259	0.42756	0.43318	0.43951	0.44664	0.45463	0.46358	0.4736	0.48482	0.49738	0.51145	0.52722	0.54493	0.5648	0.58715	0.61227	0.64052	0.67224	0.70779	0.74745	0.79144	0.83975	0.89201	0.94739	1.00434	1.06047	1.11251	1.15651	1.18832	1.20446	1.20297	1.18393	1.14956	1.10353	1.05013	0.99345	0.93683	0.88262
	0.86705	0.39702	0.39722	0.39781	0.3988	0.40018	0.40198	0.4042	0.40688	0.41004	0.41369	0.41788	0.42265	0.42805	0.43414	0.44097	0.44862	0.45719	0.46677	0.47749	0.48947	0.50288	0.51791	0.53475	0.55365	0.57488	0.59874	0.62557	0.65571	0.68952	0.72733	0.7694	0.81582	0.86644	0.92064	0.97724	1.03423	1.08875	1.1371	1.1751	1.19888	1.20562	1.19445	1.16665	1.12534	1.07466	1.01891	0.96181	0.9062
	0.87091	0.3933	0.3935	0.39407	0.39502	0.39636	0.3981	0.40024	0.40283	0.40586	0.40938	0.41342	0.41802	0.42321	0.42905	0.43561	0.44296	0.45117	0.46035	0.47061	0.48207	0.49488	0.50921	0.52527	0.54327	0.56348	0.58617	0.61169	0.64035	0.67254	0.70858	0.74881	0.79336	0.84224	0.89505	0.9509	1.00817	1.06437	1.11613	1.15941	1.19009	1.20474	1.20156	1.18084	1.14499	1.09783	1.04372	0.9867	0.93005
	0.87476	0.38978	0.38996	0.39051	0.39143	0.39272	0.3944	0.39648	0.39897	0.40191	0.4053	0.4092	0.41363	0.41863	0.42426	0.43057	0.43763	0.44552	0.45433	0.46415	0.47513	0.48738	0.50109	0.51642	0.5336	0.55286	0.57449	0.59878	0.62609	0.65675	0.69114	0.72958	0.77232	0.81943	0.87071	0.92552	0.98256	1.03975	1.09408	1.14174	1.17853	1.20059	1.20529	1.19199	1.16224	1.11935	1.06759	1.01126	0.954
	0.87861	0.38642	0.3866	0.38713	0.38802	0.38927	0.3909	0.39291	0.39531	0.39815	0.40143	0.4052	0.40947	0.4143	0.41972	0.4258	0.4326	0.44019	0.44866	0.4581	0.46862	0.48037	0.49349	0.50815	0.52457	0.54296	0.5636	0.58678	0.61282	0.64207	0.6749	0.71165	0.75263	0.79798	0.84765	0.90122	0.95766	1.01527	1.07141	1.12258	1.16465	1.19349	1.2058	1.20006	1.17689	1.13896	1.09027	1.03524	0.97786
	0.88247	0.38322	0.3834	0.38391	0.38478	0.38599	0.38756	0.38951	0.39185	0.39459	0.39777	0.40141	0.40554	0.4102	0.41544	0.42131	0.42786	0.43518	0.44333	0.4524	0.46251	0.47379	0.48638	0.50043	0.51614	0.53374	0.55346	0.57561	0.60048	0.62841	0.65979	0.69495	0.73424	0.77787	0.8259	0.87806	0.93362	0.99119	1.0485	1.10238	1.1489	1.1838	1.20332	1.2051	1.18884	1.15644	1.11151	1.05842	1.00141
	0.88632	0.38018	0.38035	0.38085	0.3817	0.38287	0.3844	0.38629	0.38855	0.39121	0.39429	0.39781	0.40182	0.40633	0.41139	0.41706	0.42339	0.43045	0.4383	0.44705	0.45678	0.46762	0.47972	0.4932	0.50827	0.52513	0.54402	0.56521	0.58899	0.61571	0.64573	0.6794	0.71707	0.75903	0.8054	0.8561	0.91058	0.96772	1.02565	1.08155	1.13171	1.17194	1.19812	1.20722	1.19804	1.17164	1.13109	1.08056	1.02449
	0.89017	0.3773	0.37747	0.37795	0.37876	0.37991	0.3814	0.38323	0.38543	0.38801	0.39099	0.39441	0.39829	0.40267	0.40757	0.41306	0.41918	0.42599	0.43357	0.44201	0.4514	0.46184	0.47347	0.48644	0.50092	0.51711	0.53521	0.55553	0.57831	0.6039	0.63265	0.66492	0.70106	0.74142	0.78618	0.83534	0.88858	0.94504	1.00314	1.06042	1.11351	1.1583	1.19053	1.20661	1.20452	1.18447	1.14882	1.10147	1.04687
	0.89403	0.37455	0.37472	0.3752	0.37598	0.37709	0.37854	0.38032	0.38246	0.38497	0.38787	0.39119	0.39496	0.39919	0.40395	0.40926	0.4152	0.4218	0.42913	0.43728	0.44634	0.45642	0.46762	0.48011	0.49404	0.5096	0.52701	0.5465	0.56836	0.5929	0.62048	0.65143	0.68615	0.72496	0.76815	0.81579	0.8677	0.92325	0.98115	1.0393	1.09464	1.14328	1.18089	1.20349	1.20838	1.19487	1.16458	1.12095	1.06838
	0.89788	0.37195	0.37211	0.37258	0.37335	0.37443	0.37583	0.37756	0.37965	0.38209	0.38491	0.38814	0.3918	0.39591	0.40054	0.4057	0.41144	0.41784	0.42494	0.43283	0.44159	0.45133	0.46215	0.4742	0.48762	0.5026	0.51934	0.53809	0.5591	0.58267	0.60914	0.63888	0.67226	0.70963	0.75128	0.79741	0.84795	0.90244	0.95987	1.01844	1.07544	1.12723	1.16956	1.19817	1.20977	1.20288	1.17828	1.13886	1.08883
	0.90173	0.36948	0.36964	0.37009	0.37084	0.3719	0.37327	0.37496	0.37698	0.37937	0.38212	0.38526	0.38882	0.39283	0.39732	0.40232	0.40791	0.41411	0.421	0.42865	0.43712	0.44655	0.45702	0.46865	0.48161	0.49606	0.51219	0.53025	0.55047	0.57315	0.59861	0.62721	0.65932	0.69532	0.73553	0.78018	0.82931	0.88266	0.93939	0.99803	1.05617	1.11049	1.15687	1.19093	1.20889	1.20854	1.18986	1.15508	1.10808
	0.90559	0.36715	0.36729	0.36774	0.36846	0.3695	0.37084	0.37249	0.37447	0.37678	0.37946	0.38253	0.386	0.3899	0.39427	0.39914	0.40457	0.4106	0.41729	0.42471	0.43294	0.44207	0.4522	0.46346	0.47599	0.48995	0.50553	0.52294	0.54243	0.56428	0.58881	0.61636	0.6473	0.682	0.72082	0.76405	0.8118	0.86391	0.9198	0.97821	1.03708	1.09336	1.14317	1.18206	1.20597	1.212	1.19934	1.16953	1.126
	0.90944	0.36493	0.36508	0.3655	0.36623	0.36723	0.36854	0.37015	0.37209	0.37435	0.37697	0.37995	0.38333	0.38714	0.3914	0.39615	0.40143	0.4073	0.41381	0.42102	0.42901	0.43787	0.44769	0.45861	0.47074	0.48425	0.49931	0.51613	0.53495	0.55604	0.57969	0.60626	0.63611	0.66961	0.70712	0.74898	0.79536	0.84623	0.90115	0.95911	1.01834	1.07611	1.12874	1.17191	1.20126	1.21341	1.20678	1.18217	1.14249
	0.91329	0.36283	0.36298	0.3634	0.3641	0.36508	0.36637	0.36794	0.36983	0.37205	0.37461	0.37753	0.38083	0.38454	0.38869	0.39332	0.39848	0.40419	0.41053	0.41755	0.42533	0.43393	0.44348	0.45407	0.46583	0.47893	0.49351	0.50979	0.52799	0.54837	0.57123	0.59688	0.62571	0.65807	0.69437	0.73492	0.77999	0.8296	0.88348	0.94083	1.00012	1.05895	1.11388	1.16073	1.19504	1.21296	1.21227	1.19301	1.15748
	0.91715	0.36085	0.36099	0.36141	0.3621	0.36307	0.36432	0.36585	0.36771	0.36988	0.37238	0.37523	0.37846	0.38209	0.38615	0.39068	0.3957	0.40128	0.40746	0.4143	0.42187	0.43025	0.43954	0.44982	0.46125	0.47396	0.4881	0.50388	0.5215	0.54124	0.56335	0.58818	0.61606	0.64737	0.68251	0.72183	0.76562	0.814	0.8668	0.92341	0.98253	1.04205	1.09882	1.14881	1.18756	1.21088	1.21594	1.20207	1.17094
	0.921	0.35898	0.35912	0.35953	0.36021	0.36116	0.36237	0.3639	0.36571	0.36783	0.37028	0.37307	0.37623	0.37979	0.38376	0.38819	0.3931	0.39854	0.40458	0.41125	0.41863	0.4268	0.43584	0.44586	0.45698	0.46933	0.48307	0.49839	0.51549	0.53462	0.55604	0.5801	0.6071	0.63744	0.6715	0.70966	0.75223	0.7994	0.85111	0.90688	0.96567	1.02558	1.08377	1.13641	1.17908	1.20736	1.21794	1.20941	1.18284
	0.92485	0.35723	0.35737	0.35776	0.35842	0.35935	0.36056	0.36205	0.36382	0.3659	0.36831	0.37105	0.37415	0.37762	0.38152	0.38585	0.39065	0.39598	0.40188	0.4084	0.41561	0.42358	0.4324	0.44217	0.453	0.46502	0.47839	0.49327	0.50989	0.52847	0.54927	0.5726	0.5988	0.62823	0.66129	0.69836	0.73977	0.78578	0.8364	0.89129	0.94959	1.00965	1.0689	1.12376	1.16984	1.20267	1.21844	1.21517	1.19323
	0.92871	0.35558	0.35571	0.35611	0.35675	0.35766	0.35885	0.3603	0.36205	0.3641	0.36646	0.36914	0.37218	0.3756	0.37941	0.38366	0.38837	0.39359	0.39936	0.40573	0.41279	0.42058	0.4292	0.43872	0.44929	0.46101	0.47404	0.48854	0.50471	0.52277	0.543	0.56566	0.59112	0.61972	0.65184	0.68789	0.72822	0.7731	0.82264	0.87663	0.93435	0.99438	1.05439	1.11103	1.1601	1.197	1.21764	1.21944	1.20215
	0.93256	0.35403	0.35416	0.35454	0.35518	0.35609	0.35724	0.35868	0.3604	0.36241	0.36473	0.36737	0.37035	0.37371	0.37744	0.38161	0.38624	0.39135	0.39701	0.40326	0.41016	0.41779	0.42621	0.43554	0.44585	0.45729	0.47	0.48414	0.4999	0.5175	0.53719	0.55926	0.58402	0.61185	0.6431	0.6782	0.71751	0.76134	0.80984	0.86292	0.91998	0.97981	1.04033	1.09842	1.15003	1.19059	1.21571	1.22237	1.20967
	0.93642	0.35258	0.35271	0.35309	0.35372	0.3546	0.35575	0.35716	0.35885	0.36083	0.36311	0.3657	0.36864	0.37194	0.37561	0.37971	0.38425	0.38927	0.39482	0.40095	0.40772	0.41519	0.42344	0.43256	0.44266	0.45385	0.46627	0.48008	0.49546	0.51263	0.53183	0.55334	0.57748	0.60458	0.63505	0.66926	0.70761	0.75045	0.79797	0.85012	0.90649	0.96602	1.02683	1.08606	1.13984	1.18363	1.21287	1.22412	1.21588
	0.94027	0.35124	0.35136	0.35174	0.35236	0.35323	0.35436	0.35575	0.35741	0.35936	0.36161	0.36417	0.36705	0.37029	0.37392	0.37794	0.3824	0.38733	0.39279	0.39881	0.40545	0.41278	0.42087	0.42982	0.43971	0.45067	0.46282	0.47633	0.49137	0.50815	0.5269	0.5479	0.57145	0.59791	0.62763	0.66103	0.6985	0.7404	0.78697	0.83824	0.89389	0.95303	1.01398	1.07409	1.1297	1.17631	1.2093	1.22482	1.22089
	0.94412	0.34999	0.35011	0.35048	0.3511	0.35195	0.35306	0.35444	0.35608	0.35799	0.36021	0.36274	0.36558	0.36878	0.37233	0.3763	0.38069	0.38555	0.39091	0.39683	0.40336	0.41056	0.41851	0.42729	0.43699	0.44774	0.45965	0.47288	0.48761	0.50403	0.52237	0.5429	0.56593	0.59178	0.62084	0.65349	0.69014	0.73117	0.77684	0.82726	0.88219	0.94088	1.00183	1.06261	1.11973	1.16881	1.20516	1.22466	1.22483
	0.94798	0.34883	0.34896	0.34932	0.34992	0.35077	0.35187	0.35322	0.35484	0.35674	0.35892	0.36141	0.36422	0.36737	0.37088	0.37479	0.37912	0.3839	0.38918	0.39501	0.40144	0.40852	0.41634	0.42496	0.4345	0.44505	0.45674	0.46972	0.48416	0.50025	0.51822	0.53833	0.56088	0.58618	0.61463	0.64659	0.68248	0.72271	0.76754	0.81715	0.87137	0.92958	0.99044	1.0517	1.11007	1.1613	1.20064	1.22377	1.22781
	0.95183	0.34776	0.34789	0.34824	0.34885	0.34969	0.35076	0.35211	0.3537	0.35558	0.35773	0.36019	0.36297	0.36608	0.36955	0.3734	0.37767	0.38239	0.3876	0.39334	0.39967	0.40664	0.41435	0.42284	0.43222	0.44259	0.45408	0.46683	0.48101	0.49681	0.51445	0.53417	0.55628	0.58109	0.60896	0.6403	0.67551	0.71499	0.75906	0.8079	0.86144	0.91915	0.97984	1.04143	1.10082	1.15388	1.19589	1.22233	1.22996
	0.95568	0.34679	0.34691	0.34727	0.34786	0.34869	0.34976	0.35109	0.35267	0.35452	0.35666	0.35908	0.36182	0.3649	0.36832	0.37213	0.37635	0.38101	0.38615	0.39182	0.39806	0.40495	0.41254	0.4209	0.43014	0.44036	0.45167	0.46422	0.47816	0.4937	0.51103	0.5304	0.55211	0.57647	0.60385	0.63462	0.66921	0.708	0.75135	0.79948	0.85238	0.90958	0.97005	1.03187	1.09207	1.1467	1.19105	1.22046	1.23141
	0.95954	0.34591	0.34603	0.34639	0.34697	0.34778	0.34885	0.35016	0.35173	0.35356	0.35567	0.35808	0.36079	0.36383	0.36722	0.37098	0.37515	0.37976	0.38484	0.39044	0.39661	0.4034	0.41089	0.41915	0.42826	0.43834	0.44949	0.46186	0.4756	0.49088	0.50794	0.52701	0.54836	0.57232	0.59924	0.6295	0.66351	0.70169	0.74441	0.79188	0.84416	0.90088	0.9611	1.02304	1.08391	1.13986	1.18624	1.21832	1.23229
	0.96339	0.34512	0.34524	0.34558	0.34617	0.34698	0.34803	0.34933	0.35088	0.3527	0.35479	0.35717	0.35986	0.36287	0.36623	0.36996	0.37408	0.37864	0.38367	0.38921	0.39531	0.40203	0.40942	0.41759	0.42659	0.43653	0.44754	0.45974	0.47329	0.48837	0.50518	0.52397	0.54502	0.56861	0.59512	0.62493	0.65844	0.69606	0.73819	0.78507	0.83678	0.89304	0.953	1.01499	1.07638	1.13344	1.18159	1.21603	1.23271
	0.96725	0.3444	0.34452	0.34488	0.34545	0.34625	0.3473	0.34859	0.35012	0.35193	0.35401	0.35636	0.35904	0.36202	0.36534	0.36904	0.37313	0.37765	0.38262	0.38811	0.39415	0.4008	0.40813	0.4162	0.4251	0.43494	0.44581	0.45787	0.47126	0.48614	0.50275	0.5213	0.54205	0.56534	0.59149	0.6209	0.65395	0.69109	0.73268	0.77903	0.83024	0.88607	0.94574	1.00774	1.06954	1.12753	1.17718	1.21367	1.23278
	0.9711	0.34379	0.3439	0.34424	0.34482	0.34562	0.34666	0.34794	0.34947	0.35125	0.35332	0.35566	0.3583	0.36127	0.36457	0.36824	0.37229	0.37677	0.38171	0.38715	0.39313	0.39972	0.40698	0.41498	0.42379	0.43353	0.4443	0.45623	0.46947	0.48421	0.50062	0.51895	0.53946	0.56247	0.58832	0.61737	0.65003	0.68674	0.72788	0.77375	0.8245	0.87993	0.93935	1.00132	1.06343	1.12218	1.17311	1.21137	1.23259
	0.97495	0.34325	0.34337	0.34371	0.34428	0.34507	0.34611	0.34738	0.34889	0.35067	0.35272	0.35505	0.35767	0.36062	0.3639	0.36754	0.37157	0.37602	0.38091	0.38632	0.39226	0.39879	0.406	0.41393	0.42267	0.43233	0.443	0.45482	0.46794	0.48253	0.49879	0.51694	0.53725	0.56002	0.58559	0.61434	0.64667	0.68301	0.72375	0.76921	0.81956	0.87464	0.93382	0.99573	1.05808	1.11745	1.16946	1.20921	1.23226
	0.97881	0.34279	0.34291	0.34325	0.34382	0.34461	0.34563	0.3469	0.34841	0.35018	0.35222	0.35453	0.35715	0.36007	0.36333	0.36696	0.37096	0.37538	0.38025	0.38562	0.39152	0.39802	0.40517	0.41304	0.42173	0.43132	0.44191	0.45364	0.46666	0.48113	0.49725	0.51525	0.53538	0.55796	0.58331	0.6118	0.64385	0.67988	0.72028	0.76539	0.81539	0.87017	0.92914	0.991	1.05353	1.11339	1.16626	1.20726	1.23184
	0.98266	0.34243	0.34255	0.34289	0.34344	0.34424	0.34525	0.34651	0.34802	0.34978	0.35181	0.35411	0.35672	0.35963	0.36288	0.36648	0.37046	0.37487	0.37972	0.38505	0.39092	0.39738	0.4045	0.41233	0.42096	0.43049	0.44102	0.45268	0.46561	0.47999	0.496	0.51388	0.53388	0.55629	0.58146	0.60974	0.64156	0.67733	0.71746	0.76229	0.81201	0.86654	0.92532	0.98712	1.04977	1.11003	1.16359	1.20559	1.2314
	0.98651	0.34214	0.34226	0.34259	0.34315	0.34394	0.34496	0.34621	0.34772	0.34947	0.35149	0.35379	0.35638	0.35928	0.36252	0.36611	0.37008	0.37446	0.3793	0.38461	0.39046	0.39689	0.40398	0.41177	0.42037	0.42985	0.44033	0.45194	0.4648	0.47911	0.49503	0.51282	0.53271	0.55499	0.58002	0.60815	0.63979	0.67536	0.71528	0.75989	0.80939	0.86372	0.92236	0.9841	1.04685	1.10738	1.16147	1.20423	1.23101
	0.99037	0.34194	0.34205	0.34239	0.34295	0.34374	0.34475	0.34601	0.3475	0.34925	0.35127	0.35356	0.35614	0.35904	0.36227	0.36585	0.36981	0.37418	0.379	0.38429	0.39013	0.39655	0.4036	0.41138	0.41995	0.4294	0.43985	0.4514	0.46423	0.47848	0.49435	0.51207	0.53187	0.55408	0.579	0.60702	0.63854	0.67397	0.71373	0.75819	0.80753	0.86172	0.92025	0.98196	1.04476	1.10548	1.15995	1.20324	1.23069
	0.99422	0.34182	0.34193	0.34227	0.34283	0.34361	0.34462	0.34587	0.34738	0.34912	0.35113	0.35342	0.356	0.3589	0.36212	0.36569	0.36965	0.37402	0.37882	0.38411	0.38993	0.39633	0.40338	0.41115	0.4197	0.42913	0.43955	0.4511	0.46389	0.47811	0.49394	0.51161	0.53138	0.55354	0.57839	0.60635	0.63779	0.67314	0.71281	0.75717	0.80642	0.86053	0.919	0.98067	1.04351	1.10435	1.15903	1.20264	1.23049
	0.99807	0.34178	0.34189	0.34223	0.34279	0.34357	0.34458	0.34583	0.34734	0.34907	0.35109	0.35338	0.35596	0.35885	0.36207	0.36564	0.36959	0.37396	0.37877	0.38405	0.38987	0.39627	0.40332	0.41107	0.41962	0.42904	0.43946	0.451	0.46379	0.47799	0.49382	0.51147	0.53122	0.55336	0.57821	0.60613	0.63755	0.67288	0.71253	0.75685	0.80607	0.86015	0.91859	0.98025	1.0431	1.10399	1.15873	1.20244	1.23043
	1.00193	0.34178	0.34189	0.34223	0.34279	0.34357	0.34458	0.34583	0.34734	0.34907	0.35109	0.35338	0.35596	0.35885	0.36207	0.36564	0.36959	0.37396	0.37877	0.38405	0.38987	0.39627	0.40332	0.41107	0.41962	0.42904	0.43946	0.451	0.46379	0.47799	0.49382	0.51147	0.53122	0.55336	0.57821	0.60613	0.63755	0.67288	0.71253	0.75685	0.80607	0.86015	0.91859	0.98025	1.0431	1.10399	1.15873	1.20244	1.23043
	1.00578	0.34182	0.34193	0.34227	0.34283	0.34361	0.34462	0.34587	0.34738	0.34912	0.35113	0.35342	0.356	0.3589	0.36212	0.36569	0.36965	0.37402	0.37882	0.38411	0.38993	0.39633	0.40338	0.41115	0.4197	0.42913	0.43955	0.4511	0.46389	0.47811	0.49394	0.51161	0.53138	0.55354	0.57839	0.60635	0.63779	0.67314	0.71281	0.75717	0.80642	0.86053	0.919	0.98067	1.04351	1.10435	1.15903	1.20264	1.23049
	1.00963	0.34194	0.34205	0.34239	0.34295	0.34374	0.34475	0.34601	0.3475	0.34925	0.35127	0.35356	0.35614	0.35904	0.36227	0.36585	0.36981	0.37418	0.379	0.38429	0.39013	0.39655	0.4036	0.41138	0.41995	0.4294	0.43985	0.4514	0.46423	0.47848	0.49435	0.51207	0.53187	0.55408	0.579	0.60702	0.63854	0.67397	0.71373	0.75819	0.80753	0.86172	0.92025	0.98196	1.04476	1.10548	1.15995	1.20324	1.23069
	1.01349	0.34214	0.34226	0.34259	0.34315	0.34394	0.34496	0.34621	0.34772	0.34947	0.35149	0.35379	0.35638	0.35928	0.36252	0.36611	0.37008	0.37446	0.3793	0.38461	0.39046	0.39689	0.40398	0.41177	0.42037	0.42985	0.44033	0.45194	0.4648	0.47911	0.49503	0.51282	0.53271	0.55499	0.58002	0.60815	0.63979	0.67536	0.71528	0.75989	0.80939	0.86372	0.92236	0.9841	1.04685	1.10738	1.16147	1.20423	1.23101
	1.01734	0.34243	0.34255	0.34289	0.34344	0.34424	0.34525	0.34651	0.34802	0.34978	0.35181	0.35411	0.35672	0.35963	0.36288	0.36648	0.37046	0.37487	0.37972	0.38505	0.39092	0.39738	0.4045	0.41233	0.42096	0.43049	0.44102	0.45268	0.46561	0.47999	0.496	0.51388	0.53388	0.55629	0.58146	0.60974	0.64156	0.67733	0.71746	0.76229	0.81201	0.86654	0.92532	0.98712	1.04977	1.11003	1.16359	1.20559	1.2314
	1.02119	0.34279	0.34291	0.34325	0.34382	0.34461	0.34563	0.3469	0.34841	0.35018	0.35222	0.35453	0.35715	0.36007	0.36333	0.36696	0.37096	0.37538	0.38025	0.38562	0.39152	0.39802	0.40517	0.41304	0.42173	0.43132	0.44191	0.45364	0.46666	0.48113	0.49725	0.51525	0.53538	0.55796	0.58331	0.6118	0.64385	0.67988	0.72028	0.76539	0.81539	0.87017	0.92914	0.991	1.05353	1.11339	1.16626	1.20726	1.23184
	1.02505	0.34325	0.34337	0.34371	0.34428	0.34507	0.34611	0.34738	0.34889	0.35067	0.35272	0.35505	0.35767	0.36062	0.3639	0.36754	0.37157	0.37602	0.38091	0.38632	0.39226	0.39879	0.406	0.41393	0.42267	0.43233	0.443	0.45482	0.46794	0.48253	0.49879	0.51694	0.53725	0.56002	0.58559	0.61434	0.64667	0.68301	0.72375	0.76921	0.81956	0.87464	0.93382	0.99573	1.05808	1.11745	1.16946	1.20921	1.23226
	1.0289	0.34379	0.3439	0.34424	0.34482	0.34562	0.34666	0.34794	0.34947	0.35125	0.35332	0.35566	0.3583	0.36127	0.36457	0.36824	0.37229	0.37677	0.38171	0.38715	0.39313	0.39972	0.40698	0.41498	0.42379	0.43353	0.4443	0.45623	0.46947	0.48421	0.50062	0.51895	0.53946	0.56247	0.58832	0.61737	0.65003	0.68674	0.72788	0.77375	0.8245	0.87993	0.93935	1.00132	1.06343	1.12218	1.17311	1.21137	1.23259
	1.03276	0.3444	0.34452	0.34488	0.34545	0.34625	0.3473	0.34859	0.35012	0.35193	0.35401	0.35636	0.35904	0.36202	0.36534	0.36904	0.37313	0.37765	0.38262	0.38811	0.39415	0.4008	0.40813	0.4162	0.4251	0.43494	0.44581	0.45787	0.47126	0.48614	0.50275	0.5213	0.54205	0.56534	0.59149	0.6209	0.65395	0.69109	0.73268	0.77903	0.83024	0.88607	0.94574	1.00774	1.06954	1.12753	1.17718	1.21367	1.23278
	1.03661	0.34512	0.34524	0.34558	0.34617	0.34698	0.34803	0.34933	0.35088	0.3527	0.35479	0.35717	0.35986	0.36287	0.36623	0.36996	0.37408	0.37864	0.38367	0.38921	0.39531	0.40203	0.40942	0.41759	0.42659	0.43653	0.44754	0.45974	0.47329	0.48837	0.50518	0.52397	0.54502	0.56861	0.59512	0.62493	0.65844	0.69606	0.73819	0.78507	0.83678	0.89304	0.953	1.01499	1.07638	1.13344	1.18159	1.21603	1.23271
	1.04046	0.34591	0.34603	0.34639	0.34697	0.34778	0.34885	0.35016	0.35173	0.35356	0.35567	0.35808	0.36079	0.36383	0.36722	0.37098	0.37515	0.37976	0.38484	0.39044	0.39661	0.4034	0.41089	0.41915	0.42826	0.43834	0.44949	0.46186	0.4756	0.49088	0.50794	0.52701	0.54836	0.57232	0.59924	0.6295	0.66351	0.70169	0.74441	0.79188	0.84416	0.90088	0.9611	1.02304	1.08391	1.13986	1.18624	1.21832	1.23229
	1.04432	0.34679	0.34691	0.34727	0.34786	0.34869	0.34976	0.35109	0.35267	0.35452	0.35666	0.35908	0.36182	0.3649	0.36832	0.37213	0.37635	0.38101	0.38615	0.39182	0.39806	0.40495	0.41254	0.4209	0.43014	0.44036	0.45167	0.46422	0.47816	0.4937	0.51103	0.5304	0.55211	0.57647	0.60385	0.63462	0.66921	0.708	0.75135	0.79948	0.85238	0.90958	0.97005	1.03187	1.09207	1.1467	1.19105	1.22046	1.23141
	1.04817	0.34776	0.34789	0.34824	0.34885	0.34969	0.35076	0.35211	0.3537	0.35558	0.35773	0.36019	0.36297	0.36608	0.36955	0.3734	0.37767	0.38239	0.3876	0.39334	0.39967	0.40664	0.41435	0.42284	0.43222	0.44259	0.45408	0.46683	0.48101	0.49681	0.51445	0.53417	0.55628	0.58109	0.60896	0.6403	0.67551	0.71499	0.75906	0.8079	0.86144	0.91915	0.97984	1.04143	1.10082	1.15388	1.19589	1.22233	1.22996
	1.05202	0.34883	0.34896	0.34932	0.34992	0.35077	0.35187	0.35322	0.35484	0.35674	0.35892	0.36141	0.36422	0.36737	0.37088	0.37479	0.37912	0.3839	0.38918	0.39501	0.40144	0.40852	0.41634	0.42496	0.4345	0.44505	0.45674	0.46972	0.48416	0.50025	0.51822	0.53833	0.56088	0.58618	0.61463	0.64659	0.68248	0.72271	0.76754	0.81715	0.87137	0.92958	0.99044	1.0517	1.11007	1.1613	1.20064	1.22377	1.22781
	1.05588	0.34999	0.35011	0.35048	0.3511	0.35195	0.35306	0.35444	0.35608	0.35799	0.36021	0.36274	0.36558	0.36878	0.37233	0.3763	0.38069	0.38555	0.39091	0.39683	0.40336	0.41056	0.41851	0.42729	0.43699	0.44774	0.45965	0.47288	0.48761	0.50403	0.52237	0.5429	0.56593	0.59178	0.62084	0.65349	0.69014	0.73117	0.77684	0.82726	0.88219	0.94088	1.00183	1.06261	1.11973	1.16881	1.20516	1.22466	1.22483
	1.05973	0.35124	0.35136	0.35174	0.35236	0.35323	0.35436	0.35575	0.35741	0.35936	0.36161	0.36417	0.36705	0.37029	0.37392	0.37794	0.3824	0.38733	0.39279	0.39881	0.40545	0.41278	0.42087	0.42982	0.43971	0.45067	0.46282	0.47633	0.49137	0.50815	0.5269	0.5479	0.57145	0.59791	0.62763	0.66103	0.6985	0.7404	0.78697	0.83824	0.89389	0.95303	1.01398	1.07409	1.1297	1.17631	1.2093	1.22482	1.22089
	1.06358	0.35258	0.35271	0.35309	0.35372	0.3546	0.35575	0.35716	0.35885	0.36083	0.36311	0.3657	0.36864	0.37194	0.37561	0.37971	0.38425	0.38927	0.39482	0.40095	0.40772	0.41519	0.42344	0.43256	0.44266	0.45385	0.46627	0.48008	0.49546	0.51263	0.53183	0.55334	0.57748	0.60458	0.63505	0.66926	0.70761	0.75045	0.79797	0.85012	0.90649	0.96602	1.02683	1.08606	1.13984	1.18363	1.21287	1.22412	1.21588
	1.06744	0.35403	0.35416	0.35454	0.35518	0.35609	0.35724	0.35868	0.3604	0.36241	0.36473	0.36737	0.37035	0.37371	0.37744	0.38161	0.38624	0.39135	0.39701	0.40326	0.41016	0.41779	0.42621	0.43554	0.44585	0.45729	0.47	0.48414	0.4999	0.5175	0.53719	0.55926	0.58402	0.61185	0.6431	0.6782	0.71751	0.76134	0.80984	0.86292	0.91998	0.97981	1.04033	1.09842	1.15003	1.19059	1.21571	1.22237	1.20967
	1.07129	0.35558	0.35571	0.35611	0.35675	0.35766	0.35885	0.3603	0.36205	0.3641	0.36646	0.36914	0.37218	0.3756	0.37941	0.38366	0.38837	0.39359	0.39936	0.40573	0.41279	0.42058	0.4292	0.43872	0.44929	0.46101	0.47404	0.48854	0.50471	0.52277	0.543	0.56566	0.59112	0.61972	0.65184	0.68789	0.72822	0.7731	0.82264	0.87663	0.93435	0.99438	1.05439	1.11103	1.1601	1.197	1.21764	1.21944	1.20215
	1.07514	0.35723	0.35737	0.35776	0.35842	0.35935	0.36056	0.36205	0.36382	0.3659	0.36831	0.37105	0.37415	0.37762	0.38152	0.38585	0.39065	0.39598	0.40188	0.4084	0.41561	0.42358	0.4324	0.44217	0.453	0.46502	0.47839	0.49327	0.50989	0.52847	0.54927	0.5726	0.5988	0.62823	0.66129	0.69836	0.73977	0.78578	0.8364	0.89129	0.94959	1.00965	1.0689	1.12376	1.16984	1.20267	1.21844	1.21517	1.19323
	1.079	0.35898	0.35912	0.35953	0.36021	0.36116	0.36237	0.3639	0.36571	0.36783	0.37028	0.37307	0.37623	0.37979	0.38376	0.38819	0.3931	0.39854	0.40458	0.41125	0.41863	0.4268	0.43584	0.44586	0.45698	0.46933	0.48307	0.49839	0.51549	0.53462	0.55604	0.5801	0.6071	0.63744	0.6715	0.70966	0.75223	0.7994	0.85111	0.90688	0.96567	1.02558	1.08377	1.13641	1.17908	1.20736	1.21794	1.20941	1.18284
	1.08285	0.36085	0.36099	0.36141	0.3621	0.36307	0.36432	0.36585	0.36771	0.36988	0.37238	0.37523	0.37846	0.38209	0.38615	0.39068	0.3957	0.40128	0.40746	0.4143	0.42187	0.43025	0.43954	0.44982	0.46125	0.47396	0.4881	0.50388	0.5215	0.54124	0.56335	0.58818	0.61606	0.64737	0.68251	0.72183	0.76562	0.814	0.8668	0.92341	0.98253	1.04205	1.09882	1.14881	1.18756	1.21088	1.21594	1.20207	1.17094
	1.08671	0.36283	0.36298	0.3634	0.3641	0.36508	0.36637	0.36794	0.36983	0.37205	0.37461	0.37753	0.38083	0.38454	0.38869	0.39332	0.39848	0.40419	0.41053	0.41755	0.42533	0.43393	0.44348	0.45407	0.46583	0.47893	0.49351	0.50979	0.52799	0.54837	0.57123	0.59688	0.62571	0.65807	0.69437	0.73492	0.77999	0.8296	0.88348	0.94083	1.00012	1.05895	1.11388	1.16073	1.19504	1.21296	1.21227	1.19301	1.15748
	1.09056	0.36493	0.36508	0.3655	0.36623	0.36723	0.36854	0.37015	0.37209	0.37435	0.37697	0.37995	0.38333	0.38714	0.3914	0.39615	0.40143	0.4073	0.41381	0.42102	0.42901	0.43787	0.44769	0.45861	0.47074	0.48425	0.49931	0.51613	0.53495	0.55604	0.57969	0.60626	0.63611	0.66961	0.70712	0.74898	0.79536	0.84623	0.90115	0.95911	1.01834	1.07611	1.12874	1.17191	1.20126	1.21341	1.20678	1.18217	1.14249
	1.09441	0.36715	0.36729	0.36774	0.36846	0.3695	0.37084	0.37249	0.37447	0.37678	0.37946	0.38253	0.386	0.3899	0.39427	0.39914	0.40457	0.4106	0.41729	0.42471	0.43294	0.44207	0.4522	0.46346	0.47599	0.48995	0.50553	0.52294	0.54243	0.56428	0.58881	0.61636	0.6473	0.682	0.72082	0.76405	0.8118	0.86391	0.9198	0.97821	1.03708	1.09336	1.14317	1.18206	1.20597	1.212	1.19934	1.16953	1.126
	1.09827	0.36948	0.36964	0.37009	0.37084	0.3719	0.37327	0.37496	0.37698	0.37937	0.38212	0.38526	0.38882	0.39283	0.39732	0.40232	0.40791	0.41411	0.421	0.42865	0.43712	0.44655	0.45702	0.46865	0.48161	0.49606	0.51219	0.53025	0.55047	0.57315	0.59861	0.62721	0.65932	0.69532	0.73553	0.78018	0.82931	0.88266	0.93939	0.99803	1.05617	1.11049	1.15687	1.19093	1.20889	1.20854	1.18986	1.15508	1.10808
	1.10212	0.37195	0.37211	0.37258	0.37335	0.37443	0.37583	0.37756	0.37965	0.38209	0.38491	0.38814	0.3918	0.39591	0.40054	0.4057	0.41144	0.41784	0.42494	0.43283	0.44159	0.45133	0.46215	0.4742	0.48762	0.5026	0.51934	0.53809	0.5591	0.58267	0.60914	0.63888	0.67226	0.70963	0.75128	0.79741	0.84795	0.90244	0.95987	1.01844	1.07544	1.12723	1.16956	1.19817	1.20977	1.20288	1.17828	1.13886	1.08883
	1.10597	0.37455	0.37472	0.3752	0.37598	0.37709	0.37854	0.38032	0.38246	0.38497	0.38787	0.39119	0.39496	0.39919	0.40395	0.40926	0.4152	0.4218	0.42913	0.43728	0.44634	0.45642	0.46762	0.48011	0.49404	0.5096	0.52701	0.5465	0.56836	0.5929	0.62048	0.65143	0.68615	0.72496	0.76815	0.81579	0.8677	0.92325	0.98115	1.0393	1.09464	1.14328	1.18089	1.20349	1.20838	1.19487	1.16458	1.12095	1.06838
	1.10983	0.3773	0.37747	0.37795	0.37876	0.37991	0.3814	0.38323	0.38543	0.38801	0.39099	0.39441	0.39829	0.40267	0.40757	0.41306	0.41918	0.42599	0.43357	0.44201	0.4514	0.46184	0.47347	0.48644	0.50092	0.51711	0.53521	0.55553	0.57831	0.6039	0.63265	0.66492	0.70106	0.74142	0.78618	0.83534	0.88858	0.94504	1.00314	1.06042	1.11351	1.1583	1.19053	1.20661	1.20452	1.18447	1.14882	1.10147	1.04687
	1.11368	0.38018	0.38035	0.38085	0.3817	0.38287	0.3844	0.38629	0.38855	0.39121	0.39429	0.39781	0.40182	0.40633	0.41139	0.41706	0.42339	0.43045	0.4383	0.44705	0.45678	0.46762	0.47972	0.4932	0.50827	0.52513	0.54402	0.56521	0.58899	0.61571	0.64573	0.6794	0.71707	0.75903	0.8054	0.8561	0.91058	0.96772	1.02565	1.08155	1.13171	1.17194	1.19812	1.20722	1.19804	1.17164	1.13109	1.08056	1.02449
	1.11753	0.38322	0.3834	0.38391	0.38478	0.38599	0.38756	0.38951	0.39185	0.39459	0.39777	0.40141	0.40554	0.4102	0.41544	0.42131	0.42786	0.43518	0.44333	0.4524	0.46251	0.47379	0.48638	0.50043	0.51614	0.53374	0.55346	0.57561	0.60048	0.62841	0.65979	0.69495	0.73424	0.77787	0.8259	0.87806	0.93362	0.99119	1.0485	1.10238	1.1489	1.1838	1.20332	1.2051	1.18884	1.15644	1.11151	1.05842	1.00141
	1.12139	0.38642	0.3866	0.38713	0.38802	0.38927	0.3909	0.39291	0.39531	0.39815	0.40143	0.4052	0.40947	0.4143	0.41972	0.4258	0.4326	0.44019	0.44866	0.4581	0.46862	0.48037	0.49349	0.50815	0.52457	0.54296	0.5636	0.58678	0.61282	0.64207	0.6749	0.71165	0.75263	0.79798	0.84765	0.90122	0.95766	1.01527	1.07141	1.12258	1.16465	1.19349	1.2058	1.20006	1.17689	1.13896	1.09027	1.03524	0.97786
	1.12524	0.38978	0.38996	0.39051	0.39143	0.39272	0.3944	0.39648	0.39897	0.40191	0.4053	0.4092	0.41363	0.41863	0.42426	0.43057	0.43763	0.44552	0.45433	0.46415	0.47513	0.48738	0.50109	0.51642	0.5336	0.55286	0.57449	0.59878	0.62609	0.65675	0.69114	0.72958	0.77232	0.81943	0.87071	0.92552	0.98256	1.03975	1.09408	1.14174	1.17853	1.20059	1.20529	1.19199	1.16224	1.11935	1.06759	1.01126	0.954
	1.12909	0.3933	0.3935	0.39407	0.39502	0.39636	0.3981	0.40024	0.40283	0.40586	0.40938	0.41342	0.41802	0.42321	0.42905	0.43561	0.44296	0.45117	0.46035	0.47061	0.48207	0.49488	0.50921	0.52527	0.54327	0.56348	0.58617	0.61169	0.64035	0.67254	0.70858	0.74881	0.79336	0.84224	0.89505	0.9509	1.00817	1.06437	1.11613	1.15941	1.19009	1.20474	1.20156	1.18084	1.14499	1.09783	1.04372	0.9867	0.93005
	1.13295	0.39702	0.39722	0.39781	0.3988	0.40018	0.40198	0.4042	0.40688	0.41004	0.41369	0.41788	0.42265	0.42805	0.43414	0.44097	0.44862	0.45719	0.46677	0.47749	0.48947	0.50288	0.51791	0.53475	0.55365	0.57488	0.59874	0.62557	0.65571	0.68952	0.72733	0.7694	0.81582	0.86644	0.92064	0.97724	1.03423	1.08875	1.1371	1.1751	1.19888	1.20562	1.19445	1.16665	1.12534	1.07466	1.01891	0.96181	0.9062
	1.1368	0.40092	0.40113	0.40175	0.40276	0.40421	0.40607	0.40838	0.41116	0.41443	0.41823	0.42259	0.42756	0.43318	0.43951	0.44664	0.45463	0.46358	0.4736	0.48482	0.49738	0.51145	0.52722	0.54493	0.5648	0.58715	0.61227	0.64052	0.67224	0.70779	0.74745	0.79144	0.83975	0.89201	0.94739	1.00434	1.06047	1.11251	1.15651	1.18832	1.20446	1.20297	1.18393	1.14956	1.10353	1.05013	0.99345	0.93683	0.88262
	1.14066	0.40503	0.40525	0.40588	0.40694	0.40844	0.41037	0.41277	0.41567	0.41907	0.42302	0.42757	0.43274	0.4386	0.44522	0.45266	0.46101	0.47038	0.48088	0.49265	0.50583	0.52061	0.5372	0.55584	0.57679	0.60035	0.62683	0.65661	0.69003	0.72743	0.76905	0.81501	0.86516	0.91893	0.97517	1.03198	1.08651	1.13516	1.17381	1.19854	1.20648	1.19662	1.17006	1.12978	1.07985	1.02455	0.96762	0.91194	0.85947
	1.14451	0.40935	0.40957	0.41024	0.41133	0.41289	0.41491	0.41741	0.42042	0.42397	0.42809	0.43282	0.43822	0.44436	0.45127	0.45905	0.46781	0.47763	0.48865	0.50101	0.51488	0.53044	0.54793	0.56758	0.58969	0.61455	0.64253	0.67397	0.7092	0.74854	0.79218	0.84013	0.89204	0.9471	1.0038	1.0598	1.11188	1.15612	1.18842	1.20529	1.20465	1.18652	1.15297	1.1076	1.05467	0.99824	0.94168	0.8874	0.83691
	1.14836	0.41389	0.41412	0.41482	0.41596	0.41759	0.41969	0.42229	0.42543	0.42913	0.43344	0.43839	0.44404	0.45045	0.4577	0.46585	0.47504	0.48536	0.49695	0.50996	0.52457	0.54098	0.55944	0.58021	0.60357	0.62988	0.65946	0.69267	0.72984	0.77123	0.81695	0.86684	0.92037	0.97639	1.03298	1.08741	1.13604	1.1748	1.1998	1.20815	1.19877	1.17272	1.13291	1.08337	1.02833	0.97153	0.91589	0.86336	0.81506
	1.15222	0.41868	0.41893	0.41964	0.42084	0.42252	0.42472	0.42745	0.43072	0.4346	0.4391	0.44427	0.45019	0.45691	0.46452	0.47309	0.48275	0.49361	0.50581	0.51953	0.53496	0.55231	0.57184	0.59381	0.61857	0.64641	0.67773	0.71285	0.75207	0.79558	0.84338	0.89515	0.95004	1.00656	1.06238	1.11428	1.15837	1.19057	1.2074	1.20681	1.1888	1.15543	1.11024	1.05749	1.0012	0.94474	0.89049	0.83999	0.79404
	1.15607	0.42371	0.42397	0.42472	0.42597	0.42774	0.43003	0.43289	0.43631	0.44037	0.44509	0.45052	0.45673	0.46379	0.47178	0.4808	0.49097	0.50242	0.51531	0.52981	0.54612	0.5645	0.58519	0.60849	0.63474	0.66428	0.69747	0.73462	0.77598	0.82168	0.87153	0.92498	0.98089	1.03733	1.0915	1.13982	1.17821	1.2028	1.21077	1.20107	1.17481	1.13491	1.08535	1.03037	0.97368	0.91814	0.86568	0.81744	0.77392
	1.15992	0.42902	0.42929	0.43008	0.43139	0.43324	0.43564	0.43862	0.44223	0.44648	0.45143	0.45714	0.46367	0.47109	0.47951	0.48902	0.49976	0.51185	0.52549	0.54084	0.55814	0.57763	0.5996	0.62435	0.65224	0.68359	0.71878	0.75808	0.80169	0.84957	0.90138	0.95626	1.01268	1.06827	1.11978	1.16332	1.19483	1.2109	1.20956	1.1909	1.15704	1.11158	1.05871	1.00246	0.94609	0.89199	0.84164	0.79582	0.75479
	1.16378	0.43462	0.4349	0.43573	0.4371	0.43904	0.44157	0.4447	0.44848	0.45295	0.45815	0.46417	0.47104	0.47888	0.48775	0.49781	0.50916	0.52197	0.53641	0.5527	0.57108	0.5918	0.61516	0.6415	0.67116	0.70449	0.74182	0.78338	0.82927	0.87929	0.93287	0.98877	1.04505	1.09885	1.14654	1.18406	1.20758	1.21438	1.20359	1.17641	1.13584	1.08592	1.0308	0.97415	0.91877	0.86654	0.81852	0.77522	0.73669
	1.16763	0.44053	0.44083	0.4417	0.44314	0.44518	0.44783	0.45113	0.4551	0.45981	0.46531	0.47163	0.47889	0.48717	0.49656	0.5072	0.51924	0.53283	0.54818	0.5655	0.58505	0.60712	0.63201	0.66007	0.69166	0.72711	0.7667	0.8106	0.85877	0.91083	0.96586	1.02224	1.07754	1.12843	1.171	1.20123	1.21578	1.21289	1.19284	1.15788	1.11167	1.05842	1.00208	0.94585	0.892	0.84195	0.79645	0.75572	0.71968
	1.17148	0.44679	0.44709	0.448	0.44953	0.45167	0.45447	0.45794	0.46214	0.4671	0.47289	0.47959	0.48727	0.49603	0.50599	0.51728	0.53006	0.54451	0.56086	0.57931	0.60016	0.62371	0.65027	0.68022	0.71389	0.75159	0.79355	0.83985	0.89026	0.94412	1.00014	1.05625	1.10951	1.15623	1.19233	1.21407	1.21894	1.20626	1.17748	1.13573	1.08508	1.02967	0.97304	0.9179	0.86602	0.81842	0.77552	0.73736	0.70375
	1.17534	0.45339	0.45373	0.45468	0.45629	0.45855	0.46149	0.46517	0.4696	0.47485	0.48098	0.48807	0.49621	0.50551	0.51609	0.52809	0.5417	0.55711	0.57454	0.59425	0.61654	0.64171	0.67011	0.70209	0.73799	0.77808	0.82251	0.8712	0.92369	0.97898	1.03537	1.09026	1.14026	1.18138	1.20966	1.22193	1.21671	1.19453	1.15787	1.11052	1.05666	1.00017	0.9441	0.89062	0.84106	0.79605	0.75581	0.7202	0.68894
	1.17919	0.46039	0.46075	0.46176	0.46345	0.46585	0.46896	0.47284	0.47754	0.48311	0.48961	0.49713	0.50579	0.51567	0.52693	0.53973	0.55426	0.57072	0.58936	0.61045	0.63431	0.66126	0.69166	0.72584	0.76413	0.80674	0.85368	0.90467	0.95896	1.01516	1.07105	1.12355	1.16887	1.20294	1.22216	1.22428	1.20895	1.17792	1.13452	1.08287	1.02704	0.97044	0.91564	0.86427	0.81725	0.77495	0.73735	0.70423	0.67525
	1.18304	0.46781	0.46819	0.46926	0.47106	0.47359	0.4769	0.48101	0.486	0.4919	0.49882	0.50683	0.51604	0.52659	0.53861	0.55229	0.56783	0.58545	0.60542	0.62805	0.65364	0.68253	0.71511	0.75167	0.7925	0.83769	0.8871	0.9402	0.99586	1.05222	1.10654	1.15526	1.19437	1.21997	1.22917	1.22079	1.19579	1.15691	1.10808	1.05346	0.99678	0.94096	0.888	0.83907	0.79477	0.75519	0.72018	0.68948	0.66267
	1.1869	0.47571	0.4761	0.47723	0.47914	0.48184	0.48535	0.48973	0.49503	0.50133	0.5087	0.51723	0.52707	0.53834	0.55121	0.56586	0.58251	0.60144	0.62289	0.64719	0.67469	0.70572	0.74066	0.77976	0.82323	0.87103	0.92278	0.97765	1.03404	1.08958	1.14099	1.18439	1.21573	1.23161	1.23014	1.21142	1.17755	1.13211	1.07925	1.02294	0.96645	0.91212	0.86143	0.81519	0.77366	0.73679	0.70433	0.67593	0.65118
	1.19075	0.4841	0.48452	0.48574	0.48776	0.49063	0.49438	0.49904	0.50469	0.51141	0.51928	0.52841	0.53895	0.55103	0.56482	0.58057	0.59848	0.61882	0.64191	0.66808	0.69767	0.73104	0.7685	0.81027	0.85646	0.9068	0.96066	1.01674	1.07299	1.12645	1.17342	1.20982	1.23192	1.23715	1.22484	1.19637	1.15482	1.10427	1.0488	0.99199	0.93654	0.88426	0.83617	0.79274	0.75401	0.7198	0.68978	0.66357	0.64078
	1.19461	0.49306	0.4935	0.49479	0.49697	0.50003	0.50402	0.50901	0.51505	0.52225	0.53068	0.54048	0.55178	0.56476	0.57961	0.59654	0.61585	0.63779	0.66269	0.69091	0.72279	0.75868	0.79884	0.84341	0.89228	0.94499	1.0005	1.05704	1.11198	1.16185	1.20266	1.23041	1.24206	1.23615	1.21332	1.17611	1.12835	1.07419	1.01744	0.96116	0.90747	0.85766	0.81238	0.77182	0.73586	0.70421	0.67652	0.65239	0.63144
	1.19846	0.50263	0.50311	0.50449	0.50681	0.51009	0.51436	0.51971	0.52619	0.53391	0.54297	0.5535	0.56567	0.57965	0.59567	0.61396	0.6348	0.65852	0.68544	0.71591	0.75029	0.78888	0.83188	0.87928	0.93074	0.98547	1.04196	1.09789	1.15007	1.19461	1.22746	1.24511	1.24548	1.22844	1.19593	1.15141	1.09899	1.0427	0.98588	0.93099	0.87959	0.83254	0.79018	0.75247	0.7192	0.69002	0.66454	0.64236	0.62313
	1.20231	0.51289	0.5134	0.51489	0.51737	0.52089	0.52548	0.53123	0.5382	0.54651	0.55627	0.56762	0.58076	0.59587	0.6132	0.63299	0.65557	0.68125	0.71039	0.74334	0.78042	0.82188	0.8678	0.91797	0.97177	1.02793	1.08444	1.13838	1.18607	1.2234	1.24662	1.25302	1.2418	1.21424	1.17334	1.12309	1.06765	1.0106	0.95472	0.90188	0.85316	0.80904	0.76962	0.73473	0.70405	0.67721	0.65381	0.63347	0.61584
	1.20617	0.52391	0.52446	0.52607	0.52873	0.53252	0.53747	0.54367	0.55119	0.56016	0.5707	0.583	0.59721	0.61359	0.63237	0.65385	0.67836	0.70622	0.73781	0.77346	0.81345	0.8579	0.90674	0.9595	1.01513	1.07188	1.12711	1.17737	1.21862	1.24688	1.25902	1.25356	1.23109	1.19412	1.14642	1.09218	1.03521	0.97859	0.92447	0.87418	0.82838	0.78727	0.75078	0.71859	0.69038	0.66574	0.6443	0.62566	0.60953
	1.21002	0.5358	0.53639	0.53812	0.541	0.54509	0.55044	0.55714	0.56529	0.575	0.58642	0.59976	0.61521	0.633	0.65343	0.6768	0.70345	0.73375	0.76802	0.80657	0.8496	0.89711	0.94875	1.00369	1.0604	1.11653	1.16885	1.21345	1.24624	1.26374	1.26386	1.24654	1.21373	1.16891	1.11621	1.05963	1.00251	0.94729	0.89555	0.84814	0.8054	0.7673	0.73364	0.70405	0.67817	0.6556	0.63597	0.61893	0.60419
	1.21387	0.54865	0.54929	0.55116	0.55428	0.55872	0.56452	0.57179	0.58063	0.59119	0.60361	0.61813	0.63496	0.65436	0.67663	0.70212	0.73117	0.76411	0.8013	0.84295	0.88914	0.93962	0.99375	1.05021	1.10689	1.16081	1.20823	1.24503	1.26745	1.27291	1.2607	1.23222	1.19053	1.13969	1.08378	1.02641	0.97027	0.91722	0.86828	0.82395	0.7843	0.74915	0.7182	0.69107	0.66738	0.64674	0.62879	0.61324	0.59978
	1.21773	0.5626	0.5633	0.56534	0.56874	0.57355	0.57987	0.58778	0.59741	0.60892	0.62249	0.63835	0.65673	0.67794	0.70229	0.73013	0.76182	0.79769	0.83801	0.88289	0.93221	0.98544	1.04146	1.09841	1.15355	1.20331	1.24362	1.27051	1.28098	1.27376	1.24964	1.21129	1.16255	1.1076	1.05021	0.99335	0.93911	0.88874	0.8429	0.80172	0.76512	0.73282	0.70445	0.67963	0.65797	0.63911	0.62274	0.60855	0.59628
	1.22158	0.57782	0.57858	0.58079	0.58451	0.58976	0.59666	0.60531	0.61584	0.62844	0.6433	0.66067	0.68082	0.70407	0.73075	0.76123	0.79583	0.83485	0.87845	0.9266	0.97888	1.03433	1.09132	1.14734	1.199	1.24231	1.2732	1.28833	1.2859	1.26612	1.23122	1.1848	1.13104	1.07385	1.01645	0.96118	0.90949	0.86218	0.81953	0.78152	0.74787	0.71828	0.69233	0.66966	0.64989	0.63269	0.61777	0.60484	0.59367
	1.22543	0.59449	0.59533	0.59775	0.60181	0.60758	0.61514	0.62462	0.63619	0.65002	0.66635	0.68544	0.70759	0.73314	0.76243	0.7958	0.83358	0.87594	0.92293	0.97422	1.02901	1.08585	1.14243	1.1956	1.24146	1.27588	1.29527	1.29734	1.28179	1.2504	1.20646	1.15407	1.09728	1.03953	0.98336	0.93046	0.88178	0.83773	0.79832	0.76337	0.73255	0.7055	0.68182	0.66114	0.64312	0.62746	0.61386	0.60209	0.59192
	1.22929	0.61284	0.61376	0.61643	0.6209	0.62723	0.63556	0.646	0.65874	0.674	0.692	0.71306	0.73747	0.7656	0.79778	0.83434	0.8755	0.92133	0.97161	1.02567	1.0822	1.13912	1.19343	1.2414	1.27889	1.30208	1.30834	1.29686	1.26892	1.22754	1.17669	1.12047	1.06253	1.00561	0.95161	0.90164	0.85623	0.81548	0.77925	0.74725	0.7191	0.69442	0.67284	0.654	0.63759	0.62334	0.61097	0.60026	0.59103
	1.23314	0.63316	0.63417	0.63713	0.64206	0.64907	0.65826	0.66981	0.6839	0.70078	0.7207	0.74397	0.77094	0.80195	0.83732	0.8773	0.922	0.97127	1.02453	1.08063	1.13766	1.19281	1.24248	1.28257	1.30913	1.3192	1.31152	1.28694	1.24812	1.19889	1.1434	1.08541	1.02787	0.97289	0.92173	0.87504	0.833	0.79553	0.76236	0.73313	0.70747	0.685	0.66536	0.64822	0.63329	0.62031	0.60907	0.59934	0.59098
	1.23699	0.6558	0.65692	0.6602	0.66567	0.67344	0.68365	0.69648	0.71212	0.73085	0.75294	0.77874	0.80857	0.84277	0.88159	0.92518	0.97342	1.02583	1.0814	1.13836	1.19406	1.24506	1.2873	1.31675	1.3302	1.32601	1.30459	1.26828	1.22073	1.16605	1.10813	1.05012	0.99426	0.942	0.89409	0.85084	0.81217	0.77786	0.74759	0.72096	0.69761	0.67717	0.65931	0.64373	0.63015	0.61836	0.60815	0.59933	0.59175
	1.24085	0.6812	0.68245	0.68609	0.69219	0.70085	0.71223	0.72652	0.74395	0.7648	0.78937	0.818	0.85102	0.88867	0.93114	0.97834	1.02988	1.08482	1.14153	1.19752	1.24948	1.29344	1.32531	1.34168	1.3406	1.32209	1.28814	1.24224	1.18844	1.1307	1.07229	1.01567	0.96241	0.91338	0.86895	0.82915	0.79376	0.76246	0.7349	0.71069	0.68947	0.67088	0.65465	0.64049	0.62816	0.61744	0.60817	0.60018	0.59333
	1.2447	0.70988	0.71127	0.71535	0.72218	0.73187	0.74461	0.76058	0.78006	0.80332	0.83069	0.86248	0.89896	0.94028	0.98643	1.03703	1.09126	1.14755	1.20359	1.25618	1.30141	1.33519	1.354	1.35556	1.33962	1.30786	1.2635	1.21058	1.15307	1.09438	1.03709	0.98293	0.93285	0.88734	0.84645	0.81001	0.77774	0.74927	0.72422	0.70223	0.68295	0.66608	0.65134	0.63847	0.62727	0.61754	0.60913	0.60189	0.59571
	1.24855	0.74252	0.74409	0.74867	0.75633	0.76723	0.78152	0.79944	0.82125	0.84725	0.87773	0.91296	0.95311	0.99814	1.04775	1.10115	1.15688	1.2127	1.26555	1.31161	1.3468	1.36748	1.37123	1.35745	1.32757	1.28461	1.23251	1.17526	1.11636	1.05849	1.0035	0.95249	0.90596	0.86405	0.82664	0.79342	0.76408	0.73822	0.71548	0.69553	0.67803	0.6627	0.64932	0.63762	0.62745	0.61863	0.61101	0.60447	0.59888
	1.25241	0.77995	0.78172	0.78688	0.79553	0.80781	0.82389	0.84403	0.86848	0.89751	0.93139	0.97026	1.0141	1.06262	1.11504	1.17002	1.22537	1.27811	1.32452	1.36057	1.38255	1.38789	1.37579	1.34744	1.30566	1.25428	1.19728	1.1382	1.07984	1.02412	0.97224	0.9248	0.88194	0.8436	0.80951	0.77932	0.75269	0.72924	0.70862	0.69051	0.67462	0.66071	0.64855	0.63793	0.6287	0.6207	0.61379	0.60788	0.60286
	1.25626	0.8232	0.82521	0.83104	0.84082	0.85468	0.8728	0.89543	0.9228	0.95513	0.99257	1.03507	1.08234	1.13363	1.1876	1.24216	1.29439	1.34065	1.37694	1.39958	1.40589	1.39492	1.36765	1.32676	1.27594	1.21913	1.15991	1.10112	1.04476	0.99211	0.94382	0.90011	0.8609	0.82598	0.79502	0.76765	0.7435	0.72224	0.70354	0.68711	0.67269	0.66005	0.649	0.63936	0.63098	0.62372	0.61747	0.61214	0.60763
	1.26012	0.87353	0.87581	0.88242	0.89348	0.90911	0.92952	0.95488	0.98538	1.02113	1.06205	1.10784	1.15773	1.21039	1.26378	1.31501	1.36052	1.39641	1.41898	1.42554	1.41506	1.38838	1.34801	1.29754	1.24083	1.18145	1.12229	1.06538	1.01206	0.96303	0.91852	0.87854	0.84286	0.81116	0.78309	0.7583	0.73642	0.71715	0.70018	0.68527	0.67217	0.66069	0.65064	0.64188	0.63428	0.62771	0.62205	0.61724	0.6132
	1.26397	0.93245	0.93501	0.9425	0.95497	0.97257	0.99542	1.02366	1.05732	1.09631	1.14025	1.18837	1.2393	1.29101	1.34065	1.38475	1.41944	1.44112	1.44716	1.43645	1.40977	1.3695	1.31911	1.26239	1.20284	1.14334	1.08597	1.03207	0.98239	0.9372	0.89652	0.86014	0.82776	0.79904	0.77364	0.75118	0.73136	0.71387	0.69848	0.68493	0.67303	0.66258	0.65346	0.64549	0.63859	0.63263	0.62753	0.6232	0.61958
	1.26782	1.00164	1.00454	1.01294	1.02693	1.04656	1.07188	1.1029	1.1394	1.18097	1.22676	1.27538	1.32475	1.37207	1.41391	1.4465	1.46639	1.47099	1.45927	1.43194	1.39131	1.3407	1.28381	1.22406	1.16427	1.10651	1.05213	1.00191	0.95614	0.91484	0.87784	0.84486	0.81554	0.78955	0.76654	0.74619	0.72822	0.71236	0.69837	0.68605	0.67522	0.66572	0.65742	0.65018	0.6439	0.63851	0.6339	0.63001	0.62677
	1.27168	1.08287	1.08609	1.09542	1.11087	1.13242	1.15995	1.19319	1.23163	1.27432	1.31979	1.36596	1.41	1.44856	1.47801	1.49504	1.49722	1.48361	1.45495	1.41344	1.36231	1.30508	1.24508	1.18504	1.12698	1.07223	1.02158	0.97533	0.93352	0.89598	0.86245	0.83259	0.80608	0.78255	0.76172	0.74327	0.72695	0.71254	0.69981	0.6886	0.67873	0.67008	0.66251	0.65592	0.65022	0.64533	0.64117	0.63768	0.6348
	1.27553	1.17756	1.18106	1.19117	1.2078	1.23077	1.2597	1.29394	1.33246	1.3737	1.41551	1.45509	1.48914	1.51422	1.5272	1.52588	1.50947	1.47874	1.43585	1.38388	1.32617	1.26589	1.20563	1.14737	1.09238	1.04141	0.99479	0.95257	0.91458	0.88059	0.85025	0.82325	0.79925	0.77795	0.75906	0.74231	0.72747	0.71435	0.70275	0.69253	0.68352	0.67563	0.66873	0.66273	0.65754	0.65311	0.64935	0.64623	0.64367
	1.27938	1.28609	1.28974	1.30025	1.31739	1.34068	1.36939	1.40237	1.43796	1.47398	1.50762	1.53572	1.55503	1.56268	1.55675	1.53663	1.50315	1.45841	1.4053	1.34699	1.28641	1.22603	1.16766	1.11256	1.06141	1.01455	0.97203	0.93369	0.8993	0.86854	0.84112	0.81669	0.79495	0.77563	0.75847	0.74324	0.72972	0.71775	0.70716	0.69781	0.68958	0.68236	0.67606	0.67059	0.66588	0.66186	0.65847	0.65566	0.6534
	1.28324	1.40658	1.41014	1.4203	1.43665	1.45836	1.48424	1.51256	1.5411	1.56716	1.58773	1.59982	1.60088	1.58927	1.56461	1.52778	1.48081	1.42638	1.36739	1.30657	1.24616	1.18785	1.13277	1.08159	1.03464	0.99193	0.95334	0.91864	0.88754	0.85974	0.83492	0.81279	0.79307	0.77551	0.75988	0.74599	0.73364	0.72269	0.713	0.70445	0.69691	0.69029	0.68452	0.67953	0.67523	0.67158	0.66853	0.66602	0.66402
	1.28709	1.5333	1.53638	1.54506	1.55868	1.57608	1.59559	1.61508	1.63198	1.64355	1.64711	1.64049	1.62237	1.59256	1.55202	1.50261	1.44681	1.38721	1.32627	1.26599	1.2079	1.15303	1.102	1.05509	1.01232	0.97359	0.93868	0.90731	0.87919	0.85403	0.83152	0.81143	0.79349	0.77748	0.76321	0.7505	0.7392	0.72916	0.72026	0.7124	0.70548	0.69941	0.69412	0.68954	0.68562	0.68231	0.67956	0.67731	0.67554
	1.29094	1.65561	1.65771	1.66347	1.67205	1.68202	1.69152	1.69829	1.69993	1.6942	1.67934	1.65435	1.61924	1.57495	1.52321	1.4662	1.4062	1.34537	1.28545	1.22781	1.17336	1.12266	1.07595	1.03327	0.99451	0.95949	0.92792	0.89954	0.87408	0.85125	0.83079	0.81249	0.79611	0.78147	0.7684	0.75674	0.74635	0.73711	0.72892	0.72167	0.71529	0.70971	0.70484	0.70066	0.69707	0.69405	0.69156	0.68956	0.68801
	1.2948	1.75886	1.7595	1.76103	1.76257	1.76271	1.75972	1.75176	1.73706	1.71432	1.6829	1.64296	1.59542	1.54182	1.48403	1.42404	1.36367	1.30446	1.24755	1.19378	1.14361	1.09729	1.05485	1.01619	0.98114	0.94946	0.92089	0.89516	0.87204	0.85125	0.8326	0.81587	0.80087	0.78742	0.7754	0.76465	0.75507	0.74654	0.73897	0.73227	0.72637	0.72122	0.71674	0.71287	0.70959	0.70684	0.70459	0.7028	0.70144
	1.29865	1.82858	1.82754	1.82426	1.81801	1.80775	1.79227	1.77047	1.74154	1.70518	1.66172	1.61205	1.55752	1.49974	1.44038	1.38101	1.32291	1.2671	1.21429	1.16491	1.11918	1.07714	1.03872	1.00375	0.97203	0.94333	0.91739	0.894	0.87291	0.85393	0.83684	0.82148	0.80768	0.79528	0.78417	0.77423	0.76535	0.75745	0.75042	0.7442	0.73873	0.73395	0.7298	0.72624	0.72322	0.7207	0.71866	0.71706	0.71586
	1.3025	1.85681	1.85424	1.84663	1.83358	1.81458	1.78916	1.75707	1.71835	1.67351	1.62345	1.56939	1.51271	1.45487	1.39717	1.34073	1.28645	1.23494	1.18662	1.14171	1.10025	1.06219	1.02742	0.99574	0.96697	0.94087	0.91726	0.89589	0.87657	0.85914	0.84341	0.82925	0.81647	0.805	0.79468	0.78544	0.77719	0.76982	0.76326	0.75747	0.75237	0.74792	0.74406	0.74077	0.73798	0.73567	0.73381	0.73237	0.73132
	1.30636	1.84581	1.84217	1.83156	1.81396	1.78938	1.758	1.72025	1.67678	1.62853	1.57669	1.52249	1.4672	1.41198	1.35783	1.30556	1.25576	1.20881	1.16494	1.12426	1.08673	1.05226	1.02072	0.99194	0.96574	0.94192	0.92029	0.90067	0.8829	0.86681	0.85225	0.8391	0.82724	0.81655	0.80692	0.79829	0.79056	0.78366	0.77753	0.7721	0.76732	0.76316	0.75956	0.75649	0.7539	0.75177	0.75007	0.74877	0.74785
	1.31021	1.80633	1.80217	1.79015	1.77051	1.74365	1.71018	1.67091	1.62683	1.57906	1.52879	1.4772	1.42535	1.37419	1.32447	1.27679	1.23154	1.18899	1.14928	1.11243	1.0784	1.04709	1.01838	0.99212	0.96813	0.94625	0.92634	0.90823	0.89176	0.87683	0.86328	0.851	0.83992	0.82989	0.82088	0.81276	0.80549	0.79899	0.79322	0.7881	0.78361	0.7797	0.77631	0.77343	0.77102	0.76904	0.76748	0.7663	0.76549
	1.31407	1.75203	1.74782	1.73568	1.716	1.68937	1.6566	1.61867	1.57666	1.53169	1.4849	1.43729	1.3898	1.34319	1.29806	1.25488	1.21393	1.17541	1.13942	1.10596	1.07499	1.04642	1.02014	0.99602	0.97392	0.95372	0.93526	0.91842	0.90308	0.88912	0.87644	0.86492	0.85448	0.84505	0.83653	0.82885	0.82198	0.81583	0.81036	0.80551	0.80126	0.79755	0.79435	0.79163	0.78937	0.78753	0.78607	0.785	0.78427
	1.31792	1.69468	1.69069	1.67923	1.66072	1.6358	1.60532	1.57024	1.53162	1.49053	1.44794	1.40476	1.36179	1.31967	1.27889	1.23984	1.20276	1.16781	1.13507	1.10454	1.07618	1.04995	1.02574	1.00344	0.98295	0.96415	0.94694	0.93118	0.91679	0.90366	0.89169	0.88081	0.87093	0.86198	0.85389	0.84659	0.84004	0.83419	0.82897	0.82435	0.82029	0.81676	0.81372	0.81114	0.809	0.80725	0.80589	0.80489	0.80424
	1.32177	1.64209	1.63845	1.62803	1.61122	1.58864	1.56106	1.5294	1.49458	1.45756	1.41924	1.38037	1.34165	1.30364	1.26678	1.23137	1.19767	1.1658	1.13583	1.10779	1.08168	1.05742	1.03495	1.01419	0.99505	0.97744	0.96126	0.94641	0.9328	0.92037	0.90901	0.89865	0.88925	0.8807	0.87297	0.86598	0.85971	0.85408	0.84908	0.84465	0.84075	0.83737	0.83445	0.83197	0.82992	0.82826	0.82697	0.82604	0.82543
	1.32563	1.59835	1.59512	1.58582	1.57082	1.55066	1.52605	1.49775	1.46661	1.43346	1.39906	1.36409	1.32916	1.29477	1.2613	1.22905	1.19822	1.16896	1.14135	1.11543	1.09118	1.06857	1.04756	1.02809	1.01008	0.99345	0.97813	0.96403	0.95109	0.93923	0.92837	0.91845	0.90942	0.90121	0.89376	0.88703	0.88098	0.87555	0.87072	0.86643	0.86266	0.85938	0.85656	0.85417	0.85219	0.85059	0.84934	0.84845	0.84787
	1.32948	1.56502	1.56216	1.55391	1.54061	1.52271	1.5008	1.47557	1.44773	1.41801	1.38705	1.35549	1.32384	1.29255	1.26198	1.23238	1.20399	1.17694	1.15129	1.12713	1.10443	1.0832	1.06341	1.04499	1.02791	1.01209	0.99748	0.98401	0.9716	0.9602	0.94975	0.94019	0.93146	0.92351	0.9163	0.90977	0.90388	0.89861	0.8939	0.88972	0.88605	0.88285	0.8801	0.87777	0.87582	0.87427	0.87305	0.87218	0.87161
	1.33333	1.54211	1.53957	1.53226	1.52044	1.5045	1.48497	1.4624	1.4374	1.41062	1.38262	1.35395	1.32508	1.2964	1.26827	1.24092	1.21456	1.18933	1.16533	1.14261	1.12121	1.10112	1.08231	1.06477	1.04844	1.03328	1.01925	1.00626	0.99429	0.98325	0.97313	0.96384	0.95535	0.94761	0.94057	0.93419	0.92844	0.92326	0.91865	0.91455	0.91094	0.90779	0.90508	0.90277	0.90086	0.89932	0.89811	0.89723	0.89667
	1.33719	1.52889	1.52662	1.5201	1.50955	1.4953	1.47776	1.45744	1.43486	1.41057	1.38506	1.35882	1.33227	1.30579	1.27968	1.25419	1.22952	1.20581	1.18316	1.16165	1.1413	1.12212	1.10413	1.08729	1.07158	1.05694	1.04335	1.03077	1.01912	1.00838	0.99849	0.98942	0.9811	0.97351	0.96659	0.96032	0.95465	0.94955	0.94498	0.94093	0.93736	0.93423	0.93153	0.92924	0.92732	0.92577	0.92455	0.92366	0.92306
	1.34104	1.52436	1.52232	1.51648	1.50698	1.49412	1.47826	1.45983	1.43927	1.41705	1.39362	1.36941	1.34481	1.32016	1.29574	1.2718	1.24853	1.22607	1.20453	1.18399	1.1645	1.14608	1.12874	1.11245	1.09721	1.08299	1.06975	1.05745	1.04606	1.03554	1.02583	1.01689	1.00869	1.0012	0.99436	0.98814	0.98252	0.97746	0.97291	0.96887	0.9653	0.96217	0.95946	0.95715	0.95521	0.95363	0.95237	0.95145	0.9508
	1.34489	1.52746	1.52562	1.52032	1.51171	1.50002	1.48556	1.46871	1.44982	1.42935	1.40765	1.38515	1.36217	1.33903	1.31602	1.29337	1.27124	1.24982	1.22919	1.20945	1.19065	1.17282	1.15598	1.14014	1.12526	1.11136	1.09837	1.08629	1.07507	1.06468	1.05508	1.04624	1.03811	1.03066	1.02385	1.01765	1.01204	1.00697	1.00242	0.99836	0.99477	0.99161	0.98887	0.98651	0.98453	0.9829	0.98159	0.98059	0.97989
	1.34875	1.53718	1.5355	1.53067	1.52279	1.51208	1.49879	1.48325	1.46579	1.44676	1.42653	1.40545	1.38382	1.36197	1.34013	1.31854	1.29737	1.27679	1.2569	1.2378	1.21955	1.20219	1.18575	1.17023	1.15563	1.14194	1.12913	1.1172	1.10608	1.09577	1.08622	1.07742	1.0693	1.06185	1.05505	1.04883	1.04319	1.03808	1.0335	1.02938	1.02574	1.02252	1.01971	1.0173	1.01525	1.01354	1.01217	1.01109	1.01031
	1.3526	1.55261	1.55106	1.54661	1.53935	1.52946	1.51717	1.50274	1.48646	1.46868	1.44967	1.4298	1.40933	1.38855	1.36769	1.34698	1.32661	1.30671	1.28744	1.26884	1.25103	1.23404	1.21788	1.20261	1.18819	1.17464	1.16195	1.15008	1.13902	1.12872	1.11918	1.11036	1.10222	1.09474	1.08788	1.08162	1.07592	1.07074	1.06608	1.06189	1.05817	1.05488	1.05199	1.04948	1.04734	1.04553	1.04406	1.04289	1.042
	1.35645	1.57289	1.57146	1.56734	1.56061	1.55142	1.53997	1.52649	1.51124	1.49451	1.47657	1.45772	1.43822	1.41835	1.39833	1.37838	1.35867	1.33935	1.32055	1.30237	1.2849	1.26817	1.25223	1.23712	1.22282	1.20935	1.1967	1.18485	1.17378	1.16346	1.15388	1.145	1.1368	1.12925	1.1223	1.11594	1.11014	1.10488	1.10012	1.09583	1.092	1.0886	1.0856	1.08298	1.08073	1.0788	1.07721	1.07591	1.0749
	1.36031	1.59727	1.59595	1.59211	1.58583	1.57726	1.56655	1.55388	1.53952	1.52371	1.50668	1.48872	1.47008	1.451	1.4317	1.41238	1.39322	1.37439	1.35599	1.33815	1.32093	1.3044	1.28861	1.2736	1.25936	1.24591	1.23325	1.22137	1.21025	1.19985	1.19019	1.18122	1.17291	1.16524	1.15818	1.1517	1.14579	1.1404	1.1355	1.13108	1.12713	1.12358	1.12045	1.1177	1.11531	1.11326	1.11153	1.11008	1.10892
	1.36416	1.62506	1.62383	1.62024	1.61437	1.60632	1.59625	1.58433	1.57075	1.55573	1.53953	1.52236	1.50447	1.48608	1.46742	1.44865	1.42998	1.41154	1.39348	1.3759	1.35888	1.3425	1.3268	1.31183	1.2976	1.28413	1.27141	1.25945	1.24824	1.23775	1.22796	1.21886	1.21041	1.2026	1.19539	1.18876	1.18269	1.17714	1.17209	1.16752	1.1634	1.15971	1.15642	1.15352	1.15096	1.14875	1.14685	1.14525	1.14392
	1.36802	1.65558	1.65443	1.65106	1.64555	1.63799	1.62849	1.61722	1.60436	1.59008	1.57461	1.55816	1.54094	1.52318	1.50508	1.48681	1.46856	1.45049	1.4327	1.41533	1.39846	1.38218	1.36654	1.35158	1.33731	1.32378	1.31098	1.2989	1.28756	1.27692	1.26698	1.25772	1.24909	1.24111	1.23373	1.22692	1.22067	1.21493	1.20971	1.20496	1.20066	1.19679	1.19333	1.19023	1.1875	1.18511	1.18303	1.18123	1.17972
	1.37187	1.68817	1.68708	1.68392	1.67874	1.67162	1.66267	1.652	1.63978	1.62618	1.61139	1.59561	1.57902	1.56184	1.54425	1.52645	1.50859	1.49082	1.47329	1.45611	1.43937	1.42316	1.40752	1.39253	1.37821	1.36459	1.35166	1.33946	1.32794	1.31714	1.30701	1.29755	1.28874	1.28055	1.27297	1.26596	1.2595	1.25357	1.24813	1.24317	1.23867	1.2346	1.23093	1.22763	1.22471	1.22211	1.21982	1.21782	1.2161
	1.37572	1.72216	1.72114	1.71818	1.71331	1.7066	1.69814	1.68805	1.67644	1.66348	1.64934	1.63418	1.6182	1.60157	1.58448	1.56711	1.54961	1.53215	1.51485	1.49783	1.48119	1.46503	1.4494	1.43437	1.41996	1.40622	1.39316	1.38078	1.36909	1.35809	1.34776	1.33808	1.32905	1.32063	1.31282	1.30558	1.29889	1.29273	1.28707	1.28189	1.27717	1.27286	1.26896	1.26545	1.26229	1.25947	1.25696	1.25474	1.25279
	1.37958	1.75692	1.75596	1.75317	1.7486	1.74228	1.7343	1.72474	1.71374	1.7014	1.68788	1.67333	1.65793	1.64184	1.62525	1.6083	1.59117	1.574	1.55692	1.54006	1.52352	1.5074	1.49176	1.47667	1.46217	1.4483	1.43507	1.42252	1.41063	1.39941	1.38885	1.37894	1.36967	1.36102	1.35295	1.34546	1.33852	1.33211	1.3262	1.32077	1.31579	1.31125	1.3071	1.30335	1.29995	1.29688	1.29412	1.29166	1.28946
	1.38343	1.79174	1.79084	1.78824	1.78394	1.778	1.77049	1.76146	1.75103	1.7393	1.7264	1.71246	1.69764	1.6821	1.66599	1.64947	1.63272	1.61584	1.59899	1.5823	1.56587	1.54978	1.53413	1.51899	1.50439	1.49039	1.477	1.46425	1.45215	1.4407	1.4299	1.41974	1.4102	1.40129	1.39295	1.3852	1.37798	1.3713	1.36512	1.35942	1.35418	1.34937	1.34496	1.34094	1.33727	1.33394	1.33093	1.3282	1.32573
	1.38728	1.82595	1.82512	1.82268	1.81867	1.8131	1.80603	1.79754	1.78768	1.77655	1.76426	1.75093	1.73671	1.72171	1.70612	1.69006	1.67367	1.65712	1.64052	1.62402	1.6077	1.59168	1.57602	1.56082	1.54613	1.53199	1.51844	1.50549	1.49317	1.48149	1.47044	1.46	1.4502	1.441	1.43239	1.42434	1.41684	1.40988	1.40341	1.39743	1.39189	1.3868	1.38211	1.37781	1.37386	1.37025	1.36696	1.36394	1.3612
	1.39114	1.85886	1.85808	1.85581	1.85207	1.84687	1.84026	1.83228	1.82299	1.81247	1.8008	1.78811	1.77449	1.76008	1.745	1.72941	1.71345	1.69724	1.68092	1.66461	1.64843	1.63249	1.61686	1.60162	1.58685	1.57259	1.55886	1.54573	1.53318	1.52126	1.50994	1.49925	1.48915	1.47966	1.47075	1.46241	1.45462	1.44734	1.44058	1.43428	1.42846	1.42307	1.41808	1.41347	1.40923	1.40533	1.40172	1.39842	1.39538
	1.39499	1.88975	1.88903	1.88693	1.88346	1.87863	1.87247	1.86502	1.8563	1.8464	1.83537	1.82331	1.81033	1.79651	1.782	1.76691	1.75139	1.73556	1.71956	1.7035	1.68749	1.67165	1.65606	1.64081	1.62597	1.61159	1.59772	1.5844	1.57164	1.55948	1.5479	1.53693	1.52655	1.51676	1.50754	1.49889	1.49078	1.4832	1.47611	1.46951	1.46336	1.45765	1.45236	1.44744	1.44288	1.43867	1.43476	1.43115	1.42778
	1.39884	1.91796	1.9173	1.91537	1.91216	1.9077	1.902	1.89506	1.88694	1.87766	1.86729	1.85589	1.84355	1.83037	1.81646	1.80191	1.78688	1.77147	1.75582	1.74004	1.72424	1.70854	1.69303	1.6778	1.66292	1.64845	1.63444	1.62094	1.60798	1.59558	1.58375	1.57251	1.56184	1.55174	1.54222	1.53325	1.52482	1.51691	1.50949	1.50257	1.4961	1.49006	1.48443	1.47919	1.47431	1.46977	1.46554	1.4616	1.45792
	1.4027	1.94283	1.94222	1.94045	1.93753	1.93343	1.92818	1.92178	1.91425	1.9056	1.8959	1.88519	1.87353	1.86101	1.84772	1.83377	1.81927	1.80434	1.78908	1.77362	1.75808	1.74258	1.72718	1.712	1.69711	1.68258	1.66846	1.65481	1.64167	1.62904	1.61696	1.60544	1.59448	1.58409	1.57425	1.56496	1.5562	1.54796	1.54022	1.53294	1.52614	1.51976	1.5138	1.50822	1.503	1.49813	1.49356	1.48929	1.48528
	1.40655	1.96376	1.9632	1.9616	1.95894	1.95521	1.95042	1.94455	1.93761	1.92962	1.92062	1.91061	1.89965	1.88784	1.87522	1.8619	1.84797	1.83356	1.81875	1.80368	1.78845	1.77317	1.75794	1.74285	1.72799	1.71343	1.69924	1.68546	1.67214	1.65932	1.64701	1.63523	1.62399	1.61329	1.60314	1.59353	1.58444	1.57586	1.56777	1.56016	1.55301	1.54628	1.53998	1.53405	1.5285	1.52328	1.51837	1.51376	1.50941
	1.4104	1.98019	1.97971	1.97826	1.97587	1.97251	1.96816	1.96284	1.95651	1.94918	1.94087	1.9316	1.92138	1.9103	1.89839	1.88574	1.87245	1.8586	1.8443	1.82966	1.8148	1.7998	1.78479	1.76985	1.75507	1.74053	1.72629	1.71242	1.69896	1.68594	1.67342	1.66139	1.64989	1.6389	1.62845	1.61851	1.60909	1.60018	1.59175	1.58379	1.57629	1.56921	1.56255	1.55627	1.55037	1.54479	1.53954	1.53457	1.52988
	1.41426	1.9917	1.99126	1.98998	1.98785	1.98486	1.98097	1.97618	1.97047	1.96382	1.95622	1.94769	1.93824	1.92793	1.91676	1.90484	1.89223	1.87901	1.86528	1.85114	1.83669	1.82205	1.80731	1.79257	1.77791	1.76343	1.74919	1.73527	1.7217	1.70854	1.69582	1.68357	1.67181	1.66055	1.6498	1.63955	1.6298	1.62055	1.61177	1.60347	1.59561	1.58818	1.58117	1.57453	1.56826	1.56233	1.55673	1.55141	1.54636
	1.41811	1.99796	1.99749	1.99637	1.9946	1.99194	1.98849	1.98423	1.97913	1.97316	1.96629	1.95853	1.94987	1.94036	1.92999	1.91883	1.90695	1.89441	1.8813	1.86771	1.85376	1.83953	1.82513	1.81065	1.79618	1.78182	1.76763	1.75369	1.74005	1.72678	1.71391	1.70146	1.68947	1.67795	1.66692	1.65637	1.6463	1.63671	1.6276	1.61894	1.61074	1.60295	1.59557	1.58857	1.58195	1.57566	1.56969	1.56402	1.55861
	1.42197	1.9986	1.99826	1.99732	1.99567	1.99339	1.99046	1.98675	1.98226	1.97696	1.97084	1.96385	1.95601	1.94731	1.93778	1.92743	1.91633	1.90453	1.89211	1.87915	1.86575	1.852	1.83801	1.82385	1.80963	1.79545	1.78137	1.76747	1.75383	1.74047	1.72748	1.71487	1.70267	1.69091	1.67962	1.66878	1.65842	1.64851	1.63906	1.63007	1.62151	1.61337	1.60563	1.59828	1.59128	1.58464	1.57831	1.57227	1.5665
	1.42582	1.99367	1.99336	1.99259	1.99127	1.98929	1.98677	1.98358	1.97971	1.9751	1.96972	1.96354	1.95653	1.94868	1.93999	1.9305	1.92023	1.90922	1.89754	1.88529	1.87251	1.85932	1.84579	1.83204	1.81815	1.80421	1.7903	1.77651	1.7629	1.74952	1.73645	1.72371	1.71135	1.6994	1.68786	1.67676	1.6661	1.6559	1.64613	1.6368	1.6279	1.61941	1.61131	1.60359	1.59625	1.58924	1.58255	1.57614	1.57002
	1.42967	1.98307	1.98285	1.98219	1.9811	1.97952	1.97743	1.97477	1.9715	1.96757	1.96295	1.95755	1.95138	1.94441	1.93661	1.92801	1.91861	1.90845	1.89758	1.88608	1.874	1.86144	1.84846	1.83519	1.82169	1.80807	1.79441	1.78078	1.76726	1.75394	1.74084	1.72802	1.71554	1.70341	1.69167	1.68034	1.66942	1.65893	1.64886	1.63921	1.62997	1.62115	1.6127	1.60463	1.59693	1.58955	1.5825	1.57574	1.56926
	1.43353	1.967	1.96684	1.96633	1.96547	1.96424	1.96257	1.96043	1.95776	1.9545	1.95061	1.94603	1.94071	1.93462	1.92772	1.92003	1.91155	1.90229	1.89229	1.8816	1.87029	1.85842	1.84608	1.83336	1.82035	1.80711	1.79377	1.78039	1.76705	1.75381	1.74075	1.72791	1.71536	1.70311	1.69121	1.67967	1.66852	1.65777	1.64742	1.63747	1.62792	1.61876	1.60998	1.60157	1.59351	1.58578	1.57837	1.57126	1.56442
	1.43738	1.94573	1.94561	1.94525	1.94462	1.9437	1.94246	1.94081	1.93872	1.93613	1.93296	1.92918	1.9247	1.91951	1.91354	1.90679	1.89925	1.89092	1.88183	1.87202	1.86153	1.85044	1.83881	1.82672	1.81426	1.80152	1.78856	1.7755	1.7624	1.74934	1.73639	1.7236	1.71102	1.6987	1.68668	1.67499	1.66365	1.65266	1.64206	1.63183	1.62199	1.61252	1.60342	1.59468	1.58627	1.57821	1.57044	1.56297	1.55579
	1.44123	1.91961	1.91954	1.91932	1.91891	1.9183	1.91745	1.91628	1.91476	1.9128	1.91035	1.90734	1.90371	1.89939	1.89435	1.88856	1.88199	1.87462	1.86648	1.8576	1.848	1.83774	1.82689	1.81551	1.80368	1.7915	1.77904	1.76637	1.7536	1.74079	1.72801	1.71532	1.70279	1.69046	1.67838	1.66658	1.65509	1.64392	1.6331	1.62263	1.61252	1.60276	1.59336	1.58429	1.57556	1.56716	1.55906	1.55126	1.54373
	1.44509	1.88912	1.88909	1.88898	1.88879	1.88848	1.88799	1.88729	1.88629	1.88495	1.88319	1.88094	1.87812	1.87468	1.87056	1.86572	1.86012	1.85374	1.84658	1.83867	1.83	1.82063	1.81063	1.80003	1.78892	1.77738	1.76547	1.7533	1.74093	1.72845	1.71592	1.70342	1.69101	1.67874	1.66665	1.6548	1.6432	1.63189	1.62089	1.61021	1.59987	1.58984	1.58016	1.57081	1.56177	1.55306	1.54463	1.53649	1.52863
	1.44894	1.85478	1.85479	1.8548	1.8548	1.85476	1.85462	1.85434	1.85386	1.85309	1.85199	1.85046	1.84844	1.84584	1.84262	1.83872	1.8341	1.82871	1.82255	1.81562	1.80792	1.7995	1.79039	1.78064	1.77031	1.75948	1.74822	1.73661	1.72473	1.71266	1.70047	1.68822	1.676	1.66385	1.65182	1.63998	1.62834	1.61694	1.60581	1.59496	1.58441	1.57417	1.56424	1.55462	1.5453	1.53628	1.52756	1.51911	1.51092
	1.45279	1.81718	1.81722	1.81734	1.81752	1.81773	1.81792	1.81803	1.81801	1.81779	1.8173	1.81645	1.81518	1.8134	1.81105	1.80806	1.80439	1.79999	1.79484	1.78891	1.78221	1.77475	1.76657	1.75772	1.74824	1.73819	1.72764	1.71667	1.70536	1.69377	1.68199	1.67009	1.65812	1.64617	1.63428	1.62251	1.61088	1.59945	1.58823	1.57728	1.56657	1.55614	1.546	1.53614	1.52657	1.51728	1.50827	1.49953	1.49104
	1.45665	1.77693	1.77701	1.77723	1.77756	1.77799	1.77847	1.77894	1.77935	1.77963	1.77971	1.7795	1.77893	1.77792	1.77639	1.77429	1.77154	1.7681	1.76392	1.75899	1.75329	1.74683	1.73962	1.73169	1.7231	1.71389	1.70411	1.69386	1.68317	1.67215	1.66085	1.64936	1.63775	1.62606	1.61437	1.60273	1.59119	1.57979	1.56854	1.55752	1.54671	1.53613	1.52582	1.51576	1.50597	1.49644	1.48717	1.47816	1.4694
	1.4605	1.73464	1.73474	1.73504	1.73552	1.73616	1.73689	1.73768	1.73848	1.73921	1.7398	1.74018	1.74026	1.73996	1.73921	1.73794	1.73607	1.73354	1.73033	1.72638	1.72167	1.7162	1.70997	1.70299	1.69533	1.68698	1.67804	1.66854	1.65855	1.64816	1.63743	1.62642	1.61521	1.60386	1.59245	1.58101	1.56961	1.5583	1.5471	1.53605	1.52519	1.51452	1.50408	1.49386	1.48388	1.47415	1.46465	1.4554	1.44638
	1.46435	1.6909	1.69103	1.69141	1.69201	1.6928	1.69377	1.69485	1.69599	1.69711	1.69817	1.69907	1.69974	1.70009	1.70006	1.69956	1.69852	1.69687	1.69457	1.69156	1.68782	1.68332	1.67806	1.67205	1.66531	1.65788	1.64979	1.6411	1.63187	1.62216	1.61203	1.60158	1.59085	1.57991	1.56883	1.55767	1.54648	1.53531	1.52421	1.51321	1.50234	1.49163	1.4811	1.47077	1.46065	1.45074	1.44106	1.43159	1.42235
	1.46821	1.64627	1.64642	1.64686	1.64757	1.64851	1.64967	1.65099	1.65243	1.65391	1.65537	1.65673	1.65793	1.65887	1.65949	1.65969	1.65941	1.65858	1.65713	1.65503	1.6522	1.64865	1.64434	1.63929	1.63349	1.62697	1.61976	1.6119	1.60346	1.59447	1.58502	1.57517	1.56497	1.5545	1.54383	1.533	1.52208	1.51113	1.50018	1.48928	1.47846	1.46776	1.4572	1.4468	1.43658	1.42654	1.4167	1.40706	1.39763
	1.47206	1.60126	1.60144	1.60193	1.60272	1.6038	1.60511	1.60664	1.60833	1.61011	1.61191	1.61369	1.61534	1.6168	1.61799	1.61884	1.61925	1.61917	1.61852	1.61724	1.6153	1.61264	1.60926	1.60513	1.60024	1.59463	1.58831	1.58131	1.57367	1.56545	1.55671	1.5475	1.53789	1.52794	1.51773	1.50729	1.4967	1.48602	1.47528	1.46453	1.45383	1.44318	1.43264	1.42222	1.41193	1.40181	1.39186	1.38209	1.37249
	1.47592	1.55635	1.55654	1.55707	1.55793	1.55911	1.56056	1.56226	1.56415	1.56618	1.56828	1.5704	1.57245	1.57436	1.57606	1.57747	1.5785	1.57908	1.57917	1.57867	1.57753	1.57572	1.5732	1.56996	1.56597	1.56125	1.55579	1.54964	1.54283	1.53539	1.52738	1.51886	1.50988	1.50049	1.49078	1.4808	1.47059	1.46022	1.44975	1.43922	1.42867	1.41814	1.40765	1.39725	1.38697	1.3768	1.36677	1.35689	1.34717
	1.47977	1.51192	1.51212	1.51269	1.51361	1.51486	1.51642	1.51825	1.52031	1.52253	1.52489	1.52729	1.52967	1.53197	1.5341	1.53599	1.53758	1.53876	1.53948	1.53968	1.5393	1.53828	1.53657	1.53416	1.53103	1.52715	1.52256	1.51725	1.51125	1.5046	1.49734	1.48951	1.48119	1.4724	1.46324	1.45374	1.44396	1.43396	1.4238	1.41353	1.40318	1.39282	1.38245	1.37212	1.36186	1.35169	1.34163	1.33169	1.32188
	1.48362	1.46833	1.46853	1.46912	1.47008	1.47138	1.47303	1.47497	1.47715	1.47954	1.48208	1.48472	1.48737	1.48999	1.49249	1.4948	1.49685	1.49856	1.49986	1.50069	1.50097	1.50065	1.49971	1.49808	1.49574	1.49268	1.4889	1.48441	1.47921	1.47334	1.46682	1.45971	1.45206	1.4439	1.43531	1.42632	1.41702	1.40744	1.39764	1.38767	1.37758	1.3674	1.3572	1.34699	1.3368	1.32666	1.31661	1.30665	1.2968
	1.48748	1.42583	1.42604	1.42663	1.42763	1.42899	1.43068	1.43269	1.43497	1.43747	1.44017	1.44299	1.44587	1.44874	1.45154	1.45421	1.45665	1.45881	1.46061	1.46198	1.46287	1.4632	1.46292	1.46201	1.46041	1.45812	1.45512	1.4514	1.44698	1.44187	1.43609	1.42969	1.42271	1.4152	1.4072	1.39876	1.38995	1.38081	1.37141	1.36178	1.35198	1.34206	1.33205	1.32199	1.31192	1.30187	1.29186	1.28191	1.27205
	1.49133	1.38465	1.38486	1.38548	1.38648	1.38786	1.38959	1.39166	1.394	1.3966	1.39941	1.40235	1.4054	1.40848	1.41153	1.41448	1.41726	1.41979	1.42202	1.42388	1.42527	1.42617	1.42651	1.42624	1.42533	1.42374	1.42146	1.41848	1.41479	1.41041	1.40536	1.39966	1.39336	1.38648	1.37909	1.37121	1.36292	1.35425	1.34527	1.33602	1.32655	1.3169	1.30713	1.29727	1.28735	1.27741	1.26749	1.25759	1.24775
	1.49518	1.34497	1.34519	1.34581	1.34681	1.34821	1.34996	1.35204	1.35444	1.35709	1.35997	1.36302	1.36619	1.36942	1.37267	1.37584	1.37889	1.38174	1.38432	1.38658	1.38843	1.38982	1.3907	1.39102	1.39072	1.38978	1.38817	1.38587	1.38287	1.37919	1.37483	1.36981	1.36417	1.35793	1.35114	1.34383	1.33607	1.32789	1.31936	1.3105	1.30139	1.29206	1.28256	1.27292	1.26319	1.25342	1.2436	1.23379	1.22401
	1.49904	1.30691	1.30713	1.30774	1.30875	1.31014	1.31191	1.314	1.3164	1.3191	1.32201	1.32513	1.32839	1.33173	1.33511	1.33847	1.34173	1.34483	1.34771	1.3503	1.35254	1.35436	1.35571	1.35653	1.35679	1.35642	1.35542	1.35375	1.35141	1.34839	1.34468	1.34032	1.33532	1.3297	1.3235	1.31676	1.30954	1.30186	1.29379	1.28536	1.27663	1.26763	1.25842	1.24904	1.23954	1.22994	1.22027	1.21058	1.20088
	1.50289	1.27056	1.27077	1.27138	1.27238	1.27377	1.27552	1.27761	1.28001	1.28271	1.28564	1.2888	1.29211	1.29553	1.299	1.30248	1.3059	1.30921	1.31233	1.31519	1.31775	1.31994	1.3217	1.32296	1.3237	1.32386	1.32341	1.32232	1.32057	1.31816	1.31507	1.31133	1.30694	1.30192	1.29632	1.29014	1.28345	1.27628	1.26867	1.26067	1.25233	1.2437	1.23481	1.22572	1.21646	1.20705	1.19757	1.18802	1.17843
	1.50674	1.23595	1.23616	1.23676	1.23775	1.23913	1.24086	1.24293	1.24531	1.24799	1.25094	1.25409	1.25743	1.26088	1.26443	1.268	1.27153	1.27499	1.2783	1.28139	1.28421	1.2867	1.2888	1.29045	1.29161	1.29223	1.29227	1.2917	1.2905	1.28865	1.28614	1.28297	1.27917	1.27473	1.26968	1.26405	1.25789	1.25121	1.24408	1.23653	1.2286	1.22034	1.21178	1.20299	1.194	1.18483	1.17554	1.16616	1.15672
	1.5106	1.20312	1.20332	1.20391	1.20489	1.20624	1.20794	1.20998	1.21234	1.215	1.21792	1.22106	1.22439	1.22786	1.23145	1.23507	1.23868	1.24225	1.2457	1.24896	1.25199	1.25473	1.25712	1.25909	1.26063	1.26164	1.26212	1.26201	1.2613	1.25997	1.25799	1.25537	1.2521	1.24822	1.2437	1.23862	1.23297	1.22678	1.22012	1.21301	1.20549	1.19761	1.1894	1.18093	1.17222	1.16331	1.15424	1.14505	1.13576
	1.51445	1.17205	1.17225	1.17283	1.17379	1.1751	1.17678	1.17878	1.18111	1.18373	1.18661	1.18972	1.19303	1.1965	1.20008	1.20373	1.20739	1.21102	1.21457	1.21797	1.22117	1.22411	1.22673	1.22899	1.23082	1.23219	1.23305	1.23335	1.23309	1.23222	1.23072	1.2286	1.22585	1.22247	1.21848	1.21389	1.20874	1.20304	1.19684	1.19016	1.18306	1.17557	1.16773	1.15957	1.15116	1.14252	1.13369	1.1247	1.11559
	1.5183	1.14273	1.14293	1.14349	1.14443	1.14572	1.14735	1.14932	1.15159	1.15417	1.157	1.16007	1.16334	1.16679	1.17034	1.174	1.17769	1.18135	1.18496	1.18846	1.19177	1.19488	1.19769	1.20018	1.20227	1.20394	1.20512	1.20579	1.20591	1.20547	1.20442	1.20276	1.20048	1.19757	1.19406	1.18996	1.18529	1.18005	1.17429	1.16805	1.16136	1.15425	1.14677	1.13896	1.13085	1.12248	1.1139	1.10515	1.09624
	1.52216	1.11512	1.11531	1.11587	1.11678	1.11803	1.11963	1.12154	1.12377	1.12628	1.12906	1.13208	1.1353	1.1387	1.14223	1.14586	1.14955	1.15323	1.15688	1.16043	1.16385	1.16706	1.17003	1.17269	1.17501	1.17692	1.1784	1.17939	1.17986	1.17978	1.17912	1.17787	1.17603	1.17357	1.17052	1.16687	1.16264	1.15786	1.15254	1.14672	1.14043	1.13371	1.12659	1.11911	1.11131	1.10324	1.09492	1.0864	1.0777
	1.52601	1.08919	1.08937	1.0899	1.09078	1.092	1.09356	1.09543	1.0976	1.10005	1.10277	1.10573	1.10889	1.11223	1.11572	1.11931	1.12297	1.12665	1.1303	1.13389	1.13737	1.14067	1.14375	1.14656	1.14905	1.15118	1.15289	1.15416	1.15493	1.15519	1.15489	1.15402	1.15257	1.15053	1.14789	1.14467	1.14087	1.13651	1.13161	1.12619	1.12031	1.11396	1.1072	1.10006	1.09258	1.08479	1.07674	1.06846	1.05999
	1.52987	1.06486	1.06503	1.06556	1.06641	1.06759	1.0691	1.07091	1.07303	1.07542	1.07807	1.08095	1.08405	1.08732	1.09076	1.0943	1.09791	1.10157	1.10522	1.10883	1.11233	1.11569	1.11886	1.12178	1.12442	1.12672	1.12864	1.13013	1.13118	1.13171	1.13173	1.13121	1.13012	1.12845	1.12621	1.12338	1.11998	1.11603	1.11153	1.10651	1.10099	1.09503	1.08861	1.08181	1.07464	1.06716	1.05938	1.05135	1.04311
	1.53372	1.04208	1.04225	1.04274	1.04358	1.04472	1.04618	1.04795	1.05	1.05233	1.05491	1.05772	1.06074	1.06395	1.06731	1.07079	1.07436	1.07798	1.08161	1.0852	1.08872	1.09211	1.09534	1.09835	1.1011	1.10354	1.10563	1.10732	1.10859	1.10938	1.10969	1.10946	1.10869	1.10738	1.10548	1.10304	1.10001	1.09643	1.09232	1.08767	1.08253	1.07691	1.07086	1.06438	1.05753	1.05033	1.04284	1.03505	1.02704
	1.53757	1.02078	1.02095	1.02142	1.02223	1.02334	1.02476	1.02647	1.02846	1.03072	1.03322	1.03596	1.03891	1.04204	1.04533	1.04875	1.05226	1.05582	1.05941	1.06298	1.06649	1.0699	1.07317	1.07624	1.07907	1.08162	1.08385	1.08572	1.08718	1.08819	1.08874	1.08879	1.08832	1.08731	1.08574	1.08363	1.08096	1.07774	1.07399	1.0697	1.06491	1.05963	1.05391	1.04776	1.04122	1.03433	1.0271	1.01958	1.01181
	1.54143	1.0009	1.00106	1.00153	1.0023	1.00338	1.00475	1.0064	1.00834	1.01053	1.01297	1.01563	1.0185	1.02154	1.02476	1.0281	1.03154	1.03505	1.03859	1.04213	1.04562	1.04902	1.05231	1.05542	1.05832	1.06095	1.06329	1.0653	1.06692	1.06813	1.06889	1.06919	1.06897	1.06825	1.06699	1.06518	1.06284	1.05996	1.05653	1.05258	1.04813	1.0432	1.0378	1.03197	1.02573	1.01912	1.01217	1.00491	0.99738
	1.54528	0.98238	0.98253	0.98298	0.98373	0.98477	0.98611	0.9877	0.98958	0.99169	0.99406	0.99665	0.99943	1.0024	1.00554	1.0088	1.01217	1.01561	1.01911	1.02259	1.02606	1.02945	1.03272	1.03585	1.03879	1.0415	1.04394	1.04605	1.04781	1.04919	1.05014	1.05065	1.05067	1.05019	1.0492	1.0477	1.04565	1.04308	1.03998	1.03635	1.03222	1.02761	1.02252	1.01699	1.01105	1.00472	0.99804	0.99104	0.98375
	1.54913	0.96513	0.96528	0.96573	0.96645	0.96746	0.96874	0.97029	0.9721	0.97416	0.97645	0.97896	0.98167	0.98456	0.9876	0.99079	0.99409	0.99746	1.00088	1.00432	1.00775	1.0111	1.01437	1.01751	1.02048	1.02323	1.02573	1.02794	1.02982	1.03134	1.03245	1.03314	1.03338	1.03314	1.0324	1.03115	1.02938	1.02709	1.02429	1.02097	1.01714	1.01283	1.00804	1.00281	0.99717	0.99112	0.9847	0.97795	0.9709
	1.55299	0.94912	0.94927	0.94968	0.95039	0.95137	0.95261	0.95411	0.95585	0.95784	0.96007	0.9625	0.96513	0.96794	0.97091	0.97401	0.97723	0.98053	0.98389	0.98727	0.99064	0.99397	0.99721	1.00035	1.00332	1.00611	1.00867	1.01094	1.01292	1.01456	1.01582	1.01667	1.01709	1.01705	1.01654	1.01553	1.01402	1.012	1.00947	1.00643	1.0029	0.99887	0.99438	0.98944	0.98407	0.97829	0.97214	0.96564	0.95882
	1.55684	0.93426	0.9344	0.93481	0.93549	0.93643	0.93763	0.93908	0.94077	0.9427	0.94486	0.94721	0.94976	0.95249	0.95538	0.95841	0.96155	0.96478	0.96806	0.97138	0.97469	0.97798	0.98119	0.98431	0.98729	0.99009	0.99268	0.99503	0.99708	0.99882	1.0002	1.0012	1.00178	1.00193	1.00162	1.00083	0.99956	0.99778	0.99551	0.99274	0.98948	0.98573	0.98152	0.97684	0.97174	0.96622	0.96032	0.95407	0.94749
	1.56069	0.9205	0.92063	0.92104	0.92169	0.9226	0.92376	0.92516	0.9268	0.92867	0.93075	0.93304	0.93552	0.93817	0.94098	0.94392	0.94698	0.95013	0.95334	0.9566	0.95985	0.96309	0.96628	0.96936	0.97234	0.97514	0.97777	0.98014	0.98226	0.98408	0.98556	0.98669	0.98742	0.98773	0.98761	0.98702	0.98595	0.98441	0.98239	0.97987	0.97686	0.97337	0.96942	0.96501	0.96017	0.95491	0.94926	0.94324	0.93689
	1.56455	0.90778	0.90791	0.90829	0.90893	0.90981	0.91093	0.91229	0.91388	0.91569	0.91771	0.91992	0.92232	0.92491	0.92763	0.93049	0.93348	0.93655	0.93969	0.94287	0.94607	0.94926	0.9524	0.95546	0.95841	0.96122	0.96385	0.96626	0.96844	0.97032	0.9719	0.97313	0.97398	0.97444	0.97448	0.97407	0.97321	0.97188	0.97008	0.96779	0.96503	0.96179	0.95808	0.95393	0.94933	0.94432	0.93892	0.93314	0.92701
	1.5684	0.89605	0.89617	0.89654	0.89715	0.89801	0.89909	0.9004	0.90194	0.9037	0.90565	0.9078	0.91013	0.91264	0.91529	0.91807	0.92098	0.92397	0.92704	0.93016	0.93329	0.93642	0.93952	0.94254	0.94547	0.94827	0.9509	0.95335	0.95555	0.9575	0.95915	0.96047	0.96144	0.96203	0.96221	0.96198	0.9613	0.96017	0.95857	0.9565	0.95396	0.95096	0.94749	0.94358	0.93922	0.93445	0.92927	0.92372	0.91782
	1.57225	0.88524	0.88536	0.88572	0.88631	0.88714	0.88819	0.88946	0.89095	0.89264	0.89454	0.89663	0.89889	0.90132	0.9039	0.90661	0.90943	0.91236	0.91535	0.91839	0.92147	0.92454	0.92759	0.93058	0.93348	0.93626	0.9389	0.94135	0.94358	0.94557	0.94729	0.94869	0.94975	0.95047	0.95079	0.9507	0.95019	0.94923	0.94783	0.94597	0.94364	0.94085	0.93762	0.93393	0.92981	0.92527	0.92031	0.91499	0.9093
	1.57611	0.87532	0.87544	0.87577	0.87636	0.87715	0.87817	0.8794	0.88084	0.88249	0.88433	0.88635	0.88854	0.8909	0.89341	0.89605	0.8988	0.90164	0.90457	0.90755	0.91056	0.91358	0.91656	0.91952	0.92239	0.92515	0.92777	0.93023	0.93249	0.93451	0.93628	0.93775	0.9389	0.93972	0.94016	0.94021	0.93984	0.93906	0.93783	0.93616	0.93404	0.93146	0.92843	0.92497	0.92106	0.91674	0.91202	0.9069	0.90143
	1.57996	0.86622	0.86633	0.86667	0.86723	0.868	0.86899	0.87018	0.87158	0.87318	0.87496	0.87692	0.87906	0.88134	0.88378	0.88635	0.88903	0.8918	0.89466	0.89756	0.90051	0.90347	0.90641	0.90931	0.91214	0.91489	0.9175	0.91995	0.92223	0.92427	0.92608	0.92762	0.92885	0.92975	0.9303	0.93047	0.93025	0.92962	0.92856	0.92706	0.92513	0.92275	0.91993	0.91667	0.91298	0.90887	0.90436	0.89946	0.89418
	1.58382	0.85792	0.85803	0.85835	0.8589	0.85965	0.8606	0.86176	0.86311	0.86465	0.86639	0.86829	0.87037	0.87259	0.87496	0.87745	0.88007	0.88277	0.88556	0.8884	0.89128	0.89418	0.89708	0.89992	0.90273	0.90543	0.90803	0.91048	0.91276	0.91484	0.91668	0.91826	0.91955	0.92054	0.92119	0.92147	0.92138	0.92088	0.91998	0.91865	0.9169	0.91471	0.91208	0.90902	0.90553	0.90163	0.89731	0.89261	0.88755
	1.58767	0.85036	0.85047	0.85079	0.8513	0.85203	0.85296	0.85408	0.85539	0.8569	0.85858	0.86043	0.86244	0.8646	0.86691	0.86934	0.87188	0.87452	0.87723	0.88001	0.88283	0.88567	0.88851	0.89132	0.89408	0.89676	0.89933	0.90178	0.90406	0.90614	0.90801	0.90964	0.91099	0.91205	0.91279	0.91318	0.91319	0.91284	0.91208	0.91091	0.90931	0.9073	0.90486	0.90198	0.89869	0.89498	0.89087	0.88636	0.88148
	1.59152	0.84351	0.84361	0.84392	0.84443	0.84513	0.84603	0.84712	0.8484	0.84985	0.85149	0.85328	0.85524	0.85734	0.85958	0.86195	0.86443	0.867	0.86966	0.87237	0.87512	0.8779	0.88069	0.88345	0.88617	0.88882	0.89137	0.89379	0.89607	0.89817	0.90007	0.90173	0.90314	0.90426	0.90507	0.90555	0.90568	0.90544	0.90482	0.90378	0.90235	0.9005	0.89823	0.89555	0.89243	0.88891	0.88499	0.88068	0.876
	1.59538	0.83732	0.83743	0.83773	0.83822	0.8389	0.83978	0.84083	0.84207	0.84348	0.84508	0.84682	0.84873	0.85077	0.85295	0.85525	0.85767	0.86018	0.86277	0.86542	0.86812	0.87084	0.87358	0.87629	0.87897	0.88158	0.8841	0.88652	0.88879	0.8909	0.8928	0.8945	0.89595	0.89713	0.89801	0.89857	0.8988	0.89868	0.89817	0.89728	0.89599	0.8943	0.8922	0.88967	0.88674	0.8834	0.87966	0.87554	0.87103
	1.59923	0.83178	0.83187	0.83216	0.83264	0.83331	0.83416	0.83519	0.83639	0.83776	0.83931	0.84101	0.84285	0.84485	0.84698	0.84922	0.85158	0.85402	0.85655	0.85914	0.86178	0.86445	0.86713	0.8698	0.87243	0.87501	0.87751	0.8799	0.88217	0.88427	0.8862	0.88791	0.8894	0.89062	0.89157	0.89221	0.89253	0.8925	0.89212	0.89136	0.89021	0.88866	0.88671	0.88436	0.8816	0.87844	0.87488	0.87093	0.8666
	1.60308	0.82683	0.82693	0.8272	0.82767	0.82832	0.82914	0.83014	0.83131	0.83265	0.83415	0.83581	0.83761	0.83955	0.84162	0.8438	0.8461	0.84849	0.85096	0.85349	0.85607	0.85869	0.86132	0.86393	0.86654	0.86907	0.87154	0.87392	0.87616	0.87827	0.88021	0.88194	0.88346	0.88473	0.88574	0.88645	0.88685	0.88691	0.88663	0.88599	0.88498	0.88357	0.88177	0.87957	0.87697	0.87397	0.87058	0.86681	0.86267
	1.60694	0.82245	0.82255	0.82282	0.82327	0.8239	0.8247	0.82567	0.82682	0.82811	0.82957	0.83118	0.83294	0.83483	0.83685	0.83898	0.84122	0.84354	0.84596	0.84844	0.85097	0.85353	0.85611	0.85869	0.86124	0.86374	0.86618	0.86853	0.87076	0.87287	0.87481	0.87656	0.8781	0.87942	0.88047	0.88125	0.88172	0.88188	0.8817	0.88116	0.88027	0.879	0.87733	0.87529	0.87284	0.87	0.86678	0.86317	0.8592
	1.61079	0.81862	0.81871	0.81897	0.81941	0.82002	0.82081	0.82175	0.82286	0.82413	0.82554	0.82711	0.82883	0.83067	0.83264	0.83471	0.8369	0.83917	0.84153	0.84396	0.84643	0.84895	0.85147	0.854	0.85651	0.85897	0.86138	0.86372	0.86594	0.86803	0.86997	0.87174	0.8733	0.87465	0.87575	0.87658	0.87713	0.87737	0.87728	0.87685	0.87607	0.87492	0.87339	0.87149	0.86919	0.86651	0.86345	0.86	0.85619
	1.61464	0.8153	0.81538	0.81565	0.81607	0.81666	0.81743	0.81834	0.81943	0.82066	0.82204	0.82357	0.82524	0.82704	0.82895	0.83099	0.83311	0.83534	0.83764	0.84001	0.84243	0.8449	0.84737	0.84986	0.85233	0.85476	0.85714	0.85944	0.86165	0.86373	0.86567	0.86745	0.86903	0.87041	0.87155	0.87244	0.87305	0.87336	0.87336	0.87303	0.87235	0.87132	0.86992	0.86814	0.866	0.86347	0.86056	0.85727	0.85362
	1.6185	0.81246	0.81255	0.8128	0.81322	0.81379	0.81453	0.81543	0.81648	0.81769	0.81904	0.82053	0.82215	0.8239	0.82578	0.82775	0.82984	0.83202	0.83426	0.83659	0.83896	0.84136	0.84379	0.84624	0.84867	0.85106	0.8534	0.85568	0.85787	0.85994	0.86189	0.86366	0.86527	0.86667	0.86785	0.86878	0.86945	0.86983	0.86991	0.86967	0.8691	0.86817	0.86689	0.86525	0.86323	0.86085	0.85809	0.85496	0.85145
	1.62235	0.81009	0.81018	0.81042	0.81083	0.81139	0.81211	0.81299	0.81401	0.81519	0.8165	0.81796	0.81954	0.82125	0.82308	0.82501	0.82705	0.82917	0.83138	0.83364	0.83597	0.83832	0.84071	0.8431	0.84549	0.84786	0.85017	0.85242	0.85458	0.85664	0.85859	0.86036	0.86198	0.86341	0.86461	0.86559	0.86631	0.86675	0.86691	0.86675	0.86628	0.86547	0.8643	0.86278	0.86089	0.85864	0.85603	0.85304	0.84969
	1.6262	0.80817	0.80825	0.80848	0.80888	0.80943	0.81013	0.81099	0.81199	0.81313	0.81442	0.81583	0.81738	0.81904	0.82083	0.82272	0.8247	0.82679	0.82894	0.83116	0.83344	0.83575	0.8381	0.84045	0.84279	0.84512	0.8474	0.84963	0.85177	0.85382	0.85574	0.85753	0.85915	0.86059	0.86183	0.86285	0.86361	0.86412	0.86434	0.86427	0.86388	0.86317	0.86211	0.86071	0.85895	0.85683	0.85435	0.85151	0.84831
	1.63006	0.80665	0.80673	0.80697	0.80736	0.80789	0.80857	0.80941	0.81039	0.8115	0.81275	0.81414	0.81564	0.81727	0.81902	0.82086	0.82281	0.82484	0.82694	0.82912	0.83135	0.83362	0.83591	0.83822	0.84053	0.84283	0.84507	0.84727	0.8494	0.85143	0.85334	0.85513	0.85676	0.85822	0.85948	0.86053	0.86134	0.8619	0.86219	0.86219	0.86188	0.86126	0.86031	0.85902	0.85738	0.85539	0.85304	0.85033	0.84728
	1.63391	0.80555	0.80563	0.80585	0.80622	0.80675	0.80742	0.80824	0.80919	0.81028	0.8115	0.81285	0.81432	0.81591	0.81762	0.81942	0.82133	0.82331	0.82537	0.82751	0.82968	0.83191	0.83416	0.83643	0.8387	0.84095	0.84317	0.84534	0.84745	0.84945	0.85136	0.85315	0.85478	0.85625	0.85754	0.85861	0.85947	0.86008	0.86042	0.8605	0.86027	0.85974	0.85888	0.8577	0.85618	0.85431	0.85208	0.84951	0.84659
	1.63776	0.80481	0.80489	0.80512	0.80548	0.80599	0.80665	0.80744	0.80837	0.80944	0.81063	0.81195	0.81339	0.81495	0.81661	0.81838	0.82023	0.82218	0.82419	0.82627	0.82842	0.83059	0.83281	0.83503	0.83726	0.83948	0.84167	0.84381	0.84589	0.84788	0.84978	0.85156	0.85319	0.85468	0.85598	0.85709	0.85798	0.85863	0.85903	0.85916	0.85901	0.85856	0.8578	0.85672	0.8553	0.85355	0.85146	0.84901	0.84623
	1.64162	0.80446	0.80452	0.80474	0.80511	0.8056	0.80624	0.80701	0.80792	0.80897	0.81012	0.81141	0.81282	0.81434	0.81597	0.8177	0.81951	0.82141	0.8234	0.82543	0.82753	0.82967	0.83184	0.83402	0.83622	0.83839	0.84055	0.84267	0.84471	0.84669	0.84858	0.85035	0.85199	0.85348	0.85479	0.85592	0.85684	0.85754	0.85799	0.85819	0.8581	0.85773	0.85707	0.85607	0.85476	0.85312	0.85114	0.84883	0.84617
	1.64547	0.80443	0.80451	0.80472	0.80506	0.80555	0.80618	0.80694	0.80783	0.80884	0.80997	0.81124	0.81261	0.8141	0.81569	0.81737	0.81916	0.82101	0.82295	0.82494	0.827	0.8291	0.83123	0.83338	0.83553	0.83767	0.83979	0.84188	0.84391	0.84587	0.84773	0.84949	0.85113	0.85262	0.85395	0.8551	0.85605	0.85679	0.85729	0.85754	0.85752	0.85723	0.85664	0.85574	0.85453	0.85299	0.85113	0.84893	0.8464
	1.64933	0.80474	0.80481	0.80501	0.80536	0.80584	0.80645	0.80719	0.80805	0.80905	0.81016	0.81139	0.81273	0.81419	0.81574	0.8174	0.81913	0.82095	0.82284	0.82481	0.82682	0.82887	0.83096	0.83307	0.83518	0.83729	0.83938	0.84143	0.84344	0.84538	0.84723	0.84898	0.85061	0.85211	0.85345	0.85461	0.8556	0.85636	0.85691	0.8572	0.85724	0.85702	0.85651	0.85569	0.85458	0.85314	0.85139	0.84931	0.8469
	1.65318	0.80536	0.80543	0.80563	0.80597	0.80643	0.80702	0.80775	0.8086	0.80957	0.81066	0.81186	0.81318	0.81459	0.81612	0.81773	0.81943	0.82122	0.82307	0.82498	0.82695	0.82897	0.83102	0.83308	0.83517	0.83724	0.8393	0.84132	0.8433	0.84521	0.84705	0.84878	0.85041	0.85191	0.85325	0.85444	0.85544	0.85624	0.85682	0.85716	0.85726	0.8571	0.85667	0.85593	0.85491	0.85358	0.85192	0.84995	0.84765
	1.65703	0.80628	0.80634	0.80654	0.80687	0.80733	0.8079	0.80861	0.80944	0.81039	0.81145	0.81263	0.81391	0.81531	0.81679	0.81837	0.82004	0.82178	0.82359	0.82547	0.82741	0.82938	0.83139	0.83342	0.83546	0.83749	0.83952	0.84152	0.84347	0.84535	0.84717	0.8489	0.85052	0.85201	0.85336	0.85456	0.85557	0.8564	0.85702	0.85741	0.85756	0.85746	0.85709	0.85643	0.85549	0.85426	0.85271	0.85084	0.84866
	1.66089	0.80748	0.80754	0.80774	0.80805	0.8085	0.80907	0.80976	0.81057	0.81149	0.81254	0.81369	0.81494	0.8163	0.81776	0.8193	0.82093	0.82264	0.82441	0.82625	0.82815	0.83008	0.83205	0.83404	0.83604	0.83805	0.84004	0.842	0.84393	0.84579	0.84759	0.8493	0.8509	0.85239	0.85375	0.85496	0.85599	0.85684	0.85749	0.85792	0.85812	0.85807	0.85776	0.85719	0.85633	0.85517	0.85372	0.85196	0.84988
	1.66474	0.80894	0.80901	0.80919	0.80951	0.80994	0.8105	0.81117	0.81196	0.81287	0.81389	0.81501	0.81624	0.81757	0.819	0.82051	0.8221	0.82377	0.82551	0.8273	0.82916	0.83106	0.83299	0.83494	0.83691	0.83887	0.84083	0.84277	0.84466	0.84651	0.84828	0.84998	0.85157	0.85305	0.85441	0.85561	0.85666	0.85753	0.85821	0.85867	0.85892	0.85892	0.85868	0.85817	0.85738	0.85631	0.85496	0.85329	0.85132
	1.66859	0.81067	0.81073	0.81092	0.81122	0.81165	0.81219	0.81284	0.81362	0.81451	0.8155	0.8166	0.8178	0.8191	0.82049	0.82197	0.82353	0.82516	0.82687	0.82863	0.83044	0.8323	0.83419	0.83611	0.83803	0.83997	0.8419	0.8438	0.84566	0.84748	0.84923	0.8509	0.85249	0.85396	0.85532	0.85653	0.85759	0.85847	0.85917	0.85967	0.85996	0.86001	0.85982	0.85937	0.85866	0.85767	0.85639	0.85482	0.85296
	1.67245	0.81263	0.8127	0.81287	0.81317	0.81359	0.81412	0.81476	0.81552	0.81638	0.81735	0.81843	0.81961	0.82088	0.82223	0.82368	0.8252	0.82681	0.82846	0.83019	0.83197	0.83379	0.83564	0.83753	0.83942	0.84132	0.8432	0.84507	0.84691	0.84869	0.85042	0.85208	0.85364	0.85511	0.85646	0.85767	0.85874	0.85963	0.86036	0.86089	0.86121	0.8613	0.86117	0.86077	0.86013	0.85922	0.85803	0.85655	0.85477
	1.6763	0.81483	0.81488	0.81506	0.81535	0.81576	0.81627	0.8169	0.81764	0.81849	0.81944	0.82049	0.82164	0.82288	0.82421	0.82562	0.82711	0.82868	0.83031	0.832	0.83373	0.83552	0.83733	0.83918	0.84103	0.84289	0.84474	0.84658	0.84838	0.85014	0.85185	0.85348	0.85503	0.85648	0.85782	0.85904	0.86011	0.86102	0.86175	0.86231	0.86266	0.8628	0.8627	0.86237	0.86179	0.86094	0.85983	0.85843	0.85676
	1.68015	0.81722	0.81729	0.81745	0.81775	0.81814	0.81864	0.81927	0.81998	0.82081	0.82174	0.82276	0.82389	0.8251	0.8264	0.82778	0.82924	0.83077	0.83236	0.83401	0.83572	0.83746	0.83924	0.84105	0.84286	0.84468	0.8465	0.84831	0.85007	0.85181	0.85348	0.8551	0.85663	0.85807	0.8594	0.86061	0.86168	0.8626	0.86335	0.86392	0.8643	0.86447	0.86442	0.86415	0.86362	0.86284	0.86181	0.86049	0.8589
	1.68401	0.81984	0.8199	0.82006	0.82034	0.82073	0.82122	0.82182	0.82253	0.82334	0.82425	0.82524	0.82635	0.82752	0.82879	0.83014	0.83157	0.83307	0.83463	0.83624	0.83791	0.83961	0.84135	0.84312	0.84489	0.84668	0.84846	0.85024	0.85198	0.85368	0.85533	0.85691	0.85843	0.85985	0.86117	0.86237	0.86344	0.86436	0.86512	0.86572	0.86612	0.86633	0.86632	0.86609	0.86561	0.8649	0.86393	0.86269	0.86118
	1.68786	0.82263	0.82268	0.82286	0.82312	0.8235	0.82399	0.82458	0.82526	0.82605	0.82694	0.82792	0.82899	0.83015	0.83139	0.83271	0.8341	0.83556	0.83709	0.83866	0.84029	0.84196	0.84366	0.84538	0.84713	0.84888	0.85062	0.85236	0.85406	0.85574	0.85736	0.85892	0.86041	0.86182	0.86312	0.86431	0.86538	0.86631	0.86708	0.86768	0.8681	0.86834	0.86836	0.86817	0.86775	0.86709	0.86618	0.86502	0.86359
	1.69171	0.8256	0.82566	0.82582	0.82608	0.82645	0.82693	0.8275	0.82817	0.82895	0.82981	0.83077	0.83182	0.83295	0.83416	0.83545	0.83681	0.83823	0.83972	0.84126	0.84285	0.84448	0.84615	0.84784	0.84954	0.85125	0.85296	0.85466	0.85633	0.85797	0.85957	0.8611	0.86257	0.86396	0.86524	0.86642	0.86748	0.86841	0.86918	0.8698	0.87024	0.8705	0.87055	0.8704	0.87002	0.86941	0.86857	0.86747	0.86611
	1.69557	0.82874	0.8288	0.82895	0.82921	0.82957	0.83003	0.8306	0.83125	0.83201	0.83284	0.83379	0.8348	0.83591	0.8371	0.83835	0.83968	0.84107	0.84253	0.84403	0.84559	0.84718	0.8488	0.85045	0.85212	0.85379	0.85547	0.85713	0.85877	0.86037	0.86193	0.86344	0.86488	0.86624	0.86751	0.86868	0.86973	0.87065	0.87143	0.87205	0.87251	0.87279	0.87287	0.87275	0.87241	0.87186	0.87107	0.87003	0.86874
	1.69942	0.83203	0.83208	0.83224	0.83249	0.83284	0.83329	0.83384	0.83448	0.83521	0.83604	0.83695	0.83795	0.83903	0.84018	0.84141	0.84271	0.84407	0.84549	0.84696	0.84847	0.85002	0.85161	0.85323	0.85486	0.85649	0.85813	0.85975	0.86135	0.86292	0.86445	0.86593	0.86734	0.86868	0.86993	0.87109	0.87212	0.87304	0.87381	0.87444	0.8749	0.8752	0.8753	0.87521	0.87492	0.87441	0.87366	0.87269	0.87147
	1.70328	0.83546	0.83552	0.83566	0.83591	0.83625	0.83669	0.83722	0.83785	0.83857	0.83937	0.84026	0.84124	0.84229	0.84341	0.84461	0.84588	0.8472	0.84859	0.85002	0.8515	0.85302	0.85457	0.85614	0.85773	0.85933	0.86092	0.86251	0.86408	0.86561	0.86711	0.86855	0.86994	0.87125	0.87249	0.87361	0.87463	0.87554	0.87632	0.87694	0.87742	0.87772	0.87785	0.87778	0.87752	0.87704	0.87635	0.87542	0.87427
	1.70713	0.83902	0.83907	0.83921	0.83945	0.83979	0.84022	0.84074	0.84135	0.84204	0.84283	0.8437	0.84465	0.84568	0.84677	0.84794	0.84917	0.85047	0.85181	0.85322	0.85465	0.85614	0.85765	0.85918	0.86073	0.86229	0.86385	0.8654	0.86692	0.86842	0.86989	0.87131	0.87266	0.87395	0.87515	0.87626	0.87727	0.87816	0.87892	0.87955	0.88003	0.88034	0.88048	0.88043	0.8802	0.87976	0.87911	0.87824	0.87714
	1.71098	0.84269	0.84274	0.84289	0.84312	0.84344	0.84386	0.84437	0.84496	0.84565	0.84641	0.84726	0.84819	0.84918	0.85025	0.85139	0.85259	0.85385	0.85517	0.85653	0.85793	0.85938	0.86085	0.86234	0.86385	0.86537	0.86688	0.8684	0.86989	0.87136	0.87278	0.87416	0.87549	0.87674	0.87792	0.87901	0.88	0.88088	0.88163	0.88225	0.88272	0.88305	0.8832	0.88318	0.88296	0.88255	0.88194	0.88111	0.88006
	1.71484	0.84647	0.84652	0.84666	0.84688	0.8472	0.84761	0.8481	0.84868	0.84935	0.8501	0.85092	0.85182	0.85279	0.85383	0.85494	0.85611	0.85734	0.85862	0.85995	0.86132	0.86272	0.86415	0.86561	0.86707	0.86856	0.87004	0.8715	0.87295	0.87438	0.87578	0.87712	0.87841	0.87964	0.88079	0.88185	0.88282	0.88368	0.88442	0.88504	0.88551	0.88583	0.88599	0.88598	0.88578	0.8854	0.88482	0.88403	0.88303
	1.71869	0.85034	0.85038	0.85052	0.85074	0.85105	0.85145	0.85193	0.85249	0.85314	0.85386	0.85467	0.85554	0.85649	0.8575	0.85859	0.85972	0.86093	0.86216	0.86346	0.86479	0.86615	0.86754	0.86897	0.8704	0.87184	0.87327	0.8747	0.87611	0.87751	0.87885	0.88016	0.88142	0.88262	0.88373	0.88478	0.88572	0.88657	0.88729	0.88789	0.88836	0.88868	0.88884	0.88884	0.88867	0.8883	0.88775	0.887	0.88603
	1.72254	0.85429	0.85433	0.85447	0.85468	0.85498	0.85536	0.85583	0.85639	0.85702	0.85772	0.8585	0.85935	0.86028	0.86127	0.86232	0.86342	0.86458	0.86579	0.86705	0.86835	0.86967	0.87103	0.8724	0.8738	0.87519	0.87659	0.87797	0.87935	0.8807	0.88201	0.88329	0.8845	0.88567	0.88676	0.88776	0.88868	0.8895	0.89021	0.8908	0.89126	0.89157	0.89174	0.89174	0.89158	0.89124	0.89071	0.88998	0.88906
	1.7264	0.8583	0.85835	0.85847	0.85868	0.85898	0.85935	0.85981	0.86034	0.86095	0.86164	0.8624	0.86323	0.86412	0.86509	0.86611	0.86719	0.86832	0.86949	0.87071	0.87197	0.87326	0.87457	0.87591	0.87726	0.87861	0.87997	0.88132	0.88265	0.88396	0.88524	0.88647	0.88765	0.88878	0.88984	0.89081	0.89171	0.8925	0.8932	0.89377	0.89421	0.89452	0.89468	0.89469	0.89453	0.8942	0.89369	0.89299	0.8921
	1.73025	0.86238	0.86242	0.86254	0.86275	0.86303	0.86339	0.86384	0.86436	0.86495	0.86562	0.86635	0.86716	0.86803	0.86897	0.86996	0.871	0.87211	0.87324	0.87443	0.87565	0.8769	0.87818	0.87948	0.88079	0.8821	0.88342	0.88472	0.88601	0.88727	0.88851	0.8897	0.89085	0.89194	0.89297	0.89391	0.89478	0.89555	0.89621	0.89676	0.89719	0.89749	0.89764	0.89765	0.8975	0.89717	0.89669	0.89601	0.89515
	1.7341	0.86649	0.86653	0.86665	0.86685	0.86712	0.86748	0.86791	0.86841	0.869	0.86964	0.87036	0.87114	0.87199	0.8729	0.87385	0.87487	0.87593	0.87704	0.87819	0.87938	0.88059	0.88182	0.88308	0.88435	0.88562	0.8869	0.88816	0.88941	0.89063	0.89183	0.89298	0.89409	0.89515	0.89613	0.89704	0.89788	0.89862	0.89926	0.89979	0.90019	0.90048	0.90063	0.90063	0.90048	0.90016	0.89968	0.89902	0.89819
	1.73796	0.87063	0.87067	0.87079	0.87098	0.87125	0.87159	0.87201	0.8725	0.87307	0.87369	0.8744	0.87515	0.87598	0.87685	0.87778	0.87877	0.8798	0.88087	0.88199	0.88314	0.88431	0.88551	0.88673	0.88795	0.88918	0.89041	0.89163	0.89284	0.89403	0.89517	0.89629	0.89736	0.89837	0.89932	0.9002	0.901	0.90171	0.90232	0.90283	0.90322	0.90348	0.90362	0.90362	0.90346	0.90315	0.90268	0.90203	0.90121
	1.74181	0.8748	0.87484	0.87495	0.87514	0.8754	0.87573	0.87614	0.87662	0.87716	0.87777	0.87845	0.87918	0.87998	0.88083	0.88174	0.88269	0.88369	0.88473	0.8858	0.88691	0.88806	0.88921	0.89039	0.89158	0.89277	0.89395	0.89513	0.8963	0.89744	0.89855	0.89962	0.90064	0.90162	0.90254	0.90337	0.90414	0.90481	0.9054	0.90588	0.90625	0.90649	0.90661	0.9066	0.90644	0.90612	0.90565	0.90502	0.90421
	1.74566	0.87897	0.87901	0.87912	0.87931	0.87955	0.87988	0.88027	0.88073	0.88126	0.88186	0.88251	0.88322	0.88399	0.88482	0.8857	0.88662	0.88759	0.8886	0.88964	0.89071	0.89182	0.89293	0.89406	0.89521	0.89635	0.89751	0.89864	0.89976	0.90086	0.90193	0.90295	0.90394	0.90488	0.90575	0.90655	0.90728	0.90793	0.90847	0.90892	0.90927	0.90949	0.9096	0.90957	0.9094	0.90907	0.90861	0.90798	0.90719
	1.74952	0.88314	0.88317	0.88329	0.88346	0.8837	0.88402	0.88441	0.88485	0.88536	0.88594	0.88657	0.88726	0.88801	0.88881	0.88965	0.89056	0.89149	0.89246	0.89347	0.89451	0.89557	0.89665	0.89774	0.89885	0.89995	0.90105	0.90215	0.90322	0.90428	0.9053	0.90629	0.90723	0.90812	0.90896	0.90973	0.91041	0.91103	0.91155	0.91196	0.91227	0.91248	0.91256	0.91251	0.91233	0.912	0.91153	0.9109	0.91011
	1.75337	0.88729	0.88733	0.88744	0.88761	0.88784	0.88815	0.88853	0.88896	0.88945	0.89001	0.89062	0.89129	0.89201	0.89278	0.89361	0.89447	0.89537	0.89632	0.89729	0.89829	0.89931	0.90035	0.90141	0.90247	0.90353	0.90459	0.90564	0.90668	0.90769	0.90867	0.90961	0.91052	0.91136	0.91216	0.91289	0.91353	0.91411	0.91459	0.91498	0.91526	0.91544	0.9155	0.91542	0.91523	0.91489	0.91441	0.91378	0.91299
	1.75723	0.89143	0.89146	0.89156	0.89173	0.89196	0.89225	0.89261	0.89304	0.89352	0.89405	0.89464	0.89529	0.89599	0.89674	0.89753	0.89836	0.89924	0.90015	0.90109	0.90205	0.90304	0.90405	0.90506	0.90608	0.9071	0.90811	0.90913	0.91011	0.91108	0.91202	0.91291	0.91378	0.91458	0.91533	0.91601	0.91663	0.91716	0.91761	0.91796	0.91821	0.91836	0.9184	0.9183	0.91809	0.91773	0.91725	0.91661	0.91581
	1.76108	0.89553	0.89556	0.89566	0.89582	0.89604	0.89633	0.89667	0.89708	0.89754	0.89807	0.89864	0.89926	0.89993	0.90066	0.90143	0.90223	0.90307	0.90395	0.90486	0.90579	0.90674	0.9077	0.90867	0.90966	0.91064	0.91161	0.91257	0.91352	0.91445	0.91533	0.91619	0.917	0.91777	0.91848	0.91912	0.91969	0.92019	0.92059	0.92091	0.92113	0.92124	0.92124	0.92114	0.92089	0.92053	0.92002	0.91937	0.91858
	1.76493	0.89957	0.89961	0.8997	0.89986	0.90008	0.90035	0.90069	0.90108	0.90152	0.90203	0.90259	0.90318	0.90384	0.90454	0.90528	0.90605	0.90686	0.90771	0.90858	0.90947	0.91039	0.91132	0.91225	0.91319	0.91413	0.91506	0.91598	0.91689	0.91776	0.91861	0.91942	0.92019	0.92091	0.92157	0.92218	0.9227	0.92316	0.92353	0.92381	0.924	0.92408	0.92405	0.92391	0.92365	0.92326	0.92273	0.92208	0.92127
	1.76879	0.90357	0.9036	0.90369	0.90385	0.90405	0.90432	0.90464	0.90503	0.90546	0.90594	0.90647	0.90706	0.90769	0.90837	0.90908	0.90983	0.9106	0.91142	0.91225	0.91312	0.91399	0.91488	0.91578	0.91668	0.91757	0.91847	0.91934	0.9202	0.92104	0.92184	0.92261	0.92333	0.92401	0.92463	0.92519	0.92567	0.92608	0.92642	0.92666	0.9268	0.92685	0.92679	0.92663	0.92633	0.92592	0.92538	0.92471	0.92389
	1.77264	0.9075	0.90753	0.90762	0.90777	0.90797	0.90823	0.90854	0.9089	0.90933	0.90979	0.9103	0.91087	0.91148	0.91212	0.91281	0.91354	0.91429	0.91506	0.91587	0.91669	0.91754	0.91839	0.91925	0.92011	0.92096	0.92181	0.92265	0.92347	0.92425	0.92502	0.92574	0.92642	0.92705	0.92763	0.92814	0.92858	0.92895	0.92924	0.92944	0.92955	0.92957	0.92948	0.92928	0.92896	0.92852	0.92796	0.92726	0.92643
	1.77649	0.91136	0.91139	0.91147	0.91162	0.9118	0.91206	0.91236	0.91271	0.91312	0.91357	0.91407	0.91461	0.91519	0.91582	0.91648	0.91717	0.9179	0.91864	0.91941	0.9202	0.92101	0.92183	0.92265	0.92347	0.92429	0.92509	0.92589	0.92666	0.92741	0.92813	0.92881	0.92944	0.93003	0.93056	0.93103	0.93143	0.93175	0.93201	0.93217	0.93224	0.93221	0.93209	0.93185	0.93151	0.93104	0.93045	0.92972	0.92888
	1.78035	0.91514	0.91516	0.91524	0.91538	0.91557	0.91581	0.9161	0.91644	0.91683	0.91727	0.91774	0.91827	0.91883	0.91944	0.92007	0.92074	0.92143	0.92215	0.92289	0.92365	0.92442	0.9252	0.92598	0.92677	0.92754	0.92831	0.92906	0.9298	0.9305	0.93117	0.93181	0.93239	0.93294	0.93342	0.93385	0.9342	0.93448	0.93469	0.93481	0.93485	0.93478	0.93462	0.93434	0.93396	0.93347	0.93285	0.93211	0.93125
	1.7842	0.91882	0.91885	0.91893	0.91906	0.91924	0.91948	0.91976	0.92008	0.92045	0.92088	0.92134	0.92185	0.92238	0.92296	0.92357	0.92422	0.92488	0.92557	0.92628	0.92701	0.92774	0.92848	0.92923	0.92997	0.93072	0.93144	0.93216	0.93284	0.9335	0.93413	0.93472	0.93527	0.93576	0.93621	0.93659	0.9369	0.93714	0.9373	0.93738	0.93737	0.93727	0.93706	0.93676	0.93634	0.93582	0.93517	0.9344	0.93351
	1.78805	0.92241	0.92243	0.92251	0.92264	0.92282	0.92304	0.92331	0.92363	0.92399	0.9244	0.92484	0.92532	0.92584	0.9264	0.92699	0.9276	0.92823	0.9289	0.92958	0.93027	0.93097	0.93168	0.93239	0.9331	0.9338	0.93448	0.93516	0.9358	0.93642	0.93701	0.93755	0.93806	0.93851	0.93891	0.93925	0.93952	0.93971	0.93983	0.93987	0.93982	0.93967	0.93943	0.93908	0.93864	0.93807	0.93739	0.9366	0.93568
	1.79191	0.92589	0.92593	0.92599	0.92612	0.92629	0.9265	0.92676	0.92707	0.92742	0.9278	0.92824	0.9287	0.9292	0.92973	0.93029	0.93088	0.9315	0.93213	0.93278	0.93344	0.93411	0.93478	0.93546	0.93613	0.93679	0.93744	0.93807	0.93868	0.93926	0.9398	0.9403	0.94076	0.94117	0.94152	0.94181	0.94204	0.94219	0.94227	0.94227	0.94217	0.94199	0.9417	0.94132	0.94082	0.94023	0.93952	0.93869	0.93774
	1.79576	0.92928	0.9293	0.92937	0.92949	0.92965	0.92986	0.93012	0.9304	0.93074	0.93111	0.93152	0.93197	0.93245	0.93296	0.93351	0.93407	0.93466	0.93526	0.93588	0.93651	0.93715	0.93779	0.93843	0.93906	0.93969	0.9403	0.94089	0.94145	0.94199	0.94249	0.94296	0.94337	0.94374	0.94405	0.9443	0.94447	0.94458	0.94461	0.94456	0.94443	0.9442	0.94387	0.94345	0.94293	0.94229	0.94154	0.94069	0.9397
	1.79961	0.93254	0.93256	0.93264	0.93274	0.9329	0.93311	0.93335	0.93362	0.93395	0.93431	0.93471	0.93514	0.9356	0.93609	0.9366	0.93714	0.93771	0.93828	0.93887	0.93947	0.94008	0.94069	0.94129	0.94189	0.94248	0.94306	0.9436	0.94414	0.94463	0.94509	0.94551	0.94588	0.94621	0.94647	0.94667	0.94681	0.94688	0.94686	0.94677	0.94659	0.94632	0.94596	0.94549	0.94492	0.94425	0.94347	0.94257	0.94156
	1.80347	0.93569	0.93571	0.93577	0.93588	0.93603	0.93622	0.93646	0.93673	0.93704	0.93738	0.93776	0.93818	0.93862	0.9391	0.93959	0.94011	0.94064	0.94119	0.94175	0.94232	0.9429	0.94348	0.94405	0.94462	0.94517	0.94571	0.94622	0.94671	0.94716	0.94758	0.94796	0.94829	0.94858	0.94879	0.94896	0.94904	0.94907	0.94902	0.94888	0.94865	0.94834	0.94793	0.94743	0.94682	0.94611	0.94528	0.94435	0.9433
	1.80732	0.93871	0.93873	0.93879	0.9389	0.93904	0.93923	0.93945	0.93971	0.94001	0.94034	0.94071	0.94111	0.94152	0.94198	0.94245	0.94294	0.94346	0.94399	0.94452	0.94507	0.94561	0.94616	0.9467	0.94723	0.94775	0.94825	0.94873	0.94917	0.94959	0.94997	0.95031	0.9506	0.95084	0.95101	0.95114	0.95118	0.95116	0.95106	0.95088	0.95061	0.95026	0.94981	0.94926	0.94861	0.94786	0.94699	0.94602	0.94494
	1.81118	0.9416	0.94162	0.94168	0.94178	0.94192	0.94211	0.94232	0.94257	0.94286	0.94318	0.94353	0.94391	0.94432	0.94475	0.9452	0.94568	0.94616	0.94666	0.94718	0.94769	0.94821	0.94872	0.94924	0.94973	0.95021	0.95068	0.95112	0.95153	0.95191	0.95225	0.95254	0.95279	0.95299	0.95313	0.9532	0.95321	0.95315	0.953	0.95278	0.95247	0.95207	0.95157	0.95098	0.9503	0.9495	0.9486	0.9476	0.94647
	1.81503	0.94437	0.94439	0.94444	0.94454	0.94468	0.94485	0.94505	0.9453	0.94558	0.94588	0.94622	0.94658	0.94698	0.94739	0.94782	0.94828	0.94874	0.94921	0.9497	0.95019	0.95067	0.95117	0.95164	0.95212	0.95256	0.95299	0.9534	0.95378	0.95412	0.95442	0.95468	0.95489	0.95504	0.95513	0.95517	0.95514	0.95502	0.95484	0.95457	0.95422	0.95378	0.95324	0.95261	0.95187	0.95103	0.95009	0.94904	0.94789
	1.81888	0.94701	0.94703	0.94708	0.94718	0.9473	0.94747	0.94767	0.94791	0.94817	0.94846	0.94878	0.94913	0.94951	0.9499	0.95031	0.95075	0.9512	0.95164	0.95211	0.95257	0.95303	0.95349	0.95393	0.95437	0.9548	0.9552	0.95556	0.9559	0.95621	0.95647	0.95669	0.95686	0.95698	0.95704	0.95703	0.95695	0.9568	0.95657	0.95625	0.95586	0.95538	0.9548	0.95412	0.95335	0.95247	0.95148	0.95039	0.9492
	1.82274	0.94951	0.94953	0.94959	0.94967	0.94979	0.94996	0.95014	0.95037	0.95063	0.95091	0.95122	0.95156	0.95191	0.95229	0.95268	0.9531	0.95351	0.95395	0.95438	0.95483	0.95526	0.95569	0.95612	0.95652	0.95691	0.95727	0.95761	0.95792	0.95819	0.95842	0.9586	0.95873	0.9588	0.95883	0.95878	0.95866	0.95846	0.95819	0.95784	0.9574	0.95687	0.95625	0.95553	0.95471	0.95379	0.95277	0.95163	0.95039
	1.82659	0.95188	0.9519	0.95195	0.95204	0.95216	0.95231	0.95249	0.95271	0.95295	0.95322	0.95352	0.95385	0.95419	0.95454	0.95493	0.95532	0.95572	0.95613	0.95655	0.95696	0.95736	0.95777	0.95817	0.95855	0.9589	0.95924	0.95954	0.95982	0.96005	0.96025	0.96039	0.96048	0.96053	0.9605	0.96041	0.96025	0.96001	0.95971	0.95931	0.95882	0.95825	0.9576	0.95683	0.95597	0.955	0.95394	0.95277	0.95148
	1.83044	0.95412	0.95414	0.95418	0.95427	0.95439	0.95453	0.95471	0.95492	0.95516	0.95541	0.95569	0.95601	0.95634	0.95668	0.95704	0.95741	0.9578	0.95819	0.95858	0.95896	0.95936	0.95973	0.9601	0.96045	0.96078	0.96108	0.96136	0.9616	0.9618	0.96196	0.96207	0.96212	0.96213	0.96206	0.96194	0.96175	0.96147	0.96111	0.96067	0.96016	0.95954	0.95883	0.95803	0.95713	0.95611	0.955	0.95379	0.95246
	1.8343	0.95622	0.95624	0.95629	0.95637	0.95649	0.95663	0.95679	0.957	0.95722	0.95747	0.95775	0.95804	0.95836	0.95868	0.95903	0.95938	0.95974	0.96011	0.96049	0.96086	0.96122	0.96157	0.96191	0.96224	0.96254	0.96281	0.96306	0.96326	0.96343	0.96356	0.96363	0.96366	0.96363	0.96352	0.96336	0.96313	0.96281	0.96241	0.96193	0.96137	0.96072	0.95996	0.95911	0.95817	0.95712	0.95597	0.95471	0.95334
	1.83815	0.9582	0.95822	0.95826	0.95834	0.95845	0.95859	0.95875	0.95894	0.95916	0.9594	0.95966	0.95994	0.96024	0.96056	0.96089	0.96123	0.96158	0.96192	0.96227	0.96262	0.96296	0.96329	0.96361	0.96391	0.96418	0.96442	0.96464	0.96482	0.96495	0.96505	0.96509	0.96508	0.96501	0.96487	0.96467	0.96439	0.96405	0.96361	0.96309	0.96248	0.96179	0.961	0.96011	0.95912	0.95803	0.95683	0.95553	0.95412
	1.842	0.96005	0.96007	0.96011	0.96018	0.96028	0.96042	0.96058	0.96076	0.96097	0.9612	0.96145	0.96172	0.96201	0.96231	0.96262	0.96295	0.96328	0.9636	0.96394	0.96427	0.96458	0.96489	0.96518	0.96545	0.9657	0.96592	0.96611	0.96625	0.96637	0.96642	0.96644	0.96639	0.96628	0.96611	0.96588	0.96556	0.96518	0.9647	0.96414	0.9635	0.96276	0.96193	0.961	0.95996	0.95884	0.95759	0.95625	0.9548
	1.84586	0.96177	0.96179	0.96183	0.9619	0.962	0.96213	0.96228	0.96246	0.96265	0.96287	0.96312	0.96338	0.96365	0.96394	0.96424	0.96454	0.96486	0.96517	0.96548	0.96579	0.96609	0.96637	0.96664	0.96689	0.96712	0.9673	0.96746	0.96758	0.96766	0.96769	0.96767	0.9676	0.96746	0.96726	0.96698	0.96663	0.96621	0.96569	0.96511	0.96442	0.96364	0.96276	0.96179	0.96071	0.95953	0.95825	0.95686	0.95537
	1.84971	0.96337	0.96338	0.96342	0.96349	0.96358	0.96371	0.96385	0.96403	0.96421	0.96443	0.96466	0.96491	0.96517	0.96545	0.96574	0.96603	0.96632	0.96662	0.96691	0.9672	0.96748	0.96774	0.96799	0.96821	0.96841	0.96858	0.96871	0.96881	0.96886	0.96886	0.96881	0.9687	0.96853	0.96829	0.96799	0.9676	0.96714	0.9666	0.96596	0.96523	0.96442	0.9635	0.96248	0.96138	0.96016	0.95883	0.9574	0.95586
	1.85356	0.96484	0.96486	0.9649	0.96496	0.96505	0.96517	0.96531	0.96547	0.96566	0.96586	0.96609	0.96633	0.96658	0.96684	0.96711	0.96739	0.96767	0.96795	0.96823	0.9685	0.96876	0.969	0.96923	0.96943	0.96961	0.96975	0.96985	0.96993	0.96995	0.96992	0.96984	0.9697	0.9695	0.96923	0.96888	0.96847	0.96797	0.96739	0.96672	0.96596	0.9651	0.96414	0.96309	0.96194	0.96068	0.95931	0.95784	0.95626
	1.85742	0.9662	0.96621	0.96625	0.96631	0.9664	0.96651	0.96665	0.96681	0.96698	0.96718	0.96739	0.96762	0.96786	0.96812	0.96837	0.96864	0.9689	0.96917	0.96943	0.96968	0.96992	0.97015	0.97035	0.97053	0.97069	0.97081	0.97089	0.97094	0.97093	0.97088	0.97078	0.9706	0.97037	0.97007	0.9697	0.96925	0.96871	0.96809	0.96739	0.96659	0.96569	0.9647	0.96361	0.96241	0.96111	0.9597	0.95819	0.95657
	1.86127	0.96744	0.96745	0.96749	0.96755	0.96763	0.96775	0.96787	0.96803	0.9682	0.96839	0.96859	0.96881	0.96904	0.96928	0.96953	0.96978	0.97004	0.97029	0.97053	0.97077	0.97099	0.9712	0.97138	0.97155	0.97167	0.97177	0.97183	0.97185	0.97183	0.97174	0.9716	0.97141	0.97115	0.97082	0.97042	0.96993	0.96937	0.96871	0.96797	0.96714	0.96621	0.96518	0.96404	0.96281	0.96147	0.96002	0.95846	0.9568
	1.86513	0.96856	0.96858	0.96862	0.96868	0.96876	0.96887	0.96899	0.96914	0.9693	0.96948	0.96968	0.96989	0.97012	0.97034	0.97058	0.97082	0.97106	0.9713	0.97153	0.97175	0.97195	0.97214	0.97231	0.97245	0.97257	0.97263	0.97267	0.97267	0.97262	0.97252	0.97235	0.97213	0.97184	0.97147	0.97104	0.97052	0.96993	0.96924	0.96847	0.9676	0.96663	0.96556	0.9644	0.96312	0.96174	0.96025	0.95865	0.95694
	1.86898	0.96959	0.96961	0.96964	0.9697	0.96978	0.96988	0.97	0.97015	0.97031	0.97048	0.97067	0.97087	0.97109	0.9713	0.97153	0.97175	0.97199	0.9722	0.97242	0.97263	0.97281	0.97299	0.97314	0.97326	0.97335	0.97341	0.97343	0.9734	0.97332	0.9732	0.97301	0.97276	0.97244	0.97205	0.97159	0.97104	0.97042	0.9697	0.96889	0.96799	0.96698	0.96587	0.96467	0.96336	0.96194	0.96041	0.95877	0.95702
	1.87283	0.97052	0.97053	0.97057	0.97063	0.9707	0.9708	0.97092	0.97106	0.9712	0.97137	0.97155	0.97175	0.97196	0.97217	0.97238	0.9726	0.97281	0.97303	0.97322	0.97342	0.97359	0.97375	0.97387	0.97398	0.97406	0.97409	0.97409	0.97404	0.97394	0.97379	0.97358	0.9733	0.97296	0.97254	0.97205	0.97147	0.97081	0.97007	0.96923	0.96829	0.96725	0.96612	0.96487	0.96352	0.96207	0.96049	0.95882	0.95703
	1.87669	0.97135	0.97136	0.9714	0.97144	0.97152	0.97162	0.97173	0.97187	0.97201	0.97218	0.97235	0.97253	0.97273	0.97294	0.97314	0.97335	0.97355	0.97374	0.97393	0.97411	0.97427	0.97442	0.97453	0.97462	0.97467	0.97469	0.97467	0.9746	0.97448	0.9743	0.97407	0.97377	0.9734	0.97296	0.97244	0.97184	0.97115	0.97037	0.9695	0.96853	0.96746	0.96629	0.965	0.96362	0.96212	0.96052	0.95881	0.95698
	1.88054	0.97209	0.9721	0.97213	0.97219	0.97225	0.97235	0.97246	0.97258	0.97272	0.97289	0.97305	0.97323	0.97342	0.97361	0.97381	0.974	0.9742	0.97439	0.97456	0.97472	0.97487	0.975	0.97509	0.97517	0.97521	0.97521	0.97517	0.97508	0.97494	0.97475	0.97448	0.97416	0.97377	0.9733	0.97276	0.97213	0.97141	0.97061	0.9697	0.9687	0.9676	0.96639	0.96507	0.96365	0.96213	0.96048	0.95872	0.95687
	1.88439	0.97273	0.97275	0.97278	0.97283	0.9729	0.97299	0.9731	0.97322	0.97335	0.97351	0.97367	0.97384	0.97403	0.97421	0.9744	0.97458	0.97477	0.97494	0.9751	0.97526	0.97539	0.97551	0.97559	0.97564	0.97567	0.97565	0.97559	0.97548	0.97532	0.97511	0.97483	0.97448	0.97407	0.97358	0.97301	0.97235	0.9716	0.97077	0.96984	0.96881	0.96768	0.96643	0.96509	0.96364	0.96206	0.96039	0.95859	0.95669
	1.88825	0.97331	0.97332	0.97335	0.9734	0.97346	0.97355	0.97365	0.97377	0.97391	0.97406	0.97421	0.97438	0.97455	0.97473	0.9749	0.97509	0.97526	0.97542	0.97558	0.97571	0.97584	0.97594	0.97601	0.97605	0.97606	0.97603	0.97595	0.97582	0.97564	0.9754	0.97511	0.97474	0.9743	0.97379	0.97319	0.97252	0.97174	0.97088	0.96992	0.96886	0.96769	0.96642	0.96504	0.96356	0.96196	0.96024	0.95841	0.95647
	1.8921	0.9738	0.97382	0.97384	0.97389	0.97396	0.97404	0.97414	0.97425	0.97438	0.97452	0.97468	0.97483	0.975	0.97518	0.97534	0.97551	0.97568	0.97583	0.97597	0.97611	0.97622	0.9763	0.97636	0.97639	0.97637	0.97633	0.97623	0.97609	0.9759	0.97564	0.97532	0.97493	0.97448	0.97394	0.97332	0.97262	0.97182	0.97093	0.96994	0.96886	0.96767	0.96636	0.96495	0.96343	0.96179	0.96005	0.95818	0.95621
	1.89595	0.97422	0.97424	0.97426	0.97431	0.97437	0.97445	0.97455	0.97466	0.97479	0.97492	0.97507	0.97523	0.97539	0.97555	0.97571	0.97587	0.97603	0.97618	0.97631	0.97643	0.97652	0.9766	0.97665	0.97667	0.97664	0.97657	0.97647	0.97631	0.97609	0.97582	0.97548	0.97508	0.9746	0.97404	0.9734	0.97267	0.97185	0.97093	0.96992	0.9688	0.96759	0.96626	0.96481	0.96327	0.96159	0.95981	0.95792	0.9559
	1.89981	0.97458	0.9746	0.97462	0.97466	0.97473	0.97481	0.97489	0.97501	0.97513	0.97526	0.9754	0.97555	0.9757	0.97586	0.97602	0.97617	0.97632	0.97646	0.97659	0.97669	0.97678	0.97684	0.97687	0.97687	0.97684	0.97677	0.97664	0.97647	0.97623	0.97595	0.97559	0.97517	0.97467	0.97409	0.97342	0.97267	0.97183	0.97089	0.96985	0.96871	0.96746	0.9661	0.96463	0.96305	0.96135	0.95954	0.9576	0.95556
	1.90366	0.97488	0.97488	0.97492	0.97496	0.97502	0.97509	0.97519	0.97529	0.97541	0.97554	0.97568	0.97581	0.97597	0.97612	0.97627	0.97641	0.97656	0.97668	0.97679	0.97689	0.97698	0.97702	0.97705	0.97704	0.97699	0.9769	0.97677	0.97657	0.97633	0.97603	0.97565	0.97521	0.97469	0.97409	0.97341	0.97263	0.97177	0.97081	0.96975	0.96858	0.9673	0.96592	0.96442	0.96281	0.96107	0.95923	0.95727	0.95519
	1.90751	0.97512	0.97512	0.97516	0.9752	0.97526	0.97533	0.97542	0.97553	0.97563	0.97576	0.97589	0.97603	0.97617	0.97632	0.97646	0.97661	0.97674	0.97686	0.97696	0.97705	0.97712	0.97716	0.97718	0.97715	0.97709	0.97699	0.97684	0.97663	0.97637	0.97606	0.97566	0.97521	0.97467	0.97405	0.97335	0.97256	0.97167	0.97069	0.9696	0.96841	0.96711	0.9657	0.96417	0.96253	0.96077	0.9589	0.9569	0.95479
	1.91137	0.97531	0.97531	0.97534	0.97538	0.97544	0.97552	0.9756	0.9757	0.97581	0.97593	0.97606	0.9762	0.97633	0.97647	0.97661	0.97675	0.97687	0.97698	0.97708	0.97717	0.97722	0.97726	0.97726	0.97723	0.97715	0.97704	0.97687	0.97666	0.97639	0.97605	0.97564	0.97517	0.97462	0.97398	0.97326	0.97245	0.97154	0.97053	0.96943	0.96822	0.96689	0.96546	0.9639	0.96223	0.96045	0.95854	0.95652	0.95437
	1.91522	0.97545	0.97545	0.97549	0.97553	0.97558	0.97565	0.97574	0.97584	0.97594	0.97606	0.97618	0.97632	0.97645	0.97659	0.97672	0.97684	0.97696	0.97707	0.97716	0.97723	0.97729	0.97731	0.9773	0.97726	0.97718	0.97705	0.97687	0.97665	0.97636	0.976	0.97559	0.97509	0.97452	0.97387	0.97314	0.9723	0.97138	0.97035	0.96922	0.96799	0.96664	0.96518	0.9636	0.96191	0.9601	0.95816	0.95611	0.95394
	1.91908	0.97555	0.97556	0.97559	0.97563	0.97569	0.97575	0.97583	0.97592	0.97603	0.97615	0.97627	0.9764	0.97652	0.97665	0.97678	0.9769	0.97701	0.97711	0.9772	0.97726	0.97731	0.97733	0.97731	0.97726	0.97716	0.97702	0.97684	0.9766	0.9763	0.97594	0.97551	0.975	0.97441	0.97374	0.97299	0.97214	0.9712	0.97014	0.969	0.96774	0.96637	0.96489	0.96328	0.96156	0.95973	0.95777	0.95569	0.95348
	1.92293	0.97562	0.97562	0.97565	0.97569	0.97574	0.97581	0.97589	0.97599	0.97608	0.9762	0.97631	0.97644	0.97656	0.97669	0.97681	0.97693	0.97704	0.97713	0.97721	0.97726	0.9773	0.97731	0.97729	0.97722	0.97712	0.97698	0.97678	0.97652	0.97621	0.97583	0.97539	0.97487	0.97427	0.97358	0.97281	0.97195	0.97099	0.96992	0.96875	0.96747	0.96608	0.96458	0.96296	0.96122	0.95935	0.95737	0.95526	0.95303
	1.92678	0.97565	0.97566	0.97568	0.97572	0.97578	0.97584	0.97592	0.97601	0.97611	0.97622	0.97634	0.97645	0.97657	0.9767	0.97681	0.97693	0.97702	0.97712	0.97719	0.97723	0.97726	0.97726	0.97723	0.97717	0.97705	0.97689	0.97669	0.97643	0.97611	0.97571	0.97526	0.97472	0.97411	0.97341	0.97263	0.97175	0.97077	0.96969	0.96849	0.9672	0.96579	0.96426	0.96261	0.96085	0.95897	0.95695	0.95482	0.95257
	1.93064	0.97565	0.97567	0.97569	0.97573	0.97578	0.97584	0.97592	0.97601	0.97611	0.97621	0.97632	0.97644	0.97656	0.97667	0.97678	0.97689	0.97699	0.97707	0.97714	0.97719	0.97721	0.9772	0.97716	0.97708	0.97696	0.97679	0.97658	0.97631	0.97597	0.97558	0.9751	0.97456	0.97394	0.97322	0.97242	0.97152	0.97053	0.96943	0.96823	0.96691	0.96548	0.96394	0.96227	0.96049	0.95857	0.95654	0.95438	0.9521
	1.93449	0.97564	0.97565	0.97567	0.97571	0.97575	0.97583	0.97589	0.97598	0.97608	0.97618	0.97629	0.9764	0.97652	0.97663	0.97674	0.97684	0.97693	0.97701	0.97707	0.97712	0.97713	0.97711	0.97707	0.97698	0.97686	0.97668	0.97646	0.97618	0.97584	0.97542	0.97494	0.97438	0.97374	0.97302	0.97221	0.9713	0.97028	0.96917	0.96794	0.96662	0.96517	0.9636	0.96192	0.96011	0.95818	0.95612	0.95395	0.95164
	1.93834	0.9756	0.97561	0.97563	0.97566	0.97572	0.97578	0.97585	0.97593	0.97603	0.97614	0.97624	0.97635	0.97646	0.97656	0.97667	0.97677	0.97686	0.97693	0.97699	0.97702	0.97704	0.97701	0.97696	0.97687	0.97673	0.97655	0.97632	0.97603	0.97568	0.97525	0.97477	0.9742	0.97355	0.97281	0.97199	0.97106	0.97004	0.9689	0.96767	0.96632	0.96486	0.96327	0.96157	0.95974	0.95779	0.95571	0.95352	0.95119
	1.9422	0.97555	0.97555	0.97557	0.97561	0.97566	0.97572	0.9758	0.97588	0.97597	0.97607	0.97617	0.97628	0.97639	0.97649	0.9766	0.97669	0.97677	0.97684	0.97689	0.97693	0.97693	0.9769	0.97684	0.97674	0.97661	0.97641	0.97617	0.97587	0.97551	0.97508	0.97458	0.974	0.97335	0.9726	0.97176	0.97081	0.96978	0.96864	0.96739	0.96602	0.96454	0.96294	0.96123	0.95938	0.95741	0.95531	0.95309	0.95074
	1.94605	0.97548	0.97549	0.97551	0.97554	0.97559	0.97565	0.97572	0.9758	0.9759	0.97599	0.97609	0.9762	0.9763	0.97641	0.97651	0.9766	0.97667	0.97674	0.97678	0.97681	0.97681	0.97678	0.97672	0.97661	0.97646	0.97627	0.97602	0.97571	0.97534	0.9749	0.9744	0.97381	0.97314	0.97238	0.97152	0.97058	0.96953	0.96837	0.96711	0.96574	0.96423	0.96262	0.96088	0.95903	0.95704	0.95492	0.95268	0.95032
	1.9499	0.9754	0.9754	0.97542	0.97546	0.97551	0.97557	0.97564	0.97572	0.97581	0.9759	0.97601	0.97611	0.97621	0.97631	0.97641	0.97649	0.97656	0.97663	0.97667	0.9767	0.97669	0.97665	0.97659	0.97647	0.97632	0.97612	0.97586	0.97554	0.97518	0.97473	0.97421	0.97361	0.97293	0.97217	0.9713	0.97034	0.96928	0.96812	0.96684	0.96545	0.96394	0.96231	0.96056	0.95868	0.95668	0.95455	0.95229	0.9499
	1.95376	0.97531	0.97533	0.97535	0.97538	0.97542	0.97548	0.97556	0.97563	0.97571	0.97581	0.97592	0.97601	0.97611	0.97621	0.9763	0.97639	0.97646	0.97652	0.97656	0.97657	0.97656	0.97652	0.97645	0.97633	0.97617	0.97597	0.97571	0.97539	0.975	0.97455	0.97402	0.97342	0.97273	0.97196	0.97109	0.97011	0.96904	0.96786	0.96657	0.96517	0.96364	0.96201	0.96024	0.95835	0.95633	0.95419	0.9519	0.94951
	1.95761	0.97523	0.97523	0.97525	0.97529	0.97533	0.97539	0.97546	0.97554	0.97563	0.97571	0.97581	0.97592	0.97601	0.97611	0.9762	0.97628	0.97635	0.9764	0.97644	0.97645	0.97644	0.9764	0.97632	0.9762	0.97603	0.97581	0.97555	0.97523	0.97483	0.97438	0.97384	0.97323	0.97253	0.97175	0.97087	0.96989	0.96881	0.96763	0.96633	0.96491	0.96337	0.96172	0.95994	0.95803	0.95601	0.95384	0.95155	0.94913
	1.96146	0.97514	0.97514	0.97516	0.9752	0.97525	0.97531	0.97537	0.97545	0.97554	0.97562	0.97571	0.97581	0.97592	0.97601	0.97609	0.97617	0.97624	0.97629	0.97632	0.97634	0.97631	0.97627	0.97618	0.97606	0.9759	0.97568	0.9754	0.97507	0.97468	0.97422	0.97367	0.97305	0.97235	0.97155	0.97066	0.96968	0.96859	0.96739	0.96608	0.96466	0.96311	0.96145	0.95966	0.95774	0.9557	0.95352	0.95121	0.94878
	1.96532	0.97505	0.97506	0.97508	0.97512	0.97516	0.97522	0.97528	0.97535	0.97544	0.97553	0.97562	0.97571	0.97581	0.9759	0.97599	0.97607	0.97614	0.97618	0.97621	0.97622	0.9762	0.97615	0.97606	0.97593	0.97576	0.97554	0.97526	0.97492	0.97452	0.97405	0.97351	0.97288	0.97218	0.97137	0.97048	0.96948	0.96838	0.96718	0.96586	0.96443	0.96287	0.9612	0.9594	0.95746	0.95542	0.95322	0.95091	0.94846
	1.96917	0.97497	0.97497	0.97499	0.97503	0.97507	0.97512	0.9752	0.97527	0.97535	0.97544	0.97554	0.97563	0.97571	0.97581	0.9759	0.97597	0.97603	0.97608	0.97611	0.97611	0.97608	0.97604	0.97594	0.97581	0.97563	0.97541	0.97513	0.97479	0.97438	0.97391	0.97335	0.97272	0.97201	0.9712	0.97031	0.9693	0.9682	0.96698	0.96566	0.96421	0.96266	0.96097	0.95916	0.95722	0.95515	0.95295	0.95062	0.94817
	1.97303	0.97489	0.97489	0.97491	0.97495	0.97499	0.97505	0.97512	0.97518	0.97527	0.97535	0.97545	0.97554	0.97563	0.97572	0.9758	0.97588	0.97593	0.97598	0.97601	0.97601	0.97599	0.97592	0.97584	0.9757	0.97553	0.97529	0.97501	0.97467	0.97425	0.97377	0.97322	0.97258	0.97187	0.97106	0.97015	0.96913	0.96803	0.96681	0.96547	0.96402	0.96246	0.96076	0.95894	0.95699	0.95491	0.95271	0.95037	0.9479
	1.97688	0.97482	0.97482	0.97484	0.97487	0.97492	0.97497	0.97504	0.97512	0.9752	0.97528	0.97537	0.97546	0.97556	0.97564	0.97572	0.9758	0.97585	0.97589	0.97592	0.97592	0.97589	0.97583	0.97574	0.9756	0.97542	0.97519	0.97489	0.97455	0.97414	0.97365	0.9731	0.97246	0.97173	0.97092	0.97	0.96899	0.96787	0.96665	0.96531	0.96385	0.96228	0.96058	0.95875	0.95679	0.95471	0.9525	0.95015	0.94766
	1.98073	0.97476	0.97476	0.97478	0.97481	0.97485	0.97491	0.97497	0.97505	0.97512	0.97522	0.97531	0.97539	0.97548	0.97557	0.97565	0.97572	0.97578	0.97583	0.97584	0.97584	0.97581	0.97575	0.97565	0.97552	0.97533	0.97509	0.97481	0.97445	0.97404	0.97355	0.97299	0.97235	0.97162	0.9708	0.96988	0.96887	0.96775	0.96651	0.96517	0.9637	0.96213	0.96042	0.95859	0.95663	0.95453	0.95231	0.94995	0.94746
	1.98459	0.9747	0.9747	0.97472	0.97476	0.9748	0.97485	0.97492	0.97499	0.97507	0.97516	0.97525	0.97533	0.97542	0.97551	0.97559	0.97566	0.97572	0.97575	0.97578	0.97578	0.97574	0.97569	0.97558	0.97544	0.97526	0.97502	0.97472	0.97437	0.97396	0.97346	0.9729	0.97225	0.97152	0.9707	0.96978	0.96876	0.96763	0.9664	0.96505	0.96358	0.96199	0.96028	0.95845	0.95648	0.95438	0.95216	0.94979	0.9473
	1.98844	0.97466	0.97466	0.97468	0.97472	0.97476	0.97481	0.97487	0.97495	0.97503	0.97512	0.9752	0.97529	0.97538	0.97546	0.97554	0.97561	0.97566	0.97571	0.97573	0.97572	0.97569	0.97563	0.97553	0.97538	0.9752	0.97496	0.97466	0.97431	0.97388	0.9734	0.97283	0.97218	0.97144	0.97063	0.9697	0.96868	0.96755	0.96631	0.96496	0.96349	0.9619	0.96018	0.95834	0.95637	0.95427	0.95204	0.94967	0.94717
	1.99229	0.97463	0.97463	0.97465	0.97468	0.97472	0.97478	0.97484	0.97491	0.97499	0.97508	0.97516	0.97525	0.97535	0.97542	0.97551	0.97557	0.97563	0.97567	0.97569	0.97568	0.97565	0.97559	0.97549	0.97534	0.97516	0.97492	0.97462	0.97426	0.97384	0.97335	0.97278	0.97213	0.9714	0.97057	0.96964	0.96862	0.96749	0.96625	0.9649	0.96342	0.96183	0.96011	0.95826	0.9563	0.95418	0.95195	0.94958	0.94708
	1.99615	0.97461	0.97461	0.97463	0.97466	0.9747	0.97476	0.97482	0.97489	0.97497	0.97506	0.97514	0.97523	0.97533	0.9754	0.97549	0.97555	0.97561	0.97565	0.97567	0.97566	0.97562	0.97556	0.97545	0.97531	0.97512	0.97488	0.9746	0.97424	0.97382	0.97332	0.97275	0.9721	0.97136	0.97053	0.96961	0.96858	0.96745	0.96621	0.96486	0.96338	0.96179	0.96007	0.95822	0.95624	0.95414	0.9519	0.94953	0.94703
	2	0.9746	0.97461	0.97463	0.97466	0.9747	0.97476	0.97482	0.97489	0.97497	0.97505	0.97514	0.97523	0.97531	0.9754	0.97548	0.97555	0.9756	0.97564	0.97565	0.97565	0.97562	0.97555	0.97545	0.97531	0.97512	0.97488	0.97458	0.97422	0.9738	0.97331	0.97273	0.97209	0.97135	0.97052	0.96959	0.96856	0.96744	0.9662	0.96484	0.96337	0.96177	0.96005	0.9582	0.95622	0.95412	0.95188	0.94951	0.94701
[truncated: 992 more columns]
