# Supplementary material for: Interplay between disorder and electronic correlations in compositionally complex alloys
Source: Nat Commun. 2024 Sep 12;15:7983. doi: 10.1038/s41467-024-52349-8 (PMC11393320; doi:10.1038/s41467-024-52349-8)
Supplement: Supplementary file 3 — Source Data [file 41467_2024_52349_MOESM3_ESM.zip › Source Data F4d - Fermi surface LDA-DMFT.xlsx]

## Sheet: Subfigure (d)
	k1/k2	-2	-1.99615	-1.9923	-1.98845	-1.9846	-1.98075	-1.9769	-1.97305	-1.9692	-1.96535	-1.9615	-1.95765	-1.9538	-1.94995	-1.9461	-1.94225	-1.9384	-1.93455	-1.9307	-1.92685	-1.923	-1.91915	-1.9153	-1.91145	-1.9076	-1.90375	-1.8999	-1.89605	-1.8922	-1.88835	-1.8845	-1.88065	-1.8768	-1.87295	-1.8691	-1.86526	-1.86141	-1.85756	-1.85371	-1.84986	-1.84601	-1.84216	-1.83831	-1.83446	-1.83061	-1.82676	-1.82291	-1.81906
	0	1.00854	1.00854	1.00853	1.00851	1.00849	1.00846	1.00842	1.00837	1.00831	1.00824	1.00815	1.00805	1.00792	1.00777	1.00761	1.00741	1.00718	1.00692	1.00663	1.00629	1.00592	1.00549	1.00502	1.00449	1.0039	1.00325	1.00253	1.00175	1.00089	0.99995	0.99893	0.99783	0.99663	0.99534	0.99396	0.99247	0.99089	0.98919	0.9874	0.98549	0.98347	0.98134	0.97909	0.97673	0.97426	0.97168	0.96898	0.96617
	0.00385	1.00854	1.00854	1.00853	1.00851	1.00849	1.00846	1.00842	1.00837	1.00831	1.00823	1.00815	1.00804	1.00792	1.00777	1.0076	1.00741	1.00718	1.00692	1.00663	1.00629	1.00592	1.00549	1.00502	1.00449	1.0039	1.00325	1.00254	1.00175	1.00089	0.99995	0.99894	0.99783	0.99664	0.99535	0.99397	0.99248	0.9909	0.98921	0.98741	0.9855	0.98348	0.98135	0.97911	0.97675	0.97428	0.97169	0.969	0.96619
	0.00771	1.00853	1.00853	1.00852	1.0085	1.00848	1.00845	1.00841	1.00836	1.0083	1.00823	1.00814	1.00804	1.00791	1.00777	1.0076	1.00741	1.00718	1.00692	1.00663	1.00629	1.00592	1.00549	1.00502	1.00449	1.00391	1.00326	1.00255	1.00176	1.00091	0.99997	0.99895	0.99785	0.99666	0.99537	0.99399	0.99251	0.99093	0.98923	0.98744	0.98553	0.98352	0.98139	0.97915	0.97679	0.97433	0.97175	0.96905	0.96625
	0.01156	1.00851	1.00851	1.0085	1.00849	1.00847	1.00843	1.0084	1.00835	1.00829	1.00822	1.00813	1.00803	1.0079	1.00776	1.00759	1.0074	1.00717	1.00692	1.00663	1.00629	1.00592	1.0055	1.00503	1.0045	1.00392	1.00327	1.00256	1.00178	1.00093	0.99999	0.99898	0.99788	0.99669	0.99541	0.99403	0.99255	0.99097	0.98929	0.98749	0.98559	0.98358	0.98146	0.97922	0.97687	0.97441	0.97183	0.96914	0.96634
	0.01541	1.00849	1.00849	1.00848	1.00847	1.00844	1.00841	1.00837	1.00833	1.00827	1.0082	1.00811	1.00801	1.00789	1.00775	1.00758	1.00739	1.00717	1.00691	1.00662	1.00629	1.00592	1.00551	1.00504	1.00451	1.00393	1.00329	1.00258	1.00181	1.00095	1.00003	0.99901	0.99792	0.99673	0.99545	0.99408	0.99261	0.99103	0.98935	0.98757	0.98567	0.98367	0.98155	0.97931	0.97697	0.97451	0.97195	0.96926	0.96647
	0.01927	1.00846	1.00846	1.00845	1.00843	1.00841	1.00839	1.00835	1.0083	1.00825	1.00817	1.00809	1.00799	1.00787	1.00773	1.00757	1.00738	1.00716	1.00691	1.00662	1.00629	1.00593	1.00551	1.00505	1.00453	1.00395	1.00331	1.00261	1.00183	1.00099	1.00006	0.99906	0.99797	0.99679	0.99551	0.99415	0.99268	0.99111	0.98944	0.98766	0.98577	0.98377	0.98166	0.97944	0.9771	0.97465	0.97209	0.96941	0.96663
	0.02312	1.00842	1.00842	1.00841	1.0084	1.00837	1.00835	1.00831	1.00827	1.00821	1.00814	1.00806	1.00796	1.00785	1.00771	1.00755	1.00736	1.00714	1.0069	1.00661	1.00629	1.00593	1.00551	1.00505	1.00454	1.00397	1.00333	1.00264	1.00187	1.00103	1.00011	0.99911	0.99803	0.99685	0.99559	0.99423	0.99277	0.99121	0.98954	0.98777	0.98589	0.9839	0.9818	0.97959	0.97726	0.97482	0.97227	0.96961	0.96683
	0.02697	1.00837	1.00837	1.00836	1.00835	1.00833	1.0083	1.00827	1.00822	1.00817	1.0081	1.00802	1.00793	1.00781	1.00768	1.00752	1.00734	1.00713	1.00688	1.0066	1.00628	1.00592	1.00552	1.00506	1.00455	1.00399	1.00336	1.00267	1.00191	1.00107	1.00016	0.99917	0.99809	0.99693	0.99567	0.99432	0.99287	0.99132	0.98966	0.9879	0.98603	0.98405	0.98196	0.97976	0.97745	0.97501	0.97247	0.96983	0.96706
	0.03083	1.00831	1.00831	1.0083	1.00829	1.00827	1.00825	1.00821	1.00817	1.00812	1.00805	1.00798	1.00788	1.00777	1.00764	1.00749	1.00731	1.0071	1.00686	1.00658	1.00627	1.00592	1.00551	1.00507	1.00456	1.00401	1.00339	1.0027	1.00195	1.00112	1.00022	0.99923	0.99817	0.99701	0.99577	0.99442	0.99298	0.99144	0.9898	0.98805	0.98619	0.98422	0.98215	0.97995	0.97765	0.97523	0.97271	0.97007	0.96733
	0.03468	1.00824	1.00823	1.00823	1.00822	1.0082	1.00817	1.00814	1.0081	1.00805	1.00799	1.00792	1.00783	1.00772	1.00759	1.00744	1.00727	1.00706	1.00683	1.00656	1.00625	1.0059	1.00551	1.00507	1.00457	1.00402	1.00341	1.00273	1.00199	1.00117	1.00028	0.9993	0.99825	0.9971	0.99587	0.99453	0.99311	0.99158	0.98995	0.98821	0.98637	0.98441	0.98235	0.98017	0.97788	0.97548	0.97297	0.97035	0.96761
	0.03854	1.00815	1.00815	1.00814	1.00813	1.00811	1.00809	1.00806	1.00802	1.00798	1.00792	1.00785	1.00776	1.00765	1.00753	1.00739	1.00722	1.00702	1.00679	1.00653	1.00623	1.00588	1.0055	1.00506	1.00457	1.00403	1.00343	1.00276	1.00203	1.00122	1.00034	0.99937	0.99833	0.99719	0.99597	0.99465	0.99324	0.99172	0.99011	0.98838	0.98655	0.98461	0.98257	0.98041	0.97813	0.97575	0.97326	0.97065	0.96794
	0.04239	1.00805	1.00804	1.00804	1.00803	1.00801	1.00799	1.00796	1.00793	1.00788	1.00783	1.00776	1.00768	1.00758	1.00746	1.00732	1.00715	1.00696	1.00674	1.00648	1.00619	1.00585	1.00548	1.00505	1.00457	1.00404	1.00344	1.00279	1.00206	1.00127	1.00039	0.99945	0.99841	0.99729	0.99608	0.99477	0.99337	0.99187	0.99027	0.98857	0.98675	0.98483	0.9828	0.98066	0.97841	0.97604	0.97357	0.97098	0.96829
	0.04624	1.00792	1.00792	1.00791	1.0079	1.00789	1.00787	1.00785	1.00781	1.00777	1.00772	1.00766	1.00758	1.00748	1.00737	1.00723	1.00708	1.00689	1.00667	1.00643	1.00614	1.00581	1.00544	1.00503	1.00456	1.00403	1.00345	1.00281	1.00209	1.00131	1.00045	0.99951	0.99849	0.99739	0.99619	0.9949	0.99352	0.99203	0.99045	0.98876	0.98697	0.98506	0.98305	0.98093	0.97869	0.97635	0.97389	0.97133	0.96866
	0.0501	1.00777	1.00777	1.00777	1.00776	1.00775	1.00773	1.00771	1.00768	1.00764	1.00759	1.00753	1.00746	1.00737	1.00726	1.00713	1.00698	1.0068	1.00659	1.00635	1.00608	1.00576	1.0054	1.00499	1.00453	1.00402	1.00345	1.00282	1.00212	1.00135	1.0005	0.99958	0.99857	0.99748	0.9963	0.99503	0.99366	0.9922	0.99063	0.98896	0.98719	0.9853	0.98331	0.98121	0.979	0.97667	0.97425	0.97171	0.96905
	0.05395	1.00761	1.0076	1.0076	1.00759	1.00758	1.00757	1.00755	1.00752	1.00749	1.00744	1.00739	1.00732	1.00723	1.00713	1.00701	1.00687	1.00669	1.00649	1.00626	1.00599	1.00569	1.00534	1.00494	1.00449	1.00399	1.00344	1.00281	1.00213	1.00137	1.00054	0.99963	0.99865	0.99757	0.99641	0.99516	0.99381	0.99236	0.99081	0.98917	0.98741	0.98555	0.98358	0.9815	0.97931	0.97701	0.97461	0.97209	0.96947
	0.0578	1.00741	1.00741	1.00741	1.0074	1.00739	1.00738	1.00736	1.00734	1.00731	1.00727	1.00722	1.00715	1.00708	1.00698	1.00687	1.00673	1.00657	1.00637	1.00615	1.00589	1.0056	1.00526	1.00487	1.00444	1.00395	1.00341	1.0028	1.00213	1.00139	1.00057	0.99969	0.99871	0.99766	0.99651	0.99528	0.99395	0.99253	0.991	0.98937	0.98764	0.9858	0.98385	0.9818	0.97964	0.97737	0.97499	0.97249	0.9699
	0.06166	1.00718	1.00718	1.00718	1.00717	1.00717	1.00716	1.00714	1.00713	1.0071	1.00706	1.00702	1.00696	1.00689	1.0068	1.00669	1.00657	1.00641	1.00623	1.00602	1.00577	1.00549	1.00516	1.00479	1.00437	1.00389	1.00336	1.00277	1.00211	1.00139	1.00059	0.99972	0.99877	0.99773	0.99661	0.99539	0.99409	0.99268	0.99118	0.98957	0.98787	0.98605	0.98413	0.98211	0.97997	0.97773	0.97537	0.97291	0.97035
	0.06551	1.00692	1.00692	1.00692	1.00692	1.00691	1.00691	1.0069	1.00688	1.00686	1.00683	1.00679	1.00674	1.00667	1.00659	1.00649	1.00637	1.00623	1.00606	1.00586	1.00562	1.00535	1.00503	1.00467	1.00427	1.00381	1.00329	1.00272	1.00208	1.00137	1.0006	0.99974	0.99881	0.99779	0.99669	0.9955	0.99421	0.99283	0.99135	0.98977	0.98809	0.98631	0.98441	0.98241	0.98031	0.97809	0.97577	0.97334	0.97081
	0.06936	1.00663	1.00663	1.00663	1.00663	1.00662	1.00662	1.00661	1.0066	1.00658	1.00656	1.00653	1.00648	1.00643	1.00635	1.00626	1.00615	1.00602	1.00586	1.00567	1.00544	1.00518	1.00488	1.00454	1.00415	1.0037	1.0032	1.00265	1.00203	1.00134	1.00058	0.99975	0.99883	0.99784	0.99676	0.99559	0.99433	0.99297	0.99152	0.98997	0.98831	0.98655	0.98469	0.98272	0.98065	0.97846	0.97617	0.97377	0.97127
	0.07322	1.00629	1.00629	1.00629	1.00629	1.00629	1.00629	1.00629	1.00628	1.00627	1.00625	1.00623	1.00619	1.00614	1.00608	1.00599	1.00589	1.00577	1.00562	1.00544	1.00523	1.00499	1.0047	1.00437	1.00399	1.00357	1.00309	1.00255	1.00195	1.00128	1.00054	0.99973	0.99884	0.99787	0.99681	0.99567	0.99443	0.9931	0.99168	0.99015	0.98853	0.98679	0.98496	0.98303	0.98098	0.97883	0.97657	0.97421	0.97173
	0.07707	1.00592	1.00592	1.00592	1.00592	1.00592	1.00593	1.00593	1.00592	1.00592	1.0059	1.00588	1.00585	1.00581	1.00576	1.00569	1.0056	1.00549	1.00535	1.00518	1.00499	1.00475	1.00448	1.00417	1.00381	1.0034	1.00294	1.00242	1.00184	1.00119	1.00047	0.99968	0.99882	0.99787	0.99684	0.99572	0.99451	0.99321	0.99182	0.99032	0.98873	0.98703	0.98523	0.98332	0.98131	0.97919	0.97697	0.97463	0.97221
	0.08092	1.00549	1.00549	1.00549	1.0055	1.00551	1.00551	1.00551	1.00552	1.00551	1.00551	1.0055	1.00548	1.00544	1.0054	1.00534	1.00526	1.00516	1.00503	1.00488	1.0047	1.00448	1.00423	1.00393	1.00359	1.0032	1.00276	1.00226	1.0017	1.00107	1.00038	0.99961	0.99877	0.99785	0.99685	0.99576	0.99458	0.99331	0.99194	0.99047	0.98891	0.98724	0.98547	0.9836	0.98163	0.97954	0.97735	0.97507	0.97267
	0.08478	1.00502	1.00502	1.00502	1.00503	1.00504	1.00505	1.00505	1.00506	1.00507	1.00507	1.00506	1.00505	1.00503	1.00499	1.00494	1.00487	1.00479	1.00467	1.00454	1.00437	1.00417	1.00393	1.00365	1.00333	1.00296	1.00254	1.00206	1.00152	1.00092	1.00025	0.99951	0.99869	0.9978	0.99682	0.99576	0.99461	0.99337	0.99203	0.9906	0.98907	0.98744	0.98571	0.98387	0.98193	0.97989	0.97773	0.97549	0.97313
	0.08863	1.00449	1.00449	1.00449	1.0045	1.00451	1.00453	1.00454	1.00455	1.00456	1.00457	1.00457	1.00457	1.00456	1.00453	1.00449	1.00444	1.00437	1.00427	1.00415	1.00399	1.00381	1.00359	1.00333	1.00303	1.00268	1.00227	1.00182	1.00131	1.00073	1.00008	0.99937	0.99858	0.99771	0.99677	0.99574	0.99462	0.99341	0.99211	0.99071	0.98921	0.98761	0.98592	0.98412	0.98221	0.98021	0.9781	0.97589	0.97357
	0.09249	1.0039	1.0039	1.00391	1.00392	1.00393	1.00395	1.00397	1.00399	1.00401	1.00402	1.00403	1.00404	1.00403	1.00402	1.00399	1.00395	1.00389	1.00381	1.0037	1.00357	1.0034	1.0032	1.00296	1.00268	1.00235	1.00197	1.00154	1.00105	1.00049	0.99988	0.99919	0.99843	0.99759	0.99668	0.99568	0.99459	0.99342	0.99215	0.99079	0.98933	0.98777	0.98611	0.98435	0.98249	0.98052	0.97845	0.97628	0.97401
	0.09634	1.00325	1.00325	1.00326	1.00327	1.00329	1.00331	1.00333	1.00336	1.00339	1.00341	1.00343	1.00344	1.00345	1.00345	1.00344	1.00341	1.00336	1.00329	1.0032	1.00309	1.00294	1.00276	1.00254	1.00227	1.00197	1.00161	1.00121	1.00074	1.00022	0.99963	0.99897	0.99824	0.99743	0.99655	0.99558	0.99453	0.99339	0.99215	0.99083	0.98941	0.98789	0.98627	0.98455	0.98273	0.9808	0.97877	0.97665	0.97442
	0.10019	1.00253	1.00254	1.00255	1.00256	1.00258	1.00261	1.00264	1.00267	1.0027	1.00273	1.00276	1.00279	1.00281	1.00282	1.00282	1.0028	1.00277	1.00272	1.00265	1.00255	1.00242	1.00226	1.00206	1.00182	1.00154	1.00121	1.00082	1.00039	0.99989	0.99933	0.9987	0.998	0.99723	0.99637	0.99544	0.99443	0.99332	0.99213	0.99084	0.98945	0.98797	0.98639	0.98471	0.98293	0.98105	0.97907	0.97699	0.97481
	0.10405	1.00175	1.00175	1.00176	1.00178	1.00181	1.00183	1.00187	1.00191	1.00195	1.00199	1.00203	1.00206	1.00209	1.00212	1.00213	1.00213	1.00211	1.00208	1.00203	1.00195	1.00184	1.0017	1.00152	1.00131	1.00105	1.00074	1.00039	0.99998	0.99951	0.99898	0.99838	0.99771	0.99697	0.99615	0.99526	0.99428	0.99321	0.99205	0.99081	0.98946	0.98802	0.98649	0.98485	0.98311	0.98128	0.97935	0.97731	0.97517
	0.1079	1.00089	1.00089	1.00091	1.00093	1.00095	1.00099	1.00103	1.00107	1.00112	1.00117	1.00122	1.00127	1.00131	1.00135	1.00137	1.00139	1.00139	1.00137	1.00134	1.00128	1.00119	1.00107	1.00092	1.00073	1.00049	1.00022	0.99989	0.99951	0.99907	0.99857	0.998	0.99737	0.99667	0.99588	0.99502	0.99408	0.99305	0.99193	0.99073	0.98943	0.98803	0.98653	0.98495	0.98325	0.98147	0.97958	0.97759	0.97551
	0.11175	0.99995	0.99995	0.99997	0.99999	1.00003	1.00006	1.00011	1.00016	1.00022	1.00028	1.00034	1.00039	1.00045	1.0005	1.00054	1.00057	1.00059	1.0006	1.00058	1.00054	1.00047	1.00038	1.00025	1.00008	0.99988	0.99963	0.99933	0.99898	0.99857	0.9981	0.99757	0.99697	0.9963	0.99556	0.99473	0.99383	0.99284	0.99177	0.9906	0.98934	0.98799	0.98655	0.985	0.98335	0.98161	0.97977	0.97783	0.97579
	0.11561	0.99893	0.99894	0.99895	0.99898	0.99901	0.99906	0.99911	0.99917	0.99923	0.9993	0.99937	0.99944	0.99951	0.99958	0.99964	0.99968	0.99972	0.99974	0.99975	0.99973	0.99968	0.99961	0.99951	0.99937	0.99919	0.99897	0.9987	0.99838	0.998	0.99757	0.99707	0.99651	0.99588	0.99517	0.99439	0.99353	0.99258	0.99155	0.99042	0.98921	0.9879	0.9865	0.98501	0.98341	0.98171	0.97993	0.97803	0.97605
	0.11946	0.99783	0.99783	0.99785	0.99788	0.99792	0.99797	0.99803	0.99809	0.99817	0.99825	0.99833	0.99841	0.99849	0.99857	0.99865	0.99871	0.99877	0.99881	0.99883	0.99884	0.99882	0.99877	0.99869	0.99858	0.99843	0.99824	0.998	0.99771	0.99737	0.99697	0.99651	0.99599	0.99539	0.99472	0.99398	0.99316	0.99225	0.99127	0.99019	0.98902	0.98776	0.98641	0.98496	0.98341	0.98177	0.98003	0.97819	0.97625
	0.12331	0.99663	0.99664	0.99666	0.99669	0.99673	0.99679	0.99685	0.99693	0.99701	0.9971	0.99719	0.99729	0.99739	0.99748	0.99757	0.99766	0.99773	0.99779	0.99784	0.99787	0.99787	0.99785	0.9978	0.99772	0.99759	0.99743	0.99723	0.99697	0.99667	0.9963	0.99588	0.99539	0.99483	0.99421	0.99351	0.99273	0.99187	0.99092	0.98989	0.98877	0.98756	0.98625	0.98485	0.98336	0.98177	0.98008	0.97829	0.97641
	0.12717	0.99534	0.99535	0.99537	0.99541	0.99545	0.99551	0.99559	0.99567	0.99576	0.99586	0.99597	0.99608	0.99619	0.9963	0.99641	0.99651	0.99661	0.99669	0.99676	0.99681	0.99684	0.99685	0.99682	0.99677	0.99668	0.99655	0.99638	0.99615	0.99588	0.99556	0.99517	0.99472	0.99421	0.99362	0.99297	0.99223	0.99141	0.99052	0.98953	0.98846	0.9873	0.98604	0.98469	0.98325	0.98171	0.98007	0.97834	0.97651
	0.13102	0.99396	0.99397	0.99399	0.99403	0.99408	0.99415	0.99423	0.99432	0.99442	0.99453	0.99465	0.99478	0.9949	0.99503	0.99516	0.99528	0.99539	0.9955	0.99559	0.99567	0.99572	0.99576	0.99576	0.99574	0.99568	0.99558	0.99544	0.99526	0.99502	0.99473	0.99439	0.99398	0.99351	0.99297	0.99235	0.99166	0.99089	0.99004	0.98911	0.98808	0.98697	0.98577	0.98447	0.98307	0.98159	0.98001	0.97833	0.97655
	0.13487	0.99247	0.99248	0.99251	0.99255	0.99261	0.99268	0.99277	0.99287	0.99298	0.99311	0.99324	0.99337	0.99352	0.99366	0.99381	0.99395	0.99409	0.99421	0.99433	0.99443	0.99452	0.99458	0.99461	0.99462	0.99459	0.99453	0.99443	0.99428	0.99408	0.99383	0.99352	0.99316	0.99273	0.99223	0.99166	0.99102	0.99029	0.98949	0.98861	0.98763	0.98657	0.98542	0.98417	0.98283	0.9814	0.97987	0.97825	0.97653
	0.13873	0.99089	0.9909	0.99092	0.99097	0.99103	0.99111	0.99121	0.99132	0.99144	0.99158	0.99172	0.99187	0.99203	0.9922	0.99236	0.99253	0.99268	0.99283	0.99298	0.9931	0.99321	0.9933	0.99337	0.99341	0.99342	0.99339	0.99332	0.99321	0.99305	0.99284	0.99258	0.99225	0.99187	0.99141	0.99089	0.99029	0.98962	0.98887	0.98803	0.98711	0.9861	0.985	0.98381	0.98253	0.98115	0.97967	0.9781	0.97643
	0.14258	0.98919	0.98921	0.98923	0.98929	0.98935	0.98944	0.98954	0.98966	0.9898	0.98995	0.99011	0.99027	0.99045	0.99063	0.99081	0.991	0.99118	0.99136	0.99152	0.99168	0.99182	0.99194	0.99203	0.99211	0.99215	0.99216	0.99213	0.99205	0.99193	0.99177	0.99154	0.99126	0.99092	0.99052	0.99004	0.98949	0.98887	0.98817	0.98738	0.98651	0.98555	0.98451	0.98337	0.98214	0.98082	0.9794	0.97789	0.97627
	0.14644	0.9874	0.98741	0.98744	0.98749	0.98757	0.98766	0.98777	0.9879	0.98805	0.98821	0.98838	0.98857	0.98876	0.98896	0.98917	0.98937	0.98958	0.98978	0.98997	0.99015	0.99032	0.99047	0.9906	0.99071	0.99079	0.99083	0.99084	0.9908	0.99073	0.9906	0.99042	0.99019	0.98989	0.98953	0.98911	0.98861	0.98803	0.98738	0.98665	0.98583	0.98493	0.98394	0.98285	0.98168	0.98041	0.97905	0.97759	0.97603
	0.15029	0.98549	0.9855	0.98553	0.98559	0.98567	0.98577	0.98589	0.98603	0.98619	0.98636	0.98655	0.98675	0.98697	0.98718	0.98741	0.98764	0.98787	0.98809	0.98831	0.98853	0.98873	0.98891	0.98907	0.98921	0.98933	0.98941	0.98945	0.98946	0.98943	0.98934	0.98921	0.98902	0.98877	0.98846	0.98808	0.98763	0.98711	0.98651	0.98583	0.98507	0.98422	0.98329	0.98226	0.98114	0.97993	0.97861	0.97721	0.97571
	0.15414	0.98347	0.98348	0.98352	0.98358	0.98367	0.98377	0.9839	0.98405	0.98422	0.98441	0.98461	0.98483	0.98506	0.9853	0.98555	0.9858	0.98605	0.98631	0.98656	0.9868	0.98703	0.98724	0.98744	0.98762	0.98777	0.98789	0.98797	0.98802	0.98803	0.98799	0.9879	0.98776	0.98756	0.9873	0.98697	0.98657	0.9861	0.98556	0.98493	0.98422	0.98343	0.98255	0.98157	0.98051	0.97935	0.9781	0.97675	0.97531
	0.158	0.98134	0.98135	0.98139	0.98146	0.98155	0.98166	0.9818	0.98196	0.98214	0.98235	0.98257	0.9828	0.98305	0.98331	0.98358	0.98385	0.98413	0.98441	0.98469	0.98496	0.98523	0.98547	0.98571	0.98592	0.98611	0.98627	0.98639	0.98649	0.98654	0.98654	0.9865	0.98641	0.98625	0.98604	0.98577	0.98542	0.985	0.98451	0.98394	0.98329	0.98255	0.98172	0.98081	0.9798	0.97869	0.9775	0.97621	0.97481
	0.16185	0.97909	0.97911	0.97915	0.97922	0.97932	0.97944	0.97959	0.97976	0.97995	0.98017	0.98041	0.98066	0.98093	0.98121	0.9815	0.9818	0.98211	0.98241	0.98272	0.98302	0.98332	0.9836	0.98387	0.98412	0.98435	0.98455	0.98472	0.98485	0.98495	0.985	0.985	0.98496	0.98485	0.98469	0.98447	0.98417	0.98381	0.98337	0.98285	0.98226	0.98157	0.98081	0.97995	0.97899	0.97795	0.97681	0.97557	0.97423
	0.1657	0.97673	0.97675	0.97679	0.97687	0.97697	0.9771	0.97726	0.97744	0.97765	0.97788	0.97813	0.97841	0.97869	0.979	0.97931	0.97964	0.97997	0.98031	0.98064	0.98098	0.98131	0.98162	0.98193	0.98222	0.98248	0.98272	0.98294	0.98312	0.98326	0.98336	0.98341	0.98341	0.98336	0.98325	0.98308	0.98284	0.98253	0.98214	0.98168	0.98114	0.98051	0.9798	0.97899	0.9781	0.97711	0.97602	0.97484	0.97355
	0.16956	0.97426	0.97428	0.97433	0.97441	0.97451	0.97465	0.97482	0.97501	0.97524	0.97548	0.97575	0.97604	0.97635	0.97667	0.97701	0.97737	0.97773	0.97809	0.97846	0.97883	0.97919	0.97954	0.97988	0.98021	0.98052	0.9808	0.98106	0.98128	0.98147	0.98161	0.98172	0.98177	0.98177	0.98171	0.98159	0.9814	0.98115	0.98082	0.98041	0.97993	0.97935	0.97869	0.97795	0.97711	0.97617	0.97514	0.97401	0.97279
	0.17341	0.97168	0.97169	0.97175	0.97183	0.97195	0.97209	0.97227	0.97247	0.97271	0.97297	0.97326	0.97357	0.9739	0.97425	0.97461	0.97499	0.97537	0.97577	0.97617	0.97657	0.97696	0.97735	0.97773	0.9781	0.97845	0.97878	0.97907	0.97934	0.97958	0.97977	0.97992	0.98003	0.98008	0.98007	0.98001	0.97987	0.97967	0.9794	0.97905	0.97862	0.9781	0.9775	0.97681	0.97602	0.97514	0.97417	0.97309	0.97191
	0.17726	0.96898	0.969	0.96905	0.96914	0.96926	0.96941	0.96961	0.96982	0.97007	0.97035	0.97065	0.97098	0.97133	0.97171	0.97209	0.9725	0.97291	0.97334	0.97377	0.9742	0.97464	0.97506	0.97548	0.97589	0.97628	0.97665	0.97699	0.97731	0.97759	0.97783	0.97803	0.97819	0.97829	0.97834	0.97833	0.97825	0.9781	0.97788	0.97759	0.97721	0.97675	0.97621	0.97557	0.97484	0.97401	0.97309	0.97207	0.97093
	0.18112	0.96617	0.96619	0.96625	0.96634	0.96647	0.96663	0.96683	0.96706	0.96733	0.96762	0.96794	0.96829	0.96866	0.96906	0.96947	0.9699	0.97035	0.9708	0.97127	0.97173	0.9722	0.97267	0.97313	0.97357	0.97401	0.97442	0.97481	0.97517	0.9755	0.9758	0.97605	0.97625	0.97641	0.97651	0.97655	0.97653	0.97643	0.97627	0.97603	0.97571	0.97531	0.97482	0.97423	0.97356	0.97279	0.97191	0.97093	0.96985
	0.18497	0.96325	0.96327	0.96333	0.96343	0.96357	0.96374	0.96395	0.96419	0.96447	0.96478	0.96512	0.96549	0.96588	0.9663	0.96674	0.9672	0.96768	0.96816	0.96866	0.96916	0.96967	0.97017	0.97067	0.97116	0.97164	0.97209	0.97253	0.97294	0.97332	0.97366	0.97396	0.97422	0.97443	0.97458	0.97468	0.97471	0.97467	0.97457	0.97438	0.97412	0.97377	0.97333	0.9728	0.97218	0.97145	0.97063	0.96971	0.96867
	0.18882	0.96023	0.96025	0.96031	0.96041	0.96055	0.96074	0.96096	0.96121	0.96151	0.96183	0.96219	0.96258	0.963	0.96345	0.96391	0.9644	0.9649	0.96542	0.96595	0.96649	0.96703	0.96758	0.96812	0.96865	0.96917	0.96967	0.97015	0.97061	0.97104	0.97143	0.97178	0.97209	0.97235	0.97256	0.97271	0.9728	0.97282	0.97276	0.97263	0.97242	0.97213	0.97175	0.97127	0.97069	0.97003	0.96925	0.96837	0.96738
	0.19268	0.9571	0.95712	0.95719	0.95729	0.95745	0.95763	0.95787	0.95813	0.95845	0.95879	0.95917	0.95957	0.96002	0.96049	0.96098	0.96149	0.96203	0.96258	0.96315	0.96372	0.9643	0.96488	0.96546	0.96604	0.9666	0.96715	0.96768	0.96819	0.96866	0.96911	0.96951	0.96987	0.97019	0.97045	0.97065	0.97079	0.97087	0.97087	0.97079	0.97064	0.97039	0.97006	0.96964	0.96911	0.96849	0.96777	0.96693	0.96598
	0.19653	0.95387	0.95389	0.95396	0.95407	0.95423	0.95443	0.95467	0.95496	0.95528	0.95564	0.95604	0.95647	0.95693	0.95743	0.95795	0.95849	0.95906	0.95965	0.96025	0.96086	0.96147	0.9621	0.96272	0.96334	0.96394	0.96454	0.96512	0.96567	0.9662	0.96669	0.96715	0.96756	0.96793	0.96824	0.9685	0.9687	0.96882	0.96888	0.96886	0.96875	0.96857	0.96829	0.96791	0.96743	0.96686	0.96617	0.96538	0.96447
	0.20039	0.95055	0.95057	0.95064	0.95076	0.95093	0.95113	0.95139	0.95169	0.95202	0.9524	0.95282	0.95327	0.95376	0.95428	0.95483	0.9554	0.956	0.95662	0.95725	0.9579	0.95856	0.95922	0.95988	0.96054	0.9612	0.96184	0.96246	0.96306	0.96364	0.96419	0.96469	0.96516	0.96558	0.96595	0.96626	0.96651	0.96669	0.9668	0.96683	0.96678	0.96664	0.96641	0.96609	0.96566	0.96513	0.96448	0.96373	0.96286
	0.20424	0.94713	0.94715	0.94723	0.94735	0.94753	0.94774	0.94801	0.94832	0.94867	0.94907	0.94951	0.94998	0.95049	0.95104	0.95161	0.95222	0.95285	0.9535	0.95417	0.95486	0.95555	0.95625	0.95696	0.95767	0.95836	0.95905	0.95972	0.96037	0.961	0.9616	0.96216	0.96268	0.96315	0.96357	0.96394	0.96424	0.96447	0.96463	0.96472	0.96472	0.96463	0.96445	0.96417	0.96378	0.96329	0.96269	0.96197	0.96114
	0.20809	0.94363	0.94365	0.94373	0.94385	0.94403	0.94427	0.94454	0.94487	0.94523	0.94565	0.94611	0.94661	0.94714	0.94771	0.94832	0.94895	0.94961	0.9503	0.95101	0.95173	0.95247	0.95321	0.95396	0.95471	0.95545	0.95618	0.9569	0.9576	0.95828	0.95893	0.95954	0.96011	0.96064	0.96111	0.96153	0.96188	0.96217	0.96238	0.96251	0.96256	0.96252	0.96239	0.96215	0.96181	0.96136	0.96079	0.96011	0.95931
	0.21195	0.94003	0.94007	0.94015	0.94028	0.94047	0.94071	0.94099	0.94133	0.94172	0.94215	0.94263	0.94315	0.94371	0.94431	0.94494	0.94561	0.9463	0.94702	0.94776	0.94853	0.9493	0.95008	0.95087	0.95167	0.95246	0.95324	0.95401	0.95476	0.95548	0.95618	0.95684	0.95747	0.95804	0.95857	0.95904	0.95945	0.95978	0.96005	0.96023	0.96033	0.96033	0.96024	0.96005	0.95975	0.95933	0.9588	0.95815	0.95737
	0.2158	0.93637	0.93641	0.93649	0.93663	0.93683	0.93707	0.93737	0.93773	0.93813	0.93858	0.93908	0.93962	0.94021	0.94083	0.94149	0.94219	0.94291	0.94367	0.94445	0.94525	0.94606	0.94689	0.94772	0.94856	0.94939	0.95022	0.95104	0.95184	0.95261	0.95336	0.95407	0.95475	0.95538	0.95596	0.95648	0.95693	0.95732	0.95763	0.95786	0.95801	0.95806	0.95801	0.95785	0.95759	0.95721	0.95671	0.95608	0.95533
	0.21965	0.93265	0.93267	0.93277	0.93291	0.93311	0.93337	0.93368	0.93405	0.93447	0.93494	0.93546	0.93603	0.93663	0.93729	0.93797	0.9387	0.93946	0.94025	0.94107	0.9419	0.94276	0.94362	0.9445	0.94538	0.94626	0.94714	0.948	0.94885	0.94967	0.95047	0.95124	0.95196	0.95264	0.95327	0.95384	0.95435	0.95478	0.95514	0.95542	0.95561	0.9557	0.95569	0.95557	0.95534	0.95499	0.95452	0.95392	0.95318
	0.22351	0.92885	0.92889	0.92897	0.92913	0.92933	0.92961	0.92993	0.93031	0.93075	0.93123	0.93177	0.93237	0.933	0.93368	0.93439	0.93515	0.93595	0.93677	0.93762	0.9385	0.93939	0.9403	0.94122	0.94215	0.94307	0.94399	0.9449	0.9458	0.94668	0.94752	0.94834	0.94911	0.94984	0.95052	0.95114	0.9517	0.95218	0.95258	0.95291	0.95313	0.95327	0.95329	0.95321	0.95301	0.95269	0.95224	0.95166	0.95094
	0.22736	0.92501	0.92503	0.92513	0.92529	0.92551	0.92579	0.92612	0.92651	0.92697	0.92747	0.92803	0.92865	0.92931	0.93001	0.93077	0.93155	0.93238	0.93324	0.93413	0.93504	0.93597	0.93692	0.93789	0.93885	0.93983	0.94079	0.94175	0.9427	0.94362	0.94452	0.94538	0.94621	0.94699	0.94771	0.94838	0.94898	0.94951	0.94996	0.95032	0.95059	0.95076	0.95082	0.95077	0.9506	0.9503	0.94987	0.94931	0.94859
	0.23121	0.92111	0.92113	0.92123	0.9214	0.92163	0.92191	0.92227	0.92267	0.92315	0.92367	0.92425	0.92489	0.92557	0.92631	0.92709	0.92791	0.92876	0.92965	0.93058	0.93153	0.93251	0.9335	0.9345	0.93552	0.93653	0.93755	0.93855	0.93955	0.94052	0.94146	0.94238	0.94325	0.94408	0.94485	0.94556	0.94621	0.94678	0.94727	0.94768	0.94798	0.94819	0.94828	0.94826	0.94811	0.94783	0.94742	0.94686	0.94616
	0.23507	0.91717	0.91721	0.91731	0.91747	0.91771	0.91801	0.91837	0.91879	0.91928	0.91983	0.92043	0.92109	0.92179	0.92255	0.92337	0.92421	0.92511	0.92603	0.927	0.92799	0.929	0.93003	0.93108	0.93214	0.9332	0.93426	0.93531	0.93635	0.93737	0.93837	0.93933	0.94025	0.94112	0.94194	0.9427	0.94339	0.944	0.94453	0.94497	0.94532	0.94555	0.94567	0.94567	0.94555	0.94529	0.94488	0.94433	0.94363
	0.23892	0.91319	0.91323	0.91333	0.91351	0.91375	0.91407	0.91443	0.91487	0.91538	0.91595	0.91657	0.91725	0.91799	0.91877	0.91961	0.92049	0.92142	0.92238	0.92338	0.92441	0.92546	0.92654	0.92763	0.92873	0.92983	0.93094	0.93204	0.93313	0.93419	0.93523	0.93624	0.9372	0.93812	0.93899	0.93979	0.94052	0.94118	0.94174	0.94222	0.94259	0.94286	0.943	0.94303	0.94292	0.94267	0.94227	0.94172	0.94101
	0.24277	0.90921	0.90925	0.90935	0.90953	0.90978	0.91009	0.91049	0.91094	0.91146	0.91205	0.91269	0.91339	0.91415	0.91497	0.91584	0.91675	0.91771	0.91871	0.91974	0.92081	0.9219	0.92302	0.92415	0.92529	0.92644	0.92759	0.92874	0.92987	0.93098	0.93207	0.93312	0.93413	0.9351	0.936	0.93684	0.93762	0.93831	0.93891	0.93942	0.93982	0.94011	0.94028	0.94032	0.94022	0.93998	0.93959	0.93903	0.93832
	0.24663	0.90519	0.90523	0.90535	0.90553	0.90579	0.90611	0.90652	0.90699	0.90753	0.90813	0.90879	0.90953	0.91031	0.91115	0.91205	0.91299	0.91399	0.91502	0.91609	0.91719	0.91833	0.91948	0.92065	0.92184	0.92304	0.92423	0.92542	0.9266	0.92775	0.92888	0.92998	0.93103	0.93204	0.93299	0.93387	0.93468	0.93541	0.93604	0.93658	0.93701	0.93732	0.9375	0.93756	0.93747	0.93723	0.93684	0.93627	0.93554
	0.25048	0.90119	0.90123	0.90133	0.90153	0.90179	0.90213	0.90255	0.90303	0.90359	0.90421	0.90489	0.90565	0.90645	0.90733	0.90825	0.90923	0.91025	0.91132	0.91243	0.91357	0.91474	0.91594	0.91715	0.91838	0.91962	0.92086	0.92209	0.92331	0.92451	0.92568	0.92682	0.92792	0.92897	0.92996	0.93088	0.93172	0.93248	0.93314	0.93371	0.93416	0.93449	0.93469	0.93475	0.93466	0.93442	0.93402	0.93345	0.9327
	0.25433	0.89717	0.89721	0.89733	0.89753	0.89781	0.89815	0.89857	0.89907	0.89965	0.90029	0.90099	0.90177	0.90261	0.90351	0.90446	0.90547	0.90653	0.90763	0.90877	0.90995	0.91116	0.91239	0.91365	0.91492	0.9162	0.91748	0.91876	0.92002	0.92126	0.92248	0.92366	0.9248	0.92588	0.92691	0.92786	0.92874	0.92953	0.93022	0.93081	0.93128	0.93162	0.93184	0.9319	0.93182	0.93157	0.93116	0.93056	0.92978
	0.25819	0.89317	0.89321	0.89333	0.89353	0.89382	0.89418	0.89461	0.89513	0.89572	0.89638	0.89711	0.89791	0.89877	0.89969	0.90068	0.90171	0.90281	0.90394	0.90512	0.90633	0.90759	0.90886	0.91016	0.91147	0.91279	0.91411	0.91543	0.91674	0.91802	0.91928	0.9205	0.92168	0.9228	0.92386	0.92485	0.92576	0.92657	0.92729	0.92789	0.92838	0.92874	0.92895	0.92902	0.92893	0.92867	0.92824	0.92762	0.92681
	0.26204	0.88919	0.88923	0.88937	0.88957	0.88987	0.89023	0.89069	0.89121	0.89181	0.89249	0.89325	0.89407	0.89495	0.89591	0.89691	0.89799	0.89911	0.90028	0.90149	0.90275	0.90403	0.90535	0.90668	0.90804	0.9094	0.91076	0.91212	0.91347	0.91479	0.91609	0.91735	0.91856	0.91972	0.92082	0.92183	0.92277	0.92361	0.92434	0.92496	0.92546	0.92583	0.92604	0.92611	0.92601	0.92574	0.92528	0.92464	0.92379
	0.2659	0.88525	0.88529	0.88543	0.88563	0.88593	0.88631	0.88677	0.88731	0.88794	0.88863	0.88941	0.89025	0.89117	0.89215	0.89319	0.89429	0.89544	0.89665	0.89789	0.89919	0.90051	0.90186	0.90324	0.90463	0.90603	0.90744	0.90884	0.91022	0.91159	0.91292	0.91422	0.91547	0.91666	0.91778	0.91883	0.91979	0.92065	0.9214	0.92204	0.92254	0.92291	0.92312	0.92318	0.92307	0.92277	0.92229	0.92161	0.92072
	0.26975	0.88134	0.88139	0.88152	0.88174	0.88205	0.88243	0.88291	0.88347	0.88411	0.88483	0.88561	0.88649	0.88743	0.88843	0.8895	0.89063	0.89181	0.89305	0.89433	0.89566	0.89702	0.89841	0.89983	0.90126	0.9027	0.90414	0.90558	0.90701	0.90841	0.90978	0.91111	0.9124	0.91362	0.91477	0.91584	0.91682	0.9177	0.91847	0.91912	0.91962	0.91999	0.9202	0.92024	0.92011	0.91979	0.91927	0.91855	0.91761
	0.2736	0.87749	0.87753	0.87767	0.87789	0.87821	0.87861	0.87909	0.87967	0.88033	0.88107	0.88187	0.88277	0.88373	0.88476	0.88586	0.88702	0.88823	0.88951	0.89083	0.89219	0.89359	0.89501	0.89647	0.89794	0.89942	0.9009	0.90237	0.90384	0.90528	0.90668	0.90804	0.90936	0.91061	0.91179	0.91288	0.91388	0.91478	0.91556	0.9162	0.91672	0.91708	0.91728	0.9173	0.91714	0.91679	0.91623	0.91546	0.91448
	0.27746	0.87369	0.87374	0.87388	0.87411	0.87443	0.87485	0.87535	0.87593	0.87661	0.87735	0.87819	0.87911	0.88009	0.88115	0.88228	0.88347	0.88472	0.88602	0.88737	0.88877	0.89021	0.89167	0.89316	0.89467	0.89618	0.8977	0.89922	0.90072	0.90219	0.90363	0.90502	0.90636	0.90764	0.90884	0.90996	0.91098	0.91188	0.91267	0.91332	0.91382	0.91418	0.91436	0.91436	0.91418	0.91378	0.91318	0.91236	0.91132
	0.28131	0.86997	0.87001	0.87016	0.87039	0.87073	0.87115	0.87167	0.87227	0.87295	0.87373	0.87459	0.87551	0.87653	0.87761	0.87877	0.87999	0.88127	0.88261	0.88399	0.88542	0.88689	0.88839	0.88992	0.89146	0.89302	0.89457	0.89612	0.89766	0.89916	0.90063	0.90206	0.90343	0.90473	0.90595	0.90708	0.90811	0.90902	0.90982	0.91046	0.91096	0.9113	0.91146	0.91144	0.91122	0.91078	0.91014	0.90926	0.90814
	0.28516	0.86633	0.86637	0.86653	0.86677	0.86711	0.86753	0.86806	0.86867	0.86939	0.87017	0.87105	0.87201	0.87305	0.87415	0.87534	0.87659	0.8779	0.87927	0.88069	0.88215	0.88366	0.88519	0.88676	0.88834	0.88993	0.89152	0.8931	0.89466	0.8962	0.8977	0.89916	0.90055	0.90188	0.90312	0.90426	0.9053	0.90622	0.90701	0.90766	0.90814	0.90846	0.9086	0.90854	0.90828	0.9078	0.9071	0.90616	0.90496
	0.28902	0.86277	0.86283	0.86297	0.86323	0.86357	0.86401	0.86455	0.86517	0.8659	0.86671	0.86761	0.86859	0.86965	0.87079	0.872	0.87328	0.87462	0.87602	0.87747	0.87897	0.88051	0.88208	0.88368	0.8853	0.88692	0.88854	0.89016	0.89176	0.89332	0.89486	0.89634	0.89775	0.89909	0.90035	0.9015	0.90255	0.90348	0.90426	0.9049	0.90536	0.90566	0.90576	0.90567	0.90536	0.90484	0.90406	0.90306	0.9018
	0.29287	0.85932	0.85937	0.85953	0.85978	0.86013	0.86059	0.86113	0.86179	0.86251	0.86335	0.86427	0.86527	0.86635	0.86752	0.86876	0.87007	0.87144	0.87287	0.87435	0.87589	0.87746	0.87907	0.8807	0.88235	0.88401	0.88566	0.88731	0.88894	0.89054	0.8921	0.8936	0.89503	0.89639	0.89766	0.89882	0.89988	0.9008	0.90157	0.90219	0.90264	0.9029	0.90298	0.90284	0.90248	0.9019	0.90106	0.89998	0.89864
	0.29672	0.85597	0.85603	0.85619	0.85645	0.85681	0.85727	0.85783	0.85849	0.85925	0.86009	0.86103	0.86207	0.86317	0.86437	0.86563	0.86697	0.86837	0.86983	0.87135	0.87291	0.87452	0.87616	0.87783	0.87951	0.8812	0.88289	0.88457	0.88622	0.88785	0.88943	0.89095	0.8924	0.89378	0.89506	0.89622	0.89728	0.8982	0.89896	0.89956	0.89998	0.90022	0.90026	0.90006	0.89966	0.899	0.8981	0.89694	0.89552
	0.30058	0.85275	0.85281	0.85297	0.85323	0.85361	0.85408	0.85465	0.85533	0.85611	0.85697	0.85793	0.85897	0.86011	0.86133	0.86262	0.86399	0.86542	0.86691	0.86846	0.87006	0.8717	0.87337	0.87507	0.87679	0.87851	0.88023	0.88194	0.88362	0.88527	0.88687	0.88842	0.88988	0.89127	0.89256	0.89372	0.89478	0.89568	0.89642	0.897	0.8974	0.8976	0.8976	0.89736	0.89688	0.89616	0.8952	0.89394	0.89242
	0.30443	0.84967	0.84972	0.84989	0.85015	0.85053	0.85101	0.85161	0.85229	0.85309	0.85397	0.85495	0.85602	0.85717	0.85842	0.85974	0.86113	0.8626	0.86412	0.86571	0.86733	0.86901	0.87071	0.87244	0.87419	0.87594	0.8777	0.87943	0.88114	0.88282	0.88444	0.886	0.88748	0.88888	0.89016	0.89134	0.89238	0.89326	0.894	0.89456	0.89492	0.89508	0.89502	0.89472	0.89418	0.8934	0.89234	0.891	0.88938
	0.30828	0.84671	0.84677	0.84694	0.84722	0.84761	0.84809	0.84869	0.84941	0.85021	0.85111	0.85211	0.85321	0.85439	0.85565	0.85701	0.85843	0.85992	0.86147	0.86309	0.86475	0.86646	0.86819	0.86996	0.87174	0.87352	0.8753	0.87706	0.8788	0.88048	0.88213	0.8837	0.8852	0.8866	0.8879	0.88906	0.89008	0.89096	0.89168	0.8922	0.89252	0.89264	0.89252	0.89216	0.89156	0.8907	0.88954	0.88812	0.8864
	0.31214	0.84392	0.84397	0.84415	0.84443	0.84483	0.84533	0.84595	0.84666	0.84749	0.84841	0.84943	0.85055	0.85175	0.85305	0.85442	0.85587	0.85739	0.85898	0.86063	0.86232	0.86406	0.86582	0.86762	0.86943	0.87124	0.87304	0.87484	0.8766	0.8783	0.87996	0.88156	0.88306	0.88446	0.88575	0.88692	0.88792	0.88878	0.88946	0.88996	0.89024	0.8903	0.89013	0.88971	0.88903	0.88808	0.88684	0.88532	0.8835
	0.31599	0.84128	0.84134	0.84152	0.84181	0.84221	0.84273	0.84335	0.84409	0.84493	0.84587	0.84691	0.84805	0.84927	0.85059	0.852	0.85348	0.85503	0.85665	0.85833	0.86005	0.86182	0.86362	0.86544	0.86728	0.86912	0.87096	0.87276	0.87454	0.87628	0.87796	0.87956	0.88106	0.88246	0.88376	0.8849	0.8859	0.88674	0.88738	0.88784	0.88808	0.88808	0.88785	0.88736	0.8866	0.88556	0.88423	0.8826	0.88066
	0.31985	0.83882	0.83888	0.83906	0.83935	0.83977	0.84029	0.84093	0.84167	0.84253	0.84349	0.84456	0.84573	0.84697	0.84833	0.84975	0.85127	0.85285	0.85449	0.8562	0.85796	0.85976	0.86159	0.86344	0.86531	0.86718	0.86904	0.87087	0.87267	0.87442	0.8761	0.87772	0.87922	0.88063	0.88191	0.88304	0.88402	0.88484	0.88545	0.88586	0.88604	0.88599	0.88569	0.88512	0.88428	0.88315	0.88172	0.87998	0.87794
	0.3237	0.83654	0.83661	0.83679	0.83709	0.83751	0.83805	0.83869	0.83945	0.84033	0.84131	0.84239	0.84359	0.84487	0.84623	0.84769	0.84923	0.85085	0.85252	0.85426	0.85605	0.85788	0.85974	0.86162	0.86352	0.86542	0.8673	0.86916	0.87098	0.87274	0.87444	0.87605	0.87756	0.87896	0.88024	0.88136	0.88231	0.88308	0.88366	0.88402	0.88416	0.88404	0.88367	0.88302	0.88209	0.88087	0.87933	0.87748	0.87532
	0.32755	0.83446	0.83452	0.83471	0.83501	0.83545	0.83599	0.83665	0.83743	0.83833	0.83933	0.84043	0.84165	0.84295	0.84435	0.84583	0.8474	0.84904	0.85075	0.85252	0.85434	0.8562	0.85809	0.86	0.86192	0.86384	0.86576	0.86764	0.86946	0.87124	0.87296	0.87458	0.87609	0.87748	0.87874	0.87984	0.88077	0.88151	0.88204	0.88236	0.88243	0.88225	0.8818	0.88107	0.88005	0.87872	0.87707	0.87511	0.87282
	0.33141	0.83258	0.83265	0.83284	0.83315	0.83359	0.83415	0.83483	0.83561	0.83653	0.83755	0.83867	0.83991	0.84124	0.84267	0.84418	0.84578	0.84745	0.84919	0.85099	0.85284	0.85473	0.85665	0.8586	0.86054	0.86249	0.86442	0.86632	0.86817	0.86996	0.87168	0.8733	0.87481	0.8762	0.87744	0.87852	0.87941	0.88012	0.8806	0.88086	0.88087	0.88062	0.88009	0.87927	0.87815	0.87671	0.87496	0.87287	0.87046
	0.33526	0.83093	0.83099	0.83119	0.83151	0.83195	0.83252	0.83321	0.83403	0.83495	0.83599	0.83714	0.83839	0.83975	0.84121	0.84275	0.84438	0.84608	0.84785	0.84968	0.85156	0.85348	0.85544	0.8574	0.85938	0.86136	0.8633	0.86522	0.86709	0.8689	0.87062	0.87224	0.87374	0.87512	0.87634	0.87739	0.87826	0.87892	0.87936	0.87955	0.8795	0.87917	0.87855	0.87764	0.87642	0.87487	0.87301	0.87079	0.86825
	0.33911	0.8295	0.82957	0.82976	0.83009	0.83055	0.83113	0.83183	0.83265	0.83361	0.83467	0.83583	0.83711	0.8385	0.83998	0.84155	0.84321	0.84494	0.84675	0.84861	0.85052	0.85248	0.85446	0.85646	0.85846	0.86046	0.86242	0.86436	0.86624	0.86806	0.86978	0.8714	0.8729	0.87426	0.87546	0.87648	0.87731	0.87793	0.87831	0.87845	0.87832	0.87791	0.87721	0.87619	0.87487	0.87321	0.87122	0.86889	0.86621
	0.34297	0.82831	0.82838	0.82858	0.82891	0.82938	0.82997	0.83069	0.83153	0.83249	0.83359	0.83478	0.83609	0.83749	0.83901	0.84061	0.84229	0.84406	0.84589	0.84778	0.84973	0.85172	0.85372	0.85576	0.85778	0.8598	0.8618	0.86374	0.86564	0.86746	0.86919	0.8708	0.8723	0.87364	0.87481	0.87581	0.87659	0.87716	0.87749	0.87756	0.87735	0.87686	0.87607	0.87495	0.87351	0.87173	0.86963	0.86715	0.86435
	0.34682	0.82738	0.82745	0.82766	0.828	0.82847	0.82907	0.82981	0.83067	0.83165	0.83276	0.83398	0.83531	0.83675	0.83829	0.83992	0.84164	0.84344	0.8453	0.84722	0.8492	0.85122	0.85326	0.85532	0.85737	0.85942	0.86142	0.8634	0.8653	0.86712	0.86885	0.87047	0.87195	0.87327	0.87442	0.87537	0.87612	0.87663	0.8769	0.8769	0.87661	0.87603	0.87513	0.87392	0.87237	0.87047	0.86823	0.86563	0.86267
	0.35067	0.82672	0.82679	0.827	0.82735	0.82783	0.82845	0.82919	0.83007	0.83109	0.83221	0.83345	0.83481	0.83628	0.83785	0.83951	0.84126	0.84309	0.84498	0.84694	0.84896	0.851	0.85308	0.85516	0.85724	0.8593	0.86134	0.86332	0.86523	0.86706	0.86879	0.8704	0.87186	0.87317	0.87429	0.87521	0.87591	0.87636	0.87656	0.87649	0.87611	0.87545	0.87445	0.87311	0.87145	0.86943	0.86705	0.86431	0.86122
	0.35453	0.82634	0.82641	0.82663	0.82699	0.82747	0.82811	0.82887	0.82977	0.83079	0.83195	0.83321	0.8346	0.83609	0.83769	0.83939	0.84117	0.84303	0.84496	0.84696	0.849	0.85108	0.85318	0.85529	0.8574	0.85948	0.86154	0.86354	0.86546	0.86729	0.86902	0.87062	0.87207	0.87335	0.87443	0.87531	0.87595	0.87635	0.87649	0.87633	0.87587	0.8751	0.874	0.87255	0.87077	0.86861	0.86611	0.86323	0.85999
	0.35838	0.82626	0.82633	0.82655	0.82691	0.82742	0.82807	0.82885	0.82975	0.83081	0.83197	0.83327	0.83469	0.83621	0.83784	0.83957	0.84139	0.84328	0.84525	0.84728	0.84936	0.85146	0.8536	0.85574	0.85787	0.85998	0.86205	0.86406	0.86599	0.86783	0.86955	0.87114	0.87257	0.87381	0.87487	0.87571	0.87629	0.87663	0.87669	0.87645	0.87591	0.87503	0.87382	0.87226	0.87034	0.86806	0.86541	0.86239	0.859
	0.36223	0.82649	0.82657	0.82679	0.82716	0.82767	0.82833	0.82913	0.83007	0.83113	0.83233	0.83365	0.83509	0.83665	0.83831	0.84008	0.84192	0.84386	0.84586	0.84792	0.85004	0.85218	0.85434	0.85651	0.85867	0.8608	0.86289	0.86491	0.86685	0.86869	0.87041	0.87199	0.87339	0.87461	0.87563	0.87641	0.87695	0.87721	0.87719	0.87687	0.87622	0.87524	0.87392	0.87223	0.87019	0.86777	0.86498	0.86181	0.85828
	0.36609	0.82705	0.82713	0.82735	0.82773	0.82825	0.82893	0.82975	0.83069	0.83179	0.83301	0.83437	0.83584	0.83743	0.83912	0.84092	0.8428	0.84478	0.84681	0.8489	0.85106	0.85323	0.85542	0.85762	0.85981	0.86197	0.86407	0.86611	0.86805	0.86989	0.87161	0.87317	0.87455	0.87573	0.87671	0.87744	0.87791	0.87811	0.87801	0.87759	0.87685	0.87576	0.87431	0.8725	0.87032	0.86776	0.86483	0.86152	0.85783
	0.36994	0.82795	0.82803	0.82826	0.82865	0.82919	0.82987	0.83071	0.83169	0.83279	0.83405	0.83543	0.83693	0.83855	0.84028	0.84212	0.84404	0.84604	0.84812	0.85026	0.85244	0.85465	0.85688	0.85911	0.86132	0.86349	0.86561	0.86767	0.86962	0.87145	0.87315	0.87469	0.87605	0.87721	0.87813	0.87881	0.87922	0.87934	0.87916	0.87865	0.8778	0.87659	0.87502	0.87308	0.87076	0.86806	0.86498	0.86152	0.85768
	0.3738	0.82921	0.82929	0.82953	0.82993	0.83048	0.83118	0.83203	0.83303	0.83417	0.83545	0.83686	0.8384	0.84005	0.84182	0.84369	0.84565	0.8477	0.84981	0.85198	0.8542	0.85645	0.85871	0.86097	0.86321	0.86541	0.86755	0.86961	0.87157	0.87339	0.87509	0.87661	0.87794	0.87905	0.87993	0.88055	0.88089	0.88094	0.88066	0.88005	0.87908	0.87776	0.87607	0.874	0.87154	0.86868	0.86545	0.86183	0.85783
	0.37765	0.83086	0.83094	0.83119	0.83159	0.83215	0.83287	0.83375	0.83477	0.83593	0.83724	0.83868	0.84025	0.84194	0.84374	0.84566	0.84766	0.84974	0.8519	0.85411	0.85636	0.85865	0.86095	0.86323	0.8655	0.86772	0.86987	0.87195	0.87391	0.87574	0.87741	0.87891	0.88021	0.88129	0.88212	0.88267	0.88294	0.8829	0.88253	0.88182	0.88074	0.8793	0.87746	0.87526	0.87264	0.86964	0.86626	0.86248	0.85832
	0.3815	0.8329	0.83298	0.83323	0.83365	0.83423	0.83497	0.83585	0.8369	0.83809	0.83943	0.84091	0.84251	0.84424	0.84608	0.84804	0.85008	0.8522	0.8544	0.85666	0.85895	0.86127	0.86361	0.86593	0.86822	0.87047	0.87263	0.87471	0.87667	0.8785	0.88017	0.88164	0.8829	0.88393	0.8847	0.8852	0.88538	0.88526	0.88478	0.88396	0.88276	0.8812	0.87924	0.87688	0.87412	0.87096	0.86742	0.86348	0.85916
	0.38536	0.83536	0.83545	0.83571	0.83613	0.83673	0.83747	0.83839	0.83946	0.84069	0.84205	0.84356	0.8452	0.84698	0.84886	0.85086	0.85294	0.85511	0.85735	0.85965	0.86198	0.86435	0.86671	0.86907	0.87139	0.87365	0.87583	0.87793	0.87989	0.88171	0.88335	0.8848	0.88603	0.88701	0.88772	0.88814	0.88826	0.88803	0.88746	0.88652	0.8852	0.8835	0.88139	0.87888	0.87597	0.87266	0.86895	0.86484	0.86036
	0.38921	0.83826	0.83836	0.83862	0.83905	0.83966	0.84043	0.84137	0.84247	0.84372	0.84512	0.84667	0.84835	0.85016	0.85209	0.85412	0.85626	0.85848	0.86076	0.8631	0.86548	0.86788	0.87029	0.87267	0.87501	0.87731	0.87951	0.88161	0.88357	0.88538	0.887	0.88842	0.88962	0.89054	0.8912	0.89154	0.89156	0.89124	0.89056	0.8895	0.88805	0.8862	0.88396	0.8813	0.87823	0.87475	0.87088	0.86661	0.86196
	0.39306	0.84164	0.84173	0.842	0.84245	0.84307	0.84385	0.84482	0.84595	0.84723	0.84867	0.85025	0.85198	0.85383	0.8558	0.85788	0.86006	0.86233	0.86466	0.86705	0.86947	0.87191	0.87435	0.87677	0.87915	0.88146	0.88368	0.88578	0.88774	0.88954	0.89114	0.89254	0.89368	0.89456	0.89514	0.8954	0.89533	0.8949	0.89411	0.89292	0.89134	0.88935	0.88695	0.88413	0.8809	0.87726	0.87321	0.86878	0.86396
	0.39692	0.84549	0.84559	0.84587	0.84633	0.84697	0.84777	0.84877	0.84992	0.85124	0.85271	0.85434	0.8561	0.858	0.86002	0.86216	0.86438	0.8667	0.86908	0.87151	0.87398	0.87647	0.87895	0.8814	0.88381	0.88614	0.88837	0.89048	0.89244	0.89422	0.8958	0.89716	0.89824	0.89906	0.89957	0.89975	0.89959	0.89905	0.89813	0.89682	0.89509	0.89295	0.8904	0.88741	0.88402	0.88021	0.87599	0.87138	0.86639
	0.40077	0.84987	0.84997	0.85025	0.85073	0.85137	0.85221	0.85323	0.85441	0.85577	0.85728	0.85894	0.86076	0.8627	0.86478	0.86696	0.86924	0.8716	0.87403	0.87652	0.87903	0.88157	0.88409	0.88657	0.88901	0.89136	0.89361	0.89572	0.89768	0.89944	0.901	0.9023	0.90335	0.9041	0.90453	0.90462	0.90435	0.9037	0.90265	0.90121	0.89933	0.89704	0.89431	0.89117	0.88759	0.88361	0.87921	0.87443	0.86927
	0.40462	0.85478	0.85488	0.85518	0.85567	0.85633	0.85719	0.85823	0.85945	0.86084	0.8624	0.86411	0.86596	0.86796	0.87008	0.87232	0.87466	0.87708	0.87957	0.88211	0.88467	0.88725	0.88981	0.89233	0.89479	0.89716	0.89942	0.90154	0.90348	0.90524	0.90676	0.90802	0.90901	0.90969	0.91003	0.91003	0.90965	0.90888	0.9077	0.90611	0.90407	0.90163	0.89873	0.89541	0.89165	0.88749	0.88291	0.87795	0.87261
	0.40848	0.86027	0.86037	0.86067	0.86117	0.86187	0.86275	0.86383	0.86508	0.8665	0.8681	0.86986	0.87176	0.87382	0.876	0.87829	0.88068	0.88315	0.88569	0.88829	0.89091	0.89353	0.89613	0.89869	0.90118	0.90358	0.90584	0.90796	0.9099	0.91162	0.91311	0.91433	0.91525	0.91585	0.91611	0.91601	0.91551	0.91461	0.91329	0.91153	0.90935	0.90673	0.90366	0.90015	0.89622	0.89187	0.88711	0.88196	0.87645
	0.41233	0.86636	0.86647	0.86678	0.86729	0.86801	0.86891	0.87002	0.87131	0.87278	0.87442	0.87622	0.87818	0.88029	0.88253	0.88488	0.88733	0.88987	0.89247	0.89511	0.89778	0.90045	0.9031	0.90569	0.90821	0.91062	0.9129	0.91502	0.91694	0.91864	0.92009	0.92125	0.92211	0.92263	0.92279	0.92257	0.92195	0.92091	0.91944	0.91753	0.91518	0.91237	0.90913	0.90543	0.90131	0.89677	0.89182	0.88649	0.88079
	0.41619	0.87308	0.87319	0.87351	0.87405	0.87477	0.87571	0.87685	0.87818	0.8797	0.88138	0.88324	0.88526	0.88742	0.88972	0.89213	0.89465	0.89725	0.8999	0.90261	0.90533	0.90805	0.91074	0.91336	0.91592	0.91834	0.92063	0.92274	0.92465	0.92631	0.92771	0.92883	0.92961	0.93003	0.93009	0.92975	0.929	0.92781	0.92619	0.92411	0.92158	0.91859	0.91515	0.91127	0.90695	0.90221	0.89707	0.89154	0.88565
	0.42004	0.88048	0.88059	0.88092	0.88147	0.88223	0.88319	0.88436	0.88573	0.88729	0.88904	0.89094	0.89302	0.89524	0.8976	0.90008	0.90265	0.90531	0.90804	0.9108	0.91358	0.91635	0.91908	0.92174	0.92432	0.92677	0.92906	0.93116	0.93305	0.93468	0.93603	0.93707	0.93777	0.9381	0.93805	0.93758	0.93668	0.93534	0.93355	0.9313	0.92858	0.9254	0.92176	0.91768	0.91316	0.90822	0.90288	0.89716	0.89108
	0.42389	0.88858	0.88869	0.88903	0.88959	0.89038	0.89138	0.89259	0.894	0.8956	0.8974	0.89937	0.9015	0.90379	0.90622	0.90877	0.91141	0.91413	0.91692	0.91975	0.92258	0.9254	0.92818	0.93088	0.93348	0.93594	0.93823	0.94032	0.94217	0.94377	0.94505	0.94603	0.94663	0.94686	0.94668	0.94608	0.94503	0.94352	0.94156	0.93912	0.9362	0.93282	0.92898	0.92468	0.91996	0.91481	0.90926	0.90334	0.89707
	0.42775	0.89742	0.89754	0.89789	0.89847	0.89929	0.90031	0.90156	0.90302	0.90468	0.90652	0.90856	0.91076	0.91311	0.91561	0.91821	0.92093	0.92373	0.92659	0.92947	0.93236	0.93524	0.93805	0.94079	0.94341	0.94588	0.94817	0.95024	0.95207	0.95361	0.95483	0.95571	0.95622	0.95633	0.95602	0.95527	0.95406	0.95238	0.95022	0.94758	0.94446	0.94088	0.93682	0.93231	0.92736	0.922	0.91625	0.91012	0.90366
	0.4316	0.90705	0.90717	0.90754	0.90815	0.90897	0.91004	0.91133	0.91283	0.91454	0.91646	0.91855	0.92081	0.92324	0.92581	0.92849	0.93128	0.93415	0.93707	0.94002	0.94297	0.94589	0.94875	0.95152	0.95415	0.95663	0.95891	0.96097	0.96275	0.96423	0.96539	0.96618	0.96657	0.96656	0.9661	0.96518	0.9638	0.96194	0.95958	0.95674	0.9534	0.94958	0.9453	0.94058	0.9354	0.92982	0.92386	0.91752	0.91086
	0.43545	0.91751	0.91763	0.91801	0.91863	0.9195	0.9206	0.92193	0.92348	0.92526	0.92722	0.92938	0.93172	0.93422	0.93687	0.93963	0.94249	0.94543	0.94842	0.95144	0.95444	0.95741	0.96031	0.96311	0.96577	0.96825	0.97051	0.97253	0.97427	0.97568	0.97675	0.97744	0.97771	0.97756	0.97694	0.97586	0.97428	0.9722	0.96964	0.96658	0.96302	0.95898	0.95446	0.9495	0.9441	0.93829	0.9321	0.92556	0.91869
	0.43931	0.92884	0.92897	0.92937	0.93001	0.9309	0.93204	0.93342	0.93502	0.93684	0.93888	0.94111	0.94353	0.94609	0.94881	0.95166	0.9546	0.95762	0.96068	0.96376	0.96682	0.96984	0.97277	0.97559	0.97827	0.98073	0.98299	0.98497	0.98664	0.98798	0.98896	0.98952	0.98966	0.98934	0.98856	0.98728	0.98552	0.98323	0.98044	0.97714	0.97334	0.96906	0.9643	0.9591	0.95346	0.94742	0.941	0.93424	0.92717
	0.44316	0.94109	0.94123	0.94163	0.94229	0.94322	0.9444	0.94582	0.94748	0.94938	0.95148	0.95378	0.95627	0.95893	0.96172	0.96464	0.96766	0.97076	0.97388	0.97703	0.98015	0.98321	0.98619	0.98903	0.9917	0.99416	0.99638	0.99831	0.99992	1.00117	1.00202	1.00246	1.00246	1.00198	1.001	0.99952	0.99753	0.99502	0.99198	0.98844	0.98439	0.97986	0.97484	0.96938	0.9635	0.95722	0.95058	0.9436	0.93632
	0.44701	0.95431	0.95445	0.95487	0.95556	0.95652	0.95774	0.95922	0.96094	0.96288	0.96506	0.96744	0.97001	0.97274	0.97562	0.97862	0.98172	0.9849	0.9881	0.9913	0.99448	0.99759	1.00059	1.00344	1.00611	1.00855	1.01073	1.0126	1.01412	1.01527	1.016	1.0163	1.01612	1.01545	1.01427	1.01257	1.01034	1.00759	1.0043	1.0005	0.99618	0.99138	0.9861	0.98039	0.97426	0.96772	0.96085	0.95364	0.94615
	0.45087	0.96855	0.96869	0.96913	0.96985	0.97084	0.9721	0.97362	0.97541	0.97743	0.97967	0.98213	0.98479	0.9876	0.99057	0.99366	0.99684	1.00008	1.00335	1.00662	1.00985	1.01299	1.01601	1.01887	1.02153	1.02394	1.02606	1.02786	1.02928	1.03032	1.0309	1.03104	1.03067	1.0298	1.0284	1.02646	1.02398	1.02096	1.0174	1.01332	1.00873	1.00364	0.9981	0.99212	0.98572	0.97894	0.97182	0.96439	0.95668
	0.45472	0.98385	0.98401	0.98447	0.98521	0.98624	0.98754	0.98912	0.99097	0.99306	0.99538	0.99791	1.00065	1.00356	1.00661	1.00978	1.01304	1.01636	1.0197	1.02303	1.02629	1.02947	1.03251	1.03537	1.038	1.04037	1.04242	1.04412	1.04544	1.04633	1.04676	1.0467	1.04613	1.04503	1.04338	1.04119	1.03844	1.03514	1.03129	1.02692	1.02204	1.01667	1.01084	1.00458	0.9979	0.99088	0.98351	0.97585	0.96792
	0.45857	1.00029	1.00045	1.00092	1.00169	1.00276	1.00412	1.00576	1.00766	1.00983	1.01223	1.01485	1.01766	1.02066	1.0238	1.02706	1.03039	1.03378	1.03719	1.04057	1.04387	1.04707	1.05012	1.05296	1.05556	1.05786	1.05984	1.06143	1.06261	1.06334	1.06358	1.06332	1.06252	1.06117	1.05926	1.05678	1.05374	1.05014	1.04599	1.04131	1.03612	1.03044	1.02432	1.01778	1.01083	1.00354	0.99592	0.98803	0.97989
	0.46243	1.01791	1.01807	1.01856	1.01936	1.02046	1.02188	1.02357	1.02554	1.02778	1.03027	1.03297	1.03587	1.03895	1.04218	1.04552	1.04894	1.0524	1.05586	1.05929	1.06263	1.06584	1.06887	1.07169	1.07423	1.07646	1.07832	1.07978	1.08081	1.08136	1.08139	1.08089	1.07984	1.07822	1.07602	1.07324	1.06988	1.06596	1.06149	1.05648	1.05098	1.045	1.03856	1.03172	1.02449	1.01693	1.00907	1.00094	0.99258
	0.46628	1.03676	1.03693	1.03744	1.03826	1.03942	1.04087	1.04263	1.04467	1.04698	1.04955	1.05233	1.05533	1.0585	1.0618	1.06522	1.06872	1.07225	1.07576	1.07922	1.08258	1.08579	1.08881	1.09157	1.09404	1.09618	1.09792	1.09922	1.10006	1.10039	1.10019	1.09944	1.0981	1.09618	1.09366	1.09056	1.08686	1.0826	1.07779	1.07244	1.0666	1.0603	1.05354	1.0464	1.03889	1.03106	1.02294	1.01458	1.00601
	0.47014	1.0569	1.05708	1.0576	1.05846	1.05964	1.06116	1.06298	1.06509	1.06747	1.07012	1.073	1.07608	1.07933	1.08272	1.08622	1.08978	1.09337	1.09693	1.10041	1.10377	1.10697	1.10994	1.11264	1.11502	1.11702	1.1186	1.11974	1.12036	1.12046	1.11999	1.11894	1.1173	1.11504	1.11219	1.10873	1.10468	1.10006	1.09488	1.08918	1.083	1.07634	1.06928	1.06182	1.05402	1.04592	1.03755	1.02895	1.02017
	0.47399	1.07839	1.07857	1.07911	1.08	1.08122	1.08279	1.08467	1.08685	1.08931	1.09205	1.095	1.09816	1.1015	1.10498	1.10854	1.11217	1.11579	1.11939	1.12288	1.12623	1.1294	1.13231	1.13492	1.13717	1.13902	1.14042	1.14134	1.14172	1.14154	1.14078	1.1394	1.13742	1.1348	1.13158	1.12774	1.12331	1.1183	1.11275	1.10668	1.10013	1.09313	1.08573	1.07797	1.06987	1.0615	1.05288	1.04405	1.03505
	0.47784	1.10125	1.10145	1.102	1.10292	1.1042	1.10581	1.10775	1.11001	1.11255	1.11535	1.1184	1.12164	1.12506	1.1286	1.13223	1.1359	1.13957	1.14317	1.14666	1.14999	1.15308	1.15591	1.1584	1.1605	1.16216	1.16335	1.16401	1.16412	1.16362	1.16252	1.1608	1.15844	1.15544	1.15181	1.14757	1.14273	1.13732	1.13137	1.12491	1.11799	1.11065	1.10291	1.09482	1.08644	1.07779	1.06892	1.05986	1.05066
	0.4817	1.12555	1.12576	1.12634	1.12728	1.1286	1.13027	1.13227	1.13459	1.13721	1.14009	1.14322	1.14654	1.15002	1.15362	1.15731	1.16101	1.16469	1.16829	1.17176	1.17503	1.17804	1.18074	1.18308	1.185	1.18644	1.18737	1.18774	1.18752	1.18669	1.18522	1.1831	1.18032	1.1769	1.17285	1.16817	1.16291	1.15707	1.15071	1.14385	1.13655	1.12884	1.12076	1.11236	1.10368	1.09476	1.08565	1.07638	1.06698
	0.48555	1.15133	1.15154	1.15214	1.15312	1.15448	1.1562	1.15827	1.16065	1.16334	1.16629	1.16948	1.17288	1.17642	1.18008	1.18379	1.18752	1.1912	1.19477	1.19818	1.20136	1.20426	1.20681	1.20895	1.21064	1.21182	1.21245	1.21249	1.21191	1.21069	1.2088	1.20625	1.20303	1.19915	1.19463	1.1895	1.18378	1.1775	1.17072	1.16345	1.15576	1.14768	1.13926	1.13054	1.12158	1.11239	1.10305	1.09355	1.08397
	0.4894	1.17862	1.17883	1.17945	1.18046	1.18186	1.18363	1.18575	1.1882	1.19095	1.19397	1.19723	1.20068	1.20427	1.20796	1.2117	1.21542	1.21907	1.22259	1.22591	1.22897	1.23171	1.23407	1.23598	1.23739	1.23827	1.23855	1.23821	1.23721	1.23555	1.23321	1.23019	1.22648	1.22212	1.21711	1.2115	1.2053	1.19856	1.19134	1.18366	1.17557	1.16712	1.15837	1.14933	1.14009	1.13065	1.12107	1.11138	1.10162
	0.49326	1.20743	1.20765	1.20828	1.20932	1.21076	1.21257	1.21475	1.21725	1.22007	1.22314	1.22645	1.22994	1.23356	1.23728	1.241	1.2447	1.24829	1.25172	1.25491	1.25781	1.26035	1.26247	1.2641	1.26519	1.26571	1.26559	1.26482	1.26337	1.26122	1.25838	1.25484	1.25062	1.24572	1.2402	1.23408	1.22739	1.22019	1.21251	1.2044	1.19592	1.18711	1.17801	1.16868	1.15916	1.14948	1.13968	1.12982	1.11989
	0.49711	1.23777	1.238	1.23864	1.23971	1.24118	1.24303	1.24525	1.24781	1.25067	1.25379	1.25714	1.26066	1.26429	1.26798	1.27168	1.27532	1.27882	1.28212	1.28515	1.28784	1.29013	1.29195	1.29324	1.29396	1.29406	1.29348	1.29224	1.29027	1.2876	1.2842	1.28011	1.27532	1.26988	1.26381	1.25716	1.24997	1.24228	1.23414	1.22561	1.21674	1.20756	1.19814	1.18852	1.17873	1.16883	1.15883	1.14879	1.13873
	0.50096	1.26963	1.26986	1.27052	1.27161	1.27311	1.275	1.27726	1.27985	1.28275	1.2859	1.28926	1.29278	1.2964	1.30006	1.30369	1.30722	1.31058	1.31372	1.31652	1.31896	1.32094	1.3224	1.3233	1.32358	1.3232	1.32212	1.32033	1.3178	1.31455	1.31055	1.30586	1.30049	1.29446	1.28784	1.28064	1.27292	1.26474	1.25615	1.24719	1.23793	1.22841	1.21868	1.20878	1.19874	1.18864	1.17846	1.16827	1.15808
	0.50482	1.30298	1.30321	1.30388	1.30499	1.30652	1.30843	1.31072	1.31333	1.31625	1.31941	1.32277	1.32626	1.32984	1.33342	1.33694	1.34033	1.34351	1.34641	1.34895	1.35106	1.35267	1.35372	1.35416	1.35393	1.35301	1.35135	1.34896	1.34582	1.34192	1.3373	1.33198	1.32598	1.31935	1.31213	1.30437	1.29614	1.28746	1.27842	1.26905	1.25941	1.24955	1.23953	1.22937	1.21911	1.20881	1.19849	1.18817	1.17788
	0.50867	1.33776	1.338	1.33868	1.3398	1.34133	1.34327	1.34557	1.34819	1.35111	1.35425	1.35757	1.36101	1.36449	1.36796	1.37133	1.37453	1.37747	1.38007	1.38227	1.38399	1.38517	1.38573	1.38564	1.38484	1.3833	1.38102	1.37797	1.37415	1.36957	1.36428	1.35829	1.35164	1.34438	1.33656	1.32824	1.31947	1.31031	1.30083	1.29106	1.28106	1.27089	1.26058	1.25019	1.23974	1.22928	1.21882	1.2084	1.19804
	0.51252	1.37388	1.37412	1.3748	1.37593	1.37747	1.37941	1.3817	1.38431	1.3872	1.39029	1.39355	1.39689	1.40025	1.40355	1.40671	1.40965	1.41228	1.41454	1.41632	1.41758	1.41824	1.41825	1.41755	1.41611	1.41391	1.41091	1.40714	1.4026	1.39731	1.3913	1.38461	1.37729	1.36939	1.36097	1.35208	1.3428	1.33316	1.32324	1.31309	1.30275	1.29229	1.28174	1.27114	1.26052	1.24992	1.23937	1.22888	1.21847
	0.51638	1.41122	1.41146	1.41215	1.41327	1.4148	1.41672	1.419	1.42157	1.4244	1.42742	1.43056	1.43376	1.43694	1.44002	1.4429	1.44552	1.44778	1.44959	1.4509	1.45161	1.45169	1.45105	1.44967	1.44752	1.44456	1.44081	1.43627	1.43096	1.4249	1.41816	1.41074	1.40274	1.39419	1.38517	1.37572	1.36592	1.35584	1.3455	1.335	1.32436	1.31363	1.30287	1.29209	1.28133	1.27063	1.26001	1.24948	1.23905
	0.52023	1.44964	1.44988	1.45055	1.45166	1.45317	1.45506	1.45728	1.45978	1.46252	1.46542	1.4684	1.4714	1.47434	1.47713	1.47967	1.48189	1.48369	1.485	1.48574	1.48582	1.48522	1.48387	1.48173	1.47878	1.47502	1.47046	1.46509	1.45897	1.45213	1.4446	1.43646	1.42777	1.41857	1.40895	1.39897	1.38869	1.37816	1.36746	1.35662	1.34571	1.33476	1.32381	1.3129	1.30205	1.29128	1.28062	1.27008	1.25967
	0.52409	1.48892	1.48915	1.48981	1.49089	1.49236	1.49418	1.49632	1.49872	1.50132	1.50405	1.50683	1.50959	1.51221	1.51464	1.51676	1.5185	1.51976	1.52047	1.52055	1.51993	1.51856	1.5164	1.51343	1.50963	1.505	1.49956	1.49334	1.48637	1.47871	1.47041	1.46154	1.45216	1.44233	1.43213	1.42163	1.41089	1.39996	1.38892	1.3778	1.36664	1.35552	1.34442	1.33341	1.3225	1.3117	1.30104	1.29054	1.28018
	0.52794	1.52882	1.52904	1.52968	1.53072	1.53212	1.53386	1.53589	1.53814	1.54056	1.54307	1.54557	1.54799	1.55024	1.55223	1.55385	1.55503	1.55565	1.55567	1.555	1.55358	1.55137	1.54833	1.54446	1.53973	1.53419	1.52783	1.52072	1.51288	1.50439	1.49531	1.48571	1.47565	1.46522	1.45447	1.44349	1.43231	1.42103	1.40969	1.39832	1.38699	1.37571	1.36452	1.35346	1.34252	1.33174	1.32114	1.31069	1.30042
	0.53179	1.56904	1.56925	1.56985	1.57082	1.57214	1.57377	1.57565	1.57771	1.57989	1.5821	1.58428	1.5863	1.58809	1.58955	1.59058	1.59109	1.591	1.59023	1.58872	1.58641	1.58327	1.57929	1.57444	1.56875	1.56223	1.55494	1.5469	1.5382	1.52887	1.51903	1.50871	1.498	1.487	1.47574	1.46431	1.45277	1.44117	1.42957	1.41802	1.40654	1.39516	1.38393	1.37285	1.36194	1.35122	1.34069	1.33035	1.32021
	0.53565	1.60925	1.60944	1.61	1.61089	1.61209	1.61357	1.61524	1.61706	1.61894	1.62081	1.62257	1.62411	1.62536	1.6262	1.62655	1.6263	1.62539	1.62375	1.62131	1.61804	1.6139	1.60889	1.60302	1.59632	1.58881	1.58054	1.57158	1.562	1.55187	1.54127	1.53028	1.51896	1.50742	1.4957	1.48387	1.47201	1.46016	1.44836	1.43666	1.42509	1.41368	1.40244	1.3914	1.38056	1.36994	1.35953	1.34933	1.33935
	0.5395	1.64904	1.64921	1.6497	1.6505	1.65157	1.65284	1.65428	1.65579	1.65731	1.65876	1.66002	1.66101	1.66161	1.66174	1.6613	1.66021	1.65839	1.65578	1.65233	1.64802	1.64282	1.63675	1.62981	1.62206	1.61353	1.6043	1.59442	1.58399	1.57307	1.56176	1.55012	1.53826	1.52623	1.51411	1.50195	1.48981	1.47777	1.46583	1.45404	1.44243	1.43103	1.41984	1.40888	1.39816	1.38767	1.37743	1.36741	1.35763
	0.54335	1.68799	1.68814	1.68856	1.68923	1.69011	1.69116	1.69229	1.69345	1.69454	1.69549	1.69617	1.6965	1.69638	1.69571	1.6944	1.69237	1.68954	1.68589	1.68135	1.67594	1.66962	1.66243	1.65442	1.6456	1.63606	1.62587	1.6151	1.60385	1.59219	1.58021	1.568	1.55563	1.54318	1.53071	1.51829	1.50595	1.49376	1.48174	1.46993	1.45834	1.447	1.43591	1.42508	1.41452	1.40421	1.39417	1.38438	1.37483
	0.54721	1.72564	1.72576	1.72608	1.72661	1.72727	1.72803	1.72882	1.72956	1.73015	1.73051	1.73054	1.73013	1.72918	1.72761	1.72534	1.72227	1.71838	1.7136	1.70793	1.70136	1.69389	1.68557	1.67644	1.66659	1.65605	1.64492	1.63331	1.62129	1.60893	1.59636	1.58362	1.57082	1.55802	1.54527	1.53265	1.52019	1.50791	1.49587	1.48409	1.47258	1.46135	1.45041	1.43977	1.42941	1.41933	1.40952	1.39998	1.39069
	0.55106	1.76149	1.76156	1.76179	1.76212	1.76254	1.76297	1.76334	1.76359	1.76362	1.76331	1.7626	1.76136	1.75951	1.75696	1.75364	1.74947	1.74443	1.73848	1.73161	1.72386	1.71522	1.70576	1.69555	1.68465	1.67316	1.66116	1.64874	1.63601	1.62304	1.60992	1.59676	1.5836	1.57052	1.55757	1.54481	1.53227	1.52	1.50801	1.49631	1.48493	1.47387	1.46311	1.45269	1.44257	1.43275	1.42323	1.41398	1.40498
	0.55491	1.79501	1.79506	1.79515	1.79528	1.79541	1.79546	1.79537	1.79506	1.79443	1.7934	1.79186	1.78971	1.78687	1.78326	1.77882	1.77349	1.76725	1.76008	1.75201	1.74304	1.73323	1.72266	1.71139	1.69951	1.6871	1.67428	1.66113	1.64776	1.63425	1.6207	1.60716	1.59372	1.58044	1.56737	1.55455	1.54201	1.52979	1.51791	1.50635	1.49515	1.4843	1.47379	1.46363	1.45379	1.44426	1.43504	1.42611	1.41744
	0.55877	1.82573	1.82572	1.82567	1.82558	1.82537	1.82499	1.82438	1.82346	1.82212	1.82027	1.81783	1.8147	1.81079	1.80606	1.80045	1.7939	1.78643	1.77802	1.76872	1.75856	1.74761	1.73596	1.72367	1.71085	1.69762	1.68404	1.67025	1.65633	1.64236	1.62844	1.61463	1.601	1.5876	1.57448	1.56167	1.5492	1.53709	1.52536	1.514	1.50303	1.49244	1.48222	1.47234	1.46282	1.45363	1.44475	1.43615	1.42783
	0.56262	1.85315	1.85308	1.85289	1.85252	1.85194	1.8511	1.84992	1.84831	1.84619	1.84347	1.84006	1.83587	1.83086	1.82494	1.81811	1.81032	1.8016	1.79196	1.78144	1.77012	1.75807	1.74538	1.73215	1.71848	1.70448	1.69026	1.6759	1.66152	1.64719	1.63299	1.61899	1.60524	1.5918	1.5787	1.56598	1.55364	1.5417	1.53018	1.51907	1.50837	1.49807	1.48817	1.47863	1.46945	1.46061	1.45209	1.44387	1.43592
	0.56647	1.87683	1.87671	1.87634	1.87568	1.87471	1.87335	1.87154	1.86919	1.86623	1.86258	1.85814	1.85286	1.84668	1.83956	1.83147	1.82244	1.81247	1.8016	1.78992	1.77748	1.76439	1.75074	1.73664	1.72221	1.70755	1.69276	1.67794	1.6632	1.64859	1.63421	1.62011	1.60633	1.59292	1.57991	1.56733	1.55517	1.54347	1.53221	1.52139	1.511	1.50103	1.49147	1.4823	1.47348	1.46502	1.45689	1.44905	1.44149
	0.57033	1.89641	1.89621	1.89564	1.89468	1.89327	1.89135	1.88887	1.88575	1.8819	1.87726	1.87176	1.86534	1.85797	1.84963	1.8403	1.83002	1.81883	1.80678	1.79397	1.78049	1.76643	1.75191	1.73704	1.72194	1.70671	1.69145	1.67629	1.66127	1.64649	1.63201	1.61788	1.60414	1.59084	1.57798	1.5656	1.5537	1.54226	1.5313	1.5208	1.51076	1.50115	1.49197	1.48317	1.47476	1.4667	1.45896	1.45152	1.44436
	0.57418	1.91155	1.91129	1.91051	1.90922	1.90734	1.90484	1.90165	1.8977	1.89293	1.88727	1.88068	1.8731	1.86453	1.85496	1.8444	1.83291	1.82054	1.80739	1.79352	1.77907	1.76413	1.74883	1.73329	1.71762	1.70194	1.68632	1.67089	1.6557	1.64083	1.62634	1.61227	1.59865	1.58551	1.57287	1.56073	1.54911	1.53799	1.52736	1.51723	1.50756	1.49834	1.48954	1.48115	1.47315	1.46549	1.45817	1.45114	1.44439
	0.57803	1.92205	1.92172	1.92073	1.91909	1.91673	1.91361	1.90968	1.90488	1.89916	1.89246	1.88475	1.87601	1.86625	1.85548	1.84373	1.83107	1.81759	1.80338	1.78855	1.77322	1.7575	1.74153	1.72543	1.7093	1.69326	1.6774	1.66179	1.64653	1.63165	1.61722	1.60327	1.58983	1.57691	1.56453	1.55269	1.54139	1.53062	1.52037	1.51061	1.50134	1.49252	1.48414	1.47616	1.46857	1.46133	1.45443	1.44783	1.44149
	0.58189	1.92782	1.92741	1.92621	1.92419	1.92132	1.91757	1.91289	1.90721	1.90053	1.89278	1.88396	1.87408	1.86314	1.85119	1.8383	1.82455	1.81002	1.79485	1.77915	1.76304	1.74667	1.73013	1.71358	1.69709	1.68079	1.66477	1.64909	1.63381	1.61901	1.60471	1.59095	1.57774	1.56509	1.55303	1.54151	1.53057	1.52017	1.51031	1.50095	1.49208	1.48368	1.47572	1.46816	1.46099	1.45419	1.44771	1.44153	1.43561
	0.58574	1.92886	1.92837	1.92694	1.92454	1.92116	1.91676	1.9113	1.90474	1.89708	1.88829	1.87839	1.86737	1.8553	1.84224	1.82827	1.81349	1.79802	1.78197	1.7655	1.74873	1.73178	1.7148	1.69788	1.68115	1.66469	1.64859	1.63291	1.61773	1.60305	1.58895	1.57543	1.56249	1.55016	1.53843	1.52728	1.51671	1.5067	1.49724	1.4883	1.47984	1.47186	1.46433	1.4572	1.45046	1.44407	1.43803	1.43227	1.42678
	0.58959	1.92528	1.92471	1.92304	1.92026	1.91635	1.91129	1.90505	1.89763	1.889	1.87918	1.86821	1.85611	1.84296	1.82884	1.81386	1.79814	1.78181	1.765	1.74786	1.73051	1.71311	1.69577	1.6786	1.66171	1.64518	1.62909	1.61349	1.59844	1.58397	1.5701	1.55686	1.54424	1.53226	1.52088	1.51012	1.49994	1.49035	1.48129	1.47277	1.46473	1.45719	1.45007	1.44337	1.43705	1.43109	1.42546	1.42012	1.41506
	0.59345	1.91732	1.91666	1.91475	1.91159	1.90715	1.90143	1.89441	1.88612	1.87655	1.86572	1.85372	1.84057	1.8264	1.8113	1.79539	1.77882	1.76172	1.74425	1.72654	1.70873	1.69097	1.67337	1.65604	1.63907	1.62255	1.60653	1.59108	1.57622	1.56199	1.54841	1.53548	1.52321	1.51158	1.50059	1.49022	1.48045	1.47126	1.46263	1.45452	1.44691	1.43978	1.43308	1.4268	1.4209	1.41536	1.41014	1.40522	1.40056
	0.5973	1.9053	1.90456	1.90241	1.89885	1.89389	1.88751	1.87973	1.87057	1.86007	1.84829	1.83528	1.82116	1.80603	1.79001	1.77326	1.75593	1.73816	1.7201	1.70193	1.68375	1.66572	1.64796	1.63054	1.61357	1.59712	1.58124	1.56597	1.55136	1.5374	1.52414	1.51154	1.49964	1.48838	1.47778	1.46782	1.45845	1.44967	1.44145	1.43375	1.42657	1.41983	1.41355	1.40769	1.40219	1.39706	1.39225	1.38773	1.38347
	0.60116	1.88965	1.88883	1.88643	1.88249	1.87699	1.86997	1.86143	1.85143	1.84004	1.82732	1.81337	1.79831	1.78228	1.76543	1.74792	1.7299	1.71155	1.69301	1.67445	1.656	1.63779	1.61991	1.60249	1.58557	1.56925	1.55355	1.53851	1.52417	1.51053	1.49759	1.48536	1.47381	1.46295	1.45274	1.44318	1.43422	1.42584	1.41802	1.41074	1.40394	1.39762	1.39174	1.38627	1.38117	1.37643	1.37201	1.36788	1.36402
	0.60501	1.87085	1.86995	1.86733	1.86299	1.85697	1.84931	1.84003	1.82921	1.81694	1.80332	1.78847	1.77254	1.75567	1.73806	1.71985	1.70124	1.68238	1.66344	1.64457	1.62591	1.60759	1.58968	1.57229	1.55549	1.53933	1.52385	1.50907	1.49503	1.48171	1.46911	1.45723	1.44607	1.43559	1.42577	1.41659	1.40803	1.40005	1.39262	1.38572	1.37932	1.37339	1.3679	1.3628	1.35809	1.35372	1.34968	1.34593	1.34244
	0.60886	1.8495	1.84851	1.84565	1.84093	1.83439	1.82607	1.81607	1.80444	1.79132	1.77683	1.76114	1.74437	1.72674	1.70843	1.6896	1.67045	1.65116	1.63189	1.61278	1.59397	1.57558	1.55769	1.54038	1.52372	1.50776	1.49252	1.47802	1.46427	1.45129	1.43903	1.42753	1.41673	1.40661	1.39718	1.38839	1.3802	1.3726	1.36555	1.35903	1.35301	1.34744	1.34231	1.33759	1.33323	1.32923	1.32555	1.32215	1.31903
	0.61272	1.82618	1.82511	1.822	1.81689	1.80983	1.80089	1.79016	1.77774	1.76379	1.74847	1.73195	1.7144	1.69605	1.67707	1.65768	1.63806	1.61839	1.59883	1.57954	1.56063	1.54221	1.52437	1.50718	1.49069	1.47494	1.45995	1.44573	1.4323	1.41963	1.40773	1.39657	1.38613	1.37639	1.36731	1.35887	1.35105	1.34382	1.33713	1.33097	1.32529	1.32007	1.31529	1.31091	1.30691	1.30324	1.29989	1.29684	1.29405
	0.61657	1.80155	1.80039	1.79704	1.79154	1.78395	1.77438	1.76291	1.74971	1.73496	1.71881	1.70148	1.68319	1.66414	1.64456	1.62464	1.60459	1.58459	1.56479	1.54534	1.52635	1.50794	1.49017	1.47311	1.45679	1.44126	1.42653	1.41259	1.39945	1.38711	1.37553	1.36471	1.35461	1.34521	1.33648	1.32839	1.32091	1.31402	1.30767	1.30183	1.29649	1.29161	1.28715	1.28309	1.2794	1.27605	1.27303	1.27029	1.26782
	0.62042	1.77628	1.77503	1.77143	1.76553	1.7574	1.74718	1.73499	1.721	1.70541	1.68846	1.67035	1.65131	1.63158	1.61141	1.591	1.57055	1.55023	1.53021	1.51062	1.49159	1.47319	1.45549	1.43856	1.42243	1.40711	1.39261	1.37895	1.36609	1.35405	1.34279	1.33228	1.3225	1.31343	1.30501	1.29725	1.29009	1.28351	1.27747	1.27195	1.26691	1.26233	1.25817	1.25441	1.25101	1.24797	1.24524	1.2428	1.24062
	0.62428	1.75106	1.74973	1.74587	1.73954	1.73086	1.71997	1.70702	1.69221	1.6758	1.65801	1.63911	1.61932	1.59894	1.57818	1.55727	1.53641	1.51579	1.49555	1.47583	1.45675	1.43835	1.42073	1.40393	1.38795	1.37283	1.35856	1.34514	1.33256	1.32079	1.30981	1.29959	1.29011	1.28133	1.27321	1.26574	1.25887	1.25257	1.24683	1.24159	1.23683	1.23252	1.22864	1.22515	1.22204	1.21926	1.2168	1.21464	1.21274
	0.62813	1.72662	1.72518	1.72105	1.71428	1.70501	1.6934	1.67965	1.664	1.64672	1.62807	1.60833	1.5878	1.56672	1.54535	1.52393	1.50266	1.48172	1.46125	1.44139	1.42223	1.40383	1.38625	1.36954	1.35371	1.33876	1.32469	1.31149	1.29914	1.28762	1.27689	1.26694	1.25772	1.2492	1.24135	1.23414	1.22754	1.22151	1.21601	1.21103	1.20652	1.20247	1.19883	1.1956	1.19272	1.1902	1.18799	1.18607	1.18443
	0.63199	1.70367	1.70213	1.69769	1.69044	1.68053	1.66815	1.65356	1.637	1.61877	1.59921	1.5786	1.55724	1.53542	1.51342	1.49145	1.46973	1.44844	1.42771	1.40766	1.38839	1.36995	1.35239	1.33574	1.32001	1.3052	1.29128	1.27828	1.26612	1.25482	1.2443	1.23458	1.22558	1.2173	1.20969	1.20271	1.19633	1.19053	1.18527	1.18051	1.17623	1.1724	1.16899	1.16598	1.16332	1.16102	1.15904	1.15735	1.15593
	0.63584	1.68297	1.68131	1.67654	1.66876	1.65814	1.64492	1.62938	1.61183	1.59259	1.57201	1.55043	1.52818	1.50556	1.48284	1.46026	1.43804	1.41633	1.39528	1.375	1.35556	1.33704	1.31944	1.30282	1.28714	1.27242	1.25862	1.24574	1.23376	1.22262	1.21228	1.20274	1.19394	1.18586	1.17844	1.17166	1.16549	1.15989	1.15481	1.15025	1.14617	1.14254	1.13932	1.1365	1.13406	1.13195	1.13017	1.12868	1.12747
	0.63969	1.66531	1.66353	1.65838	1.65	1.63858	1.62441	1.60781	1.58913	1.56874	1.54704	1.52438	1.50113	1.4776	1.45406	1.43078	1.40796	1.38576	1.36432	1.34374	1.32408	1.30539	1.2877	1.27102	1.25534	1.24065	1.22693	1.21414	1.20226	1.19124	1.18105	1.17166	1.163	1.15508	1.14782	1.1412	1.13519	1.12975	1.12485	1.12046	1.11654	1.11308	1.11004	1.10738	1.10511	1.10318	1.10157	1.10025	1.09922
	0.64355	1.65155	1.64961	1.64402	1.63495	1.62262	1.60737	1.58955	1.56958	1.54789	1.52489	1.501	1.47659	1.452	1.42753	1.40343	1.37989	1.35709	1.33515	1.31417	1.29419	1.27526	1.25739	1.24059	1.22485	1.21013	1.19641	1.18365	1.17182	1.16087	1.15077	1.14148	1.13294	1.12512	1.11798	1.11149	1.10561	1.10031	1.09554	1.09128	1.08751	1.08418	1.08128	1.07877	1.07664	1.07485	1.0734	1.07224	1.07137
	0.6474	1.64257	1.64044	1.63435	1.62447	1.61108	1.59456	1.57534	1.55388	1.53066	1.50616	1.48083	1.45507	1.42925	1.40367	1.37857	1.35417	1.33064	1.30808	1.28657	1.26617	1.24689	1.22876	1.21175	1.19585	1.18103	1.16724	1.15445	1.14261	1.13168	1.12161	1.11236	1.10388	1.09614	1.08908	1.08268	1.07689	1.07169	1.06702	1.06287	1.0592	1.05598	1.0532	1.05081	1.04879	1.04714	1.0458	1.04478	1.04404
	0.65125	1.63933	1.637	1.63032	1.61949	1.60485	1.58684	1.56596	1.54274	1.51774	1.49148	1.46445	1.43711	1.40981	1.3829	1.35662	1.33118	1.30674	1.2834	1.26122	1.24026	1.22052	1.20201	1.18469	1.16854	1.15353	1.13959	1.12669	1.11477	1.10379	1.0937	1.08444	1.07598	1.06826	1.06124	1.05489	1.04915	1.04401	1.03941	1.03533	1.03174	1.02861	1.02591	1.02361	1.02169	1.02013	1.0189	1.01798	1.01735
	0.65511	1.64289	1.6403	1.63291	1.62096	1.60485	1.58509	1.56224	1.53696	1.50985	1.48151	1.45248	1.42324	1.3942	1.36568	1.33798	1.31126	1.2857	1.26139	1.23838	1.2167	1.19636	1.17733	1.15958	1.14308	1.12777	1.11359	1.10049	1.08843	1.07734	1.06716	1.05784	1.04933	1.04159	1.03455	1.02821	1.02249	1.01736	1.0128	1.00876	1.00521	1.00213	0.99949	0.99726	0.99542	0.99393	0.99278	0.99195	0.99141
	0.65896	1.65425	1.65138	1.64316	1.62989	1.61204	1.59021	1.56507	1.53735	1.50775	1.47694	1.44554	1.41404	1.38291	1.35249	1.32305	1.29481	1.26787	1.24237	1.21831	1.19573	1.17461	1.15491	1.1366	1.11961	1.10389	1.08937	1.076	1.0637	1.0524	1.04206	1.03262	1.02401	1.01619	1.00911	1.00272	0.99697	0.99183	0.98727	0.98323	0.97971	0.97665	0.97404	0.97184	0.97004	0.96861	0.96751	0.96674	0.96628
	0.66281	1.67435	1.67115	1.66197	1.64718	1.62732	1.60309	1.57528	1.54471	1.5122	1.4785	1.44429	1.41013	1.37652	1.34381	1.3123	1.28219	1.2536	1.22663	1.20129	1.17757	1.15548	1.13494	1.1159	1.09829	1.08203	1.06707	1.05329	1.04066	1.0291	1.01852	1.00889	1.00011	0.99216	0.98496	0.97848	0.97267	0.96747	0.96287	0.95881	0.95526	0.9522	0.9496	0.94741	0.94563	0.94422	0.94316	0.94243	0.94201
	0.66667	1.70378	1.7002	1.68996	1.67346	1.65135	1.62443	1.59358	1.55978	1.52392	1.48687	1.44939	1.41212	1.37558	1.34016	1.30618	1.27383	1.24324	1.21448	1.18758	1.16249	1.13919	1.1176	1.09766	1.07926	1.06232	1.04676	1.03249	1.01942	1.00749	0.9966	0.98669	0.97769	0.96954	0.96218	0.95555	0.94963	0.94434	0.93966	0.93554	0.93194	0.92885	0.92621	0.92401	0.92222	0.92081	0.91976	0.91905	0.91865
	0.67052	1.74228	1.73832	1.72699	1.70873	1.68426	1.65446	1.62035	1.583	1.54344	1.50264	1.46145	1.42059	1.38065	1.34207	1.30517	1.27017	1.23719	1.2063	1.1775	1.15074	1.12597	1.1031	1.08202	1.06266	1.04487	1.02858	1.01368	1.00006	0.98765	0.97635	0.96609	0.95678	0.94837	0.94079	0.93397	0.92788	0.92246	0.91765	0.91343	0.90975	0.90659	0.9039	0.90166	0.89983	0.89841	0.89734	0.89663	0.89624
	0.67437	1.78812	1.78383	1.77152	1.75169	1.72504	1.69252	1.65522	1.61429	1.57089	1.52608	1.48084	1.43601	1.39223	1.35002	1.30974	1.27164	1.23584	1.20241	1.17135	1.1426	1.11606	1.09163	1.0692	1.04864	1.02983	1.01264	0.99696	0.98266	0.96965	0.95785	0.94714	0.93745	0.92871	0.92083	0.91378	0.90746	0.90185	0.89689	0.89253	0.88874	0.88547	0.88269	0.88038	0.8785	0.87702	0.87593	0.87519	0.87479
	0.67823	1.83704	1.83256	1.81973	1.79894	1.77086	1.73638	1.69655	1.65256	1.60563	1.55695	1.50762	1.45859	1.41066	1.36442	1.32033	1.27867	1.2396	1.20322	1.16949	1.13836	1.10971	1.08343	1.05937	1.03738	1.01733	0.99904	0.98241	0.96729	0.95358	0.94114	0.92989	0.91973	0.91058	0.90234	0.89497	0.88839	0.88254	0.87738	0.87284	0.86889	0.86549	0.8626	0.86019	0.85823	0.85669	0.85553	0.85474	0.8543
	0.68208	1.88138	1.87704	1.86454	1.8441	1.81617	1.78141	1.74069	1.69505	1.64575	1.59401	1.54107	1.48807	1.43594	1.38547	1.33723	1.29161	1.24885	1.20906	1.17224	1.13833	1.1072	1.07873	1.05274	1.02905	1.00751	0.98794	0.97017	0.95407	0.93948	0.9263	0.9144	0.90367	0.89402	0.88535	0.8776	0.87068	0.86455	0.85913	0.85437	0.85024	0.84666	0.84363	0.84109	0.83902	0.83738	0.83615	0.83529	0.83479
	0.68593	1.91018	1.90645	1.89557	1.87753	1.85233	1.82014	1.78141	1.73685	1.68751	1.63459	1.57942	1.52334	1.46752	1.41298	1.36051	1.31069	1.26388	1.22027	1.17994	1.14283	1.10882	1.07779	1.04953	1.02385	1.00055	0.97944	0.96033	0.94306	0.92746	0.91339	0.90072	0.8893	0.87906	0.86988	0.86168	0.85437	0.84788	0.84216	0.83713	0.83275	0.82899	0.82578	0.82308	0.82087	0.81911	0.81776	0.81682	0.81625
	0.68979	1.91124	1.90865	1.90097	1.88779	1.86855	1.84272	1.81004	1.77061	1.72497	1.67411	1.61934	1.56213	1.50395	1.44614	1.38982	1.33584	1.28481	1.23709	1.19286	1.15214	1.11486	1.08087	1.04998	1.02197	0.99662	0.97371	0.95304	0.93439	0.91759	0.90248	0.88889	0.87668	0.86574	0.85595	0.84722	0.83944	0.83255	0.82647	0.82113	0.81648	0.81246	0.80903	0.80614	0.80376	0.80186	0.80039	0.79934	0.79868
	0.69364	1.87564	1.87462	1.87139	1.86517	1.85486	1.83917	1.81697	1.78746	1.75037	1.70613	1.65574	1.60067	1.54258	1.48322	1.42411	1.36654	1.31147	1.25956	1.21119	1.16652	1.12557	1.08824	1.05434	1.02365	0.99592	0.97093	0.94842	0.92817	0.90998	0.89364	0.87899	0.86586	0.85411	0.84361	0.83426	0.82593	0.81857	0.81206	0.80635	0.80138	0.79708	0.7934	0.79029	0.78771	0.78564	0.78402	0.78283	0.78205
	0.69749	1.80233	1.80299	1.8046	1.8062	1.80632	1.80312	1.7947	1.77927	1.75558	1.72308	1.68205	1.63359	1.57935	1.52131	1.46147	1.40161	1.34324	1.28742	1.2349	1.18609	1.14117	1.10012	1.06283	1.02909	0.99865	0.97125	0.94663	0.92454	0.90472	0.88697	0.87109	0.85689	0.8442	0.83288	0.82281	0.81386	0.80594	0.79895	0.79282	0.78747	0.78283	0.77886	0.7755	0.7727	0.77041	0.76862	0.76728	0.76635
	0.70135	1.69923	1.70135	1.70718	1.71578	1.72568	1.7349	1.74106	1.74174	1.73467	1.71818	1.69143	1.65463	1.60896	1.55627	1.49885	1.43901	1.37882	1.31997	1.26368	1.21078	1.16173	1.11669	1.07568	1.03852	1.00501	0.97488	0.94785	0.92362	0.90195	0.88258	0.86527	0.84982	0.83606	0.8238	0.8129	0.80324	0.79469	0.78715	0.78053	0.77475	0.76974	0.76543	0.76177	0.7587	0.75619	0.75419	0.75266	0.75158
	0.7052	1.57965	1.58275	1.59149	1.60514	1.62247	1.64169	1.66053	1.67633	1.68627	1.68771	1.67859	1.65785	1.62556	1.58295	1.53212	1.47564	1.4161	1.35583	1.29676	1.24023	1.18715	1.13801	1.09301	1.05213	1.01521	0.982	0.95223	0.92559	0.90179	0.88055	0.86162	0.84477	0.82976	0.81643	0.80459	0.7941	0.78483	0.77666	0.76948	0.76321	0.75777	0.75308	0.74909	0.74573	0.74295	0.74072	0.73898	0.73771
	0.70906	1.45676	1.46035	1.47061	1.48704	1.50877	1.53446	1.56228	1.58984	1.61429	1.63257	1.64172	1.63938	1.62419	1.59615	1.5565	1.50753	1.45205	1.39293	1.33277	1.27364	1.21705	1.16395	1.11488	1.07004	1.0294	0.99279	0.95996	0.93059	0.90438	0.88104	0.86025	0.84178	0.82537	0.81081	0.7979	0.78647	0.77638	0.76749	0.75969	0.75287	0.74694	0.74183	0.73744	0.73375	0.73067	0.72818	0.72621	0.72473
	0.71291	1.34006	1.34376	1.35441	1.37172	1.39517	1.42392	1.45667	1.49162	1.52637	1.55797	1.58319	1.5988	1.60216	1.59171	1.56731	1.53023	1.48289	1.42833	1.36966	1.30969	1.25064	1.19411	1.14114	1.09226	1.0477	1.00741	0.97119	0.93878	0.90988	0.88415	0.86128	0.84097	0.82296	0.80701	0.79288	0.7804	0.76938	0.75968	0.75117	0.74373	0.73725	0.73165	0.72685	0.72278	0.71937	0.71657	0.71434	0.71262
	0.71676	1.23468	1.23824	1.24853	1.26545	1.28873	1.31791	1.35226	1.39057	1.43108	1.47143	1.50863	1.53928	1.55998	1.56785	1.56114	1.53959	1.50452	1.45845	1.40463	1.34636	1.28661	1.22773	1.17139	1.11867	1.07012	1.02594	0.98607	0.95033	0.91842	0.89003	0.8648	0.84244	0.82263	0.8051	0.78959	0.77592	0.76385	0.75325	0.74394	0.73579	0.7287	0.72256	0.71728	0.71279	0.709	0.70588	0.70335	0.70139
	0.72062	1.14229	1.14559	1.15514	1.17094	1.19292	1.22092	1.25457	1.29321	1.33573	1.38045	1.42502	1.46642	1.50112	1.5256	1.53679	1.53278	1.51326	1.47958	1.43438	1.38105	1.32308	1.26356	1.20492	1.14889	1.09652	1.0484	1.0047	0.96536	0.93017	0.89882	0.87097	0.84629	0.82445	0.80515	0.7881	0.77309	0.75984	0.74821	0.73801	0.72908	0.72131	0.71456	0.70874	0.70379	0.69959	0.6961	0.69325	0.69099
	0.72447	1.06257	1.06555	1.0742	1.08859	1.10874	1.13467	1.16631	1.20337	1.24526	1.29095	1.33881	1.38648	1.4309	1.4685	1.49559	1.50897	1.50668	1.48837	1.45545	1.41069	1.35762	1.29984	1.24055	1.1822	1.12655	1.07465	1.02707	0.98394	0.94522	0.91063	0.87989	0.85264	0.82855	0.80726	0.78849	0.77196	0.75741	0.74462	0.73341	0.72361	0.71506	0.70765	0.70125	0.69576	0.69111	0.68721	0.684	0.68142
	0.72832	0.99421	0.99687	1.00461	1.01751	1.03567	1.05922	1.08822	1.12267	1.16235	1.20673	1.25482	1.305	1.3549	1.40143	1.44092	1.4696	1.4842	1.48272	1.46485	1.43209	1.38737	1.33432	1.27663	1.21755	1.15956	1.10438	1.05305	1.00611	0.96365	0.9256	0.89171	0.86163	0.83502	0.81153	0.79082	0.7726	0.75658	0.74251	0.73019	0.71941	0.71001	0.70185	0.69479	0.68873	0.68357	0.67922	0.67561	0.67268
	0.73218	0.93561	0.93797	0.94484	0.95632	0.97255	0.99368	1.0199	1.05134	1.08801	1.12977	1.17609	1.22601	1.2779	1.32936	1.37724	1.4178	1.4472	1.46215	1.46066	1.44253	1.40942	1.36435	1.31111	1.25343	1.19457	1.13699	1.08237	1.03172	0.98549	0.94379	0.9065	0.87334	0.84397	0.81805	0.7952	0.7751	0.75744	0.74195	0.72837	0.71651	0.70616	0.69716	0.68938	0.68268	0.67696	0.67211	0.66807	0.66474
	0.73603	0.88519	0.88727	0.89337	0.90357	0.918	0.93687	0.96039	0.98876	1.02217	1.06067	1.10412	1.152	1.20336	1.25651	1.309	1.35762	1.39856	1.42792	1.44243	1.44022	1.42122	1.38727	1.34156	1.28795	1.23022	1.1716	1.1145	1.06053	1.01063	0.96522	0.92436	0.88789	0.85552	0.82692	0.8017	0.77952	0.76005	0.74296	0.72801	0.71494	0.70353	0.69362	0.68504	0.67763	0.67129	0.6659	0.66137	0.65762
	0.73988	0.84155	0.84341	0.84881	0.85787	0.8707	0.88752	0.90854	0.93401	0.9642	0.99927	1.03934	1.08421	1.1334	1.1859	1.23995	1.29306	1.34191	1.38261	1.41127	1.42467	1.42109	1.40068	1.36549	1.31888	1.26478	1.20699	1.14865	1.0921	1.03886	0.98981	0.9453	0.90534	0.86976	0.83824	0.81042	0.78595	0.76447	0.74563	0.72914	0.71473	0.70217	0.69124	0.68176	0.67358	0.66655	0.66056	0.65551	0.65129
	0.74374	0.80353	0.80517	0.80999	0.81804	0.82947	0.84446	0.86324	0.88607	0.91323	0.94498	0.98153	1.02296	1.06911	1.11943	1.17284	1.22753	1.2809	1.32951	1.36943	1.39677	1.40846	1.40295	1.38069	1.34393	1.29623	1.24157	1.18371	1.1257	1.06979	1.01738	0.96926	0.92573	0.88675	0.8521	0.82147	0.79449	0.7708	0.75001	0.73184	0.71595	0.7021	0.69005	0.67959	0.67056	0.66277	0.65613	0.6505	0.64577
	0.74759	0.77014	0.77161	0.77591	0.78309	0.79331	0.80669	0.8235	0.84396	0.86836	0.89701	0.93017	0.96807	1.01077	1.05807	1.10938	1.16354	1.21863	1.27193	1.31989	1.35853	1.38402	1.39342	1.38551	1.361	1.32244	1.27352	1.21827	1.16036	1.10277	1.04758	0.9961	0.949	0.90652	0.86857	0.83491	0.80521	0.77909	0.7562	0.73615	0.71864	0.70337	0.69008	0.67854	0.66856	0.65996	0.65259	0.64632	0.64104
	0.75145	0.74061	0.74193	0.74577	0.75221	0.76136	0.77337	0.78843	0.80679	0.82874	0.85456	0.88458	0.91907	0.95824	1.00214	1.05051	1.10271	1.15747	1.21275	1.26567	1.31259	1.34947	1.37258	1.37922	1.36847	1.34142	1.30087	1.25067	1.19484	1.13697	1.07988	1.02551	0.97504	0.92905	0.88767	0.85082	0.81819	0.78945	0.76423	0.74214	0.72284	0.70601	0.69136	0.67864	0.66763	0.65812	0.64997	0.64301	0.63712
	0.7553	0.7143	0.71549	0.71895	0.72473	0.73296	0.74376	0.75731	0.77385	0.79361	0.81691	0.84406	0.87538	0.91115	0.95154	0.9966	1.04601	1.09901	1.15422	1.20946	1.26169	1.30715	1.34183	1.36208	1.36551	1.35158	1.32174	1.27911	1.22762	1.17127	1.11353	1.05705	1.00361	0.95423	0.90942	0.86922	0.83349	0.80194	0.7742	0.74988	0.72863	0.71009	0.69395	0.67992	0.66778	0.65729	0.64826	0.64055	0.63399
	0.75915	0.69069	0.69177	0.69489	0.70012	0.70755	0.7173	0.72953	0.74446	0.76231	0.78337	0.80795	0.83636	0.86894	0.90597	0.94758	0.99377	1.04417	1.09789	1.15341	1.20838	1.2596	1.30322	1.33521	1.35215	1.35197	1.33458	1.30182	1.25706	1.20432	1.14755	1.09006	1.03431	0.9819	0.93371	0.89013	0.85116	0.81663	0.78617	0.75945	0.73607	0.71566	0.69788	0.68243	0.66904	0.65747	0.6475	0.63895	0.63168
	0.76301	0.66939	0.67036	0.67319	0.67794	0.68467	0.6935	0.70459	0.71811	0.73428	0.75336	0.77565	0.80145	0.83112	0.86496	0.90323	0.94606	0.99337	1.04471	1.09905	1.15472	1.20918	1.25905	1.3004	1.32927	1.34246	1.33834	1.31726	1.28149	1.23464	1.18076	1.1237	1.0666	1.0117	0.96041	0.9135	0.87122	0.83355	0.80022	0.77089	0.7452	0.72276	0.7032	0.6862	0.67146	0.65869	0.64769	0.63825	0.63019
	0.76686	0.65003	0.65092	0.6535	0.65782	0.66395	0.67199	0.68207	0.69436	0.70906	0.7264	0.74665	0.77013	0.79715	0.82805	0.86316	0.90269	0.94676	0.99517	1.04739	1.10227	1.1579	1.21155	1.2597	1.29834	1.32363	1.33269	1.32434	1.29944	1.26066	1.21179	1.15692	1.09975	1.04318	0.98925	0.9392	0.89363	0.85272	0.81636	0.78427	0.7561	0.73145	0.70996	0.69127	0.67504	0.66099	0.64887	0.63844	0.62952
	0.77071	0.63237	0.63318	0.63554	0.63949	0.64509	0.65243	0.66163	0.67284	0.68624	0.70204	0.7205	0.7419	0.76656	0.79481	0.82697	0.86336	0.90417	0.94946	0.99899	1.05203	1.10729	1.16266	1.21521	1.26123	1.2967	1.31798	1.32254	1.30975	1.28097	1.23924	1.18851	1.13283	1.07571	1.01983	0.96701	0.91829	0.87414	0.83465	0.79964	0.76882	0.7418	0.71822	0.69768	0.67985	0.6644	0.65105	0.63956	0.6297
	0.77457	0.61617	0.61691	0.61907	0.62269	0.62783	0.63456	0.64298	0.65325	0.66551	0.67996	0.69684	0.7164	0.73894	0.76477	0.79425	0.82771	0.8654	0.90753	0.95406	1.00465	1.05843	1.11392	1.16878	1.21985	1.26331	1.29516	1.31199	1.31175	1.29437	1.26171	1.21716	1.16478	1.1085	1.05164	0.99663	0.94503	0.89773	0.85506	0.81702	0.78339	0.75386	0.72801	0.7055	0.68591	0.66894	0.65426	0.64161	0.63075
	0.77842	0.60123	0.60191	0.60391	0.60724	0.61197	0.61816	0.6259	0.63534	0.64659	0.65985	0.67532	0.69324	0.71389	0.73758	0.76462	0.79537	0.83015	0.8692	0.91267	0.96044	1.01203	1.06645	1.12196	1.17601	1.2252	1.26563	1.29339	1.30537	1.30008	1.27803	1.24158	1.19441	1.14062	1.084	1.0276	0.9736	0.92336	0.87756	0.83643	0.79988	0.76766	0.73941	0.71474	0.69328	0.67465	0.65854	0.64463	0.63268
	0.78227	0.58741	0.58805	0.58989	0.59297	0.59734	0.60305	0.6102	0.61888	0.62925	0.64145	0.65568	0.67215	0.69112	0.71287	0.73772	0.76602	0.79807	0.83421	0.87466	0.91947	0.96846	1.02102	1.07592	1.13122	1.18409	1.23097	1.26786	1.29105	1.29784	1.28731	1.26059	1.22053	1.17101	1.11609	1.05937	1.00364	0.95083	0.90204	0.85783	0.81827	0.78324	0.75243	0.72547	0.70198	0.68158	0.6639	0.64863	0.6355
	0.78613	0.57459	0.57518	0.57689	0.57974	0.58378	0.58908	0.59568	0.60372	0.6133	0.62456	0.63768	0.65286	0.67033	0.69036	0.71325	0.7393	0.76888	0.80229	0.83984	0.8817	0.92789	0.97808	1.0315	1.0867	1.14149	1.19278	1.23683	1.26968	1.28784	1.28913	1.27327	1.24198	1.19854	1.14696	1.09122	1.03468	0.97985	0.92836	0.88114	0.83856	0.80061	0.76712	0.73773	0.71208	0.68975	0.6704	0.65366	0.63924
	0.78998	0.56265	0.56319	0.56479	0.56744	0.5712	0.57611	0.58224	0.5897	0.59858	0.609	0.62114	0.63517	0.65131	0.66979	0.6909	0.71495	0.74226	0.77316	0.80799	0.84699	0.89032	0.93787	0.9892	1.04334	1.09861	1.15253	1.20178	1.24249	1.27077	1.28347	1.27901	1.25781	1.22214	1.17562	1.12234	1.0661	1.01001	0.95627	0.90626	0.86069	0.81979	0.7835	0.75155	0.72358	0.69921	0.67804	0.65973	0.64393
	0.79383	0.55149	0.55201	0.55349	0.55596	0.55946	0.56404	0.56976	0.57668	0.58494	0.59462	0.60588	0.61888	0.63382	0.65093	0.67045	0.69269	0.71794	0.74654	0.77884	0.81513	0.85565	0.90045	0.94935	1.00174	1.05643	1.11148	1.16412	1.21081	1.2476	1.27077	1.27766	1.26731	1.24083	1.20106	1.15183	1.09722	1.04083	0.98546	0.933	0.88458	0.84074	0.80158	0.76695	0.73654	0.70998	0.68689	0.66688	0.64959
	0.79769	0.54105	0.54153	0.54291	0.54523	0.5485	0.55278	0.5581	0.56458	0.57226	0.58128	0.59175	0.60384	0.61771	0.63359	0.65169	0.67229	0.69568	0.72219	0.75216	0.7859	0.82372	0.86578	0.91207	0.96228	1.01561	1.07062	1.1251	1.17597	1.21953	1.25181	1.2694	1.27015	1.25387	1.22231	1.17876	1.12724	1.07171	1.0155	0.9611	0.91009	0.86339	0.82133	0.78394	0.75097	0.7221	0.69695	0.67512	0.65623
	0.80154	0.53125	0.53169	0.533	0.53517	0.53823	0.54224	0.54722	0.55328	0.56046	0.56888	0.57865	0.58991	0.60283	0.61759	0.63441	0.65353	0.67525	0.69987	0.7277	0.75909	0.79436	0.83375	0.87738	0.92517	0.97661	1.0307	1.08576	1.13924	1.18781	1.22761	1.25479	1.26632	1.26073	1.23856	1.20221	1.1553	1.10196	1.04592	0.99022	0.93701	0.88764	0.84273	0.80252	0.76691	0.7356	0.70827	0.6845	0.66391
	0.80539	0.52203	0.52245	0.52367	0.52571	0.52859	0.53235	0.53704	0.5427	0.54944	0.55732	0.56646	0.57698	0.58903	0.60279	0.61847	0.63627	0.65647	0.67935	0.70524	0.73446	0.76734	0.8042	0.84521	0.89046	0.93969	0.99226	1.04691	1.10165	1.15363	1.19928	1.23467	1.25617	1.26127	1.24924	1.22135	1.18057	1.13081	1.0761	1.01996	0.96509	0.91332	0.86568	0.82266	0.78432	0.75049	0.72085	0.69503	0.67262
	0.80925	0.51335	0.51375	0.51489	0.51682	0.51953	0.52306	0.52748	0.5328	0.53912	0.54652	0.55509	0.56494	0.57622	0.58909	0.60371	0.62033	0.63915	0.66047	0.68459	0.71182	0.7425	0.77696	0.81545	0.85814	0.90499	0.95561	1.00915	1.06407	1.11806	1.16796	1.21003	1.24034	1.25563	1.25402	1.23556	1.20224	1.1575	1.10539	1.04981	0.99397	0.94022	0.89007	0.8443	0.80322	0.76677	0.73473	0.70673	0.6824
	0.8131	0.50516	0.50553	0.50661	0.50843	0.51099	0.51432	0.51848	0.5235	0.52945	0.5364	0.54446	0.55371	0.56429	0.57634	0.59003	0.60557	0.62315	0.64306	0.66557	0.69097	0.71963	0.75184	0.78794	0.82813	0.87253	0.92096	0.97288	1.02716	1.082	1.13472	1.18189	1.21966	1.24425	1.25286	1.24435	1.2196	1.18126	1.13311	1.07922	1.02326	0.9681	0.91573	0.86736	0.82355	0.78445	0.74991	0.71964	0.69326
	0.81696	0.49741	0.49777	0.49879	0.50051	0.50293	0.50608	0.51	0.51474	0.52036	0.52692	0.5345	0.54321	0.55316	0.56447	0.57732	0.59187	0.60835	0.62697	0.64801	0.67175	0.69853	0.72869	0.76252	0.80032	0.84229	0.8884	0.93835	0.99141	1.04616	1.10046	1.15131	1.19504	1.22776	1.246	1.24756	1.23214	1.20139	1.15854	1.10758	1.05246	0.99659	0.94245	0.89171	0.84526	0.80349	0.76638	0.73375	0.70522
	0.82081	0.49009	0.49041	0.49139	0.49302	0.49531	0.4983	0.50202	0.5065	0.5118	0.518	0.52516	0.53338	0.54275	0.5534	0.56547	0.57915	0.59459	0.61205	0.63176	0.65399	0.67907	0.70731	0.73904	0.77458	0.81416	0.85792	0.90574	0.95713	1.01111	1.06595	1.11918	1.16746	1.20698	1.23391	1.24524	1.23953	1.21731	1.18099	1.13422	1.08107	1.02531	0.96997	0.91718	0.86825	0.82384	0.78414	0.74905	0.7183
	0.82466	0.48314	0.48345	0.48439	0.48593	0.4881	0.49094	0.49446	0.49872	0.50374	0.50962	0.51639	0.52415	0.533	0.54305	0.55443	0.56729	0.58181	0.59821	0.61671	0.63757	0.66109	0.68757	0.71734	0.75074	0.78806	0.82949	0.87506	0.92453	0.97722	1.03182	1.08632	1.13782	1.18277	1.21725	1.23769	1.24167	1.22861	1.19987	1.15853	1.10851	1.05383	0.99797	0.94357	0.8924	0.84545	0.80316	0.76557	0.7325
	0.82852	0.47655	0.47685	0.47773	0.47921	0.48128	0.48397	0.48732	0.49136	0.49614	0.5017	0.50812	0.51548	0.52385	0.53335	0.54409	0.55623	0.56991	0.58535	0.60275	0.62235	0.64443	0.66929	0.69727	0.72868	0.76384	0.80302	0.84633	0.89372	0.94476	0.99851	1.05337	1.10694	1.15601	1.19676	1.22538	1.23869	1.23504	1.2147	1.17991	1.13419	1.08163	1.02606	0.97061	0.91752	0.86821	0.82337	0.78326	0.7478
	0.83237	0.4703	0.47059	0.47143	0.47283	0.4748	0.47737	0.48056	0.48441	0.48896	0.49424	0.50034	0.50732	0.51525	0.52425	0.53441	0.54589	0.55881	0.57337	0.58976	0.60821	0.62899	0.65237	0.67869	0.70825	0.74139	0.7784	0.81951	0.86475	0.9139	0.96635	1.02087	1.07551	1.12748	1.17326	1.20894	1.2309	1.23656	1.22514	1.19784	1.15756	1.1082	1.05384	0.99802	0.94345	0.89199	0.84472	0.80209	0.7642
	0.83622	0.46436	0.46463	0.46543	0.46677	0.46866	0.47111	0.47416	0.47782	0.48215	0.48718	0.49299	0.49962	0.50716	0.5157	0.52533	0.5362	0.54843	0.56219	0.57767	0.59507	0.61465	0.63669	0.66147	0.68931	0.72057	0.75554	0.79449	0.83757	0.88473	0.93557	0.98921	1.0441	1.09792	1.1475	1.18907	1.21877	1.23336	1.23103	1.21191	1.17809	1.13305	1.08086	1.02542	0.96991	0.91665	0.8671	0.82201	0.78167
	0.84008	0.45871	0.45897	0.45975	0.46103	0.46283	0.46517	0.46808	0.47158	0.47571	0.48052	0.48604	0.49236	0.49954	0.50766	0.51681	0.52712	0.53871	0.55175	0.56639	0.58283	0.60133	0.62211	0.64549	0.67175	0.70125	0.7343	0.7712	0.81216	0.85727	0.9063	0.95866	1.01318	1.06795	1.12021	1.16649	1.2029	1.22573	1.23235	1.22186	1.19535	1.15566	1.10667	1.05247	0.99665	0.94199	0.89038	0.84295	0.80017
	0.84393	0.45334	0.45359	0.45433	0.45555	0.45728	0.45952	0.46231	0.46566	0.46961	0.4742	0.47948	0.48551	0.49235	0.50008	0.50879	0.51859	0.52961	0.54197	0.55585	0.57142	0.58891	0.60857	0.63065	0.65545	0.68333	0.71457	0.74952	0.78844	0.83148	0.8786	0.92942	0.98308	1.03806	1.09204	1.14192	1.18391	1.21413	1.22932	1.22758	1.20898	1.17557	1.1308	1.07874	1.02333	0.96778	0.91444	0.8648	0.81965
	0.84778	0.44823	0.44847	0.44917	0.45035	0.45201	0.45416	0.45683	0.46004	0.46382	0.46822	0.47326	0.47903	0.48556	0.49294	0.50125	0.51058	0.52106	0.53281	0.54599	0.56075	0.57733	0.59595	0.61684	0.64031	0.66667	0.69624	0.72935	0.76632	0.80734	0.85249	0.90159	0.95403	1.00865	1.06354	1.11598	1.16247	1.19911	1.22221	1.22908	1.21879	1.19241	1.1528	1.10384	1.04962	0.99376	0.93908	0.88747	0.84003
	0.85164	0.44336	0.44359	0.44427	0.44539	0.44699	0.44905	0.45162	0.4547	0.45833	0.46254	0.46738	0.4729	0.47915	0.4862	0.49414	0.50304	0.51303	0.52421	0.53675	0.55079	0.56653	0.58418	0.60399	0.62623	0.65119	0.6792	0.7106	0.7457	0.78478	0.82797	0.87524	0.92621	0.98002	1.03515	1.08926	1.13922	1.18126	1.21146	1.22655	1.22467	1.2059	1.1723	1.12736	1.07518	1.01968	0.96411	0.91081	0.86124
	0.85549	0.43872	0.43895	0.43959	0.44069	0.44221	0.44421	0.44667	0.44963	0.45312	0.45716	0.4618	0.4671	0.47308	0.47984	0.48742	0.49594	0.50547	0.51615	0.52809	0.54145	0.55643	0.5732	0.59201	0.61311	0.63679	0.66335	0.69315	0.7265	0.7637	0.80497	0.85038	0.89972	0.95239	1.00721	1.06224	1.11472	1.16114	1.19755	1.22029	1.22668	1.21586	1.18896	1.14891	1.09963	1.04521	0.98929	0.93465	0.88315
	0.85935	0.4343	0.43452	0.43515	0.43619	0.43767	0.43959	0.44196	0.44481	0.44816	0.45205	0.45652	0.4616	0.46734	0.47382	0.48109	0.48924	0.49836	0.50856	0.51996	0.53271	0.54697	0.56293	0.58083	0.60087	0.62337	0.64861	0.67691	0.70861	0.74404	0.78344	0.82699	0.87462	0.92592	0.98002	1.03533	1.08951	1.13934	1.18103	1.21066	1.22498	1.22221	1.20255	1.16816	1.12262	1.07005	1.01439	0.95882	0.90565
	0.8632	0.43009	0.4303	0.43091	0.43191	0.43335	0.43519	0.43747	0.44022	0.44346	0.4472	0.4515	0.45638	0.4619	0.46813	0.47511	0.48292	0.49166	0.50142	0.51233	0.52451	0.53811	0.55335	0.57039	0.58947	0.61087	0.63487	0.66179	0.69195	0.7257	0.76332	0.80504	0.85091	0.90068	0.95375	1.00885	1.06401	1.11639	1.16241	1.19811	1.21983	1.22501	1.21291	1.18485	1.14384	1.09389	1.03912	0.98312	0.92859
	0.86705	0.42608	0.42628	0.42687	0.42785	0.42922	0.43101	0.43321	0.43586	0.43898	0.4426	0.44674	0.45144	0.45676	0.46274	0.46946	0.47696	0.48534	0.4947	0.50515	0.5168	0.52981	0.54435	0.56061	0.57881	0.59921	0.62207	0.64769	0.67643	0.7086	0.74452	0.78446	0.82857	0.87673	0.92854	0.98304	1.03859	1.09275	1.14221	1.18313	1.21158	1.2244	1.21999	1.19873	1.16297	1.11642	1.06324	1.00732	0.95181
	0.87091	0.42226	0.42245	0.42302	0.42397	0.42529	0.42702	0.42915	0.43172	0.43473	0.43822	0.44222	0.44676	0.45188	0.45764	0.4641	0.47132	0.47938	0.48837	0.49839	0.50957	0.52203	0.53593	0.55147	0.56886	0.58831	0.61013	0.63457	0.66196	0.69265	0.72697	0.76522	0.80758	0.85409	0.9045	0.95809	1.01356	1.06882	1.1209	1.16617	1.20061	1.22063	1.22383	1.20969	1.1798	1.13736	1.08646	1.03122	0.97513
	0.87476	0.41861	0.41881	0.41935	0.42027	0.42155	0.42323	0.42529	0.42777	0.43069	0.43406	0.43792	0.44231	0.44726	0.45282	0.45904	0.466	0.47376	0.4824	0.49203	0.50276	0.51471	0.52804	0.54293	0.55955	0.57815	0.59897	0.62231	0.64847	0.67779	0.71059	0.74721	0.78788	0.83273	0.88164	0.93412	0.98913	1.04493	1.09893	1.14771	1.18736	1.21398	1.22454	1.2177	1.19413	1.15646	1.10853	1.05456	0.99837
	0.87861	0.41515	0.41533	0.41586	0.41675	0.41799	0.41961	0.42162	0.42403	0.42685	0.43011	0.43385	0.4381	0.44288	0.44825	0.45426	0.46098	0.46845	0.47678	0.48604	0.49636	0.50784	0.52063	0.53491	0.55083	0.56865	0.58857	0.61089	0.63589	0.66393	0.69531	0.73038	0.76944	0.81264	0.86001	0.91122	0.96547	1.02136	1.07662	1.12818	1.17224	1.2048	1.22235	1.22275	1.20584	1.17351	1.12921	1.07713	1.02133
	0.88247	0.41184	0.41201	0.41253	0.41339	0.41461	0.41618	0.41813	0.42045	0.42319	0.42636	0.42998	0.43409	0.43872	0.44392	0.44974	0.45622	0.46344	0.47146	0.4804	0.49033	0.50138	0.51368	0.52739	0.54268	0.55975	0.57885	0.60023	0.62417	0.65099	0.68105	0.71467	0.75217	0.79378	0.83959	0.88942	0.94272	0.99832	1.05432	1.10795	1.15569	1.19347	1.21751	1.22499	1.21491	1.18836	1.14828	1.0987	1.04382
	0.88632	0.40869	0.40887	0.40937	0.41021	0.41139	0.41291	0.4148	0.41707	0.41973	0.4228	0.42631	0.4303	0.43478	0.43982	0.44544	0.45172	0.4587	0.46646	0.47508	0.48466	0.49531	0.50715	0.52034	0.53503	0.55143	0.56976	0.59027	0.61321	0.63893	0.66775	0.70001	0.73602	0.77609	0.82036	0.86877	0.92095	0.97597	1.03227	1.08738	1.13806	1.18038	1.21031	1.22456	1.22133	1.2009	1.16557	1.11907	1.06566
	0.89017	0.4057	0.40587	0.40635	0.40717	0.40831	0.40981	0.41165	0.41385	0.41643	0.41941	0.42283	0.4267	0.43106	0.43594	0.4414	0.44746	0.45422	0.46174	0.47006	0.47932	0.4896	0.50102	0.51373	0.52787	0.54365	0.56127	0.58096	0.60299	0.62769	0.65534	0.68631	0.72094	0.75952	0.80228	0.84927	0.90021	0.95445	1.01066	1.06675	1.11973	1.16587	1.20109	1.22169	1.22521	1.21109	1.18094	1.13807	1.08663
	0.89403	0.40285	0.40301	0.40349	0.40429	0.40541	0.40685	0.40864	0.41079	0.4133	0.41621	0.41953	0.42329	0.42752	0.43226	0.43756	0.44346	0.45	0.45728	0.46534	0.4743	0.48423	0.49526	0.50752	0.52116	0.53636	0.55332	0.57227	0.59345	0.61719	0.64377	0.67354	0.70686	0.74403	0.78533	0.83087	0.88054	0.93382	0.98968	1.04629	1.101	1.15032	1.19018	1.21664	1.22667	1.21894	1.19431	1.15552	1.10659
	0.89788	0.40014	0.4003	0.40077	0.40155	0.40263	0.40405	0.40579	0.40787	0.41033	0.41316	0.41639	0.42005	0.42417	0.42878	0.43393	0.43966	0.44602	0.45306	0.4609	0.46956	0.47918	0.48985	0.5017	0.51487	0.52954	0.54589	0.56414	0.58455	0.60739	0.63297	0.66163	0.69371	0.72955	0.76944	0.81357	0.86193	0.91416	0.96943	1.0262	1.08215	1.13403	1.17791	1.2097	1.22591	1.22453	1.20562	1.17134	1.12538
	0.90173	0.39757	0.39773	0.39818	0.39893	0.40001	0.40139	0.40309	0.40513	0.40751	0.41027	0.41343	0.41699	0.421	0.4255	0.4305	0.43607	0.44226	0.4491	0.4567	0.46511	0.47443	0.48476	0.49623	0.50897	0.52315	0.53894	0.55655	0.57623	0.59825	0.6229	0.65052	0.68144	0.71602	0.75458	0.79734	0.84437	0.89548	0.94999	1.00665	1.06341	1.1173	1.16459	1.20114	1.22314	1.22794	1.21488	1.18543	1.14287
	0.90559	0.39513	0.39529	0.39573	0.39647	0.39751	0.39885	0.40051	0.40251	0.40485	0.40754	0.41061	0.4141	0.41801	0.42239	0.42726	0.43268	0.4387	0.44536	0.45274	0.46092	0.46996	0.48	0.49111	0.50345	0.51717	0.53244	0.54946	0.56847	0.58972	0.61351	0.64016	0.67001	0.70341	0.7407	0.78214	0.82787	0.87779	0.93144	0.98775	1.04495	1.10038	1.15052	1.19127	1.21859	1.22935	1.22213	1.19774	1.15897
	0.90944	0.39282	0.39297	0.39341	0.39413	0.39515	0.39647	0.39809	0.40003	0.40232	0.40495	0.40796	0.41136	0.41518	0.41945	0.42421	0.4295	0.43536	0.44185	0.44904	0.45698	0.46578	0.47552	0.4863	0.49828	0.51157	0.52636	0.54284	0.56123	0.58177	0.60476	0.63051	0.65936	0.69164	0.72772	0.7679	0.81237	0.86111	0.91379	0.96957	1.02694	1.08349	1.13595	1.18037	1.21253	1.22891	1.22748	1.20829	1.17358
	0.91329	0.39063	0.39077	0.39121	0.39191	0.39291	0.39419	0.39579	0.39769	0.39993	0.40251	0.40545	0.40877	0.41251	0.41668	0.42133	0.42649	0.43221	0.43854	0.44554	0.45328	0.46184	0.47132	0.4818	0.49343	0.50634	0.52068	0.53666	0.55447	0.57436	0.59662	0.62153	0.64944	0.68069	0.71564	0.75462	0.79785	0.84541	0.89709	0.95221	1.00949	1.06681	1.12114	1.16868	1.2052	1.22685	1.23101	1.21709	1.1867
	0.91715	0.38856	0.38871	0.38912	0.38981	0.39079	0.39205	0.39362	0.39549	0.39767	0.40021	0.40308	0.40633	0.40999	0.41407	0.41861	0.42366	0.42924	0.43542	0.44226	0.4498	0.45815	0.46738	0.47758	0.4889	0.50144	0.51538	0.53089	0.54817	0.56746	0.58903	0.61317	0.6402	0.67049	0.70438	0.74222	0.78428	0.83069	0.88133	0.9357	0.99271	1.05048	1.10629	1.15647	1.19687	1.22337	1.2329	1.22422	1.1983
	0.921	0.38661	0.38675	0.38716	0.38784	0.3888	0.39004	0.39157	0.39341	0.39555	0.39803	0.40085	0.40403	0.40761	0.41161	0.41606	0.421	0.42646	0.4325	0.43918	0.44655	0.4547	0.4637	0.47364	0.48466	0.49688	0.51044	0.52551	0.5423	0.56104	0.58197	0.6054	0.63162	0.66102	0.69392	0.73068	0.77162	0.81689	0.8665	0.92006	0.97665	1.03465	1.09155	1.14396	1.18774	1.21868	1.2333	1.22975	1.2084
	0.92485	0.38477	0.38491	0.38531	0.38598	0.38692	0.38814	0.38965	0.39145	0.39355	0.39599	0.39875	0.40187	0.40539	0.40931	0.41367	0.4185	0.42385	0.42976	0.4363	0.4435	0.45146	0.46024	0.46996	0.4807	0.49262	0.50582	0.5205	0.53684	0.55506	0.57542	0.59818	0.62366	0.65222	0.6842	0.71996	0.75982	0.80402	0.85261	0.9053	0.96137	1.01939	1.07711	1.13132	1.17806	1.21301	1.23239	1.23382	1.21704
	0.92871	0.38304	0.38317	0.38357	0.38423	0.38515	0.38635	0.38783	0.38961	0.39167	0.39406	0.39678	0.39985	0.40329	0.40715	0.41142	0.41616	0.42141	0.4272	0.4336	0.44066	0.44844	0.45704	0.46652	0.47702	0.48865	0.50154	0.51586	0.53178	0.54952	0.56934	0.59148	0.61628	0.64406	0.67518	0.71	0.74886	0.79203	0.83961	0.89143	0.9469	1.00479	1.06306	1.11875	1.16802	1.20657	1.23036	1.23655	1.2243
	0.93256	0.38142	0.38155	0.38194	0.38259	0.3835	0.38468	0.38613	0.38787	0.38991	0.39227	0.39493	0.39795	0.40134	0.40512	0.40932	0.41397	0.41912	0.42481	0.43108	0.438	0.44562	0.45404	0.46333	0.4736	0.48496	0.49756	0.51154	0.52708	0.54438	0.5637	0.58528	0.60944	0.63651	0.66684	0.70078	0.7387	0.78089	0.82751	0.87846	0.93328	0.99091	1.04953	1.10638	1.15781	1.19955	1.22739	1.23809	1.23026
	0.93642	0.3799	0.38003	0.38041	0.38105	0.38195	0.38311	0.38455	0.38627	0.38827	0.39057	0.39321	0.39619	0.39951	0.40323	0.40736	0.41194	0.41699	0.42258	0.42874	0.43552	0.44301	0.45126	0.46036	0.47042	0.48154	0.49386	0.50754	0.52272	0.53964	0.5585	0.57956	0.60314	0.62954	0.65912	0.69226	0.7293	0.77057	0.81626	0.86636	0.9205	0.97779	1.03658	1.09434	1.14759	1.19213	1.22366	1.23859	1.23503
	0.94027	0.37849	0.37862	0.37899	0.37963	0.38051	0.38165	0.38307	0.38476	0.38673	0.38901	0.39161	0.39453	0.39781	0.40147	0.40554	0.41005	0.41502	0.42051	0.42656	0.43323	0.44058	0.44868	0.45761	0.46748	0.47838	0.49045	0.50384	0.5187	0.53524	0.55368	0.57428	0.59732	0.62312	0.65202	0.68441	0.72064	0.76104	0.80585	0.85513	0.90858	0.96545	1.02427	1.08272	1.1375	1.1845	1.21936	1.2382	1.23872
	0.94412	0.37717	0.3773	0.37767	0.3783	0.37917	0.3803	0.38169	0.38337	0.38531	0.38757	0.39011	0.39301	0.39624	0.39985	0.40385	0.40829	0.41319	0.41859	0.42455	0.43111	0.43833	0.4463	0.45507	0.46476	0.47546	0.4873	0.50043	0.515	0.53121	0.54928	0.56944	0.59198	0.61722	0.6455	0.6772	0.71267	0.75227	0.79626	0.84473	0.8975	0.95392	1.01268	1.07164	1.12767	1.1768	1.21462	1.23708	1.24144
	0.94798	0.37596	0.37609	0.37645	0.37707	0.37793	0.37905	0.38043	0.38207	0.384	0.38621	0.38875	0.39159	0.39479	0.39835	0.40229	0.40667	0.4115	0.41683	0.42269	0.42915	0.43627	0.4441	0.45274	0.46226	0.47278	0.48442	0.49731	0.51161	0.52752	0.54522	0.565	0.58709	0.61182	0.63954	0.6706	0.70538	0.74423	0.78745	0.83517	0.88727	0.9432	1.00182	1.06113	1.11819	1.16915	1.20963	1.23538	1.24335
	0.95183	0.37484	0.37497	0.37533	0.37594	0.37679	0.37789	0.37926	0.38089	0.38279	0.38499	0.38748	0.39029	0.39345	0.39697	0.40087	0.40519	0.40995	0.41521	0.42099	0.42737	0.43437	0.44209	0.4506	0.45998	0.47033	0.48178	0.49445	0.50851	0.52414	0.54154	0.56094	0.58264	0.6069	0.6341	0.66458	0.69872	0.7369	0.7794	0.82641	0.87787	0.93332	0.99173	1.05127	1.10916	1.16169	1.2045	1.23323	1.24453
	0.95568	0.37382	0.37394	0.37431	0.37491	0.37575	0.37685	0.37819	0.3798	0.38169	0.38385	0.38633	0.38911	0.39223	0.39571	0.39955	0.40383	0.40853	0.41373	0.41944	0.42573	0.43265	0.44027	0.44865	0.4579	0.4681	0.47938	0.49186	0.5057	0.52107	0.53818	0.55727	0.57859	0.60245	0.62918	0.65913	0.6927	0.73024	0.77208	0.81843	0.86929	0.92426	0.98242	1.04211	1.10067	1.15453	1.19938	1.23079	1.24514
	0.95954	0.37289	0.37301	0.37337	0.37397	0.37481	0.37589	0.37722	0.37881	0.38069	0.38283	0.38527	0.38803	0.39111	0.39455	0.39837	0.40259	0.40725	0.41239	0.41803	0.42425	0.43109	0.43861	0.44689	0.45602	0.46609	0.47721	0.48952	0.50316	0.51831	0.53517	0.55396	0.57495	0.59843	0.62474	0.65422	0.68726	0.72424	0.76548	0.81123	0.86151	0.91601	0.97392	1.03366	1.09275	1.14774	1.19437	1.22815	1.24527
	0.96339	0.37205	0.37217	0.37253	0.37312	0.37395	0.37503	0.37635	0.37793	0.37978	0.38191	0.38433	0.38707	0.39013	0.39353	0.39731	0.40149	0.40611	0.41119	0.41677	0.42293	0.42969	0.43713	0.44531	0.45433	0.46428	0.47527	0.48742	0.50089	0.51584	0.53246	0.551	0.5717	0.59484	0.62077	0.64983	0.6824	0.71887	0.75957	0.80477	0.85453	0.90859	0.96622	1.02598	1.08549	1.1414	1.18957	1.22544	1.24505
	0.96725	0.37131	0.37143	0.37178	0.37237	0.37319	0.37426	0.37557	0.37714	0.37897	0.38109	0.38349	0.3862	0.38923	0.39261	0.39636	0.40051	0.40507	0.41011	0.41565	0.42175	0.42845	0.43581	0.44391	0.45284	0.46268	0.47355	0.48556	0.49887	0.51365	0.53007	0.54838	0.56881	0.59167	0.61726	0.64595	0.67811	0.71412	0.75434	0.79904	0.84832	0.90198	0.95934	1.01906	1.07889	1.13559	1.18506	1.22276	1.24458
	0.9711	0.37065	0.37077	0.37113	0.37171	0.37253	0.37358	0.37489	0.37645	0.37827	0.38037	0.38275	0.38545	0.38845	0.39181	0.39553	0.39964	0.40417	0.40917	0.41467	0.42071	0.42735	0.43465	0.44269	0.45153	0.46128	0.47204	0.48393	0.49711	0.51173	0.52798	0.54609	0.5663	0.58889	0.6142	0.64256	0.67436	0.70997	0.74977	0.79403	0.84289	0.89617	0.95328	1.01294	1.07301	1.13035	1.18093	1.22019	1.24394
	0.97495	0.37009	0.37021	0.37055	0.37113	0.37195	0.373	0.3743	0.37585	0.37766	0.37975	0.38211	0.38479	0.38779	0.39111	0.39481	0.39889	0.40341	0.40837	0.41382	0.41981	0.42641	0.43365	0.44163	0.45041	0.46007	0.47074	0.48253	0.49559	0.51008	0.52619	0.54412	0.56413	0.58651	0.61157	0.63965	0.67113	0.70641	0.74583	0.78971	0.83819	0.89115	0.94803	1.00762	1.06788	1.12573	1.17724	1.21783	1.24322
	0.97881	0.36961	0.36973	0.37008	0.37065	0.37146	0.37251	0.3738	0.37535	0.37715	0.37922	0.38158	0.38424	0.38721	0.39053	0.39421	0.39827	0.40275	0.40769	0.41311	0.41907	0.42561	0.43281	0.44073	0.44945	0.45905	0.46965	0.48136	0.49433	0.5087	0.52467	0.54247	0.56232	0.58451	0.60936	0.63721	0.66843	0.70341	0.74253	0.78609	0.83425	0.88693	0.9436	1.00312	1.0635	1.12177	1.17402	1.21572	1.24249
	0.98266	0.36922	0.36934	0.36969	0.37026	0.37107	0.37211	0.37339	0.37493	0.37673	0.37879	0.38115	0.38379	0.38675	0.39005	0.39371	0.39776	0.40221	0.40713	0.41253	0.41845	0.42497	0.43213	0.44001	0.44869	0.45823	0.46877	0.48041	0.49329	0.50757	0.52345	0.54113	0.56085	0.58289	0.60757	0.63522	0.66623	0.70098	0.73985	0.78315	0.83105	0.88349	0.93998	0.99943	1.0599	1.1185	1.17135	1.21392	1.24181
	0.98651	0.36892	0.36904	0.36938	0.36996	0.37076	0.3718	0.37308	0.37461	0.3764	0.37846	0.38081	0.38345	0.3864	0.38969	0.39333	0.39736	0.40181	0.40669	0.41207	0.41799	0.42447	0.43161	0.43945	0.44809	0.45759	0.46807	0.47967	0.49249	0.50671	0.5225	0.54009	0.55971	0.58163	0.60617	0.63369	0.66453	0.6991	0.73777	0.78087	0.82857	0.88083	0.93717	0.99656	1.0571	1.11594	1.16923	1.21248	1.24123
	0.99037	0.36871	0.36883	0.36917	0.36974	0.37054	0.37158	0.37286	0.37439	0.37617	0.37823	0.38056	0.38319	0.38614	0.38943	0.39306	0.39708	0.40151	0.40639	0.41175	0.41765	0.42412	0.43123	0.43905	0.44766	0.45713	0.46759	0.47913	0.49191	0.50609	0.52183	0.53935	0.55889	0.58075	0.60519	0.63259	0.66333	0.69777	0.7363	0.77925	0.82681	0.87893	0.93517	0.99452	1.0551	1.1141	1.16771	1.21143	1.24079
	0.99422	0.36858	0.3687	0.36904	0.36961	0.37041	0.37145	0.37273	0.37425	0.37603	0.37809	0.38042	0.38305	0.38599	0.38927	0.3929	0.39691	0.40134	0.40621	0.41157	0.41745	0.42391	0.43101	0.43882	0.44741	0.45687	0.4673	0.47883	0.49158	0.50572	0.52143	0.53891	0.55841	0.58021	0.60461	0.63195	0.66261	0.69697	0.73543	0.77829	0.82575	0.87779	0.93399	0.9933	1.0539	1.113	1.1668	1.21079	1.24052
	0.99807	0.36854	0.36866	0.369	0.36957	0.37037	0.37141	0.37268	0.37421	0.37599	0.37804	0.38037	0.383	0.38594	0.38922	0.39285	0.39686	0.40128	0.40615	0.4115	0.41738	0.42384	0.43094	0.43874	0.44733	0.45678	0.46721	0.47873	0.49147	0.5056	0.5213	0.53877	0.55827	0.58005	0.60443	0.63175	0.66237	0.69672	0.73515	0.77797	0.82541	0.87743	0.93361	0.99291	1.05352	1.11265	1.1665	1.21059	1.24043
	1.00193	0.36854	0.36866	0.369	0.36957	0.37037	0.37141	0.37268	0.37421	0.37599	0.37804	0.38037	0.383	0.38594	0.38922	0.39285	0.39686	0.40128	0.40615	0.4115	0.41738	0.42384	0.43094	0.43874	0.44733	0.45678	0.46721	0.47873	0.49147	0.5056	0.5213	0.53877	0.55827	0.58005	0.60443	0.63175	0.66237	0.69672	0.73515	0.77797	0.82541	0.87743	0.93361	0.99291	1.05352	1.11265	1.1665	1.21059	1.24043
	1.00578	0.36858	0.3687	0.36904	0.36961	0.37041	0.37145	0.37273	0.37425	0.37603	0.37809	0.38042	0.38305	0.38599	0.38927	0.3929	0.39691	0.40134	0.40621	0.41157	0.41745	0.42391	0.43101	0.43882	0.44741	0.45687	0.4673	0.47883	0.49158	0.50572	0.52143	0.53891	0.55841	0.58021	0.60461	0.63195	0.66261	0.69697	0.73543	0.77829	0.82575	0.87779	0.93399	0.9933	1.0539	1.113	1.1668	1.21079	1.24052
	1.00963	0.36871	0.36883	0.36917	0.36974	0.37054	0.37158	0.37286	0.37439	0.37617	0.37823	0.38056	0.38319	0.38614	0.38943	0.39306	0.39708	0.40151	0.40639	0.41175	0.41765	0.42412	0.43123	0.43905	0.44766	0.45713	0.46759	0.47913	0.49191	0.50609	0.52183	0.53935	0.55889	0.58075	0.60519	0.63259	0.66333	0.69777	0.7363	0.77925	0.82681	0.87893	0.93517	0.99452	1.0551	1.1141	1.16771	1.21143	1.24079
	1.01349	0.36892	0.36904	0.36938	0.36996	0.37076	0.3718	0.37308	0.37461	0.3764	0.37846	0.38081	0.38345	0.3864	0.38969	0.39333	0.39736	0.40181	0.40669	0.41207	0.41799	0.42447	0.43161	0.43945	0.44809	0.45759	0.46807	0.47967	0.49249	0.50671	0.5225	0.54009	0.55971	0.58163	0.60617	0.63369	0.66453	0.6991	0.73777	0.78087	0.82857	0.88083	0.93717	0.99656	1.0571	1.11594	1.16923	1.21248	1.24123
	1.01734	0.36922	0.36934	0.36969	0.37026	0.37107	0.37211	0.37339	0.37493	0.37673	0.37879	0.38115	0.38379	0.38675	0.39005	0.39371	0.39776	0.40221	0.40713	0.41253	0.41845	0.42497	0.43213	0.44001	0.44869	0.45823	0.46877	0.48041	0.49329	0.50757	0.52345	0.54113	0.56085	0.58289	0.60757	0.63522	0.66623	0.70098	0.73985	0.78315	0.83105	0.88349	0.93998	0.99943	1.0599	1.1185	1.17135	1.21392	1.24181
	1.02119	0.36961	0.36973	0.37008	0.37065	0.37146	0.37251	0.3738	0.37535	0.37715	0.37922	0.38158	0.38424	0.38721	0.39053	0.39421	0.39827	0.40275	0.40769	0.41311	0.41907	0.42561	0.43281	0.44073	0.44945	0.45905	0.46965	0.48136	0.49433	0.5087	0.52467	0.54247	0.56232	0.58451	0.60936	0.63721	0.66843	0.70341	0.74253	0.78609	0.83425	0.88693	0.9436	1.00312	1.0635	1.12177	1.17402	1.21572	1.24249
	1.02505	0.37009	0.37021	0.37055	0.37113	0.37195	0.373	0.3743	0.37585	0.37766	0.37975	0.38211	0.38479	0.38779	0.39111	0.39481	0.39889	0.40341	0.40837	0.41382	0.41981	0.42641	0.43365	0.44163	0.45041	0.46007	0.47074	0.48253	0.49559	0.51008	0.52619	0.54412	0.56413	0.58651	0.61157	0.63965	0.67113	0.70641	0.74583	0.78971	0.83819	0.89115	0.94803	1.00762	1.06788	1.12573	1.17724	1.21783	1.24322
	1.0289	0.37065	0.37077	0.37113	0.37171	0.37253	0.37358	0.37489	0.37645	0.37827	0.38037	0.38275	0.38545	0.38845	0.39181	0.39553	0.39964	0.40417	0.40917	0.41467	0.42071	0.42735	0.43465	0.44269	0.45153	0.46128	0.47204	0.48393	0.49711	0.51173	0.52798	0.54609	0.5663	0.58889	0.6142	0.64256	0.67436	0.70997	0.74977	0.79403	0.84289	0.89617	0.95328	1.01294	1.07301	1.13035	1.18093	1.22019	1.24394
	1.03276	0.37131	0.37143	0.37178	0.37237	0.37319	0.37426	0.37557	0.37714	0.37897	0.38109	0.38349	0.3862	0.38923	0.39261	0.39636	0.40051	0.40507	0.41011	0.41565	0.42175	0.42845	0.43581	0.44391	0.45284	0.46268	0.47355	0.48556	0.49887	0.51365	0.53007	0.54838	0.56881	0.59167	0.61726	0.64595	0.67811	0.71412	0.75434	0.79904	0.84832	0.90198	0.95934	1.01906	1.07889	1.13559	1.18506	1.22276	1.24458
	1.03661	0.37205	0.37217	0.37253	0.37312	0.37395	0.37503	0.37635	0.37793	0.37978	0.38191	0.38433	0.38707	0.39013	0.39353	0.39731	0.40149	0.40611	0.41119	0.41677	0.42293	0.42969	0.43713	0.44531	0.45433	0.46428	0.47527	0.48742	0.50089	0.51584	0.53246	0.551	0.5717	0.59484	0.62077	0.64983	0.6824	0.71887	0.75957	0.80477	0.85453	0.90859	0.96622	1.02598	1.08549	1.1414	1.18957	1.22544	1.24505
	1.04046	0.37289	0.37301	0.37337	0.37397	0.37481	0.37589	0.37722	0.37881	0.38069	0.38283	0.38527	0.38803	0.39111	0.39455	0.39837	0.40259	0.40725	0.41239	0.41803	0.42425	0.43109	0.43861	0.44689	0.45602	0.46609	0.47721	0.48952	0.50316	0.51831	0.53517	0.55396	0.57495	0.59843	0.62474	0.65422	0.68726	0.72424	0.76548	0.81123	0.86151	0.91601	0.97392	1.03366	1.09275	1.14774	1.19437	1.22815	1.24527
	1.04432	0.37382	0.37394	0.37431	0.37491	0.37575	0.37685	0.37819	0.3798	0.38169	0.38385	0.38633	0.38911	0.39223	0.39571	0.39955	0.40383	0.40853	0.41373	0.41944	0.42573	0.43265	0.44027	0.44865	0.4579	0.4681	0.47938	0.49186	0.5057	0.52107	0.53818	0.55727	0.57859	0.60245	0.62918	0.65913	0.6927	0.73024	0.77208	0.81843	0.86929	0.92426	0.98242	1.04211	1.10067	1.15453	1.19938	1.23079	1.24514
	1.04817	0.37484	0.37497	0.37533	0.37594	0.37679	0.37789	0.37926	0.38089	0.38279	0.38499	0.38748	0.39029	0.39345	0.39697	0.40087	0.40519	0.40995	0.41521	0.42099	0.42737	0.43437	0.44209	0.4506	0.45998	0.47033	0.48178	0.49445	0.50851	0.52414	0.54154	0.56094	0.58264	0.6069	0.6341	0.66458	0.69872	0.7369	0.7794	0.82641	0.87787	0.93332	0.99173	1.05127	1.10916	1.16169	1.2045	1.23323	1.24453
	1.05202	0.37596	0.37609	0.37645	0.37707	0.37793	0.37905	0.38043	0.38207	0.384	0.38621	0.38875	0.39159	0.39479	0.39835	0.40229	0.40667	0.4115	0.41683	0.42269	0.42915	0.43627	0.4441	0.45274	0.46226	0.47278	0.48442	0.49731	0.51161	0.52752	0.54522	0.565	0.58709	0.61182	0.63954	0.6706	0.70538	0.74423	0.78745	0.83517	0.88727	0.9432	1.00182	1.06113	1.11819	1.16915	1.20963	1.23538	1.24335
	1.05588	0.37717	0.3773	0.37767	0.3783	0.37917	0.3803	0.38169	0.38337	0.38531	0.38757	0.39011	0.39301	0.39624	0.39985	0.40385	0.40829	0.41319	0.41859	0.42455	0.43111	0.43833	0.4463	0.45507	0.46476	0.47546	0.4873	0.50043	0.515	0.53121	0.54928	0.56944	0.59198	0.61722	0.6455	0.6772	0.71267	0.75227	0.79626	0.84473	0.8975	0.95392	1.01268	1.07164	1.12767	1.1768	1.21462	1.23708	1.24144
	1.05973	0.37849	0.37862	0.37899	0.37963	0.38051	0.38165	0.38307	0.38476	0.38673	0.38901	0.39161	0.39453	0.39781	0.40147	0.40554	0.41005	0.41502	0.42051	0.42656	0.43323	0.44058	0.44868	0.45761	0.46748	0.47838	0.49045	0.50384	0.5187	0.53524	0.55368	0.57428	0.59732	0.62312	0.65202	0.68441	0.72064	0.76104	0.80585	0.85513	0.90858	0.96545	1.02427	1.08272	1.1375	1.1845	1.21936	1.2382	1.23872
	1.06358	0.3799	0.38003	0.38041	0.38105	0.38195	0.38311	0.38455	0.38627	0.38827	0.39057	0.39321	0.39619	0.39951	0.40323	0.40736	0.41194	0.41699	0.42258	0.42874	0.43552	0.44301	0.45126	0.46036	0.47042	0.48154	0.49386	0.50754	0.52272	0.53964	0.5585	0.57956	0.60314	0.62954	0.65912	0.69226	0.7293	0.77057	0.81626	0.86636	0.9205	0.97779	1.03658	1.09434	1.14759	1.19213	1.22366	1.23859	1.23503
	1.06744	0.38142	0.38155	0.38194	0.38259	0.3835	0.38468	0.38613	0.38787	0.38991	0.39227	0.39493	0.39795	0.40134	0.40512	0.40932	0.41397	0.41912	0.42481	0.43108	0.438	0.44562	0.45404	0.46333	0.4736	0.48496	0.49756	0.51154	0.52708	0.54438	0.5637	0.58528	0.60944	0.63651	0.66684	0.70078	0.7387	0.78089	0.82751	0.87846	0.93328	0.99091	1.04953	1.10638	1.15781	1.19955	1.22739	1.23809	1.23026
	1.07129	0.38304	0.38317	0.38357	0.38423	0.38515	0.38635	0.38783	0.38961	0.39167	0.39406	0.39678	0.39985	0.40329	0.40715	0.41142	0.41616	0.42141	0.4272	0.4336	0.44066	0.44844	0.45704	0.46652	0.47702	0.48865	0.50154	0.51586	0.53178	0.54952	0.56934	0.59148	0.61628	0.64406	0.67518	0.71	0.74886	0.79203	0.83961	0.89143	0.9469	1.00479	1.06306	1.11875	1.16802	1.20657	1.23036	1.23655	1.2243
	1.07514	0.38477	0.38491	0.38531	0.38598	0.38692	0.38814	0.38965	0.39145	0.39355	0.39599	0.39875	0.40187	0.40539	0.40931	0.41367	0.4185	0.42385	0.42976	0.4363	0.4435	0.45146	0.46024	0.46996	0.4807	0.49262	0.50582	0.5205	0.53684	0.55506	0.57542	0.59818	0.62366	0.65222	0.6842	0.71996	0.75982	0.80402	0.85261	0.9053	0.96137	1.01939	1.07711	1.13132	1.17806	1.21301	1.23239	1.23382	1.21704
	1.079	0.38661	0.38675	0.38716	0.38784	0.3888	0.39004	0.39157	0.39341	0.39555	0.39803	0.40085	0.40403	0.40761	0.41161	0.41606	0.421	0.42646	0.4325	0.43918	0.44655	0.4547	0.4637	0.47364	0.48466	0.49688	0.51044	0.52551	0.5423	0.56104	0.58197	0.6054	0.63162	0.66102	0.69392	0.73068	0.77162	0.81689	0.8665	0.92006	0.97665	1.03465	1.09155	1.14396	1.18774	1.21868	1.2333	1.22975	1.2084
	1.08285	0.38856	0.38871	0.38912	0.38981	0.39079	0.39205	0.39362	0.39549	0.39767	0.40021	0.40308	0.40633	0.40999	0.41407	0.41861	0.42366	0.42924	0.43542	0.44226	0.4498	0.45815	0.46738	0.47758	0.4889	0.50144	0.51538	0.53089	0.54817	0.56746	0.58903	0.61317	0.6402	0.67049	0.70438	0.74222	0.78428	0.83069	0.88133	0.9357	0.99271	1.05048	1.10629	1.15647	1.19687	1.22337	1.2329	1.22422	1.1983
	1.08671	0.39063	0.39077	0.39121	0.39191	0.39291	0.39419	0.39579	0.39769	0.39993	0.40251	0.40545	0.40877	0.41251	0.41668	0.42133	0.42649	0.43221	0.43854	0.44554	0.45328	0.46184	0.47132	0.4818	0.49343	0.50634	0.52068	0.53666	0.55447	0.57436	0.59662	0.62153	0.64944	0.68069	0.71564	0.75462	0.79785	0.84541	0.89709	0.95221	1.00949	1.06681	1.12114	1.16868	1.2052	1.22685	1.23101	1.21709	1.1867
	1.09056	0.39282	0.39297	0.39341	0.39413	0.39515	0.39647	0.39809	0.40003	0.40232	0.40495	0.40796	0.41136	0.41518	0.41945	0.42421	0.4295	0.43536	0.44185	0.44904	0.45698	0.46578	0.47552	0.4863	0.49828	0.51157	0.52636	0.54284	0.56123	0.58177	0.60476	0.63051	0.65936	0.69164	0.72772	0.7679	0.81237	0.86111	0.91379	0.96957	1.02694	1.08349	1.13595	1.18037	1.21253	1.22891	1.22748	1.20829	1.17358
	1.09441	0.39513	0.39529	0.39573	0.39647	0.39751	0.39885	0.40051	0.40251	0.40485	0.40754	0.41061	0.4141	0.41801	0.42239	0.42726	0.43268	0.4387	0.44536	0.45274	0.46092	0.46996	0.48	0.49111	0.50345	0.51717	0.53244	0.54946	0.56847	0.58972	0.61351	0.64016	0.67001	0.70341	0.7407	0.78214	0.82787	0.87779	0.93144	0.98775	1.04495	1.10038	1.15052	1.19127	1.21859	1.22935	1.22213	1.19774	1.15897
	1.09827	0.39757	0.39773	0.39818	0.39893	0.40001	0.40139	0.40309	0.40513	0.40751	0.41027	0.41343	0.41699	0.421	0.4255	0.4305	0.43607	0.44226	0.4491	0.4567	0.46511	0.47443	0.48476	0.49623	0.50897	0.52315	0.53894	0.55655	0.57623	0.59825	0.6229	0.65052	0.68144	0.71602	0.75458	0.79734	0.84437	0.89548	0.94999	1.00665	1.06341	1.1173	1.16459	1.20114	1.22314	1.22794	1.21488	1.18543	1.14287
	1.10212	0.40014	0.4003	0.40077	0.40155	0.40263	0.40405	0.40579	0.40787	0.41033	0.41316	0.41639	0.42005	0.42417	0.42878	0.43393	0.43966	0.44602	0.45306	0.4609	0.46956	0.47918	0.48985	0.5017	0.51487	0.52954	0.54589	0.56414	0.58455	0.60739	0.63297	0.66163	0.69371	0.72955	0.76944	0.81357	0.86193	0.91416	0.96943	1.0262	1.08215	1.13403	1.17791	1.2097	1.22591	1.22453	1.20562	1.17134	1.12538
	1.10597	0.40285	0.40301	0.40349	0.40429	0.40541	0.40685	0.40864	0.41079	0.4133	0.41621	0.41953	0.42329	0.42752	0.43226	0.43756	0.44346	0.45	0.45728	0.46534	0.4743	0.48423	0.49526	0.50752	0.52116	0.53636	0.55332	0.57227	0.59345	0.61719	0.64377	0.67354	0.70686	0.74403	0.78533	0.83087	0.88054	0.93382	0.98968	1.04629	1.101	1.15032	1.19018	1.21664	1.22667	1.21894	1.19431	1.15552	1.10659
	1.10983	0.4057	0.40587	0.40635	0.40717	0.40831	0.40981	0.41165	0.41385	0.41643	0.41941	0.42283	0.4267	0.43106	0.43594	0.4414	0.44746	0.45422	0.46174	0.47006	0.47932	0.4896	0.50102	0.51373	0.52787	0.54365	0.56127	0.58096	0.60299	0.62769	0.65534	0.68631	0.72094	0.75952	0.80228	0.84927	0.90021	0.95445	1.01066	1.06675	1.11973	1.16587	1.20109	1.22169	1.22521	1.21109	1.18094	1.13807	1.08663
	1.11368	0.40869	0.40887	0.40937	0.41021	0.41139	0.41291	0.4148	0.41707	0.41973	0.4228	0.42631	0.4303	0.43478	0.43982	0.44544	0.45172	0.4587	0.46646	0.47508	0.48466	0.49531	0.50715	0.52034	0.53503	0.55143	0.56976	0.59027	0.61321	0.63893	0.66775	0.70001	0.73602	0.77609	0.82036	0.86877	0.92095	0.97597	1.03227	1.08738	1.13806	1.18038	1.21031	1.22456	1.22133	1.2009	1.16557	1.11907	1.06566
	1.11753	0.41184	0.41201	0.41253	0.41339	0.41461	0.41618	0.41813	0.42045	0.42319	0.42636	0.42998	0.43409	0.43872	0.44392	0.44974	0.45622	0.46344	0.47146	0.4804	0.49033	0.50138	0.51368	0.52739	0.54268	0.55975	0.57885	0.60023	0.62417	0.65099	0.68105	0.71467	0.75217	0.79378	0.83959	0.88942	0.94272	0.99832	1.05432	1.10795	1.15569	1.19347	1.21751	1.22499	1.21491	1.18836	1.14828	1.0987	1.04382
	1.12139	0.41515	0.41533	0.41586	0.41675	0.41799	0.41961	0.42162	0.42403	0.42685	0.43011	0.43385	0.4381	0.44288	0.44825	0.45426	0.46098	0.46845	0.47678	0.48604	0.49636	0.50784	0.52063	0.53491	0.55083	0.56865	0.58857	0.61089	0.63589	0.66393	0.69531	0.73038	0.76944	0.81264	0.86001	0.91122	0.96547	1.02136	1.07662	1.12818	1.17224	1.2048	1.22235	1.22275	1.20584	1.17351	1.12921	1.07713	1.02133
	1.12524	0.41861	0.41881	0.41935	0.42027	0.42155	0.42323	0.42529	0.42777	0.43069	0.43406	0.43792	0.44231	0.44726	0.45282	0.45904	0.466	0.47376	0.4824	0.49203	0.50276	0.51471	0.52804	0.54293	0.55955	0.57815	0.59897	0.62231	0.64847	0.67779	0.71059	0.74721	0.78788	0.83273	0.88164	0.93412	0.98913	1.04493	1.09893	1.14771	1.18736	1.21398	1.22454	1.2177	1.19413	1.15646	1.10853	1.05456	0.99837
	1.12909	0.42226	0.42245	0.42302	0.42397	0.42529	0.42702	0.42915	0.43172	0.43473	0.43822	0.44222	0.44676	0.45188	0.45764	0.4641	0.47132	0.47938	0.48837	0.49839	0.50957	0.52203	0.53593	0.55147	0.56886	0.58831	0.61013	0.63457	0.66196	0.69265	0.72697	0.76522	0.80758	0.85409	0.9045	0.95809	1.01356	1.06882	1.1209	1.16617	1.20061	1.22063	1.22383	1.20969	1.1798	1.13736	1.08646	1.03122	0.97513
	1.13295	0.42608	0.42628	0.42687	0.42785	0.42922	0.43101	0.43321	0.43586	0.43898	0.4426	0.44674	0.45144	0.45676	0.46274	0.46946	0.47696	0.48534	0.4947	0.50515	0.5168	0.52981	0.54435	0.56061	0.57881	0.59921	0.62207	0.64769	0.67643	0.7086	0.74452	0.78446	0.82857	0.87673	0.92854	0.98304	1.03859	1.09275	1.14221	1.18313	1.21158	1.2244	1.21999	1.19873	1.16297	1.11642	1.06324	1.00732	0.95181
	1.1368	0.43009	0.4303	0.43091	0.43191	0.43335	0.43519	0.43747	0.44022	0.44346	0.4472	0.4515	0.45638	0.4619	0.46813	0.47511	0.48292	0.49166	0.50142	0.51233	0.52451	0.53811	0.55335	0.57039	0.58947	0.61087	0.63487	0.66179	0.69195	0.7257	0.76332	0.80504	0.85091	0.90068	0.95375	1.00885	1.06401	1.11639	1.16241	1.19811	1.21983	1.22501	1.21291	1.18485	1.14384	1.09389	1.03912	0.98312	0.92859
	1.14066	0.4343	0.43452	0.43515	0.43619	0.43767	0.43959	0.44196	0.44481	0.44816	0.45205	0.45652	0.4616	0.46734	0.47382	0.48109	0.48924	0.49836	0.50856	0.51996	0.53271	0.54697	0.56293	0.58083	0.60087	0.62337	0.64861	0.67691	0.70861	0.74404	0.78344	0.82699	0.87462	0.92592	0.98002	1.03533	1.08951	1.13934	1.18103	1.21066	1.22498	1.22221	1.20255	1.16816	1.12262	1.07005	1.01439	0.95882	0.90565
	1.14451	0.43872	0.43895	0.43959	0.44069	0.44221	0.44421	0.44667	0.44963	0.45312	0.45716	0.4618	0.4671	0.47308	0.47984	0.48742	0.49594	0.50547	0.51615	0.52809	0.54145	0.55643	0.5732	0.59201	0.61311	0.63679	0.66335	0.69315	0.7265	0.7637	0.80497	0.85038	0.89972	0.95239	1.00721	1.06224	1.11472	1.16114	1.19755	1.22029	1.22668	1.21586	1.18896	1.14891	1.09963	1.04521	0.98929	0.93465	0.88315
	1.14836	0.44336	0.44359	0.44427	0.44539	0.44699	0.44905	0.45162	0.4547	0.45833	0.46254	0.46738	0.4729	0.47915	0.4862	0.49414	0.50304	0.51303	0.52421	0.53675	0.55079	0.56653	0.58418	0.60399	0.62623	0.65119	0.6792	0.7106	0.7457	0.78478	0.82797	0.87524	0.92621	0.98002	1.03515	1.08926	1.13922	1.18126	1.21146	1.22655	1.22467	1.2059	1.1723	1.12736	1.07518	1.01968	0.96411	0.91081	0.86124
	1.15222	0.44823	0.44847	0.44917	0.45035	0.45201	0.45416	0.45683	0.46004	0.46382	0.46822	0.47326	0.47903	0.48556	0.49294	0.50125	0.51058	0.52106	0.53281	0.54599	0.56075	0.57733	0.59595	0.61684	0.64031	0.66667	0.69624	0.72935	0.76632	0.80734	0.85249	0.90159	0.95403	1.00865	1.06354	1.11598	1.16247	1.19911	1.22221	1.22908	1.21879	1.19241	1.1528	1.10384	1.04962	0.99376	0.93908	0.88747	0.84003
	1.15607	0.45334	0.45359	0.45433	0.45555	0.45728	0.45952	0.46231	0.46566	0.46961	0.4742	0.47948	0.48551	0.49235	0.50008	0.50879	0.51859	0.52961	0.54197	0.55585	0.57142	0.58891	0.60857	0.63065	0.65545	0.68333	0.71457	0.74952	0.78844	0.83148	0.8786	0.92942	0.98308	1.03806	1.09204	1.14192	1.18391	1.21413	1.22932	1.22758	1.20898	1.17557	1.1308	1.07874	1.02333	0.96778	0.91444	0.8648	0.81965
	1.15992	0.45871	0.45897	0.45975	0.46103	0.46283	0.46517	0.46808	0.47158	0.47571	0.48052	0.48604	0.49236	0.49954	0.50766	0.51681	0.52712	0.53871	0.55175	0.56639	0.58283	0.60133	0.62211	0.64549	0.67175	0.70125	0.7343	0.7712	0.81216	0.85727	0.9063	0.95866	1.01318	1.06795	1.12021	1.16649	1.2029	1.22573	1.23235	1.22186	1.19535	1.15566	1.10667	1.05247	0.99665	0.94199	0.89038	0.84295	0.80017
	1.16378	0.46436	0.46463	0.46543	0.46677	0.46866	0.47111	0.47416	0.47782	0.48215	0.48718	0.49299	0.49962	0.50716	0.5157	0.52533	0.5362	0.54843	0.56219	0.57767	0.59507	0.61465	0.63669	0.66147	0.68931	0.72057	0.75554	0.79449	0.83757	0.88473	0.93557	0.98921	1.0441	1.09792	1.1475	1.18907	1.21877	1.23336	1.23103	1.21191	1.17809	1.13305	1.08086	1.02542	0.96991	0.91665	0.8671	0.82201	0.78167
	1.16763	0.4703	0.47059	0.47143	0.47283	0.4748	0.47737	0.48056	0.48441	0.48896	0.49424	0.50034	0.50732	0.51525	0.52425	0.53441	0.54589	0.55881	0.57337	0.58976	0.60821	0.62899	0.65237	0.67869	0.70825	0.74139	0.7784	0.81951	0.86475	0.9139	0.96635	1.02087	1.07551	1.12748	1.17326	1.20894	1.2309	1.23656	1.22514	1.19784	1.15756	1.1082	1.05384	0.99802	0.94345	0.89199	0.84472	0.80209	0.7642
	1.17148	0.47655	0.47685	0.47773	0.47921	0.48128	0.48397	0.48732	0.49136	0.49614	0.5017	0.50812	0.51548	0.52385	0.53335	0.54409	0.55623	0.56991	0.58535	0.60275	0.62235	0.64443	0.66929	0.69727	0.72868	0.76384	0.80302	0.84633	0.89372	0.94476	0.99851	1.05337	1.10694	1.15601	1.19676	1.22538	1.23869	1.23504	1.2147	1.17991	1.13419	1.08163	1.02606	0.97061	0.91752	0.86821	0.82337	0.78326	0.7478
	1.17534	0.48314	0.48345	0.48439	0.48593	0.4881	0.49094	0.49446	0.49872	0.50374	0.50962	0.51639	0.52415	0.533	0.54305	0.55443	0.56729	0.58181	0.59821	0.61671	0.63757	0.66109	0.68757	0.71734	0.75074	0.78806	0.82949	0.87506	0.92453	0.97722	1.03182	1.08632	1.13782	1.18277	1.21725	1.23769	1.24167	1.22861	1.19987	1.15853	1.10851	1.05383	0.99797	0.94357	0.8924	0.84545	0.80316	0.76557	0.7325
	1.17919	0.49009	0.49041	0.49139	0.49302	0.49531	0.4983	0.50202	0.5065	0.5118	0.518	0.52516	0.53338	0.54275	0.5534	0.56547	0.57915	0.59459	0.61205	0.63176	0.65399	0.67907	0.70731	0.73904	0.77458	0.81416	0.85792	0.90574	0.95713	1.01111	1.06595	1.11918	1.16746	1.20698	1.23391	1.24524	1.23953	1.21731	1.18099	1.13422	1.08107	1.02531	0.96997	0.91718	0.86825	0.82384	0.78414	0.74905	0.7183
	1.18304	0.49741	0.49777	0.49879	0.50051	0.50293	0.50608	0.51	0.51474	0.52036	0.52692	0.5345	0.54321	0.55316	0.56447	0.57732	0.59187	0.60835	0.62697	0.64801	0.67175	0.69853	0.72869	0.76252	0.80032	0.84229	0.8884	0.93835	0.99141	1.04616	1.10046	1.15131	1.19504	1.22776	1.246	1.24756	1.23214	1.20139	1.15854	1.10758	1.05246	0.99659	0.94245	0.89171	0.84526	0.80349	0.76638	0.73375	0.70522
	1.1869	0.50516	0.50553	0.50661	0.50843	0.51099	0.51432	0.51848	0.5235	0.52945	0.5364	0.54446	0.55371	0.56429	0.57634	0.59003	0.60557	0.62315	0.64306	0.66557	0.69097	0.71963	0.75184	0.78794	0.82813	0.87253	0.92096	0.97288	1.02716	1.082	1.13472	1.18189	1.21966	1.24425	1.25286	1.24435	1.2196	1.18126	1.13311	1.07922	1.02326	0.9681	0.91573	0.86736	0.82355	0.78445	0.74991	0.71964	0.69326
	1.19075	0.51335	0.51375	0.51489	0.51682	0.51953	0.52306	0.52748	0.5328	0.53912	0.54652	0.55509	0.56494	0.57622	0.58909	0.60371	0.62033	0.63915	0.66047	0.68459	0.71182	0.7425	0.77696	0.81545	0.85814	0.90499	0.95561	1.00915	1.06407	1.11806	1.16796	1.21003	1.24034	1.25563	1.25402	1.23556	1.20224	1.1575	1.10539	1.04981	0.99397	0.94022	0.89007	0.8443	0.80322	0.76677	0.73473	0.70673	0.6824
	1.19461	0.52203	0.52245	0.52367	0.52571	0.52859	0.53235	0.53704	0.5427	0.54944	0.55732	0.56646	0.57698	0.58903	0.60279	0.61847	0.63627	0.65647	0.67935	0.70524	0.73446	0.76734	0.8042	0.84521	0.89046	0.93969	0.99226	1.04691	1.10165	1.15363	1.19928	1.23467	1.25617	1.26127	1.24924	1.22135	1.18057	1.13081	1.0761	1.01996	0.96509	0.91332	0.86568	0.82266	0.78432	0.75049	0.72085	0.69503	0.67262
	1.19846	0.53125	0.53169	0.533	0.53517	0.53823	0.54224	0.54722	0.55328	0.56046	0.56888	0.57865	0.58991	0.60283	0.61759	0.63441	0.65353	0.67525	0.69987	0.7277	0.75909	0.79436	0.83375	0.87738	0.92517	0.97661	1.0307	1.08576	1.13924	1.18781	1.22761	1.25479	1.26632	1.26073	1.23856	1.20221	1.1553	1.10196	1.04592	0.99022	0.93701	0.88764	0.84273	0.80252	0.76691	0.7356	0.70827	0.6845	0.66391
	1.20231	0.54105	0.54153	0.54291	0.54523	0.5485	0.55278	0.5581	0.56458	0.57226	0.58128	0.59175	0.60384	0.61771	0.63359	0.65169	0.67229	0.69568	0.72219	0.75216	0.7859	0.82372	0.86578	0.91207	0.96228	1.01561	1.07062	1.1251	1.17597	1.21953	1.25181	1.2694	1.27015	1.25387	1.22231	1.17876	1.12724	1.07171	1.0155	0.9611	0.91009	0.86339	0.82133	0.78394	0.75097	0.7221	0.69695	0.67512	0.65623
	1.20617	0.55149	0.55201	0.55349	0.55596	0.55946	0.56404	0.56976	0.57668	0.58494	0.59462	0.60588	0.61888	0.63382	0.65093	0.67045	0.69269	0.71794	0.74654	0.77884	0.81513	0.85565	0.90045	0.94935	1.00174	1.05643	1.11148	1.16412	1.21081	1.2476	1.27077	1.27766	1.26731	1.24083	1.20106	1.15183	1.09722	1.04083	0.98546	0.933	0.88458	0.84074	0.80158	0.76695	0.73654	0.70998	0.68689	0.66688	0.64959
	1.21002	0.56265	0.56319	0.56479	0.56744	0.5712	0.57611	0.58224	0.5897	0.59858	0.609	0.62114	0.63517	0.65131	0.66979	0.6909	0.71495	0.74226	0.77316	0.80799	0.84699	0.89032	0.93787	0.9892	1.04334	1.09861	1.15253	1.20178	1.24249	1.27077	1.28347	1.27901	1.25781	1.22214	1.17562	1.12234	1.0661	1.01001	0.95627	0.90626	0.86069	0.81979	0.7835	0.75155	0.72358	0.69921	0.67804	0.65973	0.64393
	1.21387	0.57459	0.57518	0.57689	0.57974	0.58378	0.58908	0.59568	0.60372	0.6133	0.62456	0.63768	0.65286	0.67033	0.69036	0.71325	0.7393	0.76888	0.80229	0.83984	0.8817	0.92789	0.97808	1.0315	1.0867	1.14149	1.19278	1.23683	1.26968	1.28784	1.28913	1.27327	1.24198	1.19854	1.14696	1.09122	1.03468	0.97985	0.92836	0.88114	0.83856	0.80061	0.76712	0.73773	0.71208	0.68975	0.6704	0.65366	0.63924
	1.21773	0.58741	0.58805	0.58989	0.59297	0.59734	0.60305	0.6102	0.61888	0.62925	0.64145	0.65568	0.67215	0.69112	0.71287	0.73772	0.76602	0.79807	0.83421	0.87466	0.91947	0.96846	1.02102	1.07592	1.13122	1.18409	1.23097	1.26786	1.29105	1.29784	1.28731	1.26059	1.22053	1.17101	1.11609	1.05937	1.00364	0.95083	0.90204	0.85783	0.81827	0.78324	0.75243	0.72547	0.70198	0.68158	0.6639	0.64863	0.6355
	1.22158	0.60123	0.60191	0.60391	0.60724	0.61197	0.61816	0.6259	0.63534	0.64659	0.65985	0.67532	0.69324	0.71389	0.73758	0.76462	0.79537	0.83015	0.8692	0.91267	0.96044	1.01203	1.06645	1.12196	1.17601	1.2252	1.26563	1.29339	1.30537	1.30008	1.27803	1.24158	1.19441	1.14062	1.084	1.0276	0.9736	0.92336	0.87756	0.83643	0.79988	0.76766	0.73941	0.71474	0.69328	0.67465	0.65854	0.64463	0.63268
	1.22543	0.61617	0.61691	0.61907	0.62269	0.62783	0.63456	0.64298	0.65325	0.66551	0.67996	0.69684	0.7164	0.73894	0.76477	0.79425	0.82771	0.8654	0.90753	0.95406	1.00465	1.05843	1.11392	1.16878	1.21985	1.26331	1.29516	1.31199	1.31175	1.29437	1.26171	1.21716	1.16478	1.1085	1.05164	0.99663	0.94503	0.89773	0.85506	0.81702	0.78339	0.75386	0.72801	0.7055	0.68591	0.66894	0.65426	0.64161	0.63075
	1.22929	0.63237	0.63318	0.63554	0.63949	0.64509	0.65243	0.66163	0.67284	0.68624	0.70204	0.7205	0.7419	0.76656	0.79481	0.82697	0.86336	0.90417	0.94946	0.99899	1.05203	1.10729	1.16266	1.21521	1.26123	1.2967	1.31798	1.32254	1.30975	1.28097	1.23924	1.18851	1.13283	1.07571	1.01983	0.96701	0.91829	0.87414	0.83465	0.79964	0.76882	0.7418	0.71822	0.69768	0.67985	0.6644	0.65105	0.63956	0.6297
	1.23314	0.65003	0.65092	0.6535	0.65782	0.66395	0.67199	0.68207	0.69436	0.70906	0.7264	0.74665	0.77013	0.79715	0.82805	0.86316	0.90269	0.94676	0.99517	1.04739	1.10227	1.1579	1.21155	1.2597	1.29834	1.32363	1.33269	1.32434	1.29944	1.26066	1.21179	1.15692	1.09975	1.04318	0.98925	0.9392	0.89363	0.85272	0.81636	0.78427	0.7561	0.73145	0.70996	0.69127	0.67504	0.66099	0.64887	0.63844	0.62952
	1.23699	0.66939	0.67036	0.67319	0.67794	0.68467	0.6935	0.70459	0.71811	0.73428	0.75336	0.77565	0.80145	0.83112	0.86496	0.90323	0.94606	0.99337	1.04471	1.09905	1.15472	1.20918	1.25905	1.3004	1.32927	1.34246	1.33834	1.31726	1.28149	1.23464	1.18076	1.1237	1.0666	1.0117	0.96041	0.9135	0.87122	0.83355	0.80022	0.77089	0.7452	0.72276	0.7032	0.6862	0.67146	0.65869	0.64769	0.63825	0.63019
	1.24085	0.69069	0.69177	0.69489	0.70012	0.70755	0.7173	0.72953	0.74446	0.76231	0.78337	0.80795	0.83636	0.86894	0.90597	0.94758	0.99377	1.04417	1.09789	1.15341	1.20838	1.2596	1.30322	1.33521	1.35215	1.35197	1.33458	1.30182	1.25706	1.20432	1.14755	1.09006	1.03431	0.9819	0.93371	0.89013	0.85116	0.81663	0.78617	0.75945	0.73607	0.71566	0.69788	0.68243	0.66904	0.65747	0.6475	0.63895	0.63168
	1.2447	0.7143	0.71549	0.71895	0.72473	0.73296	0.74376	0.75731	0.77385	0.79361	0.81691	0.84406	0.87538	0.91115	0.95154	0.9966	1.04601	1.09901	1.15422	1.20946	1.26169	1.30715	1.34183	1.36208	1.36551	1.35158	1.32174	1.27911	1.22762	1.17127	1.11353	1.05705	1.00361	0.95423	0.90942	0.86922	0.83349	0.80194	0.7742	0.74988	0.72863	0.71009	0.69395	0.67992	0.66778	0.65729	0.64826	0.64055	0.63399
	1.24855	0.74061	0.74193	0.74577	0.75221	0.76136	0.77337	0.78843	0.80679	0.82874	0.85456	0.88458	0.91907	0.95824	1.00214	1.05051	1.10271	1.15747	1.21275	1.26567	1.31259	1.34947	1.37258	1.37922	1.36847	1.34142	1.30087	1.25067	1.19484	1.13697	1.07988	1.02551	0.97504	0.92905	0.88767	0.85082	0.81819	0.78945	0.76423	0.74214	0.72284	0.70601	0.69136	0.67864	0.66763	0.65812	0.64997	0.64301	0.63712
	1.25241	0.77014	0.77161	0.77591	0.78309	0.79331	0.80669	0.8235	0.84396	0.86836	0.89701	0.93017	0.96807	1.01077	1.05807	1.10938	1.16354	1.21863	1.27193	1.31989	1.35853	1.38402	1.39342	1.38551	1.361	1.32244	1.27352	1.21827	1.16036	1.10277	1.04758	0.9961	0.949	0.90652	0.86857	0.83491	0.80521	0.77909	0.7562	0.73615	0.71864	0.70337	0.69008	0.67854	0.66856	0.65996	0.65259	0.64632	0.64104
	1.25626	0.80353	0.80517	0.80999	0.81804	0.82947	0.84446	0.86324	0.88607	0.91323	0.94498	0.98153	1.02296	1.06911	1.11943	1.17284	1.22753	1.2809	1.32951	1.36943	1.39677	1.40846	1.40295	1.38069	1.34393	1.29623	1.24157	1.18371	1.1257	1.06979	1.01738	0.96926	0.92573	0.88675	0.8521	0.82147	0.79449	0.7708	0.75001	0.73184	0.71595	0.7021	0.69005	0.67959	0.67056	0.66277	0.65613	0.6505	0.64577
	1.26012	0.84155	0.84341	0.84881	0.85787	0.8707	0.88752	0.90854	0.93401	0.9642	0.99927	1.03934	1.08421	1.1334	1.1859	1.23995	1.29306	1.34191	1.38261	1.41127	1.42467	1.42109	1.40068	1.36549	1.31888	1.26478	1.20699	1.14865	1.0921	1.03886	0.98981	0.9453	0.90534	0.86976	0.83824	0.81042	0.78595	0.76447	0.74563	0.72914	0.71473	0.70217	0.69124	0.68176	0.67358	0.66655	0.66056	0.65551	0.65129
	1.26397	0.88519	0.88727	0.89337	0.90357	0.918	0.93687	0.96039	0.98876	1.02217	1.06067	1.10412	1.152	1.20336	1.25651	1.309	1.35762	1.39856	1.42792	1.44243	1.44022	1.42122	1.38727	1.34156	1.28795	1.23022	1.1716	1.1145	1.06053	1.01063	0.96522	0.92436	0.88789	0.85552	0.82692	0.8017	0.77952	0.76005	0.74296	0.72801	0.71494	0.70353	0.69362	0.68504	0.67763	0.67129	0.6659	0.66137	0.65762
	1.26782	0.93561	0.93797	0.94484	0.95632	0.97255	0.99368	1.0199	1.05134	1.08801	1.12977	1.17609	1.22601	1.2779	1.32936	1.37724	1.4178	1.4472	1.46215	1.46066	1.44253	1.40942	1.36435	1.31111	1.25343	1.19457	1.13699	1.08237	1.03172	0.98549	0.94379	0.9065	0.87334	0.84397	0.81805	0.7952	0.7751	0.75744	0.74195	0.72837	0.71651	0.70616	0.69716	0.68938	0.68268	0.67696	0.67211	0.66807	0.66474
	1.27168	0.99421	0.99687	1.00461	1.01751	1.03567	1.05922	1.08822	1.12267	1.16235	1.20673	1.25482	1.305	1.3549	1.40143	1.44092	1.4696	1.4842	1.48272	1.46485	1.43209	1.38737	1.33432	1.27663	1.21755	1.15956	1.10438	1.05305	1.00611	0.96365	0.9256	0.89171	0.86163	0.83502	0.81153	0.79082	0.7726	0.75658	0.74251	0.73019	0.71941	0.71001	0.70185	0.69479	0.68873	0.68357	0.67922	0.67561	0.67268
	1.27553	1.06257	1.06555	1.0742	1.08859	1.10874	1.13467	1.16631	1.20337	1.24526	1.29095	1.33881	1.38648	1.4309	1.4685	1.49559	1.50897	1.50668	1.48837	1.45545	1.41069	1.35762	1.29984	1.24055	1.1822	1.12655	1.07465	1.02707	0.98394	0.94522	0.91063	0.87989	0.85264	0.82855	0.80726	0.78849	0.77196	0.75741	0.74462	0.73341	0.72361	0.71506	0.70765	0.70125	0.69576	0.69111	0.68721	0.684	0.68142
	1.27938	1.14229	1.14559	1.15514	1.17094	1.19292	1.22092	1.25457	1.29321	1.33573	1.38045	1.42502	1.46642	1.50112	1.5256	1.53679	1.53278	1.51326	1.47958	1.43438	1.38105	1.32308	1.26356	1.20492	1.14889	1.09652	1.0484	1.0047	0.96536	0.93017	0.89882	0.87097	0.84629	0.82445	0.80515	0.7881	0.77309	0.75984	0.74821	0.73801	0.72908	0.72131	0.71456	0.70874	0.70379	0.69959	0.6961	0.69325	0.69099
	1.28324	1.23468	1.23824	1.24853	1.26545	1.28873	1.31791	1.35226	1.39057	1.43108	1.47143	1.50863	1.53928	1.55998	1.56785	1.56114	1.53959	1.50452	1.45845	1.40463	1.34636	1.28661	1.22773	1.17139	1.11867	1.07012	1.02594	0.98607	0.95033	0.91842	0.89003	0.8648	0.84244	0.82263	0.8051	0.78959	0.77592	0.76385	0.75325	0.74394	0.73579	0.7287	0.72256	0.71728	0.71279	0.709	0.70588	0.70335	0.70139
	1.28709	1.34006	1.34376	1.35441	1.37172	1.39517	1.42392	1.45667	1.49162	1.52637	1.55797	1.58319	1.5988	1.60216	1.59171	1.56731	1.53023	1.48289	1.42833	1.36966	1.30969	1.25064	1.19411	1.14114	1.09226	1.0477	1.00741	0.97119	0.93878	0.90988	0.88415	0.86128	0.84097	0.82296	0.80701	0.79288	0.7804	0.76938	0.75968	0.75117	0.74373	0.73725	0.73165	0.72685	0.72278	0.71937	0.71657	0.71434	0.71262
	1.29094	1.45676	1.46035	1.47061	1.48704	1.50877	1.53446	1.56228	1.58984	1.61429	1.63257	1.64172	1.63938	1.62419	1.59615	1.5565	1.50753	1.45205	1.39293	1.33277	1.27364	1.21705	1.16395	1.11488	1.07004	1.0294	0.99279	0.95996	0.93059	0.90438	0.88104	0.86025	0.84178	0.82537	0.81081	0.7979	0.78647	0.77638	0.76749	0.75969	0.75287	0.74694	0.74183	0.73744	0.73375	0.73067	0.72818	0.72621	0.72473
	1.2948	1.57965	1.58275	1.59149	1.60514	1.62247	1.64169	1.66053	1.67633	1.68627	1.68771	1.67859	1.65785	1.62556	1.58295	1.53212	1.47564	1.4161	1.35583	1.29676	1.24023	1.18715	1.13801	1.09301	1.05213	1.01521	0.982	0.95223	0.92559	0.90179	0.88055	0.86162	0.84477	0.82976	0.81643	0.80459	0.7941	0.78483	0.77666	0.76948	0.76321	0.75777	0.75308	0.74909	0.74573	0.74295	0.74072	0.73898	0.73771
	1.29865	1.69923	1.70135	1.70718	1.71578	1.72568	1.7349	1.74106	1.74174	1.73467	1.71818	1.69143	1.65463	1.60896	1.55627	1.49885	1.43901	1.37882	1.31997	1.26368	1.21078	1.16173	1.11669	1.07568	1.03852	1.00501	0.97488	0.94785	0.92362	0.90195	0.88258	0.86527	0.84982	0.83606	0.8238	0.8129	0.80324	0.79469	0.78715	0.78053	0.77475	0.76974	0.76543	0.76177	0.7587	0.75619	0.75419	0.75266	0.75158
	1.3025	1.80233	1.80299	1.8046	1.8062	1.80632	1.80312	1.7947	1.77927	1.75558	1.72308	1.68205	1.63359	1.57935	1.52131	1.46147	1.40161	1.34324	1.28742	1.2349	1.18609	1.14117	1.10012	1.06283	1.02909	0.99865	0.97125	0.94663	0.92454	0.90472	0.88697	0.87109	0.85689	0.8442	0.83288	0.82281	0.81386	0.80594	0.79895	0.79282	0.78747	0.78283	0.77886	0.7755	0.7727	0.77041	0.76862	0.76728	0.76635
	1.30636	1.87564	1.87462	1.87139	1.86517	1.85486	1.83917	1.81697	1.78746	1.75037	1.70613	1.65574	1.60067	1.54258	1.48322	1.42411	1.36654	1.31147	1.25956	1.21119	1.16652	1.12557	1.08824	1.05434	1.02365	0.99592	0.97093	0.94842	0.92817	0.90998	0.89364	0.87899	0.86586	0.85411	0.84361	0.83426	0.82593	0.81857	0.81206	0.80635	0.80138	0.79708	0.7934	0.79029	0.78771	0.78564	0.78402	0.78283	0.78205
	1.31021	1.91124	1.90865	1.90097	1.88779	1.86855	1.84272	1.81004	1.77061	1.72497	1.67411	1.61934	1.56213	1.50395	1.44614	1.38982	1.33584	1.28481	1.23709	1.19286	1.15214	1.11486	1.08087	1.04998	1.02197	0.99662	0.97371	0.95304	0.93439	0.91759	0.90248	0.88889	0.87668	0.86574	0.85595	0.84722	0.83944	0.83255	0.82647	0.82113	0.81648	0.81246	0.80903	0.80614	0.80376	0.80186	0.80039	0.79934	0.79868
	1.31407	1.91018	1.90645	1.89557	1.87753	1.85233	1.82014	1.78141	1.73685	1.68751	1.63459	1.57942	1.52334	1.46752	1.41298	1.36051	1.31069	1.26388	1.22027	1.17994	1.14283	1.10882	1.07779	1.04953	1.02385	1.00055	0.97944	0.96033	0.94306	0.92746	0.91339	0.90072	0.8893	0.87906	0.86988	0.86168	0.85437	0.84788	0.84216	0.83713	0.83275	0.82899	0.82578	0.82308	0.82087	0.81911	0.81776	0.81682	0.81625
	1.31792	1.88138	1.87704	1.86454	1.8441	1.81617	1.78141	1.74069	1.69505	1.64575	1.59401	1.54107	1.48807	1.43594	1.38547	1.33723	1.29161	1.24885	1.20906	1.17224	1.13833	1.1072	1.07873	1.05274	1.02905	1.00751	0.98794	0.97017	0.95407	0.93948	0.9263	0.9144	0.90367	0.89402	0.88535	0.8776	0.87068	0.86455	0.85913	0.85437	0.85024	0.84666	0.84363	0.84109	0.83902	0.83738	0.83615	0.83529	0.83479
	1.32177	1.83704	1.83256	1.81973	1.79894	1.77086	1.73638	1.69655	1.65256	1.60563	1.55695	1.50762	1.45859	1.41066	1.36442	1.32033	1.27867	1.2396	1.20322	1.16949	1.13836	1.10971	1.08343	1.05937	1.03738	1.01733	0.99904	0.98241	0.96729	0.95358	0.94114	0.92989	0.91973	0.91058	0.90234	0.89497	0.88839	0.88254	0.87738	0.87284	0.86889	0.86549	0.8626	0.86019	0.85823	0.85669	0.85553	0.85474	0.8543
	1.32563	1.78812	1.78383	1.77152	1.75169	1.72504	1.69252	1.65522	1.61429	1.57089	1.52608	1.48084	1.43601	1.39223	1.35002	1.30974	1.27164	1.23584	1.20241	1.17135	1.1426	1.11606	1.09163	1.0692	1.04864	1.02983	1.01264	0.99696	0.98266	0.96965	0.95785	0.94714	0.93745	0.92871	0.92083	0.91378	0.90746	0.90185	0.89689	0.89253	0.88874	0.88547	0.88269	0.88038	0.8785	0.87702	0.87593	0.87519	0.87479
	1.32948	1.74228	1.73832	1.72699	1.70873	1.68426	1.65446	1.62035	1.583	1.54344	1.50264	1.46145	1.42059	1.38065	1.34207	1.30517	1.27017	1.23719	1.2063	1.1775	1.15074	1.12597	1.1031	1.08202	1.06266	1.04487	1.02858	1.01368	1.00006	0.98765	0.97635	0.96609	0.95678	0.94837	0.94079	0.93397	0.92788	0.92246	0.91765	0.91343	0.90975	0.90659	0.9039	0.90166	0.89983	0.89841	0.89734	0.89663	0.89624
	1.33333	1.70378	1.7002	1.68996	1.67346	1.65135	1.62443	1.59358	1.55978	1.52392	1.48687	1.44939	1.41212	1.37558	1.34016	1.30618	1.27383	1.24324	1.21448	1.18758	1.16249	1.13919	1.1176	1.09766	1.07926	1.06232	1.04676	1.03249	1.01942	1.00749	0.9966	0.98669	0.97769	0.96954	0.96218	0.95555	0.94963	0.94434	0.93966	0.93554	0.93194	0.92885	0.92621	0.92401	0.92222	0.92081	0.91976	0.91905	0.91865
	1.33719	1.67435	1.67115	1.66197	1.64718	1.62732	1.60309	1.57528	1.54471	1.5122	1.4785	1.44429	1.41013	1.37652	1.34381	1.3123	1.28219	1.2536	1.22663	1.20129	1.17757	1.15548	1.13494	1.1159	1.09829	1.08203	1.06707	1.05329	1.04066	1.0291	1.01852	1.00889	1.00011	0.99216	0.98496	0.97848	0.97267	0.96747	0.96287	0.95881	0.95526	0.9522	0.9496	0.94741	0.94563	0.94422	0.94316	0.94243	0.94201
	1.34104	1.65425	1.65138	1.64316	1.62989	1.61204	1.59021	1.56507	1.53735	1.50775	1.47694	1.44554	1.41404	1.38291	1.35249	1.32305	1.29481	1.26787	1.24237	1.21831	1.19573	1.17461	1.15491	1.1366	1.11961	1.10389	1.08937	1.076	1.0637	1.0524	1.04206	1.03262	1.02401	1.01619	1.00911	1.00272	0.99697	0.99183	0.98727	0.98323	0.97971	0.97665	0.97404	0.97184	0.97004	0.96861	0.96751	0.96674	0.96628
	1.34489	1.64289	1.6403	1.63291	1.62096	1.60485	1.58509	1.56224	1.53696	1.50985	1.48151	1.45248	1.42324	1.3942	1.36568	1.33798	1.31126	1.2857	1.26139	1.23838	1.2167	1.19636	1.17733	1.15958	1.14308	1.12777	1.11359	1.10049	1.08843	1.07734	1.06716	1.05784	1.04933	1.04159	1.03455	1.02821	1.02249	1.01736	1.0128	1.00876	1.00521	1.00213	0.99949	0.99726	0.99542	0.99393	0.99278	0.99195	0.99141
	1.34875	1.63933	1.637	1.63032	1.61949	1.60485	1.58684	1.56596	1.54274	1.51774	1.49148	1.46445	1.43711	1.40981	1.3829	1.35662	1.33118	1.30674	1.2834	1.26122	1.24026	1.22052	1.20201	1.18469	1.16854	1.15353	1.13959	1.12669	1.11477	1.10379	1.0937	1.08444	1.07598	1.06826	1.06124	1.05489	1.04915	1.04401	1.03941	1.03533	1.03174	1.02861	1.02591	1.02361	1.02169	1.02013	1.0189	1.01798	1.01735
	1.3526	1.64257	1.64044	1.63435	1.62447	1.61108	1.59456	1.57534	1.55388	1.53066	1.50616	1.48083	1.45507	1.42925	1.40367	1.37857	1.35417	1.33064	1.30808	1.28657	1.26617	1.24689	1.22876	1.21175	1.19585	1.18103	1.16724	1.15445	1.14261	1.13168	1.12161	1.11236	1.10388	1.09614	1.08908	1.08268	1.07689	1.07169	1.06702	1.06287	1.0592	1.05598	1.0532	1.05081	1.04879	1.04714	1.0458	1.04478	1.04404
	1.35645	1.65155	1.64961	1.64402	1.63495	1.62262	1.60737	1.58955	1.56958	1.54789	1.52489	1.501	1.47659	1.452	1.42753	1.40343	1.37989	1.35709	1.33515	1.31417	1.29419	1.27526	1.25739	1.24059	1.22485	1.21013	1.19641	1.18365	1.17182	1.16087	1.15077	1.14148	1.13294	1.12512	1.11798	1.11149	1.10561	1.10031	1.09554	1.09128	1.08751	1.08418	1.08128	1.07877	1.07664	1.07485	1.0734	1.07224	1.07137
	1.36031	1.66531	1.66353	1.65838	1.65	1.63858	1.62441	1.60781	1.58913	1.56874	1.54704	1.52438	1.50113	1.4776	1.45406	1.43078	1.40796	1.38576	1.36432	1.34374	1.32408	1.30539	1.2877	1.27102	1.25534	1.24065	1.22693	1.21414	1.20226	1.19124	1.18105	1.17166	1.163	1.15508	1.14782	1.1412	1.13519	1.12975	1.12485	1.12046	1.11654	1.11308	1.11004	1.10738	1.10511	1.10318	1.10157	1.10025	1.09922
	1.36416	1.68297	1.68131	1.67654	1.66876	1.65814	1.64492	1.62938	1.61183	1.59259	1.57201	1.55043	1.52818	1.50556	1.48284	1.46026	1.43804	1.41633	1.39528	1.375	1.35556	1.33704	1.31944	1.30282	1.28714	1.27242	1.25862	1.24574	1.23376	1.22262	1.21228	1.20274	1.19394	1.18586	1.17844	1.17166	1.16549	1.15989	1.15481	1.15025	1.14617	1.14254	1.13932	1.1365	1.13406	1.13195	1.13017	1.12868	1.12747
	1.36802	1.70367	1.70213	1.69769	1.69044	1.68053	1.66815	1.65356	1.637	1.61877	1.59921	1.5786	1.55724	1.53542	1.51342	1.49145	1.46973	1.44844	1.42771	1.40766	1.38839	1.36995	1.35239	1.33574	1.32001	1.3052	1.29128	1.27828	1.26612	1.25482	1.2443	1.23458	1.22558	1.2173	1.20969	1.20271	1.19633	1.19053	1.18527	1.18051	1.17623	1.1724	1.16899	1.16598	1.16332	1.16102	1.15904	1.15735	1.15593
	1.37187	1.72662	1.72518	1.72105	1.71428	1.70501	1.6934	1.67965	1.664	1.64672	1.62807	1.60833	1.5878	1.56672	1.54535	1.52393	1.50266	1.48172	1.46125	1.44139	1.42223	1.40383	1.38625	1.36954	1.35371	1.33876	1.32469	1.31149	1.29914	1.28762	1.27689	1.26694	1.25772	1.2492	1.24135	1.23414	1.22754	1.22151	1.21601	1.21103	1.20652	1.20247	1.19883	1.1956	1.19272	1.1902	1.18799	1.18607	1.18443
	1.37572	1.75106	1.74973	1.74587	1.73954	1.73086	1.71997	1.70702	1.69221	1.6758	1.65801	1.63911	1.61932	1.59894	1.57818	1.55727	1.53641	1.51579	1.49555	1.47583	1.45675	1.43835	1.42073	1.40393	1.38795	1.37283	1.35856	1.34514	1.33256	1.32079	1.30981	1.29959	1.29011	1.28133	1.27321	1.26574	1.25887	1.25257	1.24683	1.24159	1.23683	1.23252	1.22864	1.22515	1.22204	1.21926	1.2168	1.21464	1.21274
	1.37958	1.77628	1.77503	1.77143	1.76553	1.7574	1.74718	1.73499	1.721	1.70541	1.68846	1.67035	1.65131	1.63158	1.61141	1.591	1.57055	1.55023	1.53021	1.51062	1.49159	1.47319	1.45549	1.43856	1.42243	1.40711	1.39261	1.37895	1.36609	1.35405	1.34279	1.33228	1.3225	1.31343	1.30501	1.29725	1.29009	1.28351	1.27747	1.27195	1.26691	1.26233	1.25817	1.25441	1.25101	1.24797	1.24524	1.2428	1.24062
	1.38343	1.80155	1.80039	1.79704	1.79154	1.78395	1.77438	1.76291	1.74971	1.73496	1.71881	1.70148	1.68319	1.66414	1.64456	1.62464	1.60459	1.58459	1.56479	1.54534	1.52635	1.50794	1.49017	1.47311	1.45679	1.44126	1.42653	1.41259	1.39945	1.38711	1.37553	1.36471	1.35461	1.34521	1.33648	1.32839	1.32091	1.31402	1.30767	1.30183	1.29649	1.29161	1.28715	1.28309	1.2794	1.27605	1.27303	1.27029	1.26782
	1.38728	1.82618	1.82511	1.822	1.81689	1.80983	1.80089	1.79016	1.77774	1.76379	1.74847	1.73195	1.7144	1.69605	1.67707	1.65768	1.63806	1.61839	1.59883	1.57954	1.56063	1.54221	1.52437	1.50718	1.49069	1.47494	1.45995	1.44573	1.4323	1.41963	1.40773	1.39657	1.38613	1.37639	1.36731	1.35887	1.35105	1.34382	1.33713	1.33097	1.32529	1.32007	1.31529	1.31091	1.30691	1.30324	1.29989	1.29684	1.29405
	1.39114	1.8495	1.84851	1.84565	1.84093	1.83439	1.82607	1.81607	1.80444	1.79132	1.77683	1.76114	1.74437	1.72674	1.70843	1.6896	1.67045	1.65116	1.63189	1.61278	1.59397	1.57558	1.55769	1.54038	1.52372	1.50776	1.49252	1.47802	1.46427	1.45129	1.43903	1.42753	1.41673	1.40661	1.39718	1.38839	1.3802	1.3726	1.36555	1.35903	1.35301	1.34744	1.34231	1.33759	1.33323	1.32923	1.32555	1.32215	1.31903
	1.39499	1.87085	1.86995	1.86733	1.86299	1.85697	1.84931	1.84003	1.82921	1.81694	1.80332	1.78847	1.77254	1.75567	1.73806	1.71985	1.70124	1.68238	1.66344	1.64457	1.62591	1.60759	1.58968	1.57229	1.55549	1.53933	1.52385	1.50907	1.49503	1.48171	1.46911	1.45723	1.44607	1.43559	1.42577	1.41659	1.40803	1.40005	1.39262	1.38572	1.37932	1.37339	1.3679	1.3628	1.35809	1.35372	1.34968	1.34593	1.34244
	1.39884	1.88965	1.88883	1.88643	1.88249	1.87699	1.86997	1.86143	1.85143	1.84004	1.82732	1.81337	1.79831	1.78228	1.76543	1.74792	1.7299	1.71155	1.69301	1.67445	1.656	1.63779	1.61991	1.60249	1.58557	1.56925	1.55355	1.53851	1.52417	1.51053	1.49759	1.48536	1.47381	1.46295	1.45274	1.44318	1.43422	1.42584	1.41802	1.41074	1.40394	1.39762	1.39174	1.38627	1.38117	1.37643	1.37201	1.36788	1.36402
	1.4027	1.9053	1.90456	1.90241	1.89885	1.89389	1.88751	1.87973	1.87057	1.86007	1.84829	1.83528	1.82116	1.80603	1.79001	1.77326	1.75593	1.73816	1.7201	1.70193	1.68375	1.66572	1.64796	1.63054	1.61357	1.59712	1.58124	1.56597	1.55136	1.5374	1.52414	1.51154	1.49964	1.48838	1.47778	1.46782	1.45845	1.44967	1.44145	1.43375	1.42657	1.41983	1.41355	1.40769	1.40219	1.39706	1.39225	1.38773	1.38347
	1.40655	1.91732	1.91666	1.91475	1.91159	1.90715	1.90143	1.89441	1.88612	1.87655	1.86572	1.85372	1.84057	1.8264	1.8113	1.79539	1.77882	1.76172	1.74425	1.72654	1.70873	1.69097	1.67337	1.65604	1.63907	1.62255	1.60653	1.59108	1.57622	1.56199	1.54841	1.53548	1.52321	1.51158	1.50059	1.49022	1.48045	1.47126	1.46263	1.45452	1.44691	1.43978	1.43308	1.4268	1.4209	1.41536	1.41014	1.40522	1.40056
	1.4104	1.92528	1.92471	1.92304	1.92026	1.91635	1.91129	1.90505	1.89763	1.889	1.87918	1.86821	1.85611	1.84296	1.82884	1.81386	1.79814	1.78181	1.765	1.74786	1.73051	1.71311	1.69577	1.6786	1.66171	1.64518	1.62909	1.61349	1.59844	1.58397	1.5701	1.55686	1.54424	1.53226	1.52088	1.51012	1.49994	1.49035	1.48129	1.47277	1.46473	1.45719	1.45007	1.44337	1.43705	1.43109	1.42546	1.42012	1.41506
	1.41426	1.92886	1.92837	1.92694	1.92454	1.92116	1.91676	1.9113	1.90474	1.89708	1.88829	1.87839	1.86737	1.8553	1.84224	1.82827	1.81349	1.79802	1.78197	1.7655	1.74873	1.73178	1.7148	1.69788	1.68115	1.66469	1.64859	1.63291	1.61773	1.60305	1.58895	1.57543	1.56249	1.55016	1.53843	1.52728	1.51671	1.5067	1.49724	1.4883	1.47984	1.47186	1.46433	1.4572	1.45046	1.44407	1.43803	1.43227	1.42678
	1.41811	1.92782	1.92741	1.92621	1.92419	1.92132	1.91757	1.91289	1.90721	1.90053	1.89278	1.88396	1.87408	1.86314	1.85119	1.8383	1.82455	1.81002	1.79485	1.77915	1.76304	1.74667	1.73013	1.71358	1.69709	1.68079	1.66477	1.64909	1.63381	1.61901	1.60471	1.59095	1.57774	1.56509	1.55303	1.54151	1.53057	1.52017	1.51031	1.50095	1.49208	1.48368	1.47572	1.46816	1.46099	1.45419	1.44771	1.44153	1.43561
	1.42197	1.92205	1.92172	1.92073	1.91909	1.91673	1.91361	1.90968	1.90488	1.89916	1.89246	1.88475	1.87601	1.86625	1.85548	1.84373	1.83107	1.81759	1.80338	1.78855	1.77322	1.7575	1.74153	1.72543	1.7093	1.69326	1.6774	1.66179	1.64653	1.63165	1.61722	1.60327	1.58983	1.57691	1.56453	1.55269	1.54139	1.53062	1.52037	1.51061	1.50134	1.49252	1.48414	1.47616	1.46857	1.46133	1.45443	1.44783	1.44149
	1.42582	1.91155	1.91129	1.91051	1.90922	1.90734	1.90484	1.90165	1.8977	1.89293	1.88727	1.88068	1.8731	1.86453	1.85496	1.8444	1.83291	1.82054	1.80739	1.79352	1.77907	1.76413	1.74883	1.73329	1.71762	1.70194	1.68632	1.67089	1.6557	1.64083	1.62634	1.61227	1.59865	1.58551	1.57287	1.56073	1.54911	1.53799	1.52736	1.51723	1.50756	1.49834	1.48954	1.48115	1.47315	1.46549	1.45817	1.45114	1.44439
	1.42967	1.89641	1.89621	1.89564	1.89468	1.89327	1.89135	1.88887	1.88575	1.8819	1.87726	1.87176	1.86534	1.85797	1.84963	1.8403	1.83002	1.81883	1.80678	1.79397	1.78049	1.76643	1.75191	1.73704	1.72194	1.70671	1.69145	1.67629	1.66127	1.64649	1.63201	1.61788	1.60414	1.59084	1.57798	1.5656	1.5537	1.54226	1.5313	1.5208	1.51076	1.50115	1.49197	1.48317	1.47476	1.4667	1.45896	1.45152	1.44436
	1.43353	1.87683	1.87671	1.87634	1.87568	1.87471	1.87335	1.87154	1.86919	1.86623	1.86258	1.85814	1.85286	1.84668	1.83956	1.83147	1.82244	1.81247	1.8016	1.78992	1.77748	1.76439	1.75074	1.73664	1.72221	1.70755	1.69276	1.67794	1.6632	1.64859	1.63421	1.62011	1.60633	1.59292	1.57991	1.56733	1.55517	1.54347	1.53221	1.52139	1.511	1.50103	1.49147	1.4823	1.47348	1.46502	1.45689	1.44905	1.44149
	1.43738	1.85315	1.85308	1.85289	1.85252	1.85194	1.8511	1.84992	1.84831	1.84619	1.84347	1.84006	1.83587	1.83086	1.82494	1.81811	1.81032	1.8016	1.79196	1.78144	1.77012	1.75807	1.74538	1.73215	1.71848	1.70448	1.69026	1.6759	1.66152	1.64719	1.63299	1.61899	1.60524	1.5918	1.5787	1.56598	1.55364	1.5417	1.53018	1.51907	1.50837	1.49807	1.48817	1.47863	1.46945	1.46061	1.45209	1.44387	1.43592
	1.44123	1.82573	1.82572	1.82567	1.82558	1.82537	1.82499	1.82438	1.82346	1.82212	1.82027	1.81783	1.8147	1.81079	1.80606	1.80045	1.7939	1.78643	1.77802	1.76872	1.75856	1.74761	1.73596	1.72367	1.71085	1.69762	1.68404	1.67025	1.65633	1.64236	1.62844	1.61463	1.601	1.5876	1.57448	1.56167	1.5492	1.53709	1.52536	1.514	1.50303	1.49244	1.48222	1.47234	1.46282	1.45363	1.44475	1.43615	1.42783
	1.44509	1.79501	1.79506	1.79515	1.79528	1.79541	1.79546	1.79537	1.79506	1.79443	1.7934	1.79186	1.78971	1.78687	1.78326	1.77882	1.77349	1.76725	1.76008	1.75201	1.74304	1.73323	1.72266	1.71139	1.69951	1.6871	1.67428	1.66113	1.64776	1.63425	1.6207	1.60716	1.59372	1.58044	1.56737	1.55455	1.54201	1.52979	1.51791	1.50635	1.49515	1.4843	1.47379	1.46363	1.45379	1.44426	1.43504	1.42611	1.41744
	1.44894	1.76149	1.76156	1.76179	1.76212	1.76254	1.76297	1.76334	1.76359	1.76362	1.76331	1.7626	1.76136	1.75951	1.75696	1.75364	1.74947	1.74443	1.73848	1.73161	1.72386	1.71522	1.70576	1.69555	1.68465	1.67316	1.66116	1.64874	1.63601	1.62304	1.60992	1.59676	1.5836	1.57052	1.55757	1.54481	1.53227	1.52	1.50801	1.49631	1.48493	1.47387	1.46311	1.45269	1.44257	1.43275	1.42323	1.41398	1.40498
	1.45279	1.72564	1.72576	1.72608	1.72661	1.72727	1.72803	1.72882	1.72956	1.73015	1.73051	1.73054	1.73013	1.72918	1.72761	1.72534	1.72227	1.71838	1.7136	1.70793	1.70136	1.69389	1.68557	1.67644	1.66659	1.65605	1.64492	1.63331	1.62129	1.60893	1.59636	1.58362	1.57082	1.55802	1.54527	1.53265	1.52019	1.50791	1.49587	1.48409	1.47258	1.46135	1.45041	1.43977	1.42941	1.41933	1.40952	1.39998	1.39069
	1.45665	1.68799	1.68814	1.68856	1.68923	1.69011	1.69116	1.69229	1.69345	1.69454	1.69549	1.69617	1.6965	1.69638	1.69571	1.6944	1.69237	1.68954	1.68589	1.68135	1.67594	1.66962	1.66243	1.65442	1.6456	1.63606	1.62587	1.6151	1.60385	1.59219	1.58021	1.568	1.55563	1.54318	1.53071	1.51829	1.50595	1.49376	1.48174	1.46993	1.45834	1.447	1.43591	1.42508	1.41452	1.40421	1.39417	1.38438	1.37483
	1.4605	1.64904	1.64921	1.6497	1.6505	1.65157	1.65284	1.65428	1.65579	1.65731	1.65876	1.66002	1.66101	1.66161	1.66174	1.6613	1.66021	1.65839	1.65578	1.65233	1.64802	1.64282	1.63675	1.62981	1.62206	1.61353	1.6043	1.59442	1.58399	1.57307	1.56176	1.55012	1.53826	1.52623	1.51411	1.50195	1.48981	1.47777	1.46583	1.45404	1.44243	1.43103	1.41984	1.40888	1.39816	1.38767	1.37743	1.36741	1.35763
	1.46435	1.60925	1.60944	1.61	1.61089	1.61209	1.61357	1.61524	1.61706	1.61894	1.62081	1.62257	1.62411	1.62536	1.6262	1.62655	1.6263	1.62539	1.62375	1.62131	1.61804	1.6139	1.60889	1.60302	1.59632	1.58881	1.58054	1.57158	1.562	1.55187	1.54127	1.53028	1.51896	1.50742	1.4957	1.48387	1.47201	1.46016	1.44836	1.43666	1.42509	1.41368	1.40244	1.3914	1.38056	1.36994	1.35953	1.34933	1.33935
	1.46821	1.56904	1.56925	1.56985	1.57082	1.57214	1.57377	1.57565	1.57771	1.57989	1.5821	1.58428	1.5863	1.58809	1.58955	1.59058	1.59109	1.591	1.59023	1.58872	1.58641	1.58327	1.57929	1.57444	1.56875	1.56223	1.55494	1.5469	1.5382	1.52887	1.51903	1.50871	1.498	1.487	1.47574	1.46431	1.45277	1.44117	1.42957	1.41802	1.40654	1.39516	1.38393	1.37285	1.36194	1.35122	1.34069	1.33035	1.32021
	1.47206	1.52882	1.52904	1.52968	1.53072	1.53212	1.53386	1.53589	1.53814	1.54056	1.54307	1.54557	1.54799	1.55024	1.55223	1.55385	1.55503	1.55565	1.55567	1.555	1.55358	1.55137	1.54833	1.54446	1.53973	1.53419	1.52783	1.52072	1.51288	1.50439	1.49531	1.48571	1.47565	1.46522	1.45447	1.44349	1.43231	1.42103	1.40969	1.39832	1.38699	1.37571	1.36452	1.35346	1.34252	1.33174	1.32114	1.31069	1.30042
	1.47592	1.48892	1.48915	1.48981	1.49089	1.49236	1.49418	1.49632	1.49872	1.50132	1.50405	1.50683	1.50959	1.51221	1.51464	1.51676	1.5185	1.51976	1.52047	1.52055	1.51993	1.51856	1.5164	1.51343	1.50963	1.505	1.49956	1.49334	1.48637	1.47871	1.47041	1.46154	1.45216	1.44233	1.43213	1.42163	1.41089	1.39996	1.38892	1.3778	1.36664	1.35552	1.34442	1.33341	1.3225	1.3117	1.30104	1.29054	1.28018
	1.47977	1.44964	1.44988	1.45055	1.45166	1.45317	1.45506	1.45728	1.45978	1.46252	1.46542	1.4684	1.4714	1.47434	1.47713	1.47967	1.48189	1.48369	1.485	1.48574	1.48582	1.48522	1.48387	1.48173	1.47878	1.47502	1.47046	1.46509	1.45897	1.45213	1.4446	1.43646	1.42777	1.41857	1.40895	1.39897	1.38869	1.37816	1.36746	1.35662	1.34571	1.33476	1.32381	1.3129	1.30205	1.29128	1.28062	1.27008	1.25967
	1.48362	1.41122	1.41146	1.41215	1.41327	1.4148	1.41672	1.419	1.42157	1.4244	1.42742	1.43056	1.43376	1.43694	1.44002	1.4429	1.44552	1.44778	1.44959	1.4509	1.45161	1.45169	1.45105	1.44967	1.44752	1.44456	1.44081	1.43627	1.43096	1.4249	1.41816	1.41074	1.40274	1.39419	1.38517	1.37572	1.36592	1.35584	1.3455	1.335	1.32436	1.31363	1.30287	1.29209	1.28133	1.27063	1.26001	1.24948	1.23905
	1.48748	1.37388	1.37412	1.3748	1.37593	1.37747	1.37941	1.3817	1.38431	1.3872	1.39029	1.39355	1.39689	1.40025	1.40355	1.40671	1.40965	1.41228	1.41454	1.41632	1.41758	1.41824	1.41825	1.41755	1.41611	1.41391	1.41091	1.40714	1.4026	1.39731	1.3913	1.38461	1.37729	1.36939	1.36097	1.35208	1.3428	1.33316	1.32324	1.31309	1.30275	1.29229	1.28174	1.27114	1.26052	1.24992	1.23937	1.22888	1.21847
	1.49133	1.33776	1.338	1.33868	1.3398	1.34133	1.34327	1.34557	1.34819	1.35111	1.35425	1.35757	1.36101	1.36449	1.36796	1.37133	1.37453	1.37747	1.38007	1.38227	1.38399	1.38517	1.38573	1.38564	1.38484	1.3833	1.38102	1.37797	1.37415	1.36957	1.36428	1.35829	1.35164	1.34438	1.33656	1.32824	1.31947	1.31031	1.30083	1.29106	1.28106	1.27089	1.26058	1.25019	1.23974	1.22928	1.21882	1.2084	1.19804
	1.49518	1.30298	1.30321	1.30388	1.30499	1.30652	1.30843	1.31072	1.31333	1.31625	1.31941	1.32277	1.32626	1.32984	1.33342	1.33694	1.34033	1.34351	1.34641	1.34895	1.35106	1.35267	1.35372	1.35416	1.35393	1.35301	1.35135	1.34896	1.34582	1.34192	1.3373	1.33198	1.32598	1.31935	1.31213	1.30437	1.29614	1.28746	1.27842	1.26905	1.25941	1.24955	1.23953	1.22937	1.21911	1.20881	1.19849	1.18817	1.17788
	1.49904	1.26963	1.26986	1.27052	1.27161	1.27311	1.275	1.27726	1.27985	1.28275	1.2859	1.28926	1.29278	1.2964	1.30006	1.30369	1.30722	1.31058	1.31372	1.31652	1.31896	1.32094	1.3224	1.3233	1.32358	1.3232	1.32212	1.32033	1.3178	1.31455	1.31055	1.30586	1.30049	1.29446	1.28784	1.28064	1.27292	1.26474	1.25615	1.24719	1.23793	1.22841	1.21868	1.20878	1.19874	1.18864	1.17846	1.16827	1.15808
	1.50289	1.23777	1.238	1.23864	1.23971	1.24118	1.24303	1.24525	1.24781	1.25067	1.25379	1.25714	1.26066	1.26429	1.26798	1.27168	1.27532	1.27882	1.28212	1.28515	1.28784	1.29013	1.29195	1.29324	1.29396	1.29406	1.29348	1.29224	1.29027	1.2876	1.2842	1.28011	1.27532	1.26988	1.26381	1.25716	1.24997	1.24228	1.23414	1.22561	1.21674	1.20756	1.19814	1.18852	1.17873	1.16883	1.15883	1.14879	1.13873
	1.50674	1.20743	1.20765	1.20828	1.20932	1.21076	1.21257	1.21475	1.21725	1.22007	1.22314	1.22645	1.22994	1.23356	1.23728	1.241	1.2447	1.24829	1.25172	1.25491	1.25781	1.26035	1.26247	1.2641	1.26519	1.26571	1.26559	1.26482	1.26337	1.26122	1.25838	1.25484	1.25062	1.24572	1.2402	1.23408	1.22739	1.22019	1.21251	1.2044	1.19592	1.18711	1.17801	1.16868	1.15916	1.14948	1.13968	1.12982	1.11989
	1.5106	1.17862	1.17883	1.17945	1.18046	1.18186	1.18363	1.18575	1.1882	1.19095	1.19397	1.19723	1.20068	1.20427	1.20796	1.2117	1.21542	1.21907	1.22259	1.22591	1.22897	1.23171	1.23407	1.23598	1.23739	1.23827	1.23855	1.23821	1.23721	1.23555	1.23321	1.23019	1.22648	1.22212	1.21711	1.2115	1.2053	1.19856	1.19134	1.18366	1.17557	1.16712	1.15837	1.14933	1.14009	1.13065	1.12107	1.11138	1.10162
	1.51445	1.15133	1.15154	1.15214	1.15312	1.15448	1.1562	1.15827	1.16065	1.16334	1.16629	1.16948	1.17288	1.17642	1.18008	1.18379	1.18752	1.1912	1.19477	1.19818	1.20136	1.20426	1.20681	1.20895	1.21064	1.21182	1.21245	1.21249	1.21191	1.21069	1.2088	1.20625	1.20303	1.19915	1.19463	1.1895	1.18378	1.1775	1.17072	1.16345	1.15576	1.14768	1.13926	1.13054	1.12158	1.11239	1.10305	1.09355	1.08397
	1.5183	1.12555	1.12576	1.12634	1.12728	1.1286	1.13027	1.13227	1.13459	1.13721	1.14009	1.14322	1.14654	1.15002	1.15362	1.15731	1.16101	1.16469	1.16829	1.17176	1.17503	1.17804	1.18074	1.18308	1.185	1.18644	1.18737	1.18774	1.18752	1.18669	1.18522	1.1831	1.18032	1.1769	1.17285	1.16817	1.16291	1.15707	1.15071	1.14385	1.13655	1.12884	1.12076	1.11236	1.10368	1.09476	1.08565	1.07638	1.06698
	1.52216	1.10125	1.10145	1.102	1.10292	1.1042	1.10581	1.10775	1.11001	1.11255	1.11535	1.1184	1.12164	1.12506	1.1286	1.13223	1.1359	1.13957	1.14317	1.14666	1.14999	1.15308	1.15591	1.1584	1.1605	1.16216	1.16335	1.16401	1.16412	1.16362	1.16252	1.1608	1.15844	1.15544	1.15181	1.14757	1.14273	1.13732	1.13137	1.12491	1.11799	1.11065	1.10291	1.09482	1.08644	1.07779	1.06892	1.05986	1.05066
	1.52601	1.07839	1.07857	1.07911	1.08	1.08122	1.08279	1.08467	1.08685	1.08931	1.09205	1.095	1.09816	1.1015	1.10498	1.10854	1.11217	1.11579	1.11939	1.12288	1.12623	1.1294	1.13231	1.13492	1.13717	1.13902	1.14042	1.14134	1.14172	1.14154	1.14078	1.1394	1.13742	1.1348	1.13158	1.12774	1.12331	1.1183	1.11275	1.10668	1.10013	1.09313	1.08573	1.07797	1.06987	1.0615	1.05288	1.04405	1.03505
	1.52987	1.0569	1.05708	1.0576	1.05846	1.05964	1.06116	1.06298	1.06509	1.06747	1.07012	1.073	1.07608	1.07933	1.08272	1.08622	1.08978	1.09337	1.09693	1.10041	1.10377	1.10697	1.10994	1.11264	1.11502	1.11702	1.1186	1.11974	1.12036	1.12046	1.11999	1.11894	1.1173	1.11504	1.11219	1.10873	1.10468	1.10006	1.09488	1.08918	1.083	1.07634	1.06928	1.06182	1.05402	1.04592	1.03755	1.02895	1.02017
	1.53372	1.03676	1.03693	1.03744	1.03826	1.03942	1.04087	1.04263	1.04467	1.04698	1.04955	1.05233	1.05533	1.0585	1.0618	1.06522	1.06872	1.07225	1.07576	1.07922	1.08258	1.08579	1.08881	1.09157	1.09404	1.09618	1.09792	1.09922	1.10006	1.10039	1.10019	1.09944	1.0981	1.09618	1.09366	1.09056	1.08686	1.0826	1.07779	1.07244	1.0666	1.0603	1.05354	1.0464	1.03889	1.03106	1.02294	1.01458	1.00601
	1.53757	1.01791	1.01807	1.01856	1.01936	1.02046	1.02188	1.02357	1.02554	1.02778	1.03027	1.03297	1.03587	1.03895	1.04218	1.04552	1.04894	1.0524	1.05586	1.05929	1.06263	1.06584	1.06887	1.07169	1.07423	1.07646	1.07832	1.07978	1.08081	1.08136	1.08139	1.08089	1.07984	1.07822	1.07602	1.07324	1.06988	1.06596	1.06149	1.05648	1.05098	1.045	1.03856	1.03172	1.02449	1.01693	1.00907	1.00094	0.99258
	1.54143	1.00029	1.00045	1.00092	1.00169	1.00276	1.00412	1.00576	1.00766	1.00983	1.01223	1.01485	1.01766	1.02066	1.0238	1.02706	1.03039	1.03378	1.03719	1.04057	1.04387	1.04707	1.05012	1.05296	1.05556	1.05786	1.05984	1.06143	1.06261	1.06334	1.06358	1.06332	1.06252	1.06117	1.05926	1.05678	1.05374	1.05014	1.04599	1.04131	1.03612	1.03044	1.02432	1.01778	1.01083	1.00354	0.99592	0.98803	0.97989
	1.54528	0.98385	0.98401	0.98447	0.98521	0.98624	0.98754	0.98912	0.99097	0.99306	0.99538	0.99791	1.00065	1.00356	1.00661	1.00978	1.01304	1.01636	1.0197	1.02303	1.02629	1.02947	1.03251	1.03537	1.038	1.04037	1.04242	1.04412	1.04544	1.04633	1.04676	1.0467	1.04613	1.04503	1.04338	1.04119	1.03844	1.03514	1.03129	1.02692	1.02204	1.01667	1.01084	1.00458	0.9979	0.99088	0.98351	0.97585	0.96792
	1.54913	0.96855	0.96869	0.96913	0.96985	0.97084	0.9721	0.97362	0.97541	0.97743	0.97967	0.98213	0.98479	0.9876	0.99057	0.99366	0.99684	1.00008	1.00335	1.00662	1.00985	1.01299	1.01601	1.01887	1.02153	1.02394	1.02606	1.02786	1.02928	1.03032	1.0309	1.03104	1.03067	1.0298	1.0284	1.02646	1.02398	1.02096	1.0174	1.01332	1.00873	1.00364	0.9981	0.99212	0.98572	0.97894	0.97182	0.96439	0.95668
	1.55299	0.95431	0.95445	0.95487	0.95556	0.95652	0.95774	0.95922	0.96094	0.96288	0.96506	0.96744	0.97001	0.97274	0.97562	0.97862	0.98172	0.9849	0.9881	0.9913	0.99448	0.99759	1.00059	1.00344	1.00611	1.00855	1.01073	1.0126	1.01412	1.01527	1.016	1.0163	1.01612	1.01545	1.01427	1.01257	1.01034	1.00759	1.0043	1.0005	0.99618	0.99138	0.9861	0.98039	0.97426	0.96772	0.96085	0.95364	0.94615
	1.55684	0.94109	0.94123	0.94163	0.94229	0.94322	0.9444	0.94582	0.94748	0.94938	0.95148	0.95378	0.95627	0.95893	0.96172	0.96464	0.96766	0.97076	0.97388	0.97703	0.98015	0.98321	0.98619	0.98903	0.9917	0.99416	0.99638	0.99831	0.99992	1.00117	1.00202	1.00246	1.00246	1.00198	1.001	0.99952	0.99753	0.99502	0.99198	0.98844	0.98439	0.97986	0.97484	0.96938	0.9635	0.95722	0.95058	0.9436	0.93632
	1.56069	0.92884	0.92897	0.92937	0.93001	0.9309	0.93204	0.93342	0.93502	0.93684	0.93888	0.94111	0.94353	0.94609	0.94881	0.95166	0.9546	0.95762	0.96068	0.96376	0.96682	0.96984	0.97277	0.97559	0.97827	0.98073	0.98299	0.98497	0.98664	0.98798	0.98896	0.98952	0.98966	0.98934	0.98856	0.98728	0.98552	0.98323	0.98044	0.97714	0.97334	0.96906	0.9643	0.9591	0.95346	0.94742	0.941	0.93424	0.92717
	1.56455	0.91751	0.91763	0.91801	0.91863	0.9195	0.9206	0.92193	0.92348	0.92526	0.92722	0.92938	0.93172	0.93422	0.93687	0.93963	0.94249	0.94543	0.94842	0.95144	0.95444	0.95741	0.96031	0.96311	0.96577	0.96825	0.97051	0.97253	0.97427	0.97568	0.97675	0.97744	0.97771	0.97756	0.97694	0.97586	0.97428	0.9722	0.96964	0.96658	0.96302	0.95898	0.95446	0.9495	0.9441	0.93829	0.9321	0.92556	0.91869
	1.5684	0.90705	0.90717	0.90754	0.90815	0.90897	0.91004	0.91133	0.91283	0.91454	0.91646	0.91855	0.92081	0.92324	0.92581	0.92849	0.93128	0.93415	0.93707	0.94002	0.94297	0.94589	0.94875	0.95152	0.95415	0.95663	0.95891	0.96097	0.96275	0.96423	0.96539	0.96618	0.96657	0.96656	0.9661	0.96518	0.9638	0.96194	0.95958	0.95674	0.9534	0.94958	0.9453	0.94058	0.9354	0.92982	0.92386	0.91752	0.91086
	1.57225	0.89742	0.89754	0.89789	0.89847	0.89929	0.90031	0.90156	0.90302	0.90468	0.90652	0.90856	0.91076	0.91311	0.91561	0.91821	0.92093	0.92373	0.92659	0.92947	0.93236	0.93524	0.93805	0.94079	0.94341	0.94588	0.94817	0.95024	0.95207	0.95361	0.95483	0.95571	0.95622	0.95633	0.95602	0.95527	0.95406	0.95238	0.95022	0.94758	0.94446	0.94088	0.93682	0.93231	0.92736	0.922	0.91625	0.91012	0.90366
	1.57611	0.88858	0.88869	0.88903	0.88959	0.89038	0.89138	0.89259	0.894	0.8956	0.8974	0.89937	0.9015	0.90379	0.90622	0.90877	0.91141	0.91413	0.91692	0.91975	0.92258	0.9254	0.92818	0.93088	0.93348	0.93594	0.93823	0.94032	0.94217	0.94377	0.94505	0.94603	0.94663	0.94686	0.94668	0.94608	0.94503	0.94352	0.94156	0.93912	0.9362	0.93282	0.92898	0.92468	0.91996	0.91481	0.90926	0.90334	0.89707
	1.57996	0.88048	0.88059	0.88092	0.88147	0.88223	0.88319	0.88436	0.88573	0.88729	0.88904	0.89094	0.89302	0.89524	0.8976	0.90008	0.90265	0.90531	0.90804	0.9108	0.91358	0.91635	0.91908	0.92174	0.92432	0.92677	0.92906	0.93116	0.93305	0.93468	0.93603	0.93707	0.93777	0.9381	0.93805	0.93758	0.93668	0.93534	0.93355	0.9313	0.92858	0.9254	0.92176	0.91768	0.91316	0.90822	0.90288	0.89716	0.89108
	1.58382	0.87308	0.87319	0.87351	0.87405	0.87477	0.87571	0.87685	0.87818	0.8797	0.88138	0.88324	0.88526	0.88742	0.88972	0.89213	0.89465	0.89725	0.8999	0.90261	0.90533	0.90805	0.91074	0.91336	0.91592	0.91834	0.92063	0.92274	0.92465	0.92631	0.92771	0.92883	0.92961	0.93003	0.93009	0.92975	0.929	0.92781	0.92619	0.92411	0.92158	0.91859	0.91515	0.91127	0.90695	0.90221	0.89707	0.89154	0.88565
	1.58767	0.86636	0.86647	0.86678	0.86729	0.86801	0.86891	0.87002	0.87131	0.87278	0.87442	0.87622	0.87818	0.88029	0.88253	0.88488	0.88733	0.88987	0.89247	0.89511	0.89778	0.90045	0.9031	0.90569	0.90821	0.91062	0.9129	0.91502	0.91694	0.91864	0.92009	0.92125	0.92211	0.92263	0.92279	0.92257	0.92195	0.92091	0.91944	0.91753	0.91518	0.91237	0.90913	0.90543	0.90131	0.89677	0.89182	0.88649	0.88079
	1.59152	0.86027	0.86037	0.86067	0.86117	0.86187	0.86275	0.86383	0.86508	0.8665	0.8681	0.86986	0.87176	0.87382	0.876	0.87829	0.88068	0.88315	0.88569	0.88829	0.89091	0.89353	0.89613	0.89869	0.90118	0.90358	0.90584	0.90796	0.9099	0.91162	0.91311	0.91433	0.91525	0.91585	0.91611	0.91601	0.91551	0.91461	0.91329	0.91153	0.90935	0.90673	0.90366	0.90015	0.89622	0.89187	0.88711	0.88196	0.87645
	1.59538	0.85478	0.85488	0.85518	0.85567	0.85633	0.85719	0.85823	0.85945	0.86084	0.8624	0.86411	0.86596	0.86796	0.87008	0.87232	0.87466	0.87708	0.87957	0.88211	0.88467	0.88725	0.88981	0.89233	0.89479	0.89716	0.89942	0.90154	0.90348	0.90524	0.90676	0.90802	0.90901	0.90969	0.91003	0.91003	0.90965	0.90888	0.9077	0.90611	0.90407	0.90163	0.89873	0.89541	0.89165	0.88749	0.88291	0.87795	0.87261
	1.59923	0.84987	0.84997	0.85025	0.85073	0.85137	0.85221	0.85323	0.85441	0.85577	0.85728	0.85894	0.86076	0.8627	0.86478	0.86696	0.86924	0.8716	0.87403	0.87652	0.87903	0.88157	0.88409	0.88657	0.88901	0.89136	0.89361	0.89572	0.89768	0.89944	0.901	0.9023	0.90335	0.9041	0.90453	0.90462	0.90435	0.9037	0.90265	0.90121	0.89933	0.89704	0.89431	0.89117	0.88759	0.88361	0.87921	0.87443	0.86927
	1.60308	0.84549	0.84559	0.84587	0.84633	0.84697	0.84777	0.84877	0.84992	0.85124	0.85271	0.85434	0.8561	0.858	0.86002	0.86216	0.86438	0.8667	0.86908	0.87151	0.87398	0.87647	0.87895	0.8814	0.88381	0.88614	0.88837	0.89048	0.89244	0.89422	0.8958	0.89716	0.89824	0.89906	0.89957	0.89975	0.89959	0.89905	0.89813	0.89682	0.89509	0.89295	0.8904	0.88741	0.88402	0.88021	0.87599	0.87138	0.86639
	1.60694	0.84164	0.84173	0.842	0.84245	0.84307	0.84385	0.84482	0.84595	0.84723	0.84867	0.85025	0.85198	0.85383	0.8558	0.85788	0.86006	0.86233	0.86466	0.86705	0.86947	0.87191	0.87435	0.87677	0.87915	0.88146	0.88368	0.88578	0.88774	0.88954	0.89114	0.89254	0.89368	0.89456	0.89514	0.8954	0.89533	0.8949	0.89411	0.89292	0.89134	0.88935	0.88695	0.88413	0.8809	0.87726	0.87321	0.86878	0.86396
	1.61079	0.83826	0.83836	0.83862	0.83905	0.83966	0.84043	0.84137	0.84247	0.84372	0.84512	0.84667	0.84835	0.85016	0.85209	0.85412	0.85626	0.85848	0.86076	0.8631	0.86548	0.86788	0.87029	0.87267	0.87501	0.87731	0.87951	0.88161	0.88357	0.88538	0.887	0.88842	0.88962	0.89054	0.8912	0.89154	0.89156	0.89124	0.89056	0.8895	0.88805	0.8862	0.88396	0.8813	0.87823	0.87475	0.87088	0.86661	0.86196
	1.61464	0.83536	0.83545	0.83571	0.83613	0.83673	0.83747	0.83839	0.83946	0.84069	0.84205	0.84356	0.8452	0.84698	0.84886	0.85086	0.85294	0.85511	0.85735	0.85965	0.86198	0.86435	0.86671	0.86907	0.87139	0.87365	0.87583	0.87793	0.87989	0.88171	0.88335	0.8848	0.88603	0.88701	0.88772	0.88814	0.88826	0.88803	0.88746	0.88652	0.8852	0.8835	0.88139	0.87888	0.87597	0.87266	0.86895	0.86484	0.86036
	1.6185	0.8329	0.83298	0.83323	0.83365	0.83423	0.83497	0.83585	0.8369	0.83809	0.83943	0.84091	0.84251	0.84424	0.84608	0.84804	0.85008	0.8522	0.8544	0.85666	0.85895	0.86127	0.86361	0.86593	0.86822	0.87047	0.87263	0.87471	0.87667	0.8785	0.88017	0.88164	0.8829	0.88393	0.8847	0.8852	0.88538	0.88526	0.88478	0.88396	0.88276	0.8812	0.87924	0.87688	0.87412	0.87096	0.86742	0.86348	0.85916
	1.62235	0.83086	0.83094	0.83119	0.83159	0.83215	0.83287	0.83375	0.83477	0.83593	0.83724	0.83868	0.84025	0.84194	0.84374	0.84566	0.84766	0.84974	0.8519	0.85411	0.85636	0.85865	0.86095	0.86323	0.8655	0.86772	0.86987	0.87195	0.87391	0.87574	0.87741	0.87891	0.88021	0.88129	0.88212	0.88267	0.88294	0.8829	0.88253	0.88182	0.88074	0.8793	0.87746	0.87526	0.87264	0.86964	0.86626	0.86248	0.85832
	1.6262	0.82921	0.82929	0.82953	0.82993	0.83048	0.83118	0.83203	0.83303	0.83417	0.83545	0.83686	0.8384	0.84005	0.84182	0.84369	0.84565	0.8477	0.84981	0.85198	0.8542	0.85645	0.85871	0.86097	0.86321	0.86541	0.86755	0.86961	0.87157	0.87339	0.87509	0.87661	0.87794	0.87905	0.87993	0.88055	0.88089	0.88094	0.88066	0.88005	0.87908	0.87776	0.87607	0.874	0.87154	0.86868	0.86545	0.86183	0.85783
	1.63006	0.82795	0.82803	0.82826	0.82865	0.82919	0.82987	0.83071	0.83169	0.83279	0.83405	0.83543	0.83693	0.83855	0.84028	0.84212	0.84404	0.84604	0.84812	0.85026	0.85244	0.85465	0.85688	0.85911	0.86132	0.86349	0.86561	0.86767	0.86962	0.87145	0.87315	0.87469	0.87605	0.87721	0.87813	0.87881	0.87922	0.87934	0.87916	0.87865	0.8778	0.87659	0.87502	0.87308	0.87076	0.86806	0.86498	0.86152	0.85768
	1.63391	0.82705	0.82713	0.82735	0.82773	0.82825	0.82893	0.82975	0.83069	0.83179	0.83301	0.83437	0.83584	0.83743	0.83912	0.84092	0.8428	0.84478	0.84681	0.8489	0.85106	0.85323	0.85542	0.85762	0.85981	0.86197	0.86407	0.86611	0.86805	0.86989	0.87161	0.87317	0.87455	0.87573	0.87671	0.87744	0.87791	0.87811	0.87801	0.87759	0.87685	0.87576	0.87431	0.8725	0.87032	0.86776	0.86483	0.86152	0.85783
	1.63776	0.82649	0.82657	0.82679	0.82716	0.82767	0.82833	0.82913	0.83007	0.83113	0.83233	0.83365	0.83509	0.83665	0.83831	0.84008	0.84192	0.84386	0.84586	0.84792	0.85004	0.85218	0.85434	0.85651	0.85867	0.8608	0.86289	0.86491	0.86685	0.86869	0.87041	0.87199	0.87339	0.87461	0.87563	0.87641	0.87695	0.87721	0.87719	0.87687	0.87622	0.87524	0.87392	0.87223	0.87019	0.86777	0.86498	0.86181	0.85828
	1.64162	0.82626	0.82633	0.82655	0.82691	0.82742	0.82807	0.82885	0.82975	0.83081	0.83197	0.83327	0.83469	0.83621	0.83784	0.83957	0.84139	0.84328	0.84525	0.84728	0.84936	0.85146	0.8536	0.85574	0.85787	0.85998	0.86205	0.86406	0.86599	0.86783	0.86955	0.87114	0.87257	0.87381	0.87487	0.87571	0.87629	0.87663	0.87669	0.87645	0.87591	0.87503	0.87382	0.87226	0.87034	0.86806	0.86541	0.86239	0.859
	1.64547	0.82634	0.82641	0.82663	0.82699	0.82747	0.82811	0.82887	0.82977	0.83079	0.83195	0.83321	0.8346	0.83609	0.83769	0.83939	0.84117	0.84303	0.84496	0.84696	0.849	0.85108	0.85318	0.85529	0.8574	0.85948	0.86154	0.86354	0.86546	0.86729	0.86902	0.87062	0.87207	0.87335	0.87443	0.87531	0.87595	0.87635	0.87649	0.87633	0.87587	0.8751	0.874	0.87255	0.87077	0.86861	0.86611	0.86323	0.85999
	1.64933	0.82672	0.82679	0.827	0.82735	0.82783	0.82845	0.82919	0.83007	0.83109	0.83221	0.83345	0.83481	0.83628	0.83785	0.83951	0.84126	0.84309	0.84498	0.84694	0.84896	0.851	0.85308	0.85516	0.85724	0.8593	0.86134	0.86332	0.86523	0.86706	0.86879	0.8704	0.87186	0.87317	0.87429	0.87521	0.87591	0.87636	0.87656	0.87649	0.87611	0.87545	0.87445	0.87311	0.87145	0.86943	0.86705	0.86431	0.86122
	1.65318	0.82738	0.82745	0.82766	0.828	0.82847	0.82907	0.82981	0.83067	0.83165	0.83276	0.83398	0.83531	0.83675	0.83829	0.83992	0.84164	0.84344	0.8453	0.84722	0.8492	0.85122	0.85326	0.85532	0.85737	0.85942	0.86142	0.8634	0.8653	0.86712	0.86885	0.87047	0.87195	0.87327	0.87442	0.87537	0.87612	0.87663	0.8769	0.8769	0.87661	0.87603	0.87513	0.87392	0.87237	0.87047	0.86823	0.86563	0.86267
	1.65703	0.82831	0.82838	0.82858	0.82891	0.82938	0.82997	0.83069	0.83153	0.83249	0.83359	0.83478	0.83609	0.83749	0.83901	0.84061	0.84229	0.84406	0.84589	0.84778	0.84973	0.85172	0.85372	0.85576	0.85778	0.8598	0.8618	0.86374	0.86564	0.86746	0.86919	0.8708	0.8723	0.87364	0.87481	0.87581	0.87659	0.87716	0.87749	0.87756	0.87735	0.87686	0.87607	0.87495	0.87351	0.87173	0.86963	0.86715	0.86435
	1.66089	0.8295	0.82957	0.82976	0.83009	0.83055	0.83113	0.83183	0.83265	0.83361	0.83467	0.83583	0.83711	0.8385	0.83998	0.84155	0.84321	0.84494	0.84675	0.84861	0.85052	0.85248	0.85446	0.85646	0.85846	0.86046	0.86242	0.86436	0.86624	0.86806	0.86978	0.8714	0.8729	0.87426	0.87546	0.87648	0.87731	0.87793	0.87831	0.87845	0.87832	0.87791	0.87721	0.87619	0.87487	0.87321	0.87122	0.86889	0.86621
	1.66474	0.83093	0.83099	0.83119	0.83151	0.83195	0.83252	0.83321	0.83403	0.83495	0.83599	0.83714	0.83839	0.83975	0.84121	0.84275	0.84438	0.84608	0.84785	0.84968	0.85156	0.85348	0.85544	0.8574	0.85938	0.86136	0.8633	0.86522	0.86709	0.8689	0.87062	0.87224	0.87374	0.87512	0.87634	0.87739	0.87826	0.87892	0.87936	0.87955	0.8795	0.87917	0.87855	0.87764	0.87642	0.87487	0.87301	0.87079	0.86825
	1.66859	0.83258	0.83265	0.83284	0.83315	0.83359	0.83415	0.83483	0.83561	0.83653	0.83755	0.83867	0.83991	0.84124	0.84267	0.84418	0.84578	0.84745	0.84919	0.85099	0.85284	0.85473	0.85665	0.8586	0.86054	0.86249	0.86442	0.86632	0.86817	0.86996	0.87168	0.8733	0.87481	0.8762	0.87744	0.87852	0.87941	0.88012	0.8806	0.88086	0.88087	0.88062	0.88009	0.87927	0.87815	0.87671	0.87496	0.87287	0.87046
	1.67245	0.83446	0.83452	0.83471	0.83501	0.83545	0.83599	0.83665	0.83743	0.83833	0.83933	0.84043	0.84165	0.84295	0.84435	0.84583	0.8474	0.84904	0.85075	0.85252	0.85434	0.8562	0.85809	0.86	0.86192	0.86384	0.86576	0.86764	0.86946	0.87124	0.87296	0.87458	0.87609	0.87748	0.87874	0.87984	0.88077	0.88151	0.88204	0.88236	0.88243	0.88225	0.8818	0.88107	0.88005	0.87872	0.87707	0.87511	0.87282
	1.6763	0.83654	0.83661	0.83679	0.83709	0.83751	0.83805	0.83869	0.83945	0.84033	0.84131	0.84239	0.84359	0.84487	0.84623	0.84769	0.84923	0.85085	0.85252	0.85426	0.85605	0.85788	0.85974	0.86162	0.86352	0.86542	0.8673	0.86916	0.87098	0.87274	0.87444	0.87605	0.87756	0.87896	0.88024	0.88136	0.88231	0.88308	0.88366	0.88402	0.88416	0.88404	0.88367	0.88302	0.88209	0.88087	0.87933	0.87748	0.87532
	1.68015	0.83882	0.83888	0.83906	0.83935	0.83977	0.84029	0.84093	0.84167	0.84253	0.84349	0.84456	0.84573	0.84697	0.84833	0.84975	0.85127	0.85285	0.85449	0.8562	0.85796	0.85976	0.86159	0.86344	0.86531	0.86718	0.86904	0.87087	0.87267	0.87442	0.8761	0.87772	0.87922	0.88063	0.88191	0.88304	0.88402	0.88484	0.88545	0.88586	0.88604	0.88599	0.88569	0.88512	0.88428	0.88315	0.88172	0.87998	0.87794
	1.68401	0.84128	0.84134	0.84152	0.84181	0.84221	0.84273	0.84335	0.84409	0.84493	0.84587	0.84691	0.84805	0.84927	0.85059	0.852	0.85348	0.85503	0.85665	0.85833	0.86005	0.86182	0.86362	0.86544	0.86728	0.86912	0.87096	0.87276	0.87454	0.87628	0.87796	0.87956	0.88106	0.88246	0.88376	0.8849	0.8859	0.88674	0.88738	0.88784	0.88808	0.88808	0.88785	0.88736	0.8866	0.88556	0.88423	0.8826	0.88066
	1.68786	0.84392	0.84397	0.84415	0.84443	0.84483	0.84533	0.84595	0.84666	0.84749	0.84841	0.84943	0.85055	0.85175	0.85305	0.85442	0.85587	0.85739	0.85898	0.86063	0.86232	0.86406	0.86582	0.86762	0.86943	0.87124	0.87304	0.87484	0.8766	0.8783	0.87996	0.88156	0.88306	0.88446	0.88575	0.88692	0.88792	0.88878	0.88946	0.88996	0.89024	0.8903	0.89013	0.88971	0.88903	0.88808	0.88684	0.88532	0.8835
	1.69171	0.84671	0.84677	0.84694	0.84722	0.84761	0.84809	0.84869	0.84941	0.85021	0.85111	0.85211	0.85321	0.85439	0.85565	0.85701	0.85843	0.85992	0.86147	0.86309	0.86475	0.86646	0.86819	0.86996	0.87174	0.87352	0.8753	0.87706	0.8788	0.88048	0.88213	0.8837	0.8852	0.8866	0.8879	0.88906	0.89008	0.89096	0.89168	0.8922	0.89252	0.89264	0.89252	0.89216	0.89156	0.8907	0.88954	0.88812	0.8864
	1.69557	0.84967	0.84972	0.84989	0.85015	0.85053	0.85101	0.85161	0.85229	0.85309	0.85397	0.85495	0.85602	0.85717	0.85842	0.85974	0.86113	0.8626	0.86412	0.86571	0.86733	0.86901	0.87071	0.87244	0.87419	0.87594	0.8777	0.87943	0.88114	0.88282	0.88444	0.886	0.88748	0.88888	0.89016	0.89134	0.89238	0.89326	0.894	0.89456	0.89492	0.89508	0.89502	0.89472	0.89418	0.8934	0.89234	0.891	0.88938
	1.69942	0.85275	0.85281	0.85297	0.85323	0.85361	0.85408	0.85465	0.85533	0.85611	0.85697	0.85793	0.85897	0.86011	0.86133	0.86262	0.86399	0.86542	0.86691	0.86846	0.87006	0.8717	0.87337	0.87507	0.87679	0.87851	0.88023	0.88194	0.88362	0.88527	0.88687	0.88842	0.88988	0.89127	0.89256	0.89372	0.89478	0.89568	0.89642	0.897	0.8974	0.8976	0.8976	0.89736	0.89688	0.89616	0.8952	0.89394	0.89242
	1.70328	0.85597	0.85603	0.85619	0.85645	0.85681	0.85727	0.85783	0.85849	0.85925	0.86009	0.86103	0.86207	0.86317	0.86437	0.86563	0.86697	0.86837	0.86983	0.87135	0.87291	0.87452	0.87616	0.87783	0.87951	0.8812	0.88289	0.88457	0.88622	0.88785	0.88943	0.89095	0.8924	0.89378	0.89506	0.89622	0.89728	0.8982	0.89896	0.89956	0.89998	0.90022	0.90026	0.90006	0.89966	0.899	0.8981	0.89694	0.89552
	1.70713	0.85932	0.85937	0.85953	0.85978	0.86013	0.86059	0.86113	0.86179	0.86251	0.86335	0.86427	0.86527	0.86635	0.86752	0.86876	0.87007	0.87144	0.87287	0.87435	0.87589	0.87746	0.87907	0.8807	0.88235	0.88401	0.88566	0.88731	0.88894	0.89054	0.8921	0.8936	0.89503	0.89639	0.89766	0.89882	0.89988	0.9008	0.90157	0.90219	0.90264	0.9029	0.90298	0.90284	0.90248	0.9019	0.90106	0.89998	0.89864
	1.71098	0.86277	0.86283	0.86297	0.86323	0.86357	0.86401	0.86455	0.86517	0.8659	0.86671	0.86761	0.86859	0.86965	0.87079	0.872	0.87328	0.87462	0.87602	0.87747	0.87897	0.88051	0.88208	0.88368	0.8853	0.88692	0.88854	0.89016	0.89176	0.89332	0.89486	0.89634	0.89775	0.89909	0.90035	0.9015	0.90255	0.90348	0.90426	0.9049	0.90536	0.90566	0.90576	0.90567	0.90536	0.90484	0.90406	0.90306	0.9018
	1.71484	0.86633	0.86637	0.86653	0.86677	0.86711	0.86753	0.86806	0.86867	0.86939	0.87017	0.87105	0.87201	0.87305	0.87415	0.87534	0.87659	0.8779	0.87927	0.88069	0.88215	0.88366	0.88519	0.88676	0.88834	0.88993	0.89152	0.8931	0.89466	0.8962	0.8977	0.89916	0.90055	0.90188	0.90312	0.90426	0.9053	0.90622	0.90701	0.90766	0.90814	0.90846	0.9086	0.90854	0.90828	0.9078	0.9071	0.90616	0.90496
	1.71869	0.86997	0.87001	0.87016	0.87039	0.87073	0.87115	0.87167	0.87227	0.87295	0.87373	0.87459	0.87551	0.87653	0.87761	0.87877	0.87999	0.88127	0.88261	0.88399	0.88542	0.88689	0.88839	0.88992	0.89146	0.89302	0.89457	0.89612	0.89766	0.89916	0.90063	0.90206	0.90343	0.90473	0.90595	0.90708	0.90811	0.90902	0.90982	0.91046	0.91096	0.9113	0.91146	0.91144	0.91122	0.91078	0.91014	0.90926	0.90814
	1.72254	0.87369	0.87374	0.87388	0.87411	0.87443	0.87485	0.87535	0.87593	0.87661	0.87735	0.87819	0.87911	0.88009	0.88115	0.88228	0.88347	0.88472	0.88602	0.88737	0.88877	0.89021	0.89167	0.89316	0.89467	0.89618	0.8977	0.89922	0.90072	0.90219	0.90363	0.90502	0.90636	0.90764	0.90884	0.90996	0.91098	0.91188	0.91267	0.91332	0.91382	0.91418	0.91436	0.91436	0.91418	0.91378	0.91318	0.91236	0.91132
	1.7264	0.87749	0.87753	0.87767	0.87789	0.87821	0.87861	0.87909	0.87967	0.88033	0.88107	0.88187	0.88277	0.88373	0.88476	0.88586	0.88702	0.88823	0.88951	0.89083	0.89219	0.89359	0.89501	0.89647	0.89794	0.89942	0.9009	0.90237	0.90384	0.90528	0.90668	0.90804	0.90936	0.91061	0.91179	0.91288	0.91388	0.91478	0.91556	0.9162	0.91672	0.91708	0.91728	0.9173	0.91714	0.91679	0.91623	0.91546	0.91448
	1.73025	0.88134	0.88139	0.88152	0.88174	0.88205	0.88243	0.88291	0.88347	0.88411	0.88483	0.88561	0.88649	0.88743	0.88843	0.8895	0.89063	0.89181	0.89305	0.89433	0.89566	0.89702	0.89841	0.89983	0.90126	0.9027	0.90414	0.90558	0.90701	0.90841	0.90978	0.91111	0.9124	0.91362	0.91477	0.91584	0.91682	0.9177	0.91847	0.91912	0.91962	0.91999	0.9202	0.92024	0.92011	0.91979	0.91927	0.91855	0.91761
	1.7341	0.88525	0.88529	0.88543	0.88563	0.88593	0.88631	0.88677	0.88731	0.88794	0.88863	0.88941	0.89025	0.89117	0.89215	0.89319	0.89429	0.89544	0.89665	0.89789	0.89919	0.90051	0.90186	0.90324	0.90463	0.90603	0.90744	0.90884	0.91022	0.91159	0.91292	0.91422	0.91547	0.91666	0.91778	0.91883	0.91979	0.92065	0.9214	0.92204	0.92254	0.92291	0.92312	0.92318	0.92307	0.92277	0.92229	0.92161	0.92072
	1.73796	0.88919	0.88923	0.88937	0.88957	0.88987	0.89023	0.89069	0.89121	0.89181	0.89249	0.89325	0.89407	0.89495	0.89591	0.89691	0.89799	0.89911	0.90028	0.90149	0.90275	0.90403	0.90535	0.90668	0.90804	0.9094	0.91076	0.91212	0.91347	0.91479	0.91609	0.91735	0.91856	0.91972	0.92082	0.92183	0.92277	0.92361	0.92434	0.92496	0.92546	0.92583	0.92604	0.92611	0.92601	0.92574	0.92528	0.92464	0.92379
	1.74181	0.89317	0.89321	0.89333	0.89353	0.89382	0.89418	0.89461	0.89513	0.89572	0.89638	0.89711	0.89791	0.89877	0.89969	0.90068	0.90171	0.90281	0.90394	0.90512	0.90633	0.90759	0.90886	0.91016	0.91147	0.91279	0.91411	0.91543	0.91674	0.91802	0.91928	0.9205	0.92168	0.9228	0.92386	0.92485	0.92576	0.92657	0.92729	0.92789	0.92838	0.92874	0.92895	0.92902	0.92893	0.92867	0.92824	0.92762	0.92681
	1.74566	0.89717	0.89721	0.89733	0.89753	0.89781	0.89815	0.89857	0.89907	0.89965	0.90029	0.90099	0.90177	0.90261	0.90351	0.90446	0.90547	0.90653	0.90763	0.90877	0.90995	0.91116	0.91239	0.91365	0.91492	0.9162	0.91748	0.91876	0.92002	0.92126	0.92248	0.92366	0.9248	0.92588	0.92691	0.92786	0.92874	0.92953	0.93022	0.93081	0.93128	0.93162	0.93184	0.9319	0.93182	0.93157	0.93116	0.93056	0.92978
	1.74952	0.90119	0.90123	0.90133	0.90153	0.90179	0.90213	0.90255	0.90303	0.90359	0.90421	0.90489	0.90565	0.90645	0.90733	0.90825	0.90923	0.91025	0.91132	0.91243	0.91357	0.91474	0.91594	0.91715	0.91838	0.91962	0.92086	0.92209	0.92331	0.92451	0.92568	0.92682	0.92792	0.92897	0.92996	0.93088	0.93172	0.93248	0.93314	0.93371	0.93416	0.93449	0.93469	0.93475	0.93466	0.93442	0.93402	0.93345	0.9327
	1.75337	0.90519	0.90523	0.90535	0.90553	0.90579	0.90611	0.90652	0.90699	0.90753	0.90813	0.90879	0.90953	0.91031	0.91115	0.91205	0.91299	0.91399	0.91502	0.91609	0.91719	0.91833	0.91948	0.92065	0.92184	0.92304	0.92423	0.92542	0.9266	0.92775	0.92888	0.92998	0.93103	0.93204	0.93299	0.93387	0.93468	0.93541	0.93604	0.93658	0.93701	0.93732	0.9375	0.93756	0.93747	0.93723	0.93684	0.93627	0.93554
	1.75723	0.90921	0.90925	0.90935	0.90953	0.90978	0.91009	0.91049	0.91094	0.91146	0.91205	0.91269	0.91339	0.91415	0.91497	0.91584	0.91675	0.91771	0.91871	0.91974	0.92081	0.9219	0.92302	0.92415	0.92529	0.92644	0.92759	0.92874	0.92987	0.93098	0.93207	0.93312	0.93413	0.9351	0.936	0.93684	0.93762	0.93831	0.93891	0.93942	0.93982	0.94011	0.94028	0.94032	0.94022	0.93998	0.93959	0.93903	0.93832
	1.76108	0.91319	0.91323	0.91333	0.91351	0.91375	0.91407	0.91443	0.91487	0.91538	0.91595	0.91657	0.91725	0.91799	0.91877	0.91961	0.92049	0.92142	0.92238	0.92338	0.92441	0.92546	0.92654	0.92763	0.92873	0.92983	0.93094	0.93204	0.93313	0.93419	0.93523	0.93624	0.9372	0.93812	0.93899	0.93979	0.94052	0.94118	0.94174	0.94222	0.94259	0.94286	0.943	0.94303	0.94292	0.94267	0.94227	0.94172	0.94101
	1.76493	0.91717	0.91721	0.91731	0.91747	0.91771	0.91801	0.91837	0.91879	0.91928	0.91983	0.92043	0.92109	0.92179	0.92255	0.92337	0.92421	0.92511	0.92603	0.927	0.92799	0.929	0.93003	0.93108	0.93214	0.9332	0.93426	0.93531	0.93635	0.93737	0.93837	0.93933	0.94025	0.94112	0.94194	0.9427	0.94339	0.944	0.94453	0.94497	0.94532	0.94555	0.94567	0.94567	0.94555	0.94529	0.94488	0.94433	0.94363
	1.76879	0.92111	0.92113	0.92123	0.9214	0.92163	0.92191	0.92227	0.92267	0.92315	0.92367	0.92425	0.92489	0.92557	0.92631	0.92709	0.92791	0.92876	0.92965	0.93058	0.93153	0.93251	0.9335	0.9345	0.93552	0.93653	0.93755	0.93855	0.93955	0.94052	0.94146	0.94238	0.94325	0.94408	0.94485	0.94556	0.94621	0.94678	0.94727	0.94768	0.94798	0.94819	0.94828	0.94826	0.94811	0.94783	0.94742	0.94686	0.94616
	1.77264	0.92501	0.92503	0.92513	0.92529	0.92551	0.92579	0.92612	0.92651	0.92697	0.92747	0.92803	0.92865	0.92931	0.93001	0.93077	0.93155	0.93238	0.93324	0.93413	0.93504	0.93597	0.93692	0.93789	0.93885	0.93983	0.94079	0.94175	0.9427	0.94362	0.94452	0.94538	0.94621	0.94699	0.94771	0.94838	0.94898	0.94951	0.94996	0.95032	0.95059	0.95076	0.95082	0.95077	0.9506	0.9503	0.94987	0.94931	0.94859
	1.77649	0.92885	0.92889	0.92897	0.92913	0.92933	0.92961	0.92993	0.93031	0.93075	0.93123	0.93177	0.93237	0.933	0.93368	0.93439	0.93515	0.93595	0.93677	0.93762	0.9385	0.93939	0.9403	0.94122	0.94215	0.94307	0.94399	0.9449	0.9458	0.94668	0.94752	0.94834	0.94911	0.94984	0.95052	0.95114	0.9517	0.95218	0.95258	0.95291	0.95313	0.95327	0.95329	0.95321	0.95301	0.95269	0.95224	0.95166	0.95094
	1.78035	0.93265	0.93267	0.93277	0.93291	0.93311	0.93337	0.93368	0.93405	0.93447	0.93494	0.93546	0.93603	0.93663	0.93729	0.93797	0.9387	0.93946	0.94025	0.94107	0.9419	0.94276	0.94362	0.9445	0.94538	0.94626	0.94714	0.948	0.94885	0.94967	0.95047	0.95124	0.95196	0.95264	0.95327	0.95384	0.95435	0.95478	0.95514	0.95542	0.95561	0.9557	0.95569	0.95557	0.95534	0.95499	0.95452	0.95392	0.95318
	1.7842	0.93637	0.93641	0.93649	0.93663	0.93683	0.93707	0.93737	0.93773	0.93813	0.93858	0.93908	0.93962	0.94021	0.94083	0.94149	0.94219	0.94291	0.94367	0.94445	0.94525	0.94606	0.94689	0.94772	0.94856	0.94939	0.95022	0.95104	0.95184	0.95261	0.95336	0.95407	0.95475	0.95538	0.95596	0.95648	0.95693	0.95732	0.95763	0.95786	0.95801	0.95806	0.95801	0.95785	0.95759	0.95721	0.95671	0.95608	0.95533
	1.78805	0.94003	0.94007	0.94015	0.94028	0.94047	0.94071	0.94099	0.94133	0.94172	0.94215	0.94263	0.94315	0.94371	0.94431	0.94494	0.94561	0.9463	0.94702	0.94776	0.94853	0.9493	0.95008	0.95087	0.95167	0.95246	0.95324	0.95401	0.95476	0.95548	0.95618	0.95684	0.95747	0.95804	0.95857	0.95904	0.95945	0.95978	0.96005	0.96023	0.96033	0.96033	0.96024	0.96005	0.95975	0.95933	0.9588	0.95815	0.95737
	1.79191	0.94363	0.94365	0.94373	0.94385	0.94403	0.94427	0.94454	0.94487	0.94523	0.94565	0.94611	0.94661	0.94714	0.94771	0.94832	0.94895	0.94961	0.9503	0.95101	0.95173	0.95247	0.95321	0.95396	0.95471	0.95545	0.95618	0.9569	0.9576	0.95828	0.95893	0.95954	0.96011	0.96064	0.96111	0.96153	0.96188	0.96217	0.96238	0.96251	0.96256	0.96252	0.96239	0.96215	0.96181	0.96136	0.96079	0.96011	0.95931
	1.79576	0.94713	0.94715	0.94723	0.94735	0.94753	0.94774	0.94801	0.94832	0.94867	0.94907	0.94951	0.94998	0.95049	0.95104	0.95161	0.95222	0.95285	0.9535	0.95417	0.95486	0.95555	0.95625	0.95696	0.95767	0.95836	0.95905	0.95972	0.96037	0.961	0.9616	0.96216	0.96268	0.96315	0.96357	0.96394	0.96424	0.96447	0.96463	0.96472	0.96472	0.96463	0.96445	0.96417	0.96378	0.96329	0.96269	0.96197	0.96114
	1.79961	0.95055	0.95057	0.95064	0.95076	0.95093	0.95113	0.95139	0.95169	0.95202	0.9524	0.95282	0.95327	0.95376	0.95428	0.95483	0.9554	0.956	0.95662	0.95725	0.9579	0.95856	0.95922	0.95988	0.96054	0.9612	0.96184	0.96246	0.96306	0.96364	0.96419	0.96469	0.96516	0.96558	0.96595	0.96626	0.96651	0.96669	0.9668	0.96683	0.96678	0.96664	0.96641	0.96609	0.96566	0.96513	0.96448	0.96373	0.96286
	1.80347	0.95387	0.95389	0.95396	0.95407	0.95423	0.95443	0.95467	0.95496	0.95528	0.95564	0.95604	0.95647	0.95693	0.95743	0.95795	0.95849	0.95906	0.95965	0.96025	0.96086	0.96147	0.9621	0.96272	0.96334	0.96394	0.96454	0.96512	0.96567	0.9662	0.96669	0.96715	0.96756	0.96793	0.96824	0.9685	0.9687	0.96882	0.96888	0.96886	0.96875	0.96857	0.96829	0.96791	0.96743	0.96686	0.96617	0.96538	0.96447
	1.80732	0.9571	0.95712	0.95719	0.95729	0.95745	0.95763	0.95787	0.95813	0.95845	0.95879	0.95917	0.95957	0.96002	0.96049	0.96098	0.96149	0.96203	0.96258	0.96315	0.96372	0.9643	0.96488	0.96546	0.96604	0.9666	0.96715	0.96768	0.96819	0.96866	0.96911	0.96951	0.96987	0.97019	0.97045	0.97065	0.97079	0.97087	0.97087	0.97079	0.97064	0.97039	0.97006	0.96964	0.96911	0.96849	0.96777	0.96693	0.96598
	1.81118	0.96023	0.96025	0.96031	0.96041	0.96055	0.96074	0.96096	0.96121	0.96151	0.96183	0.96219	0.96258	0.963	0.96345	0.96391	0.9644	0.9649	0.96542	0.96595	0.96649	0.96703	0.96758	0.96812	0.96865	0.96917	0.96967	0.97015	0.97061	0.97104	0.97143	0.97178	0.97209	0.97235	0.97256	0.97271	0.9728	0.97282	0.97276	0.97263	0.97242	0.97213	0.97175	0.97127	0.97069	0.97003	0.96925	0.96837	0.96738
	1.81503	0.96325	0.96327	0.96333	0.96343	0.96357	0.96374	0.96395	0.96419	0.96447	0.96478	0.96512	0.96549	0.96588	0.9663	0.96674	0.9672	0.96768	0.96816	0.96866	0.96916	0.96967	0.97017	0.97067	0.97116	0.97164	0.97209	0.97253	0.97294	0.97332	0.97366	0.97396	0.97422	0.97443	0.97458	0.97468	0.97471	0.97467	0.97457	0.97438	0.97412	0.97377	0.97333	0.9728	0.97218	0.97145	0.97063	0.96971	0.96867
	1.81888	0.96617	0.96619	0.96625	0.96634	0.96647	0.96663	0.96683	0.96706	0.96733	0.96762	0.96794	0.96829	0.96866	0.96906	0.96947	0.9699	0.97035	0.9708	0.97127	0.97173	0.9722	0.97267	0.97313	0.97357	0.97401	0.97442	0.97481	0.97517	0.9755	0.9758	0.97605	0.97625	0.97641	0.97651	0.97655	0.97653	0.97643	0.97627	0.97603	0.97571	0.97531	0.97482	0.97423	0.97356	0.97279	0.97191	0.97093	0.96985
	1.82274	0.96898	0.969	0.96905	0.96914	0.96926	0.96941	0.96961	0.96982	0.97007	0.97035	0.97065	0.97098	0.97133	0.97171	0.97209	0.9725	0.97291	0.97334	0.97377	0.9742	0.97464	0.97506	0.97548	0.97589	0.97628	0.97665	0.97699	0.97731	0.97759	0.97783	0.97803	0.97819	0.97829	0.97834	0.97833	0.97825	0.9781	0.97788	0.97759	0.97721	0.97675	0.97621	0.97557	0.97484	0.97401	0.97309	0.97207	0.97093
	1.82659	0.97168	0.97169	0.97175	0.97183	0.97195	0.97209	0.97227	0.97247	0.97271	0.97297	0.97326	0.97357	0.9739	0.97425	0.97461	0.97499	0.97537	0.97577	0.97617	0.97657	0.97696	0.97735	0.97773	0.9781	0.97845	0.97878	0.97907	0.97934	0.97958	0.97977	0.97992	0.98003	0.98008	0.98007	0.98001	0.97987	0.97967	0.9794	0.97905	0.97862	0.9781	0.9775	0.97681	0.97602	0.97514	0.97417	0.97309	0.97191
	1.83044	0.97426	0.97428	0.97433	0.97441	0.97451	0.97465	0.97482	0.97501	0.97524	0.97548	0.97575	0.97604	0.97635	0.97667	0.97701	0.97737	0.97773	0.97809	0.97846	0.97883	0.97919	0.97954	0.97988	0.98021	0.98052	0.9808	0.98106	0.98128	0.98147	0.98161	0.98172	0.98177	0.98177	0.98171	0.98159	0.9814	0.98115	0.98082	0.98041	0.97993	0.97935	0.97869	0.97795	0.97711	0.97617	0.97514	0.97401	0.97279
	1.8343	0.97673	0.97675	0.97679	0.97687	0.97697	0.9771	0.97726	0.97744	0.97765	0.97788	0.97813	0.97841	0.97869	0.979	0.97931	0.97964	0.97997	0.98031	0.98064	0.98098	0.98131	0.98162	0.98193	0.98222	0.98248	0.98272	0.98294	0.98312	0.98326	0.98336	0.98341	0.98341	0.98336	0.98325	0.98308	0.98284	0.98253	0.98214	0.98168	0.98114	0.98051	0.9798	0.97899	0.9781	0.97711	0.97602	0.97484	0.97355
	1.83815	0.97909	0.97911	0.97915	0.97922	0.97932	0.97944	0.97959	0.97976	0.97995	0.98017	0.98041	0.98066	0.98093	0.98121	0.9815	0.9818	0.98211	0.98241	0.98272	0.98302	0.98332	0.9836	0.98387	0.98412	0.98435	0.98455	0.98472	0.98485	0.98495	0.985	0.985	0.98496	0.98485	0.98469	0.98447	0.98417	0.98381	0.98337	0.98285	0.98226	0.98157	0.98081	0.97995	0.97899	0.97795	0.97681	0.97557	0.97423
	1.842	0.98134	0.98135	0.98139	0.98146	0.98155	0.98166	0.9818	0.98196	0.98214	0.98235	0.98257	0.9828	0.98305	0.98331	0.98358	0.98385	0.98413	0.98441	0.98469	0.98496	0.98523	0.98547	0.98571	0.98592	0.98611	0.98627	0.98639	0.98649	0.98654	0.98654	0.9865	0.98641	0.98625	0.98604	0.98577	0.98542	0.985	0.98451	0.98394	0.98329	0.98255	0.98172	0.98081	0.9798	0.97869	0.9775	0.97621	0.97481
	1.84586	0.98347	0.98348	0.98352	0.98358	0.98367	0.98377	0.9839	0.98405	0.98422	0.98441	0.98461	0.98483	0.98506	0.9853	0.98555	0.9858	0.98605	0.98631	0.98656	0.9868	0.98703	0.98724	0.98744	0.98762	0.98777	0.98789	0.98797	0.98802	0.98803	0.98799	0.9879	0.98776	0.98756	0.9873	0.98697	0.98657	0.9861	0.98556	0.98493	0.98422	0.98343	0.98255	0.98157	0.98051	0.97935	0.9781	0.97675	0.97531
	1.84971	0.98549	0.9855	0.98553	0.98559	0.98567	0.98577	0.98589	0.98603	0.98619	0.98636	0.98655	0.98675	0.98697	0.98718	0.98741	0.98764	0.98787	0.98809	0.98831	0.98853	0.98873	0.98891	0.98907	0.98921	0.98933	0.98941	0.98945	0.98946	0.98943	0.98934	0.98921	0.98902	0.98877	0.98846	0.98808	0.98763	0.98711	0.98651	0.98583	0.98507	0.98422	0.98329	0.98226	0.98114	0.97993	0.97861	0.97721	0.97571
	1.85356	0.9874	0.98741	0.98744	0.98749	0.98757	0.98766	0.98777	0.9879	0.98805	0.98821	0.98838	0.98857	0.98876	0.98896	0.98917	0.98937	0.98958	0.98978	0.98997	0.99015	0.99032	0.99047	0.9906	0.99071	0.99079	0.99083	0.99084	0.9908	0.99073	0.9906	0.99042	0.99019	0.98989	0.98953	0.98911	0.98861	0.98803	0.98738	0.98665	0.98583	0.98493	0.98394	0.98285	0.98168	0.98041	0.97905	0.97759	0.97603
	1.85742	0.98919	0.98921	0.98923	0.98929	0.98935	0.98944	0.98954	0.98966	0.9898	0.98995	0.99011	0.99027	0.99045	0.99063	0.99081	0.991	0.99118	0.99136	0.99152	0.99168	0.99182	0.99194	0.99203	0.99211	0.99215	0.99216	0.99213	0.99205	0.99193	0.99177	0.99154	0.99126	0.99092	0.99052	0.99004	0.98949	0.98887	0.98817	0.98738	0.98651	0.98555	0.98451	0.98337	0.98214	0.98082	0.9794	0.97789	0.97627
	1.86127	0.99089	0.9909	0.99092	0.99097	0.99103	0.99111	0.99121	0.99132	0.99144	0.99158	0.99172	0.99187	0.99203	0.9922	0.99236	0.99253	0.99268	0.99283	0.99298	0.9931	0.99321	0.9933	0.99337	0.99341	0.99342	0.99339	0.99332	0.99321	0.99305	0.99284	0.99258	0.99225	0.99187	0.99141	0.99089	0.99029	0.98962	0.98887	0.98803	0.98711	0.9861	0.985	0.98381	0.98253	0.98115	0.97967	0.9781	0.97643
	1.86513	0.99247	0.99248	0.99251	0.99255	0.99261	0.99268	0.99277	0.99287	0.99298	0.99311	0.99324	0.99337	0.99352	0.99366	0.99381	0.99395	0.99409	0.99421	0.99433	0.99443	0.99452	0.99458	0.99461	0.99462	0.99459	0.99453	0.99443	0.99428	0.99408	0.99383	0.99352	0.99316	0.99273	0.99223	0.99166	0.99102	0.99029	0.98949	0.98861	0.98763	0.98657	0.98542	0.98417	0.98283	0.9814	0.97987	0.97825	0.97653
	1.86898	0.99396	0.99397	0.99399	0.99403	0.99408	0.99415	0.99423	0.99432	0.99442	0.99453	0.99465	0.99478	0.9949	0.99503	0.99516	0.99528	0.99539	0.9955	0.99559	0.99567	0.99572	0.99576	0.99576	0.99574	0.99568	0.99558	0.99544	0.99526	0.99502	0.99473	0.99439	0.99398	0.99351	0.99297	0.99235	0.99166	0.99089	0.99004	0.98911	0.98808	0.98697	0.98577	0.98447	0.98307	0.98159	0.98001	0.97833	0.97655
	1.87283	0.99534	0.99535	0.99537	0.99541	0.99545	0.99551	0.99559	0.99567	0.99576	0.99586	0.99597	0.99608	0.99619	0.9963	0.99641	0.99651	0.99661	0.99669	0.99676	0.99681	0.99684	0.99685	0.99682	0.99677	0.99668	0.99655	0.99638	0.99615	0.99588	0.99556	0.99517	0.99472	0.99421	0.99362	0.99297	0.99223	0.99141	0.99052	0.98953	0.98846	0.9873	0.98604	0.98469	0.98325	0.98171	0.98007	0.97834	0.97651
	1.87669	0.99663	0.99664	0.99666	0.99669	0.99673	0.99679	0.99685	0.99693	0.99701	0.9971	0.99719	0.99729	0.99739	0.99748	0.99757	0.99766	0.99773	0.99779	0.99784	0.99787	0.99787	0.99785	0.9978	0.99772	0.99759	0.99743	0.99723	0.99697	0.99667	0.9963	0.99588	0.99539	0.99483	0.99421	0.99351	0.99273	0.99187	0.99092	0.98989	0.98877	0.98756	0.98625	0.98485	0.98336	0.98177	0.98008	0.97829	0.97641
	1.88054	0.99783	0.99783	0.99785	0.99788	0.99792	0.99797	0.99803	0.99809	0.99817	0.99825	0.99833	0.99841	0.99849	0.99857	0.99865	0.99871	0.99877	0.99881	0.99883	0.99884	0.99882	0.99877	0.99869	0.99858	0.99843	0.99824	0.998	0.99771	0.99737	0.99697	0.99651	0.99599	0.99539	0.99472	0.99398	0.99316	0.99225	0.99127	0.99019	0.98902	0.98776	0.98641	0.98496	0.98341	0.98177	0.98003	0.97819	0.97625
	1.88439	0.99893	0.99894	0.99895	0.99898	0.99901	0.99906	0.99911	0.99917	0.99923	0.9993	0.99937	0.99944	0.99951	0.99958	0.99964	0.99968	0.99972	0.99974	0.99975	0.99973	0.99968	0.99961	0.99951	0.99937	0.99919	0.99897	0.9987	0.99838	0.998	0.99757	0.99707	0.99651	0.99588	0.99517	0.99439	0.99353	0.99258	0.99155	0.99042	0.98921	0.9879	0.9865	0.98501	0.98341	0.98171	0.97993	0.97803	0.97605
	1.88825	0.99995	0.99995	0.99997	0.99999	1.00003	1.00006	1.00011	1.00016	1.00022	1.00028	1.00034	1.00039	1.00045	1.0005	1.00054	1.00057	1.00059	1.0006	1.00058	1.00054	1.00047	1.00038	1.00025	1.00008	0.99988	0.99963	0.99933	0.99898	0.99857	0.9981	0.99757	0.99697	0.9963	0.99556	0.99473	0.99383	0.99284	0.99177	0.9906	0.98934	0.98799	0.98655	0.985	0.98335	0.98161	0.97977	0.97783	0.97579
	1.8921	1.00089	1.00089	1.00091	1.00093	1.00095	1.00099	1.00103	1.00107	1.00112	1.00117	1.00122	1.00127	1.00131	1.00135	1.00137	1.00139	1.00139	1.00137	1.00134	1.00128	1.00119	1.00107	1.00092	1.00073	1.00049	1.00022	0.99989	0.99951	0.99907	0.99857	0.998	0.99737	0.99667	0.99588	0.99502	0.99408	0.99305	0.99193	0.99073	0.98943	0.98803	0.98653	0.98495	0.98325	0.98147	0.97958	0.97759	0.97551
	1.89595	1.00175	1.00175	1.00176	1.00178	1.00181	1.00183	1.00187	1.00191	1.00195	1.00199	1.00203	1.00206	1.00209	1.00212	1.00213	1.00213	1.00211	1.00208	1.00203	1.00195	1.00184	1.0017	1.00152	1.00131	1.00105	1.00074	1.00039	0.99998	0.99951	0.99898	0.99838	0.99771	0.99697	0.99615	0.99526	0.99428	0.99321	0.99205	0.99081	0.98946	0.98802	0.98649	0.98485	0.98311	0.98128	0.97935	0.97731	0.97517
	1.89981	1.00253	1.00254	1.00255	1.00256	1.00258	1.00261	1.00264	1.00267	1.0027	1.00273	1.00276	1.00279	1.00281	1.00282	1.00282	1.0028	1.00277	1.00272	1.00265	1.00255	1.00242	1.00226	1.00206	1.00182	1.00154	1.00121	1.00082	1.00039	0.99989	0.99933	0.9987	0.998	0.99723	0.99637	0.99544	0.99443	0.99332	0.99213	0.99084	0.98945	0.98797	0.98639	0.98471	0.98293	0.98105	0.97907	0.97699	0.97481
	1.90366	1.00325	1.00325	1.00326	1.00327	1.00329	1.00331	1.00333	1.00336	1.00339	1.00341	1.00343	1.00344	1.00345	1.00345	1.00344	1.00341	1.00336	1.00329	1.0032	1.00309	1.00294	1.00276	1.00254	1.00227	1.00197	1.00161	1.00121	1.00074	1.00022	0.99963	0.99897	0.99824	0.99743	0.99655	0.99558	0.99453	0.99339	0.99215	0.99083	0.98941	0.98789	0.98627	0.98455	0.98273	0.9808	0.97877	0.97665	0.97442
	1.90751	1.0039	1.0039	1.00391	1.00392	1.00393	1.00395	1.00397	1.00399	1.00401	1.00402	1.00403	1.00404	1.00403	1.00402	1.00399	1.00395	1.00389	1.00381	1.0037	1.00357	1.0034	1.0032	1.00296	1.00268	1.00235	1.00197	1.00154	1.00105	1.00049	0.99988	0.99919	0.99843	0.99759	0.99668	0.99568	0.99459	0.99342	0.99215	0.99079	0.98933	0.98777	0.98611	0.98435	0.98249	0.98052	0.97845	0.97628	0.97401
	1.91137	1.00449	1.00449	1.00449	1.0045	1.00451	1.00453	1.00454	1.00455	1.00456	1.00457	1.00457	1.00457	1.00456	1.00453	1.00449	1.00444	1.00437	1.00427	1.00415	1.00399	1.00381	1.00359	1.00333	1.00303	1.00268	1.00227	1.00182	1.00131	1.00073	1.00008	0.99937	0.99858	0.99771	0.99677	0.99574	0.99462	0.99341	0.99211	0.99071	0.98921	0.98761	0.98592	0.98412	0.98221	0.98021	0.9781	0.97589	0.97357
	1.91522	1.00502	1.00502	1.00502	1.00503	1.00504	1.00505	1.00505	1.00506	1.00507	1.00507	1.00506	1.00505	1.00503	1.00499	1.00494	1.00487	1.00479	1.00467	1.00454	1.00437	1.00417	1.00393	1.00365	1.00333	1.00296	1.00254	1.00206	1.00152	1.00092	1.00025	0.99951	0.99869	0.9978	0.99682	0.99576	0.99461	0.99337	0.99203	0.9906	0.98907	0.98744	0.98571	0.98387	0.98193	0.97989	0.97773	0.97549	0.97313
	1.91908	1.00549	1.00549	1.00549	1.0055	1.00551	1.00551	1.00551	1.00552	1.00551	1.00551	1.0055	1.00548	1.00544	1.0054	1.00534	1.00526	1.00516	1.00503	1.00488	1.0047	1.00448	1.00423	1.00393	1.00359	1.0032	1.00276	1.00226	1.0017	1.00107	1.00038	0.99961	0.99877	0.99785	0.99685	0.99576	0.99458	0.99331	0.99194	0.99047	0.98891	0.98724	0.98547	0.9836	0.98163	0.97954	0.97735	0.97507	0.97267
	1.92293	1.00592	1.00592	1.00592	1.00592	1.00592	1.00593	1.00593	1.00592	1.00592	1.0059	1.00588	1.00585	1.00581	1.00576	1.00569	1.0056	1.00549	1.00535	1.00518	1.00499	1.00475	1.00448	1.00417	1.00381	1.0034	1.00294	1.00242	1.00184	1.00119	1.00047	0.99968	0.99882	0.99787	0.99684	0.99572	0.99451	0.99321	0.99182	0.99032	0.98873	0.98703	0.98523	0.98332	0.98131	0.97919	0.97697	0.97463	0.97221
	1.92678	1.00629	1.00629	1.00629	1.00629	1.00629	1.00629	1.00629	1.00628	1.00627	1.00625	1.00623	1.00619	1.00614	1.00608	1.00599	1.00589	1.00577	1.00562	1.00544	1.00523	1.00499	1.0047	1.00437	1.00399	1.00357	1.00309	1.00255	1.00195	1.00128	1.00054	0.99973	0.99884	0.99787	0.99681	0.99567	0.99443	0.9931	0.99168	0.99015	0.98853	0.98679	0.98496	0.98303	0.98098	0.97883	0.97657	0.97421	0.97173
	1.93064	1.00663	1.00663	1.00663	1.00663	1.00662	1.00662	1.00661	1.0066	1.00658	1.00656	1.00653	1.00648	1.00643	1.00635	1.00626	1.00615	1.00602	1.00586	1.00567	1.00544	1.00518	1.00488	1.00454	1.00415	1.0037	1.0032	1.00265	1.00203	1.00134	1.00058	0.99975	0.99883	0.99784	0.99676	0.99559	0.99433	0.99297	0.99152	0.98997	0.98831	0.98655	0.98469	0.98272	0.98065	0.97846	0.97617	0.97377	0.97127
	1.93449	1.00692	1.00692	1.00692	1.00692	1.00691	1.00691	1.0069	1.00688	1.00686	1.00683	1.00679	1.00674	1.00667	1.00659	1.00649	1.00637	1.00623	1.00606	1.00586	1.00562	1.00535	1.00503	1.00467	1.00427	1.00381	1.00329	1.00272	1.00208	1.00137	1.0006	0.99974	0.99881	0.99779	0.99669	0.9955	0.99421	0.99283	0.99135	0.98977	0.98809	0.98631	0.98441	0.98241	0.98031	0.97809	0.97577	0.97334	0.97081
	1.93834	1.00718	1.00718	1.00718	1.00717	1.00717	1.00716	1.00714	1.00713	1.0071	1.00706	1.00702	1.00696	1.00689	1.0068	1.00669	1.00657	1.00641	1.00623	1.00602	1.00577	1.00549	1.00516	1.00479	1.00437	1.00389	1.00336	1.00277	1.00211	1.00139	1.00059	0.99972	0.99877	0.99773	0.99661	0.99539	0.99409	0.99268	0.99118	0.98957	0.98787	0.98605	0.98413	0.98211	0.97997	0.97773	0.97537	0.97291	0.97035
	1.9422	1.00741	1.00741	1.00741	1.0074	1.00739	1.00738	1.00736	1.00734	1.00731	1.00727	1.00722	1.00715	1.00708	1.00698	1.00687	1.00673	1.00657	1.00637	1.00615	1.00589	1.0056	1.00526	1.00487	1.00444	1.00395	1.00341	1.0028	1.00213	1.00139	1.00057	0.99969	0.99871	0.99766	0.99651	0.99528	0.99395	0.99253	0.991	0.98937	0.98764	0.9858	0.98385	0.9818	0.97964	0.97737	0.97499	0.97249	0.9699
	1.94605	1.00761	1.0076	1.0076	1.00759	1.00758	1.00757	1.00755	1.00752	1.00749	1.00744	1.00739	1.00732	1.00723	1.00713	1.00701	1.00687	1.00669	1.00649	1.00626	1.00599	1.00569	1.00534	1.00494	1.00449	1.00399	1.00344	1.00281	1.00213	1.00137	1.00054	0.99963	0.99865	0.99757	0.99641	0.99516	0.99381	0.99236	0.99081	0.98917	0.98741	0.98555	0.98358	0.9815	0.97931	0.97701	0.97461	0.97209	0.96947
	1.9499	1.00777	1.00777	1.00777	1.00776	1.00775	1.00773	1.00771	1.00768	1.00764	1.00759	1.00753	1.00746	1.00737	1.00726	1.00713	1.00698	1.0068	1.00659	1.00635	1.00608	1.00576	1.0054	1.00499	1.00453	1.00402	1.00345	1.00282	1.00212	1.00135	1.0005	0.99958	0.99857	0.99748	0.9963	0.99503	0.99366	0.9922	0.99063	0.98896	0.98719	0.9853	0.98331	0.98121	0.979	0.97667	0.97425	0.97171	0.96905
	1.95376	1.00792	1.00792	1.00791	1.0079	1.00789	1.00787	1.00785	1.00781	1.00777	1.00772	1.00766	1.00758	1.00748	1.00737	1.00723	1.00708	1.00689	1.00667	1.00643	1.00614	1.00581	1.00544	1.00503	1.00456	1.00403	1.00345	1.00281	1.00209	1.00131	1.00045	0.99951	0.99849	0.99739	0.99619	0.9949	0.99352	0.99203	0.99045	0.98876	0.98697	0.98506	0.98305	0.98093	0.97869	0.97635	0.97389	0.97133	0.96866
	1.95761	1.00805	1.00804	1.00804	1.00803	1.00801	1.00799	1.00796	1.00793	1.00788	1.00783	1.00776	1.00768	1.00758	1.00746	1.00732	1.00715	1.00696	1.00674	1.00648	1.00619	1.00585	1.00548	1.00505	1.00457	1.00404	1.00344	1.00279	1.00206	1.00127	1.00039	0.99945	0.99841	0.99729	0.99608	0.99477	0.99337	0.99187	0.99027	0.98857	0.98675	0.98483	0.9828	0.98066	0.97841	0.97604	0.97357	0.97098	0.96829
	1.96146	1.00815	1.00815	1.00814	1.00813	1.00811	1.00809	1.00806	1.00802	1.00798	1.00792	1.00785	1.00776	1.00765	1.00753	1.00739	1.00722	1.00702	1.00679	1.00653	1.00623	1.00588	1.0055	1.00506	1.00457	1.00403	1.00343	1.00276	1.00203	1.00122	1.00034	0.99937	0.99833	0.99719	0.99597	0.99465	0.99324	0.99172	0.99011	0.98838	0.98655	0.98461	0.98257	0.98041	0.97813	0.97575	0.97326	0.97065	0.96794
	1.96532	1.00824	1.00823	1.00823	1.00822	1.0082	1.00817	1.00814	1.0081	1.00805	1.00799	1.00792	1.00783	1.00772	1.00759	1.00744	1.00727	1.00706	1.00683	1.00656	1.00625	1.0059	1.00551	1.00507	1.00457	1.00402	1.00341	1.00273	1.00199	1.00117	1.00028	0.9993	0.99825	0.9971	0.99587	0.99453	0.99311	0.99158	0.98995	0.98821	0.98637	0.98441	0.98235	0.98017	0.97788	0.97548	0.97297	0.97035	0.96761
	1.96917	1.00831	1.00831	1.0083	1.00829	1.00827	1.00825	1.00821	1.00817	1.00812	1.00805	1.00798	1.00788	1.00777	1.00764	1.00749	1.00731	1.0071	1.00686	1.00658	1.00627	1.00592	1.00551	1.00507	1.00456	1.00401	1.00339	1.0027	1.00195	1.00112	1.00022	0.99923	0.99817	0.99701	0.99577	0.99442	0.99298	0.99144	0.9898	0.98805	0.98619	0.98422	0.98215	0.97995	0.97765	0.97523	0.97271	0.97007	0.96733
	1.97303	1.00837	1.00837	1.00836	1.00835	1.00833	1.0083	1.00827	1.00822	1.00817	1.0081	1.00802	1.00793	1.00781	1.00768	1.00752	1.00734	1.00713	1.00688	1.0066	1.00628	1.00592	1.00552	1.00506	1.00455	1.00399	1.00336	1.00267	1.00191	1.00107	1.00016	0.99917	0.99809	0.99693	0.99567	0.99432	0.99287	0.99132	0.98966	0.9879	0.98603	0.98405	0.98196	0.97976	0.97745	0.97501	0.97247	0.96983	0.96706
	1.97688	1.00842	1.00842	1.00841	1.0084	1.00837	1.00835	1.00831	1.00827	1.00821	1.00814	1.00806	1.00796	1.00785	1.00771	1.00755	1.00736	1.00714	1.0069	1.00661	1.00629	1.00593	1.00551	1.00505	1.00454	1.00397	1.00333	1.00264	1.00187	1.00103	1.00011	0.99911	0.99803	0.99685	0.99559	0.99423	0.99277	0.99121	0.98954	0.98777	0.98589	0.9839	0.9818	0.97959	0.97726	0.97482	0.97227	0.96961	0.96683
	1.98073	1.00846	1.00846	1.00845	1.00843	1.00841	1.00839	1.00835	1.0083	1.00825	1.00817	1.00809	1.00799	1.00787	1.00773	1.00757	1.00738	1.00716	1.00691	1.00662	1.00629	1.00593	1.00551	1.00505	1.00453	1.00395	1.00331	1.00261	1.00183	1.00099	1.00006	0.99906	0.99797	0.99679	0.99551	0.99415	0.99268	0.99111	0.98944	0.98766	0.98577	0.98377	0.98166	0.97944	0.9771	0.97465	0.97209	0.96941	0.96663
	1.98459	1.00849	1.00849	1.00848	1.00847	1.00844	1.00841	1.00837	1.00833	1.00827	1.0082	1.00811	1.00801	1.00789	1.00775	1.00758	1.00739	1.00717	1.00691	1.00662	1.00629	1.00592	1.00551	1.00504	1.00451	1.00393	1.00329	1.00258	1.00181	1.00095	1.00003	0.99901	0.99792	0.99673	0.99545	0.99408	0.99261	0.99103	0.98935	0.98757	0.98567	0.98367	0.98155	0.97931	0.97697	0.97451	0.97195	0.96926	0.96647
	1.98844	1.00851	1.00851	1.0085	1.00849	1.00847	1.00843	1.0084	1.00835	1.00829	1.00822	1.00813	1.00803	1.0079	1.00776	1.00759	1.0074	1.00717	1.00692	1.00663	1.00629	1.00592	1.0055	1.00503	1.0045	1.00392	1.00327	1.00256	1.00178	1.00093	0.99999	0.99898	0.99788	0.99669	0.99541	0.99403	0.99255	0.99097	0.98929	0.98749	0.98559	0.98358	0.98146	0.97922	0.97687	0.97441	0.97183	0.96914	0.96634
	1.99229	1.00853	1.00853	1.00852	1.0085	1.00848	1.00845	1.00841	1.00836	1.0083	1.00823	1.00814	1.00804	1.00791	1.00777	1.0076	1.00741	1.00718	1.00692	1.00663	1.00629	1.00592	1.00549	1.00502	1.00449	1.00391	1.00326	1.00255	1.00176	1.00091	0.99997	0.99895	0.99785	0.99666	0.99537	0.99399	0.99251	0.99093	0.98923	0.98744	0.98553	0.98352	0.98139	0.97915	0.97679	0.97433	0.97175	0.96905	0.96625
	1.99615	1.00854	1.00854	1.00853	1.00851	1.00849	1.00846	1.00842	1.00837	1.00831	1.00823	1.00815	1.00804	1.00792	1.00777	1.0076	1.00741	1.00718	1.00692	1.00663	1.00629	1.00592	1.00549	1.00502	1.00449	1.0039	1.00325	1.00254	1.00175	1.00089	0.99995	0.99894	0.99783	0.99664	0.99535	0.99397	0.99248	0.9909	0.98921	0.98741	0.9855	0.98348	0.98135	0.97911	0.97675	0.97428	0.97169	0.969	0.96619
	2	1.00854	1.00854	1.00853	1.00851	1.00849	1.00846	1.00842	1.00837	1.00831	1.00824	1.00815	1.00805	1.00792	1.00777	1.00761	1.00741	1.00718	1.00692	1.00663	1.00629	1.00592	1.00549	1.00502	1.00449	1.0039	1.00325	1.00253	1.00175	1.00089	0.99995	0.99893	0.99783	0.99663	0.99534	0.99396	0.99247	0.99089	0.98919	0.9874	0.98549	0.98347	0.98134	0.97909	0.97673	0.97426	0.97168	0.96898	0.96617
[truncated: 992 more columns]
