# Supplementary material for: Interplay between disorder and electronic correlations in compositionally complex alloys
Source: Nat Commun. 2024 Sep 12;15:7983. doi: 10.1038/s41467-024-52349-8 (PMC11393320; doi:10.1038/s41467-024-52349-8)
Supplement: Supplementary file 3 — Source Data [file 41467_2024_52349_MOESM3_ESM.zip › Source Data SF1a - normalized EDC Co.xlsx]

## Sheet: Co
Binding energy (eV)	Photon Energy (eV)	EDC (arb. Units)			max
--	774	775	776	777	778	779	780	781	782	783	784	785	786	787	788
13.6254	0	0	0	0	0	0	0	0	0	0	0	0.04319	0	0	0
13.6009	0	0	0	0	0	0	0	0	0	0	0	0.07695	0	0	0
13.5765	0	0	0	0	0	0	0	0	0	0	0	0.23784	0	0	0
13.552	0	0	0	0	0	0	0	0	0	0	0	0.33154	0	0	0
13.5275	0	0.03156	0.03239	0	0.02898	0	0.03411	0	0.0439	0.05131	0	0.42237	0	0	0
13.5031	0	0.05436	0.076	0	0.08696	0	0.03697	0	0.12229	0.12103	0	0.49272	0	0	0.09476
13.4786	0	0.07183	0.10219	0	0.12846	0	0.11729	0	0.18882	0.19795	0	0.53101	0	0	0.18394
13.4542	0	0.10199	0.12464	0	0.15515	0	0.16266	0	0.23492	0.25733	0	0.56246	0.08957	0.10495	0.33516
13.4297	0	0.14019	0.14518	0	0.17784	0	0.19077	0.04192	0.27082	0.30718	0	0.61224	0.10255	0.23849	0.43095
13.4052	0	0.16316	0.16387	0	0.20187	0.03342	0.20924	0.05071	0.30884	0.35277	0	0.64113	0.31572	0.38849	0.50897
13.3808	0	0.16346	0.18623	0	0.22085	0.08441	0.23443	0.12648	0.33429	0.39477	0	0.67685	0.41857	0.50663	0.57547
13.3563	0	0.1783	0.19602	0.03047	0.23477	0.13093	0.25852	0.17438	0.35287	0.43009	0.06473	0.70922	0.50038	0.59901	0.63462
13.3318	0.02033	0.19605	0.20241	0.0781	0.24503	0.16131	0.27798	0.21602	0.37992	0.44677	0.094	0.71914	0.58337	0.67097	0.70066
13.3074	0.05864	0.19693	0.20754	0.11388	0.24933	0.18755	0.28984	0.24991	0.38924	0.45877	0.21961	0.72874	0.65345	0.75321	0.74559
13.2829	0.09293	0.19742	0.2243	0.14183	0.2559	0.20993	0.29856	0.27389	0.40405	0.46129	0.31234	0.71805	0.70008	0.81975	0.75294
13.2584	0.10743	0.20891	0.24806	0.17202	0.2662	0.23014	0.31209	0.29218	0.4207	0.46253	0.36449	0.71024	0.76336	0.85667	0.7503
13.234	0.11985	0.22054	0.25867	0.19328	0.27093	0.25381	0.32453	0.31019	0.4176	0.47935	0.40158	0.72394	0.79393	0.86852	0.76737
13.2095	0.13402	0.21088	0.25912	0.20632	0.27283	0.27388	0.32821	0.32816	0.40638	0.48974	0.45047	0.75529	0.79566	0.90368	0.80456
13.185	0.15527	0.20078	0.25499	0.22775	0.27657	0.28058	0.33201	0.33862	0.41119	0.48191	0.49531	0.77341	0.81942	0.94182	0.81854
13.1606	0.17481	0.21307	0.26097	0.24245	0.2783	0.28869	0.33292	0.34696	0.4193	0.49229	0.52262	0.76497	0.84843	0.94868	0.81378
13.1361	0.18597	0.22704	0.26208	0.25207	0.28165	0.29846	0.32911	0.3498	0.43393	0.50521	0.53539	0.76246	0.86431	0.95037	0.79462
13.1116	0.18643	0.2233	0.2566	0.25926	0.28572	0.30009	0.33046	0.35484	0.4382	0.51874	0.55913	0.78363	0.85794	0.96118	0.76279
13.0872	0.18746	0.22426	0.26914	0.27183	0.28998	0.29553	0.332	0.36601	0.43085	0.51212	0.58226	0.79659	0.8465	0.95264	0.76504
13.0627	0.19277	0.23447	0.28023	0.27653	0.28983	0.3027	0.33163	0.37383	0.43051	0.51246	0.58372	0.79547	0.85809	0.92915	0.79887
13.0382	0.20407	0.24189	0.28042	0.2753	0.28539	0.30933	0.33694	0.37558	0.43987	0.52171	0.58674	0.79443	0.87426	0.93005	0.80232
13.0138	0.1913	0.24055	0.28836	0.27438	0.28198	0.31351	0.34345	0.37158	0.4351	0.52325	0.60784	0.79703	0.87985	0.9468	0.79427
12.9893	0.19096	0.24146	0.28777	0.27785	0.28398	0.31366	0.34539	0.37046	0.43523	0.51881	0.62441	0.80562	0.88949	0.94736	0.80668
12.9648	0.19771	0.24286	0.28739	0.27575	0.29405	0.30957	0.34579	0.37406	0.44642	0.51955	0.62166	0.79961	0.9037	0.95796	0.82756
12.9404	0.20522	0.25168	0.29126	0.27845	0.30219	0.30891	0.35139	0.37648	0.44686	0.53095	0.62089	0.79582	0.90445	0.9929	0.84255
12.9159	0.2144	0.24902	0.29258	0.28684	0.30384	0.31112	0.35553	0.37758	0.44906	0.54478	0.62335	0.81288	0.90855	1	0.82697
12.8915	0.21614	0.23933	0.29036	0.2941	0.30235	0.31829	0.35604	0.37779	0.46478	0.55596	0.62489	0.82575	0.93403	0.95904	0.8193
12.867	0.21587	0.24867	0.29139	0.29835	0.30449	0.32471	0.35555	0.38317	0.46992	0.55853	0.63543	0.82427	0.94096	0.9229	0.83307
12.8425	0.22728	0.262	0.29815	0.29687	0.30919	0.3306	0.35494	0.39116	0.46745	0.54797	0.64717	0.82967	0.91604	0.9298	0.83503
12.8181	0.23897	0.26838	0.30124	0.29163	0.31256	0.33369	0.35697	0.39082	0.47966	0.55174	0.65135	0.84339	0.90901	0.95388	0.80387
12.7936	0.24748	0.2545	0.29194	0.28831	0.31258	0.33088	0.36028	0.39285	0.49173	0.56787	0.64969	0.85679	0.91797	0.95215	0.78922
12.7691	0.25576	0.24927	0.29372	0.2858	0.30992	0.33071	0.36206	0.39888	0.48783	0.57596	0.65245	0.8513	0.91787	0.9636	0.79397
12.7447	0.26302	0.26159	0.30638	0.29662	0.30875	0.3299	0.35872	0.39943	0.48356	0.57635	0.65823	0.82592	0.91808	0.97464	0.79318
12.7202	0.25467	0.27468	0.31605	0.30825	0.31259	0.33558	0.35551	0.39697	0.48709	0.58227	0.66441	0.82499	0.9122	0.98881	0.79095
12.6957	0.24237	0.26836	0.31998	0.30542	0.31892	0.34447	0.35761	0.39939	0.48884	0.58215	0.66057	0.8351	0.92142	0.98631	0.77944
12.6713	0.23849	0.25638	0.31604	0.30014	0.32369	0.34619	0.36422	0.40718	0.49253	0.56623	0.64899	0.83901	0.94049	0.95866	0.7637
12.6468	0.24313	0.25806	0.31088	0.30463	0.32566	0.34657	0.36806	0.41441	0.49612	0.56791	0.65461	0.8454	0.94705	0.95573	0.77772
12.6223	0.23958	0.26251	0.30326	0.31507	0.32593	0.34944	0.3696	0.41376	0.49488	0.58039	0.67386	0.87018	0.93011	0.97881	0.79343
12.5979	0.23049	0.26759	0.29639	0.32153	0.32658	0.35345	0.37461	0.4169	0.49793	0.58796	0.68791	0.8835	0.91172	0.98267	0.79219
12.5734	0.23572	0.27343	0.29264	0.31834	0.33019	0.36014	0.37741	0.4247	0.50553	0.59525	0.69362	0.8796	0.91486	0.9653	0.78409
12.5489	0.24407	0.27732	0.29609	0.31569	0.33095	0.36367	0.37526	0.42915	0.51366	0.59493	0.69171	0.88227	0.94501	0.94133	0.79332
12.5245	0.24974	0.28178	0.31348	0.32024	0.33019	0.36333	0.37737	0.43038	0.51631	0.59059	0.68871	0.88959	0.97768	0.91668	0.81024
12.5	0.2613	0.28627	0.32435	0.32592	0.33575	0.36692	0.38133	0.42959	0.5062	0.59418	0.70076	0.89039	0.97081	0.91606	0.81432
12.4755	0.26281	0.28996	0.30697	0.33211	0.34385	0.3657	0.3859	0.43113	0.50173	0.60119	0.72621	0.88734	0.94126	0.9407	0.81179
12.4511	0.26128	0.28994	0.29246	0.3363	0.34621	0.36221	0.39524	0.43807	0.50769	0.60331	0.73857	0.88011	0.92889	0.95302	0.79306
12.4266	0.26375	0.28402	0.29971	0.33348	0.34468	0.36505	0.39907	0.44289	0.5093	0.60552	0.73828	0.88751	0.94327	0.96618	0.78521
12.4022	0.25923	0.27822	0.31377	0.33239	0.34068	0.37017	0.39822	0.44692	0.50989	0.61298	0.72997	0.8999	0.96486	0.98037	0.78961
12.3777	0.25201	0.27892	0.32106	0.33377	0.33793	0.37242	0.40071	0.45011	0.51926	0.61792	0.71839	0.90738	0.95861	0.98886	0.80018
12.3532	0.24427	0.28768	0.32216	0.32921	0.34169	0.37182	0.40657	0.44794	0.53108	0.62222	0.72866	0.90938	0.957	0.99157	0.79866
12.3288	0.24106	0.29601	0.3198	0.33239	0.34839	0.37353	0.40481	0.44123	0.53459	0.62611	0.74007	0.91879	0.96891	0.96551	0.78942
12.3043	0.24757	0.29494	0.32522	0.34725	0.35307	0.37742	0.40784	0.44158	0.53912	0.62465	0.74502	0.92423	0.98888	0.95128	0.77528
12.2798	0.25146	0.28736	0.33064	0.35213	0.35479	0.37852	0.41161	0.44462	0.54961	0.62764	0.74236	0.9111	0.97996	0.96303	0.7787
12.2554	0.26212	0.28217	0.33703	0.3524	0.35889	0.37863	0.40809	0.44303	0.558	0.62934	0.76264	0.91367	0.96889	0.96434	0.80042
12.2309	0.27578	0.28148	0.32755	0.35619	0.36285	0.38053	0.39865	0.45138	0.5518	0.62235	0.7665	0.91651	0.95186	0.94865	0.80266
12.2064	0.27297	0.27934	0.32104	0.36054	0.3629	0.38709	0.39955	0.46123	0.54806	0.62108	0.74537	0.91034	0.94314	0.94239	0.80506
12.182	0.25679	0.28366	0.31876	0.36437	0.36478	0.39584	0.41644	0.46087	0.54546	0.63459	0.74473	0.91551	0.9548	0.95604	0.82534
12.1575	0.24813	0.2958	0.31494	0.36755	0.36627	0.40021	0.42002	0.46558	0.54304	0.64999	0.75654	0.9223	0.97724	0.9731	0.82149
12.133	0.25692	0.30421	0.31715	0.36339	0.36766	0.40521	0.41935	0.47924	0.55455	0.6565	0.77006	0.92147	1	0.96795	0.79763
12.1086	0.26464	0.29395	0.33543	0.36174	0.37016	0.40574	0.4271	0.48571	0.56863	0.6493	0.76	0.92632	0.99378	0.94693	0.79885
12.0841	0.26554	0.27409	0.3535	0.36761	0.37468	0.40192	0.43241	0.47859	0.56989	0.64337	0.74478	0.93166	0.96965	0.92394	0.81168
12.0596	0.26127	0.28208	0.36268	0.36677	0.37687	0.39814	0.42964	0.47316	0.55338	0.65129	0.74762	0.92294	0.96059	0.92395	0.8021
12.0352	0.2643	0.31716	0.36263	0.35981	0.38252	0.40121	0.42149	0.47533	0.54431	0.66278	0.75683	0.91035	0.95562	0.92388	0.78167
12.0107	0.27475	0.31852	0.35019	0.36556	0.38456	0.40509	0.41708	0.48151	0.55428	0.66859	0.77504	0.91765	0.94686	0.92454	0.7748
11.9862	0.28071	0.29631	0.34327	0.37113	0.38725	0.40544	0.42036	0.48422	0.55361	0.67436	0.79029	0.94408	0.95422	0.93445	0.7871
11.9618	0.28232	0.2929	0.34417	0.36907	0.38744	0.40772	0.42738	0.48573	0.56006	0.67488	0.80113	0.95736	0.94598	0.93927	0.77729
11.9373	0.27095	0.30195	0.35488	0.36967	0.38936	0.41519	0.43419	0.49004	0.57869	0.66971	0.80174	0.94346	0.93119	0.94802	0.73826
11.9129	0.26678	0.3124	0.35702	0.37891	0.39332	0.42396	0.44469	0.49427	0.58744	0.67371	0.80258	0.94042	0.91912	0.93292	0.72444
11.8884	0.26352	0.31945	0.36279	0.3907	0.39409	0.42527	0.45277	0.49386	0.58554	0.67845	0.80414	0.94252	0.92846	0.92763	0.74226
11.8639	0.26907	0.31225	0.36433	0.39101	0.39632	0.42607	0.45358	0.4911	0.56903	0.68376	0.80845	0.9347	0.9444	0.93117	0.76231
11.8395	0.27294	0.30306	0.35462	0.38412	0.39818	0.43104	0.45383	0.4928	0.56675	0.69333	0.80897	0.92705	0.96738	0.92273	0.7492
11.815	0.2838	0.30057	0.34958	0.38431	0.40247	0.43194	0.45382	0.49531	0.58066	0.70052	0.81587	0.93147	0.98255	0.91003	0.72838
11.7905	0.29399	0.30311	0.3572	0.41019	0.40905	0.43507	0.45427	0.49962	0.57887	0.7064	0.83393	0.93886	0.9733	0.91465	0.74209
11.7661	0.29156	0.29508	0.35658	0.41838	0.40864	0.43202	0.45484	0.50533	0.5936	0.72405	0.84083	0.94991	0.95041	0.91353	0.75456
11.7416	0.29322	0.29012	0.36171	0.40858	0.40763	0.42875	0.45535	0.50897	0.60153	0.73881	0.84528	0.95817	0.94654	0.90723	0.75267
11.7171	0.28156	0.30409	0.37447	0.39767	0.41023	0.43116	0.46124	0.50525	0.5945	0.7378	0.84962	0.96633	0.95926	0.90539	0.73825
11.6927	0.27629	0.31575	0.37016	0.39672	0.41142	0.43793	0.47022	0.50532	0.59754	0.72903	0.85369	0.96097	0.95826	0.91448	0.73721
11.6682	0.28143	0.31675	0.35858	0.38635	0.41619	0.44419	0.47248	0.50938	0.60213	0.72233	0.86198	0.96291	0.95076	0.93038	0.73892
11.6437	0.29	0.31819	0.35939	0.38166	0.42412	0.44222	0.46743	0.51383	0.61361	0.72471	0.85872	0.96689	0.94588	0.9288	0.73084
11.6193	0.28827	0.31658	0.36374	0.39326	0.42401	0.43955	0.46998	0.515	0.62236	0.73333	0.85646	0.96874	0.94682	0.90985	0.71424
11.5948	0.27614	0.30557	0.36349	0.40871	0.42596	0.44983	0.47364	0.51122	0.61996	0.75007	0.86947	0.98167	0.96522	0.90052	0.73315
11.5703	0.27412	0.3064	0.3698	0.41907	0.432	0.45535	0.471	0.51565	0.61008	0.74968	0.87332	0.99794	0.98439	0.88898	0.72935
11.5459	0.28156	0.31806	0.37385	0.42462	0.4291	0.45196	0.46917	0.52663	0.61404	0.75059	0.8646	0.98582	0.97241	0.87461	0.7205
11.5214	0.2859	0.32714	0.37227	0.43266	0.42595	0.44838	0.47304	0.53383	0.63121	0.74468	0.85391	0.95364	0.94476	0.88924	0.72467
11.4969	0.28993	0.32519	0.37194	0.43381	0.43023	0.44439	0.47416	0.53825	0.64606	0.753	0.85338	0.94808	0.93493	0.9104	0.71802
11.4725	0.29956	0.31969	0.36827	0.43232	0.43506	0.44492	0.4787	0.53927	0.65041	0.75994	0.87326	0.96311	0.92824	0.91175	0.69959
11.448	0.31011	0.32352	0.36555	0.43618	0.43977	0.45464	0.48653	0.54445	0.64627	0.76119	0.8878	0.96818	0.92907	0.9199	0.68807
11.4236	0.30856	0.32413	0.37084	0.4379	0.44493	0.46676	0.4862	0.54235	0.64272	0.75842	0.88616	0.97139	0.94051	0.90237	0.69378
11.3991	0.3071	0.32097	0.38519	0.43472	0.44969	0.47193	0.48022	0.53829	0.64228	0.76771	0.88555	0.9684	0.93387	0.876	0.70144
11.3746	0.30677	0.31801	0.40149	0.43121	0.45226	0.47022	0.48016	0.53832	0.64922	0.78718	0.87308	0.96919	0.90846	0.88127	0.69826
11.3502	0.2984	0.31882	0.40296	0.44351	0.4506	0.47106	0.48353	0.54138	0.65547	0.79455	0.86249	0.97535	0.8891	0.88361	0.69213
11.3257	0.28802	0.3272	0.38917	0.45881	0.44798	0.47896	0.49356	0.54881	0.66144	0.79023	0.87141	0.99075	0.89417	0.89132	0.68037
11.3012	0.29419	0.32946	0.38043	0.45742	0.44793	0.47961	0.50015	0.55382	0.6673	0.78722	0.87995	0.98001	0.90705	0.91562	0.67816
11.2768	0.30006	0.33322	0.38156	0.45091	0.45171	0.4767	0.50263	0.55482	0.66578	0.78215	0.88167	0.97858	0.9026	0.93527	0.67198
11.2523	0.30746	0.3355	0.38112	0.44317	0.459	0.47828	0.50594	0.55095	0.66145	0.77651	0.88931	0.98134	0.90567	0.93026	0.66991
11.2278	0.30566	0.32278	0.37321	0.43712	0.46399	0.48363	0.5073	0.55773	0.65946	0.77774	0.91273	0.95875	0.91907	0.93308	0.68294
11.2034	0.2963	0.31263	0.38278	0.43569	0.46952	0.491	0.50369	0.56709	0.67222	0.7915	0.94291	0.9495	0.91906	0.91944	0.67583
11.1789	0.29734	0.3125	0.40777	0.43403	0.47199	0.49413	0.50473	0.57113	0.68632	0.81053	0.9595	0.94846	0.90755	0.88728	0.64792
11.1544	0.30788	0.32425	0.41322	0.43861	0.47113	0.49355	0.5068	0.56368	0.68228	0.81643	0.95217	0.94824	0.90788	0.84611	0.6217
11.13	0.30853	0.33891	0.41405	0.45012	0.46855	0.4952	0.5128	0.56653	0.66699	0.81214	0.93255	0.98121	0.92281	0.83994	0.61654
11.1055	0.29054	0.34045	0.40804	0.46053	0.46231	0.49873	0.51586	0.57262	0.66815	0.80336	0.92095	1	0.94283	0.85702	0.63155
11.081	0.27284	0.32694	0.38843	0.4711	0.46163	0.50045	0.5179	0.56806	0.68077	0.80417	0.92867	0.99513	0.94787	0.85525	0.62942
11.0566	0.27599	0.32502	0.38749	0.47669	0.46822	0.49683	0.52129	0.56279	0.6932	0.8163	0.92924	0.96325	0.94757	0.85251	0.61819
11.0321	0.28853	0.34208	0.40515	0.46637	0.4733	0.49693	0.52221	0.56512	0.70774	0.8214	0.93327	0.95044	0.93902	0.84944	0.61808
11.0076	0.29996	0.35024	0.39189	0.45332	0.4707	0.50176	0.52156	0.56086	0.70251	0.82019	0.9478	0.98302	0.95199	0.84651	0.61578
10.9832	0.3045	0.35839	0.37892	0.45172	0.4722	0.50446	0.5261	0.57038	0.68878	0.81295	0.96914	0.9902	0.95987	0.8508	0.60288
10.9587	0.30663	0.36154	0.40923	0.46439	0.47788	0.50515	0.52819	0.58027	0.68911	0.81267	0.96068	0.98258	0.94323	0.8604	0.60453
10.9342	0.30953	0.34773	0.4265	0.48154	0.47958	0.50652	0.53094	0.58832	0.69277	0.82615	0.94899	0.98554	0.91629	0.84988	0.61343
10.9098	0.30635	0.33378	0.42848	0.49169	0.48397	0.50832	0.52663	0.59128	0.70077	0.84004	0.93581	0.97023	0.91717	0.82391	0.59812
10.8853	0.30433	0.33843	0.41933	0.48353	0.48949	0.51407	0.52864	0.58531	0.70631	0.84648	0.93098	0.95621	0.92275	0.82996	0.58707
10.8609	0.31304	0.35262	0.40719	0.47058	0.48804	0.5248	0.53463	0.58893	0.71082	0.8542	0.9374	0.9592	0.90348	0.8388	0.58456
10.8364	0.32244	0.35995	0.40507	0.46719	0.49284	0.5292	0.54604	0.59996	0.71099	0.85349	0.96076	0.9786	0.88438	0.82881	0.56713
10.8119	0.32707	0.34736	0.40676	0.47305	0.49755	0.52391	0.55061	0.59478	0.72056	0.84503	0.99252	0.97306	0.89572	0.81539	0.55477
10.7875	0.31629	0.34843	0.40683	0.48438	0.49795	0.52148	0.54668	0.5854	0.72972	0.85063	1	0.95661	0.92162	0.81731	0.5541
10.763	0.30613	0.35505	0.41969	0.49093	0.49115	0.5238	0.5458	0.58205	0.72513	0.8568	0.99074	0.93626	0.92449	0.84191	0.56196
10.7385	0.30303	0.35406	0.43326	0.49301	0.49066	0.52451	0.54785	0.59484	0.73291	0.86064	0.96049	0.93187	0.89501	0.86514	0.57327
10.7141	0.30855	0.36412	0.42785	0.50178	0.49134	0.53092	0.54903	0.60063	0.74609	0.86874	0.94042	0.94803	0.89418	0.85965	0.57883
10.6896	0.32041	0.36937	0.43067	0.50889	0.50307	0.53358	0.55043	0.59794	0.76108	0.87413	0.92507	0.96978	0.92025	0.83687	0.5745
10.6651	0.3248	0.36255	0.41997	0.50709	0.51015	0.53264	0.54861	0.60099	0.7556	0.88286	0.93698	0.96524	0.92109	0.81754	0.57166
10.6407	0.33666	0.35353	0.40794	0.50426	0.50792	0.53878	0.551	0.61523	0.74082	0.8936	0.96186	0.94926	0.89988	0.82316	0.57013
10.6162	0.35464	0.35707	0.40799	0.50829	0.50521	0.55245	0.55768	0.62958	0.73027	0.89959	0.96069	0.95079	0.90382	0.83462	0.55854
10.5917	0.36208	0.3548	0.41722	0.50785	0.50786	0.55473	0.55937	0.6276	0.72407	0.9058	0.95249	0.94588	0.92257	0.84889	0.54648
10.5673	0.3554	0.33987	0.41909	0.50489	0.51443	0.54567	0.55682	0.62533	0.72964	0.90304	0.96151	0.93027	0.95316	0.83513	0.54832
10.5428	0.34657	0.33859	0.43592	0.49566	0.51324	0.53668	0.56369	0.62709	0.74077	0.8894	0.97061	0.92236	0.9503	0.80853	0.54487
10.5183	0.34539	0.3466	0.44717	0.50202	0.51156	0.53901	0.56355	0.63045	0.75952	0.89691	0.97525	0.92066	0.91199	0.79974	0.52738
10.4939	0.35407	0.3423	0.43416	0.51232	0.5119	0.55152	0.5514	0.62847	0.77316	0.90686	0.96322	0.92671	0.9032	0.77946	0.51979
10.4694	0.3628	0.34983	0.42639	0.51588	0.51341	0.55121	0.55147	0.63375	0.77719	0.91451	0.95224	0.92899	0.88618	0.75822	0.5245
10.4449	0.36457	0.35045	0.43878	0.52718	0.5168	0.54618	0.56137	0.63846	0.77543	0.92256	0.95428	0.93275	0.85826	0.76767	0.51548
10.4205	0.35392	0.3559	0.44329	0.51786	0.52117	0.54094	0.57024	0.63687	0.76782	0.92564	0.95465	0.93924	0.8573	0.77297	0.51058
10.396	0.34546	0.36381	0.44016	0.50727	0.51914	0.53719	0.57316	0.63647	0.77244	0.926	0.96099	0.94985	0.87593	0.75851	0.51289
10.3716	0.32887	0.37406	0.44082	0.51083	0.51618	0.54637	0.5711	0.64382	0.79439	0.93285	0.96053	0.93843	0.88309	0.75659	0.53086
10.3471	0.33409	0.37291	0.43955	0.51753	0.51217	0.55488	0.5732	0.64701	0.78364	0.94051	0.95235	0.93032	0.88267	0.75616	0.52664
10.3226	0.3468	0.36086	0.44867	0.51492	0.51739	0.55706	0.57844	0.65041	0.76407	0.93741	0.9457	0.92979	0.89977	0.75053	0.51224
10.2982	0.34944	0.35151	0.45869	0.5174	0.52396	0.55777	0.58054	0.65239	0.76901	0.93683	0.95195	0.93055	0.90785	0.7443	0.51527
10.2737	0.35892	0.36507	0.45818	0.52364	0.52546	0.55025	0.5767	0.6397	0.78095	0.94206	0.95941	0.94002	0.91398	0.74315	0.52075
10.2492	0.3537	0.37128	0.44998	0.53301	0.52544	0.54975	0.58267	0.6341	0.79331	0.92092	0.96939	0.938	0.90309	0.74477	0.51443
10.2248	0.34896	0.3742	0.44053	0.53139	0.53193	0.55723	0.59542	0.64277	0.79746	0.9101	0.97475	0.92486	0.87326	0.73271	0.53602
10.2003	0.33964	0.36997	0.42846	0.54096	0.53868	0.56158	0.59571	0.65601	0.80307	0.93591	0.97129	0.93406	0.85259	0.76198	0.52338
10.1758	0.32436	0.36009	0.42316	0.53387	0.5349	0.5647	0.58998	0.66098	0.80562	0.94205	0.97201	0.9577	0.86254	0.76985	0.50141
10.1514	0.32765	0.36253	0.44464	0.53061	0.531	0.56676	0.58851	0.66558	0.80383	0.92576	0.98222	0.94603	0.87047	0.75212	0.4993
10.1269	0.33922	0.37102	0.46828	0.53396	0.52608	0.56942	0.5901	0.67937	0.80946	0.93315	0.98827	0.92553	0.86913	0.72742	0.50876
10.1024	0.35525	0.38239	0.46996	0.53449	0.52305	0.56963	0.59919	0.68677	0.82053	0.94646	0.95914	0.91749	0.86194	0.7242	0.52042
10.078	0.34879	0.38776	0.46582	0.53826	0.52748	0.5723	0.60759	0.6796	0.82158	0.95129	0.95507	0.92824	0.84674	0.72122	0.51351
10.0535	0.34169	0.37943	0.46827	0.54002	0.53378	0.5753	0.6104	0.67466	0.81161	0.95776	0.97453	0.92704	0.84153	0.71205	0.51203
10.029	0.34426	0.37719	0.47249	0.54598	0.5381	0.57622	0.61299	0.677	0.81318	0.96633	0.96808	0.91303	0.84054	0.70263	0.51657
10.0046	0.34689	0.37838	0.46861	0.54829	0.53809	0.58046	0.61362	0.68146	0.82159	0.96403	0.9652	0.91851	0.83609	0.68866	0.49478
9.98011	0.34291	0.37333	0.46119	0.54366	0.53567	0.57887	0.61264	0.68267	0.82483	0.96819	0.98512	0.91412	0.84099	0.68682	0.47752
9.95565	0.35471	0.37068	0.4583	0.54057	0.5369	0.57066	0.60574	0.68361	0.83119	0.97071	0.99315	0.88748	0.8433	0.69784	0.49069
9.93118	0.37305	0.38014	0.46365	0.54924	0.54379	0.56624	0.60904	0.68714	0.83807	0.96803	0.97708	0.87327	0.83903	0.69437	0.4969
9.90672	0.36281	0.38767	0.46233	0.55703	0.54857	0.57021	0.60992	0.69332	0.85122	0.96669	0.96324	0.90223	0.83234	0.68805	0.49631
9.88225	0.34803	0.38746	0.46171	0.54281	0.54735	0.57729	0.60866	0.69481	0.86216	0.96509	0.96115	0.92023	0.82266	0.67375	0.49387
9.85779	0.35042	0.39779	0.45917	0.53485	0.54617	0.58524	0.61791	0.70901	0.86252	0.96467	0.96203	0.90336	0.82056	0.64449	0.50182
9.83332	0.36958	0.40711	0.45609	0.53907	0.54909	0.58784	0.6236	0.72205	0.86723	0.96173	0.97275	0.88888	0.81209	0.6226	0.48837
9.80886	0.37824	0.41212	0.45913	0.54734	0.54966	0.58882	0.62312	0.71276	0.86614	0.95172	0.95914	0.89286	0.79929	0.63495	0.47644
9.78439	0.37392	0.41519	0.45463	0.55222	0.55029	0.59132	0.62191	0.70734	0.85454	0.95086	0.9457	0.87776	0.79526	0.65309	0.47664
9.75993	0.37893	0.40132	0.44812	0.55635	0.55585	0.5916	0.62758	0.71917	0.84368	0.9445	0.94646	0.87556	0.79356	0.65402	0.48347
9.73546	0.38907	0.38756	0.45168	0.55706	0.56234	0.58708	0.62877	0.72198	0.86142	0.94131	0.95699	0.86676	0.79379	0.64867	0.49322
9.71099	0.39207	0.38099	0.44683	0.55894	0.56272	0.58461	0.62689	0.71343	0.87854	0.96345	0.96856	0.86233	0.78725	0.63161	0.50394
9.68653	0.38806	0.38996	0.44918	0.56896	0.55987	0.58556	0.63298	0.7048	0.89315	0.98463	0.9884	0.88966	0.79522	0.6038	0.50852
9.66206	0.37918	0.40726	0.4579	0.57515	0.55653	0.58842	0.64657	0.72358	0.89854	0.98666	0.97924	0.8759	0.78071	0.58191	0.49262
9.6376	0.38026	0.41649	0.46583	0.57146	0.55145	0.58688	0.64753	0.73095	0.89014	0.98533	0.96393	0.85725	0.80608	0.58216	0.48041
9.61313	0.38826	0.41265	0.47966	0.56895	0.55248	0.59081	0.65044	0.72393	0.8817	0.98131	0.95197	0.86295	0.78736	0.5924	0.46927
9.58867	0.39478	0.40926	0.49846	0.56842	0.55784	0.60172	0.66071	0.72291	0.8996	0.96079	0.93854	0.86102	0.75046	0.61158	0.46765
9.5642	0.39465	0.42007	0.49984	0.5695	0.55802	0.60406	0.65496	0.73311	0.90661	0.94917	0.93012	0.85848	0.7819	0.634	0.4805
9.53974	0.39826	0.42132	0.48496	0.57243	0.56124	0.59959	0.65663	0.74473	0.90062	0.97165	0.93892	0.85689	0.80598	0.63082	0.48481
9.51527	0.4042	0.41591	0.48783	0.57408	0.55932	0.59505	0.64816	0.74763	0.89857	0.99068	0.93622	0.85326	0.80714	0.60594	0.49152
9.49081	0.40462	0.42079	0.49885	0.57888	0.55714	0.59434	0.64831	0.75527	0.89927	0.98688	0.9293	0.85124	0.79862	0.58013	0.49421
9.46634	0.40812	0.41779	0.48741	0.57243	0.56171	0.60023	0.65865	0.75612	0.90396	0.98231	0.9536	0.85497	0.78131	0.5863	0.49126
9.44188	0.40979	0.40709	0.49109	0.56097	0.56857	0.60362	0.65878	0.74859	0.89908	0.98174	0.97176	0.86242	0.76058	0.59634	0.49598
9.41741	0.40408	0.40974	0.49241	0.55555	0.57259	0.61229	0.65558	0.75812	0.9068	0.97353	0.96453	0.87079	0.75859	0.59418	0.504
9.39295	0.40158	0.40221	0.47641	0.57301	0.571	0.61626	0.65337	0.75191	0.90319	0.9651	0.94317	0.86939	0.76353	0.57748	0.50386
9.36848	0.41196	0.40713	0.46821	0.58662	0.56205	0.61333	0.65925	0.74493	0.90185	0.96188	0.9529	0.85701	0.76124	0.56693	0.48891
9.34402	0.41979	0.4189	0.48153	0.58249	0.55966	0.61187	0.6647	0.76483	0.89679	0.95874	0.96471	0.85423	0.75183	0.57777	0.48682
9.31955	0.41621	0.42009	0.4915	0.58746	0.56892	0.60619	0.6603	0.77496	0.89823	0.95964	0.95023	0.83519	0.74967	0.57207	0.49683
9.29509	0.41246	0.43357	0.50231	0.60138	0.57696	0.60264	0.66106	0.76679	0.91056	0.96658	0.93099	0.80045	0.74369	0.56347	0.51468
9.27062	0.40495	0.42971	0.50061	0.60143	0.57748	0.60094	0.67389	0.76574	0.90689	0.97669	0.92921	0.78783	0.70865	0.56762	0.51353
9.24616	0.38607	0.41486	0.4853	0.60434	0.57619	0.60412	0.68041	0.76512	0.91647	0.98037	0.93057	0.82275	0.70008	0.57864	0.50064
9.22169	0.37374	0.42437	0.4803	0.59635	0.57454	0.6167	0.67805	0.76702	0.92169	0.97547	0.91947	0.8425	0.69897	0.59416	0.49547
9.19723	0.38079	0.43544	0.48175	0.58486	0.57164	0.61889	0.67708	0.7787	0.92785	0.96829	0.92201	0.82858	0.69485	0.59334	0.5032
9.17276	0.383	0.43921	0.49185	0.58367	0.57025	0.61177	0.67934	0.78612	0.92932	0.96968	0.93778	0.81135	0.70046	0.59334	0.51487
9.1483	0.38316	0.43275	0.50413	0.5884	0.56866	0.60983	0.68402	0.78634	0.92083	0.98032	0.94339	0.808	0.70478	0.59714	0.50166
9.12383	0.39237	0.42521	0.50371	0.60605	0.56478	0.61748	0.68524	0.78956	0.92844	0.97501	0.93699	0.80232	0.68924	0.5865	0.48924
9.09937	0.39964	0.42076	0.489	0.61906	0.56902	0.62151	0.69081	0.79473	0.93214	0.9771	0.9363	0.81938	0.67696	0.57811	0.48632
9.0749	0.41	0.42256	0.48566	0.61653	0.57904	0.61591	0.69343	0.79361	0.94165	0.97351	0.92774	0.85261	0.66336	0.55807	0.48379
9.05044	0.4096	0.42822	0.4884	0.6168	0.5854	0.61216	0.69093	0.79475	0.94517	0.96295	0.91151	0.85785	0.65721	0.53711	0.5045
9.02597	0.40426	0.41847	0.49055	0.59806	0.58986	0.61705	0.6899	0.78924	0.94431	0.96034	0.91625	0.82877	0.66422	0.55414	0.50617
9.00151	0.40192	0.42848	0.50469	0.58982	0.58729	0.62219	0.69546	0.79059	0.93618	0.97115	0.93448	0.80183	0.66543	0.57209	0.48979
8.97704	0.39293	0.44366	0.51092	0.60804	0.58472	0.62897	0.70378	0.80605	0.93095	0.98567	0.943	0.7988	0.65107	0.58031	0.48309
8.95258	0.38932	0.4467	0.49558	0.62332	0.58236	0.62912	0.71002	0.80953	0.9313	0.97339	0.95011	0.8032	0.65725	0.58062	0.48903
8.92811	0.40919	0.45797	0.50396	0.62778	0.58017	0.63	0.7079	0.80309	0.94257	0.96785	0.94131	0.79484	0.68052	0.56375	0.48874
8.90365	0.42926	0.47116	0.51729	0.63101	0.58239	0.62766	0.70686	0.81688	0.95656	0.98412	0.92504	0.79766	0.68811	0.53778	0.49234
8.87918	0.43722	0.47574	0.52069	0.6344	0.58645	0.63118	0.7075	0.84033	0.9591	1	0.93077	0.80334	0.67405	0.5294	0.49699
8.85472	0.42418	0.46219	0.53451	0.628	0.58996	0.64516	0.7094	0.84818	0.95856	0.9836	0.92808	0.78638	0.64089	0.55752	0.51441
8.83025	0.42444	0.43672	0.54013	0.60179	0.60072	0.65379	0.71251	0.83484	0.96149	0.96376	0.92239	0.77074	0.62206	0.56648	0.52531
8.80579	0.4424	0.42454	0.52672	0.60427	0.60865	0.65198	0.72315	0.83432	0.95469	0.97025	0.90582	0.7737	0.62025	0.54916	0.51346
8.78132	0.4413	0.42334	0.51521	0.61277	0.60688	0.64781	0.72975	0.8428	0.9515	0.9667	0.88264	0.79369	0.61587	0.54604	0.50453
8.75686	0.44046	0.42852	0.51598	0.62145	0.6051	0.64512	0.73182	0.84579	0.95829	0.93983	0.87348	0.78394	0.61603	0.54939	0.49451
8.73239	0.45129	0.44383	0.51053	0.62832	0.60318	0.64106	0.74038	0.83469	0.95171	0.92188	0.8925	0.76827	0.62625	0.55371	0.48073
8.70793	0.46475	0.46825	0.51516	0.63152	0.60308	0.64709	0.74075	0.82302	0.9368	0.93194	0.91295	0.77031	0.63155	0.54738	0.49704
8.68346	0.45403	0.48121	0.52946	0.62794	0.60549	0.658	0.73269	0.83325	0.93623	0.94078	0.91362	0.78361	0.62069	0.54412	0.51776
8.659	0.43988	0.47618	0.53809	0.61288	0.61056	0.66099	0.73194	0.84921	0.94436	0.92562	0.91252	0.78756	0.60691	0.55386	0.50971
8.63453	0.43868	0.4679	0.54526	0.60353	0.6181	0.66289	0.74157	0.85813	0.95299	0.93495	0.91688	0.77545	0.59352	0.56111	0.49112
8.61007	0.43739	0.45465	0.55249	0.61	0.61976	0.66244	0.74263	0.84499	0.9581	0.95623	0.89344	0.76499	0.57231	0.55483	0.48175
8.5856	0.44086	0.44223	0.56014	0.6302	0.61902	0.66087	0.7353	0.84665	0.95874	0.95463	0.88451	0.74304	0.56	0.55521	0.48676
8.56114	0.45033	0.45593	0.55289	0.63339	0.61574	0.6597	0.73741	0.86482	0.96372	0.94397	0.90195	0.73385	0.56932	0.56575	0.49301
8.53667	0.44894	0.47445	0.53195	0.62711	0.61453	0.66397	0.74947	0.86512	0.97285	0.93919	0.91287	0.7284	0.59694	0.56512	0.50243
8.51221	0.44899	0.47822	0.51841	0.61928	0.61057	0.66605	0.76352	0.86896	0.96736	0.92939	0.90516	0.71701	0.60696	0.5517	0.51155
8.48774	0.4615	0.47167	0.51986	0.61757	0.6126	0.66858	0.76988	0.88449	0.96679	0.92314	0.87373	0.71361	0.60471	0.5348	0.50782
8.46328	0.47006	0.46629	0.54548	0.62939	0.6179	0.67685	0.76038	0.89081	0.97612	0.93355	0.87123	0.73399	0.59106	0.52026	0.51268
8.43881	0.46643	0.48047	0.56706	0.64481	0.6226	0.68078	0.75506	0.88416	0.99686	0.9518	0.88399	0.73504	0.5814	0.51837	0.51933
8.41435	0.45251	0.48279	0.56678	0.65245	0.61729	0.68186	0.76367	0.86802	0.99546	0.95124	0.88049	0.73308	0.57055	0.53134	0.50594
8.38988	0.43455	0.4802	0.57998	0.65164	0.61623	0.67687	0.76122	0.85595	0.98014	0.94709	0.89429	0.71276	0.57351	0.54074	0.47935
8.36542	0.41997	0.48361	0.58945	0.6608	0.61731	0.675	0.76067	0.87759	0.97415	0.94683	0.90634	0.70043	0.58053	0.55383	0.4824
8.34095	0.42764	0.48213	0.5811	0.66467	0.61863	0.6776	0.76031	0.90194	0.98112	0.95522	0.89476	0.71492	0.58575	0.56136	0.49973
8.31649	0.45319	0.46274	0.56728	0.6553	0.62065	0.68596	0.77346	0.90438	0.97924	0.9673	0.87891	0.6998	0.57672	0.55701	0.52171
8.29202	0.47225	0.45208	0.56411	0.65036	0.62724	0.69152	0.77196	0.88806	0.96911	0.97176	0.87741	0.68317	0.5864	0.54035	0.53537
8.26756	0.46027	0.46416	0.58768	0.65593	0.62914	0.69169	0.77184	0.89464	0.96273	0.95777	0.87758	0.68712	0.58067	0.53056	0.5176
8.24309	0.4488	0.48222	0.59672	0.6596	0.63434	0.69403	0.78331	0.89913	0.95883	0.94386	0.88272	0.68556	0.5597	0.53511	0.49791
8.21863	0.4666	0.49192	0.60982	0.65377	0.64183	0.69868	0.79675	0.90712	0.96	0.94019	0.89649	0.66666	0.56693	0.54868	0.50187
8.19416	0.48644	0.50754	0.59821	0.65362	0.64446	0.69382	0.80021	0.90355	0.96233	0.94428	0.87198	0.66745	0.58205	0.56124	0.50947
8.1697	0.49444	0.50901	0.5945	0.65982	0.64024	0.69761	0.79917	0.89576	0.97276	0.92602	0.88229	0.67562	0.56128	0.55434	0.52405
8.14523	0.49146	0.50009	0.56869	0.65464	0.6423	0.70378	0.79659	0.90828	0.9883	0.92405	0.90057	0.68202	0.54703	0.54482	0.54325
8.12077	0.47244	0.49801	0.58333	0.66185	0.64177	0.70716	0.79251	0.91486	0.98572	0.94534	0.89132	0.67615	0.54168	0.54014	0.54014
8.0963	0.46695	0.51084	0.59313	0.66544	0.64553	0.71212	0.80701	0.91507	0.97948	0.9522	0.88419	0.67214	0.54815	0.53153	0.51931
8.07184	0.46608	0.5082	0.58718	0.66945	0.64793	0.70925	0.8139	0.91391	0.9741	0.93465	0.89264	0.68507	0.55227	0.53356	0.51139
8.04737	0.46414	0.50391	0.58496	0.68678	0.64926	0.70441	0.81199	0.92467	0.9665	0.92514	0.89187	0.67933	0.54257	0.53288	0.51236
8.02291	0.48096	0.51753	0.60437	0.69525	0.64224	0.70787	0.81046	0.92818	0.9742	0.92506	0.88603	0.65497	0.53791	0.54635	0.50684
7.99844	0.50436	0.52163	0.60708	0.69243	0.64675	0.7204	0.81471	0.92487	0.99101	0.93645	0.87648	0.64509	0.54168	0.55893	0.50553
7.97397	0.49853	0.52682	0.59721	0.69055	0.65957	0.73297	0.82491	0.92484	0.99589	0.93517	0.87757	0.63948	0.56488	0.56931	0.51596
7.94951	0.4846	0.52343	0.59565	0.68733	0.66651	0.73272	0.83049	0.93729	0.99567	0.93285	0.88577	0.62901	0.57629	0.55924	0.5302
7.92504	0.48468	0.52353	0.58955	0.70927	0.66321	0.72982	0.83467	0.94648	0.98491	0.93266	0.88149	0.61535	0.57397	0.54953	0.53622
7.90058	0.49668	0.52902	0.58219	0.71799	0.6585	0.73157	0.82796	0.94172	0.98832	0.90495	0.8551	0.59869	0.56662	0.55603	0.54591
7.87611	0.49459	0.51248	0.58746	0.70874	0.6625	0.73638	0.82348	0.94254	0.987	0.90214	0.8408	0.60624	0.5485	0.56376	0.54245
7.85165	0.50252	0.52573	0.60366	0.72244	0.67393	0.73284	0.82886	0.93929	0.98838	0.91522	0.83242	0.61285	0.53667	0.56257	0.53466
7.82718	0.51692	0.52882	0.62927	0.72899	0.67085	0.72383	0.84301	0.93639	0.99908	0.93773	0.82264	0.60577	0.53787	0.55402	0.54076
7.80272	0.5156	0.53088	0.63534	0.70669	0.66874	0.73594	0.85131	0.94359	1	0.92478	0.82875	0.60406	0.54222	0.56023	0.55061
7.77825	0.50105	0.52386	0.61374	0.69899	0.66569	0.75252	0.86467	0.94329	0.97501	0.91769	0.83454	0.60821	0.54314	0.56739	0.55902
7.75379	0.4896	0.51667	0.61223	0.71042	0.67047	0.74792	0.86907	0.92221	0.95952	0.91302	0.83655	0.60722	0.54852	0.56282	0.5539
7.72932	0.48283	0.52403	0.63407	0.7163	0.67548	0.75338	0.86795	0.92355	0.96804	0.88927	0.83416	0.61105	0.54683	0.56207	0.54001
7.70486	0.50635	0.53868	0.64757	0.72428	0.68538	0.76469	0.86619	0.94092	0.98352	0.91338	0.82546	0.61314	0.53938	0.5605	0.53803
7.68039	0.5284	0.55105	0.64508	0.72481	0.69245	0.76874	0.87273	0.96498	0.99873	0.9258	0.81849	0.61249	0.53311	0.5643	0.55507
7.65593	0.52678	0.56563	0.64811	0.70994	0.69575	0.75927	0.87787	0.9713	0.98713	0.92686	0.8363	0.60348	0.53764	0.57055	0.55498
7.63146	0.51816	0.54836	0.64269	0.69766	0.6916	0.75633	0.8847	0.97463	0.96979	0.92936	0.84911	0.5866	0.5409	0.57993	0.52497
7.607	0.52487	0.52938	0.63691	0.68993	0.68449	0.7537	0.88129	0.97375	0.96671	0.91693	0.85297	0.57635	0.54265	0.58112	0.5234
7.58253	0.50649	0.52048	0.64455	0.70376	0.6857	0.75891	0.8786	0.96441	0.96934	0.91247	0.8464	0.57788	0.54474	0.56947	0.53233
7.55807	0.50332	0.52488	0.65091	0.72299	0.69349	0.77034	0.88641	0.957	0.96442	0.9005	0.8352	0.58407	0.53022	0.57058	0.53499
7.5336	0.51223	0.54616	0.65322	0.72876	0.69897	0.78408	0.88968	0.95922	0.95971	0.87744	0.8172	0.59031	0.51053	0.57417	0.54995
7.50914	0.524	0.55548	0.66753	0.73948	0.70328	0.78442	0.89359	0.95308	0.96245	0.86175	0.80126	0.58277	0.51305	0.59567	0.56093
7.48467	0.52132	0.54665	0.6674	0.7571	0.70171	0.78123	0.89873	0.95438	0.95961	0.87071	0.79541	0.58119	0.52729	0.60618	0.53938
7.46021	0.51793	0.54682	0.66094	0.75889	0.70272	0.78166	0.88917	0.96285	0.96642	0.89189	0.80766	0.57625	0.53098	0.57304	0.5258
7.43574	0.52243	0.53886	0.65069	0.75173	0.70371	0.78883	0.89046	0.97327	0.97411	0.90555	0.81962	0.5735	0.53346	0.54571	0.55468
7.41128	0.52899	0.52712	0.63521	0.75665	0.7075	0.80243	0.89813	0.97193	0.9777	0.90194	0.82705	0.57587	0.53456	0.53699	0.55086
7.38681	0.52437	0.54273	0.62378	0.76187	0.70997	0.8095	0.91074	0.9705	0.98107	0.89866	0.83132	0.58226	0.53245	0.55994	0.55705
7.36235	0.51779	0.57389	0.61354	0.75253	0.71247	0.80315	0.91729	0.97329	0.98049	0.89991	0.82998	0.59334	0.52416	0.56505	0.57037
7.33788	0.52218	0.57343	0.6297	0.74465	0.71874	0.79779	0.91231	0.97283	0.98366	0.8926	0.80453	0.57469	0.51816	0.55525	0.56227
7.31342	0.54099	0.55968	0.64976	0.75218	0.72826	0.7946	0.90816	0.96962	0.98086	0.88479	0.77861	0.54494	0.52201	0.56026	0.54584
7.28895	0.55352	0.56656	0.66876	0.77148	0.73742	0.79645	0.91076	0.97926	0.97837	0.89188	0.75842	0.53022	0.52102	0.56889	0.54248
7.26449	0.53926	0.58417	0.69397	0.77292	0.73222	0.80368	0.91719	0.97843	0.97803	0.90197	0.76133	0.54247	0.52183	0.5741	0.54468
7.24002	0.51025	0.58754	0.69879	0.7662	0.72921	0.80973	0.92421	0.97749	0.97677	0.90924	0.77742	0.56439	0.54132	0.5736	0.54843
7.21556	0.52226	0.56737	0.67678	0.76827	0.73078	0.81135	0.92918	0.98452	0.98239	0.89195	0.77441	0.56496	0.55284	0.55914	0.53564
7.19109	0.56701	0.55437	0.67876	0.7708	0.73505	0.81546	0.927	0.9914	0.99502	0.87212	0.76123	0.55437	0.55239	0.5553	0.52979
7.16663	0.58123	0.5626	0.69029	0.77385	0.74229	0.81815	0.93379	0.98911	0.98749	0.87331	0.75696	0.54728	0.55298	0.56991	0.54184
7.14216	0.57075	0.57797	0.67016	0.77295	0.7515	0.81101	0.93486	0.9743	0.97129	0.88748	0.76309	0.56012	0.55139	0.5798	0.54888
7.1177	0.55805	0.59527	0.65353	0.76598	0.75119	0.81152	0.93617	0.97683	0.96043	0.89362	0.74226	0.57511	0.54553	0.57264	0.56626
7.09323	0.55102	0.61125	0.66373	0.75401	0.75133	0.81009	0.94476	1	0.94951	0.88481	0.72361	0.56715	0.54217	0.57205	0.58452
7.06877	0.55206	0.61143	0.69389	0.76152	0.75373	0.81334	0.9477	0.98333	0.95759	0.87294	0.71341	0.5599	0.53706	0.58834	0.57863
7.0443	0.5641	0.60742	0.70722	0.77853	0.74833	0.82367	0.9515	0.96634	0.96849	0.8649	0.71615	0.56005	0.5514	0.59881	0.55811
7.01984	0.57408	0.60577	0.69626	0.79182	0.74683	0.83708	0.94076	0.96478	0.96998	0.86805	0.70488	0.55468	0.55415	0.59784	0.55623
6.99537	0.58007	0.58818	0.6763	0.78242	0.75166	0.84847	0.94691	0.97183	0.96012	0.87674	0.70561	0.56447	0.54624	0.59783	0.56624
6.97091	0.58617	0.59375	0.66675	0.76206	0.76723	0.84508	0.95922	0.98107	0.93863	0.86149	0.71854	0.55377	0.55017	0.59769	0.56698
6.94644	0.58899	0.62206	0.72052	0.7702	0.7686	0.84275	0.94945	0.98853	0.93913	0.83414	0.71928	0.54568	0.54535	0.59813	0.56439
6.92198	0.57785	0.62849	0.77803	0.78853	0.76303	0.84955	0.93769	0.98571	0.95117	0.82955	0.70736	0.56804	0.55449	0.59881	0.55927
6.89751	0.56482	0.61692	0.75416	0.80532	0.76916	0.85162	0.93583	0.99394	0.95644	0.81889	0.6924	0.56726	0.55541	0.59834	0.55812
6.87305	0.57694	0.6201	0.72031	0.81493	0.7699	0.84798	0.94584	0.99366	0.93832	0.80981	0.68156	0.56228	0.53896	0.59888	0.56342
6.84858	0.6049	0.62326	0.72484	0.80771	0.77253	0.85307	0.96128	0.99162	0.92176	0.82442	0.67511	0.57137	0.54201	0.5922	0.57892
6.82412	0.60037	0.61821	0.7274	0.80578	0.76949	0.86564	0.95766	0.98599	0.91694	0.83901	0.66131	0.57081	0.56552	0.58182	0.59219
6.79965	0.57501	0.61672	0.71864	0.81423	0.76646	0.87327	0.95923	0.96806	0.91248	0.83493	0.66628	0.5721	0.58203	0.59649	0.58865
6.77519	0.5761	0.61279	0.71533	0.81971	0.76968	0.8644	0.96619	0.95127	0.8929	0.81798	0.68346	0.56632	0.5812	0.62365	0.57857
6.75072	0.56878	0.60667	0.71602	0.81372	0.77675	0.8664	0.97615	0.95929	0.91586	0.80518	0.68844	0.5573	0.57502	0.6262	0.56166
6.72626	0.57573	0.61578	0.71431	0.81292	0.78507	0.87631	0.97198	0.95734	0.93106	0.80376	0.68267	0.55749	0.58372	0.61004	0.56507
6.70179	0.57713	0.60776	0.71299	0.8165	0.79046	0.8786	0.97703	0.95863	0.92573	0.8022	0.65589	0.55845	0.5904	0.60038	0.58341
6.67733	0.56264	0.60721	0.71255	0.82244	0.79078	0.88019	0.97819	0.96132	0.92585	0.80437	0.63518	0.54857	0.57619	0.60121	0.58916
6.65286	0.56777	0.61487	0.72799	0.83168	0.78265	0.87653	0.96251	0.96608	0.93604	0.80734	0.63741	0.55893	0.5417	0.59037	0.58637
6.6284	0.57411	0.61526	0.72941	0.82663	0.78053	0.8869	0.9649	0.97183	0.934	0.80802	0.63902	0.55278	0.53877	0.57782	0.58103
6.60393	0.58252	0.61158	0.74667	0.81953	0.79419	0.88744	0.97539	0.95155	0.92262	0.81148	0.62043	0.5358	0.54875	0.56371	0.58229
6.57947	0.56992	0.61678	0.73854	0.82856	0.80348	0.88372	0.98116	0.93621	0.9172	0.80318	0.63133	0.54551	0.55316	0.56637	0.59895
6.555	0.55905	0.62589	0.72074	0.83535	0.80294	0.88873	0.97729	0.94467	0.9086	0.78714	0.64742	0.54442	0.5541	0.57407	0.61802
6.53054	0.56675	0.64535	0.71194	0.84774	0.79875	0.8905	0.97786	0.95719	0.91409	0.78908	0.63654	0.53654	0.56317	0.59396	0.60944
6.50607	0.60716	0.62687	0.71618	0.83703	0.79931	0.88995	0.98032	0.94877	0.92992	0.78081	0.61915	0.53446	0.56461	0.61445	0.6041
6.48161	0.60551	0.64419	0.72457	0.82246	0.80613	0.89532	0.98235	0.92641	0.93083	0.78948	0.61892	0.54106	0.55084	0.61605	0.59352
6.45714	0.61705	0.66143	0.72771	0.82299	0.81686	0.90744	0.98449	0.92159	0.92384	0.78595	0.63182	0.54327	0.54137	0.60587	0.58733
6.43268	0.62567	0.66699	0.7374	0.82573	0.82493	0.9017	0.98591	0.93328	0.90153	0.77519	0.63196	0.55049	0.53955	0.61688	0.59439
6.40821	0.61458	0.65429	0.73068	0.84557	0.82423	0.90203	0.9908	0.9452	0.88165	0.76853	0.62198	0.57144	0.54513	0.61822	0.61117
6.38375	0.61364	0.63953	0.7211	0.84517	0.81679	0.90587	0.9893	0.9471	0.87031	0.7505	0.61655	0.56591	0.5623	0.59715	0.62233
6.35928	0.63306	0.63028	0.71247	0.83388	0.82115	0.91071	0.98242	0.93915	0.87023	0.72918	0.6067	0.54023	0.56175	0.60217	0.62611
6.33482	0.62383	0.59611	0.7232	0.83376	0.82737	0.91733	0.97682	0.93415	0.87304	0.72671	0.59102	0.53414	0.55271	0.61171	0.64485
6.31035	0.60845	0.59635	0.7512	0.83184	0.83736	0.91911	0.97182	0.94417	0.87783	0.74382	0.57956	0.53741	0.56185	0.61051	0.64169
6.28588	0.60497	0.61252	0.75377	0.82883	0.83856	0.91384	0.98693	0.94895	0.87955	0.74516	0.58216	0.54471	0.56569	0.61581	0.6036
6.26142	0.59524	0.62774	0.74731	0.84108	0.82961	0.91678	1	0.93921	0.87134	0.73169	0.58562	0.54646	0.57095	0.62682	0.59223
6.23695	0.58462	0.63931	0.73634	0.8431	0.83064	0.92523	0.9894	0.93283	0.88295	0.73231	0.58608	0.53234	0.58204	0.62182	0.60014
6.21249	0.59835	0.63752	0.72884	0.84684	0.83398	0.91573	0.98213	0.93832	0.89313	0.72261	0.58916	0.52426	0.58349	0.60955	0.61259
6.18802	0.61254	0.64068	0.74045	0.85153	0.83765	0.91081	0.98489	0.95532	0.88135	0.70715	0.58305	0.52967	0.56554	0.60722	0.59534
6.16356	0.62219	0.63573	0.73925	0.8501	0.83978	0.91893	0.99164	0.95145	0.86933	0.71161	0.58106	0.53977	0.55476	0.59777	0.59653
6.13909	0.62397	0.6247	0.73186	0.86503	0.8362	0.92446	0.99069	0.94401	0.85759	0.70962	0.58547	0.54039	0.55885	0.58082	0.60075
6.11463	0.62637	0.62013	0.75342	0.86854	0.8384	0.92781	0.98781	0.93858	0.83783	0.69441	0.58577	0.53334	0.53857	0.59496	0.59411
6.09016	0.60401	0.61826	0.77037	0.86435	0.85039	0.92595	0.99236	0.93228	0.83405	0.68611	0.57566	0.53398	0.53019	0.61771	0.59976
6.0657	0.58595	0.60291	0.76644	0.86358	0.85864	0.92777	0.99564	0.9385	0.8381	0.67553	0.55129	0.53036	0.54633	0.61494	0.62147
6.04123	0.59841	0.59463	0.75084	0.85755	0.85678	0.92938	0.98957	0.94401	0.83635	0.68214	0.53845	0.53815	0.56172	0.62194	0.61608
6.01677	0.61492	0.59994	0.75088	0.86071	0.86267	0.92771	0.97045	0.93624	0.84415	0.69983	0.54163	0.53088	0.55441	0.6224	0.60009
5.9923	0.61708	0.60574	0.7335	0.86279	0.87519	0.93453	0.95539	0.91921	0.84387	0.70286	0.55577	0.52652	0.54043	0.61108	0.6013
5.96784	0.61257	0.60927	0.70482	0.85895	0.87582	0.94346	0.95348	0.91448	0.82396	0.69169	0.54582	0.52962	0.53596	0.59763	0.59891
5.94337	0.60136	0.61412	0.71797	0.84708	0.87113	0.95032	0.95456	0.92421	0.81705	0.67239	0.53401	0.52333	0.55165	0.60541	0.60716
5.91891	0.59856	0.61447	0.73641	0.83668	0.8684	0.94508	0.95871	0.92656	0.82501	0.65482	0.54331	0.51839	0.56228	0.61432	0.62914
5.89444	0.61128	0.62026	0.74008	0.84692	0.87062	0.9446	0.95878	0.9136	0.82832	0.65574	0.54898	0.51037	0.56238	0.61562	0.61154
5.86998	0.62202	0.64053	0.75606	0.85856	0.87528	0.94686	0.96358	0.90758	0.82255	0.66234	0.54293	0.50605	0.56653	0.61166	0.59227
5.84551	0.62189	0.64991	0.77141	0.85992	0.87712	0.94585	0.96105	0.9114	0.81755	0.67238	0.53514	0.51645	0.57183	0.60665	0.61002
5.82105	0.61877	0.64184	0.77915	0.86148	0.87494	0.95147	0.96525	0.9093	0.81946	0.66907	0.531	0.51476	0.57853	0.6032	0.6169
5.79658	0.60258	0.64298	0.76084	0.87014	0.87779	0.95234	0.98221	0.91269	0.81622	0.63471	0.53889	0.533	0.5618	0.60502	0.62785
5.77212	0.59513	0.65022	0.74131	0.87519	0.89118	0.94908	0.98283	0.9149	0.81657	0.62507	0.54964	0.54518	0.54946	0.60972	0.64126
5.74765	0.59664	0.64853	0.73321	0.86583	0.89369	0.95588	0.98155	0.90149	0.81217	0.63345	0.5658	0.54961	0.55001	0.62034	0.64127
5.72319	0.60245	0.66273	0.74891	0.86157	0.8905	0.96352	0.97364	0.89724	0.80722	0.61832	0.57147	0.55598	0.57203	0.63623	0.64613
5.69872	0.61326	0.68047	0.76142	0.88111	0.8961	0.97085	0.9613	0.90277	0.79662	0.58926	0.54769	0.55274	0.5845	0.64666	0.64036
5.67426	0.6	0.68504	0.77719	0.88714	0.91463	0.97055	0.95547	0.9071	0.78266	0.58018	0.52795	0.53713	0.58445	0.64881	0.61779
5.64979	0.58535	0.66645	0.76667	0.87269	0.91782	0.96902	0.94824	0.91375	0.7746	0.59929	0.54885	0.52684	0.58706	0.6523	0.6084
5.62533	0.58679	0.63962	0.77444	0.85641	0.91507	0.96387	0.94775	0.92038	0.77489	0.61636	0.55728	0.51661	0.58075	0.64233	0.61882
5.60086	0.59257	0.61568	0.76628	0.85401	0.91485	0.96402	0.9616	0.92134	0.76762	0.61353	0.54872	0.51677	0.57375	0.62577	0.63826
5.5764	0.61716	0.61462	0.76966	0.8572	0.9201	0.96645	0.96541	0.92282	0.75042	0.60854	0.53939	0.5265	0.56025	0.61281	0.65729
5.55193	0.62108	0.6347	0.77965	0.86268	0.92204	0.97229	0.96489	0.90586	0.76133	0.59991	0.53022	0.52787	0.54831	0.6188	0.65814
5.52747	0.6236	0.65953	0.7964	0.86844	0.91554	0.9716	0.96475	0.89092	0.78377	0.59129	0.52089	0.54224	0.5519	0.64523	0.65916
5.503	0.61984	0.67036	0.78681	0.86265	0.91778	0.9762	0.96949	0.89654	0.77346	0.58268	0.54247	0.52616	0.55819	0.64546	0.66958
5.47854	0.63481	0.67786	0.78189	0.85372	0.91877	0.97028	0.98019	0.91065	0.75571	0.58234	0.53821	0.53726	0.57968	0.6553	0.66655
5.45407	0.6552	0.67468	0.77355	0.86831	0.92701	0.95729	0.97091	0.91672	0.77222	0.5888	0.52848	0.54534	0.57662	0.67688	0.64995
5.42961	0.65517	0.66854	0.76417	0.88847	0.92728	0.95629	0.96021	0.91337	0.76385	0.57744	0.55087	0.53692	0.58071	0.67484	0.64228
5.40514	0.65617	0.64788	0.77399	0.90073	0.93195	0.97374	0.95339	0.90199	0.76013	0.56923	0.57071	0.53187	0.58806	0.65942	0.62633
5.38068	0.64656	0.6591	0.78857	0.91083	0.94794	0.98221	0.95317	0.88635	0.7706	0.56657	0.56277	0.54068	0.57138	0.64601	0.6191
5.35621	0.65315	0.66665	0.80574	0.91221	0.96037	0.97693	0.95673	0.87961	0.75563	0.56751	0.5362	0.53653	0.55234	0.64519	0.62429
5.33175	0.65346	0.67639	0.79375	0.90207	0.96225	0.97345	0.9467	0.87057	0.76393	0.57646	0.51932	0.53818	0.54164	0.63636	0.6241
5.30728	0.64387	0.66812	0.77795	0.91466	0.96185	0.96807	0.93769	0.85244	0.7718	0.5638	0.52023	0.54485	0.54021	0.63091	0.62615
5.28282	0.64462	0.65321	0.79531	0.91271	0.95682	0.97058	0.94266	0.8339	0.74665	0.53701	0.5322	0.54146	0.53708	0.65936	0.62875
5.25835	0.6574	0.66891	0.81538	0.88587	0.95268	0.97771	0.93948	0.84072	0.71221	0.53929	0.54135	0.52984	0.53181	0.6603	0.6386
5.23389	0.66353	0.67959	0.81337	0.89375	0.94913	0.98302	0.93728	0.85332	0.71012	0.53975	0.54773	0.51551	0.52493	0.63378	0.65397
5.20942	0.68122	0.67477	0.80738	0.91007	0.94107	0.98766	0.94148	0.84643	0.71489	0.53862	0.55529	0.51502	0.53226	0.61557	0.67632
5.18496	0.66808	0.67432	0.81238	0.92725	0.94691	0.98519	0.93648	0.83599	0.72201	0.53846	0.55894	0.51843	0.55211	0.59986	0.67036
5.16049	0.66014	0.67273	0.80442	0.9322	0.95644	0.99485	0.9328	0.83115	0.70375	0.52599	0.55502	0.53235	0.5631	0.58674	0.65749
5.13603	0.65406	0.66377	0.78915	0.92314	0.96639	0.9876	0.92693	0.8438	0.69262	0.53158	0.54838	0.54756	0.56992	0.61373	0.65407
5.11156	0.6661	0.67761	0.79109	0.91494	0.96477	0.99669	0.9235	0.8593	0.695	0.52795	0.54974	0.53706	0.57983	0.6515	0.6523
5.0871	0.67247	0.7019	0.80782	0.90277	0.97015	1	0.917	0.85364	0.70498	0.53379	0.55161	0.5224	0.58876	0.65987	0.67152
5.06263	0.63925	0.68463	0.80952	0.91125	0.97728	0.98546	0.92235	0.84057	0.70022	0.54448	0.54323	0.52578	0.58432	0.65288	0.6661
5.03817	0.63267	0.69064	0.80115	0.90582	0.97203	0.98431	0.92958	0.83163	0.68016	0.54408	0.52953	0.53119	0.56403	0.63858	0.68556
5.0137	0.64435	0.69197	0.79702	0.90913	0.96725	0.99496	0.93222	0.83015	0.6819	0.55082	0.52267	0.53197	0.54425	0.63337	0.6815
4.98924	0.63058	0.67038	0.82177	0.9079	0.9694	0.97777	0.93232	0.81344	0.68619	0.54891	0.51931	0.5288	0.54388	0.60909	0.65589
4.96477	0.61577	0.68163	0.85311	0.9147	0.96909	0.97768	0.92586	0.80445	0.67455	0.54688	0.51174	0.52451	0.56404	0.60262	0.6644
4.94031	0.63608	0.69658	0.8609	0.91731	0.96852	0.98776	0.91581	0.8077	0.66564	0.54121	0.51397	0.52187	0.57726	0.62274	0.66717
4.91584	0.66751	0.69395	0.84056	0.92008	0.96937	0.98851	0.92354	0.81812	0.65819	0.52834	0.51892	0.5235	0.57042	0.63247	0.63812
4.89138	0.68213	0.70669	0.81957	0.92143	0.9742	0.98786	0.92569	0.81455	0.64623	0.52973	0.51616	0.52764	0.57382	0.61991	0.62035
4.86691	0.67932	0.71509	0.82045	0.92248	0.98596	0.99304	0.92132	0.80797	0.6421	0.54415	0.51551	0.52086	0.58331	0.63845	0.65099
4.84245	0.66628	0.70463	0.84049	0.91612	0.99736	0.99029	0.92097	0.81171	0.64158	0.5452	0.52518	0.52218	0.57423	0.66444	0.65632
4.81798	0.6494	0.68788	0.84806	0.91799	0.99568	0.98747	0.91358	0.81398	0.62709	0.54094	0.5349	0.52889	0.55364	0.67057	0.63832
4.79352	0.63744	0.67783	0.83906	0.92678	0.97993	0.98932	0.90857	0.79992	0.61293	0.54412	0.54172	0.5336	0.54018	0.6737	0.6326
4.76905	0.63205	0.68624	0.85484	0.94605	0.96897	0.99501	0.90251	0.7875	0.62145	0.54373	0.5469	0.54224	0.54474	0.6623	0.64526
4.74459	0.65016	0.70566	0.87176	0.95871	0.9657	0.98655	0.89922	0.78633	0.62739	0.54446	0.55171	0.53135	0.5607	0.6625	0.66477
4.72012	0.6614	0.70404	0.84565	0.95833	0.96618	0.98978	0.89945	0.78612	0.61873	0.54454	0.54408	0.51866	0.57961	0.66852	0.67746
4.69566	0.65224	0.70373	0.84265	0.9472	0.96609	0.99499	0.90093	0.77911	0.60848	0.53695	0.53808	0.52941	0.59162	0.65728	0.64573
4.67119	0.6505	0.713	0.85424	0.93945	0.97295	0.98951	0.9067	0.76766	0.6024	0.52914	0.54429	0.5395	0.6073	0.6331	0.63939
4.64673	0.66385	0.70393	0.83644	0.93423	0.98301	0.98885	0.90703	0.76521	0.59429	0.5273	0.54969	0.54213	0.60323	0.63823	0.64955
4.62226	0.68175	0.69734	0.82368	0.93597	0.98144	0.98854	0.90409	0.76539	0.58407	0.52768	0.54913	0.54507	0.59532	0.63657	0.6407
4.59779	0.67971	0.71195	0.81466	0.95027	0.97911	0.98635	0.91037	0.76362	0.58523	0.52641	0.53368	0.53332	0.58759	0.63359	0.63352
4.57333	0.66692	0.71295	0.79734	0.95732	0.98709	0.98361	0.90484	0.77238	0.58595	0.52509	0.51431	0.52253	0.588	0.64334	0.64422
4.54886	0.65902	0.70557	0.80209	0.95419	1	0.97746	0.88687	0.77918	0.58413	0.52984	0.52135	0.51889	0.57727	0.65569	0.65798
4.5244	0.65255	0.70816	0.82285	0.95288	0.99892	0.96976	0.86758	0.77409	0.5961	0.52762	0.51861	0.50546	0.56879	0.66096	0.70169
4.49993	0.66288	0.69846	0.83232	0.95511	0.99111	0.96482	0.86762	0.76209	0.60835	0.51595	0.52045	0.48541	0.56662	0.65394	0.73093
4.47547	0.68339	0.6884	0.83141	0.95735	0.99701	0.9652	0.87213	0.74955	0.59673	0.50314	0.52784	0.4899	0.57808	0.63221	0.7139
4.451	0.70287	0.67839	0.85214	0.9454	0.99977	0.96752	0.87611	0.75021	0.58616	0.49725	0.52365	0.50404	0.59102	0.62292	0.68579
4.42654	0.71066	0.6913	0.86797	0.92865	0.99401	0.97323	0.87372	0.74931	0.5899	0.50732	0.51626	0.51014	0.57998	0.64121	0.68182
4.40207	0.6976	0.71873	0.86535	0.93265	0.99045	0.9709	0.85907	0.73602	0.58593	0.52173	0.51239	0.52689	0.55872	0.66549	0.69981
4.37761	0.7016	0.72694	0.8495	0.94709	0.98822	0.96196	0.85326	0.72249	0.5758	0.54168	0.5206	0.53742	0.57178	0.66916	0.72112
4.35314	0.69536	0.73055	0.83647	0.9523	0.98377	0.96108	0.86324	0.72622	0.57027	0.55068	0.52917	0.53443	0.59161	0.66762	0.71567
4.32868	0.67583	0.72878	0.84473	0.96474	0.97937	0.96268	0.84883	0.72602	0.56929	0.53035	0.5317	0.53616	0.60738	0.67321	0.69614
4.30421	0.67589	0.75077	0.86666	0.98562	0.97465	0.95743	0.8503	0.71902	0.56199	0.51897	0.53457	0.54388	0.61953	0.64838	0.70199
4.27975	0.67564	0.75554	0.86455	0.98601	0.97724	0.95748	0.85901	0.70416	0.55089	0.53252	0.53498	0.55536	0.6029	0.63038	0.72275
4.25528	0.67651	0.75748	0.83535	0.97043	0.9894	0.96363	0.84326	0.68282	0.53819	0.53528	0.52701	0.55153	0.59473	0.65517	0.73314
4.23082	0.6933	0.76348	0.84243	0.9424	0.99888	0.9696	0.83372	0.6818	0.54084	0.52264	0.53324	0.55373	0.59108	0.66926	0.72168
4.20635	0.69946	0.75003	0.85778	0.93781	0.98726	0.97019	0.82683	0.6949	0.54165	0.52224	0.54204	0.56161	0.58226	0.67732	0.70138
4.18189	0.69629	0.7533	0.86059	0.94266	0.97899	0.96462	0.81566	0.69145	0.54617	0.52374	0.53236	0.55036	0.58305	0.67021	0.70008
4.15742	0.69103	0.75457	0.87537	0.95447	0.98235	0.96225	0.81305	0.6909	0.5538	0.51166	0.52019	0.5387	0.58958	0.66969	0.70565
4.13296	0.69934	0.73352	0.85023	0.96549	0.99533	0.96564	0.82042	0.69686	0.5555	0.50048	0.52084	0.54997	0.58699	0.67054	0.7036
4.10849	0.71479	0.7109	0.81013	0.96334	0.99343	0.95704	0.80997	0.69635	0.54448	0.50706	0.51758	0.5528	0.58793	0.68564	0.69255
4.08403	0.73495	0.7227	0.81518	0.95488	0.99138	0.94513	0.80974	0.68714	0.53803	0.52768	0.51166	0.55007	0.58267	0.69155	0.69087
4.05956	0.73194	0.75472	0.8273	0.95258	0.98311	0.9483	0.81825	0.68328	0.54332	0.52468	0.51913	0.56027	0.57518	0.67351	0.69784
4.0351	0.69345	0.74671	0.84164	0.95988	0.97731	0.9473	0.81861	0.67763	0.5462	0.51437	0.52821	0.56351	0.58237	0.65927	0.69658
4.01063	0.68742	0.72575	0.85176	0.96932	0.98891	0.94254	0.81421	0.66087	0.54961	0.5163	0.53566	0.5525	0.57187	0.64258	0.70333
3.98617	0.69283	0.7237	0.88445	0.97191	0.99229	0.94422	0.80832	0.64565	0.53625	0.52007	0.53709	0.5417	0.57569	0.65935	0.70938
3.9617	0.70346	0.76447	0.93976	0.94474	0.98385	0.9475	0.80376	0.63807	0.52136	0.52556	0.53628	0.54132	0.58474	0.67026	0.70919
3.93724	0.69417	0.76967	0.94493	0.92792	0.97666	0.93901	0.80704	0.63712	0.52427	0.53339	0.52767	0.5575	0.57515	0.65636	0.72603
3.91277	0.67014	0.75148	0.91194	0.95361	0.97143	0.93048	0.80581	0.64264	0.53898	0.52885	0.51497	0.56627	0.57327	0.65688	0.73367
3.88831	0.68008	0.75297	0.89718	0.97076	0.97722	0.92002	0.79884	0.64407	0.53652	0.52031	0.51298	0.55413	0.58878	0.68399	0.70304
3.86384	0.69361	0.74177	0.90913	0.98353	0.9688	0.92565	0.79681	0.63401	0.52826	0.53009	0.52041	0.54755	0.60058	0.6984	0.68099
3.83938	0.69992	0.7424	0.89887	0.99973	0.95667	0.92498	0.79723	0.63109	0.52754	0.52316	0.52318	0.5691	0.607	0.69718	0.69244
3.81491	0.7235	0.74712	0.87935	0.99182	0.96207	0.92334	0.79074	0.62366	0.52288	0.50799	0.5259	0.58344	0.60669	0.6949	0.7303
3.79045	0.72971	0.73835	0.88387	0.99471	0.96623	0.92458	0.76614	0.6179	0.5168	0.51126	0.51668	0.57487	0.61536	0.67765	0.72967
3.76598	0.72993	0.75185	0.89805	1	0.96314	0.9168	0.75225	0.61861	0.51624	0.50662	0.51103	0.56247	0.62505	0.68546	0.6877
3.74152	0.72372	0.78552	0.90493	0.99293	0.9591	0.9097	0.76151	0.61729	0.52012	0.51173	0.52925	0.54684	0.6197	0.72226	0.69443
3.71705	0.73304	0.7709	0.90925	0.97128	0.95457	0.91557	0.77203	0.60759	0.52447	0.51985	0.53765	0.53501	0.6136	0.71663	0.71609
3.69259	0.74174	0.73665	0.92725	0.95639	0.95764	0.91426	0.77545	0.59569	0.52546	0.528	0.52638	0.53997	0.63258	0.72054	0.72821
3.66812	0.74538	0.72384	0.93008	0.96016	0.96025	0.91358	0.77039	0.58645	0.52344	0.54395	0.52039	0.55407	0.64779	0.76437	0.72182
3.64366	0.73506	0.72929	0.90702	0.94857	0.95317	0.91668	0.76846	0.57688	0.51965	0.5323	0.52851	0.5702	0.64241	0.76115	0.7293
3.61919	0.73701	0.74646	0.88217	0.95195	0.94852	0.90268	0.76549	0.57009	0.52588	0.52568	0.53227	0.56608	0.6403	0.74122	0.72802
3.59473	0.75954	0.76219	0.87379	0.94569	0.9486	0.89138	0.75718	0.56651	0.52009	0.52813	0.52314	0.55377	0.64038	0.72503	0.7238
3.57026	0.77339	0.73511	0.88071	0.94873	0.95122	0.89074	0.73705	0.56603	0.50732	0.52681	0.51636	0.55341	0.62885	0.72412	0.75486
3.5458	0.7665	0.71759	0.88956	0.96864	0.94718	0.89131	0.72535	0.56599	0.5	0.51718	0.53392	0.56181	0.62266	0.73667	0.75395
3.52133	0.75401	0.73106	0.89298	0.95918	0.93936	0.88625	0.73811	0.56404	0.49895	0.52125	0.55246	0.57538	0.62731	0.73854	0.75678
3.49687	0.75523	0.75041	0.86572	0.93712	0.93334	0.88562	0.74282	0.55982	0.49614	0.53848	0.55171	0.58358	0.61294	0.71318	0.75416
3.4724	0.74876	0.7606	0.86061	0.92158	0.93153	0.8774	0.72641	0.55123	0.50146	0.5314	0.55044	0.56925	0.60882	0.70448	0.75237
3.44794	0.74838	0.76822	0.88332	0.92529	0.91998	0.87451	0.72568	0.55424	0.50237	0.5129	0.55083	0.54579	0.62651	0.72172	0.76361
3.42347	0.75777	0.79202	0.90319	0.93249	0.90728	0.86936	0.72884	0.55808	0.49103	0.50992	0.55085	0.5502	0.64031	0.73117	0.76161
3.39901	0.75816	0.80978	0.90745	0.93918	0.91461	0.85326	0.70666	0.54563	0.47917	0.51274	0.55325	0.56466	0.62991	0.73842	0.74699
3.37454	0.75398	0.79892	0.91318	0.92428	0.92391	0.84064	0.68878	0.52618	0.48311	0.5129	0.53663	0.58343	0.63066	0.73015	0.72694
3.35008	0.7643	0.80484	0.90713	0.90702	0.92917	0.83754	0.68317	0.51608	0.49835	0.51443	0.52041	0.59123	0.64219	0.71859	0.70717
3.32561	0.77987	0.80612	0.90737	0.91546	0.91924	0.836	0.68475	0.50899	0.50169	0.5125	0.52708	0.59037	0.63908	0.71652	0.72362
3.30115	0.75962	0.7798	0.90478	0.93103	0.90757	0.83258	0.68965	0.50877	0.49257	0.51086	0.53644	0.61047	0.63486	0.71442	0.75408
3.27668	0.74008	0.7769	0.88805	0.92945	0.91171	0.82979	0.68512	0.5126	0.49055	0.51246	0.53293	0.60892	0.64756	0.71711	0.76192
3.25222	0.73787	0.78757	0.89493	0.91993	0.90908	0.82171	0.67051	0.51393	0.49331	0.50347	0.53885	0.59544	0.6658	0.7162	0.75395
3.22775	0.74097	0.77919	0.88318	0.9273	0.89894	0.81813	0.66046	0.51826	0.49208	0.50792	0.55148	0.59409	0.67571	0.71528	0.74886
3.20329	0.73572	0.75384	0.84507	0.93846	0.88835	0.81718	0.65725	0.51315	0.49733	0.52791	0.56262	0.59328	0.66827	0.72628	0.74227
3.17882	0.74972	0.75769	0.85377	0.9213	0.87679	0.81166	0.6485	0.50984	0.50535	0.54349	0.57499	0.59646	0.66149	0.74178	0.74443
3.15436	0.76923	0.78331	0.8777	0.89167	0.86764	0.80797	0.65176	0.50046	0.50911	0.54258	0.57777	0.59999	0.65846	0.75543	0.76737
3.12989	0.78014	0.80199	0.90015	0.88386	0.87472	0.80757	0.64907	0.49445	0.50125	0.53297	0.57519	0.61439	0.66178	0.75428	0.78713
3.10543	0.78575	0.80163	0.90075	0.90188	0.87493	0.80597	0.64331	0.49211	0.48916	0.52799	0.57963	0.61435	0.65411	0.75452	0.78562
3.08096	0.79826	0.79081	0.90773	0.91525	0.86074	0.79759	0.63723	0.4865	0.48135	0.52221	0.56576	0.62933	0.66761	0.75814	0.75869
3.0565	0.80082	0.79992	0.92162	0.90647	0.85108	0.79404	0.63575	0.49036	0.48271	0.5169	0.5684	0.63805	0.65937	0.76735	0.75034
3.03203	0.78783	0.82691	0.93695	0.8968	0.85632	0.79076	0.62871	0.48853	0.48408	0.51334	0.57403	0.62258	0.65277	0.78385	0.759
3.00757	0.77206	0.81558	0.93176	0.90197	0.86216	0.78849	0.60614	0.48349	0.49366	0.52664	0.58017	0.60693	0.67419	0.78877	0.76398
2.9831	0.75637	0.81053	0.89138	0.89721	0.84798	0.7804	0.59657	0.48801	0.50141	0.54792	0.5733	0.61361	0.69245	0.77447	0.76609
2.95864	0.74605	0.81633	0.87829	0.89461	0.84837	0.76732	0.58877	0.47804	0.49962	0.55978	0.5678	0.64038	0.68445	0.76515	0.7776
2.93417	0.76831	0.80769	0.87512	0.90547	0.85307	0.75917	0.56912	0.46049	0.5036	0.55093	0.58754	0.63501	0.67947	0.77548	0.79857
2.9097	0.77852	0.80785	0.89376	0.89619	0.84826	0.75251	0.55948	0.46906	0.50405	0.53865	0.60937	0.63973	0.67377	0.77685	0.80002
2.88524	0.77704	0.81521	0.92638	0.90005	0.83606	0.75599	0.55949	0.47403	0.50152	0.53428	0.60309	0.62538	0.66897	0.76985	0.79003
2.86077	0.79116	0.81595	0.93276	0.90166	0.82314	0.75348	0.56416	0.46027	0.50083	0.53591	0.57017	0.60014	0.65218	0.76634	0.78283
2.83631	0.78983	0.83697	0.89585	0.89449	0.81297	0.74313	0.56623	0.46439	0.50575	0.53817	0.57167	0.60886	0.63491	0.76958	0.79488
2.81184	0.78503	0.85553	0.89659	0.88745	0.80859	0.73387	0.56031	0.47427	0.48781	0.5484	0.57625	0.62423	0.63098	0.75904	0.80407
2.78738	0.80029	0.85271	0.89305	0.88788	0.81024	0.72735	0.54697	0.47006	0.47497	0.54445	0.59876	0.61696	0.64114	0.77365	0.79438
2.76291	0.79547	0.86319	0.89363	0.86399	0.81003	0.73228	0.53668	0.46714	0.48542	0.53584	0.61431	0.62312	0.67882	0.81214	0.786
2.73845	0.77444	0.86642	0.9169	0.84216	0.7987	0.72633	0.53525	0.47066	0.48734	0.53752	0.61596	0.63388	0.71151	0.82581	0.78931
2.71398	0.78592	0.87808	0.91968	0.84518	0.79137	0.71486	0.52434	0.46746	0.48709	0.5349	0.60126	0.62749	0.71281	0.8191	0.81788
2.68952	0.81898	0.8841	0.94424	0.85042	0.78714	0.70729	0.5184	0.45831	0.48858	0.52724	0.60529	0.62118	0.70323	0.81486	0.83386
2.66505	0.83723	0.84427	0.96015	0.85857	0.78743	0.69585	0.51319	0.45371	0.49649	0.54517	0.60968	0.62654	0.70127	0.81372	0.83977
2.64059	0.84854	0.85279	0.93977	0.865	0.78824	0.68573	0.50758	0.45509	0.49276	0.55707	0.59876	0.6323	0.7153	0.82117	0.82937
2.61612	0.84112	0.88376	0.92148	0.85263	0.78189	0.68484	0.49256	0.46136	0.48861	0.55245	0.60681	0.64975	0.73659	0.83017	0.81701
2.59166	0.81188	0.87559	0.91579	0.84569	0.7755	0.67998	0.48963	0.45864	0.48591	0.55489	0.6171	0.67236	0.74079	0.83811	0.81474
2.56719	0.81381	0.85302	0.93222	0.84284	0.77024	0.68291	0.49682	0.45507	0.48271	0.54483	0.61226	0.6908	0.73007	0.84577	0.84026
2.54273	0.83372	0.84981	0.95192	0.85634	0.76362	0.68403	0.49432	0.45671	0.49029	0.53355	0.59437	0.69749	0.74551	0.84772	0.87679
2.51826	0.85466	0.88258	0.95976	0.8633	0.75882	0.67176	0.4943	0.45964	0.50374	0.53952	0.58816	0.68573	0.77319	0.84256	0.9001
2.4938	0.86339	0.90411	0.98046	0.88446	0.75729	0.65745	0.49111	0.45769	0.50961	0.53376	0.59534	0.67776	0.77114	0.84883	0.89318
2.46933	0.87191	0.90298	0.99419	0.88329	0.74928	0.6528	0.48221	0.45154	0.50211	0.5319	0.59861	0.69719	0.75527	0.85255	0.86104
2.44487	0.86569	0.90388	0.9801	0.84766	0.74228	0.65227	0.47318	0.45308	0.48474	0.54058	0.59425	0.70158	0.75279	0.84891	0.86699
2.4204	0.84561	0.92253	0.96132	0.82875	0.74772	0.65244	0.46944	0.45809	0.48431	0.55279	0.59437	0.68929	0.74893	0.89894	0.87503
2.39594	0.84176	0.93332	0.9668	0.83023	0.74706	0.64376	0.46798	0.44828	0.49546	0.55638	0.60733	0.68164	0.74004	0.89686	0.85935
2.37147	0.87084	0.93086	0.98387	0.83224	0.74222	0.63014	0.47187	0.43893	0.49987	0.55856	0.62188	0.67703	0.7462	0.86453	0.87652
2.34701	0.8942	0.92801	0.97233	0.83324	0.72782	0.62467	0.47626	0.43584	0.49408	0.55895	0.63483	0.68789	0.76002	0.869	0.91483
2.32254	0.8865	0.91858	0.95684	0.82267	0.71852	0.62453	0.46687	0.43369	0.49802	0.57247	0.64604	0.70102	0.77093	0.88447	0.91994
2.29808	0.90925	0.90822	0.96644	0.82979	0.71597	0.61864	0.45238	0.43704	0.49216	0.57798	0.65119	0.69252	0.76839	0.86707	0.90604
2.27361	0.92735	0.94056	0.98686	0.82199	0.71555	0.61464	0.4469	0.4366	0.47457	0.56861	0.65	0.68103	0.76944	0.86425	0.88548
2.24915	0.92948	0.95643	0.98938	0.80716	0.70504	0.60373	0.44915	0.43339	0.47152	0.55833	0.64541	0.68803	0.77379	0.87609	0.88007
2.22468	0.93664	0.94893	0.98601	0.80501	0.69432	0.59694	0.44878	0.44042	0.47862	0.55544	0.63157	0.69607	0.77925	0.90411	0.87323
2.20022	0.95436	0.95199	0.97181	0.80602	0.69362	0.59314	0.44378	0.44753	0.47818	0.55605	0.6144	0.69884	0.79804	0.90907	0.90922
2.17575	0.96159	0.95702	0.97198	0.79385	0.69523	0.5841	0.43508	0.44278	0.47293	0.56357	0.61509	0.71391	0.82025	0.88562	0.9631
2.15129	0.94049	0.94249	0.99352	0.79597	0.68973	0.57912	0.43113	0.4371	0.47913	0.56398	0.62958	0.73672	0.79456	0.88707	0.99491
2.12682	0.93314	0.91922	0.99029	0.81163	0.68166	0.57426	0.43148	0.42959	0.49657	0.56265	0.63836	0.75419	0.77371	0.89515	0.94972
2.10236	0.94346	0.8992	0.9695	0.82429	0.67311	0.56416	0.44008	0.42485	0.50889	0.58759	0.63754	0.74013	0.80013	0.90847	0.91121
2.07789	0.95505	0.92001	0.95368	0.82306	0.66905	0.55021	0.43748	0.42312	0.50143	0.6102	0.63244	0.72606	0.81256	0.9263	0.90891
2.05343	0.97862	0.94794	0.94146	0.81197	0.66963	0.54034	0.42618	0.41859	0.49191	0.59136	0.62602	0.74985	0.80624	0.94624	0.92522
2.02896	0.98652	0.96039	0.94149	0.7996	0.67396	0.53754	0.4221	0.41888	0.49212	0.56542	0.63941	0.7594	0.79771	0.95724	0.94899
2.0045	0.979	0.96621	0.95242	0.78619	0.67203	0.53249	0.4246	0.41862	0.48859	0.55744	0.64834	0.7249	0.77725	0.9473	0.96898
1.98003	0.98312	0.9671	0.96366	0.77913	0.6639	0.52382	0.42949	0.41807	0.48964	0.5593	0.64522	0.70523	0.77041	0.92468	0.97197
1.95557	0.99004	0.98242	0.96622	0.78675	0.65166	0.51775	0.42409	0.42999	0.49455	0.56176	0.61405	0.71198	0.78244	0.90896	0.95489
1.9311	0.98746	1	0.97322	0.78961	0.64316	0.51472	0.41559	0.43465	0.49788	0.55554	0.61118	0.73445	0.79286	0.90758	0.94444
1.90664	0.96637	0.98208	0.96995	0.78837	0.63926	0.51087	0.41752	0.42341	0.50277	0.55466	0.64067	0.7326	0.78176	0.90689	0.92129
1.88217	0.94867	0.95696	0.98015	0.79293	0.63393	0.5012	0.42427	0.41869	0.49673	0.56939	0.66139	0.72485	0.77199	0.90581	0.9202
1.85771	0.95458	0.95762	0.98085	0.77778	0.63195	0.48624	0.41333	0.42196	0.48326	0.58791	0.65176	0.73522	0.77625	0.91271	0.94445
1.83324	0.9581	0.96017	0.9747	0.75779	0.62305	0.47847	0.40155	0.41527	0.47506	0.58892	0.61865	0.74093	0.7795	0.93781	0.9733
1.80878	0.94745	0.92707	0.97005	0.75914	0.61387	0.47307	0.40004	0.41023	0.48736	0.58224	0.64019	0.72304	0.78432	0.94478	0.98123
1.78431	0.93851	0.92035	0.94938	0.76577	0.61045	0.46364	0.39776	0.40998	0.50453	0.57179	0.65358	0.72373	0.81304	0.94496	0.99409
1.75985	0.93794	0.94476	0.9684	0.75965	0.60843	0.4583	0.38407	0.40869	0.5063	0.57187	0.64175	0.74568	0.82213	0.9476	1
1.73538	0.95902	0.95926	1	0.75038	0.60153	0.4574	0.38115	0.4107	0.49845	0.56838	0.63068	0.75281	0.80996	0.93728	0.98335
1.71092	0.98238	0.98392	0.97143	0.75308	0.59652	0.44667	0.38633	0.40088	0.50031	0.56241	0.62406	0.74181	0.82579	0.94638	0.97427
1.68645	0.97544	0.98037	0.94519	0.75546	0.58469	0.43129	0.39265	0.3929	0.48925	0.56571	0.61102	0.73504	0.82693	0.96028	0.97867
1.66199	0.96078	0.95948	0.92943	0.74773	0.57148	0.42444	0.39095	0.39522	0.47548	0.57522	0.61691	0.75066	0.80626	0.94847	0.97711
1.63752	0.93681	0.93635	0.91942	0.73746	0.56678	0.42811	0.38836	0.39249	0.47368	0.57393	0.61691	0.73086	0.80877	0.93676	0.97632
1.61306	0.92866	0.94221	0.91646	0.73704	0.56576	0.43271	0.38182	0.38516	0.46823	0.56274	0.62899	0.71835	0.82439	0.93776	0.97401
1.58859	0.93797	0.95493	0.92428	0.72961	0.56843	0.42461	0.37981	0.3954	0.46222	0.55	0.62962	0.73339	0.82044	0.94569	0.96165
1.56413	0.94921	0.96626	0.92919	0.7159	0.55139	0.41071	0.38143	0.40281	0.47152	0.55321	0.6317	0.74028	0.82062	0.94147	0.96035
1.53966	0.95455	0.9393	0.94142	0.71563	0.53578	0.39673	0.37396	0.39519	0.47855	0.56776	0.62921	0.73487	0.82292	0.95055	0.96789
1.5152	0.97067	0.94105	0.95848	0.70996	0.52472	0.38557	0.36579	0.39238	0.46944	0.58094	0.61941	0.72111	0.82518	0.95627	0.94926
1.49073	0.95871	0.97804	0.95882	0.70191	0.52215	0.38093	0.3639	0.39505	0.48421	0.57342	0.6236	0.69652	0.79036	0.95966	0.91288
1.46627	0.93266	0.97086	0.92971	0.68485	0.5139	0.37731	0.3609	0.39769	0.48077	0.57207	0.62512	0.68587	0.781	0.98853	0.8886
1.4418	0.92585	0.92382	0.92216	0.68522	0.50181	0.37357	0.35392	0.39769	0.47145	0.5661	0.62236	0.70713	0.80193	0.96808	0.93199
1.41734	0.95125	0.91571	0.9189	0.70021	0.49567	0.36448	0.35384	0.39174	0.46743	0.55586	0.62598	0.72889	0.80836	0.9389	0.98753
1.39287	0.9817	0.96213	0.91148	0.69033	0.49661	0.35919	0.35471	0.38701	0.46434	0.54536	0.62549	0.71989	0.80413	0.93733	0.98186
1.36841	0.97474	0.96692	0.89868	0.67655	0.4942	0.3569	0.35254	0.3852	0.45989	0.54378	0.61078	0.68909	0.7985	0.94788	0.95892
1.34394	0.97737	0.95511	0.8968	0.6628	0.4862	0.34994	0.35204	0.39147	0.46297	0.54125	0.62443	0.68522	0.78732	0.93214	0.94038
1.31948	0.98382	0.94867	0.89291	0.65066	0.4826	0.3438	0.3437	0.39019	0.46755	0.54799	0.6346	0.71177	0.78524	0.9163	0.90736
1.29501	0.98845	0.93584	0.91861	0.65455	0.47177	0.33815	0.33467	0.38029	0.45375	0.55891	0.63318	0.72548	0.79612	0.89291	0.90221
1.27055	1	0.90513	0.93429	0.63743	0.46022	0.3283	0.33613	0.36912	0.44892	0.54613	0.62491	0.6977	0.78188	0.88874	0.91885
1.24608	0.96846	0.90441	0.93947	0.62603	0.45042	0.32451	0.34532	0.36471	0.46669	0.5235	0.61981	0.68439	0.75619	0.88287	0.90112
1.22161	0.94971	0.91488	0.8986	0.59642	0.43523	0.32377	0.34456	0.36314	0.46814	0.52622	0.62423	0.7003	0.74316	0.87513	0.89958
1.19715	0.95358	0.9211	0.86201	0.59143	0.42261	0.31973	0.33544	0.36403	0.45995	0.53075	0.62275	0.72224	0.75751	0.88616	0.91408
1.17268	0.94597	0.92962	0.88792	0.60938	0.41376	0.31671	0.33068	0.36907	0.44839	0.52314	0.61966	0.72251	0.7615	0.90859	0.92872
1.14822	0.94625	0.93861	0.91605	0.60538	0.40204	0.30856	0.32721	0.37463	0.43388	0.52016	0.6209	0.6995	0.77581	0.89526	0.93318
1.12375	0.9336	0.9327	0.89459	0.60083	0.3908	0.30107	0.32642	0.37606	0.4284	0.51091	0.63237	0.68266	0.77578	0.87732	0.9489
1.09929	0.9231	0.9335	0.86634	0.59729	0.38917	0.29702	0.32265	0.37183	0.4275	0.50674	0.6347	0.69029	0.75867	0.88358	0.94293
1.07482	0.91264	0.93592	0.86283	0.58861	0.38446	0.29189	0.31533	0.36765	0.42728	0.51621	0.61487	0.71679	0.75118	0.88808	0.92576
1.05036	0.90398	0.92172	0.85866	0.58794	0.37308	0.2845	0.31585	0.35927	0.42613	0.51763	0.59347	0.70632	0.75855	0.90696	0.93433
1.02589	0.90746	0.88666	0.84406	0.55966	0.36434	0.28093	0.31578	0.35368	0.42392	0.51025	0.57785	0.66838	0.77015	0.88209	0.90316
1.00143	0.9252	0.86449	0.82119	0.53459	0.35659	0.27866	0.30694	0.35494	0.43092	0.50438	0.58075	0.68013	0.77608	0.8852	0.9282
0.97696	0.92383	0.86665	0.818	0.53483	0.34764	0.27748	0.30223	0.35485	0.437	0.51964	0.58653	0.70317	0.78244	0.88363	0.94018
0.9525	0.90439	0.86212	0.81736	0.54827	0.34007	0.27167	0.30168	0.35259	0.42954	0.5135	0.58083	0.68961	0.7584	0.85168	0.91712
0.92803	0.88486	0.88078	0.82129	0.54562	0.33437	0.26269	0.29239	0.3499	0.41547	0.50435	0.57803	0.66538	0.72628	0.83791	0.90714
0.90357	0.89495	0.8948	0.8288	0.53026	0.32531	0.25619	0.28695	0.34674	0.41239	0.50421	0.57045	0.64341	0.72955	0.85312	0.88516
0.8791	0.89938	0.86288	0.80832	0.5266	0.31228	0.25048	0.29013	0.34569	0.42395	0.49399	0.56329	0.64579	0.74988	0.87882	0.88641
0.85464	0.86722	0.83123	0.7584	0.52473	0.30107	0.24625	0.29012	0.34681	0.42893	0.47958	0.56994	0.64903	0.75226	0.87904	0.88062
0.83017	0.84529	0.82504	0.71823	0.50938	0.29512	0.24068	0.29279	0.34424	0.41514	0.48284	0.57768	0.64865	0.73139	0.87426	0.86546
0.80571	0.82168	0.82688	0.71975	0.49712	0.2874	0.23853	0.29508	0.34338	0.3961	0.48513	0.57234	0.65364	0.7048	0.86714	0.86967
0.78124	0.80623	0.83239	0.74909	0.48314	0.27569	0.23558	0.29107	0.33589	0.38481	0.48388	0.56532	0.64779	0.69813	0.83567	0.90969
0.75678	0.80919	0.82455	0.75538	0.47157	0.26502	0.22916	0.28654	0.31964	0.37731	0.48915	0.54391	0.62299	0.70762	0.8183	0.91028
0.73231	0.80403	0.81203	0.71526	0.4702	0.25827	0.22467	0.28371	0.30456	0.37839	0.48453	0.5478	0.62051	0.71197	0.83279	0.87005
0.70785	0.80213	0.79793	0.69259	0.46614	0.25366	0.2219	0.28254	0.29812	0.3907	0.47257	0.54889	0.63665	0.70645	0.82703	0.85129
0.68338	0.81479	0.75245	0.7022	0.45009	0.24783	0.22035	0.27914	0.30472	0.39137	0.45348	0.53906	0.61452	0.68415	0.79264	0.8392
0.65892	0.81876	0.72938	0.70502	0.43706	0.24344	0.21833	0.27347	0.30998	0.37985	0.44086	0.52695	0.5893	0.66179	0.77734	0.83931
0.63445	0.81322	0.73942	0.69872	0.43507	0.24071	0.21437	0.26341	0.30954	0.37581	0.4428	0.4987	0.59166	0.64444	0.77443	0.80241
0.60999	0.78774	0.72541	0.6971	0.43115	0.23432	0.21069	0.26401	0.31196	0.37874	0.44435	0.51474	0.59135	0.63242	0.75634	0.75559
0.58552	0.75537	0.72368	0.70462	0.41572	0.22837	0.20596	0.26098	0.31438	0.37533	0.43827	0.52245	0.58628	0.63061	0.75064	0.74306
0.56106	0.76258	0.72305	0.6937	0.39866	0.22245	0.19896	0.25933	0.3009	0.36568	0.42379	0.49163	0.59099	0.64132	0.76296	0.73703
0.53659	0.77873	0.73322	0.68059	0.39623	0.21724	0.19435	0.25962	0.29634	0.36863	0.41956	0.47961	0.58559	0.64429	0.76674	0.75463
0.51213	0.75995	0.71947	0.69118	0.40098	0.2113	0.19361	0.25399	0.29711	0.36566	0.41871	0.48196	0.59197	0.63343	0.76706	0.73936
0.48766	0.74922	0.68661	0.68917	0.39929	0.20235	0.19059	0.25345	0.29213	0.35265	0.4153	0.49697	0.56457	0.63014	0.75979	0.7233
0.4632	0.74156	0.68017	0.65485	0.38997	0.19733	0.18737	0.24706	0.28111	0.34481	0.41674	0.49219	0.53199	0.63314	0.74719	0.71135
0.43873	0.72861	0.68108	0.63221	0.37719	0.19281	0.18449	0.23664	0.27544	0.34084	0.42045	0.48314	0.50509	0.61714	0.72115	0.6957
0.41427	0.71662	0.67255	0.60614	0.37087	0.19151	0.1818	0.23282	0.27021	0.34084	0.42105	0.48321	0.48942	0.58493	0.69137	0.68167
0.3898	0.68555	0.65866	0.59283	0.36769	0.19168	0.17908	0.22724	0.25477	0.32397	0.40559	0.46582	0.48701	0.5615	0.67263	0.66897
0.36534	0.64999	0.64667	0.59791	0.35581	0.18656	0.17615	0.2181	0.25383	0.31011	0.38401	0.44273	0.50325	0.55592	0.67235	0.66174
0.34087	0.63699	0.65377	0.58391	0.33759	0.18107	0.1729	0.21477	0.26154	0.31366	0.3759	0.43885	0.49744	0.56728	0.65587	0.65761
0.31641	0.64048	0.63998	0.54265	0.32116	0.17412	0.1699	0.21562	0.25538	0.314	0.36219	0.43135	0.49282	0.5567	0.65253	0.651
0.29194	0.64323	0.62761	0.52403	0.31265	0.16693	0.16678	0.21224	0.24474	0.30847	0.34214	0.4313	0.47631	0.53674	0.66106	0.65132
0.26748	0.61982	0.61046	0.53004	0.3115	0.16706	0.1606	0.20927	0.24104	0.30825	0.33987	0.42703	0.45627	0.50262	0.62036	0.63703
0.24301	0.58394	0.58486	0.52649	0.31071	0.16139	0.15382	0.20837	0.23859	0.29607	0.34872	0.40691	0.45537	0.48112	0.57178	0.61238
0.21855	0.56001	0.56388	0.51105	0.30384	0.1536	0.14847	0.20107	0.23787	0.28444	0.34517	0.38307	0.43719	0.4762	0.56022	0.59781
0.19408	0.54451	0.54888	0.48607	0.27574	0.15263	0.14769	0.19091	0.23737	0.27471	0.30353	0.36297	0.42106	0.4614	0.57445	0.56994
0.16962	0.52476	0.5272	0.45111	0.26572	0.14841	0.14877	0.18853	0.22995	0.27417	0.27626	0.35313	0.39927	0.44049	0.56412	0.54331
0.14515	0.48834	0.47507	0.42045	0.26456	0.14406	0.14585	0.1867	0.21475	0.25664	0.27006	0.34431	0.3657	0.41441	0.52074	0.52105
0.12069	0.44948	0.41733	0.4034	0.25318	0.13416	0.13725	0.17628	0.19167	0.22841	0.25758	0.32844	0.34876	0.37936	0.48166	0.47777
0.09622	0.42907	0.41287	0.38172	0.23525	0.12212	0.12657	0.15714	0.16864	0.21393	0.23889	0.29568	0.31772	0.34515	0.44042	0.42936
0.07176	0.40949	0.38933	0.34338	0.21956	0.11384	0.11248	0.13955	0.14969	0.1914	0.21372	0.25956	0.28462	0.31775	0.4114	0.38734
0.04729	0.36066	0.36694	0.31507	0.19662	0.1073	0.10014	0.12737	0.13885	0.16781	0.18966	0.2354	0.25328	0.28773	0.36567	0.34984
0.02283	0.31972	0.33377	0.29128	0.17416	0.10138	0.09356	0.11325	0.12892	0.14941	0.16666	0.21153	0.22596	0.25776	0.3151	0.32423
-0.00164	0.30755	0.28819	0.26509	0.16088	0.09426	0.08721	0.10085	0.11663	0.13429	0.15005	0.17815	0.20581	0.22622	0.26459	0.29446
-0.0261	0.28242	0.2648	0.23921	0.14999	0.08718	0.08159	0.08893	0.10459	0.11765	0.13635	0.15628	0.17819	0.20275	0.23424	0.26094
-0.05057	0.24973	0.24398	0.22106	0.13246	0.08098	0.07578	0.07827	0.09282	0.10364	0.11805	0.14161	0.15274	0.17774	0.21396	0.22828
-0.07503	0.2282	0.22205	0.19474	0.12288	0.07488	0.07022	0.07011	0.08342	0.09412	0.1059	0.12869	0.13732	0.15255	0.18829	0.19709
-0.0995	0.21042	0.20433	0.1702	0.11724	0.06907	0.06421	0.06649	0.07632	0.08572	0.09543	0.11579	0.12546	0.14074	0.1722	0.17721
-0.12396	0.19185	0.1874	0.16483	0.11141	0.06465	0.06073	0.06374	0.0707	0.08068	0.08487	0.10732	0.11289	0.13391	0.16572	0.16611
-0.14843	0.1766	0.17272	0.15881	0.1038	0.06206	0.05721	0.05969	0.06584	0.07467	0.07954	0.10138	0.10451	0.1268	0.15344	0.15707
-0.17289	0.17142	0.16912	0.14921	0.09706	0.05967	0.05461	0.05637	0.06195	0.07031	0.07771	0.09489	0.10149	0.12175	0.14019	0.15183
-0.19736	0.16691	0.15793	0.14274	0.09229	0.05704	0.05296	0.05445	0.05953	0.06929	0.07368	0.08975	0.10073	0.11504	0.1357	0.14406
-0.22182	0.16847	0.14801	0.13969	0.09174	0.05514	0.05097	0.05289	0.0582	0.06748	0.07008	0.08748	0.09799	0.11081	0.1343	0.1382
-0.24629	0.16329	0.14363	0.13674	0.08962	0.05435	0.04998	0.05119	0.05684	0.06313	0.06834	0.08628	0.09365	0.10581	0.13355	0.13422
-0.27075	0.14988	0.14637	0.1317	0.08553	0.05352	0.04917	0.05028	0.05549	0.06095	0.06632	0.08567	0.09062	0.1004	0.12981	0.13292
-0.29522	0.14674	0.14929	0.12929	0.08428	0.05212	0.04876	0.04947	0.05529	0.05964	0.0663	0.08461	0.08953	0.0969	0.12468	0.13584
-0.31969	0.14569	0.14634	0.12883	0.08189	0.05094	0.04766	0.04847	0.05415	0.0575	0.06539	0.08062	0.0905	0.09625	0.12182	0.13574
-0.34415	0.13543	0.14257	0.12886	0.08124	0.0507	0.04679	0.04686	0.05163	0.0563	0.06378	0.07582	0.08764	0.09655	0.1164	0.13065
-0.36862	0.13145	0.13866	0.13184	0.08316	0.05051	0.04661	0.04543	0.04995	0.05596	0.06268	0.07335	0.0807	0.0967	0.1137	0.13143
-0.39308	0.13503	0.13408	0.13413	0.08228	0.04992	0.04631	0.04489	0.048	0.05561	0.06238	0.07309	0.07659	0.09514	0.11337	0.12755
-0.41755	0.13451	0.13176	0.1309	0.078	0.04858	0.04523	0.04505	0.04635	0.05336	0.05963	0.07354	0.07632	0.0926	0.11621	0.1198
-0.44201	0.1291	0.13067	0.12211	0.07677	0.04731	0.04413	0.04443	0.04625	0.05202	0.05825	0.07326	0.07427	0.08965	0.11703	0.1174
-0.46647	0.12984	0.13129	0.11826	0.07651	0.04651	0.04405	0.04339	0.04668	0.05191	0.0586	0.07077	0.07168	0.08587	0.11506	0.11685
-0.49094	0.13381	0.13316	0.11849	0.07576	0.04625	0.04242	0.0417	0.04533	0.05222	0.05971	0.06841	0.07095	0.0856	0.11528	0.11005
-0.51541	0.13071	0.13219	0.1173	0.07172	0.04646	0.04147	0.04123	0.04487	0.05301	0.05886	0.06794	0.07308	0.08594	0.11318	0.10469
-0.53987	0.12577	0.12743	0.11421	0.06839	0.04619	0.04094	0.0411	0.04559	0.05359	0.05649	0.06704	0.07395	0.08746	0.10629	0.10367
-0.56434	0.12915	0.12242	0.11679	0.06726	0.04496	0.04029	0.04112	0.04531	0.05311	0.05455	0.06777	0.07346	0.0866	0.10166	0.10231
-0.5888	0.1359	0.12198	0.11981	0.06642	0.04402	0.04017	0.04165	0.04466	0.05242	0.05237	0.06679	0.07488	0.08461	0.10112	0.10502
-0.61326	0.1364	0.12216	0.11579	0.06694	0.04413	0.0404	0.04161	0.04365	0.05046	0.05095	0.0644	0.07438	0.08412	0.10405	0.10763
-0.63773	0.12776	0.12182	0.11212	0.06748	0.04361	0.04006	0.04066	0.04121	0.0481	0.05102	0.06234	0.07275	0.07989	0.10557	0.10688
-0.6622	0.12254	0.12163	0.10995	0.0665	0.04229	0.03934	0.03963	0.04009	0.04816	0.05142	0.06098	0.06958	0.07902	0.10282	0.10519
-0.68666	0.12281	0.12148	0.1106	0.06604	0.0414	0.03935	0.03995	0.04158	0.04829	0.05186	0.06102	0.06881	0.08002	0.09996	0.10539
-0.71113	0.12526	0.12343	0.1108	0.06619	0.04101	0.03903	0.03997	0.04232	0.04858	0.05225	0.06008	0.07101	0.08354	0.09417	0.10437
-0.73559	0.12737	0.11879	0.10952	0.06566	0.04072	0.03846	0.03982	0.04078	0.04803	0.05208	0.05937	0.07087	0.08791	0.09072	0.10085
-0.76006	0.12566	0.11091	0.10397	0.06374	0.03967	0.03792	0.03847	0.0403	0.04609	0.05163	0.05618	0.0687	0.08697	0.09174	0.09915
-0.78452	0.12246	0.11004	0.10109	0.0626	0.03929	0.03747	0.03702	0.03982	0.0468	0.05008	0.0572	0.06896	0.08248	0.09276	0.09949
-0.80899	0.11522	0.11091	0.10405	0.06318	0.03949	0.03668	0.03759	0.03867	0.04802	0.05007	0.05981	0.06694	0.07932	0.09604	0.09888
-0.83345	0.1099	0.11267	0.1054	0.0638	0.03971	0.03659	0.03831	0.0387	0.04575	0.05169	0.05778	0.06385	0.0759	0.09486	0.09773
-0.85792	0.11219	0.1098	0.10626	0.06248	0.03957	0.03689	0.03871	0.03993	0.04458	0.05176	0.05526	0.06517	0.0783	0.0895	0.09956
-0.88238	0.11979	0.10823	0.10846	0.06162	0.03853	0.0363	0.03771	0.03959	0.04402	0.05081	0.05742	0.06417	0.07844	0.08642	0.09934
-0.90685	0.12097	0.11379	0.10357	0.06015	0.03834	0.0358	0.03712	0.03943	0.0446	0.05105	0.05615	0.06397	0.07801	0.08355	0.09736
-0.93131	0.12097	0.11568	0.10559	0.05857	0.03801	0.03581	0.03655	0.03939	0.04516	0.05038	0.05702	0.06556	0.07656	0.08106	0.09657
-0.95578	0.11789	0.10983	0.10643	0.06003	0.03749	0.03537	0.03665	0.03944	0.04426	0.05017	0.06017	0.06498	0.07526	0.08227	0.0932
-0.98024	0.11131	0.10377	0.10032	0.06146	0.03679	0.035	0.03653	0.03791	0.04167	0.05095	0.06009	0.06304	0.07343	0.0846	0.08941
-1.00471	0.10809	0.10361	0.09712	0.0601	0.03565	0.03474	0.03624	0.03626	0.03999	0.05003	0.0558	0.06407	0.07361	0.08704	0.089
-1.02917	0.10451	0.11347	0.10062	0.0575	0.03479	0.03409	0.03491	0.03756	0.03899	0.04923	0.05446	0.06466	0.07147	0.08955	0.08921
-1.05364	0.10469	0.11561	0.09876	0.05644	0.03518	0.03435	0.0342	0.03763	0.039	0.04737	0.05371	0.06474	0.07035	0.0878	0.08977
-1.0781	0.10212	0.10806	0.09677	0.05644	0.03597	0.03387	0.03388	0.03624	0.04089	0.0468	0.05443	0.06249	0.07043	0.08411	0.09137
-1.10257	0.10136	0.10765	0.09623	0.05537	0.03539	0.03312	0.03359	0.03534	0.04154	0.04549	0.05526	0.06086	0.07009	0.08336	0.09228
-1.12703	0.10383	0.10751	0.09479	0.05523	0.03493	0.0322	0.03329	0.03437	0.04018	0.04457	0.05566	0.06135	0.07068	0.08297	0.09076
-1.1515	0.105	0.09805	0.09691	0.05601	0.03567	0.03213	0.03366	0.03498	0.03875	0.04488	0.05562	0.05999	0.07328	0.08131	0.0891
-1.17596	0.10518	0.10066	0.0973	0.05446	0.03542	0.03224	0.03362	0.0364	0.0389	0.04742	0.05455	0.05932	0.06797	0.08194	0.08799
-1.20043	0.11136	0.103	0.09225	0.05395	0.03441	0.03245	0.03336	0.03647	0.04014	0.04452	0.05336	0.06116	0.06729	0.08404	0.08822
-1.22489	0.11031	0.10212	0.09022	0.05346	0.03364	0.03273	0.03265	0.03529	0.04204	0.0425	0.05242	0.06247	0.07023	0.08885	0.08599
-1.24936	0.10373	0.10424	0.08979	0.05156	0.03319	0.03148	0.03329	0.03389	0.03981	0.04383	0.0525	0.05972	0.0702	0.08493	0.08323
-1.27382	0.10466	0.10541	0.08901	0.05087	0.03246	0.03105	0.0334	0.03344	0.03905	0.04483	0.05258	0.05826	0.07144	0.08482	0.08205
-1.29829	0.10735	0.10017	0.08791	0.05159	0.03225	0.03091	0.03189	0.03361	0.04029	0.04528	0.05422	0.06023	0.07323	0.08234	0.08231
-1.32275	0.10794	0.09748	0.08939	0.05097	0.03238	0.03085	0.031	0.03353	0.04071	0.04513	0.05483	0.05924	0.07102	0.08104	0.08189
-1.34722	0.107	0.09683	0.08967	0.05031	0.03169	0.03078	0.03075	0.03356	0.03938	0.04345	0.05328	0.05695	0.07086	0.08055	0.08013
-1.37168	0.10741	0.09631	0.08363	0.05231	0.03104	0.03023	0.03021	0.03304	0.03752	0.0426	0.05227	0.05614	0.06964	0.07789	0.07762
-1.39615	0.10635	0.09394	0.08086	0.05367	0.03023	0.0297	0.0295	0.03265	0.03595	0.04266	0.05144	0.0561	0.06838	0.07954	0.07976
-1.42061	0.10039	0.08982	0.0844	0.05167	0.02923	0.02913	0.029	0.03282	0.03506	0.04262	0.0513	0.05613	0.0668	0.08434	0.08548
-1.44508	0.0965	0.08852	0.08555	0.05013	0.02878	0.02895	0.02869	0.03299	0.03524	0.04247	0.05001	0.05662	0.06715	0.08415	0.08958
-1.46954	0.10266	0.08974	0.07995	0.04948	0.02882	0.02902	0.02853	0.03182	0.03466	0.0415	0.04832	0.05617	0.06809	0.07435	0.08196
-1.49401	0.10859	0.09287	0.07799	0.04911	0.02881	0.02809	0.0285	0.03097	0.03527	0.04034	0.049	0.05586	0.06621	0.07068	0.07493
-1.51847	0.10465	0.09097	0.0841	0.04953	0.02861	0.02799	0.02848	0.03109	0.0362	0.04054	0.05025	0.0542	0.06193	0.07171	0.07589
-1.54294	0.0992	0.08418	0.0864	0.04792	0.02837	0.02767	0.02775	0.03101	0.03675	0.0386	0.05106	0.05359	0.0621	0.07256	0.07627
-1.5674	0.09431	0.08302	0.07996	0.04638	0.02784	0.02732	0.02742	0.03094	0.03486	0.03973	0.04839	0.05573	0.06654	0.0744	0.07969
-1.59187	0.09379	0.08348	0.07637	0.0474	0.0275	0.02668	0.0272	0.03103	0.03301	0.04148	0.04504	0.0561	0.06513	0.07147	0.08044
-1.61633	0.09129	0.08232	0.07513	0.04669	0.02758	0.02612	0.02741	0.02997	0.03331	0.04206	0.04555	0.0548	0.0602	0.07015	0.07756
-1.6408	0.08936	0.08509	0.0749	0.04608	0.02759	0.02527	0.02819	0.02815	0.03287	0.04098	0.04613	0.05491	0.05841	0.07258	0.0763
-1.66526	0.09026	0.08509	0.07778	0.04665	0.02778	0.02488	0.02855	0.02752	0.03234	0.03916	0.04542	0.05326	0.05892	0.07345	0.07739
-1.68973	0.09403	0.08064	0.0771	0.04605	0.02771	0.02472	0.02846	0.02744	0.03298	0.03767	0.04538	0.05054	0.05869	0.07365	0.07903
-1.71419	0.09364	0.07609	0.07418	0.04436	0.02714	0.02448	0.02808	0.02773	0.03368	0.03835	0.0438	0.0497	0.05634	0.07495	0.0805
-1.73866	0.08798	0.07873	0.07276	0.043	0.02674	0.02452	0.02802	0.02858	0.03324	0.03882	0.04331	0.04699	0.05616	0.07593	0.07769
-1.76312	0.08497	0.08429	0.06982	0.04302	0.02624	0.02448	0.02786	0.02887	0.03271	0.03765	0.04494	0.04469	0.05809	0.06958	0.07328
-1.78759	0.08565	0.08197	0.06671	0.04445	0.02572	0.02461	0.02709	0.02853	0.03238	0.03668	0.04391	0.04481	0.05901	0.06746	0.0719
-1.81205	0.08515	0.0742	0.06421	0.0452	0.02512	0.02483	0.02662	0.02824	0.03188	0.03475	0.04247	0.04632	0.05913	0.06848	0.07216
-1.83652	0.08849	0.07172	0.06329	0.04494	0.02477	0.02455	0.02582	0.0278	0.03068	0.03313	0.04324	0.04708	0.05741	0.06766	0.07069
-1.86098	0.09085	0.07196	0.06429	0.04292	0.02427	0.02406	0.02467	0.02695	0.02913	0.03267	0.04283	0.04534	0.05724	0.06668	0.06754
-1.88545	0.09046	0.0679	0.06343	0.04167	0.02361	0.02369	0.02373	0.02605	0.02841	0.032	0.04203	0.04561	0.05754	0.06621	0.06422
-1.90991	0.09182	0.06305	0.06111	0.04215	0.02312	0.02356	0.0236	0.02625	0.02798	0.03123	0.04095	0.04325	0.05644	0.06482	0.06375
-1.93438	0.09156	0.0619	0.05847	0.04205	0.02224	0.02306	0.02318	0.0259	0.02688	0.02982	0.042	0.03983	0.05453	0.06302	0.06664
-1.95884	0.09073	0.0618	0.0585	0.04178	0.02099	0.02264	0.0224	0.02488	0.02627	0.02863	0.04182	0.03736	0.05364	0.06097	0.06769
-1.98331	0.0859	0.05799	0.05676	0.0409	0.01991	0.0222	0.0219	0.02533	0.02606	0.02818	0.04127	0.03227	0.05054	0.05909	0.06432
-2.00777	0.07747	0.05345	0.05366	0.03901	0.01871	0.02175	0.02084	0.02446	0.02457	0.02696	0.04038	0.02737	0.04673	0.05771	0.05902
-2.03224	0.07327	0.05161	0.04955	0.0371	0.01715	0.021	0.01962	0.02391	0.02261	0.0249	0.03904	0.02626	0.04699	0.05595	0.05643
-2.0567	0.07305	0.04683	0.04533	0.03617	0.01493	0.02005	0.01802	0.02285	0.02087	0.02226	0.03956	0.0288	0.04642	0.05387	0.0527
-2.08117	0.07026	0.04085	0.04024	0.03611	0.01236	0.01929	0.01513	0.02158	0.01769	0.01884	0.03761	0.02963	0.04406	0.05144	0.0495
-2.10563	0.06769	0.0382	0.03764	0.03576	0.01175	0.0183	0.01238	0.02114	0.01604	0.01689	0.03634	0.03246	0.04177	0.04806	0.04434
-2.1301	0.06274	0.03964	0.04021	0.03426	0.01314	0.01714	0.01229	0.0199	0.01726	0.01808	0.03575	0.03408	0.03955	0.04371	0.04006
-2.15456	0.05928	0.04126	0.04195	0.0327	0.01598	0.01586	0.01401	0.01797	0.01945	0.0203	0.03581	0.03558	0.03526	0.03775	0.04042
-2.17903	0.05601	0.04304	0.04536	0.03182	0.019	0.01395	0.01673	0.01536	0.02193	0.02276	0.03317	0.03712	0.03085	0.03469	0.04266
-2.2035	0.0526	0.045	0.04633	0.02966	0.02043	0.01164	0.01944	0.01294	0.02328	0.02447	0.0313	0.03975	0.02875	0.03666	0.04418
-2.22796	0.04777	0.04663	0.04829	0.0257	0.02209	0.01073	0.02078	0.01286	0.02484	0.02654	0.02806	0.04221	0.03216	0.03934	0.04596
-2.25243	0.04181	0.04805	0.0502	0.02225	0.02299	0.01191	0.0219	0.01486	0.02598	0.02779	0.02436	0.0449	0.03305	0.04167	0.04832
-2.27689	0.03692	0.05063	0.05261	0.02099	0.02424	0.01435	0.0228	0.01704	0.02725	0.02911	0.02042	0.04633	0.03486	0.04358	0.04979
-2.30136	0.03505	0.05334	0.05633	0.02238	0.02631	0.01709	0.02364	0.01941	0.02902	0.03087	0.02033	0.04589	0.03693	0.04551	0.05197
-2.32582	0.03741	0.05615	0.05993	0.0249	0.0282	0.01879	0.02524	0.02084	0.03115	0.03299	0.0229	0.04411	0.03835	0.04657	0.05451
-2.35029	0.03922	0.05842	0.05995	0.02766	0.02911	0.02019	0.02692	0.02171	0.03165	0.03398	0.02496	0.04123	0.04014	0.0487	0.05749
-2.37475	0.04168	0.05754	0.05916	0.0296	0.02858	0.02086	0.02754	0.02252	0.03142	0.03415	0.02686	0.03817	0.04214	0.0514	0.05969
-2.39922	0.04267	0.05673	0.05721	0.03127	0.02647	0.02185	0.02677	0.02379	0.02928	0.03261	0.02863	0.03571	0.04501	0.05447	0.05995
-2.42368	0.04472	0.05472	0.05564	0.0329	0.02413	0.02346	0.02476	0.02533	0.0273	0.03013	0.02986	0.03321	0.04693	0.05583	0.05896
-2.44815	0.04581	0.05256	0.05285	0.03477	0.02123	0.02516	0.02255	0.02678	0.02477	0.02747	0.03127	0.03103	0.04787	0.05607	0.05721
-2.47261	0.04797	0.05002	0.0499	0.03684	0.01828	0.02598	0.01993	0.02734	0.02228	0.02468	0.03314	0.02973	0.04716	0.0551	0.05465
-2.49708	0.05075	0.04732	0.04759	0.03921	0.01602	0.02577	0.01726	0.02641	0.0198	0.02242	0.03513	0.02929	0.04518	0.05337	0.05174
-2.52154	0.05365	0.04518	0.04555	0.04033	0.01433	0.02418	0.01522	0.02453	0.01824	0.02051	0.03673	0.02892	0.04308	0.05108	0.04945
-2.54601	0.05451	0.04397	0.04411	0.04	0.01343	0.02187	0.01382	0.02245	0.01725	0.01904	0.03734	0.02863	0.04089	0.04789	0.04766
-2.57047	0.05415	0.0437	0.04284	0.03804	0.01312	0.01924	0.01302	0.02009	0.01676	0.01855	0.03652	0.02897	0.03843	0.04467	0.04601
-2.59494	0.05294	0.04377	0.04269	0.03567	0.01315	0.01623	0.01276	0.01748	0.01673	0.01803	0.0347	0.02984	0.03602	0.0425	0.04534
-2.6194	0.05127	0.04405	0.04283	0.03274	0.01346	0.01386	0.01284	0.01554	0.01665	0.01791	0.03271	0.03086	0.03377	0.04087	0.04425
-2.64387	0.04971	0.04404	0.0437	0.02972	0.01395	0.01222	0.01307	0.01416	0.01693	0.01854	0.02955	0.0325	0.03263	0.04009	0.04387
-2.66833	0.04647	0.04412	0.0442	0.02691	0.01442	0.01122	0.01339	0.01338	0.01738	0.01877	0.02687	0.03455	0.03193	0.03911	0.04439
-2.6928	0.04408	0.04467	0.04533	0.02507	0.01503	0.01071	0.01379	0.01332	0.01765	0.01933	0.02481	0.03767	0.03211	0.03977	0.04495
-2.71726	0.04254	0.04628	0.04684	0.02388	0.01625	0.01083	0.01424	0.01333	0.01868	0.02084	0.02302	0.04179	0.032	0.03954	0.04548
-2.74173	0.04128	0.04877	0.04903	0.02374	0.01788	0.01104	0.01521	0.01342	0.02039	0.022	0.02206	0.04641	0.03182	0.04092	0.04671
-2.76619	0.04083	0.05174	0.05219	0.02287	0.02024	0.01131	0.01693	0.01362	0.02218	0.02442	0.02152	0.05074	0.03219	0.04151	0.04891
-2.79066	0.04118	0.05599	0.05643	0.02321	0.02307	0.01164	0.01902	0.01387	0.02502	0.02758	0.02141	0.05204	0.03318	0.04203	0.05214
-2.81512	0.04089	0.06155	0.06177	0.02341	0.0262	0.01213	0.02142	0.01443	0.02808	0.03084	0.02139	0.04199	0.0348	0.04442	0.05623
-2.83959	0.04095	0.06719	0.06693	0.02382	0.02953	0.01304	0.02438	0.01538	0.03166	0.0351	0.02154	0.03014	0.03724	0.04743	0.06064
-2.86405	0.04174	0.06993	0.0689	0.02445	0.03081	0.01447	0.02696	0.01701	0.03307	0.03676	0.02213	0.02428	0.04047	0.05142	0.0676
-2.88852	0.04218	0.06271	0.05828	0.02586	0.02555	0.01647	0.02739	0.01917	0.02844	0.03403	0.02305	0	0.04401	0.05653	0.07181
-2.91298	0.04306	0.04429	0.04321	0.02799	0.01612	0.01889	0.02115	0.02162	0.01836	0.02148	0.02439	0	0.04859	0.06207	0.07115
-2.93745	0.04536	0.03823	0.03712	0.03059	0.01195	0.02142	0.01397	0.02433	0.01421	0.01697	0.0265	0	0.05337	0.06624	0.04885
-2.96191	0.04844	0	0	0.03355	0	0.02433	0.01024	0.0268	0	0	0.0291	0	0.05486	0.062	0.04191
-2.98638	0.05192	0	0	0.03729	0	0.02588	0	0.02724	0	0	0.03225	0	0.04361	0.04236	0
-3.01084	0.05657	0	0	0.04125	0	0.02294	0	0.01986	0	0	0.03584	0	0.0326	0.03639	0
-3.03531	0.06144	0	0	0.04328	0	0.01378	0	0.01331	0	0	0.03928	0	0.02713	0	0
-3.05977	0.06389	0	0	0.0386	0	0.01023	0	0.00984	0	0	0.03974	0	0	0	0
-3.08424	0.05685	0	0	0.02552	0	0	0	0	0	0	0.0293	0	0	0	0
-3.1087	0.0409	0	0	0.02058	0	0	0	0	0	0	0.02183	0	0	0	0
-3.13317	0.03503	0	0	0	0	0	0	0	0	0	0.01714	0	0	0	0
-3.15763	0	0	0	0	0	0	0	0	0	0	0	0	0	0	0
-3.1821	0	0	0	0	0	0	0	0	0	0	0	0	0	0	0
