# Supplementary material for: Interplay between disorder and electronic correlations in compositionally complex alloys
Source: Nat Commun. 2024 Sep 12;15:7983. doi: 10.1038/s41467-024-52349-8 (PMC11393320; doi:10.1038/s41467-024-52349-8)
Supplement: Supplementary file 3 — Source Data [file 41467_2024_52349_MOESM3_ESM.zip › Source Data SF1a - normalized EDC Cr.xlsx]

## Sheet: Cr
Binding energy (eV)	Photon Energy (eV)	EDC (arb. Units)				max
	572.7	573.3	574.3	575.3	576.3	577.3	578.3	579.3	580.3	581.3
13.45	0	0	0	0	0	0	0	0	0	0
13.4256	0	0	0	0	0	0	0	0	0	0
13.4013	0	0	0	0	0	0	0	0	0	0
13.377	0	0	0	0	0	0	0	0	0.02519	0
13.3526	0	0	0	0	0	0.01816	0	0	0.07106	0
13.3283	0	0	0.02085	0	0	0.05363	0	0.02444	0.10136	0
13.304	0	0.02186	0.0552	0	0.02221	0.08424	0	0.06549	0.12582	0
13.2796	0.02104	0.02373	0.08772	0	0.04599	0.10681	0.02083	0.10079	0.14475	0.02412
13.2553	0.04912	0.06833	0.10939	0.02157	0.08698	0.12242	0.0692	0.12551	0.16185	0.03222
13.2309	0.08569	0.09389	0.12645	0.02297	0.11555	0.1359	0.09602	0.14307	0.1778	0.08082
13.2066	0.10994	0.11004	0.14263	0.06469	0.13509	0.15338	0.11845	0.15986	0.2021	0.11177
13.1823	0.12814	0.1296	0.15739	0.09313	0.15123	0.17484	0.13696	0.18121	0.21094	0.13978
13.1579	0.14355	0.15004	0.17694	0.11609	0.16963	0.18512	0.15455	0.20224	0.21862	0.16229
13.1336	0.15939	0.17049	0.19011	0.13105	0.18853	0.19126	0.17332	0.20975	0.2255	0.1794
13.1093	0.17714	0.18753	0.19781	0.14454	0.20233	0.19607	0.19181	0.21816	0.22952	0.19684
13.0849	0.19047	0.19143	0.20276	0.16569	0.21077	0.20256	0.2015	0.22698	0.23515	0.21705
13.0606	0.19877	0.19717	0.21072	0.18828	0.21618	0.20649	0.20767	0.2369	0.24031	0.22317
13.0362	0.20484	0.20459	0.2139	0.19523	0.22491	0.20674	0.21284	0.24146	0.24199	0.22884
13.0119	0.2108	0.21327	0.21158	0.19748	0.23263	0.2062	0.21801	0.2411	0.24265	0.23678
12.9876	0.21609	0.21297	0.21271	0.20529	0.23381	0.20891	0.22242	0.24241	0.241	0.24215
12.9632	0.2192	0.21001	0.21973	0.21629	0.23262	0.21026	0.22479	0.24152	0.24368	0.24351
12.9389	0.22217	0.2139	0.22268	0.21876	0.23198	0.21108	0.22736	0.23686	0.24227	0.24628
12.9146	0.22367	0.22	0.22175	0.21532	0.23083	0.20927	0.22709	0.23786	0.2437	0.24812
12.8902	0.22206	0.22247	0.22086	0.21344	0.23314	0.21066	0.22915	0.24166	0.24989	0.24668
12.8659	0.22228	0.22171	0.22231	0.21491	0.23342	0.21213	0.23222	0.24609	0.24806	0.24432
12.8415	0.2232	0.22202	0.2213	0.21384	0.23291	0.21829	0.23522	0.25116	0.24474	0.24562
12.8172	0.22543	0.22049	0.2186	0.21399	0.23512	0.21766	0.23525	0.25021	0.24645	0.24996
12.7929	0.22733	0.22295	0.21764	0.21796	0.24089	0.21449	0.23292	0.24712	0.25015	0.2561
12.7685	0.23022	0.2269	0.21824	0.21937	0.24583	0.2173	0.23267	0.24607	0.24813	0.25898
12.7442	0.22954	0.22703	0.22001	0.21742	0.24486	0.2194	0.23508	0.24983	0.24679	0.25723
12.7198	0.22347	0.22753	0.22624	0.21901	0.24524	0.21827	0.23679	0.25133	0.24727	0.25646
12.6955	0.22517	0.23009	0.23428	0.22106	0.2437	0.2182	0.23943	0.25324	0.2482	0.26012
12.6712	0.2306	0.2305	0.23383	0.22272	0.24393	0.21863	0.24015	0.2577	0.2512	0.2633
12.6468	0.23548	0.2287	0.22571	0.22329	0.24785	0.21909	0.24043	0.25599	0.25465	0.2626
12.6225	0.23885	0.23037	0.22778	0.22311	0.24858	0.22128	0.24529	0.25548	0.26053	0.2614
12.5982	0.23895	0.23549	0.23257	0.2252	0.2473	0.22323	0.24735	0.25838	0.2642	0.26234
12.5738	0.23847	0.23718	0.23438	0.22746	0.24845	0.2257	0.24463	0.25954	0.2637	0.26416
12.5495	0.2321	0.23254	0.23436	0.2267	0.25041	0.22632	0.24315	0.26394	0.26541	0.2671
12.5251	0.23027	0.23112	0.23779	0.22439	0.25235	0.22678	0.24531	0.26774	0.26654	0.27081
12.5008	0.23377	0.23701	0.24124	0.22887	0.25603	0.22455	0.24803	0.26827	0.26627	0.27435
12.4765	0.23662	0.23865	0.24322	0.23345	0.25514	0.2217	0.25121	0.26684	0.26619	0.2763
12.4521	0.23383	0.2355	0.24232	0.23126	0.25791	0.22454	0.24958	0.26753	0.26584	0.27271
12.4278	0.2324	0.23492	0.2424	0.23137	0.26649	0.22832	0.24776	0.26904	0.26426	0.26621
12.4035	0.23462	0.23559	0.24387	0.2338	0.26594	0.22904	0.25069	0.26832	0.26415	0.26591
12.3791	0.23897	0.23509	0.24456	0.23459	0.25757	0.22822	0.25162	0.26633	0.26281	0.26806
12.3548	0.24103	0.23809	0.24474	0.23933	0.25549	0.23057	0.24961	0.26418	0.26431	0.27058
12.3304	0.23878	0.24426	0.24322	0.24432	0.26185	0.23696	0.25105	0.26806	0.26798	0.27277
12.3061	0.23722	0.24745	0.23915	0.24206	0.26341	0.24025	0.25276	0.27144	0.26905	0.27525
12.2818	0.23781	0.24697	0.23834	0.23612	0.2656	0.23481	0.25267	0.27243	0.27238	0.27444
12.2574	0.24106	0.24337	0.23783	0.23481	0.26582	0.23164	0.2539	0.2751	0.27418	0.27561
12.2331	0.24421	0.24258	0.23744	0.23969	0.26393	0.23344	0.25639	0.27617	0.27769	0.27668
12.2088	0.2433	0.24477	0.24091	0.24312	0.26396	0.23589	0.2595	0.27377	0.28286	0.27703
12.1844	0.24601	0.24929	0.24768	0.24075	0.27153	0.23648	0.26294	0.27408	0.28015	0.27704
12.1601	0.24721	0.25538	0.24621	0.23838	0.27332	0.23715	0.26251	0.27654	0.27525	0.28056
12.1357	0.2472	0.25612	0.24139	0.23852	0.27233	0.23825	0.2588	0.27811	0.27408	0.28075
12.1114	0.2476	0.25298	0.2419	0.24059	0.27	0.23869	0.25837	0.27767	0.27598	0.28389
12.0871	0.2519	0.24986	0.24351	0.23967	0.27365	0.23894	0.25926	0.27603	0.27606	0.28704
12.0627	0.25455	0.24621	0.24765	0.23599	0.2769	0.23699	0.26007	0.27709	0.27577	0.28962
12.0384	0.25383	0.24421	0.2519	0.23641	0.27554	0.24069	0.26292	0.27824	0.27602	0.28805
12.0141	0.25362	0.2459	0.25354	0.24145	0.27087	0.24588	0.26674	0.27946	0.27853	0.27945
11.9897	0.25179	0.24576	0.25319	0.24696	0.27187	0.24384	0.26923	0.28038	0.2839	0.27885
11.9654	0.25135	0.24987	0.24989	0.24929	0.27295	0.24144	0.2718	0.27781	0.2844	0.28173
11.941	0.25471	0.25355	0.24769	0.24793	0.27509	0.24276	0.27472	0.27735	0.28015	0.28645
11.9167	0.25479	0.25268	0.25186	0.24603	0.28004	0.24679	0.27237	0.28065	0.28027	0.29275
11.8924	0.25368	0.24868	0.25583	0.24677	0.28365	0.25184	0.26898	0.27942	0.28287	0.2995
11.868	0.25372	0.25279	0.25553	0.24966	0.28347	0.25264	0.27232	0.27864	0.28299	0.29552
11.8437	0.25478	0.25571	0.25344	0.24868	0.28588	0.25096	0.27925	0.2814	0.28289	0.28972
11.8194	0.25445	0.25626	0.25408	0.2501	0.28688	0.2472	0.28017	0.28635	0.28791	0.2943
11.795	0.25129	0.25723	0.25346	0.24895	0.2871	0.24567	0.27677	0.29121	0.28851	0.2953
11.7707	0.25274	0.25971	0.25178	0.2477	0.28457	0.24845	0.27817	0.296	0.2875	0.29345
11.7463	0.25633	0.2589	0.25424	0.24913	0.28549	0.25244	0.27836	0.29309	0.29201	0.2948
11.722	0.25653	0.25731	0.2612	0.25583	0.2897	0.25414	0.27963	0.29092	0.29865	0.28814
11.6977	0.25351	0.26174	0.26632	0.26277	0.29558	0.25706	0.28518	0.2942	0.30029	0.28504
11.6733	0.25369	0.2613	0.2651	0.25829	0.29648	0.25628	0.28882	0.29271	0.29566	0.28713
11.649	0.2559	0.25948	0.26217	0.25061	0.2942	0.25522	0.28932	0.28706	0.29397	0.29583
11.6246	0.25609	0.26297	0.25992	0.253	0.28868	0.25472	0.28541	0.29033	0.29706	0.29298
11.6003	0.25773	0.26493	0.26044	0.25726	0.28748	0.25415	0.28339	0.30073	0.29956	0.28553
11.576	0.26033	0.2637	0.26413	0.2639	0.2971	0.26091	0.28457	0.30185	0.30119	0.29527
11.5516	0.26415	0.26616	0.26435	0.26522	0.3047	0.26634	0.28953	0.29734	0.29817	0.30323
11.5273	0.26844	0.26398	0.2682	0.26303	0.30353	0.27031	0.28952	0.29727	0.29323	0.30304
11.503	0.26971	0.26156	0.27119	0.26115	0.30311	0.26958	0.29025	0.29828	0.29329	0.2976
11.4786	0.26964	0.26319	0.27131	0.26001	0.30491	0.2663	0.2916	0.29635	0.29416	0.30343
11.4543	0.26909	0.26743	0.26918	0.25948	0.30584	0.26654	0.29129	0.29474	0.29285	0.31157
11.4299	0.26631	0.26936	0.27018	0.26109	0.30591	0.26718	0.28846	0.29573	0.29901	0.31518
11.4056	0.26962	0.27178	0.27557	0.26276	0.30772	0.26695	0.28845	0.30139	0.30441	0.31385
11.3813	0.27639	0.27258	0.2791	0.26452	0.30872	0.26353	0.29243	0.31206	0.30794	0.3099
11.3569	0.2747	0.28135	0.27945	0.266	0.30832	0.26125	0.29261	0.31568	0.31292	0.30591
11.3326	0.27251	0.28484	0.27958	0.26868	0.30889	0.26607	0.29158	0.3129	0.31062	0.30816
11.3083	0.27344	0.28041	0.28115	0.27004	0.30792	0.27272	0.29343	0.31431	0.31009	0.31029
11.2839	0.27146	0.27264	0.28304	0.26585	0.30792	0.27443	0.30023	0.31292	0.31147	0.31098
11.2596	0.27229	0.26969	0.28418	0.26608	0.31261	0.27423	0.30034	0.31309	0.30943	0.3137
11.2352	0.27639	0.2747	0.27922	0.27107	0.31288	0.27199	0.29677	0.31145	0.30971	0.31637
11.2109	0.27854	0.27883	0.27559	0.27547	0.3088	0.2736	0.2992	0.30814	0.30929	0.31957
11.1866	0.2807	0.28151	0.27784	0.27587	0.30709	0.27749	0.30282	0.30472	0.31211	0.32403
11.1622	0.28176	0.28182	0.27718	0.27831	0.30843	0.27673	0.30153	0.30105	0.31335	0.32996
11.1379	0.28505	0.28242	0.28105	0.27914	0.31501	0.27311	0.29773	0.29893	0.31171	0.33454
11.1136	0.28893	0.28758	0.28693	0.28081	0.3202	0.27469	0.29501	0.30589	0.31372	0.33236
11.0892	0.28738	0.28935	0.28899	0.27952	0.31936	0.2777	0.29564	0.31164	0.31496	0.32995
11.0649	0.28518	0.28756	0.28328	0.27968	0.324	0.27834	0.29905	0.30974	0.31554	0.32417
11.0405	0.2859	0.28591	0.28055	0.27877	0.33175	0.28029	0.30365	0.31001	0.32315	0.31557
11.0162	0.28648	0.28386	0.28361	0.28172	0.33194	0.28379	0.30334	0.31693	0.32787	0.31815
10.9919	0.28727	0.2849	0.28783	0.28389	0.32794	0.28377	0.30276	0.31896	0.32372	0.32603
10.9675	0.29262	0.28787	0.29013	0.28605	0.3253	0.28327	0.30644	0.31722	0.31755	0.32817
10.9432	0.29576	0.28817	0.28854	0.28496	0.32417	0.28507	0.30778	0.31504	0.31393	0.33181
10.9189	0.29785	0.28651	0.28921	0.28397	0.32249	0.28822	0.30768	0.31892	0.31588	0.33633
10.8945	0.29926	0.286	0.29245	0.28342	0.32192	0.28665	0.30794	0.32049	0.32255	0.33912
10.8702	0.29867	0.28998	0.2988	0.28424	0.32609	0.28423	0.30635	0.3164	0.32482	0.34134
10.8458	0.29584	0.29571	0.29828	0.2862	0.33101	0.28304	0.30778	0.31437	0.32264	0.34359
10.8215	0.29535	0.29716	0.29096	0.28915	0.33403	0.2841	0.3109	0.31484	0.32056	0.3423
10.7972	0.2969	0.29627	0.28824	0.29094	0.33695	0.28439	0.31455	0.3196	0.32338	0.33977
10.7728	0.2928	0.29613	0.29248	0.29302	0.33424	0.28424	0.31219	0.32453	0.32733	0.34151
10.7485	0.29212	0.29763	0.29569	0.29579	0.33383	0.28552	0.31096	0.32878	0.33008	0.34169
10.7241	0.30033	0.29918	0.29761	0.29828	0.33942	0.28711	0.31602	0.3276	0.33078	0.33723
10.6998	0.30397	0.2969	0.29759	0.29725	0.34282	0.2891	0.31716	0.32326	0.33403	0.33477
10.6755	0.30127	0.29631	0.29788	0.29798	0.34446	0.29529	0.31924	0.32401	0.34046	0.33078
10.6511	0.30383	0.29883	0.3039	0.29955	0.34375	0.29816	0.32078	0.32674	0.3376	0.33232
10.6268	0.31123	0.30317	0.30429	0.29821	0.34687	0.29973	0.31801	0.3248	0.32739	0.34393
10.6025	0.31038	0.305	0.30522	0.29831	0.34568	0.29964	0.31517	0.324	0.32517	0.34771
10.5781	0.30428	0.30207	0.30588	0.29736	0.34605	0.30018	0.31526	0.32277	0.33024	0.34349
10.5538	0.3018	0.30058	0.30391	0.30051	0.3497	0.29857	0.3189	0.32244	0.33582	0.34181
10.5294	0.30402	0.30014	0.30335	0.30939	0.35295	0.29707	0.32195	0.31856	0.33566	0.3458
10.5051	0.30623	0.30375	0.30872	0.31957	0.35323	0.29979	0.32413	0.31481	0.32774	0.35041
10.4808	0.30973	0.30918	0.31444	0.32049	0.35482	0.29989	0.32516	0.31394	0.32349	0.35048
10.4564	0.3089	0.30702	0.31411	0.31575	0.36464	0.30055	0.32847	0.32131	0.32621	0.34716
10.4321	0.30652	0.30395	0.31311	0.31289	0.37206	0.30086	0.33021	0.33362	0.33155	0.34896
10.4078	0.30495	0.30836	0.31315	0.31211	0.36674	0.30128	0.3295	0.33793	0.33467	0.35202
10.3834	0.31271	0.31489	0.31543	0.31187	0.36058	0.30266	0.32799	0.33553	0.33348	0.35446
10.3591	0.31599	0.31692	0.31796	0.31143	0.35456	0.30516	0.32571	0.33706	0.33152	0.35323
10.3347	0.31346	0.31641	0.31654	0.30998	0.35138	0.30448	0.32635	0.3404	0.33397	0.35077
10.3104	0.31072	0.31564	0.31408	0.30739	0.35337	0.30404	0.3284	0.33759	0.3392	0.34896
10.2861	0.31365	0.31814	0.31477	0.31153	0.35804	0.30398	0.33371	0.33492	0.34089	0.34584
10.2617	0.3209	0.32212	0.31379	0.3181	0.3719	0.30183	0.33458	0.33865	0.34203	0.3495
10.2374	0.3248	0.32881	0.31401	0.3221	0.36996	0.30247	0.33226	0.34185	0.34541	0.35608
10.2131	0.32365	0.33032	0.31382	0.32275	0.36279	0.30514	0.32884	0.34565	0.34793	0.35985
10.1887	0.32634	0.32377	0.3131	0.31995	0.36516	0.30932	0.32735	0.34609	0.34161	0.35914
10.1644	0.32842	0.32267	0.3172	0.3156	0.36712	0.30946	0.32903	0.34565	0.33808	0.36071
10.14	0.32476	0.32532	0.32264	0.31669	0.37113	0.30913	0.3336	0.34456	0.34096	0.36064
10.1157	0.32454	0.32613	0.32586	0.32058	0.37816	0.31136	0.34011	0.34323	0.34885	0.36079
10.0914	0.32667	0.32729	0.32403	0.32347	0.38188	0.31416	0.34317	0.3394	0.35508	0.3677
10.067	0.32888	0.32954	0.32536	0.32608	0.37748	0.31387	0.34544	0.3422	0.3525	0.36614
10.0427	0.32927	0.33026	0.32903	0.3269	0.37377	0.31226	0.34125	0.34562	0.34982	0.36076
10.0184	0.33198	0.32896	0.33054	0.32944	0.37303	0.31671	0.33684	0.3445	0.34807	0.35992
9.99401	0.33077	0.3255	0.328	0.33683	0.3747	0.31999	0.33965	0.34411	0.35288	0.36401
9.96968	0.32802	0.32652	0.32603	0.33788	0.37815	0.31751	0.34078	0.34699	0.35901	0.36607
9.94534	0.32672	0.32718	0.32543	0.33127	0.37962	0.31269	0.33817	0.35029	0.35818	0.36471
9.921	0.32656	0.32649	0.32869	0.33269	0.38168	0.31297	0.33681	0.34926	0.3594	0.3692
9.89666	0.33139	0.32844	0.33383	0.3403	0.38914	0.32204	0.33961	0.35024	0.35768	0.36795
9.87233	0.33165	0.33239	0.33549	0.34448	0.39485	0.32774	0.34077	0.35307	0.35293	0.36338
9.84799	0.32936	0.33317	0.33381	0.34271	0.39399	0.32444	0.33912	0.35399	0.35622	0.37343
9.82365	0.33149	0.33784	0.33394	0.3442	0.39745	0.31959	0.34034	0.35301	0.3662	0.3816
9.79931	0.33623	0.33731	0.33671	0.34884	0.40313	0.31918	0.34737	0.35353	0.36544	0.38577
9.77497	0.34152	0.33453	0.33953	0.34973	0.402	0.32361	0.35196	0.35347	0.35695	0.39019
9.75064	0.34253	0.33889	0.33942	0.35163	0.39611	0.32846	0.34758	0.34979	0.35965	0.38392
9.7263	0.34162	0.34439	0.33968	0.35229	0.39493	0.32895	0.34845	0.35158	0.36468	0.38691
9.70196	0.34011	0.34645	0.33851	0.35525	0.39698	0.32751	0.35127	0.35573	0.36457	0.38356
9.67762	0.33736	0.3443	0.34017	0.35486	0.39665	0.327	0.3498	0.36043	0.36247	0.36709
9.65329	0.33477	0.34152	0.34116	0.34793	0.39824	0.3276	0.34995	0.36361	0.36537	0.35988
9.62895	0.3369	0.34212	0.33997	0.34552	0.39942	0.32934	0.35037	0.36473	0.36605	0.36809
9.60461	0.33757	0.346	0.34038	0.34698	0.403	0.3333	0.34831	0.3635	0.36563	0.37155
9.58027	0.33895	0.3434	0.34179	0.3531	0.40948	0.33465	0.3508	0.36496	0.37307	0.37573
9.55593	0.34368	0.34459	0.34045	0.36437	0.40994	0.3351	0.35401	0.36017	0.37874	0.38331
9.5316	0.34867	0.35003	0.3427	0.36345	0.40357	0.32976	0.35143	0.36201	0.37256	0.38187
9.50726	0.35155	0.35551	0.34928	0.36096	0.40288	0.33298	0.35107	0.3686	0.36158	0.3818
9.48292	0.35603	0.35068	0.35514	0.35802	0.40454	0.3372	0.34913	0.37088	0.36361	0.38126
9.45858	0.36261	0.34369	0.35628	0.35566	0.40724	0.33821	0.34984	0.36845	0.36761	0.37775
9.43425	0.35892	0.34585	0.35728	0.35938	0.41325	0.33352	0.35588	0.36467	0.36189	0.38118
9.40991	0.35491	0.3483	0.35774	0.36624	0.41527	0.33568	0.35849	0.36766	0.36776	0.38606
9.38557	0.35783	0.34887	0.35397	0.36971	0.41692	0.33776	0.35483	0.36857	0.37257	0.38812
9.36123	0.35714	0.35096	0.35055	0.36583	0.42151	0.34022	0.35417	0.36605	0.37909	0.38874
9.33689	0.35603	0.35304	0.35352	0.36525	0.42096	0.3407	0.35259	0.36835	0.38303	0.38814
9.31256	0.35647	0.35439	0.35172	0.37004	0.42083	0.34093	0.35842	0.36874	0.37718	0.38351
9.28822	0.3642	0.35388	0.35139	0.37195	0.41827	0.34245	0.35914	0.37432	0.37864	0.37931
9.26388	0.36963	0.3529	0.35448	0.37048	0.41293	0.34423	0.35926	0.38382	0.38329	0.37965
9.23954	0.36588	0.35289	0.35358	0.36469	0.41031	0.3363	0.36031	0.38031	0.38445	0.37836
9.21521	0.36521	0.35597	0.35237	0.36634	0.40724	0.32952	0.35681	0.38089	0.38582	0.38938
9.19087	0.36595	0.36018	0.35106	0.37387	0.41063	0.33772	0.35681	0.3783	0.39211	0.399
9.16653	0.36646	0.36141	0.35786	0.37881	0.41894	0.34709	0.35835	0.37789	0.39704	0.39691
9.14219	0.36545	0.36308	0.36662	0.38216	0.42675	0.3489	0.36007	0.38037	0.38982	0.39289
9.11785	0.3704	0.36062	0.37049	0.38539	0.42365	0.3497	0.36196	0.38365	0.38523	0.39522
9.09352	0.37469	0.36	0.37318	0.384	0.42098	0.34824	0.36283	0.37948	0.38709	0.39601
9.06918	0.37495	0.36772	0.37142	0.37971	0.42184	0.34526	0.36179	0.36984	0.39549	0.39668
9.04484	0.37008	0.37305	0.36424	0.37819	0.42366	0.34348	0.36625	0.37023	0.38856	0.40077
9.0205	0.37513	0.37003	0.36481	0.38054	0.42649	0.34571	0.37103	0.38066	0.37863	0.40373
8.99616	0.37712	0.36718	0.37091	0.38488	0.42516	0.35392	0.36861	0.38128	0.38343	0.40346
8.97183	0.37947	0.36839	0.3796	0.3868	0.43159	0.35736	0.36688	0.38267	0.39338	0.40493
8.94749	0.38048	0.37251	0.38323	0.38811	0.43724	0.35491	0.36596	0.384	0.40325	0.40869
8.92315	0.3785	0.37821	0.37752	0.39223	0.4403	0.35351	0.36572	0.38465	0.40814	0.41239
8.89881	0.3804	0.37858	0.37888	0.38698	0.4409	0.35402	0.36459	0.38774	0.40207	0.41171
8.87448	0.37964	0.37714	0.38312	0.38431	0.44004	0.34997	0.36762	0.38679	0.39965	0.40648
8.85014	0.37349	0.37751	0.38547	0.39025	0.44424	0.34512	0.37177	0.38869	0.3952	0.40561
8.8258	0.37075	0.3749	0.38473	0.39141	0.44724	0.34887	0.37287	0.38952	0.39242	0.40585
8.80146	0.37549	0.37403	0.37856	0.38884	0.44244	0.35471	0.37259	0.38613	0.39308	0.40809
8.77712	0.38183	0.38284	0.38127	0.39404	0.44103	0.35385	0.37321	0.38891	0.39704	0.41024
8.75279	0.38503	0.38504	0.3831	0.40013	0.43856	0.35273	0.37335	0.39137	0.40922	0.41251
8.72845	0.39209	0.3799	0.38632	0.39828	0.44143	0.35071	0.37415	0.39692	0.41795	0.41608
8.70411	0.39247	0.37863	0.39076	0.39782	0.4466	0.3501	0.37293	0.40133	0.41112	0.42038
8.67977	0.38283	0.38168	0.39222	0.40395	0.44809	0.35376	0.37434	0.4002	0.40741	0.42258
8.65544	0.38421	0.37976	0.39155	0.40604	0.4475	0.3593	0.37707	0.3913	0.41476	0.4191
8.6311	0.39334	0.38139	0.39606	0.40442	0.45146	0.35839	0.37813	0.38971	0.4151	0.4171
8.60676	0.39846	0.39016	0.39909	0.40029	0.45639	0.35473	0.38044	0.39659	0.41087	0.41876
8.58242	0.39895	0.39698	0.39744	0.39785	0.4613	0.35709	0.38485	0.40224	0.41234	0.41624
8.55808	0.39971	0.39542	0.39999	0.40179	0.45899	0.35978	0.38567	0.41234	0.41355	0.41385
8.53375	0.39663	0.39275	0.40115	0.41102	0.45329	0.35997	0.385	0.41259	0.41276	0.41876
8.50941	0.39804	0.39465	0.40043	0.4143	0.45004	0.36096	0.38675	0.40758	0.41123	0.42616
8.48507	0.40096	0.39512	0.39944	0.41317	0.45943	0.36036	0.38357	0.40453	0.4105	0.42771
8.46073	0.40735	0.40218	0.39742	0.41337	0.46634	0.36379	0.38157	0.39896	0.41136	0.42585
8.4364	0.41119	0.40851	0.39988	0.41434	0.46458	0.36918	0.38635	0.39942	0.41314	0.4293
8.41206	0.40714	0.41021	0.40302	0.41928	0.4612	0.37107	0.39077	0.40909	0.41489	0.43417
8.38772	0.40254	0.40728	0.40414	0.41814	0.46048	0.36872	0.39145	0.41463	0.41675	0.44048
8.36338	0.39985	0.40627	0.40268	0.41592	0.46353	0.36853	0.39311	0.41079	0.41418	0.44092
8.33904	0.40219	0.40583	0.40355	0.41802	0.46666	0.37044	0.39257	0.41063	0.415	0.43819
8.31471	0.40524	0.4068	0.41007	0.42142	0.47471	0.37019	0.38823	0.41311	0.41757	0.43565
8.29037	0.41003	0.40635	0.41763	0.42664	0.4768	0.36631	0.39042	0.41266	0.42321	0.43169
8.26603	0.4146	0.40832	0.42002	0.42812	0.47343	0.36765	0.39098	0.40975	0.42278	0.43905
8.24169	0.416	0.4193	0.42487	0.42945	0.47458	0.37117	0.39443	0.4088	0.42325	0.4519
8.21735	0.42009	0.42539	0.42479	0.42549	0.48374	0.37345	0.39771	0.41055	0.42293	0.45084
8.19302	0.42122	0.4205	0.42216	0.43105	0.48565	0.37641	0.39731	0.42031	0.42184	0.45139
8.16868	0.41523	0.41434	0.42039	0.43298	0.4838	0.3806	0.3953	0.42868	0.42135	0.45218
8.14434	0.41254	0.42006	0.42211	0.4335	0.48149	0.38035	0.39332	0.43152	0.42306	0.44445
8.12	0.41219	0.42407	0.4214	0.43389	0.48373	0.38111	0.39889	0.42461	0.42908	0.44927
8.09567	0.41538	0.42202	0.42164	0.43552	0.48985	0.38164	0.40756	0.41773	0.43358	0.45863
8.07133	0.42106	0.422	0.4233	0.44018	0.4924	0.38367	0.40833	0.4216	0.43028	0.46271
8.04699	0.42813	0.42343	0.43241	0.44035	0.48935	0.3887	0.41016	0.4252	0.42916	0.46037
8.02265	0.42952	0.42373	0.43668	0.44248	0.48586	0.38862	0.40763	0.42557	0.43488	0.46579
7.99831	0.43587	0.42112	0.42895	0.45281	0.48371	0.38569	0.41026	0.43095	0.4398	0.46731
7.97398	0.44408	0.42044	0.43152	0.45284	0.48373	0.38299	0.41535	0.44144	0.44151	0.46418
7.94964	0.44185	0.42427	0.43903	0.44915	0.48737	0.38364	0.41286	0.44529	0.44675	0.4639
7.9253	0.43564	0.43551	0.43789	0.45051	0.49532	0.38651	0.40795	0.44694	0.44531	0.46047
7.90096	0.43673	0.44139	0.43732	0.45386	0.49901	0.38603	0.4112	0.44953	0.44664	0.45831
7.87663	0.43855	0.43441	0.44272	0.45519	0.50029	0.38837	0.41694	0.44292	0.43907	0.45788
7.85229	0.43802	0.43234	0.44298	0.45641	0.49783	0.38946	0.41543	0.43828	0.43703	0.46792
7.82795	0.43621	0.44224	0.4408	0.45032	0.4976	0.38883	0.41601	0.44039	0.43876	0.46549
7.80361	0.4395	0.44549	0.44798	0.44997	0.49859	0.39161	0.41378	0.44133	0.43677	0.4642
7.77927	0.44972	0.43868	0.45616	0.4524	0.49577	0.39607	0.41157	0.43956	0.43848	0.47477
7.75494	0.45538	0.43654	0.45684	0.45085	0.49679	0.40113	0.4124	0.43532	0.44022	0.4823
7.7306	0.45235	0.44317	0.45243	0.45757	0.50237	0.4042	0.41448	0.43851	0.44325	0.48085
7.70626	0.44911	0.44517	0.45398	0.46297	0.50909	0.40242	0.41429	0.4484	0.4478	0.47704
7.68192	0.4544	0.44578	0.45558	0.47019	0.51099	0.39888	0.4165	0.44916	0.45502	0.47391
7.65759	0.45946	0.45352	0.45558	0.48024	0.51164	0.40545	0.4216	0.45215	0.46277	0.47086
7.63325	0.45795	0.45458	0.46181	0.48154	0.50917	0.40652	0.4206	0.45726	0.45494	0.47276
7.60891	0.45068	0.45646	0.46172	0.47665	0.51023	0.40258	0.41914	0.45007	0.45468	0.47658
7.58457	0.45104	0.45375	0.46041	0.46948	0.50769	0.40567	0.41954	0.44827	0.47056	0.48184
7.56023	0.45944	0.45149	0.45876	0.46766	0.50673	0.41041	0.42955	0.45094	0.46983	0.48125
7.5359	0.46227	0.45514	0.46095	0.47601	0.50894	0.40523	0.43504	0.45098	0.46677	0.48796
7.51156	0.45836	0.46355	0.46425	0.48777	0.50827	0.40957	0.43553	0.45871	0.47095	0.49128
7.48722	0.45764	0.46713	0.46645	0.48712	0.51349	0.41256	0.43127	0.4607	0.47751	0.49006
7.46288	0.46547	0.46583	0.46648	0.48939	0.51619	0.41125	0.4294	0.45551	0.47727	0.49097
7.43855	0.47261	0.46937	0.46785	0.49278	0.51575	0.411	0.43006	0.45499	0.47481	0.49377
7.41421	0.47679	0.47227	0.47399	0.49025	0.52475	0.41454	0.4311	0.46008	0.47103	0.49419
7.38987	0.48085	0.47169	0.478	0.48366	0.53029	0.41406	0.4328	0.4555	0.46914	0.49459
7.36553	0.47548	0.47436	0.48175	0.48393	0.52531	0.41217	0.43296	0.45424	0.47522	0.49303
7.34119	0.46485	0.47392	0.47146	0.48151	0.52403	0.4125	0.43214	0.45502	0.47984	0.49902
7.31686	0.46914	0.4695	0.47053	0.48028	0.5291	0.41269	0.4316	0.46489	0.48237	0.50258
7.29252	0.4815	0.46586	0.47792	0.48989	0.53639	0.41276	0.43504	0.46546	0.48302	0.49943
7.26818	0.48595	0.47123	0.48519	0.49027	0.53701	0.41173	0.44443	0.47419	0.48815	0.49827
7.24384	0.48862	0.47409	0.48525	0.48495	0.53149	0.41534	0.44926	0.47696	0.4863	0.49662
7.2195	0.48468	0.4756	0.48321	0.49079	0.53201	0.41957	0.44999	0.47226	0.48702	0.4953
7.19517	0.4833	0.47736	0.48319	0.49752	0.53643	0.42207	0.44473	0.47917	0.48657	0.50392
7.17083	0.47755	0.4846	0.48545	0.50619	0.53824	0.42084	0.44688	0.47955	0.48319	0.51029
7.14649	0.47708	0.48583	0.49193	0.50592	0.53308	0.42153	0.45223	0.46896	0.48477	0.51194
7.12215	0.48121	0.48119	0.49761	0.50366	0.53205	0.42424	0.45359	0.46784	0.48915	0.50815
7.09782	0.48936	0.48184	0.50109	0.50341	0.5309	0.42147	0.45461	0.47054	0.49677	0.51226
7.07348	0.49437	0.48868	0.50097	0.50106	0.5343	0.41988	0.45584	0.47321	0.49696	0.51784
7.04914	0.49228	0.49623	0.49732	0.50378	0.54169	0.41843	0.45578	0.48136	0.49583	0.51526
7.0248	0.49576	0.49739	0.49428	0.51112	0.54435	0.41581	0.45287	0.4834	0.49948	0.51461
7.00046	0.49625	0.49841	0.50084	0.51429	0.54553	0.422	0.45492	0.48627	0.5036	0.51472
6.97613	0.49409	0.49706	0.50583	0.50902	0.54944	0.42918	0.45499	0.48673	0.50786	0.51606
6.95179	0.49927	0.49976	0.5044	0.50705	0.56161	0.43391	0.45615	0.48474	0.50635	0.51794
6.92745	0.49971	0.50719	0.50597	0.50824	0.56757	0.43572	0.45536	0.48215	0.50814	0.52154
6.90311	0.49815	0.51095	0.51045	0.51172	0.55815	0.43533	0.45367	0.47879	0.51184	0.52219
6.87878	0.50401	0.51482	0.5064	0.51584	0.54859	0.43418	0.45724	0.47936	0.51042	0.52338
6.85444	0.50263	0.51785	0.50393	0.51461	0.54216	0.43482	0.46138	0.4832	0.51033	0.52483
6.8301	0.50391	0.52259	0.50542	0.51537	0.54753	0.43546	0.4629	0.48788	0.51394	0.51697
6.80576	0.50528	0.5196	0.50305	0.51979	0.55107	0.43572	0.46089	0.48963	0.51837	0.52376
6.78142	0.50418	0.51071	0.50285	0.52119	0.54871	0.44076	0.46103	0.48968	0.51507	0.53158
6.75709	0.50419	0.50733	0.50739	0.52265	0.54278	0.44354	0.46239	0.48945	0.51063	0.52785
6.73275	0.50729	0.50547	0.51628	0.52309	0.54528	0.44249	0.46514	0.49103	0.50862	0.52707
6.70841	0.50809	0.50904	0.51847	0.51885	0.54759	0.43699	0.47123	0.49636	0.51203	0.5314
6.68407	0.50933	0.51626	0.52022	0.51808	0.54706	0.4312	0.47948	0.50242	0.51727	0.53873
6.65974	0.51448	0.51952	0.52724	0.52092	0.54846	0.43241	0.48227	0.50291	0.5161	0.53777
6.6354	0.51287	0.51899	0.52488	0.52438	0.55517	0.44077	0.47735	0.4993	0.50764	0.53797
6.61106	0.51559	0.52145	0.52229	0.53358	0.55642	0.44324	0.47531	0.49739	0.50851	0.54358
6.58672	0.50812	0.52277	0.52001	0.5378	0.56307	0.44805	0.47376	0.48877	0.51668	0.53785
6.56238	0.51457	0.5231	0.52742	0.54005	0.5685	0.45364	0.47437	0.49238	0.52163	0.53272
6.53805	0.52646	0.51915	0.53556	0.53585	0.5656	0.45186	0.47179	0.50128	0.52363	0.53699
6.51371	0.52451	0.52742	0.53109	0.54229	0.56157	0.44813	0.47476	0.5074	0.52116	0.53914
6.48937	0.51915	0.53342	0.526	0.54501	0.55907	0.44464	0.48063	0.51365	0.51722	0.54484
6.46503	0.51395	0.53137	0.52414	0.54037	0.56003	0.44323	0.48202	0.51215	0.51855	0.55309
6.4407	0.51419	0.52897	0.53023	0.53681	0.56044	0.44265	0.48057	0.51114	0.52411	0.55124
6.41636	0.51725	0.52969	0.53428	0.5411	0.56868	0.44113	0.48451	0.50971	0.53221	0.54935
6.39202	0.52729	0.54197	0.53289	0.54639	0.57498	0.44676	0.48941	0.50253	0.5346	0.54975
6.36768	0.53115	0.54133	0.52891	0.54814	0.57597	0.45336	0.48829	0.5057	0.52839	0.54984
6.34334	0.53316	0.53252	0.52204	0.54836	0.57666	0.45529	0.48446	0.51528	0.52451	0.54394
6.31901	0.53847	0.53097	0.52241	0.54836	0.57778	0.45627	0.47919	0.51935	0.52563	0.53158
6.29467	0.53315	0.53586	0.53513	0.55137	0.57537	0.45331	0.48057	0.52463	0.52077	0.53756
6.27033	0.52668	0.54143	0.53983	0.55265	0.57077	0.45094	0.48428	0.53077	0.5175	0.55524
6.24599	0.52737	0.54313	0.53264	0.55191	0.56573	0.45265	0.48586	0.52945	0.51933	0.55922
6.22165	0.52528	0.53714	0.53534	0.54918	0.5644	0.45878	0.48931	0.52521	0.52851	0.56461
6.19732	0.52659	0.52633	0.5401	0.55533	0.57105	0.46091	0.49028	0.51719	0.53173	0.55362
6.17298	0.53604	0.52286	0.54387	0.55544	0.57508	0.46263	0.49515	0.51571	0.52906	0.54985
6.14864	0.54214	0.51984	0.54433	0.54864	0.57665	0.46491	0.4982	0.52154	0.53678	0.5494
6.1243	0.54676	0.51825	0.54149	0.55034	0.57681	0.46852	0.49571	0.52115	0.53843	0.55051
6.09997	0.54481	0.52715	0.54252	0.54946	0.57547	0.46695	0.49465	0.51951	0.53278	0.55656
6.07563	0.53858	0.53087	0.54959	0.54203	0.58064	0.46523	0.49308	0.51627	0.53878	0.56068
6.05129	0.54447	0.53791	0.55737	0.54741	0.57585	0.46775	0.49338	0.51571	0.53849	0.56441
6.02695	0.54925	0.53803	0.56086	0.55245	0.56393	0.46466	0.49428	0.52264	0.54029	0.55382
6.00261	0.54378	0.53711	0.55655	0.54663	0.56494	0.45992	0.49583	0.52204	0.53769	0.54791
5.97828	0.54253	0.53842	0.55374	0.55183	0.57016	0.45944	0.50053	0.51927	0.52754	0.55454
5.95394	0.54565	0.54528	0.55423	0.56407	0.57593	0.45885	0.4966	0.52292	0.52642	0.5496
5.9296	0.55389	0.55372	0.55314	0.56006	0.57854	0.4572	0.49786	0.52416	0.53276	0.55069
5.90526	0.55706	0.55524	0.55277	0.55068	0.57874	0.46062	0.49942	0.51851	0.53517	0.55391
5.88093	0.55173	0.55072	0.55209	0.55216	0.57723	0.46467	0.49448	0.51909	0.53761	0.55222
5.85659	0.54896	0.55814	0.55459	0.56741	0.57419	0.46195	0.49365	0.52374	0.53316	0.55604
5.83225	0.55027	0.56253	0.54956	0.56236	0.5766	0.45879	0.49374	0.52629	0.53992	0.56025
5.80791	0.54897	0.55346	0.55152	0.56102	0.57997	0.45924	0.48997	0.52821	0.54558	0.56592
5.78357	0.54698	0.55335	0.5577	0.56958	0.58474	0.46157	0.49365	0.52497	0.54426	0.57179
5.75924	0.55152	0.55528	0.55748	0.56981	0.5812	0.46236	0.49527	0.52471	0.54384	0.57011
5.7349	0.55976	0.55069	0.55747	0.5618	0.57144	0.46178	0.48777	0.5321	0.54671	0.56001
5.71056	0.56441	0.54438	0.5563	0.55835	0.57382	0.4622	0.49275	0.53634	0.54765	0.55408
5.68622	0.56516	0.54709	0.558	0.5642	0.57786	0.46055	0.50194	0.53292	0.54548	0.55032
5.66189	0.56439	0.54663	0.56512	0.56847	0.58054	0.45857	0.50207	0.53573	0.537	0.55333
5.63755	0.56014	0.54831	0.56828	0.56767	0.58459	0.45902	0.50236	0.53675	0.54493	0.55923
5.61321	0.55599	0.55707	0.56796	0.55978	0.58774	0.46417	0.49826	0.52847	0.5574	0.56694
5.58887	0.55537	0.55736	0.56703	0.56051	0.58614	0.46842	0.49308	0.52334	0.55533	0.57424
5.56453	0.56698	0.55765	0.56905	0.57085	0.58053	0.46546	0.49161	0.53687	0.55154	0.57675
5.5402	0.56948	0.56171	0.56974	0.57862	0.58088	0.46388	0.49492	0.54063	0.55472	0.57395
5.51586	0.56489	0.56036	0.5629	0.57475	0.58372	0.45755	0.49581	0.53655	0.54905	0.57443
5.49152	0.56187	0.56333	0.56266	0.57089	0.588	0.46173	0.49885	0.53853	0.55097	0.56947
5.46718	0.56521	0.56349	0.57347	0.5704	0.58943	0.46958	0.49823	0.54326	0.55693	0.56312
5.44285	0.57034	0.56881	0.5843	0.57456	0.59401	0.47133	0.49929	0.54689	0.55872	0.55903
5.41851	0.56794	0.5705	0.58682	0.57526	0.59503	0.46667	0.50289	0.54746	0.56111	0.56425
5.39417	0.56293	0.56625	0.59253	0.58141	0.59511	0.46742	0.50887	0.54814	0.55703	0.5711
5.36983	0.56183	0.56887	0.5874	0.58314	0.59428	0.47105	0.51234	0.5491	0.55444	0.581
5.34549	0.56422	0.57381	0.58326	0.57606	0.59372	0.4722	0.51307	0.54042	0.55337	0.59077
5.32116	0.56776	0.57356	0.58683	0.57232	0.59939	0.47006	0.51502	0.53828	0.55685	0.59152
5.29682	0.57829	0.5785	0.59152	0.57233	0.60333	0.47248	0.51528	0.54356	0.5629	0.58786
5.27248	0.58671	0.58905	0.59253	0.58022	0.6046	0.47888	0.51343	0.55029	0.56682	0.58931
5.24814	0.58612	0.58718	0.59134	0.58703	0.59469	0.48519	0.51376	0.55267	0.56387	0.59266
5.2238	0.58005	0.57777	0.58621	0.58255	0.58742	0.487	0.51897	0.54857	0.55853	0.59721
5.19947	0.57347	0.57481	0.58141	0.57591	0.5873	0.48041	0.52116	0.54054	0.55522	0.60234
5.17513	0.57464	0.57805	0.58525	0.57319	0.58833	0.47529	0.51747	0.54205	0.55316	0.59571
5.15079	0.58028	0.58422	0.59201	0.5729	0.59142	0.47493	0.51815	0.53864	0.56194	0.58479
5.12645	0.59079	0.58286	0.59094	0.57456	0.59712	0.47479	0.52368	0.53821	0.57147	0.58597
5.10212	0.59103	0.57782	0.59676	0.5813	0.59424	0.4694	0.5299	0.54744	0.5723	0.59121
5.07778	0.58899	0.57693	0.60288	0.58652	0.58906	0.46598	0.53084	0.54441	0.56944	0.59713
5.05344	0.5953	0.58086	0.60141	0.58434	0.59865	0.4669	0.53591	0.54663	0.57565	0.6031
5.0291	0.58892	0.57831	0.59618	0.57815	0.5967	0.46758	0.53899	0.55937	0.58435	0.59663
5.00476	0.58303	0.57845	0.5978	0.58816	0.59748	0.47383	0.53633	0.56883	0.5827	0.59147
4.98043	0.58592	0.58697	0.60098	0.59634	0.59784	0.48234	0.53121	0.56363	0.58935	0.59327
4.95609	0.59187	0.58686	0.60031	0.59409	0.59284	0.49202	0.52623	0.55489	0.58537	0.58947
4.93175	0.59891	0.58743	0.60765	0.59333	0.58873	0.48823	0.52652	0.56025	0.58106	0.59398
4.90741	0.60082	0.58927	0.61189	0.59508	0.6015	0.48394	0.52525	0.56659	0.58378	0.6032
4.88308	0.6058	0.59525	0.61248	0.60143	0.61278	0.4844	0.52931	0.57753	0.58612	0.59531
4.85874	0.6009	0.59509	0.6046	0.60514	0.60953	0.48701	0.5303	0.57611	0.58231	0.59718
4.8344	0.60295	0.59505	0.59871	0.61154	0.6019	0.48698	0.53494	0.56389	0.57515	0.59991
4.81006	0.6036	0.5983	0.60156	0.60994	0.60283	0.48584	0.53718	0.5651	0.57247	0.60001
4.78572	0.60207	0.6031	0.60977	0.60531	0.60025	0.48124	0.53518	0.57668	0.58273	0.60699
4.76139	0.60519	0.60543	0.61641	0.59851	0.60377	0.48512	0.53044	0.57397	0.5899	0.61864
4.73705	0.61047	0.60207	0.6227	0.59769	0.60144	0.49053	0.5258	0.56436	0.59014	0.62562
4.71271	0.60258	0.59389	0.6234	0.59922	0.59614	0.49233	0.52587	0.55802	0.58555	0.62478
4.68837	0.60307	0.59864	0.62941	0.60136	0.5927	0.4944	0.53227	0.5607	0.58502	0.61913
4.66404	0.60689	0.60987	0.63188	0.59903	0.60165	0.49699	0.53722	0.56597	0.59071	0.62135
4.6397	0.61035	0.61673	0.62286	0.60013	0.6122	0.49942	0.53571	0.56705	0.5884	0.62647
4.61536	0.61331	0.6169	0.6159	0.60145	0.62006	0.49706	0.5362	0.57003	0.58897	0.63184
4.59102	0.62304	0.61465	0.61094	0.59596	0.62191	0.49732	0.54236	0.57408	0.59148	0.63038
4.56668	0.62905	0.60921	0.61472	0.59337	0.6202	0.49556	0.5457	0.57941	0.59617	0.62111
4.54235	0.62472	0.60125	0.61804	0.59846	0.61288	0.49366	0.54101	0.57785	0.59952	0.61602
4.51801	0.62842	0.59327	0.62418	0.60384	0.60633	0.49665	0.54322	0.57349	0.60159	0.6125
4.49367	0.63054	0.59829	0.62931	0.60598	0.60516	0.50064	0.54505	0.57151	0.59928	0.62299
4.46933	0.62489	0.61663	0.62392	0.60964	0.60162	0.50284	0.5419	0.57164	0.59359	0.62796
4.445	0.62144	0.62107	0.62557	0.6132	0.59635	0.50623	0.54095	0.57516	0.59504	0.62921
4.42066	0.62593	0.61958	0.6311	0.62049	0.60042	0.50815	0.54546	0.58041	0.60246	0.63407
4.39632	0.63189	0.62324	0.62947	0.62215	0.60778	0.50506	0.54375	0.58684	0.60611	0.62599
4.37198	0.62699	0.63479	0.6278	0.62046	0.61012	0.50521	0.54122	0.59036	0.60272	0.62268
4.34764	0.61542	0.64218	0.63118	0.62018	0.61696	0.50905	0.54501	0.58828	0.59713	0.62196
4.32331	0.61106	0.6315	0.63153	0.62592	0.62834	0.51283	0.54108	0.58449	0.59089	0.62562
4.29897	0.61633	0.63014	0.62777	0.6311	0.63377	0.50854	0.5438	0.5855	0.59251	0.62658
4.27463	0.6211	0.61659	0.61865	0.62577	0.62975	0.49924	0.54305	0.58864	0.59931	0.62764
4.25029	0.61908	0.60831	0.61579	0.62559	0.62133	0.50295	0.54303	0.59312	0.60284	0.62549
4.22595	0.61705	0.61364	0.62021	0.62755	0.61543	0.51175	0.54268	0.59636	0.6148	0.63092
4.20162	0.62136	0.61791	0.62623	0.61354	0.61362	0.51211	0.53927	0.59332	0.6173	0.6233
4.17728	0.63297	0.61908	0.6342	0.60618	0.61349	0.50915	0.54087	0.59007	0.61804	0.61255
4.15294	0.64373	0.62833	0.64083	0.61985	0.61329	0.50907	0.54771	0.59109	0.61764	0.61565
4.1286	0.64808	0.63044	0.64159	0.63363	0.61592	0.50563	0.55542	0.58286	0.62056	0.62484
4.10427	0.64779	0.64241	0.64452	0.62911	0.61722	0.50339	0.54929	0.57785	0.62113	0.63675
4.07993	0.64645	0.65606	0.63831	0.62849	0.61742	0.50533	0.54582	0.58351	0.61958	0.64665
4.05559	0.64984	0.65731	0.63504	0.62954	0.62135	0.50981	0.54469	0.59361	0.60942	0.64594
4.03125	0.65113	0.65706	0.64147	0.62671	0.6216	0.51052	0.54264	0.59532	0.60794	0.6445
4.00691	0.64495	0.65168	0.64414	0.6354	0.61691	0.51331	0.54214	0.591	0.60923	0.64381
3.98258	0.64344	0.64436	0.65043	0.64514	0.61721	0.51294	0.54989	0.59336	0.61333	0.6309
3.95824	0.64852	0.64858	0.64997	0.64014	0.6213	0.51711	0.54991	0.58951	0.61521	0.62378
3.9339	0.65545	0.65579	0.65097	0.6318	0.62022	0.51787	0.546	0.58457	0.61394	0.64001
3.90956	0.65778	0.65795	0.66051	0.62846	0.62292	0.51798	0.55096	0.58203	0.61213	0.65043
3.88523	0.66007	0.65688	0.65986	0.63138	0.62417	0.51518	0.54961	0.58127	0.61545	0.64904
3.86089	0.66033	0.65686	0.67062	0.64132	0.63017	0.5151	0.54276	0.58446	0.62957	0.64857
3.83655	0.65403	0.66229	0.67868	0.64287	0.63589	0.51862	0.54893	0.58737	0.63021	0.64275
3.81221	0.66311	0.66425	0.67248	0.63724	0.62992	0.51948	0.55985	0.58635	0.62165	0.63853
3.78787	0.67337	0.65899	0.67237	0.63818	0.62394	0.51635	0.56295	0.59578	0.62248	0.64228
3.76354	0.68114	0.658	0.67342	0.64625	0.62567	0.52133	0.56289	0.60508	0.63362	0.65168
3.7392	0.67775	0.66239	0.68015	0.65261	0.63401	0.5224	0.55588	0.61692	0.64038	0.66475
3.71486	0.6707	0.67352	0.68183	0.66035	0.64487	0.52222	0.55272	0.62412	0.63729	0.66906
3.69052	0.66809	0.67859	0.68465	0.65749	0.64764	0.52155	0.55876	0.62196	0.63026	0.66475
3.66619	0.66741	0.67989	0.69303	0.65448	0.64491	0.52492	0.56332	0.60811	0.63114	0.66337
3.64185	0.67893	0.67995	0.68446	0.65079	0.64195	0.52244	0.55798	0.60079	0.64324	0.6675
3.61751	0.68507	0.67931	0.6758	0.65299	0.64617	0.52512	0.55451	0.60113	0.65134	0.66323
3.59317	0.69103	0.67812	0.68618	0.65195	0.64925	0.52693	0.55327	0.60517	0.64911	0.65351
3.56883	0.70176	0.68266	0.69066	0.64986	0.64431	0.53239	0.55282	0.60333	0.64319	0.66217
3.5445	0.69848	0.68887	0.69426	0.64965	0.64283	0.53312	0.5569	0.60674	0.64321	0.68189
3.52016	0.69557	0.69062	0.69438	0.64903	0.64286	0.53283	0.56017	0.60972	0.65133	0.68626
3.49582	0.69772	0.69717	0.69541	0.65904	0.64522	0.53314	0.56074	0.61661	0.65059	0.68309
3.47148	0.70992	0.69967	0.70335	0.66923	0.65189	0.52664	0.57095	0.62295	0.65102	0.68535
3.44715	0.71493	0.69532	0.71476	0.66811	0.66058	0.52587	0.58373	0.62366	0.65514	0.67692
3.42281	0.71443	0.69546	0.73472	0.66582	0.66366	0.53226	0.5811	0.62827	0.65908	0.67001
3.39847	0.71956	0.70017	0.73325	0.66761	0.65524	0.53838	0.57127	0.63173	0.6613	0.67547
3.37413	0.72889	0.70813	0.71721	0.67202	0.65814	0.5392	0.57316	0.63245	0.66735	0.68059
3.34979	0.72864	0.70736	0.71739	0.68226	0.65929	0.53848	0.58018	0.6347	0.66887	0.68926
3.32546	0.73047	0.70595	0.73775	0.6902	0.66681	0.54122	0.57549	0.64004	0.67277	0.6973
3.30112	0.74169	0.71	0.74524	0.68645	0.67569	0.54693	0.56893	0.63824	0.66585	0.69836
3.27678	0.73609	0.71877	0.74344	0.68412	0.67514	0.54812	0.57693	0.63808	0.66237	0.69651
3.25244	0.73035	0.72932	0.73863	0.68117	0.67596	0.54984	0.58223	0.64402	0.66861	0.70472
3.2281	0.73476	0.73859	0.73436	0.67719	0.67707	0.55345	0.58065	0.65302	0.66874	0.70985
3.20377	0.73262	0.73091	0.73044	0.68085	0.67948	0.5573	0.58108	0.65739	0.6695	0.71889
3.17943	0.73281	0.72379	0.73476	0.69331	0.6892	0.55944	0.58689	0.65408	0.67659	0.72247
3.15509	0.73795	0.72957	0.74465	0.69851	0.6934	0.56571	0.59296	0.65678	0.67972	0.72191
3.13075	0.73528	0.73482	0.74875	0.7033	0.69571	0.56758	0.59412	0.66137	0.67764	0.72962
3.10642	0.74289	0.74762	0.74785	0.70418	0.70317	0.56842	0.59952	0.66668	0.6797	0.73014
3.08208	0.7483	0.75778	0.75283	0.7048	0.70708	0.57467	0.61021	0.66908	0.69206	0.72538
3.05774	0.74944	0.74516	0.7562	0.71429	0.70574	0.58404	0.61498	0.66321	0.69529	0.73969
3.0334	0.75837	0.73597	0.76052	0.7293	0.71031	0.59247	0.61908	0.66391	0.69758	0.73729
3.00906	0.77136	0.73955	0.7637	0.7304	0.72409	0.60371	0.62143	0.66785	0.70127	0.72458
2.98473	0.78448	0.74764	0.76837	0.7236	0.73354	0.60452	0.62607	0.67828	0.71442	0.72398
2.96039	0.79414	0.75224	0.76965	0.72128	0.73468	0.60899	0.63024	0.69152	0.72493	0.73762
2.93605	0.8023	0.76513	0.77906	0.73015	0.73538	0.61583	0.63902	0.70195	0.72221	0.74294
2.91171	0.80171	0.76439	0.78858	0.73761	0.7496	0.61781	0.64443	0.7018	0.72326	0.75389
2.88738	0.80457	0.76969	0.7902	0.75162	0.76616	0.62348	0.65375	0.69809	0.7167	0.76433
2.86304	0.81019	0.78832	0.79893	0.75273	0.76778	0.62909	0.66975	0.70567	0.71717	0.77658
2.8387	0.80723	0.80417	0.80082	0.75424	0.76984	0.64183	0.66935	0.71001	0.72808	0.77362
2.81436	0.80612	0.80301	0.80444	0.76288	0.76498	0.65664	0.66891	0.72036	0.74212	0.76779
2.79002	0.80427	0.78879	0.80897	0.77335	0.7619	0.67024	0.6709	0.72954	0.75169	0.7844
2.76569	0.80763	0.78286	0.81174	0.7859	0.76291	0.67557	0.68064	0.72777	0.75725	0.7831
2.74135	0.81299	0.79281	0.81169	0.79134	0.77104	0.67779	0.68829	0.72747	0.76207	0.77473
2.71701	0.82193	0.81086	0.81368	0.80102	0.78293	0.68576	0.69738	0.74062	0.76972	0.76608
2.69267	0.82309	0.82203	0.82076	0.80146	0.78574	0.69791	0.70297	0.75584	0.77252	0.78054
2.66834	0.82891	0.8254	0.83333	0.80344	0.79113	0.71013	0.71032	0.76985	0.77563	0.78814
2.644	0.83487	0.82823	0.84245	0.80317	0.80323	0.72113	0.71747	0.77381	0.78363	0.8057
2.61966	0.84333	0.83295	0.84793	0.81286	0.80659	0.7231	0.72161	0.77428	0.79301	0.806
2.59532	0.84596	0.84569	0.8424	0.82005	0.81229	0.72566	0.73147	0.7809	0.80371	0.81578
2.57098	0.85193	0.86218	0.83362	0.83229	0.82507	0.7367	0.73878	0.79032	0.8231	0.82967
2.54665	0.86262	0.86119	0.83486	0.84496	0.83124	0.74534	0.74483	0.80036	0.82243	0.83957
2.52231	0.87111	0.85855	0.8516	0.84261	0.83291	0.75694	0.76076	0.8091	0.81545	0.85049
2.49797	0.87336	0.85541	0.86476	0.84281	0.84623	0.77805	0.76971	0.81753	0.83242	0.84452
2.47363	0.87287	0.8686	0.87647	0.85516	0.86186	0.79397	0.78483	0.83257	0.839	0.84108
2.4493	0.87803	0.87651	0.8835	0.86349	0.87086	0.80329	0.8	0.84814	0.83963	0.84941
2.42496	0.88986	0.87637	0.89112	0.87736	0.87771	0.81781	0.80917	0.85797	0.83984	0.85362
2.40062	0.8996	0.88833	0.90406	0.89008	0.88436	0.82548	0.81529	0.85997	0.84909	0.8615
2.37628	0.89903	0.89095	0.8999	0.89496	0.89431	0.82951	0.82513	0.85781	0.86467	0.88089
2.35194	0.89514	0.88427	0.89869	0.89362	0.89712	0.84288	0.83242	0.87199	0.87229	0.89736
2.32761	0.89285	0.88841	0.91575	0.91462	0.90073	0.86336	0.84252	0.88476	0.88204	0.90083
2.30327	0.90915	0.89604	0.91997	0.91246	0.90347	0.87724	0.85546	0.8888	0.89804	0.91105
2.27893	0.92616	0.90623	0.92728	0.92763	0.91014	0.88483	0.85918	0.89301	0.89963	0.92895
2.25459	0.92193	0.90976	0.93032	0.94547	0.91557	0.88543	0.86794	0.88972	0.90365	0.92902
2.23025	0.91923	0.92734	0.92449	0.95344	0.91603	0.89031	0.8864	0.89523	0.90416	0.92598
2.20592	0.92524	0.935	0.93205	0.96094	0.92294	0.90139	0.89659	0.91888	0.91366	0.92652
2.18158	0.92899	0.92867	0.94388	0.96778	0.94434	0.91857	0.90108	0.92774	0.92783	0.92661
2.15724	0.9333	0.93048	0.95282	0.97537	0.95338	0.92639	0.90812	0.93617	0.92893	0.92219
2.1329	0.93038	0.93678	0.94305	0.97502	0.95205	0.93195	0.91699	0.94449	0.9384	0.91007
2.10857	0.93079	0.93713	0.94327	0.95808	0.95603	0.93357	0.91913	0.95522	0.94634	0.90916
2.08423	0.93918	0.94395	0.95197	0.95388	0.96633	0.94635	0.92996	0.95826	0.95208	0.91146
2.05989	0.95296	0.954	0.96719	0.96353	0.97061	0.96167	0.94241	0.95254	0.96346	0.92018
2.03555	0.95459	0.95927	0.97163	0.97747	0.97168	0.96369	0.96175	0.94694	0.97515	0.933
2.01121	0.96061	0.94831	0.96857	0.97659	0.96725	0.96671	0.96204	0.94404	0.96427	0.95326
1.98688	0.96163	0.95208	0.95582	0.97178	0.9719	0.98108	0.96357	0.95555	0.96289	0.96026
1.96254	0.95731	0.96024	0.96065	0.97911	0.97805	0.99023	0.96478	0.96257	0.96227	0.96149
1.9382	0.95888	0.96484	0.97105	0.99388	0.98636	0.98961	0.96617	0.95885	0.95706	0.96344
1.91386	0.96574	0.96622	0.97294	0.99436	0.98656	0.97893	0.96739	0.95136	0.96284	0.97651
1.88953	0.96627	0.96272	0.97966	0.98471	0.98446	0.9689	0.9804	0.97545	0.98257	0.97589
1.86519	0.96064	0.96309	0.98132	0.98456	0.98551	0.98323	0.98748	0.99458	0.9998	0.97237
1.84085	0.95174	0.96938	0.97504	0.99202	0.9846	0.99501	0.99076	0.99207	0.9875	0.97281
1.81651	0.95896	0.9717	0.98241	0.99638	0.9818	0.99058	0.98882	0.99397	0.98871	0.97298
1.79217	0.96627	0.97144	0.98355	0.99961	0.98396	0.99365	0.99004	0.99934	0.98398	0.9772
1.76784	0.97583	0.96813	0.98966	0.99816	0.98786	0.99937	1	0.99452	0.98249	0.99067
1.7435	0.9916	0.96612	0.99926	1	0.98893	1	0.99919	0.99172	0.98502	1
1.71916	0.99717	0.97215	0.98941	0.99953	0.98227	0.98815	0.98657	0.99946	0.98866	0.99352
1.69482	0.98894	0.98068	0.97905	0.99972	0.9816	0.97713	0.97011	1	0.99238	0.98573
1.67049	0.97114	0.98642	0.98173	0.99715	1	0.96654	0.96446	0.99564	0.99677	0.97787
1.64615	0.9786	0.98502	0.98956	0.99006	0.99988	0.95883	0.96318	0.98818	1	0.97609
1.62181	0.98589	0.98621	1	0.99532	0.98933	0.95256	0.96253	0.9814	0.98871	0.97292
1.59747	0.9917	0.98577	0.99161	0.99541	0.97569	0.94607	0.95112	0.97525	0.97109	0.98509
1.57313	1	0.98725	0.97481	0.9884	0.96706	0.92844	0.94164	0.97717	0.96479	0.99474
1.5488	0.98737	0.99374	0.97823	0.97942	0.96899	0.91604	0.93829	0.97497	0.96277	0.99236
1.52446	0.96895	0.99731	0.98992	0.97389	0.96794	0.91146	0.93435	0.95252	0.95418	0.98042
1.50012	0.96274	0.9831	0.99089	0.97197	0.9602	0.90299	0.9223	0.94496	0.93856	0.97809
1.47578	0.97432	0.97562	0.99125	0.96613	0.95475	0.88581	0.90903	0.94688	0.92619	0.98181
1.45145	0.98362	0.98894	0.9945	0.9559	0.94629	0.86959	0.89335	0.94675	0.91839	0.97818
1.42711	0.98656	1	0.99298	0.95485	0.92676	0.85372	0.88691	0.93856	0.91078	0.9681
1.40277	0.98043	0.98686	0.98861	0.95826	0.91944	0.83711	0.87871	0.93466	0.90914	0.96354
1.37843	0.97876	0.97924	0.99186	0.95692	0.91257	0.81959	0.85981	0.92598	0.91686	0.96465
1.35409	0.982	0.98347	0.9888	0.93639	0.90845	0.80247	0.84414	0.90404	0.91851	0.96637
1.32976	0.98895	0.98352	0.98268	0.91544	0.90114	0.7925	0.83101	0.88877	0.91569	0.9587
1.30542	0.99449	0.98621	0.97454	0.90969	0.89631	0.78122	0.81407	0.87474	0.92285	0.95093
1.28108	0.9997	0.98655	0.96986	0.91014	0.88064	0.76492	0.79667	0.86562	0.92669	0.94642
1.25674	0.99732	0.97892	0.97351	0.9027	0.8683	0.74915	0.78026	0.86079	0.92302	0.9489
1.2324	0.99195	0.97655	0.97271	0.89691	0.86484	0.74108	0.77451	0.85162	0.91303	0.94642
1.20807	0.98379	0.98474	0.96902	0.89226	0.85292	0.72383	0.77665	0.83917	0.89698	0.9371
1.18373	0.97021	0.98103	0.96196	0.88264	0.8425	0.70403	0.76299	0.83471	0.881	0.92692
1.15939	0.96364	0.9711	0.95609	0.87345	0.83437	0.68705	0.74591	0.83157	0.87707	0.92898
1.13505	0.97077	0.96378	0.94668	0.86218	0.82591	0.67154	0.72861	0.82093	0.87577	0.94314
1.11072	0.98793	0.96142	0.94434	0.85134	0.81925	0.65184	0.71577	0.81602	0.86509	0.94516
1.08638	0.9857	0.9619	0.94352	0.83607	0.80989	0.63143	0.70743	0.81303	0.86115	0.93247
1.06204	0.97142	0.95598	0.93092	0.83558	0.80637	0.62638	0.69333	0.80387	0.86154	0.9247
1.0377	0.97031	0.9469	0.92317	0.83764	0.81069	0.62244	0.6856	0.80168	0.85891	0.92179
1.01336	0.96399	0.93894	0.91532	0.83413	0.80416	0.6153	0.67932	0.79209	0.85787	0.91358
0.98903	0.96147	0.93318	0.91178	0.83245	0.79129	0.60585	0.66471	0.77706	0.84566	0.90321
0.96469	0.95698	0.93634	0.91196	0.82451	0.77797	0.59268	0.64631	0.7674	0.83063	0.89489
0.94035	0.95009	0.94249	0.90625	0.8169	0.7733	0.58236	0.63876	0.7591	0.82323	0.88335
0.91601	0.94777	0.95141	0.90272	0.80716	0.77105	0.57706	0.6401	0.746	0.82211	0.88704
0.89168	0.94824	0.94571	0.90191	0.79398	0.76362	0.56715	0.63689	0.72977	0.82458	0.88993
0.86734	0.94408	0.93346	0.88699	0.79287	0.75519	0.55633	0.62746	0.71552	0.81837	0.88601
0.843	0.93685	0.92201	0.87242	0.79094	0.74314	0.55243	0.61864	0.71656	0.8055	0.87672
0.81866	0.92534	0.90947	0.87274	0.77099	0.73427	0.54089	0.59642	0.72465	0.79609	0.86491
0.79432	0.91544	0.89117	0.87084	0.75529	0.73521	0.53119	0.58521	0.71808	0.78039	0.85386
0.76999	0.91647	0.8796	0.86599	0.74845	0.7247	0.51585	0.58749	0.71354	0.76245	0.8461
0.74565	0.90756	0.87253	0.85151	0.73769	0.72508	0.5063	0.58052	0.6949	0.7535	0.84537
0.72131	0.89864	0.87815	0.85664	0.74487	0.72735	0.49777	0.57246	0.67782	0.7444	0.84445
0.69697	0.8834	0.86516	0.85553	0.74093	0.71808	0.48546	0.55789	0.67931	0.73947	0.83496
0.67263	0.87122	0.85133	0.83352	0.74088	0.70349	0.47541	0.5489	0.68656	0.74056	0.82388
0.6483	0.85732	0.85574	0.81518	0.73123	0.69664	0.47487	0.54495	0.67986	0.73191	0.80099
0.62396	0.85147	0.85276	0.81272	0.72121	0.69125	0.4716	0.53987	0.6604	0.72733	0.78086
0.59962	0.848	0.84877	0.80526	0.71051	0.67994	0.46102	0.53846	0.64968	0.7108	0.77914
0.57528	0.84198	0.84134	0.79829	0.69547	0.66124	0.45179	0.5275	0.64987	0.69652	0.77836
0.55095	0.83318	0.82317	0.79512	0.68317	0.64823	0.44872	0.51242	0.64913	0.69116	0.77405
0.52661	0.81968	0.80171	0.78434	0.67315	0.64082	0.44587	0.50005	0.63773	0.68915	0.76815
0.50227	0.79427	0.79876	0.771	0.67133	0.6337	0.4329	0.48996	0.61331	0.68124	0.75598
0.47793	0.77548	0.79653	0.75741	0.66929	0.62332	0.42149	0.49204	0.59116	0.67883	0.73228
0.4536	0.76668	0.77924	0.74756	0.65808	0.61154	0.42167	0.49246	0.5756	0.66899	0.71125
0.42926	0.75711	0.75878	0.74163	0.63911	0.59644	0.41649	0.47228	0.56987	0.64085	0.70444
0.40492	0.74573	0.751	0.71953	0.63218	0.59822	0.41107	0.45813	0.56169	0.62695	0.69785
0.38058	0.73881	0.73218	0.7028	0.61393	0.59668	0.40235	0.45232	0.55826	0.63289	0.68693
0.35624	0.72465	0.71579	0.69662	0.606	0.59157	0.39388	0.44722	0.55298	0.61041	0.67487
0.33191	0.71458	0.70234	0.69246	0.59959	0.57757	0.38167	0.43883	0.5432	0.59451	0.67432
0.30757	0.70724	0.69103	0.68342	0.5937	0.56439	0.37728	0.42933	0.52957	0.5898	0.667
0.28323	0.70076	0.67443	0.66526	0.57873	0.54992	0.38239	0.42584	0.51193	0.58049	0.64596
0.25889	0.68614	0.66257	0.6544	0.56816	0.53695	0.37288	0.41773	0.50229	0.56761	0.62455
0.23456	0.65238	0.65387	0.62662	0.55851	0.5272	0.35746	0.41355	0.4965	0.55293	0.60107
0.21022	0.62364	0.63746	0.60999	0.54443	0.51286	0.34748	0.40272	0.49177	0.53851	0.58351
0.18588	0.61113	0.6193	0.59752	0.53189	0.50506	0.34258	0.38637	0.47874	0.53363	0.565
0.16154	0.60516	0.58856	0.57429	0.50951	0.49208	0.33787	0.37031	0.46897	0.51906	0.54739
0.1372	0.58273	0.55454	0.5534	0.48417	0.46574	0.32646	0.35951	0.44486	0.49218	0.53486
0.11287	0.54161	0.53032	0.52006	0.46174	0.43744	0.30833	0.34721	0.4134	0.45809	0.5074
0.08853	0.49751	0.49489	0.47743	0.42328	0.4062	0.28138	0.32507	0.38259	0.42365	0.46473
0.06419	0.44494	0.43936	0.4266	0.37787	0.36204	0.25149	0.28967	0.35208	0.37751	0.41795
0.03985	0.37991	0.37508	0.37129	0.33278	0.31327	0.21818	0.24702	0.30468	0.32369	0.36131
0.01551	0.31997	0.31268	0.31691	0.28639	0.26669	0.18694	0.21092	0.25298	0.2748	0.30223
-0.00882	0.26849	0.26109	0.2641	0.23576	0.22202	0.1592	0.17708	0.20775	0.23278	0.24953
-0.03316	0.22175	0.22089	0.2247	0.19623	0.1889	0.13597	0.14877	0.17305	0.19602	0.20757
-0.0575	0.18731	0.18959	0.18999	0.16894	0.16207	0.11692	0.1292	0.1474	0.16571	0.177
-0.08184	0.16354	0.16986	0.16302	0.14954	0.1421	0.103	0.11515	0.13311	0.14688	0.15844
-0.10617	0.14894	0.15709	0.14808	0.138	0.12854	0.09399	0.10558	0.12354	0.13909	0.14876
-0.13051	0.13967	0.14703	0.14284	0.13219	0.12247	0.08837	0.09832	0.11709	0.13085	0.14096
-0.15485	0.13669	0.14031	0.13868	0.12716	0.12085	0.08553	0.09396	0.11022	0.12314	0.13423
-0.17919	0.13157	0.13518	0.13297	0.1216	0.11792	0.08442	0.09296	0.10597	0.1196	0.12866
-0.20353	0.12793	0.12987	0.1268	0.11732	0.11411	0.08307	0.09184	0.10488	0.11637	0.12344
-0.22786	0.12545	0.12619	0.12355	0.11291	0.10959	0.08089	0.08967	0.10482	0.11444	0.1191
-0.2522	0.11937	0.12386	0.11916	0.10899	0.10692	0.0789	0.08742	0.09998	0.1103	0.1177
-0.27654	0.11787	0.12083	0.11655	0.10827	0.10507	0.07602	0.08534	0.09491	0.10564	0.11565
-0.30088	0.11775	0.11651	0.11777	0.10843	0.10461	0.07408	0.08282	0.09259	0.1026	0.11183
-0.32521	0.11499	0.11297	0.11849	0.10638	0.10092	0.0732	0.08088	0.09313	0.10004	0.10975
-0.34955	0.10994	0.1107	0.11695	0.10234	0.09667	0.07281	0.07967	0.09037	0.09942	0.10977
-0.37389	0.10706	0.10784	0.11691	0.10103	0.09335	0.0715	0.0794	0.08682	0.09838	0.10627
-0.39823	0.10409	0.10425	0.11362	0.09941	0.09084	0.06955	0.07818	0.08607	0.09618	0.10188
-0.42257	0.10236	0.10253	0.10804	0.09634	0.08774	0.06732	0.07587	0.08524	0.09277	0.09963
-0.4469	0.10079	0.1003	0.10402	0.09299	0.08666	0.06532	0.0733	0.08465	0.09175	0.09779
-0.47124	0.09683	0.09859	0.10117	0.09139	0.08765	0.06463	0.07103	0.08348	0.09036	0.09637
-0.49558	0.09549	0.09932	0.09969	0.08959	0.08698	0.06421	0.06978	0.08212	0.08848	0.09635
-0.51992	0.09512	0.09855	0.09696	0.08888	0.08805	0.06472	0.06982	0.0812	0.08657	0.09595
-0.54426	0.09452	0.09918	0.09459	0.08795	0.08595	0.06436	0.06953	0.07974	0.08646	0.09321
-0.56859	0.09392	0.09905	0.09353	0.08686	0.08468	0.06358	0.06762	0.07887	0.08632	0.09217
-0.59293	0.09295	0.09652	0.09211	0.0882	0.08384	0.06224	0.06783	0.07758	0.08468	0.0913
-0.61727	0.09156	0.09309	0.09156	0.08655	0.08249	0.06205	0.06757	0.07611	0.08253	0.08914
-0.64161	0.09156	0.08945	0.09163	0.08577	0.08062	0.06197	0.0666	0.07674	0.08234	0.08655
-0.66594	0.08884	0.08753	0.09135	0.08627	0.07797	0.06043	0.06542	0.07625	0.08338	0.08546
-0.69028	0.0858	0.08778	0.09017	0.08393	0.07865	0.0604	0.0649	0.07443	0.08294	0.08661
-0.71462	0.08491	0.08847	0.0876	0.08107	0.07923	0.06134	0.0653	0.07228	0.08296	0.08675
-0.73896	0.08502	0.08756	0.08483	0.08083	0.07972	0.06042	0.06529	0.07117	0.08158	0.08462
-0.76329	0.08395	0.08608	0.08478	0.08144	0.07995	0.05824	0.06365	0.0726	0.07951	0.08216
-0.78763	0.08259	0.08542	0.08585	0.08169	0.07917	0.05773	0.06277	0.0737	0.07832	0.08597
-0.81197	0.08265	0.08541	0.08649	0.07997	0.07825	0.05819	0.06347	0.07359	0.07752	0.08772
-0.83631	0.08274	0.08503	0.08629	0.07779	0.07677	0.05732	0.06259	0.07182	0.07641	0.08433
-0.86065	0.08323	0.08448	0.08581	0.07844	0.07638	0.05645	0.0621	0.06963	0.0762	0.0818
-0.88498	0.08272	0.08478	0.08354	0.07742	0.07454	0.05735	0.06252	0.06883	0.07562	0.08426
-0.90932	0.08257	0.0841	0.08178	0.07467	0.07386	0.05809	0.06188	0.06959	0.07472	0.08521
-0.93366	0.08079	0.08256	0.08312	0.07238	0.07293	0.05691	0.06031	0.07055	0.07444	0.08367
-0.958	0.07864	0.08347	0.08391	0.07321	0.07137	0.05532	0.06015	0.07001	0.07443	0.08169
-0.98233	0.07938	0.08204	0.08303	0.07403	0.07126	0.05425	0.06072	0.0696	0.07366	0.07731
-1.00667	0.0817	0.07983	0.0816	0.074	0.07066	0.05455	0.06049	0.06946	0.07387	0.0783
-1.03101	0.08259	0.0806	0.0792	0.07425	0.07078	0.05422	0.0596	0.06979	0.07665	0.07893
-1.05535	0.08096	0.0825	0.07673	0.07452	0.07356	0.05282	0.05863	0.06915	0.0746	0.07684
-1.07969	0.07894	0.08378	0.07778	0.07221	0.0742	0.05327	0.05988	0.06775	0.07165	0.07526
-1.10402	0.07844	0.08217	0.07892	0.0707	0.07259	0.05332	0.06014	0.06769	0.07312	0.07562
-1.12836	0.07862	0.07691	0.07888	0.07195	0.07319	0.05263	0.05777	0.06815	0.07482	0.07623
-1.1527	0.07896	0.07499	0.0775	0.07166	0.07353	0.05302	0.05665	0.06818	0.07453	0.07793
-1.17704	0.07963	0.07518	0.0767	0.07021	0.07192	0.05335	0.05663	0.06686	0.07264	0.07818
-1.20138	0.0792	0.07422	0.07592	0.06862	0.07191	0.05249	0.05554	0.06655	0.07076	0.07591
-1.22571	0.07645	0.07503	0.07577	0.0695	0.07175	0.05088	0.05489	0.06767	0.0715	0.07505
-1.25005	0.07558	0.07663	0.07529	0.07242	0.06944	0.05094	0.05436	0.06579	0.07126	0.07462
-1.27439	0.07626	0.07802	0.07447	0.07135	0.06682	0.0508	0.05369	0.06518	0.06877	0.07465
-1.29873	0.07501	0.07645	0.0746	0.06795	0.06567	0.05021	0.05399	0.06458	0.06901	0.07289
-1.32306	0.0744	0.07276	0.07455	0.06627	0.06637	0.04961	0.05569	0.06476	0.06994	0.07475
-1.3474	0.07386	0.07243	0.07432	0.06701	0.0679	0.04992	0.05536	0.06454	0.06868	0.07626
-1.37174	0.07262	0.07333	0.07345	0.06818	0.06874	0.04916	0.05648	0.06388	0.06916	0.07487
-1.39608	0.07121	0.07371	0.07383	0.06858	0.0671	0.04868	0.05597	0.06246	0.06958	0.07361
-1.42042	0.07193	0.07199	0.0736	0.06751	0.06511	0.04889	0.0557	0.06216	0.06882	0.07493
-1.44475	0.07327	0.07198	0.07224	0.0675	0.06415	0.0493	0.05445	0.06094	0.06764	0.07778
-1.46909	0.07206	0.07273	0.07204	0.06569	0.06312	0.04952	0.05327	0.06117	0.06551	0.07647
-1.49343	0.06936	0.07246	0.07279	0.06425	0.06253	0.04794	0.05144	0.06115	0.06396	0.07561
-1.51777	0.06718	0.07342	0.07143	0.06381	0.06366	0.04683	0.05155	0.06033	0.06285	0.07412
-1.5421	0.06684	0.07369	0.07072	0.06337	0.06459	0.04502	0.05141	0.05981	0.06406	0.07043
-1.56644	0.06917	0.0715	0.07171	0.0645	0.06359	0.04425	0.05144	0.05969	0.06563	0.0678
-1.59078	0.07117	0.06913	0.07046	0.06347	0.06199	0.0438	0.05105	0.05772	0.06499	0.06844
-1.61512	0.07094	0.06794	0.07093	0.06033	0.0615	0.0435	0.05101	0.05753	0.06322	0.06833
-1.63946	0.06918	0.06754	0.07259	0.0601	0.06149	0.04402	0.05002	0.05696	0.06222	0.06801
-1.66379	0.06712	0.0678	0.06995	0.06127	0.05876	0.04287	0.04934	0.05702	0.06069	0.06835
-1.68813	0.06773	0.06741	0.06577	0.06022	0.05627	0.04262	0.04843	0.05586	0.05838	0.06795
-1.71247	0.06857	0.06661	0.06441	0.05898	0.0554	0.04211	0.04762	0.05386	0.05517	0.06498
-1.73681	0.067	0.0655	0.06144	0.05923	0.05516	0.04087	0.04602	0.05398	0.05405	0.06291
-1.76115	0.06458	0.06415	0.05898	0.05784	0.05442	0.0406	0.04501	0.05435	0.05428	0.06229
-1.78548	0.06263	0.06216	0.05909	0.05576	0.0525	0.04016	0.04516	0.0542	0.05435	0.06142
-1.80982	0.0627	0.0615	0.05876	0.05473	0.05096	0.03918	0.04486	0.05384	0.05424	0.06119
-1.83416	0.06167	0.06172	0.05804	0.05472	0.04941	0.03882	0.04324	0.05145	0.05254	0.06129
-1.8585	0.05864	0.0623	0.05723	0.05686	0.04769	0.03869	0.04249	0.04989	0.05085	0.06167
-1.88283	0.05785	0.06222	0.05655	0.05614	0.04713	0.03707	0.04194	0.04957	0.05012	0.06012
-1.90717	0.05849	0.06098	0.05608	0.05225	0.04788	0.03541	0.04197	0.04903	0.0496	0.05821
-1.93151	0.05766	0.06018	0.05525	0.0499	0.0488	0.03531	0.04116	0.04828	0.05036	0.05672
-1.95585	0.05677	0.06037	0.05474	0.04894	0.04772	0.03626	0.04019	0.04731	0.04985	0.05565
-1.98019	0.0557	0.05896	0.05359	0.0471	0.04632	0.03627	0.04109	0.04652	0.04717	0.05423
-2.00452	0.05469	0.05524	0.05412	0.04591	0.04549	0.035	0.04116	0.04562	0.0455	0.05344
-2.02886	0.05432	0.05255	0.05297	0.04668	0.04475	0.03307	0.03943	0.04359	0.04423	0.054
-2.0532	0.05384	0.05008	0.04965	0.04703	0.04417	0.03189	0.03775	0.04237	0.04308	0.0547
-2.07754	0.05189	0.04821	0.04725	0.04617	0.04415	0.03093	0.03711	0.04175	0.04171	0.05335
-2.10187	0.04964	0.04743	0.04716	0.0454	0.04301	0.0294	0.03649	0.04061	0.03912	0.05115
-2.12621	0.05015	0.04712	0.04455	0.04437	0.04187	0.02827	0.03463	0.03891	0.03637	0.04994
-2.15055	0.04846	0.04639	0.04134	0.04309	0.03975	0.0268	0.03332	0.03768	0.03338	0.04819
-2.17489	0.04518	0.04464	0.0386	0.0411	0.03785	0.02476	0.03241	0.03595	0.03111	0.04514
-2.19923	0.04341	0.04214	0.03627	0.03923	0.03481	0.02308	0.03018	0.03254	0.02819	0.04231
-2.22356	0.04139	0.04001	0.03355	0.03746	0.03226	0.02049	0.028	0.02942	0.02307	0.04142
-2.2479	0.03804	0.03825	0.0298	0.03579	0.02973	0.0161	0.02591	0.0252	0.01892	0.03991
-2.27224	0.03422	0.03558	0.02437	0.03381	0.02762	0.01298	0.02355	0.02047	0.01882	0.03675
-2.29658	0.02984	0.03027	0.01971	0.03215	0.02381	0.01285	0.02074	0.01661	0.02086	0.03275
-2.32091	0.02381	0.02323	0.01938	0.0301	0.01746	0.01449	0.01666	0.01645	0.02378	0.0273
-2.34525	0.01861	0.01908	0.0214	0.02546	0.01606	0.01693	0.01384	0.01827	0.02589	0.02162
-2.36959	0.01772	0.01924	0.02427	0.01993	0.01757	0.01879	0.01403	0.02101	0.02809	0.01898
-2.39393	0.0195	0.02157	0.02666	0.01691	0.02032	0.02053	0.01597	0.02315	0.02932	0.01976
-2.41827	0.02249	0.02464	0.02906	0.01726	0.02285	0.02159	0.0186	0.02526	0.03072	0.02226
-2.4426	0.02503	0.02661	0.03037	0.01942	0.0251	0.02273	0.02026	0.02644	0.03283	0.02531
-2.46694	0.02745	0.02885	0.03192	0.02227	0.02636	0.02437	0.02206	0.02771	0.03529	0.02714
-2.49128	0.02898	0.03007	0.03411	0.02412	0.02764	0.02637	0.02308	0.02969	0.0367	0.02936
-2.51562	0.03031	0.03157	0.03662	0.02616	0.02932	0.0278	0.02431	0.03206	0.03675	0.03038
-2.53995	0.03226	0.03406	0.0384	0.02722	0.03171	0.02801	0.02618	0.03368	0.03545	0.03185
-2.56429	0.0349	0.03669	0.03863	0.02863	0.03377	0.02698	0.0282	0.03387	0.03351	0.03432
-2.58863	0.03714	0.03806	0.03726	0.03085	0.03454	0.02536	0.02942	0.03271	0.03135	0.0367
-2.61297	0.03777	0.03781	0.03537	0.03333	0.03358	0.02345	0.0293	0.03101	0.02883	0.03791
-2.63731	0.03653	0.03634	0.03316	0.03456	0.03193	0.0214	0.02805	0.02892	0.0264	0.03733
-2.66164	0.03461	0.03441	0.03057	0.03432	0.0297	0.01941	0.02625	0.02639	0.02466	0.03555
-2.68598	0.03246	0.03197	0.02811	0.0329	0.02715	0.01777	0.02416	0.02407	0.02352	0.03354
-2.71032	0.02984	0.02925	0.02616	0.03106	0.02456	0.01667	0.02188	0.02222	0.02289	0.03117
-2.73466	0.02722	0.0269	0.0248	0.02886	0.02252	0.01617	0.01995	0.02092	0.02285	0.02857
-2.759	0.02529	0.02526	0.02433	0.02626	0.02106	0.01608	0.01842	0.02039	0.02301	0.02647
-2.78333	0.02399	0.02403	0.0243	0.02397	0.02036	0.01625	0.01751	0.02034	0.02358	0.02474
-2.80767	0.02327	0.02372	0.02451	0.02226	0.02025	0.01662	0.01707	0.02049	0.02428	0.0237
-2.83201	0.02315	0.02373	0.02496	0.02105	0.02037	0.01706	0.01699	0.02086	0.02513	0.02346
-2.85635	0.02332	0.02394	0.02556	0.02075	0.02068	0.01769	0.01708	0.02142	0.02628	0.02346
-2.88068	0.02367	0.02447	0.02632	0.02076	0.02119	0.01855	0.01752	0.02201	0.02785	0.02335
-2.90502	0.02424	0.02507	0.02739	0.02094	0.02178	0.01986	0.01813	0.02293	0.03026	0.02408
-2.92936	0.02495	0.02582	0.029	0.02125	0.02254	0.02171	0.01867	0.02441	0.03339	0.02453
-2.9537	0.02596	0.02692	0.03144	0.02162	0.02392	0.02414	0.01951	0.02659	0.03703	0.02522
-2.97804	0.02743	0.02877	0.03478	0.02241	0.02605	0.02701	0.02094	0.02937	0.04147	0.02642
-3.00237	0.02972	0.03161	0.03861	0.0236	0.02885	0.03049	0.02318	0.03262	0.04437	0.02814
-3.02671	0.03288	0.03512	0.043	0.02515	0.03224	0.03307	0.02581	0.03669	0.04335	0.03077
-3.05105	0.03658	0.03904	0.04637	0.02762	0.03613	0.03289	0.02892	0.03973	0.02759	0.03425
-3.07539	0.04094	0.04397	0.04585	0.03093	0.03971	0.02231	0.03254	0.03935	0.02067	0.03803
-3.09972	0.04466	0.04647	0.03162	0.03446	0.04041	0.01589	0.03504	0.02735	0.01486	0.04226
-3.12406	0.04501	0.04425	0.02285	0.03864	0.03187	0.01144	0.03382	0.01946	0	0.04446
-3.1484	0.03409	0.02675	0.01682	0.04124	0.02093	0	0.02017	0.01419	0	0.04083
-3.17274	0.02312	0.02079	0	0.03952	0.01558	0	0.01566	0	0	0.02513
-3.19708	0.01719	0	0	0.02353	0	0	0	0	0	0.0196
-3.22141	0	0	0	0.01825	0	0	0	0	0	0
-3.24575	0	0	0	0	0	0	0	0	0	0
-3.27009	0	0	0	0	0	0	0	0	0	0
