# Supplementary material for: Interplay between disorder and electronic correlations in compositionally complex alloys
Source: Nat Commun. 2024 Sep 12;15:7983. doi: 10.1038/s41467-024-52349-8 (PMC11393320; doi:10.1038/s41467-024-52349-8)
Supplement: Supplementary file 3 — Source Data [file 41467_2024_52349_MOESM3_ESM.zip › Source Data SF1a - normalized EDC Fe.xlsx]

## Sheet: Fe
Binding energy (eV)	Photon Energy (eV)	EDC (arb. Units)			max
--	704.9	705.9	706.9	707.9	708.9	709.9	710.9	711.9	712.9	713.9	714.9
13.5571	0	0	0	0	0	0	0	0	0	0	0
13.5327	0	0	0	0	0.0398	0	0	0	0	0	0
13.5083	0	0	0	0	0.11301	0	0	0	0	0	0.05193
13.484	0	0	0.0266	0	0.16849	0	0.04391	0	0	0	0.16413
13.4596	0.019	0	0.06087	0	0.20546	0	0.06267	0	0.05605	0	0.23793
13.4353	0.02289	0	0.1027	0	0.24002	0	0.15257	0	0.12051	0	0.29407
13.4109	0.06143	0	0.13188	0	0.27572	0	0.20696	0	0.20845	0.05429	0.33074
13.3865	0.08228	0.01967	0.1559	0	0.30686	0	0.2493	0.04939	0.26715	0.08123	0.362
13.3622	0.10098	0.02053	0.1775	0	0.34283	0.04368	0.2848	0.14116	0.31853	0.17828	0.40598
13.3378	0.11868	0.06257	0.19944	0	0.36979	0.04629	0.31912	0.20145	0.36863	0.2459	0.45105
13.3134	0.13655	0.09182	0.22159	0.03128	0.38363	0.13323	0.34774	0.25476	0.40316	0.30746	0.46642
13.2891	0.15461	0.11348	0.2374	0.05169	0.39294	0.1898	0.37396	0.29914	0.43254	0.35462	0.48705
13.2647	0.17915	0.13691	0.24313	0.11477	0.40688	0.23516	0.39254	0.34368	0.45734	0.39381	0.51961
13.2403	0.18888	0.14554	0.24913	0.15229	0.40916	0.26782	0.4055	0.37069	0.47351	0.42938	0.526
13.216	0.19331	0.15086	0.26079	0.18044	0.41333	0.30334	0.41342	0.4061	0.49622	0.46799	0.52252
13.1916	0.19169	0.16776	0.2701	0.20676	0.41811	0.33281	0.42331	0.43623	0.52642	0.50057	0.51828
13.1672	0.18546	0.18088	0.27547	0.23217	0.4237	0.3718	0.43309	0.45189	0.53931	0.52085	0.51666
13.1429	0.18515	0.19436	0.27613	0.25739	0.43054	0.38948	0.4392	0.46325	0.53992	0.53381	0.52215
13.1185	0.18834	0.20947	0.27375	0.27663	0.43227	0.3971	0.44139	0.48811	0.54233	0.54489	0.5445
13.0941	0.19307	0.22116	0.27189	0.29222	0.43074	0.40737	0.44036	0.49283	0.54797	0.55076	0.559
13.0698	0.19167	0.22148	0.27628	0.30611	0.43254	0.42027	0.44411	0.47857	0.5516	0.55654	0.55375
13.0454	0.19173	0.21725	0.28527	0.31772	0.43648	0.42879	0.44938	0.48105	0.55134	0.55738	0.55688
13.021	0.19638	0.21466	0.29557	0.32774	0.43207	0.43441	0.45763	0.49341	0.54876	0.54616	0.54944
12.9967	0.2007	0.21358	0.29485	0.33351	0.42846	0.43616	0.47194	0.49999	0.54277	0.53677	0.5472
12.9723	0.20883	0.2201	0.29845	0.33393	0.43048	0.43801	0.48026	0.51017	0.54297	0.5418	0.56889
12.948	0.21203	0.22905	0.29787	0.33254	0.43469	0.44153	0.48075	0.51778	0.5455	0.55697	0.58294
12.9236	0.20797	0.23388	0.29129	0.33042	0.43458	0.44437	0.48012	0.52232	0.5675	0.56508	0.57704
12.8992	0.21202	0.23333	0.28768	0.32932	0.44057	0.44797	0.47571	0.52059	0.56539	0.56701	0.56782
12.8749	0.2189	0.23094	0.29385	0.33196	0.44363	0.45093	0.4681	0.51737	0.56037	0.55889	0.5748
12.8505	0.21379	0.23168	0.30622	0.33974	0.44336	0.4538	0.46328	0.51808	0.56571	0.54903	0.58974
12.8261	0.21302	0.2303	0.30583	0.34331	0.44544	0.4548	0.46608	0.52344	0.57075	0.55659	0.59226
12.8018	0.21902	0.23205	0.30327	0.34248	0.44563	0.45142	0.47674	0.53029	0.57707	0.5768	0.58267
12.7774	0.22254	0.2336	0.30441	0.34508	0.44892	0.44911	0.48257	0.5288	0.56987	0.58971	0.58005
12.753	0.21782	0.23383	0.30061	0.34786	0.45787	0.45306	0.48134	0.52809	0.56857	0.59014	0.59443
12.7287	0.21173	0.23519	0.3025	0.34887	0.46291	0.46191	0.48758	0.53256	0.57742	0.59102	0.60039
12.7043	0.21925	0.23166	0.30602	0.3523	0.46304	0.46594	0.49733	0.52988	0.58667	0.58698	0.59989
12.6799	0.23344	0.23478	0.3084	0.35759	0.46359	0.46363	0.50089	0.52971	0.57184	0.58677	0.60865
12.6556	0.23392	0.24554	0.30723	0.36334	0.47075	0.46321	0.50157	0.53803	0.57441	0.6007	0.62565
12.6312	0.22762	0.24939	0.31546	0.36402	0.47904	0.46398	0.5034	0.54128	0.5936	0.61078	0.6388
12.6068	0.22558	0.24284	0.31952	0.36239	0.47357	0.47375	0.50156	0.54014	0.60216	0.61727	0.62111
12.5825	0.2201	0.2353	0.3229	0.35899	0.46507	0.48502	0.49684	0.54122	0.60598	0.60425	0.59352
12.5581	0.21469	0.23853	0.31921	0.35975	0.46768	0.48287	0.50628	0.54229	0.59998	0.5774	0.59408
12.5337	0.21601	0.24937	0.31519	0.36951	0.47055	0.4783	0.51285	0.54022	0.59635	0.56271	0.60103
12.5094	0.22001	0.25579	0.31904	0.37578	0.46809	0.48011	0.5029	0.53777	0.60664	0.5685	0.60337
12.485	0.2279	0.25516	0.32494	0.37375	0.46653	0.48708	0.49498	0.53972	0.61009	0.58917	0.60965
12.4607	0.22955	0.24594	0.32182	0.3725	0.47028	0.49389	0.49993	0.54559	0.60548	0.60291	0.61842
12.4363	0.22582	0.24217	0.32204	0.37191	0.47682	0.49647	0.5076	0.54833	0.61249	0.602	0.61045
12.4119	0.22791	0.24688	0.32262	0.37043	0.48117	0.49593	0.51363	0.54313	0.60933	0.60435	0.60777
12.3876	0.22804	0.25202	0.32548	0.37203	0.48774	0.49497	0.51324	0.53914	0.60818	0.61377	0.62227
12.3632	0.22839	0.24995	0.32582	0.3746	0.48843	0.49453	0.51845	0.53981	0.61294	0.62418	0.62786
12.3388	0.2358	0.25348	0.32225	0.37678	0.48529	0.49453	0.51925	0.53732	0.61825	0.63387	0.62324
12.3145	0.23851	0.26475	0.32122	0.37824	0.48808	0.49732	0.51942	0.53938	0.63162	0.63839	0.62059
12.2901	0.23372	0.26436	0.3263	0.38287	0.49185	0.50118	0.51652	0.55011	0.64473	0.63895	0.61889
12.2657	0.23775	0.26187	0.32878	0.37505	0.49519	0.50083	0.5194	0.55726	0.63832	0.63477	0.62115
12.2414	0.24494	0.25957	0.33001	0.37271	0.49286	0.50182	0.5294	0.55827	0.61947	0.6265	0.62729
12.217	0.24577	0.253	0.33328	0.37844	0.49158	0.50523	0.52438	0.55322	0.60706	0.62402	0.63049
12.1926	0.24411	0.2531	0.3341	0.38264	0.49669	0.51037	0.52006	0.55033	0.6057	0.623	0.63102
12.1683	0.2466	0.25745	0.33438	0.38504	0.5018	0.51231	0.5234	0.55422	0.61763	0.62046	0.64181
12.1439	0.24035	0.25624	0.33277	0.39181	0.50716	0.51273	0.52396	0.56215	0.63646	0.61058	0.65441
12.1195	0.23584	0.26027	0.33895	0.40782	0.51041	0.50936	0.52526	0.57205	0.63273	0.61905	0.65031
12.0952	0.23023	0.26489	0.3458	0.41452	0.5115	0.51319	0.53646	0.57282	0.61647	0.62399	0.6385
12.0708	0.23372	0.2621	0.34681	0.40283	0.51236	0.52449	0.55064	0.57242	0.62016	0.62466	0.62817
12.0464	0.23638	0.26182	0.34847	0.39851	0.51296	0.51733	0.54901	0.58134	0.65071	0.63416	0.6315
12.0221	0.23753	0.26498	0.35662	0.39959	0.51971	0.50824	0.53875	0.58579	0.66647	0.64968	0.64908
11.9977	0.23984	0.26819	0.36032	0.39758	0.52004	0.51127	0.5441	0.58774	0.65714	0.63531	0.65926
11.9734	0.23641	0.27243	0.35904	0.40036	0.51617	0.51534	0.54908	0.59419	0.64324	0.62652	0.65105
11.949	0.23648	0.27309	0.35226	0.40325	0.51204	0.51749	0.55432	0.59346	0.64159	0.63731	0.63436
11.9246	0.24135	0.26893	0.34695	0.4099	0.51116	0.52005	0.5452	0.5892	0.63997	0.64736	0.63722
11.9003	0.24208	0.26836	0.34834	0.40881	0.51362	0.52895	0.54232	0.58672	0.66345	0.66492	0.64346
11.8759	0.24072	0.27271	0.34965	0.40396	0.51965	0.53509	0.54365	0.59272	0.68486	0.68224	0.64426
11.8515	0.24993	0.28057	0.35081	0.40743	0.52586	0.53017	0.54263	0.59244	0.67288	0.68194	0.64419
11.8272	0.2558	0.28482	0.35789	0.41104	0.5292	0.52546	0.5548	0.59023	0.66295	0.66752	0.64885
11.8028	0.24672	0.28327	0.3666	0.4131	0.5307	0.52887	0.56005	0.5993	0.67545	0.67021	0.65352
11.7784	0.23981	0.28574	0.36952	0.41352	0.53698	0.52704	0.57122	0.61638	0.68508	0.66972	0.65921
11.7541	0.24856	0.28056	0.36706	0.41529	0.53448	0.52692	0.5735	0.61372	0.68718	0.66586	0.67121
11.7297	0.25447	0.27945	0.36247	0.41404	0.53001	0.52986	0.56307	0.60382	0.68891	0.68179	0.66494
11.7053	0.2565	0.29084	0.36211	0.41597	0.53557	0.53334	0.55357	0.60975	0.69632	0.68936	0.64677
11.681	0.25108	0.29366	0.36885	0.42114	0.54269	0.5428	0.56181	0.61277	0.6988	0.69567	0.64953
11.6566	0.2485	0.28576	0.37363	0.42051	0.54634	0.54931	0.57145	0.626	0.69435	0.69029	0.64207
11.6322	0.25591	0.27503	0.37861	0.41962	0.55183	0.54698	0.57749	0.62709	0.68528	0.68575	0.64231
11.6079	0.26285	0.2771	0.38118	0.42742	0.55249	0.54841	0.57536	0.62357	0.67571	0.69338	0.65012
11.5835	0.256	0.28617	0.37943	0.43385	0.5479	0.54397	0.57155	0.62623	0.6765	0.70876	0.65426
11.5591	0.25053	0.28733	0.37636	0.43275	0.54091	0.53761	0.56842	0.60481	0.68207	0.70743	0.65603
11.5348	0.26486	0.2834	0.37575	0.42829	0.53847	0.54047	0.56932	0.60278	0.67871	0.69124	0.66505
11.5104	0.27055	0.28558	0.37155	0.43026	0.54362	0.5467	0.5752	0.62308	0.68194	0.67619	0.67443
11.4861	0.26395	0.28364	0.36926	0.43709	0.55623	0.55363	0.58682	0.62727	0.6929	0.68115	0.66803
11.4617	0.26556	0.28418	0.3723	0.44251	0.56384	0.56349	0.59423	0.62186	0.70358	0.70247	0.66973
11.4373	0.26958	0.28351	0.37474	0.44313	0.56312	0.57324	0.59249	0.6356	0.69785	0.71525	0.68518
11.413	0.2728	0.27945	0.3759	0.44073	0.55849	0.57489	0.59621	0.64299	0.70058	0.7223	0.67889
11.3886	0.26329	0.27934	0.37483	0.44371	0.55396	0.56946	0.60325	0.66014	0.70717	0.72133	0.6805
11.3642	0.25374	0.27951	0.37717	0.44808	0.55763	0.56085	0.60277	0.6526	0.70691	0.70535	0.6793
11.3399	0.25444	0.28354	0.38158	0.45078	0.56323	0.55791	0.59757	0.64117	0.69757	0.70148	0.66335
11.3155	0.25439	0.28151	0.38331	0.45239	0.55766	0.56092	0.59001	0.65828	0.69825	0.71633	0.64748
11.2911	0.25848	0.2808	0.3856	0.44918	0.55487	0.56176	0.59234	0.67036	0.71393	0.72317	0.64664
11.2668	0.26864	0.28197	0.38977	0.45192	0.5611	0.56292	0.60579	0.66528	0.71685	0.72347	0.65933
11.2424	0.27362	0.28114	0.39188	0.46034	0.56568	0.56505	0.61011	0.65455	0.71845	0.73224	0.6651
11.218	0.27432	0.28651	0.38795	0.46568	0.57042	0.57554	0.60461	0.65672	0.73055	0.73948	0.65532
11.1937	0.27307	0.29694	0.38967	0.46231	0.57258	0.58152	0.6008	0.66314	0.73185	0.7229	0.66393
11.1693	0.27499	0.30225	0.39745	0.46388	0.56578	0.5753	0.59669	0.65907	0.7223	0.70786	0.68259
11.1449	0.28124	0.30215	0.39508	0.47167	0.56491	0.56926	0.60861	0.6577	0.71834	0.70869	0.68804
11.1206	0.28272	0.30212	0.39468	0.47711	0.57511	0.57719	0.62089	0.66379	0.72237	0.71265	0.68503
11.0962	0.2814	0.29914	0.39916	0.47625	0.57893	0.58495	0.62374	0.65502	0.71722	0.71855	0.68598
11.0718	0.27808	0.29407	0.40435	0.46951	0.58265	0.58496	0.62502	0.64963	0.72774	0.72628	0.68022
11.0475	0.27392	0.29655	0.40846	0.46923	0.58451	0.58558	0.62003	0.65147	0.7385	0.73314	0.67976
11.0231	0.27255	0.30607	0.401	0.47642	0.57628	0.58378	0.61775	0.64873	0.74122	0.73758	0.6808
10.9988	0.2736	0.31356	0.39786	0.47466	0.57288	0.58159	0.626	0.6606	0.76046	0.73625	0.68902
10.9744	0.27506	0.31296	0.39509	0.47685	0.5781	0.58636	0.62101	0.67434	0.77853	0.73188	0.70739
10.95	0.27833	0.3067	0.39339	0.48169	0.57921	0.59226	0.61053	0.67915	0.77502	0.72875	0.71491
10.9257	0.27959	0.3028	0.3989	0.48506	0.57888	0.59489	0.61321	0.66882	0.75806	0.73323	0.71949
10.9013	0.27825	0.30754	0.4104	0.48603	0.58805	0.5991	0.61577	0.65872	0.75472	0.72929	0.72412
10.8769	0.28159	0.31412	0.42408	0.48739	0.59611	0.60237	0.62398	0.65743	0.75552	0.73623	0.71142
10.8526	0.28623	0.31629	0.42668	0.48472	0.5959	0.60158	0.63219	0.67854	0.76351	0.76534	0.69918
10.8282	0.28911	0.31783	0.41721	0.4803	0.59151	0.60015	0.63161	0.69493	0.76229	0.77954	0.70298
10.8038	0.28368	0.32036	0.40791	0.47759	0.59043	0.60133	0.63907	0.68065	0.75913	0.76632	0.69782
10.7795	0.27509	0.31443	0.4098	0.47644	0.59054	0.60366	0.6448	0.67131	0.76055	0.75197	0.68903
10.7551	0.27466	0.30207	0.42178	0.48364	0.5941	0.60595	0.64499	0.68581	0.76362	0.75686	0.69208
10.7307	0.27968	0.30129	0.4279	0.49095	0.60169	0.60676	0.64386	0.69472	0.76093	0.78141	0.70712
10.7064	0.28901	0.31612	0.43248	0.48922	0.6061	0.60745	0.64036	0.69624	0.74071	0.77712	0.72132
10.682	0.29674	0.32455	0.42549	0.48851	0.60033	0.60636	0.63309	0.69323	0.73888	0.76294	0.73714
10.6576	0.2929	0.31795	0.41829	0.49259	0.59256	0.61334	0.62855	0.69282	0.77306	0.77197	0.74333
10.6333	0.28572	0.31499	0.42271	0.4948	0.59292	0.61771	0.63064	0.70122	0.80371	0.77175	0.73959
10.6089	0.289	0.32593	0.42867	0.49543	0.60038	0.61703	0.63736	0.72039	0.79797	0.75937	0.73554
10.5845	0.29322	0.32719	0.42802	0.49754	0.60954	0.61683	0.6441	0.72739	0.79192	0.75817	0.73615
10.5602	0.29218	0.31306	0.42531	0.50254	0.61059	0.62114	0.64393	0.72382	0.78637	0.77127	0.73862
10.5358	0.2925	0.30998	0.43478	0.50515	0.60249	0.61954	0.64566	0.72446	0.77964	0.78115	0.73322
10.5115	0.28512	0.31491	0.44531	0.50264	0.60373	0.60904	0.64738	0.71786	0.79064	0.78834	0.72849
10.4871	0.28149	0.32111	0.44425	0.5036	0.61078	0.60226	0.65666	0.71515	0.80132	0.78277	0.72383
10.4627	0.28425	0.33445	0.43779	0.50088	0.6112	0.61411	0.6657	0.7183	0.80524	0.77487	0.71845
10.4384	0.29039	0.33541	0.44095	0.49729	0.61143	0.63194	0.66323	0.72106	0.80625	0.76313	0.72079
10.414	0.30259	0.32543	0.44491	0.50095	0.61016	0.63309	0.65647	0.72556	0.80517	0.76164	0.73132
10.3896	0.3118	0.32953	0.44015	0.51119	0.60596	0.63149	0.64978	0.7257	0.80353	0.7605	0.74497
10.3653	0.31043	0.33376	0.4357	0.52019	0.61363	0.63411	0.65065	0.71641	0.80326	0.75272	0.73725
10.3409	0.30613	0.33184	0.43141	0.51975	0.62023	0.63509	0.66034	0.71937	0.81557	0.76562	0.7383
10.3165	0.3054	0.33386	0.43667	0.52156	0.62815	0.63155	0.66833	0.72683	0.82021	0.75536	0.73828
10.2922	0.30193	0.33528	0.44653	0.52121	0.63345	0.63436	0.65931	0.73637	0.81052	0.75609	0.73194
10.2678	0.30265	0.33889	0.4541	0.52478	0.63304	0.64132	0.65696	0.73152	0.7987	0.77746	0.72019
10.2434	0.30445	0.34947	0.4561	0.53028	0.63553	0.63846	0.67122	0.71937	0.79859	0.80032	0.72152
10.2191	0.31052	0.34526	0.45298	0.52318	0.63336	0.63415	0.68319	0.72062	0.80893	0.79071	0.72337
10.1947	0.32663	0.33986	0.44397	0.52467	0.62611	0.63578	0.68828	0.72858	0.82829	0.78679	0.72294
10.1703	0.31405	0.33369	0.44006	0.53138	0.62459	0.63666	0.68235	0.74189	0.83045	0.78792	0.71895
10.146	0.30718	0.3367	0.44749	0.53688	0.62829	0.63762	0.68354	0.75205	0.81982	0.80232	0.70712
10.1216	0.30565	0.34595	0.45436	0.53267	0.63073	0.64443	0.68897	0.74692	0.82413	0.81561	0.72572
10.0972	0.30047	0.35365	0.45994	0.53565	0.63395	0.64679	0.68694	0.73726	0.81744	0.81247	0.73293
10.0729	0.30704	0.35561	0.46739	0.54158	0.63601	0.654	0.69449	0.73816	0.80215	0.81554	0.73085
10.0485	0.30406	0.3633	0.46944	0.54491	0.63423	0.65207	0.70692	0.75404	0.79809	0.81198	0.72845
10.0242	0.3034	0.35884	0.46368	0.54339	0.63159	0.6509	0.71212	0.76083	0.81801	0.81103	0.73731
9.99979	0.31404	0.36361	0.46097	0.53963	0.631	0.64944	0.70492	0.76381	0.83403	0.80579	0.7488
9.97542	0.31005	0.3639	0.46508	0.53691	0.63258	0.65238	0.69566	0.76773	0.84179	0.81423	0.75748
9.95106	0.31077	0.35438	0.46867	0.53814	0.62992	0.65663	0.69682	0.77483	0.84529	0.81851	0.75121
9.92669	0.32357	0.3566	0.47478	0.55222	0.63723	0.66312	0.70008	0.78721	0.83795	0.81101	0.72875
9.90233	0.33287	0.36976	0.47465	0.55986	0.64674	0.66852	0.69733	0.79159	0.83658	0.8126	0.71411
9.87796	0.33005	0.36555	0.47652	0.55751	0.64714	0.67607	0.7012	0.79441	0.84034	0.80224	0.72288
9.8536	0.33333	0.36795	0.4813	0.55279	0.64317	0.67427	0.71017	0.78668	0.84321	0.7945	0.71969
9.82923	0.33626	0.36638	0.48655	0.55488	0.64459	0.66777	0.71543	0.77016	0.84192	0.80753	0.72235
9.80487	0.32421	0.3587	0.4971	0.55628	0.65366	0.67227	0.72184	0.77286	0.85643	0.82402	0.73326
9.7805	0.32353	0.35677	0.49376	0.56018	0.65617	0.66938	0.72337	0.78228	0.87165	0.83096	0.74363
9.75614	0.3324	0.36129	0.48043	0.56416	0.65973	0.67256	0.71991	0.7904	0.87545	0.82098	0.7332
9.73177	0.33209	0.36619	0.4855	0.56158	0.66758	0.6796	0.72969	0.80195	0.87728	0.81109	0.7249
9.70741	0.32451	0.35677	0.49162	0.55902	0.66895	0.67432	0.73992	0.80689	0.88188	0.81926	0.71162
9.68304	0.32466	0.34852	0.49384	0.56109	0.66361	0.66009	0.73788	0.78635	0.88464	0.82119	0.71719
9.65867	0.33289	0.35618	0.49989	0.56469	0.6556	0.67153	0.74197	0.77933	0.89195	0.81718	0.73453
9.63431	0.33683	0.36254	0.50075	0.56449	0.65183	0.68658	0.7452	0.78596	0.8778	0.80085	0.72991
9.60994	0.34048	0.35544	0.4985	0.56547	0.6533	0.68908	0.7296	0.79682	0.86282	0.79301	0.72309
9.58558	0.35035	0.3548	0.49587	0.56908	0.66233	0.68268	0.71512	0.80184	0.88131	0.80413	0.72832
9.56121	0.35258	0.36481	0.49952	0.57627	0.67204	0.6814	0.71865	0.79743	0.88811	0.82761	0.72558
9.53685	0.34166	0.37067	0.50958	0.57892	0.67539	0.69033	0.72467	0.7929	0.8646	0.84661	0.72288
9.51248	0.33689	0.3721	0.50671	0.57735	0.67774	0.6924	0.72617	0.80664	0.86182	0.85116	0.71876
9.48812	0.33521	0.38044	0.49083	0.57441	0.68067	0.6944	0.73539	0.82033	0.86736	0.84013	0.7251
9.46375	0.33749	0.39006	0.48105	0.56946	0.68148	0.70673	0.73812	0.82631	0.87817	0.83137	0.72748
9.43939	0.34068	0.39273	0.4938	0.56379	0.68433	0.71682	0.74205	0.82638	0.88273	0.82134	0.72987
9.41502	0.3434	0.38252	0.50136	0.57267	0.68332	0.7148	0.74352	0.82366	0.87997	0.82108	0.74394
9.39066	0.34442	0.36997	0.49979	0.58824	0.68234	0.7057	0.74122	0.82923	0.86995	0.81777	0.75157
9.36629	0.33632	0.3679	0.493	0.59108	0.67849	0.71025	0.7518	0.83252	0.87325	0.81587	0.73891
9.34193	0.33805	0.37243	0.49556	0.58571	0.67885	0.7144	0.76455	0.83168	0.88378	0.82058	0.72017
9.31756	0.34083	0.37323	0.4983	0.58891	0.68416	0.71368	0.78565	0.83533	0.87685	0.82085	0.71513
9.2932	0.34629	0.37319	0.50361	0.59486	0.69184	0.71286	0.79332	0.84302	0.88097	0.8251	0.72602
9.26883	0.35761	0.37546	0.50999	0.60064	0.69524	0.70992	0.78092	0.84495	0.89126	0.83622	0.74494
9.24447	0.35932	0.3747	0.50601	0.60325	0.69225	0.71017	0.76492	0.8451	0.90166	0.84281	0.75776
9.2201	0.35877	0.37936	0.5086	0.59599	0.69272	0.71314	0.75842	0.83104	0.91655	0.82305	0.74942
9.19574	0.3607	0.38401	0.51613	0.59992	0.69829	0.72791	0.75807	0.81483	0.92727	0.80043	0.73921
9.17137	0.36526	0.38897	0.52373	0.60443	0.70612	0.73483	0.76027	0.82259	0.9343	0.81399	0.72589
9.14701	0.37042	0.3929	0.52759	0.60636	0.70311	0.72995	0.77127	0.82754	0.91509	0.8327	0.72621
9.12264	0.37333	0.39456	0.52884	0.60821	0.70048	0.72773	0.78636	0.82586	0.89019	0.84548	0.72977
9.09828	0.3739	0.39612	0.52773	0.60999	0.7071	0.73322	0.79828	0.83865	0.88779	0.86375	0.73066
9.07391	0.3697	0.39812	0.52481	0.60711	0.70726	0.7354	0.79386	0.85076	0.89678	0.86143	0.72865
9.04955	0.36906	0.39832	0.52884	0.61517	0.70686	0.73047	0.79269	0.84892	0.91611	0.85922	0.72737
9.02518	0.38484	0.39955	0.53801	0.61937	0.71257	0.73691	0.79816	0.8442	0.91807	0.85262	0.7223
9.00082	0.38958	0.40721	0.53403	0.62187	0.71167	0.74042	0.78955	0.8446	0.91195	0.83959	0.72097
8.97645	0.37643	0.40826	0.5293	0.62038	0.71554	0.74459	0.77171	0.8609	0.90001	0.83321	0.72943
8.95209	0.36844	0.41589	0.52703	0.61585	0.7233	0.75119	0.76873	0.86673	0.8978	0.83303	0.73099
8.92772	0.37017	0.43138	0.54044	0.6215	0.73171	0.75464	0.78586	0.86694	0.90458	0.84376	0.73113
8.90336	0.36193	0.43097	0.55279	0.63027	0.73335	0.74975	0.80423	0.86308	0.9028	0.8461	0.73784
8.87899	0.36081	0.41968	0.54939	0.63656	0.72484	0.75334	0.8084	0.84785	0.90418	0.84785	0.74652
8.85463	0.36571	0.42209	0.54433	0.64064	0.71751	0.76176	0.8048	0.83583	0.90624	0.85147	0.72563
8.83026	0.37245	0.41752	0.55496	0.64141	0.72135	0.76085	0.79356	0.83884	0.91455	0.83427	0.7
8.8059	0.37628	0.42151	0.56724	0.63377	0.72815	0.76316	0.785	0.84908	0.92447	0.82445	0.70027
8.78153	0.3804	0.42607	0.57599	0.63575	0.72826	0.76318	0.78928	0.86913	0.93059	0.83373	0.71955
8.75717	0.38922	0.42186	0.57553	0.64821	0.73372	0.7558	0.79831	0.87811	0.92917	0.84896	0.72279
8.7328	0.38631	0.42411	0.57091	0.65597	0.73577	0.7556	0.81505	0.87064	0.91538	0.84601	0.71626
8.70844	0.38492	0.42948	0.56818	0.65563	0.73534	0.75305	0.80463	0.86553	0.91894	0.84396	0.71076
8.68407	0.3933	0.4316	0.56728	0.65322	0.7388	0.75504	0.80534	0.8722	0.93339	0.85163	0.71864
8.65971	0.40455	0.43637	0.57312	0.64208	0.74756	0.75514	0.81886	0.88141	0.92603	0.84839	0.70184
8.63534	0.39461	0.42751	0.57918	0.6466	0.75335	0.75699	0.83881	0.88531	0.91485	0.85339	0.69017
8.61098	0.38294	0.4143	0.57948	0.66192	0.75075	0.76559	0.83617	0.87668	0.91537	0.8358	0.71097
8.58661	0.38025	0.41401	0.57509	0.67726	0.7554	0.78187	0.80984	0.86145	0.92581	0.84619	0.71399
8.56225	0.38615	0.43299	0.5693	0.67263	0.75366	0.783	0.8076	0.86816	0.9336	0.85893	0.70699
8.53788	0.38497	0.4449	0.57678	0.67319	0.75036	0.77268	0.81122	0.87723	0.93398	0.83876	0.70522
8.51352	0.39027	0.44453	0.58811	0.66665	0.75234	0.77721	0.82238	0.88055	0.93364	0.84072	0.71064
8.48915	0.40445	0.44856	0.5922	0.66338	0.76429	0.78815	0.84024	0.89687	0.91878	0.85781	0.70568
8.46479	0.41474	0.44024	0.59073	0.6725	0.76981	0.7885	0.84186	0.90427	0.91426	0.83512	0.68756
8.44042	0.40476	0.42749	0.58822	0.67959	0.76987	0.78747	0.82734	0.90395	0.9209	0.83384	0.68439
8.41606	0.3932	0.4287	0.58392	0.67852	0.76783	0.78613	0.83516	0.90885	0.94097	0.83812	0.70318
8.39169	0.3936	0.43082	0.59459	0.66931	0.76558	0.78875	0.84508	0.90973	0.94832	0.83484	0.72611
8.36733	0.40487	0.4394	0.60799	0.67168	0.76689	0.7838	0.84718	0.88848	0.93599	0.84026	0.704
8.34296	0.39883	0.44847	0.60898	0.67817	0.77959	0.79029	0.8502	0.88216	0.92924	0.8383	0.70094
8.3186	0.39147	0.4528	0.60406	0.68191	0.77609	0.79524	0.83877	0.89061	0.93477	0.85234	0.7057
8.29423	0.40775	0.45564	0.60943	0.6879	0.77377	0.78751	0.84245	0.90547	0.93868	0.84807	0.70254
8.26987	0.40883	0.46373	0.61628	0.69567	0.7843	0.79608	0.8643	0.90578	0.95148	0.8341	0.7029
8.2455	0.39731	0.46729	0.61336	0.69833	0.78773	0.81415	0.88318	0.90894	0.95381	0.82934	0.70215
8.22114	0.40908	0.45763	0.60913	0.70611	0.78503	0.81394	0.87578	0.91785	0.95035	0.83621	0.71163
8.19677	0.42025	0.45746	0.61266	0.70716	0.78592	0.81432	0.86875	0.92237	0.95865	0.85031	0.70774
8.17241	0.42765	0.4611	0.62015	0.70554	0.79826	0.81127	0.87753	0.93185	0.963	0.86805	0.72337
8.14804	0.42865	0.46701	0.62188	0.69853	0.80323	0.80441	0.87965	0.90824	0.96045	0.87502	0.71894
8.12368	0.4212	0.46792	0.61738	0.69359	0.8023	0.8253	0.86987	0.89825	0.95533	0.86831	0.72216
8.09931	0.42409	0.46507	0.61383	0.69597	0.80005	0.83475	0.86545	0.92202	0.95525	0.85671	0.73052
8.07495	0.42504	0.47036	0.61206	0.70914	0.80012	0.82628	0.87362	0.92466	0.97355	0.85029	0.72759
8.05058	0.4184	0.4738	0.62083	0.71599	0.81037	0.82061	0.89124	0.91836	0.99796	0.8346	0.71629
8.02622	0.41291	0.46584	0.63868	0.71598	0.82959	0.81865	0.89897	0.92959	1	0.80604	0.71457
8.00185	0.42433	0.4574	0.64959	0.71832	0.83359	0.82669	0.90102	0.93254	0.97759	0.79152	0.71975
7.97749	0.44004	0.45786	0.64968	0.71572	0.82605	0.8264	0.89686	0.93362	0.9545	0.81024	0.72164
7.95312	0.44154	0.46239	0.65546	0.70822	0.82151	0.83294	0.89018	0.92382	0.94048	0.84225	0.72456
7.92876	0.43874	0.46174	0.65553	0.70764	0.81525	0.84193	0.8907	0.92233	0.94957	0.87012	0.72308
7.90439	0.44031	0.46526	0.64685	0.7069	0.81872	0.84032	0.90041	0.94051	0.96914	0.87054	0.72008
7.88003	0.43948	0.46662	0.63901	0.70555	0.82546	0.83538	0.91159	0.94595	0.98347	0.85913	0.71228
7.85566	0.44011	0.46541	0.63543	0.70737	0.82133	0.84515	0.91146	0.93441	0.98392	0.85498	0.69532
7.8313	0.44072	0.47691	0.63906	0.72351	0.81829	0.85453	0.90943	0.92084	0.98444	0.84657	0.69968
7.80693	0.44073	0.48785	0.64041	0.73318	0.82719	0.85525	0.90389	0.92686	0.98824	0.83465	0.69621
7.78257	0.44147	0.49401	0.65309	0.7337	0.83599	0.85948	0.9099	0.92824	0.98647	0.83842	0.68483
7.7582	0.43926	0.49808	0.65893	0.74306	0.83999	0.87257	0.91115	0.93892	0.99526	0.85932	0.68303
7.73384	0.43464	0.49484	0.64978	0.74617	0.84128	0.86806	0.91119	0.9374	0.97109	0.85442	0.68772
7.70947	0.43698	0.49994	0.64646	0.74206	0.85143	0.86943	0.90915	0.94439	0.9612	0.83503	0.69303
7.68511	0.4362	0.50979	0.65269	0.74353	0.85395	0.87194	0.90214	0.95739	0.97063	0.81918	0.70956
7.66074	0.4373	0.50672	0.67591	0.74958	0.84764	0.87658	0.90862	0.95994	0.97792	0.81422	0.7283
7.63638	0.4418	0.50509	0.68114	0.74445	0.84247	0.88328	0.92474	0.96365	0.98638	0.8201	0.71398
7.61201	0.44302	0.50839	0.68555	0.75477	0.83925	0.88606	0.92211	0.97213	0.95905	0.81964	0.69009
7.58765	0.44668	0.51416	0.68765	0.76855	0.84422	0.88108	0.91938	0.97855	0.94059	0.81209	0.69168
7.56328	0.45473	0.51811	0.68254	0.76537	0.85223	0.88224	0.93036	0.97108	0.97739	0.8347	0.70427
7.53892	0.46381	0.51667	0.69101	0.76368	0.85901	0.8922	0.93942	0.95703	0.99388	0.85296	0.70965
7.51455	0.46562	0.51364	0.69356	0.76849	0.86715	0.9002	0.93351	0.95738	0.99008	0.84074	0.7073
7.49019	0.45396	0.51002	0.68967	0.76336	0.86536	0.8967	0.93944	0.9645	0.97616	0.84316	0.71655
7.46582	0.4447	0.5044	0.68082	0.76572	0.86738	0.89195	0.95227	0.96537	0.95849	0.83536	0.73148
7.44146	0.45589	0.50265	0.66448	0.77237	0.86204	0.88607	0.95472	0.96202	0.95254	0.82225	0.73889
7.41709	0.4745	0.50438	0.67676	0.76802	0.86301	0.87877	0.94804	0.97056	0.95335	0.83029	0.72648
7.39273	0.46877	0.50485	0.69325	0.77142	0.86596	0.87829	0.94804	0.97597	0.95964	0.8434	0.7198
7.36836	0.46168	0.50641	0.70181	0.78551	0.86474	0.89137	0.93208	0.97393	0.97947	0.85065	0.72043
7.344	0.47319	0.51016	0.69947	0.80018	0.87179	0.91214	0.93516	0.96918	0.98191	0.84777	0.7004
7.31963	0.47499	0.51366	0.70001	0.80394	0.87538	0.92282	0.95931	0.96592	0.981	0.83024	0.68305
7.29527	0.46537	0.51942	0.70078	0.78449	0.87369	0.91617	0.96784	0.95881	0.97378	0.8266	0.68712
7.2709	0.4666	0.51396	0.71039	0.77843	0.87476	0.91248	0.96454	0.96261	0.95292	0.83176	0.69063
7.24654	0.47054	0.50889	0.71163	0.78065	0.88552	0.90973	0.95095	0.9727	0.94534	0.85298	0.68773
7.22217	0.47236	0.51816	0.71071	0.7949	0.88419	0.91358	0.92297	0.97608	0.95837	0.86339	0.68741
7.19781	0.48181	0.52606	0.71006	0.79197	0.87493	0.9167	0.91892	0.96537	0.97038	0.85107	0.68635
7.17344	0.47096	0.52585	0.71567	0.783	0.87594	0.91755	0.93291	0.94932	0.98358	0.84079	0.67811
7.14908	0.46947	0.53123	0.72237	0.7884	0.88661	0.91528	0.9355	0.95139	0.96931	0.84018	0.67223
7.12471	0.47391	0.52663	0.72552	0.80214	0.89083	0.90215	0.93998	0.96672	0.94987	0.84262	0.67254
7.10035	0.4737	0.52545	0.73648	0.79147	0.88694	0.90272	0.94742	0.98973	0.94361	0.82877	0.67427
7.07598	0.49251	0.52856	0.73949	0.79712	0.89351	0.91502	0.95392	1	0.94123	0.80207	0.66564
7.05162	0.50232	0.5185	0.73147	0.8092	0.89704	0.92678	0.96745	0.99915	0.94567	0.82128	0.66744
7.02725	0.4958	0.51839	0.7295	0.80374	0.89236	0.92194	0.95324	0.98723	0.94706	0.84926	0.67322
7.00289	0.49514	0.53402	0.73237	0.80275	0.88829	0.91502	0.92747	0.97257	0.95048	0.85229	0.66118
6.97852	0.50991	0.53907	0.73504	0.80825	0.89496	0.92332	0.93134	0.97477	0.9524	0.83406	0.65766
6.95416	0.52839	0.53538	0.74217	0.8117	0.90343	0.93212	0.94911	0.97674	0.94976	0.8386	0.6711
6.92979	0.53248	0.52409	0.74952	0.81988	0.90221	0.93731	0.96298	0.97572	0.93234	0.83734	0.67101
6.90543	0.51594	0.5231	0.74756	0.82554	0.90164	0.94054	0.96525	0.96632	0.91461	0.82783	0.67859
6.88106	0.50946	0.53775	0.74448	0.82557	0.89746	0.94321	0.97349	0.95039	0.92365	0.82019	0.69957
6.8567	0.51573	0.55233	0.73738	0.81615	0.90534	0.94131	0.97938	0.9421	0.93134	0.8166	0.70681
6.83233	0.50745	0.55766	0.72771	0.81549	0.91327	0.92587	0.98166	0.92195	0.91358	0.8106	0.7009
6.80797	0.49432	0.55696	0.73765	0.82063	0.91587	0.92322	0.98145	0.92113	0.90141	0.7994	0.70547
6.7836	0.4989	0.55393	0.74746	0.81964	0.9058	0.93216	0.97766	0.93963	0.91578	0.80122	0.70131
6.75924	0.50033	0.56	0.74818	0.82567	0.89823	0.93147	0.9808	0.9539	0.92968	0.80679	0.70376
6.73487	0.50476	0.57272	0.743	0.83506	0.90394	0.93409	0.98264	0.94871	0.92626	0.81232	0.69677
6.71051	0.50509	0.57558	0.7499	0.8517	0.90978	0.93725	0.97627	0.94861	0.89991	0.79897	0.68276
6.68614	0.49905	0.55883	0.75346	0.85862	0.9132	0.93425	0.96189	0.93866	0.89117	0.80461	0.67885
6.66178	0.50201	0.5573	0.74665	0.85983	0.91141	0.93871	0.95656	0.95656	0.88946	0.81072	0.68731
6.63741	0.50965	0.56327	0.74434	0.85986	0.91836	0.9442	0.95915	0.97735	0.89158	0.81368	0.6873
6.61305	0.51068	0.56151	0.74371	0.84543	0.91277	0.94648	0.95544	0.96178	0.90732	0.80587	0.68838
6.58868	0.50265	0.55237	0.75504	0.84909	0.90543	0.94259	0.95512	0.95087	0.91674	0.80911	0.69849
6.56432	0.49768	0.55684	0.76548	0.85289	0.91899	0.95509	0.9627	0.94125	0.91386	0.81149	0.68785
6.53995	0.50775	0.56033	0.7683	0.85336	0.92302	0.9611	0.98121	0.94639	0.90664	0.80684	0.67992
6.51559	0.52387	0.56463	0.76596	0.851	0.91418	0.95607	0.98453	0.95665	0.89373	0.80316	0.68578
6.49122	0.53547	0.56953	0.76853	0.84796	0.91883	0.95985	0.97651	0.95473	0.898	0.79034	0.67214
6.46686	0.52672	0.56788	0.77277	0.86035	0.92164	0.97292	0.97257	0.94224	0.90006	0.78489	0.66125
6.44249	0.51051	0.57404	0.77761	0.86726	0.92192	0.96972	0.97414	0.93837	0.89208	0.78266	0.64842
6.41813	0.50745	0.57803	0.78149	0.86644	0.91622	0.95623	0.97601	0.95347	0.91034	0.76603	0.64344
6.39376	0.51236	0.56966	0.78152	0.86009	0.91827	0.96224	0.96083	0.96656	0.907	0.7525	0.65133
6.3694	0.52074	0.57023	0.78356	0.85593	0.9281	0.97073	0.96797	0.95535	0.88856	0.75612	0.68861
6.34503	0.52423	0.57	0.7907	0.86362	0.92217	0.9704	0.9933	0.94678	0.88454	0.7688	0.68991
6.32067	0.51631	0.56433	0.78929	0.87225	0.92127	0.98009	0.99775	0.94358	0.87276	0.7832	0.67214
6.2963	0.50709	0.5568	0.79129	0.87201	0.93332	0.98012	1	0.94549	0.86994	0.78323	0.66168
6.27194	0.50035	0.56801	0.77612	0.87445	0.9374	0.97021	0.99401	0.93998	0.86828	0.7805	0.66147
6.24757	0.49912	0.57926	0.76843	0.87981	0.93846	0.97084	0.97321	0.91923	0.85272	0.78257	0.66343
6.22321	0.51717	0.58174	0.77268	0.88143	0.93636	0.97679	0.95272	0.91336	0.85506	0.77649	0.65835
6.19884	0.53694	0.58347	0.78489	0.88637	0.94184	0.98514	0.95166	0.90888	0.86579	0.76291	0.64383
6.17448	0.54224	0.58305	0.79847	0.89644	0.94285	0.98889	0.96659	0.90272	0.87168	0.75247	0.65504
6.15011	0.54217	0.58181	0.79678	0.8979	0.93397	0.97267	0.96598	0.90406	0.88064	0.7513	0.67198
6.12575	0.53267	0.57724	0.79806	0.89302	0.92983	0.97208	0.95706	0.88471	0.86217	0.74839	0.67964
6.10138	0.51857	0.5891	0.82542	0.88294	0.93119	0.98583	0.94911	0.87487	0.84996	0.73442	0.6869
6.07702	0.5202	0.59754	0.83672	0.87604	0.93158	0.98232	0.95195	0.88629	0.85264	0.72194	0.68432
6.05265	0.5359	0.594	0.82185	0.87426	0.93125	0.97396	0.95465	0.8971	0.85488	0.7241	0.66669
6.02829	0.53536	0.59537	0.80805	0.88631	0.93496	0.96662	0.94577	0.90525	0.84394	0.71969	0.65589
6.00392	0.52542	0.60342	0.80862	0.90711	0.94027	0.97352	0.93384	0.90725	0.83715	0.71836	0.65691
5.97956	0.52368	0.6068	0.81294	0.90576	0.94563	0.97329	0.91058	0.89957	0.83786	0.73206	0.6625
5.95519	0.52402	0.60063	0.80991	0.89527	0.9471	0.9667	0.90299	0.89205	0.85701	0.73647	0.66015
5.93083	0.51989	0.59891	0.79086	0.89097	0.93979	0.967	0.91732	0.88846	0.8737	0.73474	0.65318
5.90646	0.52673	0.60625	0.78974	0.89479	0.93459	0.96483	0.92846	0.88212	0.85695	0.73331	0.63466
5.8821	0.54879	0.61844	0.79626	0.8937	0.93345	0.97115	0.94801	0.88256	0.85006	0.73084	0.61314
5.85773	0.55692	0.63601	0.80602	0.88893	0.93366	0.9699	0.96748	0.88674	0.8287	0.73844	0.61965
5.83337	0.54853	0.63055	0.82623	0.88746	0.93868	0.97038	0.95257	0.87938	0.81276	0.75501	0.6336
5.809	0.54698	0.60294	0.83687	0.88748	0.93904	0.97925	0.94075	0.8798	0.8253	0.75164	0.63996
5.78464	0.55175	0.58935	0.8457	0.89956	0.94135	0.98579	0.93527	0.87334	0.85086	0.73597	0.63764
5.76027	0.5535	0.59093	0.85236	0.90829	0.94187	0.9953	0.92928	0.85864	0.84177	0.73778	0.63998
5.73591	0.54784	0.59412	0.85855	0.89882	0.94349	0.99594	0.92838	0.85589	0.82345	0.7547	0.6449
5.71154	0.54551	0.58813	0.85219	0.89517	0.93907	0.98498	0.92277	0.8511	0.82204	0.75976	0.64494
5.68718	0.55012	0.58681	0.84589	0.89875	0.94724	0.98505	0.91999	0.85142	0.84196	0.74825	0.64125
5.66281	0.55062	0.60294	0.85469	0.90425	0.9502	0.98493	0.93221	0.85262	0.84873	0.73127	0.64805
5.63845	0.55543	0.61588	0.85786	0.90491	0.9499	0.98146	0.92095	0.85501	0.83874	0.71923	0.66093
5.61408	0.55901	0.61688	0.84224	0.91384	0.95678	0.97981	0.90919	0.85718	0.82336	0.70634	0.6628
5.58972	0.553	0.61643	0.83283	0.93041	0.9694	0.98808	0.906	0.85032	0.81269	0.70577	0.64837
5.56535	0.5556	0.62385	0.83685	0.92282	0.98059	0.99194	0.92415	0.83826	0.8112	0.71088	0.63354
5.54099	0.56779	0.63344	0.83352	0.92259	0.98067	0.98945	0.94743	0.83657	0.80699	0.72616	0.64225
5.51662	0.56512	0.64177	0.83861	0.92317	0.97371	0.99373	0.93492	0.8399	0.81069	0.72134	0.6529
5.49226	0.55861	0.64093	0.84096	0.92437	0.96211	1	0.91236	0.85573	0.81113	0.70489	0.64898
5.46789	0.55208	0.63149	0.84162	0.94206	0.96068	0.99723	0.9078	0.86543	0.81657	0.69315	0.64535
5.44353	0.55423	0.62049	0.84658	0.94203	0.97296	0.99387	0.90712	0.86868	0.83074	0.70479	0.64362
5.41916	0.56279	0.61633	0.84959	0.92376	0.98087	0.99014	0.91136	0.86024	0.82743	0.72093	0.6483
5.3948	0.55357	0.61927	0.85186	0.91984	0.9796	0.98308	0.89783	0.84748	0.81509	0.72822	0.64531
5.37043	0.55959	0.62423	0.8559	0.92872	0.97823	0.98589	0.88932	0.84221	0.81459	0.73978	0.64687
5.34607	0.57086	0.63187	0.85418	0.9406	0.97622	0.9876	0.90173	0.83653	0.8071	0.74595	0.65805
5.3217	0.56987	0.63274	0.85511	0.93642	0.96045	0.9881	0.90398	0.82875	0.80669	0.73146	0.66041
5.29734	0.57835	0.64712	0.85788	0.93521	0.9533	0.97752	0.89225	0.82351	0.8088	0.72112	0.64365
5.27297	0.57907	0.67549	0.85899	0.92896	0.96579	0.96287	0.88884	0.8216	0.80638	0.70732	0.64881
5.24861	0.58257	0.67065	0.87255	0.93935	0.97418	0.97443	0.88816	0.82214	0.80113	0.72247	0.65686
5.22424	0.57856	0.64605	0.88543	0.95184	0.97512	0.98045	0.89033	0.82011	0.80389	0.75595	0.66453
5.19988	0.57393	0.64944	0.89343	0.95179	0.96193	0.97706	0.89179	0.81158	0.79503	0.75325	0.65175
5.17551	0.56395	0.65721	0.89445	0.94235	0.95773	0.96277	0.89954	0.80698	0.78389	0.72695	0.649
5.15115	0.55836	0.64599	0.88693	0.9421	0.95472	0.9585	0.8824	0.80785	0.78278	0.72505	0.66118
5.12678	0.56043	0.64334	0.88141	0.94711	0.96049	0.96759	0.86962	0.80136	0.77595	0.73115	0.66476
5.10242	0.57468	0.63996	0.87583	0.94633	0.96555	0.97409	0.857	0.79974	0.77528	0.71197	0.67469
5.07805	0.58262	0.6395	0.87653	0.94203	0.9763	0.97489	0.85121	0.8042	0.78207	0.69163	0.67092
5.05369	0.58393	0.65393	0.877	0.94368	0.97159	0.981	0.84847	0.80119	0.78912	0.70659	0.67625
5.02932	0.57583	0.66371	0.89418	0.9631	0.96591	0.98464	0.86094	0.79701	0.78488	0.70866	0.67368
5.00496	0.58674	0.65639	0.91293	0.96738	0.97951	0.98491	0.87521	0.79058	0.78275	0.70862	0.6731
4.98059	0.59069	0.64419	0.91653	0.95449	0.99039	0.98471	0.88577	0.78349	0.78065	0.70892	0.67411
4.95623	0.58018	0.6363	0.91048	0.95782	0.97647	0.98145	0.88453	0.77192	0.79217	0.71553	0.67072
4.93186	0.57829	0.65517	0.91413	0.9565	0.97626	0.96138	0.8736	0.78243	0.7983	0.72577	0.65569
4.9075	0.58196	0.65343	0.91599	0.95597	0.98011	0.9531	0.85714	0.79287	0.79458	0.72104	0.66626
4.88313	0.57115	0.64137	0.91303	0.96408	0.98708	0.96222	0.85896	0.79733	0.78392	0.71045	0.67268
4.85877	0.56613	0.63014	0.91336	0.96162	0.98612	0.95516	0.86746	0.78585	0.77395	0.71047	0.66402
4.8344	0.56736	0.63617	0.91735	0.95366	0.98256	0.96145	0.85946	0.77719	0.77261	0.7166	0.66875
4.81004	0.57358	0.64958	0.92207	0.96004	0.9821	0.97963	0.84933	0.76788	0.76577	0.71805	0.67076
4.78567	0.57837	0.64446	0.9319	0.96565	0.98868	0.97484	0.84527	0.76805	0.75753	0.70942	0.68161
4.76131	0.57803	0.64336	0.94624	0.96905	0.99111	0.95592	0.84881	0.7707	0.76878	0.7061	0.69511
4.73694	0.57975	0.67314	0.93694	0.97402	0.99591	0.95109	0.85322	0.78304	0.77391	0.70261	0.6846
4.71258	0.58222	0.68083	0.93114	0.9789	0.99052	0.95304	0.84546	0.77608	0.76364	0.69191	0.68247
4.68821	0.58475	0.67126	0.93559	0.97776	0.97982	0.96509	0.83458	0.76432	0.76389	0.69492	0.6846
4.66385	0.59028	0.66909	0.948	0.97083	0.97631	0.9632	0.83721	0.75672	0.76914	0.70071	0.6777
4.63948	0.60102	0.6714	0.95286	0.96563	0.98435	0.95317	0.84144	0.75709	0.75936	0.69821	0.67017
4.61512	0.59974	0.68216	0.94088	0.96438	0.98498	0.94035	0.82684	0.75051	0.74303	0.68186	0.67081
4.59075	0.59062	0.68179	0.94126	0.96557	0.98733	0.9371	0.81184	0.74118	0.73816	0.675	0.67229
4.56639	0.59242	0.68175	0.94693	0.9689	0.98948	0.94879	0.81194	0.74045	0.73641	0.68252	0.68988
4.54202	0.60672	0.69226	0.94696	0.98714	0.98752	0.95041	0.81393	0.73948	0.75191	0.68187	0.70538
4.51766	0.62592	0.69216	0.94833	0.99043	0.98262	0.9374	0.81312	0.74073	0.79362	0.68408	0.70558
4.49329	0.6343	0.68608	0.95295	0.97614	0.97931	0.93171	0.81533	0.74175	0.80161	0.70474	0.68771
4.46893	0.61676	0.68256	0.96153	0.9706	0.97498	0.93323	0.80963	0.74054	0.79875	0.72152	0.69086
4.44456	0.60136	0.68826	0.9613	0.97268	0.97151	0.94277	0.80529	0.74312	0.77003	0.72005	0.69238
4.4202	0.61178	0.69749	0.9377	0.97615	0.97228	0.93894	0.80212	0.75094	0.74001	0.71632	0.68968
4.39583	0.62771	0.69275	0.94226	0.97973	0.98007	0.93348	0.79009	0.73752	0.72588	0.72254	0.68643
4.37147	0.63052	0.69051	0.96203	0.98214	0.98926	0.94026	0.78165	0.73269	0.72495	0.73101	0.67975
4.3471	0.62778	0.70262	0.96417	0.98344	1	0.93922	0.77999	0.74594	0.7357	0.73628	0.67938
4.32274	0.61969	0.6986	0.95517	0.99039	0.99523	0.92254	0.78049	0.75439	0.73549	0.73052	0.68974
4.29837	0.61697	0.69476	0.94534	0.99204	0.98587	0.90158	0.78332	0.75334	0.74069	0.72367	0.69498
4.27401	0.62379	0.69512	0.93708	0.98216	0.98044	0.89451	0.78067	0.74751	0.7355	0.71299	0.69815
4.24964	0.63012	0.68574	0.92775	0.96867	0.98745	0.89258	0.7846	0.7576	0.73751	0.7037	0.69873
4.22528	0.61529	0.67764	0.93219	0.96273	0.98465	0.89093	0.79461	0.7704	0.75613	0.71453	0.69707
4.20091	0.59535	0.68868	0.93668	0.96995	0.97853	0.888	0.78999	0.76499	0.75556	0.7317	0.70558
4.17655	0.59812	0.69698	0.94732	0.97462	0.96981	0.88045	0.7922	0.7504	0.76268	0.73014	0.7109
4.15218	0.60779	0.70071	0.96693	0.97535	0.96692	0.88253	0.7911	0.74414	0.75211	0.71568	0.69873
4.12782	0.60555	0.70189	0.97268	0.98727	0.96393	0.89214	0.78594	0.7388	0.73162	0.72195	0.7011
4.10345	0.61259	0.69416	0.96501	1	0.95905	0.89489	0.78514	0.72249	0.72525	0.72662	0.71016
4.07909	0.63177	0.69299	0.95948	0.99152	0.96214	0.88254	0.77964	0.71448	0.73295	0.70553	0.71109
4.05472	0.64444	0.69361	0.95581	0.98025	0.95943	0.86998	0.7683	0.72156	0.73373	0.71278	0.7104
4.03036	0.64564	0.69157	0.96217	0.97837	0.95844	0.86606	0.75505	0.72389	0.7287	0.73378	0.7198
4.00599	0.63581	0.68936	0.97758	0.97866	0.97083	0.86417	0.75987	0.72623	0.73621	0.73403	0.7229
3.98163	0.62287	0.69264	0.97345	0.97176	0.97028	0.86054	0.76166	0.71594	0.74215	0.72383	0.71114
3.95726	0.62385	0.70072	0.96312	0.96325	0.95452	0.86981	0.76153	0.69644	0.7336	0.71309	0.7025
3.9329	0.63681	0.70287	0.95993	0.96542	0.94296	0.87136	0.76953	0.68724	0.73691	0.71517	0.70775
3.90853	0.6633	0.70274	0.96349	0.97102	0.94703	0.85853	0.76625	0.68479	0.74795	0.71283	0.71583
3.88417	0.67195	0.70842	0.97853	0.96138	0.95446	0.85002	0.77618	0.68306	0.75079	0.70587	0.73582
3.8598	0.65474	0.70325	0.98587	0.95957	0.95554	0.84365	0.7749	0.69347	0.74658	0.70374	0.74917
3.83544	0.64424	0.69679	0.97799	0.97238	0.94858	0.83993	0.75665	0.70361	0.73948	0.7089	0.73624
3.81107	0.63822	0.71944	0.97773	0.96442	0.93825	0.8399	0.74473	0.70586	0.73482	0.71616	0.71909
3.78671	0.64887	0.75658	0.99113	0.95137	0.93649	0.83641	0.74445	0.70046	0.74633	0.7429	0.71637
3.76234	0.65599	0.77174	0.98751	0.96165	0.93625	0.84634	0.75579	0.70247	0.77243	0.7486	0.72
3.73798	0.65897	0.7629	0.98381	0.96983	0.93929	0.86002	0.7539	0.70208	0.78572	0.73676	0.72167
3.71361	0.6586	0.75175	0.9792	0.96685	0.93579	0.86126	0.74955	0.6956	0.79236	0.73472	0.71457
3.68925	0.65393	0.7298	0.98104	0.94769	0.9274	0.84908	0.75594	0.69564	0.78371	0.74592	0.69909
3.66488	0.64463	0.71455	0.97835	0.95102	0.92192	0.83703	0.75209	0.68838	0.75438	0.771	0.6979
3.64052	0.64704	0.71833	0.97212	0.96013	0.91479	0.83029	0.75406	0.6866	0.73452	0.78562	0.71103
3.61615	0.6432	0.71701	0.96066	0.95361	0.91526	0.81761	0.73704	0.69779	0.73578	0.78338	0.7198
3.59179	0.65649	0.70881	0.94195	0.93694	0.91611	0.80112	0.72162	0.69437	0.73894	0.75641	0.72598
3.56742	0.68518	0.7111	0.93808	0.92708	0.911	0.7919	0.71676	0.68938	0.73738	0.73377	0.72637
3.54306	0.67545	0.72677	0.95989	0.92378	0.91214	0.79996	0.7048	0.69234	0.73801	0.74359	0.73121
3.51869	0.65384	0.73921	0.99032	0.93101	0.91895	0.80297	0.723	0.69634	0.74426	0.75865	0.72688
3.49433	0.64789	0.73513	1	0.92245	0.91456	0.79956	0.7316	0.69607	0.74855	0.76576	0.73335
3.46996	0.65355	0.71358	0.9871	0.91803	0.91256	0.80081	0.71548	0.69723	0.73817	0.75959	0.7311
3.4456	0.67158	0.71806	0.96381	0.92535	0.90672	0.79902	0.71748	0.6907	0.74585	0.76062	0.71706
3.42123	0.67393	0.74164	0.95654	0.92102	0.8965	0.79822	0.72588	0.67844	0.75963	0.76358	0.713
3.39687	0.68125	0.7709	0.96194	0.91388	0.89802	0.79505	0.72152	0.67248	0.7532	0.76495	0.73483
3.3725	0.67791	0.76355	0.96962	0.90726	0.88844	0.78629	0.72027	0.68641	0.74398	0.76245	0.76335
3.34814	0.67167	0.74543	0.96937	0.90053	0.88098	0.76587	0.7195	0.69957	0.75362	0.74953	0.77784
3.32377	0.67025	0.76259	0.95233	0.88974	0.88383	0.76365	0.70705	0.70382	0.76519	0.74366	0.77696
3.29941	0.67185	0.76726	0.95228	0.88833	0.87967	0.77619	0.70553	0.69391	0.76715	0.76158	0.77233
3.27504	0.67858	0.75985	0.96462	0.88283	0.86849	0.77736	0.69854	0.69206	0.7601	0.77709	0.77374
3.25068	0.69443	0.78058	0.96732	0.88631	0.85428	0.77795	0.69118	0.69076	0.73911	0.78836	0.77854
3.22631	0.71504	0.79661	0.96763	0.8904	0.85016	0.77255	0.69385	0.68213	0.73221	0.78656	0.76592
3.20195	0.72864	0.80049	0.96103	0.88287	0.85558	0.77301	0.69297	0.68495	0.73941	0.78607	0.75886
3.17758	0.72981	0.79617	0.95796	0.86741	0.85907	0.77042	0.68386	0.68852	0.74333	0.78773	0.76434
3.15322	0.72677	0.77895	0.95572	0.86235	0.84862	0.77045	0.67742	0.68931	0.75383	0.78778	0.76643
3.12885	0.73533	0.75751	0.95884	0.8716	0.85367	0.75354	0.68416	0.69094	0.75755	0.78049	0.7813
3.10449	0.7259	0.75972	0.95389	0.87119	0.84646	0.75291	0.68639	0.68856	0.76192	0.77179	0.79046
3.08012	0.70595	0.76974	0.93246	0.85807	0.8322	0.76447	0.68703	0.69266	0.77155	0.76442	0.76605
3.05576	0.72589	0.7784	0.91744	0.84218	0.81971	0.76543	0.69902	0.68692	0.7803	0.78387	0.78319
3.03139	0.73923	0.79446	0.91381	0.83335	0.82503	0.75686	0.70891	0.6815	0.78781	0.79966	0.80011
3.00703	0.73313	0.79288	0.91745	0.84071	0.82801	0.75685	0.71019	0.68794	0.78891	0.79562	0.80299
2.98266	0.74544	0.81463	0.9087	0.85028	0.82833	0.76096	0.69194	0.70401	0.80185	0.7847	0.80336
2.9583	0.75511	0.82443	0.90824	0.84919	0.81352	0.759	0.68154	0.70429	0.80457	0.77808	0.79657
2.93393	0.74815	0.81305	0.91832	0.84401	0.80412	0.75085	0.68439	0.71005	0.80709	0.79583	0.80005
2.90957	0.74485	0.8028	0.9178	0.84028	0.80203	0.73388	0.68869	0.70552	0.8068	0.80693	0.80828
2.8852	0.75109	0.80595	0.89968	0.82635	0.80086	0.71857	0.69024	0.70145	0.8021	0.80957	0.8193
2.86084	0.76351	0.82488	0.89196	0.81688	0.79855	0.70831	0.69285	0.70257	0.78423	0.80383	0.82658
2.83647	0.76873	0.82718	0.91175	0.82575	0.79722	0.71078	0.70135	0.71478	0.78726	0.79956	0.83104
2.81211	0.76852	0.81554	0.92224	0.8225	0.78027	0.71669	0.70482	0.70456	0.79924	0.79971	0.82427
2.78774	0.77192	0.81674	0.90365	0.81427	0.7687	0.72247	0.69384	0.69342	0.81307	0.8092	0.83601
2.76338	0.7723	0.82808	0.89287	0.81471	0.76865	0.71818	0.68591	0.69661	0.80565	0.82343	0.84531
2.73901	0.77938	0.83542	0.906	0.82034	0.7708	0.70889	0.67452	0.69984	0.81018	0.82454	0.83866
2.71465	0.79337	0.84685	0.91593	0.81176	0.76897	0.70082	0.66164	0.68686	0.81771	0.81866	0.83922
2.69028	0.79061	0.86238	0.91568	0.80107	0.7621	0.69948	0.659	0.70006	0.81664	0.83481	0.8309
2.66592	0.78197	0.85589	0.89716	0.79577	0.75756	0.69305	0.663	0.72033	0.82541	0.85513	0.83216
2.64155	0.79332	0.84373	0.88736	0.79617	0.7482	0.68959	0.66681	0.71752	0.82358	0.8565	0.85417
2.61719	0.81259	0.84163	0.89303	0.79481	0.75055	0.68044	0.67918	0.71058	0.81701	0.84151	0.87568
2.59282	0.82592	0.85037	0.88388	0.78268	0.74996	0.67422	0.68623	0.70196	0.80818	0.84721	0.87841
2.56846	0.8467	0.86859	0.88379	0.76557	0.744	0.67542	0.67806	0.71575	0.84852	0.86803	0.87131
2.54409	0.84942	0.86692	0.89326	0.76423	0.73601	0.67446	0.67501	0.72264	0.89362	0.87808	0.8755
2.51973	0.83229	0.85947	0.90206	0.76721	0.73008	0.67855	0.67922	0.72185	0.87451	0.88453	0.87523
2.49536	0.82023	0.85539	0.8976	0.76276	0.72521	0.6801	0.68484	0.72061	0.86473	0.8938	0.87717
2.471	0.82411	0.85607	0.89805	0.76421	0.71781	0.67667	0.67468	0.7206	0.85855	0.8986	0.89264
2.44663	0.84166	0.86812	0.89998	0.7671	0.71034	0.67086	0.65571	0.72044	0.85515	0.8881	0.91005
2.42227	0.86307	0.88452	0.89712	0.76092	0.70222	0.66038	0.63862	0.72479	0.85861	0.89899	0.91109
2.3979	0.87431	0.91256	0.88609	0.74658	0.69019	0.64646	0.64279	0.72765	0.85449	0.90669	0.90251
2.37354	0.88094	0.93168	0.88211	0.73906	0.67873	0.63979	0.66045	0.72277	0.85472	0.91178	0.89119
2.34917	0.88846	0.92214	0.87686	0.72993	0.66872	0.63621	0.65606	0.72433	0.86431	0.91515	0.88282
2.32481	0.89101	0.91884	0.85586	0.73305	0.66518	0.63444	0.63873	0.73565	0.87505	0.90496	0.8788
2.30044	0.87326	0.91209	0.85882	0.72851	0.65707	0.63939	0.6533	0.73808	0.87864	0.8944	0.8923
2.27608	0.87555	0.89431	0.8681	0.7223	0.6584	0.64317	0.66861	0.73646	0.88668	0.90297	0.90556
2.25171	0.87771	0.89548	0.86186	0.71478	0.66226	0.63382	0.67171	0.73729	0.90877	0.91603	0.92215
2.22735	0.87015	0.92057	0.86001	0.70127	0.66212	0.62242	0.6642	0.73954	0.89447	0.91843	0.93993
2.20298	0.87114	0.94531	0.85207	0.69379	0.65238	0.62618	0.65197	0.72766	0.87468	0.90334	0.95086
2.17862	0.88813	0.94222	0.84442	0.69811	0.64262	0.63097	0.64233	0.72067	0.85953	0.91136	0.94346
2.15425	0.91397	0.92793	0.8434	0.6929	0.63257	0.62475	0.64455	0.71997	0.86384	0.91965	0.94005
2.12989	0.93872	0.92024	0.84636	0.69329	0.62105	0.61308	0.64561	0.72363	0.88504	0.9326	0.96306
2.10552	0.94016	0.94885	0.8324	0.6903	0.60767	0.60036	0.65665	0.72567	0.90012	0.93411	0.98084
2.08116	0.92964	0.97088	0.81985	0.68629	0.6038	0.60054	0.66017	0.72801	0.8992	0.9363	0.98278
2.05679	0.92487	0.97076	0.82273	0.67691	0.60244	0.5975	0.66942	0.73467	0.88532	0.94186	0.98347
2.03243	0.93096	0.94975	0.83313	0.6641	0.60103	0.59895	0.66982	0.73723	0.88061	0.97959	0.96674
2.00806	0.93412	0.94999	0.83696	0.65743	0.60247	0.59419	0.65891	0.72385	0.87976	1	0.9393
1.9837	0.96078	0.96204	0.83328	0.6583	0.59494	0.59767	0.64476	0.70737	0.86512	0.98726	0.94313
1.95933	0.97535	0.94854	0.83066	0.64728	0.58864	0.59881	0.64651	0.71705	0.85685	0.97581	0.94762
1.93497	0.96783	0.9419	0.81872	0.63983	0.58014	0.58718	0.65673	0.73412	0.8735	0.96209	0.92822
1.9106	0.94821	0.9533	0.81165	0.65441	0.57967	0.58229	0.65888	0.72777	0.89036	0.96694	0.94064
1.88624	0.9275	0.96377	0.8129	0.65843	0.57287	0.57417	0.65184	0.7254	0.89807	0.97101	0.97723
1.86187	0.95013	0.96169	0.81723	0.64255	0.56539	0.56396	0.65446	0.73781	0.90069	0.95064	0.98228
1.83751	0.98079	0.96743	0.80914	0.62221	0.56137	0.55896	0.65542	0.73228	0.90929	0.94917	0.97624
1.81314	0.97242	0.98257	0.80869	0.6224	0.55962	0.5624	0.64871	0.71433	0.90851	0.96	0.99823
1.78878	0.95795	0.99861	0.80829	0.62626	0.55348	0.55639	0.6456	0.71865	0.88957	0.94393	0.98258
1.76441	0.95763	1	0.78562	0.62081	0.54113	0.54579	0.65315	0.73071	0.87533	0.93676	0.95601
1.74005	0.96254	0.97996	0.7708	0.61704	0.53166	0.54255	0.65499	0.73398	0.88469	0.9328	0.95204
1.71568	0.97265	0.95716	0.78004	0.61332	0.52548	0.54514	0.63585	0.74572	0.89732	0.94171	0.94793
1.69132	0.97726	0.95359	0.78403	0.60387	0.52414	0.53239	0.62929	0.74771	0.88285	0.95623	0.95828
1.66695	0.98594	0.95961	0.78825	0.5933	0.51822	0.52649	0.62787	0.75223	0.85894	0.96848	0.99471
1.64259	0.98692	0.9577	0.78683	0.598	0.51332	0.52859	0.63357	0.74714	0.86165	0.97147	0.98269
1.61822	0.97626	0.96378	0.77624	0.60259	0.50786	0.52818	0.62902	0.74582	0.88981	0.95166	0.97123
1.59386	0.97281	0.97761	0.77012	0.59594	0.49824	0.5211	0.61867	0.72474	0.90656	0.94828	0.97186
1.56949	0.99242	0.985	0.76996	0.5917	0.49199	0.51359	0.61623	0.7022	0.89286	0.93606	0.98258
1.54513	0.99823	0.9922	0.7724	0.5946	0.482	0.50869	0.61372	0.69803	0.88063	0.92768	0.98497
1.52076	0.97838	0.96952	0.7673	0.5912	0.47567	0.50558	0.61036	0.70971	0.87819	0.93214	0.99732
1.4964	0.97452	0.95695	0.75971	0.58316	0.47132	0.49561	0.60908	0.71889	0.8804	0.93352	1
1.47203	0.97209	0.96865	0.75614	0.58058	0.47141	0.49309	0.61318	0.71268	0.89423	0.94054	0.97415
1.44767	0.96631	0.98165	0.73886	0.57307	0.46485	0.49296	0.6108	0.72044	0.90278	0.92884	0.96274
1.4233	0.95832	0.97936	0.73051	0.55965	0.45345	0.48343	0.61068	0.7185	0.88467	0.92323	0.97539
1.39894	0.96082	0.9461	0.73934	0.55269	0.44986	0.47799	0.60706	0.71428	0.86803	0.92926	0.95499
1.37457	0.95574	0.93357	0.73265	0.55897	0.44439	0.47593	0.59632	0.71717	0.86713	0.93954	0.94105
1.35021	0.96374	0.95693	0.71687	0.56603	0.43909	0.46468	0.58886	0.70356	0.87404	0.94237	0.97027
1.32584	0.9734	0.96792	0.71142	0.55703	0.43378	0.45177	0.58241	0.70197	0.87582	0.93844	0.97481
1.30148	0.99175	0.97303	0.71031	0.54762	0.43029	0.44775	0.57975	0.7064	0.87204	0.93806	0.95445
1.27711	1	0.96998	0.69566	0.54482	0.41555	0.44842	0.5771	0.72501	0.87941	0.94286	0.9482
1.25275	0.9705	0.97095	0.68725	0.54399	0.40579	0.44517	0.5778	0.71704	0.8613	0.94569	0.95964
1.22838	0.95962	0.98901	0.69378	0.54553	0.40716	0.44811	0.57949	0.69481	0.84806	0.93941	0.96797
1.20401	0.98059	0.98259	0.69386	0.53959	0.40311	0.44424	0.57606	0.68661	0.86056	0.91753	0.97029
1.17965	0.98569	0.96362	0.69386	0.52983	0.39344	0.4372	0.56747	0.69142	0.86552	0.89882	0.9513
1.15528	0.98326	0.95265	0.7033	0.52387	0.38757	0.43564	0.55876	0.69434	0.85646	0.89832	0.93724
1.13092	0.96233	0.96583	0.68833	0.52047	0.38222	0.43633	0.56104	0.68673	0.84512	0.90694	0.9558
1.10655	0.94268	0.96661	0.67527	0.51892	0.38172	0.43465	0.56903	0.69429	0.84549	0.90846	0.95957
1.08219	0.93875	0.94469	0.66977	0.51829	0.37755	0.4291	0.56815	0.70061	0.84848	0.89335	0.95784
1.05782	0.92996	0.93681	0.66109	0.51158	0.37082	0.4248	0.56155	0.68991	0.84442	0.88499	0.94667
1.03346	0.92078	0.92799	0.66938	0.49918	0.37	0.42065	0.5618	0.67449	0.81949	0.89604	0.93285
1.00909	0.93372	0.91891	0.66388	0.49557	0.36834	0.41429	0.56732	0.66949	0.83131	0.89639	0.92562
0.98473	0.93588	0.92011	0.65715	0.49661	0.36323	0.40701	0.56476	0.67065	0.84781	0.89724	0.89721
0.96037	0.92302	0.92656	0.6465	0.48942	0.35242	0.39704	0.55923	0.6757	0.84385	0.90998	0.88384
0.936	0.91443	0.92069	0.6299	0.48137	0.34161	0.39366	0.54484	0.66801	0.84924	0.91198	0.87928
0.91163	0.90525	0.88357	0.60721	0.48121	0.33658	0.39824	0.53997	0.66389	0.83491	0.89095	0.88422
0.88727	0.89993	0.85812	0.60166	0.47663	0.33792	0.39836	0.54014	0.65934	0.80466	0.85975	0.89994
0.86291	0.88706	0.86295	0.60505	0.46742	0.33368	0.39677	0.53501	0.64544	0.78703	0.85565	0.91199
0.83854	0.88117	0.87171	0.59779	0.4569	0.3266	0.39547	0.53082	0.63386	0.8102	0.87266	0.90214
0.81417	0.87461	0.8762	0.59859	0.4538	0.3198	0.38846	0.53484	0.62555	0.81269	0.85712	0.8861
0.78981	0.87975	0.86684	0.59728	0.45484	0.3172	0.37826	0.53744	0.62092	0.80166	0.8427	0.86437
0.76545	0.8756	0.86482	0.58179	0.44195	0.30783	0.36454	0.53611	0.61908	0.77575	0.84542	0.85089
0.74108	0.85473	0.86103	0.57607	0.43294	0.30001	0.35969	0.51378	0.61821	0.76487	0.83947	0.84639
0.71671	0.84092	0.84755	0.57344	0.43291	0.30144	0.35472	0.50027	0.60033	0.78014	0.81348	0.84354
0.69235	0.82823	0.83734	0.56567	0.4395	0.30153	0.35252	0.49907	0.58683	0.76795	0.7957	0.84877
0.66799	0.81366	0.83642	0.56584	0.43573	0.29927	0.35587	0.49858	0.57323	0.74217	0.7961	0.84399
0.64362	0.81251	0.81858	0.56068	0.42616	0.29678	0.3584	0.4928	0.58141	0.73679	0.78895	0.82747
0.61926	0.81514	0.80825	0.54584	0.4255	0.28417	0.35274	0.49612	0.59534	0.72986	0.78716	0.81918
0.59489	0.81056	0.81197	0.53751	0.42438	0.2749	0.34418	0.49831	0.59452	0.70879	0.78101	0.81745
0.57052	0.79003	0.80851	0.52596	0.40936	0.275	0.33582	0.4938	0.58841	0.71604	0.77065	0.83566
0.54616	0.78018	0.79847	0.51515	0.39573	0.27348	0.32504	0.48589	0.57915	0.71487	0.75477	0.82289
0.5218	0.76741	0.79497	0.50338	0.38604	0.26401	0.3219	0.48213	0.57033	0.71408	0.7508	0.79292
0.49743	0.76349	0.76911	0.49607	0.38195	0.25602	0.32317	0.47713	0.5653	0.7117	0.74981	0.76758
0.47307	0.76369	0.74834	0.49015	0.38282	0.25732	0.32004	0.46619	0.55694	0.69407	0.74091	0.74335
0.4487	0.76011	0.73834	0.48818	0.38651	0.25844	0.32063	0.4507	0.55428	0.6656	0.72487	0.73359
0.42434	0.7498	0.71964	0.47877	0.37205	0.25415	0.31488	0.44445	0.54287	0.64785	0.71069	0.7315
0.39997	0.70946	0.70466	0.46031	0.36236	0.24561	0.30607	0.44125	0.538	0.64974	0.68581	0.7429
0.3756	0.69218	0.7067	0.44976	0.35479	0.23375	0.29985	0.43362	0.53102	0.65357	0.67143	0.71836
0.35124	0.69722	0.70795	0.45007	0.35284	0.2281	0.29635	0.42653	0.51746	0.64736	0.66768	0.68912
0.32687	0.69779	0.69677	0.45205	0.33998	0.22667	0.29504	0.41482	0.49751	0.64561	0.67357	0.7005
0.30251	0.68106	0.66723	0.45036	0.33545	0.22681	0.28903	0.39716	0.47945	0.63471	0.65718	0.71691
0.27814	0.65283	0.61642	0.44376	0.34124	0.22515	0.28131	0.3933	0.46722	0.6248	0.63727	0.69173
0.25378	0.63922	0.60068	0.43119	0.33896	0.21996	0.27435	0.38896	0.46031	0.61342	0.6076	0.68758
0.22941	0.62732	0.58441	0.42196	0.33496	0.21196	0.26694	0.38048	0.44881	0.59189	0.57819	0.68197
0.20505	0.59912	0.57755	0.41632	0.32002	0.20547	0.25626	0.37371	0.43699	0.57098	0.5696	0.65663
0.18068	0.58325	0.5587	0.40334	0.29842	0.20177	0.24678	0.36778	0.43222	0.552	0.56661	0.6287
0.15632	0.56474	0.53295	0.38291	0.2899	0.19841	0.24545	0.35258	0.42059	0.52837	0.54218	0.59713
0.13195	0.54844	0.5035	0.3657	0.28802	0.19039	0.23541	0.33035	0.40045	0.49188	0.51383	0.56201
0.10759	0.52756	0.4686	0.34275	0.27609	0.17903	0.21797	0.30923	0.37946	0.45194	0.49513	0.51643
0.08322	0.47807	0.43424	0.30708	0.2502	0.16429	0.19976	0.28198	0.34242	0.41472	0.45385	0.47599
0.05886	0.43028	0.39947	0.27586	0.21943	0.14911	0.18184	0.2562	0.29926	0.37007	0.38316	0.42459
0.03449	0.37494	0.35457	0.24434	0.18904	0.13384	0.16168	0.22631	0.26584	0.32516	0.32567	0.36318
0.01013	0.31302	0.30208	0.2103	0.16006	0.1188	0.14321	0.19359	0.22753	0.28708	0.2775	0.31314
-0.01424	0.25658	0.25436	0.17893	0.13906	0.10449	0.12183	0.16054	0.19361	0.24977	0.24117	0.26465
-0.0386	0.21486	0.20716	0.1525	0.12363	0.09244	0.10779	0.13483	0.16834	0.20908	0.20329	0.22527
-0.06297	0.18815	0.17771	0.13362	0.10848	0.08414	0.09643	0.12036	0.14568	0.17624	0.17916	0.2003
-0.08733	0.17062	0.16332	0.12342	0.09611	0.07702	0.08784	0.10839	0.12987	0.15572	0.16229	0.17599
-0.1117	0.15849	0.15225	0.11464	0.08965	0.07012	0.07957	0.09519	0.11902	0.14473	0.14516	0.16582
-0.13606	0.14256	0.14147	0.10731	0.08264	0.06656	0.07458	0.08876	0.11167	0.13466	0.13461	0.15628
-0.16043	0.13591	0.13672	0.101	0.07864	0.06421	0.07177	0.08573	0.10585	0.12939	0.12847	0.14501
-0.18479	0.1346	0.12956	0.09818	0.07766	0.06256	0.07009	0.08405	0.10054	0.12814	0.1234	0.14087
-0.20916	0.13738	0.1263	0.09618	0.07607	0.06047	0.06774	0.08242	0.10073	0.12436	0.12203	0.13743
-0.23352	0.13944	0.1226	0.09303	0.07352	0.05883	0.06708	0.08205	0.1018	0.1188	0.11905	0.12966
-0.25789	0.13638	0.11946	0.09029	0.07102	0.05781	0.06696	0.08309	0.09647	0.11677	0.11501	0.1235
-0.28225	0.13384	0.11981	0.08769	0.07011	0.05725	0.0635	0.08226	0.09338	0.11494	0.11094	0.12113
-0.30662	0.12609	0.11684	0.08462	0.07018	0.05641	0.06178	0.07697	0.09574	0.10904	0.10812	0.12435
-0.33098	0.11842	0.1135	0.08219	0.06843	0.05474	0.06108	0.07212	0.09539	0.10418	0.10522	0.11948
-0.35535	0.1146	0.11265	0.08112	0.06676	0.0533	0.05969	0.07037	0.09048	0.0991	0.10356	0.1111
-0.37971	0.11312	0.10986	0.08068	0.06658	0.05175	0.05913	0.07038	0.08454	0.0968	0.1015	0.1071
-0.40408	0.11062	0.10921	0.08065	0.06687	0.05143	0.0575	0.06968	0.0842	0.09518	0.10134	0.1072
-0.42844	0.10844	0.10863	0.08222	0.06524	0.05098	0.05569	0.06724	0.08289	0.09352	0.10173	0.10876
-0.45281	0.10697	0.10355	0.08399	0.06291	0.04977	0.05457	0.06505	0.07804	0.09396	0.09845	0.10899
-0.47717	0.10709	0.10078	0.08091	0.06083	0.04837	0.05455	0.06392	0.07663	0.09556	0.09736	0.10659
-0.50154	0.1069	0.10132	0.07512	0.05943	0.04748	0.05467	0.06321	0.0757	0.09329	0.09958	0.09961
-0.5259	0.10468	0.10016	0.07369	0.05865	0.04772	0.05513	0.06331	0.07393	0.08905	0.09967	0.09523
-0.55027	0.10572	0.09903	0.07291	0.05766	0.04783	0.05366	0.06259	0.07549	0.09095	0.0957	0.09408
-0.57463	0.10579	0.09652	0.07289	0.05728	0.04697	0.05182	0.06102	0.07699	0.09555	0.09183	0.09559
-0.599	0.10407	0.09339	0.07394	0.0576	0.04538	0.05129	0.06006	0.07734	0.09166	0.0908	0.09751
-0.62336	0.10136	0.09143	0.07118	0.05782	0.04454	0.05087	0.06011	0.07443	0.08619	0.09195	0.0957
-0.64773	0.09786	0.09183	0.06869	0.05836	0.04484	0.04993	0.06076	0.0716	0.08335	0.0909	0.09356
-0.67209	0.09805	0.09535	0.06727	0.05801	0.04497	0.04938	0.06135	0.07146	0.0825	0.08707	0.09229
-0.69646	0.09815	0.09962	0.06617	0.05632	0.04485	0.04973	0.06132	0.06986	0.08203	0.08483	0.09209
-0.72082	0.09643	0.09802	0.06633	0.05475	0.04407	0.04985	0.06048	0.06844	0.08267	0.08393	0.09149
-0.74519	0.09601	0.0968	0.06748	0.05416	0.04352	0.04893	0.059	0.06813	0.08109	0.08419	0.08875
-0.76955	0.09576	0.1002	0.0661	0.05339	0.043	0.04721	0.05894	0.06784	0.07653	0.08447	0.08875
-0.79392	0.09388	0.09909	0.06401	0.05271	0.04209	0.04675	0.05928	0.0678	0.07477	0.0837	0.09092
-0.81828	0.09502	0.09252	0.06458	0.05161	0.04128	0.04557	0.05786	0.067	0.07479	0.08221	0.08847
-0.84265	0.09645	0.08835	0.06715	0.0514	0.04134	0.04516	0.05706	0.06749	0.07484	0.08199	0.08532
-0.86701	0.09381	0.09018	0.06764	0.05065	0.04172	0.04493	0.05734	0.06727	0.07442	0.08161	0.08416
-0.89138	0.09069	0.09284	0.06325	0.05069	0.0418	0.04486	0.05821	0.06532	0.0725	0.08	0.08414
-0.91574	0.09236	0.08986	0.06059	0.05115	0.04081	0.04484	0.05875	0.06465	0.07355	0.07984	0.08351
-0.94011	0.09256	0.08554	0.05965	0.05097	0.03959	0.04444	0.05739	0.0653	0.07339	0.08178	0.08229
-0.96447	0.09186	0.08544	0.05936	0.05017	0.03968	0.04419	0.05602	0.06558	0.07384	0.08274	0.08435
-0.98884	0.09092	0.08692	0.05963	0.04901	0.04039	0.04461	0.0544	0.06504	0.07292	0.07782	0.08357
-1.0132	0.08778	0.08517	0.05936	0.04854	0.03983	0.04496	0.05334	0.0655	0.07622	0.07559	0.08224
-1.03757	0.08918	0.08274	0.05752	0.04662	0.03819	0.04324	0.05277	0.06527	0.07928	0.07398	0.08221
-1.06193	0.09211	0.08461	0.05607	0.04523	0.03735	0.04181	0.05233	0.0625	0.07482	0.07406	0.08315
-1.0863	0.09312	0.08758	0.05643	0.04492	0.03751	0.0422	0.05187	0.06012	0.07308	0.07467	0.08434
-1.11066	0.0901	0.0856	0.05748	0.04535	0.03767	0.04158	0.05122	0.05984	0.07372	0.07304	0.08407
-1.13503	0.08572	0.08259	0.05733	0.04637	0.03744	0.04008	0.05333	0.05926	0.0736	0.07037	0.08259
-1.15939	0.08449	0.08103	0.05548	0.04629	0.03666	0.03914	0.05343	0.05845	0.07303	0.07059	0.08202
-1.18376	0.08423	0.07957	0.05506	0.04623	0.03576	0.03916	0.05329	0.0571	0.07343	0.07206	0.08084
-1.20812	0.08532	0.07974	0.05562	0.04507	0.03503	0.04001	0.05305	0.05585	0.07288	0.07096	0.07943
-1.23249	0.08254	0.081	0.05563	0.04529	0.03464	0.04036	0.05155	0.0562	0.07064	0.07202	0.07834
-1.25685	0.078	0.0781	0.0551	0.04502	0.03475	0.04057	0.05026	0.05747	0.07048	0.07667	0.07598
-1.28122	0.07927	0.0768	0.05499	0.04407	0.03492	0.04018	0.05062	0.05707	0.07018	0.07558	0.07495
-1.30558	0.08257	0.07864	0.05493	0.04446	0.03461	0.04013	0.04976	0.05606	0.06959	0.07173	0.07605
-1.32995	0.08599	0.07676	0.05362	0.04523	0.03463	0.04015	0.04835	0.05885	0.06941	0.07139	0.0773
-1.35431	0.08788	0.0745	0.05278	0.04284	0.03445	0.03897	0.04928	0.06012	0.06853	0.07395	0.07482
-1.37868	0.08635	0.07647	0.0538	0.04136	0.03392	0.03808	0.04811	0.05828	0.06693	0.07633	0.07455
-1.40304	0.08378	0.07696	0.05423	0.04374	0.03381	0.03807	0.04596	0.05905	0.06622	0.07361	0.07735
-1.42741	0.08076	0.07606	0.05378	0.04535	0.03302	0.03754	0.0467	0.0602	0.06669	0.07213	0.07861
-1.45177	0.07886	0.07401	0.05275	0.04628	0.03217	0.03676	0.04748	0.05733	0.06611	0.07276	0.07377
-1.47614	0.07848	0.07345	0.05172	0.04314	0.03241	0.03649	0.04622	0.05535	0.06491	0.07236	0.07166
-1.5005	0.07532	0.07539	0.05115	0.04052	0.03222	0.03589	0.04462	0.05508	0.06384	0.07027	0.0742
-1.52487	0.07531	0.07475	0.0498	0.04098	0.03146	0.03505	0.04341	0.0543	0.0624	0.06793	0.07293
-1.54923	0.07284	0.07584	0.04848	0.04205	0.03099	0.03503	0.04278	0.05268	0.06182	0.06839	0.06861
-1.5736	0.0729	0.07494	0.04812	0.0406	0.03095	0.03528	0.04232	0.05126	0.06083	0.06766	0.06694
-1.59796	0.07365	0.07099	0.04793	0.03956	0.03066	0.03464	0.0417	0.05019	0.05872	0.06625	0.06383
-1.62233	0.0704	0.07088	0.04728	0.03902	0.02994	0.03393	0.04165	0.05055	0.05808	0.06362	0.063
-1.64669	0.07167	0.06978	0.04733	0.03846	0.02935	0.03344	0.04216	0.05016	0.05911	0.06009	0.06236
-1.67106	0.07301	0.06874	0.04709	0.037	0.02943	0.03198	0.04301	0.04893	0.05754	0.06123	0.06186
-1.69542	0.07172	0.06948	0.04606	0.03693	0.03006	0.03057	0.04495	0.04908	0.05674	0.06017	0.06321
-1.71979	0.06789	0.0653	0.04632	0.03716	0.03009	0.03127	0.0439	0.04939	0.05884	0.05887	0.06266
-1.74415	0.07062	0.06333	0.04584	0.03612	0.02922	0.03184	0.04113	0.04669	0.05972	0.05856	0.06456
-1.76852	0.07072	0.06493	0.04361	0.03604	0.02829	0.03202	0.0392	0.04491	0.05738	0.05853	0.06826
-1.79288	0.06699	0.06585	0.04278	0.03605	0.02787	0.03207	0.03882	0.04599	0.05483	0.05852	0.06543
-1.81725	0.06645	0.06408	0.04198	0.03574	0.02742	0.03151	0.03859	0.047	0.05445	0.05666	0.06231
-1.84161	0.06566	0.05922	0.04206	0.03536	0.02661	0.0309	0.03817	0.04763	0.05501	0.05502	0.057
-1.86598	0.06381	0.05736	0.04264	0.03496	0.02559	0.03069	0.03728	0.04776	0.05416	0.05398	0.05664
-1.89034	0.0623	0.05907	0.04181	0.03494	0.02451	0.03016	0.03539	0.04729	0.05196	0.05308	0.0565
-1.91471	0.05925	0.06044	0.04021	0.03411	0.02373	0.03092	0.03428	0.04887	0.05019	0.0529	0.05458
-1.93907	0.0575	0.05831	0.03781	0.03295	0.02287	0.0305	0.03372	0.04891	0.04851	0.0538	0.05329
-1.96344	0.05602	0.05629	0.03666	0.03271	0.02175	0.03004	0.03353	0.04627	0.04797	0.0571	0.04976
-1.9878	0.05225	0.05366	0.03641	0.03239	0.02048	0.03052	0.03363	0.04303	0.04867	0.05873	0.04594
-2.01217	0.05023	0.05174	0.03429	0.03141	0.01927	0.02954	0.03367	0.04198	0.04593	0.05614	0.04536
-2.03653	0.04792	0.05183	0.03267	0.03112	0.01712	0.0283	0.03272	0.0404	0.04241	0.05134	0.04446
-2.0609	0.04584	0.05168	0.03009	0.03097	0.01385	0.02681	0.0299	0.0381	0.04089	0.04832	0.03893
-2.08526	0.04461	0.04944	0.02699	0.02993	0.01114	0.02635	0.0253	0.03526	0.03942	0.04577	0.03156
-2.10963	0.04207	0.0476	0.02391	0.02862	0.01128	0.0259	0.02169	0.03354	0.03634	0.043	0.02663
-2.13399	0.03744	0.04666	0.02019	0.02782	0.01324	0.02378	0.01799	0.03277	0.03047	0.03956	0.0266
-2.15836	0.03149	0.04471	0.01922	0.0273	0.01618	0.022	0.016	0.03	0.0244	0.03489	0.02945
-2.18272	0.02759	0.04191	0.02103	0.0266	0.01882	0.02117	0.01709	0.02666	0.02254	0.03144	0.03236
-2.20709	0.02782	0.03697	0.02397	0.02522	0.0206	0.01993	0.01957	0.02223	0.02456	0.02705	0.03474
-2.23145	0.03017	0.031	0.02728	0.02339	0.02154	0.0178	0.02263	0.01875	0.0273	0.02385	0.03734
-2.25582	0.03252	0.02743	0.02885	0.02132	0.0225	0.01438	0.02472	0.01907	0.03137	0.02502	0.0391
-2.28018	0.03448	0.02768	0.03098	0.01868	0.02398	0.0121	0.02647	0.02151	0.03274	0.0275	0.04082
-2.30455	0.03666	0.02984	0.03194	0.01539	0.02587	0.01254	0.02759	0.02466	0.03531	0.03057	0.04329
-2.32891	0.03817	0.03252	0.03351	0.01378	0.02757	0.01467	0.02892	0.02735	0.0367	0.03271	0.04632
-2.35328	0.03996	0.03441	0.03625	0.01494	0.02815	0.01763	0.03085	0.02942	0.03827	0.03509	0.04854
-2.37764	0.04218	0.03647	0.03856	0.01746	0.02717	0.01983	0.03306	0.03068	0.04149	0.03701	0.04944
-2.40201	0.04491	0.03785	0.03948	0.02042	0.02509	0.02144	0.03457	0.03219	0.04464	0.03896	0.04838
-2.42637	0.04675	0.03982	0.03884	0.02226	0.02244	0.02234	0.03464	0.03386	0.04518	0.04157	0.0461
-2.45074	0.04709	0.04248	0.03692	0.02402	0.01935	0.02319	0.033	0.03635	0.0447	0.04438	0.04348
-2.4751	0.04594	0.04515	0.03454	0.0248	0.0164	0.02468	0.03067	0.03824	0.04214	0.04608	0.04038
-2.49947	0.04415	0.0468	0.0317	0.02589	0.01405	0.02651	0.0281	0.03859	0.03935	0.04595	0.03731
-2.52383	0.04217	0.04711	0.02866	0.02773	0.01236	0.02784	0.02516	0.03722	0.03645	0.04406	0.03475
-2.5482	0.03966	0.04594	0.02601	0.0296	0.01147	0.028	0.02239	0.03474	0.033	0.04167	0.03267
-2.57256	0.03727	0.04383	0.02413	0.03059	0.01129	0.02664	0.02037	0.03205	0.03013	0.03877	0.03137
-2.59693	0.03526	0.04158	0.02289	0.03047	0.01139	0.02455	0.0189	0.02917	0.02799	0.03566	0.03102
-2.62129	0.03422	0.03913	0.02261	0.02899	0.01168	0.02202	0.01812	0.02614	0.02647	0.03252	0.03104
-2.64566	0.03349	0.03687	0.0227	0.0268	0.01208	0.01909	0.01802	0.02364	0.02551	0.02994	0.03159
-2.67002	0.03318	0.03489	0.02291	0.02413	0.01254	0.0163	0.01795	0.022	0.02554	0.0287	0.03231
-2.69439	0.03314	0.03359	0.02338	0.02117	0.01328	0.01415	0.01827	0.02109	0.02595	0.02787	0.03279
-2.71875	0.03335	0.03272	0.02387	0.01852	0.01447	0.01283	0.01851	0.02065	0.02645	0.02729	0.03365
-2.74312	0.03367	0.03251	0.02456	0.01656	0.01623	0.01224	0.01904	0.02062	0.02686	0.02706	0.03555
-2.76748	0.03427	0.03237	0.02585	0.01545	0.01863	0.01202	0.0199	0.02093	0.02747	0.02748	0.03832
-2.79185	0.03527	0.03242	0.02765	0.01487	0.02148	0.01198	0.02153	0.02139	0.02898	0.02804	0.04224
-2.81621	0.03708	0.03281	0.03055	0.01474	0.02464	0.01232	0.02393	0.02201	0.03136	0.02831	0.04683
-2.84058	0.03968	0.03351	0.03397	0.01472	0.02741	0.01265	0.02705	0.02279	0.03443	0.02965	0.05219
-2.86494	0.04316	0.03433	0.03798	0.01523	0.02773	0.01296	0.03035	0.02405	0.0384	0.03174	0.05646
-2.88931	0.04704	0.03593	0.0421	0.01568	0.02009	0.01377	0.03445	0.02616	0.04316	0.03446	0.05613
-2.91367	0.05195	0.03821	0.04361	0.01601	0.0127	0.01505	0.03677	0.02901	0.04799	0.03838	0.04136
-2.93804	0.05552	0.04188	0.03726	0.01691	0.00842	0.0169	0.03583	0.03246	0.04983	0.0424	0.02993
-2.9624	0.05498	0.0455	0.02408	0.0183	0	0.01915	0.02194	0.03665	0.04274	0.04809	0.02324
-2.98677	0.03831	0.05037	0.01864	0.02062	0	0.02181	0.01634	0.04023	0.02712	0.05167	0
-3.01113	0.02962	0.05365	0	0.0232	0	0.02484	0.01136	0.04025	0.0208	0.05042	0
-3.0355	0.02366	0.0533	0	0.02616	0	0.02736	0	0.02942	0	0.03126	0
-3.05986	0	0.03727	0	0.02952	0	0.02723	0	0.02015	0	0.02472	0
-3.08423	0	0.02932	0	0.0321	0	0.0177	0	0.0149	0	0	0
-3.10859	0	0.02347	0	0.03105	0	0.01206	0	0	0	0	0
-3.13296	0	0	0	0.0179	0	0.00805	0	0	0	0	0
-3.15732	0	0	0	0.01374	0	0	0	0	0	0	0
-3.18169	0	0	0	0	0	0	0	0	0	0	0
