# Supplementary material for: Interplay between disorder and electronic correlations in compositionally complex alloys
Source: Nat Commun. 2024 Sep 12;15:7983. doi: 10.1038/s41467-024-52349-8 (PMC11393320; doi:10.1038/s41467-024-52349-8)
Supplement: Supplementary file 3 — Source Data [file 41467_2024_52349_MOESM3_ESM.zip › Source Data SF1a - normalized EDC Mn.xlsx]

## Sheet: Mn
Binding energy (eV)	Photon Energy (eV)	EDC (arb. Units)		max
--	636.7	637.7	638.7	639.7	640.7	641.7	642.7	643.7	644.7	645.7	646.7	647.7
13.4942	0	0	0	0	0	0	0	0	0	0	0	0
13.4699	0	0	0	0	0	0	0	0	0	0	0	0
13.4455	0	0	0	0	0	0	0	0.02675	0	0.02454	0	0
13.4212	0	0	0	0	0	0.02562	0	0.04283	0	0.03544	0	0
13.3968	0	0	0	0	0	0.04103	0	0.09653	0	0.08312	0	0
13.3725	0.01922	0	0.01852	0.01497	0	0.09397	0	0.12985	0	0.11157	0.02244	0.02608
13.3481	0.05167	0	0.02553	0.02923	0.02301	0.13001	0	0.16202	0	0.13829	0.03163	0.04758
13.3238	0.07897	0.0206	0.06927	0.05915	0.0728	0.15396	0	0.19308	0.02319	0.16279	0.0812	0.09047
13.2994	0.09936	0.05517	0.09646	0.07873	0.10876	0.17616	0.02395	0.22549	0.04033	0.18096	0.11078	0.11823
13.2751	0.11514	0.08126	0.11703	0.09497	0.12881	0.20317	0.07798	0.24412	0.08888	0.19974	0.13388	0.14595
13.2507	0.13438	0.10217	0.1357	0.11257	0.14896	0.21872	0.11721	0.25181	0.11956	0.21372	0.1624	0.1698
13.2264	0.14901	0.1167	0.15794	0.12738	0.176	0.22636	0.14911	0.25736	0.14243	0.22306	0.1903	0.18499
13.202	0.15837	0.13284	0.17746	0.13641	0.19146	0.24127	0.17906	0.26262	0.16703	0.23357	0.20479	0.19738
13.1777	0.16461	0.14757	0.18455	0.14288	0.20011	0.25397	0.21439	0.27303	0.20093	0.24034	0.21071	0.20984
13.1533	0.16803	0.15697	0.1904	0.14915	0.20947	0.26732	0.2395	0.28719	0.22525	0.24253	0.21507	0.22207
13.129	0.17325	0.17216	0.19573	0.15431	0.21974	0.28024	0.24595	0.29922	0.23287	0.24314	0.22372	0.23181
13.1046	0.17657	0.18318	0.20369	0.15924	0.2248	0.28269	0.25138	0.30193	0.23736	0.24587	0.23575	0.23513
13.0803	0.18104	0.19218	0.21243	0.16359	0.22767	0.28374	0.25892	0.29456	0.24506	0.25248	0.24871	0.23383
13.0559	0.19045	0.19573	0.21667	0.16512	0.23625	0.28431	0.26023	0.2918	0.2536	0.26052	0.25614	0.23757
13.0316	0.19182	0.19499	0.21788	0.16754	0.23933	0.28161	0.27226	0.29662	0.26453	0.26713	0.2602	0.24686
13.0072	0.18775	0.19728	0.21873	0.17222	0.23886	0.28044	0.28535	0.29772	0.27102	0.26763	0.2667	0.24991
12.9829	0.18083	0.1952	0.21603	0.17511	0.24396	0.28046	0.29078	0.29893	0.27692	0.25977	0.26968	0.24959
12.9585	0.1815	0.19477	0.21242	0.17711	0.247	0.28218	0.28521	0.30136	0.28088	0.25272	0.26899	0.25236
12.9342	0.19164	0.19954	0.21476	0.17587	0.24774	0.28628	0.28291	0.30228	0.27612	0.25397	0.26695	0.2564
12.9098	0.19988	0.19923	0.21708	0.17188	0.24937	0.28807	0.28759	0.30439	0.27011	0.25819	0.26365	0.25935
12.8855	0.2038	0.20205	0.21961	0.17018	0.25296	0.29162	0.29757	0.30581	0.26876	0.26421	0.26112	0.26153
12.8611	0.2022	0.20659	0.2255	0.17219	0.2531	0.29633	0.30427	0.30812	0.27361	0.26487	0.25978	0.26311
12.8368	0.19901	0.21193	0.22209	0.17818	0.25232	0.3009	0.30771	0.30984	0.27872	0.26312	0.26187	0.2609
12.8124	0.19615	0.21044	0.2156	0.18276	0.25414	0.3045	0.30582	0.30975	0.27829	0.27198	0.26457	0.258
12.7881	0.19736	0.21082	0.22048	0.18475	0.25404	0.30605	0.29972	0.31133	0.27708	0.28461	0.26581	0.26427
12.7637	0.2015	0.21285	0.22849	0.18508	0.25555	0.30831	0.29918	0.31708	0.27722	0.28849	0.27062	0.27032
12.7394	0.20907	0.21176	0.22923	0.18471	0.26056	0.30645	0.30348	0.32104	0.28147	0.28114	0.27584	0.26762
12.715	0.21216	0.21247	0.23156	0.18485	0.26199	0.30296	0.30612	0.32017	0.29157	0.27639	0.2768	0.26843
12.6907	0.21486	0.20981	0.2381	0.18505	0.26185	0.30935	0.30505	0.31846	0.29627	0.2808	0.2758	0.26776
12.6663	0.21538	0.21199	0.2417	0.18454	0.266	0.31717	0.30885	0.31787	0.29789	0.28435	0.27323	0.26742
12.642	0.20751	0.21167	0.24146	0.18491	0.27149	0.31607	0.31058	0.31745	0.29782	0.28104	0.27353	0.2735
12.6176	0.20655	0.21171	0.23886	0.18936	0.27052	0.31527	0.31184	0.31965	0.3004	0.28143	0.27943	0.27078
12.5933	0.21169	0.21618	0.2362	0.19219	0.26703	0.31805	0.32101	0.32023	0.30171	0.28763	0.28421	0.27674
12.5689	0.21349	0.22001	0.23816	0.19565	0.2687	0.31462	0.32724	0.31844	0.30178	0.28605	0.28163	0.28049
12.5446	0.21752	0.21691	0.24193	0.19762	0.27451	0.30859	0.32508	0.3216	0.30494	0.28153	0.2822	0.27751
12.5202	0.21666	0.21642	0.24399	0.19784	0.28008	0.31347	0.31884	0.33352	0.30263	0.2864	0.28896	0.28366
12.4959	0.21242	0.2185	0.24521	0.19616	0.28433	0.32077	0.31611	0.33952	0.29902	0.29519	0.28961	0.28729
12.4715	0.21189	0.22075	0.2495	0.19578	0.2879	0.31834	0.31607	0.33761	0.29839	0.29616	0.28513	0.28502
12.4472	0.21145	0.2255	0.25292	0.19698	0.29026	0.3192	0.31751	0.33278	0.29465	0.29316	0.28693	0.28577
12.4228	0.2134	0.22556	0.25371	0.19865	0.28969	0.31757	0.3227	0.33313	0.29792	0.29718	0.29173	0.28321
12.3985	0.2155	0.21896	0.2513	0.20235	0.28823	0.32331	0.32874	0.33756	0.31046	0.29535	0.29475	0.28611
12.3741	0.21642	0.21009	0.24748	0.20291	0.28792	0.3355	0.32663	0.34237	0.31883	0.29319	0.28918	0.29153
12.3498	0.21874	0.20846	0.25247	0.20214	0.28943	0.34159	0.32532	0.34925	0.31593	0.30119	0.28809	0.29679
12.3254	0.22116	0.21435	0.26033	0.20225	0.29101	0.34595	0.33375	0.34752	0.30858	0.30966	0.29482	0.29501
12.3011	0.22118	0.21976	0.25859	0.20355	0.29317	0.35576	0.34374	0.34366	0.30966	0.30401	0.29639	0.29159
12.2767	0.22345	0.22381	0.25066	0.20263	0.29526	0.35106	0.34531	0.34321	0.31508	0.29533	0.29601	0.28701
12.2524	0.22322	0.22524	0.24986	0.20548	0.2958	0.34281	0.33963	0.34636	0.32288	0.30266	0.29972	0.29007
12.228	0.22251	0.22525	0.25509	0.20853	0.29461	0.33865	0.33872	0.34855	0.31914	0.31097	0.30348	0.29868
12.2037	0.22425	0.22497	0.2585	0.21095	0.29404	0.33979	0.34406	0.34661	0.31726	0.31208	0.29924	0.30644
12.1793	0.22689	0.22449	0.26087	0.21604	0.29478	0.34525	0.3495	0.3467	0.31649	0.3105	0.30557	0.31028
12.155	0.2276	0.2237	0.26388	0.21694	0.29652	0.34282	0.35195	0.34862	0.31681	0.31308	0.31102	0.30615
12.1307	0.22708	0.22656	0.26374	0.21491	0.2984	0.34185	0.35017	0.348	0.31919	0.31442	0.30323	0.29985
12.1063	0.22867	0.2307	0.26571	0.21677	0.30289	0.34491	0.35117	0.34847	0.32485	0.30933	0.28815	0.30487
12.082	0.22929	0.23151	0.26504	0.22081	0.3041	0.34651	0.35225	0.34787	0.32273	0.30695	0.28763	0.30309
12.0576	0.23168	0.2304	0.26248	0.22175	0.30007	0.35015	0.35309	0.34774	0.31825	0.31728	0.29616	0.29596
12.0333	0.2327	0.22662	0.26418	0.22094	0.29781	0.35719	0.35128	0.34767	0.31959	0.32435	0.30802	0.29403
12.0089	0.23265	0.22653	0.27159	0.21929	0.29634	0.3599	0.35	0.35051	0.32952	0.3154	0.3091	0.29185
11.9846	0.22999	0.23011	0.27294	0.21932	0.29785	0.35447	0.34873	0.35888	0.3319	0.31149	0.30614	0.29852
11.9602	0.22823	0.23189	0.27359	0.22395	0.30293	0.35812	0.34661	0.35816	0.3266	0.31832	0.31277	0.3105
11.9359	0.23077	0.23482	0.27127	0.22809	0.3053	0.36593	0.35352	0.35857	0.33223	0.31787	0.31203	0.31065
11.9115	0.23357	0.2384	0.26937	0.22993	0.30721	0.35977	0.36198	0.36141	0.33729	0.32096	0.30559	0.3085
11.8872	0.23697	0.23921	0.27317	0.22889	0.31299	0.35955	0.36016	0.36703	0.33187	0.32246	0.30772	0.3044
11.8628	0.23784	0.23738	0.276	0.22939	0.31683	0.36197	0.35664	0.37449	0.32739	0.31193	0.31068	0.30894
11.8385	0.23383	0.23983	0.28094	0.2347	0.31858	0.3603	0.35533	0.37171	0.33093	0.31013	0.30704	0.31378
11.8141	0.23508	0.2432	0.27767	0.23873	0.32232	0.35852	0.34901	0.36671	0.33827	0.31337	0.3133	0.31524
11.7898	0.24281	0.24413	0.27291	0.23943	0.32098	0.36375	0.34829	0.36978	0.34197	0.31768	0.32643	0.31761
11.7654	0.25307	0.24733	0.27326	0.24011	0.31696	0.36936	0.34959	0.37538	0.34016	0.32999	0.31981	0.31991
11.7411	0.25213	0.24814	0.27879	0.23857	0.3175	0.36798	0.3577	0.37548	0.34478	0.33592	0.31069	0.31551
11.7167	0.23619	0.24403	0.28053	0.24012	0.32206	0.36879	0.35768	0.37065	0.34436	0.33539	0.31578	0.31103
11.6924	0.23345	0.24352	0.27992	0.24461	0.32649	0.37342	0.35638	0.36296	0.33614	0.33294	0.32006	0.30916
11.668	0.24326	0.24267	0.28119	0.24793	0.32606	0.37875	0.35423	0.36466	0.33075	0.3338	0.31329	0.30591
11.6437	0.25034	0.24338	0.28509	0.25018	0.32656	0.37644	0.35768	0.37669	0.33709	0.33163	0.31448	0.31186
11.6193	0.25267	0.24693	0.29582	0.25311	0.33442	0.37436	0.36277	0.39233	0.34456	0.32224	0.31789	0.32105
11.595	0.25033	0.24646	0.29724	0.25411	0.33705	0.37216	0.36891	0.39755	0.34202	0.31368	0.32689	0.31928
11.5706	0.24826	0.2469	0.29667	0.25405	0.33615	0.36832	0.37832	0.38835	0.33981	0.30983	0.33263	0.31851
11.5463	0.24765	0.24612	0.29881	0.25257	0.33425	0.36971	0.38866	0.38772	0.34457	0.31469	0.33134	0.32146
11.5219	0.24709	0.24636	0.30092	0.25128	0.33436	0.38131	0.39677	0.3953	0.34923	0.32791	0.33385	0.32111
11.4976	0.24687	0.24971	0.29649	0.25249	0.33848	0.3882	0.39668	0.39881	0.35113	0.33792	0.33898	0.32289
11.4732	0.24571	0.24948	0.29797	0.25667	0.34223	0.38705	0.38967	0.39749	0.3525	0.34502	0.33753	0.32922
11.4489	0.24892	0.24327	0.30158	0.25696	0.34296	0.38281	0.38382	0.40201	0.35192	0.34551	0.32805	0.32999
11.4245	0.24911	0.24332	0.30326	0.25614	0.33937	0.38411	0.38301	0.40288	0.35294	0.34162	0.32687	0.32991
11.4002	0.24345	0.24991	0.30371	0.26051	0.33794	0.38956	0.38172	0.39499	0.36104	0.33737	0.33225	0.33146
11.3758	0.24665	0.25611	0.30256	0.26454	0.34719	0.39054	0.38329	0.388	0.36907	0.33057	0.34035	0.32922
11.3515	0.25125	0.25853	0.30025	0.26741	0.35239	0.38946	0.37838	0.39351	0.36615	0.33428	0.33762	0.32097
11.3271	0.24677	0.25103	0.29877	0.27065	0.35551	0.39502	0.37816	0.40546	0.36153	0.33605	0.32925	0.31745
11.3028	0.24321	0.24084	0.30364	0.2714	0.36307	0.39955	0.39555	0.40668	0.36865	0.33851	0.33412	0.32215
11.2784	0.2556	0.24177	0.30524	0.27042	0.36707	0.40098	0.40052	0.40202	0.37658	0.34284	0.34846	0.32466
11.2541	0.26238	0.25415	0.30518	0.27074	0.36263	0.40137	0.3971	0.40031	0.37267	0.3509	0.35138	0.32372
11.2297	0.25289	0.25942	0.30613	0.2748	0.36367	0.39944	0.3937	0.39849	0.37171	0.35857	0.34676	0.32234
11.2054	0.25664	0.25674	0.30444	0.27965	0.36361	0.39754	0.38988	0.40507	0.3752	0.35249	0.34498	0.32501
11.181	0.26375	0.26029	0.30484	0.28296	0.35841	0.39946	0.3941	0.41655	0.37494	0.34029	0.34635	0.3345
11.1567	0.2615	0.26111	0.3099	0.28336	0.35348	0.4089	0.39866	0.41761	0.37731	0.34292	0.34844	0.34296
11.1323	0.26387	0.26351	0.31268	0.2835	0.35755	0.42045	0.40266	0.41467	0.38233	0.35404	0.35166	0.34852
11.108	0.26934	0.26839	0.30928	0.28307	0.3623	0.42024	0.40417	0.42022	0.38053	0.36106	0.35617	0.3486
11.0836	0.26938	0.27059	0.31065	0.2838	0.3653	0.41782	0.40429	0.42083	0.37645	0.3617	0.35718	0.34088
11.0593	0.26959	0.27561	0.31872	0.28386	0.36791	0.42118	0.40488	0.41724	0.37159	0.36136	0.34934	0.32351
11.0349	0.26978	0.28017	0.32887	0.28805	0.36611	0.42645	0.40713	0.41399	0.36536	0.35841	0.34463	0.31605
11.0106	0.27009	0.28259	0.33368	0.29045	0.36657	0.42206	0.40967	0.412	0.36058	0.35778	0.34787	0.32098
10.9862	0.27411	0.28674	0.33011	0.29162	0.37665	0.41387	0.41509	0.41569	0.36938	0.36397	0.34924	0.32978
10.9619	0.27838	0.28611	0.3234	0.29529	0.38334	0.41315	0.4131	0.42065	0.38993	0.36955	0.34723	0.3362
10.9375	0.2835	0.28129	0.32065	0.29605	0.38643	0.42032	0.40515	0.42633	0.39693	0.37402	0.34723	0.33628
10.9132	0.28865	0.28101	0.32503	0.29461	0.39046	0.43455	0.40418	0.43174	0.39172	0.37062	0.34922	0.33944
10.8888	0.28904	0.27965	0.3305	0.29634	0.38613	0.4378	0.41775	0.43217	0.3895	0.36465	0.35426	0.3403
10.8645	0.28352	0.28049	0.33115	0.29952	0.38263	0.43264	0.42583	0.4306	0.39482	0.36593	0.35948	0.34545
10.8401	0.28225	0.28357	0.3316	0.30328	0.38388	0.43058	0.42426	0.42966	0.39979	0.36776	0.35563	0.35403
10.8158	0.28389	0.28518	0.33773	0.30535	0.38627	0.43365	0.43298	0.43524	0.40773	0.36699	0.35607	0.35498
10.7914	0.28677	0.28647	0.34221	0.30593	0.38825	0.4407	0.43798	0.43957	0.40926	0.36981	0.36569	0.34853
10.7671	0.28885	0.2892	0.33707	0.30663	0.39316	0.44186	0.43223	0.43603	0.40215	0.37644	0.36559	0.34334
10.7427	0.28292	0.28997	0.33534	0.30765	0.40423	0.43345	0.42425	0.43394	0.40176	0.38437	0.35997	0.34781
10.7184	0.27871	0.29426	0.3366	0.30921	0.40908	0.43661	0.42073	0.4438	0.40271	0.38502	0.3629	0.35795
10.694	0.27786	0.29473	0.33721	0.31271	0.40174	0.44195	0.42422	0.44903	0.39192	0.3809	0.36339	0.36029
10.6697	0.27875	0.29138	0.34012	0.31452	0.3983	0.44438	0.4316	0.44769	0.38645	0.37743	0.35786	0.3546
10.6453	0.28282	0.29057	0.34095	0.31213	0.39902	0.43876	0.44178	0.44689	0.39366	0.37962	0.3583	0.3481
10.621	0.28214	0.29104	0.34597	0.30983	0.40635	0.43255	0.44613	0.4471	0.39804	0.39011	0.35994	0.34233
10.5966	0.28109	0.29192	0.35029	0.30966	0.41339	0.42958	0.43986	0.44784	0.39557	0.39127	0.36516	0.3429
10.5723	0.28232	0.29728	0.35018	0.31462	0.41148	0.43976	0.44587	0.45421	0.4026	0.38877	0.37056	0.34381
10.5479	0.28335	0.30292	0.34958	0.3195	0.40526	0.4579	0.45859	0.44741	0.40984	0.38662	0.37317	0.33822
10.5236	0.28286	0.29971	0.35467	0.32253	0.40382	0.46045	0.45887	0.43979	0.41669	0.38886	0.37521	0.34364
10.4992	0.28367	0.29685	0.36212	0.32055	0.40872	0.45919	0.44958	0.44211	0.42291	0.39458	0.37291	0.34643
10.4749	0.28739	0.29544	0.35823	0.32234	0.40909	0.45335	0.44985	0.44375	0.41534	0.40203	0.36476	0.34618
10.4506	0.28992	0.29251	0.35458	0.32567	0.40599	0.45565	0.45864	0.44452	0.40857	0.39684	0.36564	0.34773
10.4262	0.29206	0.29462	0.36384	0.32595	0.404	0.46321	0.45988	0.45252	0.4037	0.38554	0.36404	0.34468
10.4019	0.29753	0.29501	0.36933	0.32849	0.40811	0.46571	0.45886	0.45169	0.40236	0.38297	0.36222	0.34011
10.3775	0.30059	0.28889	0.36268	0.33096	0.41072	0.4661	0.46547	0.44685	0.41014	0.38803	0.37102	0.35235
10.3532	0.29586	0.28768	0.36516	0.32763	0.41406	0.46358	0.47599	0.44526	0.42777	0.38772	0.37563	0.35593
10.3288	0.29039	0.29718	0.36839	0.32457	0.42351	0.46212	0.47587	0.45241	0.42817	0.3882	0.37702	0.35761
10.3045	0.29024	0.30416	0.37333	0.32693	0.42367	0.46746	0.46538	0.46472	0.42937	0.39371	0.38286	0.3618
10.2801	0.29329	0.31082	0.37559	0.33223	0.42133	0.46275	0.45516	0.47739	0.43656	0.39083	0.37664	0.36309
10.2558	0.29788	0.31805	0.37257	0.33543	0.42361	0.46537	0.45588	0.48489	0.42893	0.39455	0.38613	0.35343
10.2314	0.30312	0.319	0.38047	0.33447	0.42813	0.47661	0.46003	0.47937	0.43146	0.40066	0.39096	0.34947
10.2071	0.30765	0.31501	0.38003	0.33095	0.42476	0.4806	0.46224	0.47055	0.44012	0.40491	0.38109	0.36021
10.1827	0.30833	0.31132	0.38228	0.33453	0.41994	0.48326	0.46626	0.46876	0.43372	0.40003	0.39434	0.36721
10.1584	0.31138	0.31597	0.3786	0.34278	0.4203	0.48495	0.47111	0.46588	0.4343	0.39729	0.40442	0.36706
10.134	0.30922	0.32123	0.37615	0.34908	0.42133	0.48249	0.47721	0.47249	0.43568	0.39504	0.39069	0.36251
10.1097	0.30745	0.32011	0.37705	0.35546	0.42893	0.47348	0.47532	0.48079	0.44192	0.40888	0.38516	0.36671
10.0853	0.30848	0.31867	0.36957	0.35272	0.44346	0.46435	0.47562	0.47387	0.44022	0.41099	0.39414	0.36804
10.061	0.30485	0.31388	0.36428	0.34537	0.44031	0.46469	0.47552	0.47489	0.43559	0.39315	0.39146	0.36699
10.0366	0.30478	0.3085	0.37243	0.34431	0.42789	0.47285	0.46975	0.47128	0.44566	0.39127	0.38999	0.36427
10.0123	0.3116	0.31407	0.37859	0.34766	0.43112	0.47769	0.46457	0.46816	0.44094	0.39604	0.39243	0.35562
9.98791	0.31708	0.32079	0.37424	0.35355	0.44127	0.48734	0.47015	0.47205	0.44076	0.39751	0.39906	0.35422
9.96357	0.31423	0.32014	0.37468	0.35485	0.4512	0.49212	0.47758	0.4756	0.45047	0.40629	0.39798	0.36405
9.93922	0.3147	0.3228	0.38613	0.34912	0.44914	0.49582	0.483	0.48982	0.45822	0.42302	0.38693	0.37089
9.91487	0.3138	0.33361	0.39677	0.34834	0.44579	0.49979	0.4747	0.50505	0.44908	0.42641	0.38679	0.36795
9.89052	0.30989	0.3314	0.39615	0.35235	0.45258	0.5053	0.48202	0.50427	0.43445	0.41927	0.39324	0.36527
9.86617	0.30666	0.31888	0.39018	0.35289	0.45449	0.51199	0.50094	0.49242	0.43254	0.4202	0.39888	0.36893
9.84182	0.31027	0.31226	0.3937	0.35461	0.45022	0.51251	0.49918	0.48435	0.44072	0.4256	0.39902	0.37383
9.81747	0.3176	0.31623	0.39772	0.36	0.44816	0.50442	0.49001	0.48731	0.45586	0.42392	0.40117	0.37297
9.79312	0.32342	0.32611	0.39553	0.36363	0.45235	0.49709	0.49685	0.49305	0.46158	0.41832	0.40091	0.37651
9.76877	0.32443	0.33127	0.39375	0.36526	0.45736	0.49564	0.49625	0.49111	0.45982	0.41417	0.39596	0.3862
9.74442	0.3298	0.33405	0.39512	0.3667	0.46102	0.49773	0.4919	0.49602	0.45748	0.41795	0.39614	0.38056
9.72007	0.33236	0.33627	0.39745	0.36702	0.46203	0.50305	0.49304	0.49964	0.45685	0.42607	0.40101	0.37171
9.69572	0.33441	0.33376	0.39871	0.36556	0.47002	0.50323	0.48918	0.49486	0.45945	0.42986	0.40169	0.37492
9.67137	0.34555	0.33202	0.39682	0.36658	0.47392	0.50701	0.48941	0.4891	0.46548	0.4255	0.4011	0.38129
9.64702	0.35059	0.33021	0.3981	0.36686	0.47118	0.5108	0.49708	0.49272	0.46874	0.42244	0.40068	0.38005
9.62268	0.34435	0.32624	0.40149	0.36602	0.47024	0.51281	0.5038	0.50845	0.46759	0.41922	0.40042	0.37772
9.59833	0.34214	0.32995	0.40626	0.36606	0.47178	0.51674	0.5056	0.52436	0.4589	0.42226	0.40016	0.37834
9.57398	0.33842	0.3341	0.40939	0.37157	0.47673	0.51992	0.50873	0.52766	0.45739	0.43388	0.40395	0.37725
9.54963	0.33398	0.33745	0.41047	0.37664	0.4762	0.52068	0.50728	0.52664	0.4603	0.44155	0.40464	0.37975
9.52528	0.33533	0.33244	0.40524	0.37797	0.47561	0.52307	0.51401	0.52524	0.4669	0.43821	0.40632	0.38457
9.50093	0.33739	0.32479	0.40422	0.3759	0.4759	0.52177	0.52084	0.51641	0.4724	0.43713	0.41071	0.38628
9.47658	0.3353	0.32744	0.41359	0.37274	0.47808	0.52558	0.51545	0.50805	0.47262	0.43564	0.41265	0.39067
9.45223	0.33302	0.34262	0.41995	0.37171	0.48134	0.52878	0.50921	0.51844	0.47206	0.43069	0.41661	0.39202
9.42788	0.3354	0.35384	0.42595	0.37635	0.48634	0.5267	0.5188	0.53632	0.47603	0.42419	0.42083	0.3856
9.40353	0.34888	0.36417	0.42587	0.37721	0.48865	0.52001	0.52272	0.54114	0.48478	0.41694	0.41283	0.38171
9.37918	0.34822	0.36252	0.42122	0.37659	0.48827	0.51942	0.52562	0.5392	0.4883	0.41356	0.41419	0.3893
9.35483	0.34135	0.35016	0.41614	0.37575	0.48901	0.52223	0.52934	0.54432	0.48216	0.4216	0.42523	0.392
9.33048	0.33866	0.33984	0.41585	0.376	0.49465	0.52476	0.53373	0.53861	0.47271	0.43928	0.42609	0.39334
9.30613	0.32883	0.35041	0.41591	0.37806	0.49979	0.53392	0.53574	0.52071	0.46726	0.44741	0.41985	0.39549
9.28179	0.32874	0.35996	0.41152	0.37973	0.49956	0.53698	0.53866	0.51641	0.47856	0.45071	0.41701	0.39314
9.25744	0.33164	0.36001	0.41448	0.38248	0.5001	0.53705	0.52948	0.52801	0.494	0.45477	0.41799	0.39781
9.23309	0.33968	0.35894	0.42363	0.37867	0.4985	0.53856	0.52132	0.53847	0.48726	0.44893	0.41876	0.40003
9.20874	0.34291	0.35382	0.43193	0.3801	0.49233	0.53949	0.5254	0.53531	0.48047	0.43439	0.42645	0.40219
9.18439	0.34786	0.35182	0.42906	0.3837	0.48692	0.53915	0.53214	0.53353	0.48635	0.42919	0.42899	0.40784
9.16004	0.35519	0.35612	0.42625	0.38168	0.49208	0.54401	0.53724	0.5421	0.48582	0.43525	0.42006	0.40548
9.13569	0.3548	0.3656	0.43009	0.38268	0.49951	0.53971	0.53489	0.54816	0.48653	0.43776	0.41481	0.39924
9.11134	0.35069	0.37418	0.43419	0.38674	0.50619	0.53877	0.5316	0.55092	0.49395	0.44152	0.4251	0.40253
9.08699	0.34938	0.37413	0.43217	0.38964	0.51062	0.54976	0.53677	0.55064	0.49421	0.44847	0.43611	0.40018
9.06264	0.35286	0.37033	0.42987	0.3925	0.51031	0.55041	0.5389	0.55346	0.49412	0.45848	0.43333	0.39025
9.03829	0.36106	0.37179	0.4326	0.39264	0.51282	0.55166	0.54175	0.56004	0.49213	0.4639	0.4321	0.38765
9.01394	0.36597	0.38057	0.43052	0.38999	0.51967	0.5562	0.55305	0.57054	0.492	0.46402	0.43036	0.3987
8.98959	0.36581	0.38535	0.43383	0.39528	0.52561	0.55869	0.56674	0.56512	0.49584	0.45971	0.42562	0.40895
8.96525	0.35869	0.38016	0.4373	0.39854	0.52222	0.55529	0.57273	0.55817	0.50273	0.4519	0.41955	0.41739
8.9409	0.35642	0.36737	0.43921	0.39786	0.51365	0.55569	0.57415	0.55366	0.51392	0.45536	0.42126	0.41151
8.91655	0.36189	0.36719	0.43908	0.39387	0.51383	0.56277	0.56548	0.55299	0.51457	0.46505	0.43145	0.4015
8.8922	0.37087	0.37992	0.4376	0.38987	0.52375	0.57302	0.55578	0.55299	0.50774	0.46809	0.43417	0.40792
8.86785	0.37668	0.3857	0.43577	0.39095	0.52956	0.58024	0.55234	0.5574	0.50368	0.4607	0.42376	0.41494
8.8435	0.381	0.38	0.43932	0.39906	0.53117	0.58243	0.55331	0.55386	0.50942	0.44712	0.42952	0.40697
8.81915	0.3823	0.3783	0.44218	0.40241	0.53262	0.57556	0.55577	0.56948	0.52052	0.44728	0.43701	0.40866
8.7948	0.37613	0.378	0.44368	0.40277	0.53358	0.57301	0.56568	0.57836	0.51602	0.45318	0.43251	0.4209
8.77045	0.37622	0.38157	0.44289	0.40489	0.53331	0.5732	0.569	0.57714	0.51172	0.44829	0.42424	0.42703
8.7461	0.38233	0.38501	0.43396	0.40729	0.53598	0.57712	0.57135	0.56701	0.51534	0.44998	0.43256	0.42639
8.72175	0.38662	0.38451	0.43582	0.40668	0.53819	0.57442	0.5812	0.56721	0.51375	0.46397	0.44332	0.42796
8.6974	0.38857	0.38991	0.44407	0.40706	0.53871	0.58596	0.5864	0.57588	0.51416	0.46343	0.43585	0.42213
8.67305	0.38757	0.39647	0.45295	0.40819	0.54049	0.5916	0.58398	0.5896	0.52509	0.44933	0.42482	0.41858
8.6487	0.38487	0.39654	0.45903	0.41551	0.54698	0.5887	0.58239	0.60294	0.52957	0.44473	0.42429	0.42045
8.62436	0.38733	0.39909	0.46083	0.42095	0.55552	0.58444	0.58011	0.59322	0.52547	0.4551	0.42909	0.42581
8.60001	0.38824	0.39628	0.45958	0.41577	0.55436	0.57964	0.58776	0.59949	0.5279	0.4717	0.43426	0.41926
8.57566	0.38201	0.3935	0.45923	0.40831	0.55166	0.5939	0.59403	0.60766	0.53187	0.47947	0.44582	0.41624
8.55131	0.38339	0.39832	0.45905	0.40657	0.54761	0.61489	0.59805	0.60299	0.52768	0.48012	0.44049	0.421
8.52696	0.38987	0.39966	0.46376	0.41259	0.55045	0.61926	0.60905	0.59895	0.52561	0.48039	0.44445	0.42246
8.50261	0.39397	0.40083	0.47221	0.41539	0.55841	0.60063	0.60652	0.59468	0.51885	0.47679	0.4555	0.42787
8.47826	0.39801	0.40234	0.4791	0.41388	0.56312	0.59938	0.60361	0.59928	0.52179	0.48045	0.45953	0.42815
8.45391	0.39964	0.39474	0.47317	0.41902	0.56647	0.60562	0.59767	0.61132	0.5244	0.48267	0.45826	0.42945
8.42956	0.3951	0.38548	0.46567	0.42376	0.5678	0.60087	0.59609	0.60535	0.53345	0.47698	0.44534	0.44303
8.40521	0.38897	0.38946	0.46597	0.42112	0.57337	0.61335	0.59102	0.60541	0.54737	0.4741	0.447	0.44795
8.38086	0.38605	0.39544	0.4706	0.42045	0.57718	0.62284	0.57979	0.59937	0.54661	0.47398	0.46028	0.44018
8.35651	0.38774	0.39406	0.48015	0.42023	0.56919	0.62368	0.57974	0.59953	0.54118	0.47869	0.46359	0.42908
8.33216	0.39629	0.39772	0.49287	0.42	0.56596	0.62275	0.58353	0.60977	0.55383	0.48343	0.46685	0.42431
8.30781	0.3963	0.40285	0.49234	0.42247	0.57175	0.61862	0.59969	0.61508	0.55787	0.48279	0.46921	0.43155
8.28347	0.3921	0.41413	0.48903	0.42384	0.57627	0.62396	0.61533	0.60758	0.55082	0.48023	0.46684	0.4399
8.25912	0.38944	0.42017	0.48841	0.42293	0.57741	0.62553	0.61849	0.61214	0.54874	0.47616	0.46069	0.44043
8.23477	0.38644	0.42188	0.4914	0.43022	0.58179	0.62555	0.61404	0.61712	0.55781	0.47581	0.45933	0.44319
8.21042	0.39045	0.42415	0.50194	0.43563	0.58344	0.63436	0.61195	0.62177	0.55307	0.49596	0.45815	0.43994
8.18607	0.39977	0.42505	0.50959	0.43599	0.58864	0.64009	0.61979	0.6219	0.54675	0.50607	0.46474	0.44621
8.16172	0.41003	0.41988	0.50653	0.43457	0.59467	0.63968	0.61797	0.61128	0.54773	0.49335	0.4718	0.45953
8.13737	0.41506	0.42205	0.49799	0.43966	0.59134	0.64503	0.61061	0.61831	0.55244	0.48274	0.47304	0.4647
8.11302	0.40784	0.42317	0.48796	0.44219	0.58664	0.64364	0.61536	0.63538	0.54979	0.48831	0.46594	0.45577
8.08867	0.40094	0.42755	0.47624	0.43958	0.58502	0.63581	0.6263	0.64067	0.56114	0.49073	0.47012	0.45502
8.06432	0.40774	0.42932	0.47688	0.43936	0.5929	0.63943	0.63659	0.64712	0.56664	0.49247	0.47491	0.45742
8.03997	0.41618	0.43113	0.48856	0.44725	0.60013	0.65119	0.63119	0.65129	0.55474	0.49623	0.47538	0.45696
8.01562	0.41988	0.42784	0.49986	0.45568	0.59612	0.65778	0.6335	0.64574	0.55523	0.50046	0.47866	0.4589
7.99127	0.41891	0.42133	0.5057	0.45491	0.5958	0.65426	0.64285	0.63196	0.56457	0.50064	0.49018	0.45943
7.96693	0.41855	0.42425	0.50789	0.44678	0.59635	0.65415	0.64307	0.62785	0.56415	0.49769	0.4959	0.45925
7.94258	0.42274	0.44051	0.51063	0.44678	0.60049	0.66484	0.64486	0.63444	0.56415	0.5066	0.50147	0.46395
7.91823	0.42351	0.44347	0.51259	0.44889	0.59626	0.67147	0.6593	0.64437	0.56612	0.5173	0.49312	0.46475
7.89388	0.42826	0.4407	0.52808	0.45624	0.59543	0.67268	0.65433	0.65029	0.57774	0.52535	0.47893	0.47117
7.86953	0.43112	0.43286	0.53956	0.46686	0.60444	0.67658	0.65598	0.656	0.5795	0.52388	0.47823	0.48018
7.84518	0.43314	0.43369	0.53461	0.46874	0.60575	0.67498	0.66169	0.66644	0.58242	0.51686	0.48672	0.48512
7.82083	0.43738	0.43996	0.5261	0.4648	0.60731	0.67376	0.66283	0.66793	0.5834	0.51265	0.48868	0.48362
7.79648	0.43371	0.44482	0.52189	0.46199	0.6158	0.68066	0.66197	0.66464	0.57842	0.51382	0.4814	0.48188
7.77213	0.43341	0.44435	0.52107	0.46292	0.61925	0.68575	0.66434	0.66617	0.57277	0.5089	0.4797	0.48256
7.74778	0.42864	0.45093	0.5202	0.46456	0.62192	0.67621	0.65909	0.68188	0.56127	0.50863	0.48761	0.47695
7.72343	0.43349	0.46393	0.52192	0.46776	0.62602	0.67464	0.65589	0.68006	0.56332	0.51452	0.49614	0.47257
7.69908	0.44407	0.47846	0.53142	0.46754	0.62039	0.67509	0.65945	0.66936	0.57495	0.52683	0.50056	0.47565
7.67473	0.45691	0.47367	0.54774	0.47125	0.6292	0.67185	0.66601	0.66459	0.57979	0.52519	0.50218	0.48211
7.65038	0.45322	0.46265	0.54945	0.47624	0.63705	0.67007	0.66327	0.66501	0.57848	0.52359	0.49831	0.48377
7.62604	0.45045	0.45708	0.54279	0.48062	0.64757	0.68081	0.66892	0.67148	0.58817	0.5337	0.49366	0.48676
7.60169	0.44598	0.45531	0.54022	0.48124	0.64399	0.69063	0.665	0.66585	0.59782	0.53999	0.49279	0.48861
7.57734	0.4493	0.45631	0.54607	0.48201	0.63096	0.69167	0.67012	0.65602	0.60334	0.53753	0.49806	0.49366
7.55299	0.45775	0.4596	0.5567	0.48745	0.6343	0.68122	0.68244	0.66366	0.6071	0.54106	0.49921	0.49894
7.52864	0.45698	0.46456	0.56256	0.48864	0.65004	0.67892	0.69372	0.67667	0.61099	0.55195	0.50804	0.49711
7.50429	0.44875	0.46868	0.56596	0.48497	0.65067	0.6956	0.69858	0.68979	0.61578	0.55047	0.52564	0.49131
7.47994	0.45763	0.47738	0.56863	0.48639	0.65514	0.71247	0.69475	0.6972	0.6192	0.54722	0.53316	0.49712
7.45559	0.46698	0.48529	0.56658	0.49373	0.66433	0.72056	0.68756	0.69809	0.61261	0.55121	0.52687	0.50938
7.43124	0.46465	0.48006	0.56187	0.49526	0.65996	0.71894	0.68291	0.68813	0.60415	0.55244	0.51842	0.50784
7.40689	0.4623	0.47547	0.55825	0.49478	0.65576	0.71264	0.69364	0.67466	0.60204	0.54707	0.5188	0.50811
7.38254	0.46122	0.47825	0.55665	0.49772	0.6587	0.70613	0.71145	0.67614	0.59548	0.54565	0.51263	0.50562
7.35819	0.46215	0.47746	0.56544	0.50371	0.66471	0.71083	0.71925	0.70235	0.59687	0.54744	0.50408	0.50647
7.33384	0.46405	0.47132	0.57997	0.51064	0.6668	0.7269	0.72027	0.7225	0.60569	0.545	0.51539	0.51124
7.30949	0.47713	0.47129	0.58273	0.51022	0.66111	0.72581	0.72714	0.72759	0.61216	0.55113	0.52592	0.50615
7.28515	0.47586	0.47201	0.58547	0.51154	0.66897	0.72456	0.73825	0.7211	0.61737	0.55339	0.52913	0.50751
7.2608	0.47382	0.47054	0.582	0.51254	0.67371	0.72686	0.73842	0.70526	0.62303	0.5553	0.51574	0.50818
7.23645	0.4707	0.47491	0.58177	0.51402	0.68235	0.73137	0.73767	0.7043	0.62377	0.56452	0.50365	0.51406
7.2121	0.46585	0.47737	0.58993	0.51932	0.68727	0.73649	0.72971	0.71847	0.62325	0.57039	0.50467	0.50786
7.18775	0.47091	0.4804	0.58616	0.52191	0.6862	0.73033	0.7285	0.72823	0.63411	0.56605	0.51479	0.4934
7.1634	0.477	0.49331	0.57506	0.52556	0.69048	0.72668	0.73562	0.72941	0.62792	0.56084	0.53444	0.48428
7.13905	0.47531	0.50102	0.57197	0.52738	0.68897	0.73189	0.7358	0.71344	0.61623	0.55393	0.54293	0.4939
7.1147	0.48107	0.49723	0.5794	0.52971	0.68829	0.73571	0.73829	0.70798	0.62452	0.54642	0.54022	0.50123
7.09035	0.49558	0.49133	0.58975	0.52684	0.69252	0.73619	0.74151	0.7151	0.63462	0.54497	0.53838	0.51488
7.066	0.49898	0.49333	0.59519	0.52351	0.69635	0.74385	0.74017	0.72061	0.63477	0.55142	0.53523	0.51996
7.04165	0.49231	0.49965	0.59755	0.5247	0.69762	0.75605	0.74377	0.73239	0.63001	0.55462	0.53266	0.50423
7.0173	0.48799	0.49783	0.5995	0.52638	0.6952	0.76131	0.74276	0.7443	0.63118	0.57361	0.53915	0.50822
6.99295	0.48828	0.49595	0.59635	0.53376	0.69335	0.75084	0.73632	0.74361	0.63503	0.58817	0.53961	0.52745
6.9686	0.49473	0.49628	0.59476	0.54131	0.69907	0.74777	0.73795	0.73394	0.63775	0.5829	0.53684	0.52461
6.94426	0.49098	0.48986	0.59763	0.54274	0.70707	0.7542	0.74065	0.71564	0.63154	0.56722	0.54281	0.52594
6.91991	0.48603	0.48857	0.60051	0.54511	0.70547	0.76026	0.74094	0.70476	0.63299	0.56696	0.54624	0.53393
6.89556	0.48964	0.49763	0.60758	0.54789	0.70719	0.76596	0.74433	0.70806	0.6506	0.57943	0.54794	0.54074
6.87121	0.49597	0.50713	0.61508	0.54902	0.70941	0.77776	0.73618	0.72283	0.65306	0.5778	0.54546	0.5346
6.84686	0.50025	0.50664	0.60749	0.55339	0.70871	0.78488	0.73051	0.73349	0.65009	0.57394	0.54702	0.53967
6.82251	0.50087	0.50506	0.59249	0.55723	0.71273	0.77763	0.73225	0.72493	0.63769	0.56592	0.54691	0.54857
6.79816	0.4983	0.5044	0.5921	0.5586	0.71719	0.76507	0.73897	0.72512	0.63284	0.58154	0.55093	0.53812
6.77381	0.49454	0.50968	0.60625	0.55845	0.71602	0.7633	0.74448	0.72717	0.6384	0.59716	0.56542	0.52441
6.74946	0.48567	0.51802	0.61604	0.55317	0.71683	0.76031	0.74841	0.73428	0.64518	0.59646	0.568	0.52236
6.72511	0.48355	0.51601	0.62318	0.54947	0.7186	0.75775	0.75152	0.74084	0.64987	0.58269	0.5573	0.52313
6.70076	0.49541	0.5188	0.63894	0.55178	0.72601	0.76739	0.75843	0.72739	0.64271	0.58287	0.54687	0.52349
6.67641	0.50496	0.52295	0.64323	0.56159	0.73552	0.77646	0.762	0.72597	0.64781	0.58081	0.54224	0.5199
6.65206	0.51074	0.5223	0.63701	0.57138	0.73632	0.77681	0.75881	0.74557	0.65226	0.57974	0.54144	0.52004
6.62772	0.50999	0.51303	0.62562	0.57101	0.73877	0.78815	0.76032	0.75125	0.64629	0.57673	0.55212	0.52807
6.60337	0.50884	0.50945	0.62067	0.5708	0.74385	0.78668	0.76057	0.75582	0.64487	0.57791	0.54891	0.53375
6.57902	0.507	0.50824	0.61945	0.57069	0.74854	0.79299	0.75666	0.76261	0.64366	0.57998	0.5529	0.54253
6.55467	0.50626	0.51948	0.6213	0.57949	0.73691	0.79937	0.7584	0.76603	0.63781	0.5881	0.52951	0.55112
6.53032	0.50487	0.5292	0.61797	0.58703	0.73834	0.79403	0.77237	0.76969	0.64178	0.58935	0.52027	0.55026
6.50597	0.50015	0.53533	0.6211	0.58493	0.76121	0.79751	0.76877	0.75879	0.64695	0.57427	0.53732	0.55269
6.48162	0.5044	0.53522	0.63938	0.58287	0.76372	0.80754	0.76161	0.74705	0.657	0.59036	0.56114	0.55704
6.45727	0.50683	0.53329	0.63827	0.58521	0.75598	0.79971	0.77141	0.74529	0.66015	0.606	0.56107	0.56021
6.43292	0.50776	0.53703	0.63226	0.58924	0.75634	0.78212	0.7647	0.7531	0.65862	0.60667	0.55938	0.56499
6.40857	0.51644	0.53924	0.63913	0.597	0.7673	0.78407	0.75731	0.7587	0.66182	0.6052	0.57683	0.5688
6.38422	0.52059	0.53717	0.64159	0.60183	0.77517	0.79741	0.76648	0.76076	0.66996	0.60026	0.58762	0.56514
6.35987	0.516	0.53803	0.64799	0.60056	0.76301	0.80777	0.77769	0.76666	0.68288	0.60333	0.57573	0.55509
6.33552	0.52692	0.53162	0.66301	0.6019	0.75468	0.81472	0.79788	0.7626	0.68523	0.59479	0.57754	0.5543
6.31117	0.53538	0.52963	0.65716	0.60564	0.76281	0.81778	0.80817	0.75774	0.67265	0.59405	0.57161	0.55961
6.28683	0.54133	0.53929	0.64316	0.61138	0.7695	0.82436	0.79778	0.7635	0.66639	0.60061	0.55812	0.55534
6.26248	0.5419	0.54385	0.64032	0.6139	0.76784	0.82687	0.78646	0.76971	0.66543	0.60254	0.55097	0.54879
6.23813	0.5411	0.53274	0.64814	0.60727	0.77355	0.83226	0.78533	0.77434	0.66402	0.60076	0.55684	0.55417
6.21378	0.53777	0.52544	0.66353	0.60666	0.77025	0.8372	0.78971	0.77817	0.66613	0.60401	0.56694	0.55608
6.18943	0.53381	0.53418	0.67035	0.6123	0.76952	0.83186	0.79232	0.77626	0.66977	0.60659	0.57581	0.55424
6.16508	0.52652	0.53828	0.66304	0.60891	0.76593	0.82707	0.7981	0.76302	0.67779	0.60879	0.58336	0.55442
6.14073	0.5236	0.53636	0.6636	0.61038	0.76926	0.82277	0.80332	0.7578	0.68046	0.61591	0.59095	0.56054
6.11638	0.52022	0.54075	0.66253	0.62003	0.77882	0.8282	0.80079	0.75658	0.67504	0.61741	0.58837	0.57044
6.09203	0.52027	0.54457	0.66496	0.62506	0.7775	0.83396	0.7991	0.76351	0.67614	0.60734	0.57499	0.57281
6.06768	0.53525	0.54033	0.66283	0.62942	0.76672	0.83521	0.79743	0.76533	0.67846	0.6026	0.57507	0.56755
6.04333	0.54495	0.54642	0.65766	0.63581	0.76917	0.83308	0.78682	0.76485	0.67409	0.60436	0.57831	0.55737
6.01898	0.55208	0.54456	0.66633	0.6435	0.79022	0.83538	0.79554	0.77338	0.67029	0.59892	0.58153	0.55971
5.99463	0.54607	0.54762	0.67246	0.63899	0.80449	0.84658	0.79658	0.77887	0.6675	0.59279	0.58262	0.56756
5.97028	0.55054	0.54864	0.66975	0.63064	0.81167	0.84414	0.79866	0.78781	0.67844	0.59584	0.58206	0.57488
5.94594	0.56367	0.55146	0.66833	0.6295	0.80246	0.84084	0.80354	0.77897	0.68271	0.59273	0.58046	0.57763
5.92159	0.55418	0.54936	0.66365	0.62958	0.78546	0.82896	0.80724	0.77245	0.67451	0.58913	0.58394	0.56746
5.89724	0.5354	0.55356	0.66139	0.63268	0.7874	0.81247	0.80423	0.77491	0.67203	0.59273	0.59295	0.56075
5.87289	0.54134	0.56074	0.66373	0.63314	0.79444	0.80749	0.79735	0.77155	0.6732	0.59873	0.59647	0.56574
5.84854	0.54296	0.56546	0.66442	0.63576	0.79466	0.81461	0.80365	0.78312	0.67451	0.60754	0.5872	0.56378
5.82419	0.53908	0.57388	0.66398	0.63801	0.79029	0.82766	0.80823	0.79435	0.66883	0.61459	0.57449	0.55178
5.79984	0.54088	0.57667	0.6648	0.64266	0.79162	0.83268	0.81091	0.79039	0.66677	0.61895	0.57742	0.54906
5.77549	0.54623	0.56337	0.67453	0.65275	0.7976	0.84361	0.80688	0.78534	0.67238	0.61808	0.58242	0.55544
5.75114	0.5513	0.55873	0.67907	0.65978	0.79547	0.85908	0.80519	0.77841	0.66897	0.62077	0.57872	0.55868
5.72679	0.55515	0.56259	0.68145	0.66215	0.79449	0.85715	0.80075	0.77327	0.66616	0.62243	0.58447	0.56007
5.70244	0.55453	0.56054	0.68544	0.66064	0.80437	0.8547	0.80682	0.77067	0.66869	0.61235	0.59465	0.56288
5.67809	0.55761	0.55806	0.68932	0.66034	0.80588	0.85982	0.82679	0.77397	0.6729	0.60959	0.59682	0.57296
5.65374	0.55906	0.5651	0.70245	0.65921	0.79969	0.85963	0.82321	0.78157	0.67742	0.60809	0.59581	0.58378
5.6294	0.55872	0.57619	0.71469	0.66809	0.81203	0.84731	0.80916	0.7864	0.67341	0.60196	0.59491	0.58744
5.60505	0.5619	0.57988	0.71935	0.67968	0.82479	0.83393	0.80504	0.78384	0.67105	0.60855	0.59085	0.58519
5.5807	0.57012	0.57198	0.71291	0.67914	0.8257	0.83672	0.80435	0.78564	0.67232	0.61542	0.58584	0.58861
5.55635	0.57417	0.568	0.70886	0.67376	0.82038	0.84881	0.80212	0.7822	0.66874	0.60689	0.59113	0.58854
5.532	0.57199	0.57673	0.71026	0.67	0.8176	0.8498	0.80277	0.78818	0.66468	0.60257	0.60152	0.57849
5.50765	0.56972	0.58142	0.7171	0.67611	0.8162	0.85405	0.80376	0.79767	0.6715	0.60468	0.60568	0.5713
5.4833	0.56928	0.58057	0.72164	0.68226	0.80181	0.86586	0.813	0.80156	0.68151	0.60631	0.59626	0.56434
5.45895	0.55833	0.57987	0.71714	0.68466	0.80015	0.86878	0.82778	0.80485	0.69187	0.62033	0.59917	0.57364
5.4346	0.54637	0.58499	0.71725	0.68422	0.81363	0.86876	0.83075	0.80194	0.68996	0.61811	0.60729	0.57844
5.41025	0.54397	0.59008	0.72974	0.68206	0.82889	0.87086	0.83594	0.81585	0.68095	0.61186	0.61801	0.58045
5.3859	0.5523	0.60015	0.73362	0.68482	0.83775	0.86607	0.8356	0.8019	0.67412	0.61435	0.62721	0.57287
5.36155	0.56672	0.60149	0.72673	0.69439	0.8392	0.86106	0.82988	0.79009	0.68221	0.6178	0.62173	0.59347
5.3372	0.57334	0.59867	0.72941	0.69763	0.83228	0.86977	0.81718	0.79617	0.68529	0.63148	0.61147	0.61003
5.31285	0.57246	0.59798	0.73802	0.69528	0.82361	0.88208	0.80655	0.79748	0.6949	0.63549	0.60451	0.60518
5.28851	0.57666	0.59276	0.74388	0.69416	0.82903	0.88486	0.80996	0.80451	0.68996	0.6322	0.60306	0.59082
5.26416	0.57659	0.58805	0.74541	0.6938	0.83561	0.87649	0.8148	0.79884	0.68087	0.63507	0.60323	0.56999
5.23981	0.57565	0.58596	0.73942	0.69461	0.83682	0.87087	0.81705	0.79616	0.68574	0.6352	0.6047	0.58119
5.21546	0.57485	0.58836	0.73863	0.70032	0.85477	0.86528	0.81809	0.79615	0.68613	0.62947	0.61406	0.59323
5.19111	0.56803	0.598	0.7352	0.70666	0.86296	0.87046	0.81607	0.79665	0.70171	0.61983	0.6141	0.58398
5.16676	0.56868	0.6012	0.73945	0.712	0.84702	0.87618	0.82269	0.78711	0.71297	0.60793	0.6033	0.5896
5.14241	0.57322	0.60141	0.74072	0.72061	0.8384	0.87442	0.8361	0.79723	0.70941	0.61485	0.60451	0.61662
5.11806	0.57778	0.59599	0.74431	0.71745	0.8486	0.87968	0.83949	0.79125	0.69858	0.63576	0.60675	0.62075
5.09371	0.59292	0.59207	0.7466	0.71731	0.84668	0.89577	0.82916	0.80313	0.69988	0.64201	0.61657	0.59911
5.06936	0.60185	0.58188	0.75279	0.72542	0.84732	0.89429	0.83405	0.81617	0.70215	0.64338	0.61787	0.59436
5.04501	0.59509	0.57888	0.75131	0.72915	0.86083	0.88775	0.8425	0.81989	0.70101	0.64408	0.6092	0.58757
5.02066	0.59496	0.58879	0.75568	0.73695	0.85226	0.87763	0.84887	0.81588	0.71599	0.65356	0.60944	0.58956
4.99631	0.59845	0.59769	0.76358	0.73512	0.84621	0.88752	0.84317	0.81521	0.70727	0.64317	0.61012	0.5904
4.97196	0.60027	0.60527	0.75901	0.73587	0.85073	0.89678	0.83319	0.80002	0.68605	0.64031	0.60363	0.59366
4.94762	0.59276	0.60034	0.76302	0.73881	0.86334	0.88804	0.8373	0.79413	0.67445	0.63548	0.60869	0.58945
4.92327	0.59414	0.5913	0.75925	0.74847	0.8572	0.87567	0.83704	0.80325	0.69766	0.63363	0.61191	0.601
4.89892	0.59245	0.5873	0.75115	0.75064	0.86116	0.86991	0.84044	0.80733	0.70736	0.6244	0.62697	0.61301
4.87457	0.59167	0.59966	0.75434	0.75329	0.86991	0.87946	0.83817	0.79729	0.69192	0.63303	0.63303	0.61561
4.85022	0.591	0.59609	0.76824	0.76216	0.87669	0.88087	0.84643	0.79477	0.67712	0.66461	0.61439	0.61871
4.82587	0.59239	0.59228	0.77793	0.7704	0.87453	0.88252	0.84142	0.80625	0.68673	0.66754	0.61163	0.61491
4.80152	0.59637	0.59979	0.78302	0.76358	0.86851	0.89544	0.8223	0.80437	0.69157	0.6473	0.61749	0.60853
4.77717	0.60054	0.61405	0.7873	0.76455	0.86417	0.90988	0.82644	0.8081	0.68927	0.62847	0.62753	0.60616
4.75282	0.59716	0.63054	0.79371	0.77462	0.86553	0.90455	0.84516	0.81182	0.69033	0.62679	0.63869	0.59986
4.72847	0.58774	0.63742	0.79529	0.78215	0.86682	0.90607	0.85736	0.81012	0.68323	0.63691	0.64972	0.59689
4.70412	0.58806	0.62875	0.79557	0.7882	0.86897	0.90981	0.85642	0.81043	0.6795	0.65604	0.63923	0.60547
4.67977	0.59515	0.62436	0.79354	0.79284	0.86862	0.89612	0.83844	0.82093	0.69264	0.66417	0.63035	0.61422
4.65542	0.60087	0.62784	0.79705	0.79609	0.87753	0.90173	0.82535	0.81785	0.70539	0.65908	0.63554	0.62579
4.63107	0.58653	0.62892	0.79812	0.79724	0.8938	0.90167	0.82247	0.80816	0.71047	0.66483	0.62144	0.62987
4.60673	0.58748	0.62946	0.79812	0.80944	0.88655	0.90554	0.82141	0.80205	0.71316	0.6679	0.62381	0.63473
4.58238	0.60116	0.63093	0.78929	0.81411	0.88438	0.91769	0.8338	0.79575	0.71061	0.66766	0.63243	0.63245
4.55803	0.61254	0.64119	0.79288	0.81995	0.89724	0.92462	0.84608	0.80405	0.70045	0.66234	0.63677	0.61849
4.53368	0.61108	0.63387	0.79909	0.82925	0.89763	0.92187	0.85409	0.80807	0.7007	0.6537	0.64699	0.61761
4.50933	0.60898	0.62762	0.7971	0.83485	0.89046	0.92003	0.84987	0.80409	0.71594	0.6493	0.64374	0.62937
4.48498	0.60781	0.63985	0.81206	0.84164	0.88329	0.91294	0.83897	0.80079	0.72647	0.65193	0.64819	0.64426
4.46063	0.602	0.63651	0.82835	0.84542	0.89653	0.91113	0.83482	0.8026	0.72341	0.65075	0.64586	0.65454
4.43628	0.60614	0.63879	0.82498	0.84706	0.91038	0.92968	0.82822	0.80971	0.72426	0.64604	0.63749	0.6453
4.41193	0.607	0.64586	0.80942	0.84967	0.90557	0.93206	0.83427	0.81624	0.71753	0.65613	0.64555	0.6234
4.38758	0.61056	0.64298	0.80827	0.85389	0.89523	0.92676	0.83329	0.8177	0.7143	0.66018	0.64775	0.61332
4.36323	0.60174	0.63872	0.81864	0.85356	0.89792	0.9292	0.83291	0.8173	0.71307	0.65439	0.64862	0.61814
4.33888	0.59967	0.64277	0.82669	0.85777	0.90412	0.93329	0.8397	0.80785	0.71068	0.6558	0.64771	0.62777
4.31453	0.61467	0.63971	0.82981	0.86494	0.9075	0.93275	0.83249	0.79659	0.70884	0.66436	0.64494	0.63959
4.29019	0.61768	0.63301	0.82549	0.86691	0.91128	0.92746	0.81733	0.80049	0.71712	0.6676	0.64269	0.6447
4.26584	0.61541	0.63756	0.82607	0.87339	0.9025	0.92485	0.8268	0.80916	0.72043	0.66971	0.64987	0.64165
4.24149	0.61113	0.63041	0.8295	0.88011	0.90161	0.93142	0.8375	0.81064	0.71608	0.6779	0.65869	0.63759
4.21714	0.60312	0.62514	0.83567	0.88755	0.91963	0.94069	0.83282	0.80722	0.7108	0.68014	0.65686	0.63981
4.19279	0.61106	0.63647	0.83994	0.89566	0.92968	0.93909	0.83316	0.80331	0.71305	0.67386	0.65333	0.63932
4.16844	0.62039	0.64435	0.84215	0.90685	0.93844	0.94306	0.82525	0.79548	0.71558	0.65852	0.65725	0.63978
4.14409	0.61635	0.65931	0.8415	0.91439	0.94972	0.94949	0.82283	0.79139	0.71423	0.64439	0.66218	0.63315
4.11974	0.61422	0.6611	0.85126	0.92309	0.95935	0.94208	0.82187	0.78892	0.71799	0.64496	0.66353	0.62632
4.09539	0.60962	0.66086	0.85556	0.93428	0.94952	0.92938	0.80871	0.78677	0.71997	0.6592	0.65602	0.63052
4.07104	0.60175	0.65853	0.85882	0.94308	0.94333	0.9318	0.81283	0.77868	0.72102	0.66235	0.64724	0.63938
4.04669	0.60549	0.6516	0.86499	0.94612	0.94155	0.93261	0.82453	0.78261	0.72401	0.66597	0.64501	0.63906
4.02234	0.62088	0.64574	0.87398	0.94405	0.9417	0.94105	0.82515	0.7873	0.73517	0.67101	0.65403	0.64286
3.99799	0.62989	0.6588	0.87043	0.93773	0.94132	0.93801	0.82293	0.78862	0.73558	0.67045	0.66289	0.63841
3.97364	0.62754	0.65647	0.87185	0.94909	0.95287	0.92082	0.8368	0.79236	0.73516	0.67806	0.67001	0.63313
3.9493	0.62724	0.65836	0.86892	0.95684	0.95317	0.91982	0.841	0.79317	0.72948	0.68031	0.67163	0.6413
3.92495	0.62672	0.66013	0.86604	0.94571	0.94145	0.93463	0.84583	0.81009	0.72194	0.67272	0.66799	0.64918
3.9006	0.62518	0.65598	0.87887	0.94034	0.94391	0.94055	0.8514	0.82705	0.71511	0.68115	0.66651	0.6544
3.87625	0.63057	0.66543	0.89156	0.93951	0.95139	0.9331	0.84555	0.82887	0.70766	0.69364	0.6618	0.65603
3.8519	0.64426	0.68039	0.89166	0.95087	0.95393	0.92975	0.84149	0.82576	0.71387	0.69095	0.66313	0.65357
3.82755	0.64818	0.67816	0.89968	0.97446	0.9563	0.94222	0.83615	0.8215	0.72291	0.6882	0.67746	0.66974
3.8032	0.64448	0.68525	0.91153	0.98154	0.95715	0.94182	0.83326	0.83182	0.71994	0.69719	0.67854	0.67009
3.77885	0.65222	0.68363	0.91587	0.99057	0.96302	0.9396	0.84675	0.83741	0.71987	0.70172	0.67764	0.6703
3.7545	0.669	0.67665	0.90812	0.99438	0.96642	0.93593	0.8565	0.83012	0.73325	0.70811	0.67267	0.6879
3.73015	0.67785	0.67755	0.9195	0.99701	0.97495	0.92847	0.85628	0.82048	0.75093	0.71106	0.67414	0.69198
3.7058	0.67824	0.68637	0.92813	0.99528	0.97435	0.94286	0.84906	0.80539	0.75812	0.69879	0.67849	0.69581
3.68145	0.66809	0.68995	0.92302	0.99997	0.97779	0.95223	0.84473	0.81303	0.76107	0.69257	0.68846	0.69128
3.6571	0.65695	0.68923	0.92419	1	0.97512	0.95896	0.83977	0.8223	0.75387	0.68403	0.70039	0.68564
3.63275	0.65774	0.68234	0.92038	0.99318	0.95957	0.96692	0.85383	0.82686	0.74841	0.68668	0.70383	0.70243
3.60841	0.66308	0.68511	0.91842	0.99979	0.95941	0.97592	0.86753	0.83042	0.75769	0.70548	0.70001	0.70275
3.58406	0.65955	0.69233	0.90896	0.99224	0.9659	0.97504	0.8496	0.831	0.75881	0.70911	0.69307	0.70409
3.55971	0.66503	0.68816	0.9127	0.98854	0.97022	0.96733	0.83506	0.8411	0.75688	0.71526	0.69033	0.693
3.53536	0.68	0.69303	0.91563	0.99439	0.97139	0.97193	0.82887	0.85651	0.75256	0.72027	0.70698	0.67643
3.51101	0.6903	0.69555	0.9191	0.98946	0.96959	0.99185	0.83109	0.86046	0.753	0.72833	0.72444	0.67734
3.48666	0.69383	0.69833	0.92896	0.99303	0.9661	1	0.84468	0.84266	0.7738	0.733	0.73193	0.67993
3.46231	0.69644	0.70761	0.92417	0.99762	0.96785	0.98399	0.85486	0.83855	0.78036	0.73009	0.73657	0.67692
3.43796	0.69143	0.70722	0.91868	0.9896	0.98786	0.95846	0.85901	0.86716	0.77931	0.72408	0.73747	0.69386
3.41361	0.679	0.70489	0.92357	0.98047	1	0.95471	0.86524	0.8683	0.77807	0.74169	0.73242	0.703
3.38926	0.67351	0.70308	0.93064	0.978	0.98642	0.96784	0.87002	0.85511	0.78369	0.73935	0.72062	0.69337
3.36491	0.67785	0.70854	0.92774	0.9771	0.97205	0.97711	0.86716	0.85723	0.78085	0.71224	0.71835	0.68808
3.34056	0.67869	0.71731	0.92628	0.97126	0.98189	0.99929	0.86411	0.8565	0.78557	0.70662	0.73615	0.7059
3.31621	0.68776	0.7133	0.92504	0.96889	0.99295	0.99405	0.86321	0.85929	0.78314	0.7312	0.74254	0.71639
3.29187	0.69637	0.69776	0.92838	0.95819	0.99474	0.95991	0.85942	0.84539	0.78878	0.72378	0.75404	0.69847
3.26752	0.69496	0.70829	0.9302	0.94745	0.9789	0.95198	0.85402	0.84919	0.78722	0.70908	0.75498	0.714
3.24317	0.69882	0.72862	0.92592	0.94265	0.97333	0.96216	0.86389	0.87331	0.78182	0.7237	0.7435	0.73001
3.21882	0.70573	0.74167	0.94474	0.94086	0.97878	0.96541	0.86971	0.8686	0.78043	0.74463	0.7496	0.73868
3.19447	0.69716	0.74487	0.95117	0.94809	0.96835	0.96504	0.86381	0.86026	0.79455	0.7411	0.75203	0.7393
3.17012	0.69321	0.74303	0.94722	0.94791	0.95854	0.97075	0.86076	0.8733	0.80071	0.73284	0.75364	0.73654
3.14577	0.70522	0.75376	0.95535	0.93384	0.96235	0.97792	0.85925	0.86864	0.81697	0.74902	0.74744	0.72177
3.12142	0.71626	0.76908	0.95689	0.92649	0.95854	0.97785	0.87466	0.86396	0.82481	0.75851	0.72511	0.7271
3.09707	0.71621	0.76621	0.95615	0.91914	0.9512	0.9873	0.88334	0.88645	0.80912	0.76837	0.7246	0.73609
3.07272	0.72327	0.75888	0.95295	0.9137	0.94409	0.99087	0.86829	0.89136	0.81163	0.77755	0.72981	0.75899
3.04837	0.72037	0.75641	0.94811	0.90175	0.94617	0.98517	0.8707	0.884	0.82997	0.78331	0.75136	0.76248
3.02402	0.718	0.75998	0.94275	0.89496	0.94789	0.97509	0.88358	0.87537	0.83177	0.79105	0.77865	0.76529
2.99967	0.71993	0.76999	0.93753	0.8836	0.95222	0.96373	0.89696	0.87409	0.82569	0.78073	0.78892	0.76299
2.97532	0.72008	0.78616	0.92424	0.8806	0.93672	0.96237	0.90368	0.88623	0.83854	0.77867	0.78485	0.76704
2.95098	0.72322	0.78082	0.92754	0.87906	0.94366	0.96848	0.91975	0.89146	0.84301	0.78326	0.78639	0.776
2.92663	0.73444	0.78707	0.93667	0.86962	0.94755	0.96632	0.92596	0.89028	0.83658	0.78911	0.77626	0.76439
2.90228	0.74985	0.80172	0.93678	0.87021	0.93932	0.97575	0.91504	0.88497	0.83218	0.7881	0.7664	0.75572
2.87793	0.7519	0.80514	0.91554	0.85892	0.93827	0.98437	0.90264	0.89725	0.8199	0.78016	0.77699	0.76018
2.85358	0.76331	0.80413	0.91195	0.85335	0.94109	0.99663	0.89533	0.90757	0.82489	0.78451	0.79956	0.76849
2.82923	0.7929	0.8011	0.923	0.84208	0.92749	0.97496	0.89609	0.90453	0.84118	0.78753	0.81246	0.77096
2.80488	0.81091	0.80752	0.92042	0.83743	0.91947	0.94935	0.88537	0.90327	0.86099	0.79456	0.81882	0.77758
2.78053	0.79572	0.82246	0.92695	0.83394	0.91724	0.96241	0.88178	0.91697	0.86384	0.80688	0.81692	0.79154
2.75618	0.78242	0.82466	0.94175	0.82252	0.91421	0.98198	0.87992	0.91897	0.86457	0.80995	0.82357	0.80796
2.73183	0.77834	0.82394	0.95109	0.8166	0.91305	0.96674	0.8862	0.9163	0.85498	0.81004	0.82961	0.81821
2.70748	0.77768	0.82774	0.95108	0.81645	0.90709	0.95447	0.89555	0.9243	0.84096	0.82021	0.84138	0.82042
2.68313	0.79653	0.83082	0.94708	0.80474	0.903	0.9509	0.91647	0.93351	0.84995	0.83081	0.84445	0.82
2.65878	0.8166	0.83792	0.95029	0.79556	0.90456	0.95351	0.93528	0.9317	0.86367	0.84192	0.84454	0.82578
2.63443	0.81355	0.8563	0.94966	0.78631	0.89018	0.95016	0.93441	0.92822	0.86248	0.8549	0.83438	0.82199
2.61009	0.80554	0.85938	0.94432	0.78196	0.88278	0.95464	0.93803	0.9314	0.86314	0.85588	0.83979	0.83135
2.58574	0.82063	0.85374	0.94582	0.78484	0.88788	0.95486	0.94415	0.92895	0.85878	0.84481	0.84971	0.84156
2.56139	0.84124	0.84911	0.95291	0.78295	0.87326	0.95425	0.94696	0.91521	0.86602	0.84385	0.85952	0.84544
2.53704	0.841	0.86161	0.96621	0.77343	0.86144	0.96391	0.92946	0.9066	0.89157	0.85922	0.86454	0.8584
2.51269	0.8607	0.86376	0.97067	0.76465	0.86877	0.96865	0.92037	0.92053	0.90348	0.88166	0.86175	0.87445
2.48834	0.86992	0.8758	0.96395	0.76094	0.87184	0.97013	0.92024	0.9229	0.90847	0.87167	0.87833	0.87357
2.46399	0.86825	0.89782	0.952	0.75765	0.88397	0.96034	0.92052	0.9164	0.91707	0.85231	0.89093	0.86473
2.43964	0.87425	0.89396	0.9384	0.75444	0.89958	0.95372	0.9236	0.9168	0.91797	0.85525	0.89884	0.87064
2.41529	0.87758	0.8874	0.94187	0.74121	0.89475	0.95663	0.92448	0.92467	0.91376	0.87421	0.89006	0.87345
2.39094	0.87496	0.87402	0.95974	0.73436	0.88606	0.96448	0.94746	0.93734	0.91411	0.89988	0.889	0.88878
2.36659	0.8758	0.88345	0.97168	0.73119	0.88195	0.97677	0.94579	0.95079	0.90759	0.91258	0.90077	0.91005
2.34224	0.88831	0.892	0.97262	0.73024	0.88177	0.9716	0.94296	0.95221	0.91031	0.91344	0.91005	0.91432
2.31789	0.88504	0.89872	0.97185	0.72884	0.88086	0.95044	0.96022	0.94607	0.92307	0.90939	0.91521	0.91005
2.29354	0.87563	0.90995	0.97236	0.72265	0.87914	0.95301	0.95802	0.95061	0.92404	0.9104	0.91806	0.91412
2.2692	0.89352	0.91526	0.97048	0.70577	0.86473	0.96827	0.94339	0.96906	0.91761	0.91828	0.91466	0.91341
2.24485	0.91321	0.91438	0.97191	0.69646	0.85303	0.97074	0.93525	0.97384	0.92334	0.91588	0.9067	0.9236
2.2205	0.9276	0.93242	0.98257	0.69695	0.85562	0.95509	0.94464	0.96714	0.9342	0.91775	0.9015	0.92305
2.19615	0.93238	0.93499	0.99422	0.69785	0.86856	0.94413	0.95845	0.96616	0.95167	0.92531	0.91633	0.91174
2.1718	0.93461	0.92901	0.98629	0.68648	0.87245	0.93333	0.96022	0.98335	0.96412	0.9426	0.92613	0.89955
2.14745	0.93037	0.93728	0.98368	0.67369	0.87255	0.9422	0.95851	0.97596	0.96467	0.94928	0.92841	0.90638
2.1231	0.93148	0.95035	0.97795	0.66106	0.85477	0.9407	0.94076	0.97547	0.94758	0.94046	0.93042	0.90929
2.09875	0.92296	0.94688	0.98041	0.65551	0.8456	0.94342	0.93266	0.98469	0.94	0.93373	0.94159	0.91656
2.0744	0.93243	0.94633	0.9748	0.6525	0.84135	0.95144	0.93966	0.97861	0.93907	0.94294	0.9452	0.92073
2.05005	0.94653	0.93374	0.97632	0.644	0.85551	0.94746	0.96045	0.96743	0.94919	0.94796	0.95971	0.93389
2.0257	0.94311	0.93783	0.9804	0.63857	0.8605	0.93129	0.97221	0.96699	0.96026	0.94821	0.96887	0.92727
2.00135	0.93013	0.95721	0.97689	0.63372	0.84511	0.93038	0.97921	0.96853	0.9628	0.94339	0.96	0.92707
1.977	0.93855	0.95838	0.97432	0.62705	0.83589	0.93399	0.97226	0.97509	0.95615	0.94515	0.95109	0.94072
1.95266	0.95	0.94015	0.98091	0.62318	0.83798	0.93515	0.96137	0.98445	0.9493	0.95547	0.95457	0.95789
1.92831	0.96512	0.93874	0.97896	0.61448	0.82829	0.92851	0.95518	0.97957	0.9523	0.96249	0.96104	0.95461
1.90396	0.98004	0.9537	0.97796	0.61572	0.82155	0.92706	0.96293	0.96757	0.96763	0.96725	0.96931	0.94211
1.87961	0.96989	0.96213	0.97795	0.61207	0.82406	0.93902	0.96791	0.97407	0.97859	0.96666	0.96264	0.93805
1.85526	0.96871	0.96205	0.98245	0.60141	0.83064	0.94536	0.97969	0.98053	0.99109	0.95658	0.94713	0.94317
1.83091	0.97718	0.96888	0.9912	0.59433	0.83418	0.9406	0.9975	0.97229	0.98472	0.963	0.94892	0.96729
1.80656	0.96407	0.97719	0.99487	0.59387	0.82792	0.92698	1	0.97059	0.97138	0.97739	0.95318	0.97565
1.78221	0.95069	0.97175	0.98707	0.59325	0.8153	0.91645	0.9831	0.98223	0.97069	0.98994	0.94157	0.95285
1.75786	0.95696	0.95728	0.9746	0.58369	0.80767	0.92273	0.97419	0.98839	0.9779	0.98725	0.93134	0.95579
1.73351	0.97238	0.94378	0.99316	0.57599	0.81814	0.93106	0.98079	0.98755	0.97646	0.98784	0.95802	0.96926
1.70916	0.99559	0.95839	0.99772	0.56123	0.82279	0.92879	0.97569	0.9894	0.97964	0.99618	0.97424	0.97755
1.68481	0.99161	0.96947	1	0.55843	0.82406	0.92324	0.97235	0.97727	0.99125	0.99233	0.96973	0.98385
1.66046	0.98063	0.97988	0.98989	0.54665	0.81306	0.91822	0.97494	0.98033	0.99584	0.99271	0.96772	0.98613
1.63611	0.98889	0.99915	0.97103	0.54073	0.80163	0.92668	0.98432	0.97728	1	0.9717	0.96169	1
1.61177	0.99312	1	0.95727	0.53931	0.79546	0.92627	0.98174	0.98603	0.99299	0.9545	0.96311	0.99663
1.58742	0.98197	0.98151	0.95641	0.5323	0.79944	0.91384	0.96891	0.98883	0.98933	0.95857	0.96925	0.98756
1.56307	0.98408	0.97152	0.96565	0.52477	0.79763	0.91375	0.95166	1	0.9836	0.96675	0.96081	0.98164
1.53872	0.98991	0.97675	0.97012	0.51811	0.78727	0.90197	0.95361	0.9782	0.98876	0.98813	0.95828	0.973
1.51437	0.98821	0.98453	0.9533	0.50973	0.76702	0.87703	0.96694	0.97362	0.98934	1	0.96726	0.98699
1.49002	0.97604	0.98187	0.94446	0.50215	0.75775	0.86839	0.97746	0.98611	0.97521	0.96659	0.97983	0.99664
1.46567	0.96284	0.9932	0.94033	0.49576	0.76416	0.87807	0.9779	0.99489	0.97168	0.94821	0.98279	0.98644
1.44132	0.96959	0.99842	0.91787	0.49052	0.77479	0.88573	0.9639	0.98817	0.96473	0.94267	0.96398	0.96642
1.41697	0.97666	0.99067	0.91466	0.48911	0.76956	0.88293	0.94729	0.98154	0.96344	0.94286	0.96725	0.96525
1.39262	0.98091	0.98075	0.92645	0.47736	0.76547	0.87628	0.9434	0.95599	0.98337	0.93591	0.97901	0.96103
1.36827	1	0.9773	0.92606	0.4717	0.75789	0.88526	0.95027	0.96525	0.99404	0.94595	0.98788	0.97037
1.34392	0.99536	0.9718	0.92112	0.47064	0.74881	0.88625	0.95059	0.97874	0.96193	0.94547	1	0.96699
1.31957	0.9824	0.96385	0.90508	0.46719	0.73715	0.8795	0.94226	0.98511	0.95248	0.9445	0.99307	0.94913
1.29522	0.97942	0.9597	0.91028	0.46515	0.73634	0.87668	0.92305	0.96404	0.95205	0.94413	0.98335	0.94919
1.27088	0.96092	0.96418	0.90357	0.45275	0.73959	0.86402	0.89933	0.95082	0.95719	0.93468	0.96142	0.94965
1.24653	0.95329	0.9528	0.8928	0.44192	0.73077	0.86599	0.8891	0.94715	0.95951	0.93593	0.96043	0.94985
1.22218	0.95471	0.93074	0.89713	0.43516	0.7233	0.8713	0.89043	0.94504	0.95609	0.94303	0.95793	0.94177
1.19783	0.95071	0.9436	0.90333	0.4279	0.71713	0.86972	0.90025	0.94114	0.95279	0.93972	0.96573	0.93266
1.17348	0.95191	0.9587	0.89864	0.42575	0.71287	0.86758	0.91224	0.9594	0.95392	0.93619	0.96852	0.93864
1.14913	0.97048	0.95109	0.88421	0.42378	0.71062	0.86988	0.91101	0.95756	0.97471	0.94358	0.96661	0.9512
1.12478	0.97402	0.9501	0.88133	0.41496	0.70315	0.85914	0.89973	0.94809	0.98049	0.95677	0.94798	0.95235
1.10043	0.97134	0.96156	0.88018	0.40116	0.68798	0.84355	0.88988	0.9338	0.96433	0.95187	0.95246	0.93326
1.07608	0.98803	0.95877	0.87623	0.39727	0.67485	0.83342	0.88899	0.9178	0.94404	0.93124	0.96473	0.94405
1.05173	0.97892	0.94707	0.86959	0.39733	0.68388	0.81786	0.89136	0.90204	0.92969	0.9332	0.96793	0.97335
1.02738	0.95215	0.93676	0.86201	0.39215	0.68755	0.81532	0.8954	0.88128	0.93486	0.92622	0.94885	0.9746
1.00303	0.95694	0.92606	0.85317	0.38238	0.68059	0.82415	0.90459	0.88166	0.93166	0.92285	0.94411	0.95394
0.97868	0.95539	0.9145	0.84237	0.37322	0.66576	0.82015	0.88558	0.88699	0.91166	0.92171	0.93821	0.9471
0.95434	0.93685	0.90171	0.84643	0.36988	0.66482	0.80266	0.86735	0.89299	0.91804	0.9133	0.92988	0.95475
0.92999	0.9342	0.91007	0.85735	0.37025	0.66675	0.79633	0.86037	0.90569	0.91557	0.916	0.91335	0.96276
0.90564	0.92717	0.91984	0.85261	0.36557	0.67091	0.79218	0.85885	0.90586	0.90819	0.90985	0.92281	0.95593
0.88129	0.91369	0.92348	0.84854	0.36224	0.65999	0.78405	0.8568	0.90167	0.9175	0.91609	0.92882	0.9261
0.85694	0.9061	0.9121	0.83189	0.36274	0.64904	0.78837	0.85086	0.89028	0.90547	0.90746	0.92093	0.90492
0.83259	0.89814	0.90278	0.81939	0.35555	0.6331	0.78249	0.84547	0.87557	0.88094	0.89211	0.90324	0.88997
0.80824	0.90791	0.89955	0.82451	0.35187	0.63784	0.782	0.85969	0.8526	0.88439	0.87976	0.8991	0.88889
0.78389	0.90295	0.88823	0.81374	0.34106	0.63291	0.76728	0.84682	0.84276	0.88939	0.86847	0.89024	0.88127
0.75954	0.88418	0.8789	0.80619	0.33179	0.6225	0.75279	0.83479	0.85121	0.88486	0.8493	0.87729	0.88623
0.73519	0.8763	0.87979	0.78963	0.32865	0.62647	0.74629	0.82054	0.86958	0.86782	0.84028	0.865	0.90382
0.71084	0.87998	0.86884	0.78119	0.32584	0.62851	0.73786	0.81966	0.86399	0.8624	0.83494	0.87523	0.89329
0.68649	0.87767	0.85793	0.77234	0.3224	0.62544	0.72337	0.80833	0.84809	0.85038	0.82832	0.87055	0.86305
0.66214	0.86043	0.84333	0.76874	0.32296	0.61697	0.71859	0.81156	0.83607	0.82486	0.81842	0.85353	0.85087
0.63779	0.86313	0.82176	0.75707	0.32292	0.59439	0.70994	0.8055	0.82557	0.81268	0.81552	0.83039	0.84713
0.61345	0.85776	0.80907	0.75122	0.32116	0.58153	0.70439	0.7924	0.81391	0.81746	0.81394	0.81669	0.85555
0.5891	0.83768	0.81198	0.74804	0.31697	0.58444	0.70691	0.77944	0.80598	0.80716	0.80878	0.80966	0.84389
0.56475	0.83976	0.80909	0.73989	0.30971	0.57984	0.69979	0.78265	0.78727	0.80321	0.79553	0.81686	0.8253
0.5404	0.83795	0.8016	0.72585	0.30346	0.57082	0.67841	0.76642	0.7691	0.79977	0.7808	0.83188	0.80592
0.51605	0.83156	0.8059	0.71342	0.29779	0.56395	0.66647	0.74165	0.76275	0.78215	0.75301	0.82907	0.78144
0.4917	0.83286	0.79775	0.69759	0.29193	0.55079	0.65248	0.72381	0.7705	0.75968	0.73974	0.80312	0.76422
0.46735	0.80861	0.78267	0.68913	0.28848	0.54048	0.65031	0.71306	0.74919	0.7518	0.72817	0.78609	0.77348
0.443	0.7898	0.77173	0.67312	0.28041	0.52674	0.64217	0.70329	0.73511	0.7368	0.731	0.76703	0.77043
0.41865	0.75847	0.75003	0.66664	0.27652	0.52996	0.63148	0.69356	0.74103	0.72442	0.74151	0.74909	0.76602
0.3943	0.73737	0.74584	0.65841	0.2715	0.52777	0.63231	0.67527	0.73591	0.70997	0.73901	0.72489	0.75501
0.36995	0.73576	0.73756	0.65618	0.26834	0.51297	0.62779	0.67555	0.72352	0.71273	0.73019	0.71418	0.73521
0.3456	0.72293	0.72813	0.65216	0.2676	0.50721	0.61756	0.66413	0.70868	0.70703	0.70661	0.71882	0.71179
0.32125	0.71007	0.69778	0.63814	0.26143	0.50268	0.5971	0.6543	0.68862	0.68881	0.68868	0.71565	0.68961
0.2969	0.69196	0.66485	0.62416	0.25553	0.4904	0.57265	0.6433	0.65869	0.68143	0.67627	0.70834	0.6832
0.27255	0.67867	0.66733	0.60159	0.24653	0.47624	0.55475	0.62604	0.64961	0.67085	0.66095	0.68891	0.67056
0.24821	0.66801	0.66435	0.586	0.23903	0.47078	0.54197	0.60781	0.64534	0.65395	0.64336	0.66694	0.65751
0.22386	0.64388	0.63901	0.56499	0.23559	0.45573	0.5371	0.58716	0.62772	0.64292	0.62629	0.64086	0.654
0.19951	0.62947	0.61222	0.55145	0.23077	0.42634	0.52608	0.57278	0.60935	0.63682	0.60556	0.61938	0.62598
0.17516	0.60991	0.59328	0.5463	0.22937	0.40784	0.51226	0.55841	0.59418	0.61953	0.5862	0.59557	0.5995
0.15081	0.58425	0.58961	0.5275	0.22472	0.40325	0.50697	0.5356	0.57043	0.58869	0.56898	0.5688	0.56799
0.12646	0.55951	0.57502	0.50594	0.21393	0.39059	0.49019	0.51734	0.52661	0.54919	0.53813	0.5443	0.54048
0.10211	0.51955	0.53678	0.4838	0.20138	0.36569	0.45002	0.48953	0.48732	0.51861	0.49717	0.5225	0.51592
0.07776	0.46912	0.48472	0.4396	0.1892	0.33664	0.40003	0.44343	0.45276	0.48342	0.45085	0.47578	0.47454
0.05341	0.41105	0.42575	0.38087	0.17201	0.30197	0.35308	0.3907	0.40566	0.42489	0.40075	0.40762	0.41381
0.02906	0.34406	0.35545	0.3219	0.15102	0.26301	0.30219	0.33592	0.35038	0.35648	0.34302	0.345	0.3505
0.00471	0.28655	0.28861	0.26725	0.1281	0.2224	0.25413	0.28252	0.29591	0.29095	0.28321	0.28995	0.29197
-0.01964	0.24276	0.23489	0.22444	0.10986	0.18689	0.21123	0.23454	0.2466	0.2405	0.23452	0.24083	0.24381
-0.04399	0.20442	0.19802	0.18995	0.09602	0.15979	0.18315	0.19433	0.20705	0.20057	0.1953	0.20217	0.20367
-0.06833	0.17706	0.176	0.16523	0.08716	0.14141	0.16528	0.16817	0.17733	0.17224	0.17014	0.17865	0.17142
-0.09268	0.1609	0.16233	0.14996	0.08003	0.12792	0.14686	0.15393	0.16043	0.15596	0.15406	0.16173	0.15967
-0.11703	0.14788	0.15069	0.14276	0.07594	0.119	0.13567	0.14594	0.1506	0.14915	0.14398	0.15088	0.15473
-0.14138	0.13835	0.14446	0.13703	0.07296	0.11323	0.1319	0.13871	0.14374	0.14446	0.138	0.14324	0.14485
-0.16573	0.13426	0.14	0.13076	0.07038	0.11078	0.12712	0.13394	0.13671	0.13769	0.13182	0.13735	0.13794
-0.19008	0.1317	0.13354	0.12542	0.06872	0.11089	0.11983	0.13036	0.13443	0.1325	0.12534	0.13247	0.13392
-0.21443	0.12602	0.12709	0.12277	0.06764	0.10859	0.1197	0.12634	0.12994	0.12876	0.12056	0.12871	0.13214
-0.23878	0.12265	0.12421	0.11768	0.06694	0.10307	0.1161	0.12186	0.12898	0.1258	0.12124	0.12622	0.12911
-0.26313	0.11848	0.1232	0.11789	0.06412	0.09901	0.11205	0.11826	0.12805	0.12692	0.11917	0.12306	0.12408
-0.28748	0.11358	0.12322	0.11555	0.06226	0.09627	0.10487	0.11755	0.12136	0.12291	0.11493	0.11715	0.12027
-0.31183	0.11109	0.12139	0.11147	0.06028	0.09289	0.1045	0.11699	0.11714	0.11755	0.11119	0.11307	0.11655
-0.33618	0.11096	0.11809	0.10706	0.05889	0.08927	0.1052	0.1133	0.11715	0.11272	0.11102	0.1114	0.11435
-0.36053	0.11181	0.11229	0.10487	0.05809	0.08873	0.10546	0.10996	0.1148	0.10575	0.11081	0.10769	0.11089
-0.38488	0.11144	0.10663	0.10418	0.0575	0.0875	0.1046	0.10727	0.11266	0.10242	0.11052	0.10723	0.10615
-0.40922	0.10686	0.10602	0.10036	0.05684	0.08746	0.10065	0.10633	0.10971	0.10504	0.10236	0.1057	0.10481
-0.43357	0.10173	0.10476	0.10058	0.05716	0.0866	0.09561	0.10492	0.10716	0.1035	0.10033	0.10504	0.10545
-0.45792	0.10227	0.10329	0.09873	0.05665	0.08546	0.09357	0.10236	0.10449	0.10095	0.10212	0.10277	0.10581
-0.48227	0.1032	0.10303	0.09924	0.05438	0.08278	0.09322	0.0991	0.10514	0.10016	0.10072	0.10197	0.10208
-0.50662	0.10292	0.10209	0.09854	0.05324	0.07815	0.09383	0.09713	0.1046	0.09759	0.0986	0.10094	0.09612
-0.53097	0.101	0.1003	0.09666	0.05283	0.0776	0.09352	0.09617	0.10154	0.09688	0.09693	0.09751	0.09326
-0.55532	0.09973	0.0992	0.09511	0.05272	0.07757	0.0904	0.09573	0.09949	0.09809	0.09498	0.09739	0.09229
-0.57967	0.09968	0.10074	0.09221	0.05197	0.07493	0.08994	0.09603	0.09788	0.09764	0.09292	0.09926	0.09149
-0.60402	0.10011	0.10107	0.09218	0.05069	0.07264	0.09078	0.09379	0.09597	0.09645	0.0917	0.09961	0.09239
-0.62837	0.09924	0.10071	0.09129	0.04956	0.07258	0.09054	0.0911	0.09445	0.09647	0.0896	0.09811	0.09337
-0.65272	0.09766	0.09754	0.0893	0.04897	0.07384	0.08863	0.09022	0.09141	0.09739	0.09161	0.09619	0.09343
-0.67707	0.09714	0.09503	0.08691	0.04877	0.07402	0.08906	0.09208	0.0878	0.09445	0.09144	0.09224	0.09445
-0.70142	0.09649	0.09312	0.08425	0.04833	0.07462	0.08962	0.09132	0.08708	0.0894	0.09047	0.08718	0.09565
-0.72576	0.09437	0.08949	0.08372	0.04789	0.0745	0.0896	0.0911	0.08894	0.08819	0.08938	0.08685	0.09542
-0.75011	0.09306	0.0859	0.08412	0.04748	0.07437	0.08751	0.0905	0.08955	0.08994	0.08961	0.08952	0.09335
-0.77446	0.08933	0.08597	0.08295	0.04719	0.07407	0.08459	0.09098	0.09016	0.09116	0.09422	0.09024	0.09123
-0.79881	0.08767	0.08816	0.08201	0.04729	0.07297	0.08346	0.09002	0.08971	0.09033	0.09322	0.08978	0.08877
-0.82316	0.08923	0.08803	0.0835	0.04711	0.07265	0.08272	0.08697	0.0866	0.08947	0.08903	0.09	0.08635
-0.84751	0.08893	0.08422	0.08389	0.04575	0.07176	0.08222	0.0843	0.08589	0.08807	0.08586	0.08906	0.08577
-0.87186	0.08622	0.08295	0.08044	0.04493	0.06977	0.08077	0.08288	0.08846	0.08766	0.08694	0.08821	0.08665
-0.89621	0.08496	0.08422	0.08007	0.04491	0.07023	0.07882	0.08337	0.08946	0.08884	0.08785	0.08996	0.08629
-0.92056	0.08244	0.08385	0.07836	0.04449	0.06923	0.07715	0.08229	0.08858	0.08707	0.0859	0.08715	0.08292
-0.94491	0.08445	0.08306	0.07709	0.04435	0.06804	0.07759	0.08526	0.08594	0.08363	0.08442	0.08243	0.08102
-0.96926	0.08498	0.08412	0.0761	0.04439	0.06642	0.07738	0.08546	0.08154	0.0844	0.08577	0.0821	0.08108
-0.99361	0.08349	0.08602	0.07611	0.04425	0.06594	0.07507	0.08296	0.07895	0.08639	0.08456	0.082	0.08398
-1.01796	0.08296	0.08517	0.07819	0.0433	0.06692	0.07263	0.08318	0.08016	0.08448	0.08182	0.08256	0.08532
-1.04231	0.08395	0.08314	0.08014	0.04235	0.06636	0.07264	0.08244	0.0834	0.08286	0.08024	0.08651	0.08501
-1.06665	0.08556	0.07967	0.07963	0.04183	0.06518	0.0742	0.08086	0.08466	0.08195	0.0791	0.08792	0.08505
-1.091	0.08251	0.0799	0.07816	0.04096	0.0652	0.0744	0.0801	0.08532	0.08128	0.07988	0.08459	0.08275
-1.11535	0.08057	0.0836	0.07782	0.04049	0.06605	0.07361	0.07901	0.08624	0.0811	0.08147	0.08121	0.08255
-1.1397	0.08026	0.08257	0.07602	0.04055	0.06478	0.07523	0.07997	0.08606	0.08154	0.08034	0.08169	0.08435
-1.16405	0.07878	0.078	0.07424	0.04069	0.06403	0.07694	0.08106	0.08493	0.08136	0.07862	0.08427	0.08288
-1.1884	0.08052	0.07706	0.07305	0.04042	0.0645	0.07662	0.07915	0.0825	0.07937	0.07772	0.08383	0.08099
-1.21275	0.08186	0.08047	0.07152	0.03888	0.06487	0.07526	0.07916	0.08038	0.07647	0.07735	0.08083	0.07957
-1.2371	0.07808	0.08252	0.07059	0.03791	0.0651	0.07451	0.07962	0.07939	0.07711	0.07825	0.07937	0.07906
-1.26145	0.07576	0.08374	0.0708	0.0387	0.06327	0.07416	0.07942	0.0787	0.07878	0.07923	0.08076	0.07759
-1.2858	0.07801	0.08136	0.07186	0.03953	0.0617	0.07282	0.07822	0.0773	0.07773	0.0795	0.08256	0.07774
-1.31015	0.08077	0.08105	0.07281	0.03904	0.06133	0.07184	0.07671	0.07518	0.07678	0.07946	0.08261	0.07957
-1.3345	0.08037	0.08185	0.07244	0.03833	0.06106	0.07327	0.07596	0.07351	0.0775	0.07785	0.08207	0.0799
-1.35885	0.07816	0.0809	0.0714	0.03812	0.06201	0.07429	0.07723	0.07547	0.07815	0.07541	0.0826	0.07752
-1.3832	0.07596	0.07893	0.06873	0.03873	0.06284	0.0717	0.07694	0.07745	0.07762	0.07491	0.0832	0.07595
-1.40754	0.07543	0.07695	0.06623	0.03934	0.06283	0.06769	0.07609	0.07621	0.07663	0.0757	0.08175	0.07482
-1.43189	0.07454	0.07558	0.06674	0.03904	0.0617	0.06644	0.07502	0.07505	0.07684	0.07584	0.08176	0.07527
-1.45624	0.07298	0.07431	0.06816	0.03803	0.06	0.06744	0.07437	0.07424	0.0764	0.07661	0.08176	0.0768
-1.48059	0.07376	0.07307	0.0684	0.03651	0.05897	0.06797	0.07309	0.07275	0.07148	0.07537	0.07899	0.07548
-1.50494	0.07532	0.07414	0.06887	0.03595	0.058	0.0685	0.07274	0.07065	0.06824	0.07258	0.07706	0.07288
-1.52929	0.07347	0.07552	0.06821	0.03613	0.0565	0.06906	0.07231	0.07039	0.06915	0.07041	0.07541	0.07349
-1.55364	0.07297	0.07357	0.06651	0.03568	0.05481	0.06696	0.071	0.07053	0.07239	0.06844	0.07434	0.07384
-1.57799	0.07684	0.0712	0.06444	0.03436	0.05369	0.06543	0.0701	0.07016	0.07165	0.06763	0.07262	0.0769
-1.60234	0.07657	0.07005	0.0641	0.03376	0.05308	0.06485	0.06787	0.06999	0.0706	0.06709	0.07018	0.07488
-1.62669	0.07164	0.07148	0.0649	0.0333	0.05189	0.06397	0.06545	0.06784	0.07014	0.06721	0.0697	0.07204
-1.65104	0.06776	0.07149	0.06335	0.03261	0.0506	0.06117	0.06517	0.06774	0.06948	0.06558	0.07002	0.07045
-1.67539	0.06641	0.06912	0.06079	0.03144	0.04951	0.05928	0.06571	0.06987	0.06929	0.06371	0.06831	0.07052
-1.69974	0.06436	0.06587	0.05984	0.03125	0.04978	0.05854	0.06516	0.06817	0.06839	0.06471	0.06885	0.06862
-1.72408	0.06373	0.06369	0.0597	0.03026	0.05166	0.05782	0.06562	0.06678	0.06586	0.06721	0.06813	0.06271
-1.74843	0.06426	0.06416	0.05878	0.03061	0.05166	0.05747	0.06678	0.06626	0.06375	0.06616	0.06669	0.06267
-1.77278	0.06247	0.06382	0.05673	0.03041	0.04915	0.05716	0.06723	0.0637	0.06386	0.06269	0.06415	0.06338
-1.79713	0.06031	0.06221	0.05518	0.02909	0.04699	0.05532	0.06519	0.06257	0.06326	0.06065	0.06275	0.0601
-1.82148	0.0609	0.06254	0.0554	0.02897	0.04651	0.05402	0.06102	0.05929	0.06472	0.05848	0.06221	0.05865
-1.84583	0.06145	0.06368	0.05633	0.02913	0.04662	0.05341	0.05975	0.05757	0.06541	0.058	0.06194	0.06039
-1.87018	0.05911	0.06307	0.05563	0.02982	0.04615	0.05263	0.06181	0.05788	0.06455	0.057	0.06178	0.0609
-1.89453	0.05629	0.06236	0.05604	0.02987	0.04616	0.05073	0.06195	0.05581	0.063	0.05423	0.06151	0.05807
-1.91888	0.0542	0.06009	0.05741	0.02924	0.04703	0.05072	0.05927	0.05531	0.06026	0.05377	0.06054	0.05732
-1.94323	0.05389	0.0567	0.05705	0.02912	0.0456	0.05061	0.05634	0.0549	0.05873	0.05448	0.05764	0.05749
-1.96758	0.05338	0.05488	0.05423	0.02809	0.04331	0.04983	0.05557	0.05331	0.05879	0.05053	0.05658	0.0556
-1.99193	0.05311	0.05502	0.05105	0.027	0.04176	0.0489	0.05558	0.05102	0.05992	0.0468	0.05418	0.05476
-2.01628	0.05229	0.05469	0.04758	0.02642	0.0414	0.0458	0.05508	0.05045	0.05983	0.04665	0.05252	0.05317
-2.04063	0.04991	0.05149	0.04632	0.0254	0.04116	0.0447	0.05561	0.0465	0.05555	0.04568	0.05097	0.05133
-2.06497	0.04815	0.04869	0.04603	0.02452	0.03944	0.04321	0.05642	0.04271	0.05315	0.04439	0.04973	0.04992
-2.08932	0.04629	0.04685	0.04393	0.02352	0.03774	0.03986	0.05462	0.04111	0.0508	0.04403	0.0463	0.0491
-2.11367	0.04391	0.04537	0.04174	0.0225	0.03673	0.03766	0.05342	0.03899	0.0477	0.04031	0.04435	0.04813
-2.13802	0.04128	0.04467	0.0395	0.02187	0.03604	0.03601	0.05256	0.03382	0.04735	0.03642	0.04453	0.04595
-2.16237	0.03766	0.04375	0.0385	0.02032	0.03499	0.03294	0.04782	0.0287	0.04818	0.0311	0.04297	0.04351
-2.18672	0.03367	0.0412	0.03616	0.01846	0.03209	0.02717	0.0444	0.02349	0.047	0.02385	0.04009	0.04074
-2.21107	0.02854	0.03839	0.03353	0.01614	0.02881	0.02159	0.04111	0.02275	0.04294	0.02248	0.03529	0.03701
-2.23542	0.0234	0.03577	0.02746	0.01332	0.02456	0.02099	0.039	0.02519	0.04069	0.02457	0.02845	0.02983
-2.25977	0.02127	0.03119	0.02171	0.01113	0.01967	0.02327	0.03657	0.02843	0.03676	0.0272	0.02331	0.02426
-2.28412	0.02242	0.02503	0.02081	0.01141	0.0175	0.02649	0.03103	0.03108	0.0295	0.03001	0.02256	0.02376
-2.30847	0.02497	0.02215	0.02311	0.0132	0.01892	0.02926	0.02428	0.03367	0.02319	0.03234	0.02476	0.02595
-2.33282	0.02812	0.02326	0.02599	0.01574	0.02167	0.03166	0.02164	0.03518	0.02195	0.03377	0.02756	0.02864
-2.35717	0.02993	0.02582	0.02883	0.01773	0.02498	0.0332	0.02302	0.0366	0.02379	0.03537	0.03009	0.03095
-2.38152	0.03217	0.02883	0.03143	0.01924	0.02651	0.03454	0.02587	0.03863	0.0268	0.03722	0.03253	0.03343
-2.40586	0.03323	0.03031	0.03282	0.02009	0.02841	0.03628	0.02936	0.04142	0.02925	0.03986	0.03395	0.03501
-2.43021	0.03496	0.03258	0.03395	0.02102	0.02919	0.03895	0.03111	0.0442	0.03163	0.04223	0.03559	0.0364
-2.45456	0.03753	0.03357	0.03563	0.02233	0.03054	0.04131	0.03332	0.04466	0.03299	0.04288	0.03719	0.03861
-2.47891	0.04	0.03528	0.03818	0.02394	0.03304	0.04195	0.03408	0.04332	0.03443	0.04149	0.03979	0.04106
-2.50326	0.04124	0.03779	0.04066	0.02527	0.03533	0.04072	0.03562	0.04107	0.03633	0.03977	0.04197	0.04257
-2.52761	0.04082	0.04022	0.04169	0.0256	0.03612	0.03866	0.03849	0.03888	0.03896	0.03749	0.04282	0.04283
-2.55196	0.03913	0.04119	0.04043	0.02452	0.03535	0.03582	0.04106	0.03596	0.04109	0.03513	0.04198	0.04145
-2.57631	0.03712	0.04066	0.03852	0.02274	0.03331	0.03259	0.04202	0.0328	0.04173	0.0325	0.03988	0.03937
-2.60066	0.03506	0.039	0.03612	0.02071	0.03121	0.02963	0.04141	0.03035	0.04038	0.03022	0.03781	0.03731
-2.62501	0.03244	0.03692	0.03342	0.01834	0.02825	0.02726	0.03918	0.02869	0.03819	0.02855	0.03504	0.03488
-2.64936	0.03009	0.03483	0.03054	0.01611	0.02534	0.0255	0.0368	0.02747	0.03611	0.02747	0.0325	0.03247
-2.67371	0.02826	0.03212	0.02823	0.01435	0.02308	0.02453	0.03416	0.0271	0.03341	0.02714	0.03014	0.0302
-2.69806	0.02715	0.0298	0.02651	0.01306	0.02102	0.02409	0.03101	0.02687	0.03046	0.02725	0.0286	0.02879
-2.7224	0.02663	0.02813	0.02569	0.01232	0.01982	0.02403	0.02836	0.02706	0.02839	0.0275	0.02751	0.02824
-2.74675	0.0266	0.0269	0.02524	0.01204	0.0194	0.02419	0.02637	0.02772	0.02669	0.02779	0.02744	0.0279
-2.7711	0.02666	0.02646	0.02508	0.0121	0.01939	0.02463	0.02517	0.02831	0.02572	0.02836	0.02745	0.02783
-2.79545	0.02691	0.02661	0.02529	0.01235	0.01966	0.02534	0.02438	0.02921	0.02549	0.02919	0.02771	0.02821
-2.8198	0.02748	0.02657	0.02572	0.01271	0.02014	0.02619	0.02454	0.03072	0.02544	0.03049	0.02822	0.02886
-2.84415	0.02807	0.0271	0.02622	0.01313	0.02044	0.02756	0.02469	0.03286	0.02567	0.03257	0.02872	0.02935
-2.8685	0.02935	0.02763	0.02701	0.01371	0.02093	0.02985	0.02506	0.03613	0.02606	0.03573	0.02945	0.03027
-2.89285	0.031	0.0282	0.02837	0.01475	0.02222	0.03279	0.0259	0.04029	0.02647	0.03953	0.03086	0.03191
-2.9172	0.03379	0.02931	0.03049	0.01631	0.02407	0.03644	0.02644	0.04516	0.0273	0.04387	0.03296	0.03433
-2.94155	0.03703	0.03102	0.03329	0.01836	0.02653	0.04077	0.02758	0.04906	0.02888	0.04796	0.03582	0.03742
-2.9659	0.04089	0.03396	0.03676	0.02068	0.0298	0.04438	0.02943	0.04915	0.03124	0.04875	0.03953	0.04128
-2.99025	0.04581	0.03732	0.04106	0.02339	0.03342	0.04492	0.03231	0.03699	0.03456	0.03867	0.04389	0.04556
-3.0146	0.04802	0.04136	0.04499	0.02569	0.03702	0.03444	0.03581	0.02547	0.03816	0.02619	0.04748	0.04889
-3.03895	0.04426	0.04573	0.04578	0.02568	0.03826	0.02302	0.03984	0.01908	0.04256	0.01995	0.04777	0.0482
-3.06329	0.02754	0.04739	0.03666	0.01786	0.03269	0.01707	0.04397	0	0.04616	0	0.03819	0.03459
-3.08764	0.02179	0.04212	0.02445	0.01227	0.02035	0	0.0451	0	0.04615	0	0.02586	0.02515
-3.11199	0	0.02714	0.01864	0.00851	0.01517	0	0.03912	0	0.03435	0	0.01989	0.01887
-3.13634	0	0.02123	0	0	0	0	0.0247	0	0.02371	0	0	0
-3.16069	0	0	0	0	0	0	0.01887	0	0.0177	0	0	0
-3.18504	0	0	0	0	0	0	0	0	0	0	0	0
-3.20939	0	0	0	0	0	0	0	0	0	0	0	0
-3.23374	0	0	0	0	0	0	0	0	0	0	0	0
