# Supplementary material for: Interplay between disorder and electronic correlations in compositionally complex alloys
Source: Nat Commun. 2024 Sep 12;15:7983. doi: 10.1038/s41467-024-52349-8 (PMC11393320; doi:10.1038/s41467-024-52349-8)
Supplement: Supplementary file 3 — Source Data [file 41467_2024_52349_MOESM3_ESM.zip › Source Data SF1a - normalized EDC Ni.xlsx]

## Sheet: Ni
Binding energy (eV)	Photon Energy (eV)	EDC (arb. Units)		max
--	849.4	850.4	851.4	852.4	853.4	854.4	855.4	856.4	857.4	858.4	859.4	860.4	861.4	862.4	863.4	864.4
13.7252	0	0	0	0	0	0	0	0	0	0	0	0	0	0	0	0
13.7007	0	0	0	0	0	0	0	0	0	0	0	0	0	0	0	0
13.6761	0	0	0	0	0	0	0	0	0	0	0	0	0	0	0	0
13.6516	0	0	0.02423	0	0	0	0	0	0	0	0	0	0	0	0	0
13.6271	0	0	0.05391	0	0	0	0	0	0	0	0.12264	0.10982	0	0.09659	0	0
13.6026	0	0	0.10523	0	0	0.03668	0	0	0.07299	0	0.36495	0.12516	0	0.23952	0	0
13.5781	0.01547	0	0.13998	0.025	0	0.09682	0	0	0.11799	0	0.5056	0.34793	0	0.33552	0.05977	0
13.5536	0.04272	0	0.16444	0.06478	0	0.13151	0	0.05005	0.25715	0	0.60911	0.47571	0	0.41289	0.17536	0
13.529	0.07648	0	0.1835	0.10248	0	0.15671	0	0.05023	0.34741	0	0.69603	0.58145	0	0.47249	0.26572	0
13.5045	0.09579	0	0.20296	0.12767	0	0.17812	0.03926	0.15347	0.41246	0	0.75276	0.67788	0	0.50725	0.32157	0
13.48	0.11318	0	0.21679	0.14542	0	0.20383	0.08609	0.22122	0.46034	0.1015	0.79315	0.72612	0	0.55175	0.36586	0
13.4555	0.12992	0	0.22633	0.15775	0	0.22389	0.14854	0.27809	0.5062	0.27904	0.84179	0.7624	0	0.61106	0.41178	0.03321
13.431	0.1463	0	0.23356	0.17359	0.02435	0.2389	0.19713	0.31376	0.55227	0.43534	0.89621	0.81829	0	0.63189	0.46382	0.04584
13.4065	0.16115	0.02269	0.2396	0.19098	0.07432	0.24884	0.22824	0.33877	0.60105	0.53294	0.92512	0.87718	0	0.62114	0.49914	0.13127
13.3819	0.16665	0.03208	0.24269	0.20309	0.1068	0.25852	0.26019	0.37763	0.63491	0.62052	0.93116	0.90395	0.09831	0.61692	0.50825	0.1857
13.3574	0.17296	0.081	0.24587	0.20906	0.13063	0.27221	0.28421	0.42618	0.65182	0.71107	0.94086	0.91473	0.10972	0.65047	0.51252	0.23091
13.3329	0.17826	0.09924	0.25264	0.21634	0.15224	0.2861	0.30714	0.45692	0.66711	0.78218	0.94768	0.93723	0.315	0.68695	0.52025	0.24045
13.3084	0.18572	0.11468	0.25531	0.22539	0.16635	0.28352	0.32866	0.46282	0.6843	0.81232	0.94551	0.94942	0.43211	0.70177	0.53277	0.24927
13.2839	0.20015	0.1241	0.26157	0.22828	0.18074	0.27662	0.34759	0.47311	0.69516	0.84156	0.93894	0.96447	0.52264	0.70823	0.55539	0.27531
13.2594	0.20636	0.14474	0.27104	0.22876	0.19106	0.28664	0.3631	0.47955	0.69986	0.8827	0.9367	0.98065	0.60638	0.69846	0.56878	0.31927
13.2348	0.19792	0.16033	0.27063	0.23023	0.198	0.30316	0.3663	0.47319	0.69924	0.91175	0.9544	0.97587	0.67643	0.6773	0.5647	0.35039
13.2103	0.20194	0.16599	0.27437	0.23073	0.20516	0.31533	0.36682	0.47908	0.71613	0.93801	0.95811	0.9647	0.77048	0.6762	0.54499	0.34431
13.1858	0.21418	0.17775	0.2795	0.22931	0.21588	0.31341	0.37509	0.49419	0.75742	0.97243	0.94641	0.96364	0.8196	0.69617	0.54008	0.3357
13.1613	0.21081	0.18759	0.281	0.2305	0.22665	0.30952	0.38511	0.50505	0.77466	0.99563	0.93523	0.9444	0.831	0.70799	0.5387	0.34075
13.1368	0.20623	0.20238	0.27939	0.23466	0.23048	0.31036	0.38553	0.51659	0.76737	0.98319	0.94485	0.9413	0.8416	0.69334	0.51916	0.3481
13.1123	0.19781	0.21641	0.27759	0.2407	0.2308	0.30927	0.38699	0.52692	0.76358	0.97613	0.97044	0.97869	0.86148	0.67785	0.51596	0.35363
13.0877	0.18967	0.21982	0.28672	0.24368	0.23419	0.3103	0.38983	0.52338	0.76189	0.99496	0.99317	0.97991	0.91177	0.67963	0.53957	0.36216
13.0632	0.21174	0.21974	0.29554	0.24467	0.23313	0.31559	0.38765	0.52841	0.77178	1	0.98801	0.96014	0.93788	0.68906	0.55069	0.35988
13.0387	0.23421	0.22745	0.28604	0.24389	0.2344	0.32516	0.39566	0.55304	0.7828	0.99215	0.9555	0.9536	0.92684	0.69403	0.53793	0.35548
13.0142	0.23189	0.24195	0.27615	0.24307	0.23924	0.33167	0.39809	0.56641	0.78944	0.97347	0.94404	0.96034	0.91461	0.69773	0.53783	0.35124
12.9897	0.24427	0.24197	0.27441	0.24388	0.24564	0.32917	0.40662	0.56244	0.81017	0.98336	0.96706	0.98302	0.90448	0.70617	0.55913	0.33383
12.9652	0.24155	0.23852	0.28021	0.24517	0.25132	0.32853	0.40882	0.57368	0.83854	0.99765	0.97842	0.99781	0.89975	0.71989	0.56195	0.32848
12.9407	0.22971	0.24314	0.28897	0.25161	0.25356	0.33567	0.4011	0.58037	0.835	0.95651	0.96185	0.99598	0.9104	0.7228	0.57334	0.34956
12.9161	0.24139	0.24703	0.29286	0.25245	0.25602	0.34375	0.3934	0.5744	0.82661	0.91947	0.94761	0.9716	0.93244	0.70252	0.5838	0.3635
12.8916	0.26501	0.25279	0.28725	0.25247	0.25963	0.34646	0.40303	0.57975	0.81706	0.93175	0.95946	0.93622	0.94706	0.69086	0.57228	0.35792
12.8671	0.26763	0.265	0.27748	0.25359	0.25499	0.34355	0.42708	0.58372	0.81956	0.96725	0.98647	0.93307	0.94305	0.69169	0.54479	0.34635
12.8426	0.26239	0.26985	0.27719	0.25482	0.24857	0.34341	0.42797	0.58523	0.84799	0.98308	1	0.95241	0.93608	0.68309	0.52427	0.33687
12.8181	0.25236	0.26493	0.29	0.25784	0.25139	0.34561	0.42898	0.59667	0.84602	0.98294	0.99625	0.94691	0.90893	0.67984	0.53741	0.3344
12.7936	0.26159	0.27428	0.3069	0.2573	0.25766	0.34899	0.43648	0.61155	0.83563	0.97107	0.97481	0.97198	0.89564	0.69419	0.54581	0.33358
12.769	0.2717	0.29434	0.31975	0.25832	0.26188	0.35426	0.44259	0.62063	0.85081	0.9466	0.94165	1	0.91583	0.69701	0.53478	0.33431
12.7445	0.27675	0.29233	0.31379	0.26593	0.26446	0.35535	0.44347	0.62553	0.86838	0.93774	0.91991	0.97897	0.91792	0.70368	0.52392	0.34122
12.72	0.28305	0.28942	0.3066	0.27177	0.26505	0.36329	0.43528	0.63594	0.89526	0.96515	0.9379	0.95602	0.89535	0.70898	0.50784	0.33851
12.6955	0.29151	0.30604	0.30074	0.27138	0.26701	0.37007	0.43605	0.63968	0.90635	0.98087	0.95797	0.94857	0.8869	0.69222	0.49963	0.3374
12.671	0.29042	0.30262	0.30208	0.27015	0.27208	0.36699	0.43778	0.63224	0.89769	0.97244	0.95072	0.94363	0.89396	0.67391	0.50889	0.33569
12.6465	0.29007	0.28982	0.3093	0.27048	0.27264	0.36529	0.4389	0.64132	0.89365	0.95922	0.95239	0.97075	0.88081	0.66787	0.51197	0.33441
12.6219	0.29097	0.30331	0.31465	0.27081	0.27047	0.36989	0.4442	0.65714	0.88408	0.95563	0.9531	0.95804	0.86919	0.66639	0.50441	0.34318
12.5974	0.29514	0.31267	0.31537	0.27335	0.27051	0.37339	0.45131	0.65779	0.89554	0.95508	0.94951	0.94881	0.88038	0.65558	0.495	0.34525
12.5729	0.30242	0.30523	0.3155	0.28194	0.27318	0.37135	0.4609	0.66119	0.91961	0.95581	0.95291	0.95608	0.87972	0.66691	0.51182	0.34461
12.5484	0.29717	0.30702	0.31726	0.28919	0.27775	0.37072	0.46852	0.66621	0.92434	0.94374	0.94059	0.96957	0.87807	0.68825	0.5408	0.34242
12.5239	0.29563	0.31328	0.31941	0.28731	0.27877	0.37102	0.46526	0.67343	0.93025	0.93433	0.93207	0.96775	0.87244	0.68341	0.52291	0.33169
12.4994	0.31325	0.32125	0.31638	0.28516	0.2753	0.3669	0.47358	0.68463	0.94123	0.93835	0.94442	0.97597	0.8857	0.68793	0.50899	0.31583
12.4748	0.31957	0.33823	0.31114	0.28862	0.27968	0.36827	0.48678	0.69686	0.93552	0.93634	0.95605	0.97566	0.89355	0.6798	0.5259	0.3129
12.4503	0.29356	0.33068	0.31003	0.29113	0.29074	0.36668	0.48799	0.6876	0.92132	0.9315	0.94307	0.93555	0.89111	0.66793	0.52104	0.32255
12.4258	0.27598	0.31807	0.31123	0.29107	0.29088	0.36497	0.48027	0.67871	0.93881	0.95431	0.95167	0.91004	0.89368	0.65209	0.50265	0.31852
12.4013	0.29083	0.30838	0.31265	0.29035	0.29104	0.37313	0.47862	0.68223	0.96981	0.97231	0.93892	0.92739	0.90896	0.64109	0.4871	0.31028
12.3768	0.30866	0.31202	0.31974	0.2929	0.2922	0.38305	0.48592	0.69147	0.98262	0.94787	0.95618	0.94714	0.92362	0.65617	0.48553	0.32386
12.3523	0.31428	0.31034	0.32513	0.29765	0.29112	0.38612	0.49406	0.70874	0.96247	0.91576	0.94956	0.95805	0.93022	0.65775	0.48772	0.34005
12.3277	0.32066	0.29934	0.32715	0.30072	0.29884	0.39058	0.50305	0.73046	0.9336	0.92208	0.92949	0.96513	0.89224	0.66493	0.47117	0.33936
12.3032	0.33462	0.30053	0.33184	0.30182	0.30605	0.38859	0.51224	0.73086	0.92157	0.94884	0.93812	0.98284	0.88365	0.67019	0.45391	0.33512
12.2787	0.33042	0.31954	0.3329	0.30292	0.30948	0.39685	0.51385	0.74112	0.93163	0.97432	0.95741	0.97478	0.87362	0.65827	0.45967	0.3316
12.2542	0.31454	0.3385	0.33576	0.30026	0.30705	0.39674	0.51599	0.75457	0.95766	0.98535	0.96051	0.95852	0.88656	0.67288	0.46949	0.32769
12.2297	0.31478	0.34935	0.3391	0.29928	0.31378	0.39036	0.52882	0.75132	0.97706	0.97211	0.94484	0.96195	0.88624	0.66803	0.46576	0.31355
12.2052	0.32493	0.33965	0.34748	0.30053	0.32096	0.39914	0.54657	0.75635	0.95666	0.95567	0.91557	0.9756	0.88433	0.64392	0.4568	0.31316
12.1806	0.32854	0.32779	0.35195	0.30774	0.31984	0.40706	0.54612	0.7747	0.94142	0.93107	0.91196	0.96698	0.89637	0.63905	0.45666	0.33747
12.1561	0.322	0.32347	0.34276	0.31117	0.31832	0.40619	0.52969	0.79245	0.94872	0.91153	0.93356	0.96905	0.88793	0.63432	0.44705	0.34063
12.1316	0.31238	0.32345	0.34585	0.30645	0.31624	0.40453	0.5228	0.79777	0.96691	0.90129	0.96079	0.99116	0.8901	0.60072	0.44384	0.3383
12.1071	0.29878	0.32926	0.34497	0.31246	0.31481	0.40322	0.52465	0.78975	0.98434	0.92339	0.94887	0.98973	0.9124	0.58512	0.44197	0.33052
12.0826	0.29631	0.33646	0.34781	0.31652	0.31549	0.41001	0.53677	0.77624	1	0.93971	0.92023	0.97978	0.91202	0.61705	0.44395	0.32013
12.0581	0.29408	0.34245	0.36177	0.31763	0.32198	0.42049	0.55162	0.78664	0.98182	0.93119	0.90908	0.97769	0.89024	0.64877	0.44248	0.31685
12.0335	0.30074	0.35403	0.36388	0.32334	0.32881	0.4289	0.55694	0.80638	0.96438	0.92584	0.92027	0.96613	0.86253	0.64355	0.45423	0.31637
12.009	0.30887	0.35658	0.36832	0.32553	0.3242	0.43485	0.56124	0.82227	0.97328	0.92678	0.93501	0.95794	0.85756	0.62509	0.46219	0.32427
11.9845	0.30863	0.3528	0.37484	0.32545	0.32207	0.43782	0.5673	0.83184	0.96795	0.93852	0.93584	0.95847	0.86186	0.61263	0.45358	0.33737
11.96	0.30997	0.35374	0.38629	0.32557	0.33045	0.43687	0.58085	0.83031	0.96012	0.94884	0.93555	0.95535	0.85766	0.60525	0.43738	0.33723
11.9355	0.30792	0.3436	0.38418	0.32968	0.34092	0.43447	0.5886	0.83538	0.95764	0.95251	0.93554	0.94951	0.87891	0.59561	0.43573	0.32174
11.911	0.32664	0.3475	0.37817	0.33587	0.34804	0.43596	0.58845	0.83901	0.94848	0.94136	0.9357	0.95026	0.89562	0.58859	0.42305	0.31491
11.8864	0.33288	0.36367	0.37654	0.34139	0.34507	0.44361	0.58992	0.84521	0.955	0.92435	0.93852	0.93569	0.88684	0.57463	0.41127	0.3209
11.8619	0.32527	0.3638	0.37672	0.33978	0.34375	0.44712	0.57836	0.86481	0.97105	0.93022	0.91995	0.9157	0.86727	0.57092	0.40472	0.33303
11.8374	0.33021	0.35216	0.3792	0.33645	0.34742	0.44549	0.57513	0.88232	0.97655	0.92641	0.90592	0.90815	0.86457	0.59342	0.3957	0.335
11.8129	0.32833	0.34339	0.3903	0.33297	0.34943	0.44382	0.58644	0.88807	0.96932	0.91215	0.91488	0.91097	0.87299	0.60006	0.39591	0.33004
11.7884	0.31542	0.33998	0.39788	0.33398	0.34918	0.44431	0.60196	0.89076	0.93601	0.88317	0.92999	0.89579	0.87413	0.58312	0.40672	0.31681
11.7639	0.31442	0.33465	0.39847	0.33965	0.35023	0.44891	0.60893	0.88077	0.91991	0.87762	0.94942	0.88555	0.88077	0.56096	0.41266	0.30514
11.7393	0.32195	0.34575	0.39632	0.34604	0.35279	0.45367	0.62247	0.88353	0.93043	0.8924	0.94469	0.91321	0.88598	0.54022	0.40845	0.30491
11.7148	0.33525	0.36781	0.39797	0.35325	0.35236	0.46177	0.62805	0.89499	0.94214	0.91272	0.91561	0.93764	0.8771	0.53976	0.40804	0.31882
11.6903	0.34544	0.37379	0.39407	0.35738	0.35554	0.46864	0.62524	0.90336	0.94016	0.91941	0.89107	0.90692	0.86469	0.54234	0.41781	0.33329
11.6658	0.34139	0.37601	0.3846	0.35702	0.35999	0.47213	0.63584	0.89922	0.93541	0.90968	0.87491	0.8871	0.87686	0.52658	0.4055	0.33211
11.6413	0.34414	0.37666	0.37991	0.35088	0.36004	0.47306	0.65125	0.8888	0.94918	0.90867	0.87126	0.89253	0.88428	0.52324	0.38766	0.31888
11.6168	0.34388	0.37803	0.38468	0.34405	0.35863	0.47236	0.65879	0.88929	0.97193	0.89962	0.87232	0.90474	0.88342	0.52493	0.38345	0.30989
11.5922	0.33202	0.3798	0.39145	0.34548	0.35293	0.47671	0.66127	0.89803	0.97629	0.90484	0.88202	0.91756	0.86998	0.53233	0.38982	0.29836
11.5677	0.32305	0.39234	0.39645	0.35569	0.35321	0.49094	0.66652	0.90503	0.97457	0.89895	0.89524	0.90985	0.85382	0.56035	0.40215	0.30639
11.5432	0.3263	0.39571	0.39203	0.36318	0.36122	0.50451	0.67429	0.91243	0.96542	0.89006	0.89745	0.91279	0.84733	0.56231	0.40775	0.32703
11.5187	0.32205	0.39644	0.39405	0.36389	0.36458	0.51357	0.6912	0.92079	0.9521	0.88986	0.88274	0.91672	0.85674	0.55029	0.40552	0.3314
11.4942	0.33072	0.38328	0.40208	0.36813	0.36888	0.51553	0.70937	0.93676	0.92195	0.87746	0.87313	0.90492	0.87104	0.54045	0.39538	0.33783
11.4697	0.34079	0.36014	0.4021	0.37527	0.37938	0.50635	0.71381	0.94135	0.90508	0.8787	0.87609	0.90972	0.87278	0.53071	0.40227	0.34732
11.4452	0.34737	0.36158	0.40417	0.37946	0.38755	0.49425	0.7173	0.95292	0.92094	0.89189	0.89964	0.92423	0.86909	0.51296	0.40138	0.33548
11.4206	0.35525	0.36646	0.41457	0.37762	0.38903	0.50035	0.71981	0.96769	0.92814	0.89954	0.91716	0.92204	0.8162	0.50563	0.39121	0.32379
11.3961	0.34928	0.36852	0.42155	0.37582	0.38726	0.51512	0.72466	0.96408	0.91242	0.90321	0.91055	0.88725	0.77499	0.52938	0.39946	0.31733
11.3716	0.34628	0.37938	0.41451	0.37472	0.39206	0.51737	0.73264	0.95099	0.90453	0.8987	0.90225	0.87993	0.76517	0.53549	0.38793	0.31965
11.3471	0.3446	0.39529	0.41452	0.37151	0.39997	0.51606	0.74058	0.95505	0.90393	0.89216	0.90751	0.89827	0.7898	0.4992	0.38041	0.32535
11.3226	0.33344	0.39373	0.43258	0.37091	0.39957	0.52819	0.74334	0.97206	0.91725	0.89491	0.88809	0.89319	0.82951	0.48261	0.37048	0.3266
11.2981	0.34312	0.37698	0.44205	0.3792	0.39676	0.54136	0.74138	0.9647	0.93652	0.90142	0.88508	0.90497	0.79794	0.4964	0.36074	0.33513
11.2735	0.36318	0.38349	0.43159	0.38838	0.39931	0.55491	0.7493	0.9554	0.93584	0.89287	0.88331	0.92237	0.75947	0.48876	0.35992	0.34437
11.249	0.3634	0.40358	0.42929	0.39088	0.39747	0.54982	0.75678	0.96979	0.9265	0.86964	0.86971	0.90073	0.74658	0.48783	0.35707	0.32923
11.2245	0.35357	0.41616	0.43482	0.39044	0.39407	0.54753	0.74978	0.98771	0.93037	0.86174	0.86586	0.89023	0.73899	0.5045	0.36172	0.33509
11.2	0.35344	0.4253	0.43468	0.39585	0.39663	0.5618	0.7487	0.98659	0.905	0.86557	0.87109	0.88726	0.74827	0.47652	0.3686	0.34333
11.1755	0.35748	0.42556	0.4313	0.39838	0.39949	0.56211	0.76384	0.96752	0.8823	0.88177	0.88849	0.90047	0.7754	0.45462	0.37807	0.32514
11.151	0.35244	0.39527	0.42965	0.397	0.40737	0.55743	0.76748	0.95744	0.88289	0.91868	0.90026	0.90084	0.77632	0.45314	0.38696	0.31733
11.1264	0.34214	0.37715	0.42961	0.40001	0.41586	0.56519	0.76963	0.97878	0.89956	0.91814	0.89611	0.90379	0.76337	0.48347	0.39532	0.32455
11.1019	0.3456	0.38668	0.43393	0.3998	0.41963	0.57205	0.79155	0.97709	0.90988	0.88313	0.89083	0.90952	0.76709	0.49624	0.39279	0.33315
11.0774	0.36426	0.3931	0.44711	0.39843	0.42015	0.57	0.81796	0.97196	0.91105	0.86829	0.89177	0.91503	0.79041	0.48989	0.37793	0.34623
11.0529	0.36443	0.39316	0.45541	0.39742	0.41917	0.56575	0.82234	0.977	0.89933	0.88977	0.88694	0.90196	0.8311	0.48037	0.3809	0.35908
11.0284	0.34846	0.40777	0.45607	0.40026	0.4144	0.57244	0.82728	0.98159	0.89285	0.92222	0.87736	0.87119	0.85408	0.46162	0.39207	0.36049
11.0039	0.33309	0.41028	0.44893	0.40868	0.41759	0.58552	0.83638	0.9729	0.90102	0.91281	0.87449	0.85634	0.81829	0.43833	0.3836	0.34972
10.9793	0.32465	0.40491	0.43404	0.41278	0.42734	0.58765	0.8287	0.97359	0.89128	0.88744	0.87354	0.8433	0.80774	0.43666	0.37123	0.34388
10.9548	0.33199	0.40304	0.43476	0.41644	0.43785	0.59799	0.83145	0.97958	0.86457	0.88219	0.86974	0.84939	0.78714	0.4451	0.37047	0.33709
10.9303	0.35344	0.40142	0.44365	0.41396	0.4378	0.59797	0.83596	0.97776	0.85878	0.88559	0.85067	0.86925	0.75779	0.44364	0.35539	0.32283
10.9058	0.36823	0.40339	0.4475	0.4082	0.43244	0.5949	0.83754	0.95572	0.86894	0.89667	0.83902	0.85426	0.74226	0.4416	0.35218	0.3101
10.8813	0.36527	0.40978	0.44558	0.40914	0.42937	0.60948	0.8464	0.94261	0.86357	0.89701	0.86121	0.84823	0.74553	0.44812	0.36017	0.31067
10.8568	0.35668	0.40596	0.45066	0.40968	0.43018	0.63005	0.84235	0.95162	0.85372	0.88541	0.87779	0.87335	0.73967	0.44399	0.38279	0.31755
10.8322	0.3491	0.40349	0.44657	0.41537	0.42999	0.63924	0.84398	0.95221	0.86425	0.8383	0.86535	0.87767	0.74437	0.44301	0.38158	0.3383
10.8077	0.35613	0.40834	0.43705	0.42315	0.43085	0.64273	0.87172	0.96517	0.87773	0.83052	0.86374	0.85543	0.74424	0.4444	0.38161	0.34677
10.7832	0.36768	0.41461	0.44113	0.42571	0.43155	0.64972	0.88501	0.98796	0.88141	0.85269	0.8596	0.84112	0.71164	0.44406	0.39259	0.34454
10.7587	0.3754	0.41457	0.44729	0.42572	0.435	0.65411	0.88859	1	0.89231	0.84498	0.85172	0.84415	0.68473	0.44512	0.38804	0.34434
10.7342	0.4016	0.40808	0.45005	0.43057	0.44044	0.65297	0.88933	0.99231	0.88685	0.84434	0.85083	0.86013	0.71439	0.43996	0.38576	0.35407
10.7097	0.39743	0.41323	0.46325	0.43686	0.44933	0.65719	0.88396	0.9694	0.85624	0.85694	0.8394	0.87658	0.73491	0.43399	0.37006	0.35243
10.6851	0.36802	0.42695	0.46705	0.43698	0.45395	0.6576	0.89993	0.95276	0.84959	0.84694	0.82489	0.86333	0.71371	0.43805	0.35444	0.33168
10.6606	0.35875	0.43709	0.4636	0.43742	0.45216	0.66313	0.91204	0.9491	0.84942	0.82719	0.82232	0.84005	0.69565	0.44211	0.3693	0.33534
10.6361	0.38556	0.43513	0.45324	0.43715	0.44936	0.67849	0.89243	0.96444	0.8243	0.83294	0.83654	0.82525	0.7108	0.42951	0.37837	0.35944
10.6116	0.4059	0.42025	0.46343	0.43567	0.45181	0.69066	0.90779	0.96658	0.82293	0.85908	0.85008	0.83555	0.73112	0.41731	0.37089	0.38064
10.5871	0.40597	0.4133	0.47582	0.43357	0.45848	0.69806	0.94825	0.94753	0.83564	0.86215	0.84679	0.83441	0.71544	0.41829	0.37702	0.39525
10.5626	0.40314	0.42591	0.47832	0.43778	0.46269	0.70621	0.95413	0.93344	0.82745	0.8587	0.84265	0.8206	0.69031	0.41387	0.38859	0.38932
10.538	0.40914	0.43081	0.47575	0.44484	0.4667	0.70881	0.93525	0.92998	0.81434	0.87156	0.83698	0.78482	0.70705	0.39867	0.38832	0.37765
10.5135	0.41287	0.43689	0.46806	0.45026	0.46624	0.71332	0.93066	0.93468	0.82003	0.87936	0.82958	0.78387	0.70217	0.40314	0.37421	0.38243
10.489	0.39394	0.4523	0.47633	0.44665	0.46805	0.72069	0.95294	0.93629	0.83784	0.86423	0.83088	0.82452	0.66834	0.42011	0.36262	0.38086
10.4645	0.39385	0.45235	0.47961	0.4424	0.46784	0.72682	0.96703	0.93277	0.84688	0.84734	0.82939	0.80493	0.66369	0.42638	0.3695	0.37446
10.44	0.40897	0.43845	0.4738	0.44075	0.46798	0.7367	0.95662	0.91574	0.85726	0.85991	0.83147	0.76709	0.66817	0.41866	0.37397	0.36951
10.4155	0.39798	0.43128	0.47472	0.44729	0.47231	0.74585	0.93986	0.90538	0.87227	0.86184	0.83727	0.76941	0.66957	0.41263	0.37495	0.37546
10.3909	0.38175	0.43339	0.48207	0.45646	0.48361	0.76021	0.94658	0.91673	0.87404	0.84451	0.84142	0.78857	0.68387	0.39957	0.37822	0.38083
10.3664	0.3876	0.43366	0.47783	0.46218	0.49093	0.76299	0.9682	0.93554	0.84639	0.84435	0.83614	0.77081	0.69474	0.39538	0.36989	0.3717
10.3419	0.40568	0.44245	0.48944	0.45762	0.49424	0.75767	0.97737	0.93695	0.83461	0.84398	0.83126	0.74444	0.66347	0.39628	0.37322	0.35734
10.3174	0.40831	0.43988	0.49606	0.45253	0.49624	0.76758	0.97339	0.90158	0.8309	0.83627	0.81482	0.72876	0.62511	0.40217	0.3826	0.35964
10.2929	0.38258	0.43005	0.48251	0.45626	0.4918	0.78258	0.97689	0.88656	0.83064	0.83627	0.80617	0.73376	0.62456	0.41845	0.39066	0.37239
10.2684	0.37732	0.42793	0.47689	0.46048	0.49707	0.79117	0.97298	0.91868	0.85561	0.839	0.79885	0.75093	0.63345	0.42925	0.38131	0.38182
10.2438	0.40056	0.42951	0.48025	0.46398	0.50405	0.80267	0.96695	0.94544	0.87233	0.83103	0.79792	0.78677	0.62937	0.41904	0.36814	0.39361
10.2193	0.40891	0.44317	0.48905	0.46913	0.50801	0.80912	0.96901	0.94024	0.86502	0.8288	0.8064	0.78884	0.61364	0.42192	0.37351	0.4024
10.1948	0.40854	0.46081	0.49589	0.47259	0.51258	0.80763	0.97507	0.92233	0.85469	0.82282	0.81112	0.76617	0.62688	0.40686	0.3792	0.39067
10.1703	0.39213	0.4667	0.49708	0.47365	0.51331	0.82252	0.97486	0.90133	0.84505	0.81313	0.8031	0.76641	0.64621	0.38273	0.39525	0.36976
10.1458	0.37628	0.45043	0.48832	0.47219	0.50729	0.83357	0.97157	0.89641	0.83657	0.82333	0.78393	0.78256	0.63442	0.39165	0.40253	0.37353
10.1213	0.39598	0.44111	0.489	0.47404	0.50584	0.83139	0.97827	0.91414	0.83189	0.81094	0.76339	0.78993	0.62106	0.39046	0.39641	0.38197
10.0968	0.41043	0.46547	0.49921	0.47297	0.51642	0.82784	0.98938	0.92242	0.83206	0.79383	0.77451	0.75075	0.61877	0.39592	0.40123	0.37288
10.0722	0.40492	0.48503	0.50465	0.46966	0.52445	0.82402	0.99583	0.90902	0.84305	0.80539	0.79221	0.70902	0.58388	0.3986	0.39315	0.35766
10.0477	0.41223	0.46205	0.51269	0.4697	0.52417	0.82147	1	0.89114	0.85873	0.82022	0.79558	0.71423	0.57972	0.39409	0.382	0.37711
10.0232	0.41108	0.46677	0.52762	0.47527	0.53571	0.82572	0.99899	0.90096	0.83594	0.82417	0.79829	0.71767	0.59314	0.40325	0.38581	0.39803
9.99868	0.40673	0.46561	0.54183	0.4796	0.55753	0.82574	0.98697	0.88874	0.82617	0.82503	0.79254	0.72328	0.58674	0.40888	0.39741	0.40457
9.97417	0.41555	0.46065	0.53621	0.48339	0.56207	0.83754	0.97341	0.86221	0.82515	0.81401	0.77542	0.72528	0.5885	0.39341	0.40618	0.40276
9.94965	0.40888	0.46252	0.5193	0.47586	0.56297	0.86043	0.97084	0.86329	0.82675	0.79939	0.77799	0.72784	0.58406	0.39024	0.40894	0.37929
9.92514	0.39765	0.45494	0.52011	0.47172	0.56757	0.88115	0.97049	0.87728	0.81494	0.79582	0.78093	0.71914	0.56354	0.38589	0.41878	0.37552
9.90062	0.39252	0.45322	0.52592	0.47555	0.56145	0.89323	0.97448	0.8725	0.79651	0.79541	0.80511	0.73939	0.57147	0.39076	0.40369	0.38284
9.8761	0.40124	0.45598	0.529	0.48446	0.56583	0.87507	0.98786	0.87919	0.79851	0.80602	0.81978	0.73224	0.58906	0.39604	0.39304	0.40129
9.85159	0.40842	0.48143	0.54097	0.48955	0.57812	0.87033	0.99643	0.90451	0.80366	0.8058	0.81268	0.70403	0.56105	0.40735	0.38048	0.41
9.82707	0.42758	0.48644	0.55141	0.48942	0.57952	0.8897	0.9891	0.89418	0.79597	0.81037	0.77056	0.71419	0.54683	0.41171	0.38614	0.40556
9.80255	0.4515	0.47962	0.55545	0.49239	0.58581	0.89595	0.98398	0.88091	0.80755	0.81522	0.74097	0.72371	0.5595	0.40917	0.40479	0.39052
9.77804	0.4549	0.46675	0.5511	0.49819	0.59199	0.90342	0.98232	0.88332	0.81703	0.80037	0.76837	0.70484	0.55991	0.42129	0.40284	0.35668
9.75352	0.43595	0.4687	0.54514	0.49755	0.59052	0.91568	0.98123	0.87657	0.79736	0.79574	0.77709	0.67908	0.56201	0.41411	0.40031	0.35375
9.729	0.43333	0.48609	0.54005	0.49282	0.595	0.91788	0.97012	0.88788	0.7896	0.81225	0.76068	0.66657	0.55994	0.39555	0.39665	0.38016
9.70449	0.45632	0.49989	0.54195	0.49764	0.5983	0.92902	0.96619	0.89624	0.80779	0.80358	0.76355	0.65296	0.53954	0.40633	0.38412	0.40415
9.67997	0.46164	0.51023	0.54514	0.50537	0.59097	0.93903	0.97289	0.88878	0.82085	0.77824	0.7712	0.65063	0.53903	0.42358	0.38068	0.40897
9.65546	0.4416	0.52569	0.54157	0.50404	0.59286	0.92948	0.96686	0.87448	0.82427	0.77068	0.77705	0.65502	0.54877	0.42767	0.37178	0.39713
9.63094	0.43358	0.52384	0.54648	0.50549	0.60915	0.93144	0.95192	0.87356	0.82492	0.77724	0.76357	0.64559	0.55737	0.42184	0.3634	0.39287
9.60642	0.44212	0.50543	0.55993	0.50485	0.62526	0.93366	0.94201	0.88747	0.82077	0.77623	0.73684	0.63135	0.55359	0.41407	0.37357	0.41936
9.58191	0.46632	0.50665	0.56095	0.51208	0.62484	0.93267	0.94157	0.87148	0.80222	0.77107	0.71064	0.63407	0.54843	0.42646	0.38256	0.43118
9.55739	0.47125	0.51661	0.5397	0.52169	0.62018	0.94276	0.95341	0.85465	0.79561	0.7607	0.71127	0.63742	0.54912	0.42967	0.39559	0.4149
9.53287	0.46026	0.50581	0.54253	0.51985	0.6299	0.96024	0.96061	0.86604	0.8103	0.75758	0.72571	0.63031	0.56643	0.42319	0.39536	0.40387
9.50836	0.44361	0.49234	0.55546	0.51873	0.64008	0.97006	0.94802	0.875	0.81526	0.7596	0.73742	0.63309	0.56197	0.41871	0.387	0.39617
9.48384	0.45367	0.49585	0.56194	0.52755	0.64491	0.96026	0.94811	0.87248	0.80926	0.78508	0.75145	0.62535	0.53211	0.41071	0.407	0.38273
9.45932	0.46871	0.50301	0.57046	0.5287	0.65577	0.96038	0.96453	0.87335	0.80122	0.80783	0.74516	0.61467	0.51686	0.42135	0.42789	0.37355
9.43481	0.46987	0.49277	0.57354	0.52765	0.66445	0.96488	0.9741	0.88221	0.81544	0.80313	0.73814	0.61636	0.52041	0.4367	0.43916	0.36923
9.41029	0.44823	0.48651	0.56488	0.52937	0.67405	0.96385	0.95781	0.85414	0.81074	0.7793	0.73583	0.62123	0.52649	0.42666	0.44941	0.37441
9.38578	0.44986	0.48636	0.55947	0.53792	0.683	0.97045	0.93115	0.8144	0.80097	0.77656	0.72604	0.60835	0.5347	0.42343	0.44008	0.3906
9.36126	0.45407	0.49815	0.56914	0.54853	0.68845	0.96637	0.91789	0.81324	0.81093	0.7591	0.7314	0.59586	0.53593	0.43832	0.42732	0.40235
9.33674	0.44938	0.51873	0.57364	0.54601	0.69223	0.95759	0.90838	0.83468	0.80116	0.75729	0.73437	0.59948	0.52831	0.44314	0.42171	0.40538
9.31223	0.44786	0.52562	0.56993	0.54746	0.68294	0.95938	0.90976	0.84306	0.80022	0.75097	0.73376	0.60342	0.52358	0.43711	0.42055	0.40389
9.28771	0.47015	0.51017	0.56073	0.55224	0.68231	0.96867	0.91501	0.83839	0.79917	0.76085	0.74055	0.61665	0.53119	0.42324	0.4224	0.39554
9.26319	0.48691	0.48558	0.55405	0.55493	0.69807	0.96989	0.92815	0.82698	0.77636	0.76308	0.71405	0.6244	0.534	0.42021	0.42741	0.40036
9.23868	0.46488	0.48405	0.55526	0.5584	0.70622	0.97233	0.941	0.82331	0.77184	0.74944	0.67841	0.6174	0.52835	0.42698	0.43757	0.42383
9.21416	0.44779	0.48327	0.56506	0.56471	0.7075	0.97703	0.94067	0.83383	0.78217	0.76302	0.6838	0.61463	0.53903	0.42071	0.46027	0.42992
9.18964	0.4392	0.48757	0.57835	0.56523	0.71762	0.97436	0.93938	0.83979	0.79089	0.78671	0.70226	0.5997	0.53189	0.40904	0.46951	0.4245
9.16513	0.43544	0.50188	0.58412	0.56226	0.73442	0.97315	0.93659	0.84402	0.81291	0.76145	0.70186	0.58304	0.49922	0.40706	0.45835	0.41711
9.14061	0.44107	0.50324	0.58961	0.56755	0.74113	0.97916	0.93675	0.8445	0.81643	0.72565	0.69432	0.59529	0.4925	0.42855	0.44971	0.40134
9.1161	0.45419	0.51197	0.5902	0.58082	0.7436	0.98162	0.938	0.86203	0.81551	0.71817	0.68788	0.62249	0.50187	0.439	0.44997	0.41953
9.09158	0.45881	0.53275	0.59532	0.58786	0.74728	0.99455	0.92717	0.85022	0.77911	0.7267	0.67883	0.62148	0.49401	0.43011	0.44278	0.44439
9.06706	0.45196	0.51546	0.58977	0.58545	0.74905	0.99724	0.92386	0.8332	0.76514	0.72839	0.66966	0.58497	0.49433	0.43257	0.43978	0.43851
9.04255	0.44297	0.50056	0.58569	0.58337	0.75602	1	0.91673	0.85141	0.78951	0.73322	0.66383	0.56475	0.49536	0.43334	0.43389	0.42309
9.01803	0.4663	0.49941	0.59851	0.59305	0.77515	0.9683	0.90593	0.85819	0.78301	0.74312	0.68436	0.57634	0.50564	0.43149	0.43368	0.41672
8.99351	0.49365	0.50215	0.61893	0.59989	0.78843	0.94795	0.91839	0.84796	0.79122	0.73438	0.69156	0.57178	0.51269	0.4417	0.43549	0.40882
8.969	0.48249	0.5161	0.62531	0.59582	0.79621	0.9764	0.92727	0.84837	0.81788	0.73188	0.68931	0.55819	0.49651	0.44501	0.43142	0.40919
8.94448	0.48085	0.52761	0.6236	0.59993	0.80388	0.98304	0.92692	0.84766	0.81024	0.72839	0.67447	0.55691	0.5058	0.44316	0.44437	0.40674
8.91996	0.4916	0.51845	0.63028	0.60854	0.79841	0.96772	0.9208	0.85391	0.77048	0.71106	0.64241	0.55681	0.52245	0.43846	0.4551	0.40875
8.89545	0.48364	0.51011	0.6388	0.61184	0.7999	0.96452	0.9087	0.84954	0.74564	0.70235	0.63475	0.55121	0.52429	0.4196	0.46596	0.42904
8.87093	0.46329	0.54007	0.63526	0.62037	0.82281	0.95472	0.90804	0.82757	0.74441	0.72719	0.64438	0.54765	0.5008	0.41766	0.46097	0.43686
8.84642	0.46323	0.56158	0.62594	0.63302	0.84461	0.9584	0.92576	0.81124	0.74826	0.73692	0.66026	0.54158	0.47205	0.44511	0.45136	0.43475
8.8219	0.48396	0.55781	0.62492	0.64318	0.85823	0.95355	0.93053	0.81756	0.75576	0.72088	0.67216	0.52209	0.51296	0.47157	0.45778	0.43429
8.79738	0.50501	0.55687	0.61978	0.64893	0.8691	0.93122	0.92727	0.8241	0.75328	0.71098	0.66708	0.50658	0.54553	0.49549	0.45595	0.44447
8.77287	0.52573	0.57169	0.6157	0.64855	0.87101	0.94038	0.91015	0.8224	0.7366	0.72855	0.64398	0.51354	0.5058	0.45683	0.44505	0.44143
8.74835	0.53359	0.56113	0.63115	0.64986	0.86401	0.94993	0.89707	0.82032	0.73556	0.72772	0.63183	0.5246	0.48573	0.42822	0.45571	0.41862
8.72383	0.51388	0.55463	0.64382	0.65307	0.86413	0.94597	0.90069	0.82183	0.75023	0.71731	0.62829	0.53093	0.4972	0.45034	0.45063	0.40963
8.69932	0.49569	0.59541	0.65812	0.65502	0.86464	0.94288	0.89968	0.84209	0.7623	0.72296	0.62718	0.54981	0.50116	0.45931	0.46116	0.39449
8.6748	0.48665	0.62434	0.67475	0.65364	0.87111	0.95378	0.89811	0.83151	0.7566	0.72174	0.63471	0.5375	0.51135	0.46562	0.47009	0.40866
8.65028	0.47257	0.61269	0.6869	0.65603	0.8762	0.95439	0.8978	0.81768	0.75559	0.71186	0.65842	0.51161	0.49818	0.46877	0.46239	0.41978
8.62577	0.46176	0.60207	0.68692	0.66562	0.87799	0.94507	0.89935	0.81283	0.748	0.71834	0.64267	0.517	0.48129	0.45977	0.45222	0.41528
8.60125	0.4613	0.5756	0.67745	0.68464	0.89351	0.92265	0.90279	0.80023	0.73248	0.71444	0.62045	0.53925	0.50054	0.44919	0.44605	0.42676
8.57673	0.48443	0.56306	0.6571	0.6956	0.89469	0.92831	0.8899	0.79598	0.71922	0.69631	0.62149	0.55138	0.5292	0.43651	0.4583	0.44241
8.55222	0.51159	0.58001	0.65809	0.69278	0.88821	0.94714	0.87098	0.797	0.72344	0.67829	0.611	0.53807	0.54477	0.4295	0.46792	0.43807
8.5277	0.51345	0.59718	0.68604	0.69727	0.90169	0.95577	0.86074	0.7927	0.73459	0.68512	0.60787	0.52934	0.54021	0.44782	0.45646	0.44948
8.50319	0.50724	0.59019	0.70291	0.70895	0.89467	0.9496	0.86316	0.80426	0.73725	0.69328	0.59944	0.52003	0.52374	0.45213	0.45845	0.47312
8.47867	0.50888	0.58152	0.68686	0.72528	0.89854	0.94646	0.86702	0.82934	0.74208	0.69472	0.58591	0.5219	0.5019	0.44324	0.46665	0.46506
8.45415	0.48126	0.57058	0.67802	0.73176	0.92074	0.94667	0.88121	0.83834	0.74518	0.69719	0.58323	0.51852	0.49946	0.44033	0.47106	0.44627
8.42964	0.49024	0.58447	0.67313	0.73255	0.91915	0.93907	0.88087	0.84563	0.73441	0.71191	0.58972	0.51039	0.52759	0.45279	0.45816	0.42997
8.40512	0.50335	0.63833	0.69038	0.7368	0.91693	0.9278	0.8962	0.86205	0.72622	0.69499	0.60109	0.50786	0.52783	0.4606	0.45209	0.41545
8.3806	0.50685	0.64338	0.70485	0.73411	0.92454	0.92166	0.91359	0.8601	0.71967	0.68457	0.60677	0.50851	0.52105	0.45665	0.46191	0.40105
8.35609	0.52209	0.62431	0.70592	0.73532	0.93632	0.91527	0.89616	0.84906	0.72477	0.67928	0.60059	0.50506	0.51429	0.4635	0.49083	0.40391
8.33157	0.51775	0.61678	0.72502	0.74374	0.92839	0.91752	0.86798	0.83097	0.72816	0.70139	0.58973	0.49517	0.5158	0.47742	0.49958	0.4421
8.30705	0.50884	0.62497	0.74438	0.74734	0.92471	0.92341	0.86602	0.81683	0.72151	0.70695	0.57662	0.49206	0.53011	0.47538	0.47253	0.47175
8.28254	0.48642	0.63478	0.74104	0.74762	0.92199	0.92346	0.87736	0.80372	0.72495	0.70161	0.56505	0.49509	0.53559	0.46105	0.4629	0.4599
8.25802	0.48612	0.63679	0.72722	0.75231	0.92686	0.9173	0.86579	0.78905	0.72552	0.7037	0.5652	0.49435	0.52307	0.44837	0.45918	0.43226
8.23351	0.5018	0.64323	0.71371	0.76623	0.93483	0.91344	0.86301	0.7937	0.72458	0.69347	0.56106	0.4904	0.52858	0.4461	0.45943	0.4229
8.20899	0.52528	0.66779	0.73815	0.77925	0.953	0.91145	0.86387	0.81176	0.71351	0.68238	0.56829	0.49172	0.54413	0.44968	0.47441	0.44238
8.18447	0.56226	0.67385	0.74932	0.79309	0.96697	0.91764	0.8725	0.81456	0.70238	0.66615	0.57293	0.50475	0.54259	0.45986	0.48722	0.46466
8.15996	0.55857	0.65054	0.74888	0.81259	0.96256	0.92161	0.88988	0.80273	0.71299	0.65749	0.55955	0.51608	0.54134	0.46825	0.47966	0.49924
8.13544	0.53583	0.62347	0.75849	0.82772	0.96167	0.92242	0.88601	0.79692	0.71821	0.66412	0.52909	0.52538	0.55519	0.46716	0.47403	0.5107
8.11092	0.52377	0.6119	0.76205	0.82216	0.97086	0.91939	0.86417	0.81204	0.72457	0.66409	0.51398	0.53088	0.54175	0.4583	0.48272	0.47231
8.08641	0.52509	0.63188	0.76162	0.81126	0.98439	0.91168	0.86147	0.80026	0.72434	0.67284	0.52819	0.5285	0.51997	0.45605	0.50371	0.45251
8.06189	0.53761	0.67423	0.7667	0.81903	0.99186	0.92076	0.85942	0.77676	0.70942	0.65996	0.53867	0.5263	0.51869	0.45609	0.51102	0.4699
8.03737	0.53398	0.69178	0.76719	0.83295	0.98866	0.9218	0.86804	0.78114	0.69674	0.64136	0.51603	0.50975	0.52456	0.45229	0.4959	0.46597
8.01286	0.5379	0.67901	0.76313	0.84407	0.97508	0.91249	0.88161	0.79673	0.70613	0.64874	0.51407	0.5196	0.53874	0.4385	0.48349	0.44705
7.98834	0.55453	0.66033	0.75162	0.86207	0.95888	0.89445	0.8746	0.80626	0.69601	0.65211	0.53053	0.54321	0.55332	0.45087	0.48414	0.44122
7.96383	0.57918	0.67607	0.76225	0.86944	0.95841	0.88957	0.8568	0.78904	0.69409	0.62626	0.51533	0.54217	0.52426	0.48389	0.49104	0.45258
7.93931	0.60307	0.68502	0.77227	0.87158	0.96263	0.89145	0.84837	0.77051	0.67754	0.60985	0.50892	0.52098	0.49265	0.50613	0.51564	0.45515
7.91479	0.59798	0.688	0.78964	0.88285	0.97189	0.89825	0.86143	0.77617	0.68982	0.62036	0.50742	0.49701	0.48568	0.49801	0.50813	0.44754
7.89028	0.58328	0.70589	0.79106	0.90604	0.97812	0.8886	0.87072	0.80768	0.687	0.63057	0.4965	0.48489	0.49692	0.49415	0.48774	0.47984
7.86576	0.58452	0.70491	0.7992	0.90781	0.97369	0.8893	0.87586	0.82736	0.68597	0.62424	0.50675	0.49359	0.50646	0.48715	0.48069	0.49497
7.84124	0.5994	0.68616	0.81057	0.90522	0.98121	0.89514	0.87593	0.82532	0.68559	0.62439	0.50988	0.51699	0.50215	0.47475	0.49569	0.48598
7.81673	0.59485	0.66946	0.82271	0.9042	0.98754	0.89067	0.87649	0.81565	0.67289	0.62796	0.49655	0.5348	0.50461	0.47868	0.50453	0.48446
7.79221	0.57444	0.65541	0.82224	0.91	0.98938	0.88215	0.87164	0.80065	0.67268	0.63769	0.51472	0.53441	0.5083	0.49663	0.50589	0.51923
7.76769	0.57299	0.6573	0.82493	0.91309	0.98877	0.87077	0.86586	0.78459	0.68415	0.63214	0.52061	0.5114	0.51211	0.48315	0.51804	0.53703
7.74318	0.59241	0.69616	0.83103	0.91268	0.98726	0.87352	0.85839	0.79783	0.68391	0.61584	0.49975	0.511	0.51535	0.48567	0.53739	0.52532
7.71866	0.60728	0.70269	0.83463	0.91374	0.97318	0.88438	0.86259	0.79185	0.68413	0.59995	0.5115	0.51107	0.51378	0.50086	0.52853	0.50847
7.69415	0.58964	0.70173	0.84399	0.91967	0.98593	0.8829	0.86368	0.78118	0.68022	0.59252	0.49416	0.49672	0.51968	0.51493	0.50836	0.50524
7.66963	0.57037	0.68655	0.84825	0.92927	1	0.89521	0.85362	0.7949	0.67868	0.58623	0.48429	0.50735	0.55026	0.53552	0.49449	0.50029
7.64511	0.56948	0.6993	0.84417	0.93551	0.99245	0.88944	0.84017	0.80614	0.68763	0.58889	0.49013	0.51757	0.57269	0.53031	0.49785	0.48149
7.6206	0.57192	0.71872	0.84261	0.93599	0.97559	0.88117	0.84301	0.77854	0.69991	0.59013	0.47746	0.50776	0.56934	0.51707	0.50624	0.47987
7.59608	0.57622	0.6908	0.83978	0.94118	0.96456	0.86759	0.85205	0.77019	0.6974	0.5835	0.46262	0.52009	0.56513	0.49299	0.49349	0.48996
7.57156	0.60443	0.66095	0.85664	0.94094	0.94969	0.85234	0.85447	0.78939	0.69453	0.57185	0.45841	0.54467	0.54156	0.49324	0.50111	0.50015
7.54705	0.63245	0.68388	0.88634	0.94767	0.95121	0.87748	0.84697	0.78785	0.68172	0.56512	0.46369	0.55196	0.52894	0.51314	0.51785	0.51881
7.52253	0.62165	0.69373	0.89733	0.95219	0.96829	0.8906	0.83541	0.76795	0.67247	0.57094	0.4697	0.5388	0.52145	0.50673	0.53439	0.51873
7.49801	0.59066	0.70981	0.88247	0.9663	0.97181	0.87599	0.82902	0.76009	0.67277	0.58166	0.47731	0.51563	0.51086	0.48696	0.51198	0.51375
7.4735	0.57732	0.71205	0.87343	0.97852	0.97223	0.86624	0.81887	0.77315	0.67255	0.57634	0.49059	0.49417	0.53397	0.479	0.49931	0.52557
7.44898	0.59496	0.7304	0.87745	0.98033	0.96749	0.87364	0.81325	0.77288	0.67534	0.5496	0.48478	0.51504	0.54884	0.49369	0.48993	0.55859
7.42447	0.60919	0.74554	0.88304	0.98843	0.96526	0.88622	0.84224	0.76114	0.68126	0.54329	0.4838	0.5235	0.55184	0.48889	0.49093	0.58893
7.39995	0.61002	0.73804	0.88685	0.99018	0.97561	0.88209	0.85451	0.74903	0.67011	0.56175	0.48974	0.50759	0.5564	0.47617	0.52379	0.56267
7.37543	0.61805	0.7218	0.90089	0.97928	0.96537	0.87308	0.84608	0.74538	0.66461	0.55438	0.47735	0.5084	0.55497	0.47026	0.55101	0.53239
7.35092	0.6281	0.74589	0.89355	0.97492	0.95171	0.86667	0.8316	0.75163	0.66899	0.5408	0.4636	0.52165	0.54698	0.47174	0.53979	0.51961
7.3264	0.63107	0.76667	0.88452	0.9863	0.94051	0.87526	0.84079	0.75754	0.66319	0.53618	0.45718	0.52679	0.53289	0.4783	0.52802	0.52132
7.30188	0.62876	0.74993	0.91031	0.99629	0.93139	0.8748	0.8695	0.76893	0.65418	0.52534	0.45667	0.5175	0.54383	0.50853	0.55046	0.52065
7.27737	0.64192	0.72983	0.91954	0.99181	0.9261	0.87246	0.87829	0.76136	0.64478	0.53404	0.46528	0.51748	0.57516	0.53154	0.56861	0.50573
7.25285	0.62717	0.72476	0.91323	0.99167	0.91949	0.8705	0.84907	0.75487	0.64235	0.54425	0.47882	0.52711	0.56057	0.52925	0.5687	0.50034
7.22833	0.60728	0.72994	0.90783	0.99116	0.91826	0.8647	0.81983	0.75348	0.6556	0.54562	0.47886	0.52313	0.56368	0.53016	0.55862	0.5187
7.20382	0.65503	0.72557	0.90979	0.98606	0.90494	0.8476	0.81585	0.74054	0.66075	0.54472	0.47671	0.51777	0.59374	0.53256	0.52901	0.53737
7.1793	0.66845	0.71335	0.92521	0.98886	0.89232	0.8361	0.82776	0.72878	0.65453	0.52682	0.47303	0.53381	0.60357	0.52274	0.52733	0.54979
7.15479	0.63971	0.70438	0.90423	0.99452	0.90277	0.84419	0.82896	0.73564	0.64332	0.53921	0.45852	0.55348	0.57665	0.5309	0.53987	0.54562
7.13027	0.66983	0.70471	0.88487	0.99529	0.90781	0.84326	0.811	0.7521	0.63366	0.54463	0.45464	0.54993	0.56798	0.55031	0.54453	0.54052
7.10575	0.67653	0.72556	0.90889	0.99477	0.91026	0.84447	0.80673	0.74631	0.62912	0.51748	0.46216	0.53433	0.57689	0.54617	0.54098	0.5435
7.08124	0.66495	0.74643	0.95514	1	0.90763	0.85719	0.82945	0.73031	0.61223	0.48659	0.46735	0.54116	0.57583	0.53352	0.54161	0.54893
7.05672	0.64327	0.75795	0.98008	0.99242	0.89927	0.86097	0.84559	0.72409	0.61884	0.49061	0.47591	0.55536	0.56051	0.53596	0.54715	0.55175
7.0322	0.62954	0.74452	0.96798	0.99038	0.90195	0.85819	0.82553	0.72376	0.63219	0.51214	0.47152	0.54141	0.54908	0.53818	0.539	0.55855
7.00769	0.62745	0.71432	0.94944	0.99642	0.90882	0.83927	0.80532	0.7184	0.62952	0.51725	0.45345	0.51285	0.53095	0.53365	0.54352	0.56239
6.98317	0.63659	0.71265	0.94073	0.99461	0.91202	0.81667	0.81596	0.71501	0.61483	0.50535	0.44926	0.48987	0.5264	0.53822	0.574	0.55571
6.95865	0.6363	0.72414	0.94762	0.98509	0.89995	0.8142	0.81137	0.71415	0.59827	0.49938	0.45968	0.48669	0.55853	0.56874	0.57895	0.55112
6.93414	0.64879	0.73299	0.96235	0.97865	0.8799	0.83145	0.80578	0.70895	0.59393	0.49989	0.46146	0.50195	0.59774	0.57904	0.56411	0.55963
6.90962	0.679	0.74661	0.95223	0.96987	0.86527	0.84839	0.80186	0.69324	0.60535	0.48875	0.47164	0.50805	0.61834	0.5622	0.55804	0.57898
6.8851	0.68559	0.75765	0.94812	0.95118	0.86792	0.84325	0.8043	0.68093	0.60752	0.47118	0.47964	0.51691	0.61645	0.54739	0.54672	0.56364
6.86059	0.66712	0.75967	0.95303	0.95494	0.88348	0.82869	0.81329	0.68818	0.62263	0.46519	0.49095	0.52217	0.61749	0.57046	0.56008	0.53488
6.83607	0.65733	0.76814	0.96753	0.96372	0.89087	0.82433	0.79662	0.68721	0.62948	0.46261	0.48924	0.52059	0.6161	0.57178	0.56936	0.53974
6.81156	0.65719	0.75213	0.98687	0.96967	0.89099	0.8196	0.77769	0.70195	0.61313	0.4692	0.48292	0.51003	0.601	0.54865	0.55929	0.54956
6.78704	0.6492	0.73555	0.98393	0.96988	0.8782	0.81909	0.78534	0.70689	0.59853	0.48294	0.48188	0.51607	0.58909	0.5477	0.56337	0.55588
6.76252	0.6466	0.74212	0.9703	0.96223	0.86366	0.82611	0.78975	0.70306	0.58723	0.50123	0.48182	0.52696	0.58644	0.58983	0.57822	0.56164
6.73801	0.66775	0.76184	0.97824	0.95899	0.85345	0.81042	0.79592	0.71971	0.57619	0.51494	0.474	0.52477	0.56702	0.60186	0.58706	0.56083
6.71349	0.69711	0.7738	0.97447	0.95673	0.8503	0.80176	0.80438	0.74058	0.57687	0.50109	0.46673	0.53493	0.56101	0.57615	0.60341	0.5632
6.68897	0.69298	0.76712	0.97182	0.95293	0.84884	0.80416	0.7942	0.73061	0.55273	0.4748	0.46093	0.53677	0.57506	0.55842	0.61356	0.59129
6.66446	0.67496	0.74667	0.98998	0.94716	0.85515	0.81061	0.77499	0.71979	0.53279	0.46354	0.45928	0.51811	0.58054	0.5498	0.60165	0.60686
6.63994	0.68368	0.76294	1	0.93826	0.85658	0.82093	0.77034	0.71042	0.53122	0.45411	0.46508	0.50161	0.58448	0.53981	0.58093	0.60099
6.61542	0.6997	0.81092	0.98977	0.94033	0.85297	0.8154	0.77079	0.69018	0.54512	0.45063	0.46598	0.50855	0.60319	0.51553	0.56077	0.62029
6.59091	0.69648	0.8122	0.97877	0.94417	0.84625	0.81464	0.77193	0.68782	0.54305	0.45384	0.47522	0.52501	0.61522	0.50538	0.57478	0.62661
6.56639	0.67792	0.80899	0.97448	0.93246	0.83673	0.81124	0.75927	0.67873	0.53582	0.44864	0.49544	0.55731	0.61509	0.52585	0.58871	0.61695
6.54188	0.68115	0.83613	0.96918	0.92577	0.83417	0.8014	0.75151	0.66489	0.54225	0.45035	0.49564	0.5705	0.60941	0.55393	0.60149	0.60469
6.51736	0.68671	0.82352	0.97178	0.9276	0.83121	0.80633	0.75319	0.64771	0.53733	0.45214	0.48446	0.56289	0.60604	0.57825	0.60087	0.5884
6.49284	0.70241	0.82018	0.98691	0.92603	0.83224	0.81205	0.75602	0.65921	0.53291	0.4434	0.47172	0.54547	0.60951	0.57251	0.59004	0.55133
6.46833	0.71686	0.80815	0.99775	0.92952	0.8395	0.80343	0.75402	0.67438	0.52979	0.44898	0.47837	0.52295	0.59183	0.54522	0.56895	0.54748
6.44381	0.69607	0.77513	0.99587	0.92994	0.83814	0.79393	0.74646	0.67974	0.52832	0.44803	0.50745	0.51584	0.57774	0.52931	0.58447	0.57424
6.41929	0.67675	0.78786	0.98574	0.9306	0.8261	0.77163	0.74352	0.65544	0.54003	0.43279	0.49792	0.51954	0.57935	0.53551	0.58782	0.60665
6.39478	0.67215	0.84005	0.98832	0.9269	0.82037	0.76699	0.74132	0.64837	0.55094	0.4286	0.49047	0.52627	0.58525	0.5442	0.59105	0.61233
6.37026	0.66018	0.83304	0.98907	0.90657	0.81498	0.77272	0.73744	0.64344	0.54719	0.44138	0.48323	0.52834	0.54197	0.54716	0.59022	0.57092
6.34574	0.64095	0.82716	0.97517	0.89574	0.81667	0.786	0.73935	0.63889	0.52397	0.45235	0.47753	0.53885	0.53351	0.54908	0.5799	0.54181
6.32123	0.63072	0.82518	0.97396	0.88731	0.81632	0.7969	0.74166	0.64189	0.51915	0.45239	0.4883	0.56222	0.57855	0.54584	0.60148	0.53919
6.29671	0.65946	0.77776	0.98153	0.88799	0.81107	0.80207	0.73533	0.64768	0.5256	0.43434	0.49554	0.56701	0.59156	0.56587	0.60033	0.56695
6.2722	0.69269	0.75688	0.97746	0.89438	0.80613	0.80358	0.72732	0.66088	0.51405	0.42082	0.47828	0.55154	0.57673	0.58732	0.59328	0.59289
6.24768	0.71099	0.79359	0.97621	0.89828	0.79876	0.79349	0.72819	0.65068	0.49928	0.43913	0.45207	0.54287	0.56976	0.58069	0.59862	0.57888
6.22316	0.69359	0.84542	0.97466	0.89546	0.78107	0.78288	0.73437	0.62699	0.49256	0.44462	0.42	0.55874	0.57756	0.54401	0.60775	0.58441
6.19865	0.67538	0.86292	0.97706	0.90439	0.78424	0.77137	0.72711	0.62501	0.48836	0.4283	0.43298	0.55875	0.5693	0.5284	0.57977	0.59075
6.17413	0.67997	0.83838	0.96766	0.90368	0.79995	0.75925	0.71635	0.62865	0.48785	0.42829	0.45451	0.54356	0.56589	0.5228	0.58824	0.59764
6.14961	0.68404	0.80182	0.95703	0.8816	0.80663	0.76041	0.71375	0.62922	0.48553	0.41619	0.46863	0.54451	0.59925	0.51999	0.61743	0.61254
6.1251	0.6796	0.80662	0.93451	0.87274	0.81312	0.75826	0.71213	0.62181	0.47152	0.43531	0.4703	0.53319	0.59967	0.52915	0.60645	0.60489
6.10058	0.69651	0.81729	0.93906	0.86455	0.81566	0.75965	0.70942	0.60035	0.45557	0.44763	0.46644	0.51279	0.59621	0.5349	0.59936	0.58357
6.07606	0.70922	0.79052	0.96239	0.85957	0.80879	0.76212	0.71424	0.58918	0.45043	0.44062	0.47088	0.51913	0.60149	0.55285	0.60737	0.59097
6.05155	0.71175	0.78921	0.97513	0.85691	0.80248	0.76064	0.72714	0.59723	0.45684	0.4339	0.47067	0.52201	0.58417	0.54438	0.59107	0.60193
6.02703	0.69939	0.80498	0.96213	0.85467	0.78925	0.7612	0.73531	0.60178	0.46286	0.43042	0.45109	0.52125	0.57308	0.53253	0.58285	0.59665
6.00252	0.66796	0.7797	0.93309	0.85262	0.78188	0.74783	0.70761	0.58699	0.46923	0.42265	0.43538	0.53502	0.57335	0.54609	0.59111	0.5948
5.978	0.68043	0.76109	0.92616	0.85284	0.77898	0.73282	0.68326	0.58142	0.462	0.39884	0.43864	0.53664	0.59673	0.5575	0.58517	0.59334
5.95348	0.70119	0.77393	0.95008	0.85207	0.77604	0.73374	0.68317	0.58749	0.45242	0.39236	0.46217	0.52687	0.60508	0.57039	0.56004	0.58033
5.92897	0.71185	0.79668	0.96556	0.85376	0.77076	0.73555	0.69186	0.58704	0.45029	0.40307	0.47576	0.53264	0.59413	0.58595	0.54452	0.57833
5.90445	0.69493	0.79793	0.9781	0.85197	0.76103	0.73719	0.68875	0.58452	0.45428	0.41408	0.46791	0.53245	0.58158	0.58941	0.54696	0.5933
5.87993	0.68757	0.80175	0.98878	0.85043	0.75737	0.74191	0.67639	0.59043	0.45616	0.42905	0.4604	0.52845	0.56391	0.58561	0.56837	0.62014
5.85542	0.70339	0.79223	0.98455	0.84898	0.75948	0.73863	0.67675	0.58353	0.45117	0.43192	0.45446	0.53743	0.55311	0.57421	0.57981	0.62657
5.8309	0.70461	0.76094	0.97709	0.8457	0.75933	0.72452	0.67699	0.57897	0.43807	0.43012	0.46019	0.54936	0.55966	0.56781	0.56453	0.59656
5.80638	0.68757	0.76492	0.96962	0.84104	0.76296	0.72269	0.66835	0.5705	0.43667	0.4351	0.46432	0.55427	0.58133	0.55761	0.56429	0.5713
5.78187	0.68405	0.78216	0.96809	0.83613	0.76335	0.73214	0.67997	0.55342	0.43441	0.42765	0.44919	0.5606	0.59186	0.55097	0.577	0.58802
5.75735	0.71403	0.789	0.95719	0.82815	0.75367	0.74806	0.69424	0.54619	0.44042	0.42178	0.44741	0.56856	0.59819	0.55087	0.5752	0.61444
5.73284	0.73521	0.803	0.97492	0.83115	0.74461	0.73849	0.67824	0.56191	0.4396	0.4168	0.47503	0.56757	0.61182	0.58069	0.57882	0.62979
5.70832	0.71149	0.80968	0.98544	0.83242	0.74814	0.71504	0.65727	0.57472	0.4252	0.41231	0.49072	0.55245	0.60057	0.59099	0.59633	0.64127
5.6838	0.68584	0.7869	0.97916	0.82865	0.75092	0.70754	0.64391	0.57247	0.41352	0.41411	0.49273	0.54337	0.58662	0.5842	0.62285	0.63674
5.65929	0.6989	0.77338	0.97916	0.82216	0.74185	0.70596	0.64523	0.56415	0.40979	0.41527	0.48668	0.55075	0.58576	0.58019	0.62812	0.59854
5.63477	0.72315	0.80305	0.98249	0.81012	0.74012	0.72057	0.65448	0.5552	0.41891	0.41113	0.46196	0.57058	0.58931	0.57793	0.61124	0.58427
5.61025	0.73486	0.8305	0.96993	0.79877	0.7508	0.72476	0.66109	0.54774	0.42357	0.39932	0.45393	0.57313	0.60119	0.55973	0.60841	0.58893
5.58574	0.74123	0.85123	0.93602	0.79254	0.76443	0.70571	0.6507	0.53085	0.41618	0.38481	0.46221	0.55706	0.60159	0.54803	0.60768	0.58642
5.56122	0.73613	0.84409	0.91413	0.78551	0.76289	0.6924	0.64483	0.51162	0.40864	0.39134	0.45944	0.54784	0.59675	0.56539	0.61449	0.58428
5.5367	0.72359	0.83998	0.92119	0.78892	0.75092	0.6953	0.64156	0.49735	0.39816	0.40654	0.46404	0.53652	0.60438	0.59376	0.6074	0.57533
5.51219	0.72172	0.83138	0.93689	0.79031	0.73922	0.68826	0.63612	0.5002	0.39761	0.41088	0.48571	0.5457	0.61976	0.58388	0.59484	0.5868
5.48767	0.72013	0.8228	0.94658	0.79027	0.73371	0.69088	0.63996	0.52018	0.39946	0.41197	0.49098	0.56727	0.61701	0.56434	0.61566	0.60394
5.46316	0.72508	0.77248	0.93906	0.79616	0.73562	0.71228	0.64518	0.5367	0.39123	0.41229	0.48126	0.57003	0.6071	0.53825	0.61162	0.57153
5.43864	0.72018	0.75349	0.9284	0.80102	0.73463	0.73629	0.63714	0.54118	0.38912	0.41141	0.48259	0.5428	0.59334	0.54131	0.57532	0.53754
5.41412	0.7167	0.79399	0.92074	0.80153	0.73372	0.73114	0.6291	0.52504	0.39	0.41013	0.49014	0.53048	0.5909	0.56248	0.55554	0.56187
5.38961	0.7204	0.84678	0.89877	0.79885	0.73882	0.7177	0.62176	0.50896	0.39171	0.41007	0.4904	0.56148	0.58953	0.57292	0.57374	0.59857
5.36509	0.72168	0.82802	0.89536	0.79084	0.74726	0.703	0.61211	0.50408	0.40399	0.40943	0.48471	0.57549	0.61207	0.57003	0.60892	0.64053
5.34057	0.7525	0.78803	0.92324	0.78388	0.74517	0.68973	0.61089	0.49891	0.40611	0.40335	0.48946	0.55905	0.62669	0.56614	0.60182	0.65803
5.31606	0.75693	0.78464	0.93018	0.78356	0.72955	0.69796	0.61524	0.48484	0.40005	0.40697	0.50246	0.56115	0.62012	0.56261	0.58754	0.63317
5.29154	0.71894	0.80034	0.91607	0.78259	0.71091	0.67677	0.60824	0.49572	0.39779	0.41664	0.50467	0.57289	0.62042	0.56246	0.60913	0.5976
5.26702	0.71044	0.82199	0.89697	0.78083	0.70762	0.68043	0.60484	0.49764	0.39224	0.40631	0.5036	0.56286	0.61906	0.57929	0.63719	0.59606
5.24251	0.69618	0.81812	0.9009	0.77938	0.7065	0.68813	0.6009	0.47468	0.38793	0.39255	0.49751	0.55944	0.60094	0.60601	0.61722	0.59167
5.21799	0.67104	0.84485	0.91487	0.77399	0.72128	0.6789	0.59262	0.4621	0.37629	0.38955	0.49109	0.54937	0.57505	0.60307	0.60254	0.57049
5.19347	0.68297	0.85553	0.9425	0.77782	0.74122	0.67397	0.58977	0.4551	0.37293	0.39997	0.48917	0.54214	0.5645	0.60199	0.62862	0.59237
5.16896	0.73933	0.85193	0.96306	0.79243	0.73539	0.66625	0.59022	0.44997	0.37444	0.41158	0.47926	0.55649	0.60071	0.59358	0.63576	0.59455
5.14444	0.74888	0.85557	0.93987	0.78802	0.72311	0.66722	0.58914	0.46474	0.37248	0.41582	0.47628	0.56392	0.60024	0.6061	0.62855	0.58201
5.11993	0.73282	0.84212	0.92649	0.7822	0.71591	0.66301	0.58162	0.46758	0.36721	0.40977	0.48086	0.57985	0.61284	0.60899	0.61659	0.60724
5.09541	0.7317	0.81779	0.93556	0.77429	0.70581	0.6581	0.57934	0.47341	0.36716	0.40593	0.4947	0.59282	0.6075	0.58357	0.61671	0.62485
5.07089	0.73869	0.79834	0.92439	0.77485	0.7151	0.6564	0.58078	0.47254	0.3768	0.41444	0.51626	0.58222	0.62045	0.57637	0.61783	0.61659
5.04638	0.73158	0.8068	0.91222	0.76807	0.71933	0.6465	0.58814	0.46115	0.38687	0.41127	0.53302	0.56327	0.64033	0.58347	0.62947	0.61242
5.02186	0.72824	0.82105	0.90724	0.77203	0.69968	0.63264	0.58746	0.45046	0.39211	0.40298	0.51618	0.5643	0.65966	0.59633	0.63387	0.59578
4.99734	0.70105	0.83376	0.90449	0.77329	0.70153	0.64205	0.57055	0.4486	0.39649	0.41323	0.49549	0.56972	0.65421	0.60446	0.6298	0.5988
4.97283	0.72121	0.83485	0.9034	0.77065	0.69668	0.6542	0.55744	0.44225	0.39472	0.41926	0.49024	0.54131	0.62857	0.61433	0.60793	0.60296
4.94831	0.75241	0.86551	0.92763	0.76168	0.69365	0.6484	0.56221	0.43499	0.39071	0.42665	0.50183	0.51901	0.61019	0.61959	0.59825	0.60089
4.92379	0.73143	0.87299	0.93224	0.75814	0.69191	0.64038	0.56887	0.43706	0.39069	0.43548	0.49954	0.53704	0.59659	0.61319	0.59014	0.61615
4.89928	0.72248	0.84058	0.92131	0.75655	0.68637	0.63519	0.56051	0.4481	0.38998	0.40912	0.50067	0.54273	0.59732	0.61592	0.62911	0.63874
4.87476	0.7355	0.82165	0.91586	0.75134	0.68973	0.62795	0.5521	0.44639	0.39357	0.38685	0.5007	0.53856	0.62978	0.6248	0.66269	0.63504
4.85025	0.77572	0.82423	0.90701	0.75781	0.69236	0.63397	0.54054	0.43676	0.39126	0.39531	0.49239	0.57044	0.66244	0.62637	0.65193	0.61774
4.82573	0.80989	0.80319	0.89197	0.74712	0.69403	0.63054	0.53871	0.42968	0.3911	0.41015	0.50429	0.58644	0.6647	0.61915	0.61514	0.61839
4.80121	0.78589	0.79815	0.88858	0.73508	0.68887	0.61722	0.55285	0.42724	0.38103	0.41569	0.51472	0.56179	0.64945	0.5961	0.59911	0.63968
4.7767	0.73141	0.8006	0.90933	0.74413	0.68442	0.61133	0.55899	0.42624	0.37758	0.42065	0.5105	0.56087	0.67194	0.58487	0.62599	0.63643
4.75218	0.70698	0.80685	0.91643	0.74623	0.68858	0.61019	0.55365	0.41746	0.38945	0.4171	0.52176	0.58554	0.69674	0.60499	0.63752	0.62638
4.72766	0.71689	0.81803	0.89363	0.73761	0.68975	0.61413	0.55035	0.40104	0.39001	0.41458	0.53304	0.58223	0.68915	0.60993	0.61963	0.62299
4.70315	0.73291	0.82222	0.89225	0.73494	0.68029	0.6236	0.55025	0.39542	0.38858	0.41053	0.5147	0.5516	0.66029	0.58218	0.6212	0.6059
4.67863	0.75076	0.8361	0.91748	0.73572	0.67821	0.62945	0.5229	0.40202	0.38455	0.4126	0.49266	0.546	0.63709	0.56549	0.64034	0.61049
4.65411	0.76618	0.86147	0.9179	0.73354	0.67859	0.63806	0.49595	0.40959	0.38436	0.40367	0.48119	0.55336	0.63969	0.59182	0.65146	0.63324
4.6296	0.77199	0.85173	0.92131	0.73191	0.67445	0.63339	0.48403	0.41021	0.39105	0.38554	0.48083	0.57692	0.63947	0.62882	0.65847	0.65389
4.60508	0.78282	0.80417	0.91368	0.7335	0.66886	0.61281	0.48737	0.40629	0.39293	0.38833	0.483	0.58204	0.63152	0.64463	0.66373	0.6526
4.58057	0.75565	0.78079	0.88422	0.72988	0.66214	0.59792	0.49355	0.40445	0.38333	0.40071	0.48758	0.55939	0.62616	0.62483	0.65576	0.62783
4.55605	0.72009	0.80974	0.88398	0.72739	0.65685	0.59381	0.50413	0.40506	0.38512	0.42247	0.49567	0.56544	0.63429	0.60702	0.64574	0.62231
4.53153	0.73086	0.8447	0.91018	0.72744	0.64983	0.59413	0.50794	0.40403	0.3882	0.4227	0.5008	0.57711	0.64582	0.61884	0.64478	0.64294
4.50702	0.74777	0.84406	0.93402	0.72993	0.6371	0.6012	0.4974	0.3973	0.38244	0.41686	0.50532	0.57494	0.63964	0.62456	0.67097	0.65533
4.4825	0.76195	0.83208	0.9353	0.73013	0.62701	0.59977	0.48593	0.38936	0.37255	0.40992	0.50318	0.5674	0.61848	0.62992	0.68823	0.64747
4.45798	0.76772	0.83481	0.91546	0.72655	0.62651	0.589	0.47978	0.38721	0.38063	0.40023	0.51112	0.5642	0.63295	0.63072	0.67251	0.63102
4.43347	0.75387	0.84893	0.8948	0.72442	0.62642	0.58223	0.47755	0.39593	0.38528	0.40472	0.52138	0.57239	0.65913	0.65504	0.65777	0.62769
4.40895	0.75661	0.86225	0.90245	0.72224	0.6317	0.58076	0.47838	0.40601	0.37766	0.40483	0.51014	0.59155	0.66533	0.67006	0.64928	0.63225
4.38443	0.78942	0.84528	0.9118	0.72205	0.63884	0.58522	0.47683	0.409	0.36934	0.39553	0.49749	0.59761	0.65696	0.64468	0.64658	0.638
4.35992	0.7827	0.84013	0.91538	0.71809	0.63714	0.57919	0.48002	0.40236	0.36948	0.3957	0.51687	0.59282	0.64113	0.62122	0.64202	0.65797
4.3354	0.77147	0.85039	0.91231	0.70661	0.63665	0.58722	0.48599	0.39178	0.37979	0.42259	0.51471	0.60229	0.64282	0.60626	0.64902	0.67745
4.31089	0.76917	0.85231	0.89199	0.69362	0.63353	0.59496	0.4817	0.38334	0.37504	0.43356	0.48515	0.60935	0.67161	0.59483	0.66407	0.67652
4.28637	0.76037	0.84279	0.86299	0.69542	0.62144	0.58866	0.47688	0.38277	0.36501	0.41701	0.48517	0.59111	0.69049	0.59348	0.68981	0.66358
4.26185	0.77015	0.79621	0.8611	0.70376	0.62305	0.58621	0.47619	0.37929	0.36944	0.41574	0.4827	0.57911	0.68129	0.59811	0.70543	0.65123
4.23734	0.75978	0.78238	0.87209	0.70654	0.63187	0.57687	0.46466	0.37437	0.36484	0.43017	0.48648	0.56608	0.66109	0.6295	0.67411	0.63617
4.21282	0.72481	0.79004	0.8787	0.70589	0.62606	0.56637	0.45301	0.38176	0.35447	0.43624	0.50868	0.57621	0.65846	0.65143	0.65277	0.61626
4.1883	0.72551	0.80017	0.89764	0.71274	0.61042	0.55417	0.44719	0.38823	0.34981	0.42328	0.5216	0.56167	0.64817	0.6215	0.68979	0.61689
4.16379	0.73874	0.79297	0.91089	0.7109	0.60727	0.54432	0.43632	0.38346	0.35264	0.41845	0.51478	0.58431	0.64417	0.62548	0.71157	0.61456
4.13927	0.73445	0.79024	0.89856	0.70229	0.60814	0.53313	0.42846	0.38698	0.3529	0.43444	0.50949	0.58092	0.65767	0.63757	0.69698	0.62245
4.11475	0.73165	0.81019	0.88092	0.70253	0.60658	0.53444	0.43563	0.38454	0.35744	0.44055	0.52267	0.57974	0.68549	0.63932	0.67142	0.64143
4.09024	0.72582	0.82707	0.87298	0.69722	0.60939	0.53828	0.43851	0.375	0.37664	0.43607	0.51393	0.58971	0.70124	0.62406	0.67404	0.66204
4.06572	0.72949	0.83631	0.87421	0.69181	0.61074	0.54174	0.42854	0.35765	0.3877	0.4364	0.5005	0.61645	0.6765	0.61432	0.68428	0.67804
4.04121	0.72639	0.84852	0.87638	0.69693	0.61246	0.53799	0.43168	0.3484	0.38459	0.43299	0.48901	0.62837	0.65171	0.64669	0.67396	0.67797
4.01669	0.72755	0.878	0.86194	0.69757	0.61472	0.53132	0.43171	0.35909	0.374	0.4437	0.47526	0.61635	0.6781	0.67599	0.6684	0.67586
3.99217	0.74253	0.86323	0.84486	0.69052	0.61204	0.51583	0.42073	0.37666	0.36619	0.44557	0.48582	0.60922	0.68671	0.66504	0.6679	0.67555
3.96766	0.75318	0.8194	0.84986	0.6839	0.60664	0.51636	0.41924	0.36913	0.36865	0.42672	0.48458	0.61449	0.67127	0.64212	0.66745	0.67409
3.94314	0.75467	0.83093	0.86998	0.67268	0.59452	0.52845	0.4208	0.35922	0.3729	0.42243	0.488	0.62497	0.68795	0.62625	0.67017	0.67833
3.91862	0.768	0.85201	0.88379	0.66863	0.58712	0.52286	0.42371	0.36625	0.38019	0.43705	0.49739	0.63161	0.69844	0.62214	0.68838	0.66977
3.89411	0.77767	0.84783	0.88733	0.67324	0.58475	0.51245	0.42873	0.36211	0.37978	0.45534	0.50269	0.63119	0.6843	0.6465	0.71685	0.68366
3.86959	0.76747	0.85064	0.88118	0.69154	0.57996	0.51081	0.4299	0.34961	0.38243	0.44763	0.50253	0.61636	0.64604	0.65244	0.72395	0.70571
3.84507	0.76712	0.84947	0.8735	0.68634	0.58122	0.51199	0.41774	0.35322	0.38744	0.44511	0.48634	0.61711	0.66792	0.65627	0.71713	0.72863
3.82056	0.79998	0.8553	0.86721	0.67799	0.58928	0.50852	0.41298	0.36919	0.39079	0.44998	0.49168	0.63389	0.69287	0.67651	0.68644	0.75057
3.79604	0.78638	0.85278	0.8628	0.67236	0.58027	0.50277	0.4096	0.38141	0.38735	0.44216	0.519	0.64613	0.68511	0.66878	0.65547	0.7308
3.77153	0.78678	0.85117	0.84099	0.66646	0.57454	0.4955	0.40388	0.38787	0.37583	0.42279	0.53079	0.6308	0.70531	0.65953	0.6443	0.69424
3.74701	0.80519	0.84016	0.82072	0.66007	0.56097	0.48855	0.40465	0.391	0.37519	0.43902	0.53727	0.6185	0.7003	0.66932	0.65207	0.68233
3.72249	0.78254	0.85442	0.83702	0.65965	0.54878	0.48576	0.40844	0.37814	0.38094	0.45697	0.54891	0.60642	0.68932	0.68848	0.65846	0.66911
3.69798	0.77358	0.8741	0.86484	0.66058	0.55513	0.48787	0.40334	0.35897	0.39021	0.44502	0.5486	0.60813	0.68969	0.70442	0.66041	0.67216
3.67346	0.73733	0.87938	0.84391	0.65405	0.55756	0.48525	0.3891	0.35769	0.39418	0.43159	0.53252	0.62361	0.69725	0.70298	0.66313	0.68242
3.64894	0.74525	0.87295	0.82282	0.65353	0.55827	0.47666	0.37997	0.36645	0.39373	0.41906	0.52171	0.64091	0.6871	0.69652	0.68178	0.69935
3.62443	0.78416	0.87833	0.84802	0.64494	0.55971	0.46811	0.3862	0.37393	0.39035	0.43684	0.51994	0.63728	0.70883	0.68424	0.70535	0.704
3.59991	0.78697	0.88661	0.85764	0.63947	0.55179	0.46871	0.3795	0.37163	0.39296	0.43583	0.52641	0.63526	0.7062	0.66195	0.72913	0.6904
3.57539	0.78789	0.86027	0.84807	0.65347	0.55337	0.47033	0.38178	0.36562	0.401	0.43551	0.53942	0.64594	0.66732	0.65445	0.74379	0.69822
3.55088	0.78142	0.8769	0.82066	0.65707	0.5505	0.47294	0.3832	0.3667	0.40014	0.43456	0.54765	0.64729	0.64791	0.65934	0.71586	0.72565
3.52636	0.79312	0.90283	0.83673	0.65203	0.53833	0.47036	0.3773	0.36821	0.3904	0.42162	0.54628	0.63631	0.67582	0.66997	0.68435	0.72661
3.50185	0.8177	0.87609	0.84871	0.64522	0.54081	0.45714	0.38163	0.36562	0.40042	0.4124	0.54515	0.6356	0.70744	0.67272	0.67432	0.70638
3.47733	0.82293	0.83044	0.83843	0.63831	0.55058	0.44975	0.3722	0.3594	0.39983	0.42523	0.55273	0.65745	0.71731	0.66874	0.68932	0.69784
3.45281	0.8101	0.79666	0.82032	0.63188	0.54997	0.45143	0.36146	0.367	0.39672	0.43827	0.56065	0.65975	0.73146	0.67147	0.71611	0.69149
3.4283	0.81214	0.80121	0.80426	0.63199	0.53912	0.44906	0.35981	0.37646	0.38658	0.44969	0.54846	0.64652	0.72973	0.6707	0.73084	0.69577
3.40378	0.85246	0.83437	0.80231	0.62279	0.52398	0.44388	0.36532	0.37742	0.37631	0.45209	0.52549	0.65079	0.71908	0.67081	0.73589	0.69998
3.37926	0.8446	0.8601	0.79559	0.62158	0.52105	0.44312	0.36748	0.37702	0.38885	0.45392	0.52688	0.66258	0.71344	0.68478	0.7361	0.70451
3.35475	0.83242	0.85194	0.79611	0.61982	0.52596	0.44298	0.35961	0.36955	0.3941	0.46698	0.52138	0.66401	0.69467	0.67827	0.72799	0.70769
3.33023	0.82771	0.83321	0.79348	0.60862	0.52535	0.4344	0.35661	0.36508	0.39895	0.45718	0.50565	0.66083	0.70514	0.68582	0.74317	0.71802
3.30571	0.8304	0.82053	0.7961	0.60707	0.52045	0.4336	0.36205	0.37891	0.40194	0.45041	0.50193	0.66712	0.74242	0.70522	0.72901	0.75096
3.2812	0.81778	0.83274	0.78358	0.61664	0.51646	0.43513	0.36118	0.37883	0.40386	0.45087	0.51655	0.67597	0.77084	0.72859	0.70359	0.75663
3.25668	0.82893	0.86608	0.77685	0.61501	0.51179	0.42968	0.3634	0.3728	0.42334	0.45019	0.52141	0.67376	0.78494	0.74708	0.70848	0.72016
3.23216	0.86265	0.87611	0.78291	0.60468	0.51254	0.42924	0.36786	0.36616	0.43049	0.45355	0.53502	0.66578	0.76802	0.73707	0.74066	0.69892
3.20765	0.88523	0.87718	0.7875	0.59605	0.51668	0.43215	0.3575	0.36054	0.41311	0.46626	0.57097	0.66075	0.74246	0.7219	0.747	0.68521
3.18313	0.88199	0.86661	0.78029	0.5928	0.51936	0.42265	0.35026	0.3686	0.40395	0.48275	0.5787	0.66124	0.73903	0.72794	0.74003	0.66472
3.15862	0.8307	0.85819	0.77739	0.58936	0.51193	0.40385	0.35669	0.37368	0.40468	0.47758	0.56452	0.65969	0.74798	0.76832	0.73419	0.6643
3.1341	0.80127	0.85438	0.78554	0.58423	0.50493	0.39951	0.35572	0.36795	0.41263	0.47425	0.55044	0.67191	0.76228	0.76258	0.74133	0.69019
3.10958	0.82298	0.86069	0.77356	0.57907	0.49946	0.40471	0.34958	0.3701	0.40494	0.49482	0.56114	0.66168	0.76368	0.73652	0.72628	0.71726
3.08507	0.84981	0.89791	0.75409	0.57912	0.49816	0.39992	0.353	0.36749	0.4127	0.51024	0.58413	0.65215	0.78535	0.73433	0.71558	0.74912
3.06055	0.88688	0.89835	0.73604	0.58927	0.49365	0.39529	0.34833	0.35872	0.43544	0.50199	0.59628	0.67932	0.81374	0.73862	0.73441	0.76299
3.03603	0.90154	0.86654	0.74039	0.59012	0.4887	0.4026	0.33275	0.3677	0.443	0.49985	0.58541	0.71309	0.80072	0.75578	0.7436	0.77249
3.01152	0.86894	0.83649	0.75911	0.58132	0.48203	0.39998	0.32657	0.38775	0.42715	0.50018	0.57824	0.70069	0.75652	0.77045	0.74586	0.75726
2.987	0.83962	0.83203	0.76028	0.56867	0.47872	0.39076	0.33329	0.39189	0.41295	0.48613	0.58784	0.70803	0.75713	0.76094	0.77187	0.7216
2.96248	0.84666	0.83784	0.73961	0.56567	0.47918	0.38554	0.34763	0.39018	0.42997	0.4993	0.58947	0.71513	0.81804	0.75322	0.80302	0.72794
2.93797	0.8672	0.85121	0.72468	0.56632	0.47909	0.38983	0.35735	0.38741	0.45246	0.51221	0.57393	0.71523	0.81273	0.75379	0.81017	0.74921
2.91345	0.87815	0.84283	0.71715	0.57092	0.47367	0.38191	0.3451	0.40292	0.4476	0.50905	0.56018	0.70895	0.74948	0.72147	0.81323	0.7669
2.88894	0.85457	0.83766	0.71843	0.57768	0.47243	0.36618	0.33026	0.41012	0.44573	0.50892	0.55579	0.66949	0.76022	0.73111	0.83241	0.79571
2.86442	0.83606	0.86585	0.7368	0.57478	0.47088	0.35403	0.32653	0.39335	0.45559	0.4991	0.57623	0.66172	0.80355	0.75559	0.86274	0.78503
2.8399	0.87464	0.86784	0.74833	0.56804	0.46414	0.35562	0.32706	0.38721	0.45767	0.4819	0.59492	0.69351	0.81507	0.75408	0.84212	0.78855
2.81539	0.91035	0.84106	0.74766	0.55941	0.46392	0.36013	0.33545	0.37772	0.45725	0.49798	0.6303	0.71246	0.7994	0.75743	0.82547	0.78764
2.79087	0.92445	0.86069	0.74983	0.55509	0.48287	0.35806	0.34947	0.37847	0.4604	0.50813	0.64443	0.71832	0.76404	0.75987	0.81834	0.82038
2.76635	0.92356	0.89671	0.74604	0.54982	0.49149	0.36296	0.36077	0.39719	0.45782	0.49646	0.65376	0.70462	0.78843	0.77124	0.78865	0.85827
2.74184	0.89235	0.89564	0.74012	0.54301	0.47126	0.36425	0.36178	0.42759	0.45126	0.51306	0.63629	0.72382	0.81759	0.80091	0.80552	0.85939
2.71732	0.87783	0.89933	0.74708	0.54574	0.45603	0.36055	0.35409	0.43898	0.44183	0.53129	0.6162	0.74307	0.83394	0.8323	0.8327	0.85726
2.6928	0.89993	0.88749	0.74229	0.55286	0.45	0.36061	0.35142	0.42018	0.439	0.52706	0.5954	0.73819	0.87187	0.81838	0.81734	0.8579
2.66829	0.8971	0.88362	0.72861	0.55587	0.44888	0.35835	0.35695	0.41475	0.44293	0.507	0.59731	0.72343	0.88196	0.79846	0.8436	0.89459
2.64377	0.90397	0.89072	0.72936	0.54607	0.45015	0.35533	0.36492	0.42554	0.43574	0.49891	0.6115	0.71875	0.86616	0.77555	0.90872	0.91463
2.61926	0.90089	0.8923	0.74774	0.53827	0.44566	0.35846	0.36654	0.43025	0.43303	0.50823	0.59332	0.75173	0.86956	0.75716	0.91286	0.89651
2.59474	0.93772	0.8837	0.72957	0.53163	0.44594	0.36537	0.37011	0.41471	0.43602	0.53358	0.58067	0.77347	0.84831	0.76171	0.87468	0.84827
2.57022	0.98818	0.90095	0.69634	0.52359	0.44108	0.36463	0.37868	0.40255	0.44919	0.54778	0.59006	0.77602	0.87611	0.78538	0.83132	0.85138
2.54571	0.96174	0.91126	0.70371	0.51695	0.42776	0.35112	0.37672	0.40168	0.46701	0.54224	0.5947	0.77599	0.88474	0.80764	0.83698	0.8629
2.52119	0.92556	0.89838	0.72771	0.51329	0.42304	0.33985	0.36688	0.41857	0.46291	0.53444	0.59048	0.77068	0.86401	0.81566	0.86074	0.86422
2.49667	0.89099	0.88267	0.71892	0.51207	0.41728	0.34123	0.36273	0.42784	0.46149	0.52748	0.59752	0.79	0.85978	0.82425	0.87961	0.87432
2.47216	0.86213	0.89382	0.69989	0.50857	0.41237	0.34403	0.36731	0.42819	0.4762	0.52495	0.60286	0.80392	0.87608	0.82873	0.89574	0.85986
2.44764	0.88936	0.91598	0.69514	0.50433	0.41106	0.34738	0.36763	0.43339	0.46436	0.53272	0.62404	0.79528	0.88015	0.82618	0.88305	0.83989
2.42312	0.90899	0.94245	0.6942	0.50771	0.41104	0.34685	0.3584	0.43809	0.46609	0.53414	0.64882	0.79618	0.89979	0.83178	0.8626	0.84153
2.39861	0.8779	0.99349	0.69658	0.51352	0.40995	0.34303	0.36321	0.42821	0.47754	0.5338	0.66145	0.80786	0.91842	0.82837	0.85018	0.86765
2.37409	0.86636	1	0.69866	0.51184	0.40243	0.33354	0.364	0.42551	0.47783	0.52156	0.65589	0.80609	0.90975	0.83146	0.87228	0.89459
2.34958	0.87635	0.98248	0.69854	0.49699	0.39563	0.33226	0.36477	0.43668	0.46899	0.5195	0.63869	0.8125	0.91266	0.84243	0.90624	0.88742
2.32506	0.87287	0.97447	0.70218	0.49324	0.39661	0.33531	0.36571	0.43862	0.47142	0.53436	0.63692	0.82857	0.91927	0.86239	0.91525	0.88414
2.30054	0.87898	0.95339	0.6891	0.4843	0.39631	0.33021	0.36512	0.42732	0.47849	0.54029	0.64794	0.83378	0.90387	0.89852	0.91884	0.89844
2.27603	0.93234	0.94835	0.69012	0.48072	0.39196	0.33447	0.36095	0.42345	0.48247	0.54564	0.65702	0.8173	0.89879	0.90017	0.9334	0.90175
2.25151	0.9356	0.95618	0.6948	0.47827	0.38788	0.34937	0.36305	0.43415	0.47789	0.55062	0.65563	0.82025	0.92369	0.8616	0.94782	0.89259
2.22699	0.92478	0.94724	0.69301	0.46827	0.37648	0.34947	0.36142	0.45596	0.47378	0.55339	0.67575	0.8177	0.94812	0.85923	0.95513	0.8815
2.20248	0.9209	0.92569	0.69614	0.46061	0.36672	0.33671	0.36341	0.46642	0.47234	0.54849	0.70762	0.80396	0.95469	0.87187	0.95933	0.87229
2.17796	0.89401	0.91017	0.67965	0.46191	0.36751	0.33145	0.36874	0.45996	0.48182	0.54612	0.72201	0.79882	0.96472	0.91118	0.96912	0.89132
2.15344	0.89521	0.9305	0.63779	0.46531	0.36662	0.33595	0.36519	0.46356	0.48959	0.54174	0.70732	0.83767	0.96729	0.95139	0.97907	0.91763
2.12893	0.93419	0.93946	0.62776	0.46437	0.36586	0.33336	0.36664	0.46837	0.47848	0.5511	0.68155	0.84857	0.93147	0.89789	0.97595	0.91061
2.10441	0.91689	0.93956	0.64682	0.45617	0.35959	0.33048	0.37085	0.4598	0.46839	0.56074	0.68052	0.83148	0.90184	0.8667	0.94709	0.89652
2.0799	0.88839	0.96546	0.65018	0.44805	0.35133	0.32954	0.36387	0.45194	0.48758	0.56675	0.69715	0.79817	0.91598	0.88724	0.92645	0.90834
2.05538	0.90526	0.97234	0.6526	0.44698	0.35239	0.33263	0.37166	0.44584	0.4951	0.56094	0.70708	0.78758	0.94536	0.92804	0.94193	0.94301
2.03086	0.91609	0.96863	0.65479	0.45055	0.35633	0.33491	0.38142	0.44954	0.48597	0.54376	0.7103	0.82415	0.96845	0.9312	0.95819	0.97249
2.00635	0.90346	0.98025	0.63566	0.44762	0.35573	0.33047	0.389	0.4647	0.48535	0.55095	0.68654	0.83995	0.97382	0.95214	0.95966	0.99613
1.98183	0.89169	0.95944	0.63201	0.44387	0.34968	0.32177	0.40063	0.4568	0.48524	0.56411	0.68431	0.81583	0.95492	0.96008	0.95638	0.99706
1.95731	0.90486	0.93848	0.64665	0.43943	0.34901	0.31879	0.39211	0.43138	0.4901	0.56818	0.69836	0.79576	0.9268	0.97696	0.95315	0.95961
1.9328	0.94793	0.92072	0.64307	0.43107	0.3507	0.31969	0.37706	0.42858	0.48646	0.57995	0.673	0.80184	0.89962	0.95388	0.96563	0.94954
1.90828	0.97781	0.89503	0.64782	0.42622	0.34039	0.31608	0.37112	0.45399	0.49001	0.59763	0.67852	0.81157	0.89818	0.8941	0.9527	0.95123
1.88376	0.98934	0.89569	0.64773	0.41912	0.3281	0.30946	0.36942	0.45613	0.49242	0.598	0.71724	0.80791	0.93039	0.89661	0.92065	0.96969
1.85925	1	0.93853	0.62826	0.41214	0.32563	0.30661	0.37513	0.4394	0.48611	0.58298	0.72941	0.78849	0.96275	0.93318	0.91508	1
1.83473	0.98603	0.98289	0.61755	0.40751	0.33018	0.31392	0.3784	0.45093	0.48643	0.56532	0.69883	0.81	0.97966	0.96201	0.92615	0.98861
1.81022	0.96117	0.94579	0.61229	0.40693	0.327	0.31496	0.37476	0.46175	0.49942	0.56363	0.70038	0.83352	0.96366	0.93593	0.92607	0.94859
1.7857	0.93754	0.89329	0.60141	0.40376	0.316	0.31686	0.37784	0.44624	0.51223	0.56596	0.7261	0.84411	0.93696	0.92177	0.92774	0.9085
1.76118	0.90693	0.94028	0.60069	0.39446	0.3086	0.32823	0.38325	0.44133	0.50345	0.56321	0.71293	0.85659	0.95241	0.94863	0.95452	0.8969
1.73667	0.91056	0.95678	0.60962	0.38611	0.30483	0.33818	0.3876	0.43999	0.48567	0.55322	0.70164	0.82959	0.98514	0.99797	0.97116	0.90862
1.71215	0.92991	0.92739	0.59722	0.37997	0.30329	0.34609	0.38929	0.44892	0.46515	0.55144	0.71746	0.8225	0.99075	1	0.99568	0.90598
1.68763	0.93854	0.94242	0.57528	0.37253	0.30119	0.33996	0.38616	0.45779	0.46427	0.56196	0.71177	0.83312	0.98149	0.94599	1	0.93371
1.66312	0.95181	0.94282	0.57098	0.36503	0.29816	0.32638	0.37798	0.44222	0.49963	0.55763	0.68602	0.84839	0.9899	0.9296	0.97433	0.98016
1.6386	0.96096	0.93305	0.56704	0.36034	0.28903	0.30969	0.36918	0.43036	0.52337	0.5733	0.70614	0.84799	1	0.95183	0.99923	0.97729
1.61408	0.97623	0.91652	0.55676	0.35756	0.28364	0.30478	0.37096	0.44225	0.5147	0.59816	0.70584	0.829	0.97187	0.96504	0.95164	0.95101
1.58957	0.95276	0.94051	0.56077	0.3617	0.28026	0.30975	0.3754	0.44735	0.50572	0.60629	0.71343	0.80179	0.96284	0.98267	0.9123	0.93751
1.56505	0.9095	0.98043	0.55953	0.35589	0.27513	0.31155	0.37902	0.4237	0.50297	0.61091	0.71986	0.80404	0.94879	0.99122	0.91407	0.97068
1.54053	0.89579	0.94453	0.54221	0.34509	0.27317	0.30736	0.38544	0.41762	0.50045	0.61485	0.6936	0.84432	0.95455	0.95798	0.90238	0.97892
1.51602	0.89707	0.93463	0.52563	0.33848	0.26685	0.30191	0.39095	0.42707	0.48624	0.615	0.67451	0.86219	0.93327	0.92536	0.89499	0.95839
1.4915	0.91636	0.96466	0.52481	0.329	0.27201	0.3042	0.38942	0.45256	0.47865	0.59832	0.69096	0.86226	0.94308	0.93019	0.9097	0.94831
1.46699	0.92878	0.99562	0.53291	0.32381	0.2748	0.31285	0.37847	0.4676	0.49114	0.57479	0.6909	0.83697	0.99857	0.91249	0.89307	0.96293
1.44247	0.90135	0.97426	0.53334	0.3256	0.26611	0.31265	0.37449	0.45062	0.50318	0.58124	0.68074	0.80274	0.97524	0.88662	0.89979	0.95703
1.41795	0.87631	0.91294	0.53567	0.3196	0.26323	0.30795	0.37624	0.43888	0.50816	0.59113	0.67702	0.821	0.94679	0.89648	0.92945	0.91629
1.39344	0.87383	0.88689	0.53835	0.30697	0.25962	0.30106	0.36654	0.44379	0.50196	0.57025	0.65703	0.85302	0.95934	0.91386	0.93155	0.90645
1.36892	0.90755	0.87952	0.52878	0.30141	0.25248	0.2941	0.36327	0.43586	0.49355	0.56499	0.64199	0.85389	0.97778	0.94948	0.93591	0.92889
1.3444	0.92737	0.88795	0.5147	0.30342	0.24922	0.29485	0.37691	0.43318	0.47838	0.5597	0.65183	0.82492	0.95289	0.96064	0.95283	0.91456
1.31989	0.89965	0.87925	0.49739	0.29878	0.253	0.29513	0.38897	0.4287	0.47578	0.55013	0.66698	0.79826	0.90191	0.9321	0.95059	0.90896
1.29537	0.87194	0.86345	0.49687	0.29581	0.25185	0.2953	0.37482	0.42138	0.48361	0.55727	0.67395	0.7971	0.90811	0.92156	0.94188	0.94471
1.27085	0.86789	0.86224	0.5168	0.29284	0.2431	0.28884	0.35867	0.42122	0.49284	0.54954	0.67189	0.80069	0.94064	0.91723	0.92839	0.97581
1.24634	0.85362	0.85241	0.51717	0.28831	0.23753	0.27861	0.36021	0.4201	0.49508	0.53165	0.67035	0.80814	0.97686	0.9188	0.91014	0.96152
1.22182	0.85773	0.84529	0.49916	0.27876	0.2357	0.273	0.36459	0.42265	0.49766	0.53672	0.67509	0.82786	0.98613	0.92853	0.91393	0.90565
1.19731	0.8606	0.86402	0.47641	0.26857	0.23272	0.27272	0.37687	0.42745	0.49347	0.53041	0.68758	0.81961	0.97933	0.93461	0.91643	0.85857
1.17279	0.84832	0.88673	0.4595	0.25885	0.22457	0.2788	0.38275	0.4193	0.49149	0.52834	0.69224	0.79703	0.94039	0.91731	0.92805	0.85986
1.14827	0.84372	0.8793	0.46305	0.25263	0.21899	0.28389	0.37599	0.41054	0.49503	0.54092	0.67833	0.79679	0.91207	0.90478	0.94323	0.8825
1.12376	0.84539	0.84646	0.4732	0.24842	0.22479	0.28537	0.36748	0.40952	0.48912	0.53717	0.66587	0.80496	0.88812	0.90993	0.92746	0.88313
1.09924	0.87526	0.83187	0.4663	0.24536	0.22835	0.28591	0.36524	0.42056	0.48462	0.53344	0.66256	0.79594	0.86157	0.86928	0.90065	0.87966
1.07472	0.89917	0.83226	0.44952	0.24372	0.22605	0.27911	0.37041	0.42441	0.47698	0.53993	0.65524	0.80676	0.86506	0.82922	0.88677	0.89466
1.05021	0.9094	0.837	0.43588	0.23859	0.22077	0.27135	0.36633	0.42439	0.47185	0.54058	0.64629	0.8104	0.89113	0.83232	0.90459	0.91191
1.02569	0.88817	0.82633	0.42388	0.23331	0.21679	0.26618	0.35199	0.42377	0.46646	0.54656	0.65612	0.78037	0.91889	0.85554	0.92985	0.88569
1.00117	0.85943	0.80955	0.42572	0.2273	0.2144	0.27071	0.34096	0.41465	0.46123	0.54746	0.65373	0.78263	0.89918	0.87033	0.9335	0.86795
0.97666	0.85377	0.80485	0.41858	0.21953	0.21329	0.27743	0.33382	0.40801	0.47231	0.54076	0.63279	0.79292	0.88029	0.87228	0.92612	0.88785
0.95214	0.83736	0.79967	0.41899	0.21821	0.21171	0.2774	0.33091	0.40575	0.47154	0.54091	0.63043	0.80272	0.88157	0.87456	0.90136	0.92285
0.92763	0.83636	0.80612	0.41461	0.22049	0.20981	0.27432	0.33695	0.40463	0.46548	0.54613	0.66019	0.78975	0.88043	0.88423	0.89383	0.94356
0.90311	0.83154	0.80418	0.41201	0.21637	0.2065	0.27405	0.32792	0.41519	0.46659	0.53912	0.66709	0.75909	0.88461	0.90062	0.91016	0.93057
0.87859	0.8113	0.8007	0.39619	0.21417	0.203	0.27496	0.31814	0.42439	0.45321	0.52103	0.65142	0.75307	0.89712	0.90636	0.90643	0.88536
0.85408	0.79718	0.80766	0.38381	0.21082	0.19942	0.27169	0.32833	0.42637	0.44975	0.50845	0.66466	0.78843	0.90964	0.86521	0.89741	0.84726
0.82956	0.76419	0.79228	0.38647	0.20156	0.19894	0.26997	0.33392	0.4227	0.45684	0.50543	0.66233	0.78454	0.88889	0.80436	0.90212	0.86425
0.80504	0.74796	0.7731	0.39281	0.19366	0.19975	0.27147	0.32873	0.40894	0.47254	0.51384	0.62213	0.76232	0.88345	0.80184	0.88963	0.89529
0.78053	0.77823	0.79567	0.38457	0.18971	0.19859	0.2665	0.32478	0.39396	0.46732	0.51094	0.61045	0.7386	0.88175	0.81243	0.87015	0.88085
0.75601	0.81539	0.8227	0.37142	0.18807	0.19498	0.26127	0.32094	0.38664	0.45486	0.50557	0.61357	0.72973	0.86608	0.83766	0.87354	0.85964
0.73149	0.83565	0.82576	0.35605	0.18447	0.18976	0.25387	0.31938	0.37997	0.44405	0.51788	0.61745	0.71911	0.82886	0.84843	0.85566	0.85545
0.70698	0.8198	0.83585	0.34526	0.17891	0.18818	0.25727	0.32166	0.36692	0.43198	0.51273	0.62388	0.70755	0.79829	0.87048	0.82064	0.82422
0.68246	0.79268	0.82496	0.34432	0.17813	0.19189	0.26561	0.32495	0.35242	0.42775	0.48344	0.59247	0.73068	0.80847	0.8642	0.82879	0.79094
0.65795	0.77296	0.83917	0.35197	0.17716	0.19214	0.25419	0.32647	0.36514	0.42568	0.484	0.5824	0.73329	0.8286	0.78109	0.83868	0.78888
0.63343	0.74932	0.82864	0.36128	0.17011	0.18818	0.23771	0.32217	0.38806	0.42151	0.47713	0.59828	0.72225	0.84028	0.74304	0.82502	0.8138
0.60891	0.72391	0.78751	0.3609	0.15956	0.18625	0.24031	0.30708	0.39679	0.40239	0.45257	0.60181	0.73967	0.84599	0.74306	0.82994	0.84301
0.5844	0.71259	0.7543	0.35403	0.15286	0.17772	0.24729	0.3008	0.38495	0.39308	0.44406	0.59477	0.73082	0.80248	0.76271	0.8307	0.82231
0.55988	0.71213	0.73477	0.332	0.14984	0.16763	0.24043	0.31117	0.37491	0.40194	0.44881	0.5939	0.70091	0.77928	0.78001	0.80291	0.77418
0.53536	0.70687	0.74184	0.31084	0.14955	0.16745	0.2353	0.31046	0.36481	0.40539	0.457	0.58066	0.67108	0.79423	0.78618	0.7948	0.73265
0.51085	0.71379	0.75045	0.29747	0.15177	0.16757	0.23285	0.3013	0.35886	0.3859	0.44949	0.57525	0.67207	0.76992	0.77932	0.79712	0.76653
0.48633	0.72777	0.73929	0.29153	0.14822	0.16313	0.23235	0.293	0.35755	0.38914	0.45443	0.58143	0.66616	0.73628	0.77135	0.78511	0.80684
0.46181	0.74293	0.72127	0.297	0.14427	0.159	0.22791	0.28906	0.34409	0.40248	0.46633	0.57794	0.63772	0.75351	0.74644	0.7819	0.79705
0.4373	0.72816	0.71909	0.30959	0.14626	0.15861	0.23044	0.29227	0.33318	0.40348	0.46622	0.57475	0.64849	0.76621	0.7131	0.81785	0.76841
0.41278	0.6975	0.72147	0.30738	0.14552	0.15981	0.22511	0.29533	0.32882	0.3933	0.44689	0.56028	0.65422	0.76791	0.70913	0.80265	0.75271
0.38827	0.69885	0.73677	0.29284	0.14067	0.15659	0.21392	0.27536	0.32639	0.37925	0.42504	0.53624	0.64327	0.77813	0.70082	0.77039	0.7393
0.36375	0.70497	0.71528	0.28729	0.1354	0.15182	0.20378	0.26543	0.32318	0.36316	0.42849	0.53922	0.61887	0.75413	0.68909	0.72134	0.72049
0.33923	0.68973	0.67788	0.28744	0.13279	0.15427	0.20282	0.2608	0.31634	0.3508	0.41923	0.54373	0.60058	0.74422	0.68544	0.70458	0.70022
0.31472	0.69901	0.66803	0.28073	0.12794	0.14763	0.20588	0.24965	0.31806	0.35147	0.39238	0.53781	0.59158	0.71148	0.67289	0.70182	0.69711
0.2902	0.68579	0.65579	0.27548	0.1244	0.14194	0.19932	0.24341	0.31983	0.34915	0.39148	0.51981	0.59476	0.69192	0.64035	0.69416	0.7151
0.26568	0.67995	0.62037	0.28303	0.12318	0.14192	0.19444	0.25057	0.30983	0.33483	0.39404	0.49533	0.58186	0.71492	0.61242	0.6697	0.74644
0.24117	0.64846	0.61766	0.27533	0.11941	0.14036	0.19584	0.24901	0.29979	0.31791	0.38373	0.4868	0.54464	0.688	0.60357	0.65555	0.72939
0.21665	0.61235	0.60645	0.26978	0.12016	0.13165	0.19283	0.24166	0.29043	0.3147	0.3634	0.48104	0.50962	0.61945	0.59274	0.65891	0.68877
0.19213	0.56918	0.58417	0.26386	0.11767	0.1239	0.184	0.23891	0.27554	0.30655	0.33537	0.4692	0.48573	0.58686	0.56672	0.64526	0.63756
0.16762	0.53919	0.55038	0.24644	0.11051	0.11975	0.16839	0.22594	0.25177	0.29282	0.32602	0.44232	0.47667	0.5902	0.52714	0.60386	0.58619
0.1431	0.51402	0.51819	0.22677	0.10707	0.11571	0.15486	0.21697	0.22615	0.28073	0.30601	0.39716	0.46618	0.56857	0.48109	0.54744	0.54043
0.11859	0.4845	0.485	0.21328	0.10089	0.11205	0.14452	0.1906	0.20625	0.25916	0.27709	0.3583	0.43317	0.51398	0.4425	0.49723	0.50375
0.09407	0.42913	0.44066	0.19576	0.09355	0.10828	0.13242	0.16476	0.19133	0.23351	0.23632	0.32727	0.38801	0.47603	0.40376	0.46022	0.46865
0.06955	0.38251	0.40564	0.17802	0.08775	0.09847	0.12398	0.14655	0.17472	0.20854	0.21695	0.30656	0.35257	0.43819	0.37545	0.41615	0.43944
0.04504	0.36343	0.37907	0.16627	0.08173	0.08771	0.11457	0.13677	0.16232	0.18857	0.20615	0.27748	0.33061	0.38464	0.34382	0.36706	0.40359
0.02052	0.3582	0.33531	0.15642	0.07489	0.08109	0.10131	0.12455	0.14723	0.17098	0.1907	0.23772	0.29767	0.33859	0.30386	0.32956	0.35365
-0.004	0.33712	0.29198	0.14381	0.0684	0.07335	0.09015	0.10884	0.13373	0.15406	0.17697	0.2143	0.25335	0.30138	0.27509	0.30083	0.30865
-0.02851	0.28588	0.27095	0.12936	0.06375	0.06571	0.08167	0.10741	0.12383	0.14263	0.16187	0.19904	0.21769	0.27391	0.25871	0.27373	0.27314
-0.05303	0.247	0.24698	0.11645	0.05937	0.06108	0.07462	0.09679	0.1112	0.1227	0.14619	0.17406	0.18882	0.24394	0.23355	0.25154	0.24893
-0.07755	0.22226	0.2258	0.1072	0.05462	0.05668	0.06857	0.0804	0.09733	0.10306	0.12261	0.15153	0.16763	0.20914	0.20963	0.23203	0.23177
-0.10206	0.20812	0.20561	0.09693	0.05094	0.05154	0.06258	0.07319	0.08697	0.0942	0.10436	0.13763	0.15576	0.18527	0.18701	0.20582	0.20928
-0.12658	0.19401	0.18341	0.09013	0.04838	0.04741	0.05734	0.06968	0.07894	0.08893	0.09779	0.12605	0.14599	0.169	0.16493	0.18506	0.18707
-0.1511	0.18099	0.16567	0.08661	0.04564	0.04461	0.05376	0.0626	0.0732	0.084	0.09761	0.11869	0.13605	0.15757	0.1519	0.17174	0.17534
-0.17561	0.16983	0.15712	0.08324	0.04396	0.04305	0.05076	0.05679	0.07043	0.08221	0.09607	0.1151	0.13398	0.15297	0.14654	0.16204	0.16775
-0.20013	0.16688	0.15803	0.0782	0.04306	0.04198	0.04846	0.05599	0.06712	0.07964	0.09102	0.11018	0.13275	0.14912	0.13956	0.15438	0.16002
-0.22464	0.16151	0.15982	0.07587	0.04169	0.0411	0.0461	0.05596	0.06525	0.07543	0.08468	0.10414	0.12492	0.14798	0.12954	0.14992	0.15343
-0.24916	0.1579	0.1516	0.07609	0.04089	0.04041	0.04403	0.05432	0.06257	0.07046	0.08002	0.10318	0.11888	0.15026	0.12792	0.14689	0.14699
-0.27368	0.15201	0.14591	0.07616	0.03978	0.03997	0.0436	0.0531	0.06016	0.07042	0.07653	0.10093	0.11844	0.1424	0.12941	0.13924	0.14013
-0.29819	0.14792	0.14946	0.07373	0.03899	0.03976	0.0431	0.05205	0.05736	0.0728	0.07444	0.0954	0.11279	0.13435	0.12799	0.13375	0.13661
-0.32271	0.1398	0.1478	0.07039	0.03875	0.03931	0.04172	0.05004	0.05605	0.06897	0.0727	0.09072	0.10751	0.13189	0.12421	0.13194	0.13634
-0.34723	0.13425	0.14879	0.06912	0.03859	0.03896	0.04123	0.04647	0.05647	0.06572	0.07032	0.08801	0.10536	0.13324	0.12179	0.12925	0.13796
-0.37174	0.13198	0.14008	0.06669	0.03783	0.03806	0.04079	0.04567	0.05508	0.06708	0.06766	0.08672	0.10243	0.12823	0.11654	0.12676	0.13901
-0.39626	0.1349	0.13263	0.06582	0.03688	0.03676	0.03985	0.04632	0.05377	0.06184	0.06735	0.08574	0.09695	0.12277	0.11606	0.12844	0.13
-0.42078	0.13617	0.13152	0.06613	0.03636	0.03605	0.03928	0.04619	0.05014	0.05666	0.06704	0.08622	0.09919	0.11971	0.11355	0.13145	0.12253
-0.44529	0.13334	0.13104	0.0646	0.03572	0.03558	0.03797	0.04396	0.04912	0.055	0.06786	0.08801	0.10112	0.11745	0.10818	0.12654	0.11563
-0.46981	0.12816	0.13037	0.06296	0.03497	0.03458	0.03715	0.04211	0.05127	0.05554	0.06799	0.08886	0.0949	0.11768	0.10581	0.12306	0.1118
-0.49432	0.12771	0.13104	0.06311	0.03471	0.03421	0.03633	0.04159	0.05329	0.05618	0.06663	0.08135	0.08897	0.11511	0.10855	0.12006	0.11281
-0.51884	0.13205	0.1312	0.06282	0.03444	0.03506	0.0371	0.04129	0.0523	0.05554	0.06524	0.07853	0.09188	0.11391	0.10797	0.11644	0.11612
-0.54336	0.1317	0.12491	0.06223	0.03348	0.03447	0.03656	0.04061	0.04964	0.0557	0.06319	0.07925	0.09645	0.11713	0.10592	0.11758	0.1135
-0.56787	0.1292	0.11795	0.06095	0.03273	0.03346	0.03597	0.04101	0.04634	0.05632	0.06119	0.07519	0.09108	0.12024	0.10563	0.11421	0.108
-0.59239	0.12612	0.1103	0.05955	0.03288	0.033	0.03474	0.04129	0.0448	0.05565	0.05883	0.07496	0.09231	0.11663	0.10787	0.11706	0.10618
-0.61691	0.12106	0.11287	0.05865	0.03355	0.03262	0.03428	0.04105	0.04528	0.0532	0.05793	0.07731	0.10101	0.10815	0.10156	0.12301	0.10292
-0.64142	0.11916	0.11579	0.05937	0.0337	0.03194	0.03478	0.03983	0.04567	0.05209	0.05845	0.07554	0.09601	0.10371	0.09463	0.11726	0.09892
-0.66594	0.12224	0.11537	0.06285	0.0324	0.03131	0.03524	0.03864	0.04579	0.05307	0.05989	0.07364	0.08673	0.1032	0.09279	0.11072	0.10077
-0.69046	0.12457	0.11717	0.06297	0.03258	0.03083	0.0344	0.03836	0.0469	0.05373	0.05807	0.07238	0.08262	0.1015	0.09363	0.10628	0.10301
-0.71497	0.12031	0.11821	0.05881	0.03293	0.03043	0.03486	0.03855	0.04761	0.05281	0.05574	0.07162	0.08257	0.10624	0.09226	0.10366	0.10286
-0.73949	0.11519	0.11	0.05608	0.03276	0.03	0.03415	0.0381	0.04423	0.05085	0.05642	0.07158	0.08319	0.10522	0.097	0.10252	0.10603
-0.76401	0.11524	0.10805	0.05615	0.03194	0.03013	0.0333	0.03757	0.04374	0.0503	0.05742	0.07023	0.08634	0.10432	0.09703	0.10095	0.1096
-0.78852	0.11981	0.10782	0.05578	0.03105	0.03034	0.03311	0.03687	0.0435	0.05081	0.05602	0.07006	0.08725	0.10666	0.09267	0.09915	0.10811
-0.81304	0.11532	0.10449	0.05552	0.03061	0.03044	0.03352	0.03608	0.04397	0.04969	0.0539	0.06828	0.08277	0.10288	0.09081	0.09271	0.10443
-0.83755	0.11131	0.10311	0.05694	0.03038	0.03025	0.03359	0.03644	0.04351	0.04786	0.05538	0.06936	0.07966	0.0952	0.08763	0.09716	0.10135
-0.86207	0.10704	0.10777	0.0559	0.02984	0.02941	0.0331	0.03759	0.04164	0.04724	0.05809	0.07301	0.07834	0.09696	0.08416	0.10778	0.10216
-0.88659	0.10263	0.11644	0.05397	0.02907	0.02819	0.03227	0.03665	0.04252	0.04725	0.05902	0.07306	0.07727	0.10164	0.08348	0.10796	0.10476
-0.9111	0.10506	0.12113	0.05351	0.02946	0.02734	0.03214	0.03463	0.0424	0.04608	0.05788	0.07024	0.07442	0.09945	0.08375	0.10294	0.10559
-0.93562	0.11	0.11155	0.05436	0.02923	0.02754	0.0325	0.03461	0.04083	0.04536	0.058	0.06984	0.07334	0.09519	0.08512	0.09847	0.10295
-0.96014	0.11329	0.10543	0.05492	0.02863	0.02771	0.03115	0.03593	0.04009	0.04552	0.0558	0.06885	0.07352	0.0951	0.08589	0.10078	0.10296
-0.98465	0.11255	0.10781	0.05434	0.02792	0.02845	0.03071	0.03667	0.04144	0.04422	0.05681	0.06639	0.07447	0.09894	0.08564	0.09997	0.10142
-1.00917	0.10914	0.10793	0.05272	0.02797	0.0284	0.03094	0.03655	0.0431	0.04423	0.0528	0.06698	0.07562	0.09768	0.08623	0.09616	0.09554
-1.03368	0.11073	0.10785	0.05172	0.0278	0.02729	0.03016	0.0353	0.04286	0.04586	0.04939	0.06464	0.07668	0.09232	0.08651	0.09303	0.09415
-1.0582	0.10728	0.10378	0.05139	0.02745	0.02675	0.02935	0.03303	0.04293	0.04708	0.05172	0.06295	0.07999	0.08819	0.08217	0.0947	0.09441
-1.08272	0.10243	0.10124	0.05148	0.02696	0.02712	0.02844	0.03221	0.04236	0.04702	0.05484	0.06301	0.08069	0.08821	0.07875	0.09537	0.0945
-1.10723	0.10619	0.10168	0.0504	0.02654	0.0274	0.02798	0.03342	0.0419	0.04554	0.05287	0.06234	0.07678	0.08852	0.07793	0.09608	0.09413
-1.13175	0.10457	0.10054	0.04763	0.02653	0.02658	0.02787	0.03494	0.04264	0.04635	0.0502	0.06227	0.07225	0.09018	0.08015	0.09347	0.09334
-1.15627	0.10038	0.09753	0.04747	0.02694	0.02643	0.02741	0.03265	0.04374	0.04662	0.04972	0.06433	0.07081	0.09103	0.08142	0.09141	0.0934
-1.18078	0.10069	0.0923	0.04772	0.02729	0.02629	0.02737	0.03205	0.04201	0.04484	0.0492	0.06535	0.07293	0.09132	0.07979	0.09043	0.09441
-1.2053	0.09393	0.08728	0.04913	0.02725	0.02568	0.02777	0.03222	0.04009	0.04424	0.04969	0.06481	0.07659	0.09191	0.07991	0.09269	0.09116
-1.22982	0.09205	0.08641	0.04904	0.02629	0.02494	0.02783	0.03212	0.04029	0.04464	0.04927	0.06464	0.07773	0.09235	0.08004	0.09774	0.08882
-1.25433	0.09244	0.08897	0.04824	0.02536	0.02499	0.0269	0.03252	0.04006	0.04266	0.04743	0.06174	0.07515	0.09168	0.07845	0.09979	0.09211
-1.27885	0.09466	0.0915	0.04635	0.0255	0.0254	0.02612	0.03237	0.03752	0.04197	0.04555	0.05842	0.07541	0.08959	0.07612	0.10006	0.09173
-1.30336	0.0919	0.0917	0.04658	0.02577	0.02551	0.02615	0.03217	0.03555	0.03932	0.04454	0.05911	0.08041	0.08557	0.07353	0.10119	0.09018
-1.32788	0.0888	0.08806	0.04584	0.02539	0.02511	0.02618	0.03151	0.0352	0.03763	0.04486	0.05999	0.07955	0.08291	0.07115	0.09887	0.08998
-1.3524	0.08685	0.08435	0.04442	0.02458	0.0248	0.02577	0.03143	0.03566	0.03872	0.04525	0.05972	0.07309	0.08446	0.07259	0.0952	0.09016
-1.37691	0.08834	0.08558	0.04436	0.02378	0.02444	0.02545	0.03215	0.03431	0.04005	0.04624	0.06135	0.06897	0.08478	0.07925	0.0913	0.08754
-1.40143	0.08608	0.08911	0.04483	0.02331	0.02408	0.02469	0.03194	0.03216	0.03871	0.04799	0.06181	0.06856	0.08288	0.08208	0.08698	0.08431
-1.42595	0.08453	0.08842	0.04401	0.02257	0.02359	0.02469	0.03051	0.03225	0.03696	0.04825	0.06107	0.06929	0.08054	0.07723	0.08366	0.08337
-1.45046	0.08712	0.08735	0.04424	0.0223	0.02279	0.02487	0.02921	0.03299	0.03737	0.0459	0.05802	0.06706	0.08136	0.07281	0.08167	0.08086
-1.47498	0.08716	0.08583	0.04372	0.02205	0.02252	0.02478	0.02856	0.03338	0.0379	0.04367	0.05639	0.06651	0.08107	0.07123	0.08218	0.07865
-1.4995	0.08181	0.08743	0.04215	0.02194	0.02304	0.02497	0.02788	0.03412	0.03901	0.04272	0.05734	0.06731	0.07856	0.07282	0.08768	0.08138
-1.52401	0.07942	0.08787	0.04269	0.0222	0.02352	0.02573	0.02884	0.03524	0.03758	0.04406	0.05621	0.06452	0.08034	0.07376	0.09053	0.08445
-1.54853	0.07883	0.08935	0.04319	0.02215	0.02261	0.02569	0.03036	0.03514	0.0367	0.0466	0.0539	0.06544	0.08156	0.07063	0.08668	0.08047
-1.57304	0.08135	0.08378	0.04287	0.0216	0.02136	0.02476	0.02948	0.0333	0.03706	0.04639	0.05387	0.0667	0.07991	0.07096	0.0844	0.07686
-1.59756	0.08254	0.08201	0.04197	0.02115	0.02119	0.02439	0.02764	0.03241	0.03657	0.04353	0.0545	0.06633	0.07728	0.07232	0.08198	0.07584
-1.62208	0.08278	0.08241	0.04108	0.0212	0.02116	0.02475	0.02751	0.03085	0.03611	0.04336	0.0585	0.06309	0.07607	0.06969	0.07761	0.0769
-1.64659	0.08505	0.08021	0.04094	0.02178	0.02091	0.02527	0.02842	0.03001	0.03521	0.04357	0.05592	0.06349	0.07593	0.06569	0.07422	0.07608
-1.67111	0.08575	0.07755	0.04043	0.02257	0.02067	0.0243	0.02842	0.03114	0.03579	0.0428	0.05072	0.06098	0.08123	0.0665	0.07574	0.07876
-1.69563	0.08398	0.07738	0.04013	0.02268	0.02086	0.02386	0.0286	0.03268	0.03697	0.04354	0.05	0.05789	0.08179	0.06402	0.07486	0.0797
-1.72014	0.08457	0.07828	0.04004	0.02181	0.0208	0.02461	0.02859	0.03261	0.03538	0.04399	0.04968	0.05812	0.07738	0.0616	0.07499	0.07557
-1.74466	0.08822	0.07668	0.03964	0.02116	0.02057	0.02401	0.02828	0.03109	0.03317	0.0426	0.04982	0.06199	0.07475	0.06197	0.07239	0.0736
-1.76918	0.08487	0.07526	0.03858	0.02071	0.02036	0.02249	0.02741	0.02962	0.03235	0.03944	0.04757	0.062	0.07448	0.06125	0.07059	0.07368
-1.79369	0.07968	0.07622	0.03701	0.02035	0.02009	0.02194	0.02628	0.02945	0.03247	0.03825	0.04559	0.06081	0.07674	0.05859	0.07017	0.07209
-1.81821	0.07711	0.07218	0.03513	0.02009	0.02062	0.02123	0.02652	0.02977	0.03264	0.0395	0.0464	0.05941	0.07185	0.05565	0.07288	0.07132
-1.84273	0.07567	0.0705	0.03428	0.01988	0.02049	0.02096	0.02626	0.02972	0.03255	0.04063	0.04782	0.05463	0.06964	0.0539	0.07705	0.06966
-1.86724	0.07217	0.07241	0.03432	0.01896	0.01994	0.02041	0.02561	0.02735	0.03226	0.03878	0.04569	0.05063	0.07046	0.05349	0.07687	0.07142
-1.89176	0.06711	0.07287	0.03289	0.018	0.01978	0.02003	0.02535	0.02673	0.02993	0.03663	0.04326	0.04964	0.06954	0.05196	0.06896	0.07363
-1.91627	0.06232	0.07319	0.03123	0.01748	0.01958	0.01971	0.02396	0.02654	0.0281	0.03554	0.0431	0.04739	0.07133	0.04902	0.06349	0.07385
-1.94079	0.05971	0.07111	0.02855	0.01682	0.01891	0.01795	0.02246	0.0269	0.0275	0.03472	0.04195	0.04461	0.07479	0.04643	0.06098	0.07283
-1.96531	0.05812	0.07151	0.02512	0.01595	0.01859	0.01564	0.02182	0.02719	0.02599	0.03435	0.03514	0.04344	0.06925	0.04244	0.06021	0.06721
-1.98982	0.0555	0.07428	0.02392	0.01498	0.01843	0.01358	0.02213	0.0245	0.02344	0.03387	0.03065	0.041	0.06552	0.03931	0.05525	0.06454
-2.01434	0.05198	0.07423	0.02561	0.01281	0.01773	0.0118	0.02263	0.02168	0.02067	0.03101	0.03101	0.0373	0.06425	0.03996	0.05131	0.06295
-2.03886	0.04776	0.07018	0.0279	0.01041	0.01739	0.01251	0.02158	0.01934	0.01945	0.03038	0.03426	0.03744	0.0654	0.04338	0.04756	0.06094
-2.06337	0.04513	0.06716	0.03088	0.01041	0.0166	0.0146	0.01997	0.01693	0.02131	0.03007	0.03566	0.04061	0.06932	0.04527	0.04725	0.05939
-2.08789	0.04866	0.06525	0.03258	0.0121	0.01569	0.01643	0.01714	0.01505	0.02335	0.02819	0.0375	0.04194	0.07367	0.04715	0.05152	0.05669
-2.11241	0.04969	0.06242	0.03401	0.01439	0.0149	0.01809	0.01432	0.0159	0.02494	0.02558	0.03941	0.04388	0.07244	0.04977	0.05203	0.05491
-2.13692	0.05172	0.05739	0.03506	0.01658	0.01384	0.01958	0.01325	0.01869	0.0262	0.02165	0.04118	0.04614	0.06857	0.05114	0.05429	0.05441
-2.16144	0.05381	0.05388	0.03672	0.01815	0.01169	0.02048	0.01521	0.02029	0.02744	0.02125	0.04272	0.04714	0.06126	0.05313	0.05724	0.05043
-2.18595	0.05616	0.0517	0.03895	0.01897	0.00995	0.02145	0.01664	0.02163	0.02838	0.02495	0.0452	0.04879	0.05605	0.05564	0.0588	0.0452
-2.21047	0.05755	0.04819	0.04084	0.01963	0.0101	0.02252	0.01867	0.02302	0.02986	0.02595	0.04799	0.05165	0.05202	0.0584	0.05998	0.04632
-2.23499	0.0594	0.04416	0.04195	0.02063	0.01202	0.02411	0.01976	0.02361	0.03147	0.02766	0.04936	0.05451	0.04707	0.05987	0.06254	0.04914
-2.2595	0.06283	0.04547	0.04125	0.0221	0.0139	0.02503	0.02077	0.02484	0.03328	0.02898	0.04961	0.05602	0.04321	0.06043	0.06626	0.04977
-2.28402	0.06572	0.04841	0.03944	0.02326	0.01582	0.02502	0.02152	0.02672	0.03427	0.02999	0.04815	0.05651	0.04424	0.05963	0.06862	0.05159
-2.30854	0.06585	0.04914	0.03759	0.02374	0.01711	0.0239	0.02269	0.02838	0.03432	0.03131	0.04666	0.05555	0.04777	0.05826	0.06864	0.05461
-2.33305	0.06607	0.05105	0.03461	0.02293	0.01776	0.02198	0.02435	0.02948	0.03324	0.03309	0.04515	0.05373	0.0496	0.05681	0.06737	0.0565
-2.35757	0.06416	0.0541	0.03142	0.02108	0.01835	0.01974	0.02608	0.02994	0.03165	0.03514	0.04225	0.05146	0.05187	0.05479	0.06562	0.05836
-2.38209	0.06209	0.05573	0.02877	0.01906	0.01938	0.01746	0.02636	0.02892	0.02967	0.03678	0.03936	0.04875	0.05437	0.05176	0.06337	0.06089
-2.4066	0.06007	0.05766	0.02701	0.0168	0.02061	0.0154	0.02611	0.02734	0.02737	0.03767	0.03734	0.04669	0.05564	0.04891	0.06122	0.06382
-2.43112	0.05736	0.06036	0.02581	0.01435	0.02153	0.01369	0.02468	0.02525	0.02505	0.03682	0.03569	0.04439	0.05748	0.04697	0.05864	0.06545
-2.45563	0.05483	0.06349	0.02531	0.01242	0.02173	0.01247	0.02293	0.02282	0.02319	0.03537	0.03476	0.04282	0.0596	0.04602	0.05624	0.06535
-2.48015	0.05273	0.06449	0.02536	0.01111	0.02077	0.01192	0.02025	0.02077	0.02184	0.03357	0.03426	0.04195	0.06267	0.04602	0.05422	0.06447
-2.50467	0.05167	0.06444	0.02533	0.01051	0.01918	0.01174	0.01809	0.01892	0.02122	0.03096	0.0338	0.04098	0.06433	0.04591	0.05362	0.06226
-2.52918	0.05105	0.06295	0.02545	0.01022	0.01729	0.01157	0.01625	0.01738	0.02143	0.02871	0.03455	0.04047	0.06455	0.04637	0.05349	0.06023
-2.5537	0.0517	0.06095	0.02594	0.01016	0.01501	0.0117	0.0144	0.01658	0.02095	0.02661	0.03522	0.04053	0.06332	0.04697	0.05341	0.05853
-2.57822	0.05169	0.05963	0.02636	0.0104	0.0129	0.01194	0.01351	0.0164	0.02123	0.02505	0.03583	0.0411	0.06128	0.04821	0.05377	0.05546
-2.60273	0.05164	0.05672	0.02745	0.01064	0.01129	0.01241	0.01307	0.01626	0.02113	0.02422	0.03665	0.04107	0.05897	0.04973	0.05534	0.05313
-2.62725	0.05293	0.05412	0.02912	0.01096	0.01025	0.01291	0.01271	0.01622	0.02211	0.02383	0.03823	0.04179	0.0562	0.05163	0.05573	0.05194
-2.65177	0.05436	0.05163	0.03193	0.01153	0.0095	0.01372	0.0125	0.01611	0.02284	0.02348	0.04057	0.04512	0.05339	0.05431	0.05736	0.05089
-2.67628	0.05581	0.0499	0.03491	0.0125	0.00912	0.01517	0.01262	0.01666	0.02409	0.02371	0.04386	0.04777	0.05163	0.05831	0.06003	0.0504
-2.7008	0.05851	0.04951	0.03869	0.01398	0.00919	0.01716	0.01313	0.01745	0.02579	0.02431	0.04759	0.05121	0.05003	0.06426	0.06324	0.05122
-2.72531	0.06234	0.04844	0.04294	0.0159	0.00944	0.01963	0.01337	0.01877	0.02893	0.02433	0.05253	0.0557	0.04857	0.07055	0.06602	0.05142
-2.74983	0.06697	0.04887	0.04455	0.01804	0.00966	0.02248	0.01428	0.02028	0.03195	0.02458	0.056	0.06212	0.04777	0.0741	0.07081	0.05211
-2.77435	0.07307	0.04942	0.03776	0.02055	0.00993	0.02452	0.01553	0.02223	0.03542	0.02541	0.05604	0.06563	0.0481	0.07384	0.0772	0.05271
-2.79886	0.07792	0.0492	0.02648	0.02285	0.01047	0.02386	0.01732	0.02511	0.03757	0.0275	0.04125	0.06562	0.04814	0.05315	0.08113	0.05424
-2.82338	0.07861	0.0506	0.02175	0.02323	0.01131	0.01489	0.01952	0.02887	0.03453	0.03031	0.03498	0.04426	0.04897	0.04571	0.08113	0.05672
-2.8479	0.06629	0.05091	0	0.0171	0.01267	0.01115	0.02248	0.03111	0.02404	0.03345	0.02906	0.03943	0.04937	0.03902	0.06165	0.05921
-2.87241	0.05072	0.05327	0	0.01135	0.01427	0.00791	0.0252	0.03074	0.02046	0.03678	0	0	0.05026	0	0.05149	0.06317
-2.89693	0.04433	0.05612	0	0.00817	0.01616	0	0.026	0.01995	0	0.03982	0	0	0.05228	0	0.04506	0.06841
-2.92145	0	0.06034	0	0	0.01852	0	0.02059	0.01617	0	0.04078	0	0	0.05533	0	0	0.07293
-2.94596	0	0.06538	0	0	0.02033	0	0.01423	0.01246	0	0.03189	0	0	0.05898	0	0	0.07754
-2.97048	0	0.07208	0	0	0.02027	0	0.01072	0	0	0.02448	0	0	0.06395	0	0	0.07567
-2.99499	0	0.07582	0	0	0.01344	0	0	0	0	0.02063	0	0	0.06997	0	0	0.05309
-3.01951	0	0.07271	0	0	0.00951	0	0	0	0	0	0	0	0.07343	0	0	0.0479
-3.04403	0	0.05134	0	0	0.00672	0	0	0	0	0	0	0	0.07445	0	0	0
-3.06854	0	0.04588	0	0	0	0	0	0	0	0	0	0	0.05307	0	0	0
-3.09306	0	0	0	0	0	0	0	0	0	0	0	0	0.04573	0	0	0
-3.11758	0	0	0	0	0	0	0	0	0	0	0	0	0.02909	0	0	0
