# Supplementary material for: Interplay between disorder and electronic correlations in compositionally complex alloys
Source: Nat Commun. 2024 Sep 12;15:7983. doi: 10.1038/s41467-024-52349-8 (PMC11393320; doi:10.1038/s41467-024-52349-8)
Supplement: Supplementary file 3 — Source Data [file 41467_2024_52349_MOESM3_ESM.zip › Source Data SF1b - EDC intensity.xlsx]

## Sheet: EDC
Cr					Mn					Fe					Co					Ni
	EDC					EDC					EDC					EDC					EDC
Binding energy (eV)	Photon energy (eV)				Binding energy (eV)	Photon energy (eV)				Binding energy (eV)	Photon energy (eV)				Binding energy (eV)	Photon energy (eV)				Binding energy (eV)	Photon energy (eV)
	574.3	577.3	580.3		--	636.7	639.7	642.7		--	705.9	708.9	711.9		--	775	778	781			849.4	852.4	855.4
13.45	0	0	0		13.4942	0	0	0		13.5571	0	0	0		13.6254	0	0	0		13.7252	0	0	0
13.4256	0	0	0		13.4699	0	0	0		13.5327	0	489942	0		13.6009	0	0	0		13.7007	0	0	0
13.4013	0	0	0		13.4455	0	0	0		13.5083	0	1391130	0		13.5765	0	0	0		13.6761	0	0	0
13.377	0	0	65588		13.4212	0	0	0		13.484	0	2074150	0		13.552	0	0	0		13.6516	0	0	0
13.3526	0	88185	184981		13.3968	0	0	0		13.4596	0	2529170	0		13.5275	56187.5	470428	0		13.6271	0	0	0
13.3283	55791	260470	263860		13.3725	119416	280468	0		13.4353	0	2954630	0		13.5031	96765.2	1411670	0		13.6026	0	0	0
13.304	147700	409100	327537		13.3481	320949	547635	0		13.4109	0	3394100	0		13.4786	127866	2085370	0		13.5781	19318.7	309516	0
13.2796	234738	518733	376832		13.3238	490564	1108340	0		13.3865	64513	3777480	211760		13.4542	181552	2518760	0		13.5536	53348.4	802126	0
13.2553	292718	594529	421345		13.2994	617231	1475230	138894		13.3622	67317.9	4220290	605227		13.4297	249568	2887140	270886		13.529	95513.3	1268850	0
13.2309	338373	660003	462871		13.2751	715241	1779600	452191		13.3378	205184	4552130	863757		13.4052	290462	3277210	327683		13.5045	119631	1580760	155306
13.2066	381676	744919	526131		13.2507	834762	2109270	679688		13.3134	301084	4722450	1092300		13.3808	290991	3585360	817361		13.48	141345	1800530	340523
13.1823	421172	849096	549153		13.2264	925611	2386880	864686		13.2891	372091	4837110	1282590		13.3563	317413	3811240	1126900		13.4555	162249	1953180	587551
13.1579	473469	899051	569121		13.202	983729	2556090	1038370		13.2647	448939	5008700	1473590		13.3318	349005	3977860	1395960		13.431	182717	2149280	779774
13.1336	508729	928832	587045		13.1777	1022490	2677360	1243260		13.2403	477223	5036720	1589370		13.3074	350566	4047690	1614940		13.4065	201256	2364660	902823
13.1093	529322	952223	597498		13.1533	1043740	2794810	1388870		13.216	494672	5088080	1741210		13.2829	351439	4154390	1769930		13.3819	208129	2514500	1029200
13.0849	542577	983724	612165		13.129	1076190	2891400	1426250		13.1916	550099	5146970	1870380		13.2584	371906	4321590	1888080		13.3574	216002	2588500	1124240
13.0606	563876	1002810	625592		13.1046	1096830	2983880	1457770		13.1672	593105	5215750	1937520		13.234	392601	4398400	2004480		13.3329	222626	2678570	1214910
13.0362	572378	1004050	629980		13.0803	1124550	3065310	1501460		13.1429	637316	5299950	1986250		13.2095	375403	4429220	2120620		13.3084	231942	2790600	1300060
13.0119	566164	1001420	631693		13.0559	1183010	3094050	1509060		13.1185	686861	5321240	2092840		13.185	357418	4489990	2188210		13.2839	249962	2826450	1374950
12.9876	569189	1014560	627395		13.0316	1191520	3139440	1578860		13.0941	725186	5302450	2113050		13.1606	379311	4518020	2242140		13.2594	257714	2832390	1436280
12.9632	587998	1021110	634376		13.0072	1166240	3227080	1654770		13.0698	726238	5324510	2051920		13.1361	404173	4572330	2260440		13.2348	247180	2850510	1448950
12.9389	595892	1025120	630696		12.9829	1123270	3281130	1686220		13.0454	712377	5373040	2062570		13.1116	397514	4638410	2293000		13.2103	252201	2856800	1450990
12.9146	593399	1016320	634422		12.9585	1127450	3318740	1653950		13.021	703880	5318740	2115550		13.0872	399221	4707550	2365230		13.1858	267487	2839150	1483720
12.8902	591005	1023080	650545		12.9342	1190420	3295450	1640600		12.9967	700341	5274400	2143760		13.0627	417395	4705230	2415770		13.1613	263276	2853970	1523340
12.8659	594886	1030210	645786		12.9098	1241580	3220640	1667750		12.9723	721702	5299230	2187420		13.0382	430603	4633080	2427070		13.1368	257553	2905410	1525000
12.8415	592190	1060130	637134		12.8855	1265950	3188870	1725630		12.948	751079	5351000	2220040		13.0138	428228	4577700	2401230		13.1123	247036	2980250	1530790
12.8172	584970	1057070	641588		12.8611	1256020	3226510	1764440		12.9236	766890	5349720	2239500		12.9893	429848	4610240	2393950		13.0877	236880	3017140	1542030
12.7929	582397	1041660	651208		12.8368	1236230	3338750	1784380		12.8992	765103	5423420	2232080		12.9648	432333	4773690	2417210		13.0632	264438	3029400	1533390
12.7685	584004	1055340	645965		12.8124	1218450	3424530	1773420		12.8749	757248	5461110	2218310		12.9404	448046	4905840	2432870		13.0387	292497	3019720	1565080
12.7442	588724	1065540	642482		12.7881	1225960	3461860	1738050		12.8505	759676	5457720	2221350		12.9159	443300	4932680	2439990		13.0142	289606	3009580	1574670
12.7198	605409	1060030	643710		12.7637	1251660	3468030	1734970		12.8261	755178	5483400	2244300		12.8915	426062	4908410	2441350		12.9897	305066	3019640	1608410
12.6955	626925	1059680	646143		12.7394	1298670	3461110	1759890		12.8018	760918	5485720	2273700		12.867	442676	4943230	2476140		12.9652	301673	3035570	1617140
12.6712	625718	1061800	653949		12.715	1317860	3463690	1775220		12.7774	765984	5526220	2267290		12.8425	466414	5019520	2527770		12.9407	286875	3115220	1586590
12.6468	603982	1064000	662927		12.6907	1334650	3467420	1768970		12.753	766745	5636320	2264250		12.8181	477772	5074270	2525530		12.9161	301469	3125700	1556140
12.6225	609519	1074640	678235		12.6663	1337880	3457930	1791030		12.7287	771198	5698430	2283440		12.7936	453057	5074560	2538640		12.8916	330961	3125880	1594250
12.5982	622354	1084140	687802		12.642	1288980	3464890	1801050		12.7043	759617	5700080	2271920		12.7691	443750	5031350	2577630		12.8671	334236	3139850	1689350
12.5738	627201	1096090	686483		12.6176	1283050	3548210	1808390		12.6799	769855	5706770	2271190		12.7447	465675	5012410	2581160		12.8426	327690	3155010	1692880
12.5495	627129	1099110	690944		12.5933	1314990	3601240	1861560		12.6556	805133	5794950	2306870		12.7202	488983	5074610	2565250		12.8181	315165	3192470	1696880
12.5251	636311	1101380	693877		12.5689	1326160	3666030	1897690		12.6312	817766	5896990	2320820		12.6957	477736	5177500	2580910		12.7936	326688	3185770	1726540
12.5008	645540	1090540	693169		12.5446	1351170	3702990	1885150		12.6068	796282	5829680	2315910		12.6713	456412	5254880	2631250		12.769	339318	3198340	1750710
12.4765	650851	1076670	692971		12.5202	1345830	3707170	1848960		12.5825	771560	5724980	2320540		12.6468	459388	5286890	2678010		12.7445	345628	3292570	1754180
12.4521	648434	1090470	692062		12.4959	1319480	3675640	1833110		12.5581	782164	5757110	2325150		12.6223	467315	5291210	2673770		12.72	353498	3364950	1721790
12.4278	648640	1108820	687955		12.4715	1316210	3668580	1832890		12.5337	817707	5792460	2316250		12.5979	476365	5301770	2694060		12.6955	364063	3360070	1724830
12.4035	652576	1112340	687654		12.4472	1313460	3691090	1841270		12.5094	838755	5762250	2305740		12.5734	486755	5360330	2744480		12.671	362704	3344810	1731670
12.3791	654438	1108360	684182		12.4228	1325600	3722310	1871310		12.485	836692	5742980	2314120		12.5489	493682	5372720	2773250		12.6465	362268	3348900	1736130
12.3548	654925	1119750	688082		12.3985	1338650	3791690	1906360		12.4607	806461	5789180	2339270		12.5245	501621	5360470	2781160		12.6219	363392	3353000	1757090
12.3304	650855	1150780	697645		12.3741	1344370	3802120	1894120		12.4363	794093	5869690	2351020		12.5	509608	5450730	2776090		12.5974	368601	3384490	1785190
12.3061	639961	1166790	700419		12.3498	1358750	3787780	1886550		12.4119	809523	5923140	2328750		12.4755	516180	5582080	2786060		12.5729	377689	3490770	1823120
12.2818	637786	1140370	709084		12.3254	1373810	3789790	1935390		12.3876	826390	6004040	2311610		12.4511	516148	5620520	2830900		12.5484	371126	3580510	1853290
12.2574	636407	1124980	713783		12.3011	1373910	3814050	1993330		12.3632	819602	6012600	2314520		12.4266	505613	5595650	2862020		12.5239	369206	3557320	1840370
12.2331	635381	1133680	722907		12.2767	1388020	3796800	2002470		12.3388	831164	5973880	2303840		12.4022	495291	5530670	2888070		12.4994	391207	3530660	1873290
12.2088	644664	1145600	736365		12.2524	1386590	3850230	1969540		12.3145	868117	6008280	2312650		12.3777	496539	5486070	2908690		12.4748	399107	3573570	1925520
12.1844	662770	1148480	729325		12.228	1382150	3907420	1964230		12.2901	866834	6054670	2358660		12.3532	512133	5547170	2894690		12.4503	366623	3604620	1930310
12.1601	658850	1151710	716548		12.2037	1393010	3952860	1995210		12.2657	858688	6095840	2389320		12.3288	526949	5655810	2851310		12.4258	344661	3603820	1899770
12.1357	645942	1157080	713518		12.1793	1409370	4048210	2026740		12.2414	851138	6067080	2393660		12.3043	525056	5731800	2853560		12.4013	363209	3594930	1893240
12.1114	647310	1159190	718462		12.155	1413820	4065000	2040950		12.217	829590	6051400	2371980		12.2798	511564	5759770	2873220		12.3768	385476	3626470	1922110
12.0871	651619	1160440	718677		12.1307	1410580	4027000	2030660		12.1926	829926	6114200	2359600		12.2554	502309	5826280	2862940		12.3523	392492	3685350	1954290
12.0627	662702	1150950	717903		12.1063	1420460	4061920	2036440		12.1683	844186	6177220	2376290		12.2309	501080	5890690	2916900		12.3277	400462	3723300	1989880
12.0384	674062	1168890	718568		12.082	1424270	4137490	2042710		12.1439	840232	6243090	2410310		12.2064	497282	5891470	2980570		12.3032	417903	3736990	2026240
12.0141	678457	1194110	725084		12.0576	1439160	4155090	2047560		12.1195	853421	6283110	2452760		12.182	504973	5921880	2978190		12.2787	412656	3750620	2032590
11.9897	677533	1184200	739082		12.0333	1445480	4139990	2037070		12.0952	868587	6296550	2456040		12.1575	526577	5946110	3008670		12.2542	392823	3717640	2041050
11.9654	668704	1172540	740376		12.0089	1445150	4109100	2029630		12.0708	859422	6307210	2454320		12.133	541543	5968650	3096940		12.2297	393123	3705520	2091790
11.941	662802	1178960	729311		11.9846	1428640	4109680	2022260		12.0464	858512	6314510	2492570		12.1086	523293	6009240	3138760		12.2052	405792	3721010	2162030
11.9167	673972	1198540	729635		11.9602	1417690	4196300	2009980		12.0221	868893	6397650	2511670		12.0841	487928	6082730	3092700		12.1806	410308	3810230	2160240
11.8924	684601	1223060	736409		11.9359	1433480	4273930	2050050		11.9977	879407	6401760	2519990		12.0596	502159	6118170	3057640		12.1561	402143	3852740	2095230
11.868	683797	1226940	736703		11.9115	1450890	4308490	2099100		11.9734	893301	6354020	2547680		12.0352	564614	6209960	3071670		12.1316	390127	3794290	2068000
11.8437	678192	1218780	736445		11.8872	1471970	4288920	2088550		11.949	895472	6303210	2544530		12.0107	567025	6243070	3111590		12.1071	373143	3868700	2075290
11.8194	679908	1200530	749509		11.8628	1477390	4298320	2068180		11.9246	881843	6292410	2526260		11.9862	527494	6286660	3129130		12.0826	370055	3918950	2123270
11.795	678247	1193080	751089		11.8385	1452500	4397870	2060540		11.9003	879963	6322650	2515620		11.9618	521420	6289780	3138850		12.0581	367272	3932660	2182010
11.7707	673739	1206620	748441		11.8141	1460240	4473370	2023880		11.8759	894245	6396850	2541370		11.9373	537520	6321060	3166740		12.0335	375595	4003420	2203020
11.7463	680339	1226000	760183		11.7898	1508280	4486490	2019710		11.8515	920000	6473380	2540180		11.9129	556126	6385240	3194040		12.009	385737	4030530	2220050
11.722	698951	1234250	777484		11.7654	1572010	4499090	2027260		11.8272	933928	6514450	2530700		11.8884	568688	6397730	3191410		11.9845	385446	4029580	2244020
11.6977	712663	1248440	781751		11.7411	1566180	4470250	2074290		11.8028	928851	6532980	2569580		11.8639	555861	6434060	3173590		11.96	387118	4031000	2297600
11.6733	709385	1244630	769690		11.7167	1467130	4499330	2074210		11.7784	936938	6610200	2642790		11.8395	539504	6464190	3184540		11.9355	384553	4081870	2328270
11.649	701550	1239470	765282		11.6924	1450150	4583520	2066650		11.7541	919956	6579480	2631400		11.815	535074	6533770	3200790		11.911	407930	4158600	2327680
11.6246	695528	1237030	773343		11.668	1511100	4645620	2054190		11.7297	916330	6524470	2588970		11.7905	539599	6640640	3228620		11.8864	415734	4226850	2333500
11.6003	696930	1234280	779850		11.6437	1555040	4687910	2074170		11.7053	953670	6592910	2614400		11.7661	525297	6633970	3265500		11.8619	406219	4206940	2287760
11.576	706799	1267110	784085		11.6193	1569540	4742750	2103710		11.681	962913	6680540	2627350		11.7416	516473	6617520	3289070		11.8374	412386	4165750	2274970
11.5516	707385	1293480	776227		11.595	1554980	4761600	2139320		11.6566	937016	6725460	2684070		11.7171	541338	6659810	3265000		11.8129	410051	4122690	2319730
11.5273	717681	1312760	763357		11.5706	1542110	4760380	2193870		11.6322	901843	6793050	2688710		11.6927	562101	6679070	3265450		11.7884	393920	4135160	2381120
11.503	725677	1309200	763536		11.5463	1538330	4732610	2253840		11.6079	908624	6801180	2673650		11.6682	563867	6756530	3291690		11.7639	392675	4205410	2408670
11.4786	726018	1293280	765774		11.5219	1534830	4708530	2300880		11.5835	938367	6744620	2685050		11.6437	566440	6885250	3320460		11.7393	402082	4284420	2462240
11.4543	720311	1294450	762388		11.4976	1533510	4731090	2300350		11.5591	942175	6658610	2593200		11.6193	563563	6883570	3328000		11.7148	418683	4373720	2484330
11.4299	722999	1297540	778403		11.4732	1526320	4809500	2259700		11.5348	929288	6628590	2584490		11.5948	543974	6915160	3303590		11.6903	431417	4424820	2473190
11.4056	737413	1296430	792474		11.4489	1546200	4814930	2225760		11.5104	936449	6691980	2671520		11.5703	545455	7013160	3332190		11.6658	426352	4420420	2515150
11.3813	746850	1279820	801657		11.4245	1547420	4799560	2221090		11.4861	930086	6847200	2689520		11.5459	566211	6966180	3403160		11.6413	429788	4344340	2576080
11.3569	747795	1268770	814633		11.4002	1512250	4881420	2213600		11.4617	931850	6940910	2666290		11.5214	582374	6915070	3449670		11.6168	429466	4259840	2605910
11.3326	748130	1292170	808649		11.3758	1532110	4957000	2222690		11.4373	929650	6932030	2725230		11.4969	578896	6984570	3478230		11.5922	414650	4277570	2615710
11.3083	752346	1324490	807269		11.3515	1560730	5010760	2194240		11.413	916315	6874960	2756900		11.4725	569111	7062970	3484820		11.5677	403453	4403970	2636490
11.2839	757410	1332780	810844		11.3271	1532910	5071350	2192940		11.3886	915976	6819200	2830430		11.448	575924	7139320	3518310		11.5432	407512	4496640	2667240
11.2596	760456	1331790	805534		11.3028	1510740	5085500	2293810		11.3642	916539	6864420	2798100		11.4236	577011	7223200	3504730		11.5187	402199	4505420	2734130
11.2352	747168	1320940	806279		11.2784	1587750	5067080	2322640		11.3399	929739	6933390	2749100		11.3991	571384	7300460	3478520		11.4942	413030	4557980	2805970
11.2109	737457	1328750	805174		11.2541	1629870	5073210	2302770		11.3155	923092	6864770	2822440		11.3746	566124	7342070	3478720		11.4697	425607	4646340	2823570
11.1866	743481	1347660	812527		11.2297	1570900	5149260	2283050		11.2911	920769	6830460	2874270		11.3502	567562	7315200	3498490		11.4452	433825	4698300	2837360
11.1622	741731	1343920	815751		11.2054	1594200	5240120	2260910		11.2668	924577	6907150	2852470		11.3257	582473	7272610	3546490		11.4206	443667	4675520	2847280
11.1379	752074	1326360	811464		11.181	1638330	5302160	2285400		11.2424	921884	6963460	2806480		11.3012	586496	7271860	3578860		11.3961	436203	4653170	2866490
11.1136	767813	1334050	816696		11.1567	1624350	5309650	2311850		11.218	939482	7021880	2815790		11.2768	593190	7333210	3585320		11.3716	432458	4639520	2898050
11.0892	773324	1348630	819933		11.1323	1639090	5312220	2335040		11.1937	973682	7048490	2843320		11.2523	597253	7451550	3560350		11.3471	430363	4599770	2929440
11.0649	758030	1351780	821451		11.108	1673090	5304230	2343770		11.1693	991104	6964760	2825840		11.2278	574608	7532480	3604120		11.3226	416431	4592410	2940370
11.0405	750742	1361210	841260		11.0836	1673350	5317920	2344480		11.1449	990772	6954080	2819960		11.2034	556544	7622330	3664640		11.2981	428516	4694990	2932590
11.0162	758926	1378220	853536		11.0593	1674620	5319030	2347890		11.1206	990675	7079620	2846070		11.1789	556315	7662370	3690750		11.2735	453570	4808740	2963940
10.9919	770220	1378120	842731		11.0349	1675800	5397470	2360970		11.0962	980903	7126630	2808460		11.1544	577232	7648530	3642560		11.249	453849	4839700	2993530
10.9675	776366	1375720	826686		11.0106	1677720	5442370	2375690		11.0718	964263	7172440	2785350		11.13	603315	7606520	3661010		11.2245	441564	4834140	2965840
10.9432	772117	1384450	817245		10.9862	1702720	5464420	2407120		11.0475	972398	7195310	2793270		11.1055	606073	7505290	3700390		11.2	441398	4901180	2961570
10.9189	773911	1399720	822325		10.9619	1729240	5533050	2395580		11.0231	1003620	7093970	2781530		11.081	582010	7494220	3670920		11.1755	446446	4932470	3021450
10.8945	782579	1392120	839688		10.9375	1761060	5547390	2349450		10.9988	1028170	7052180	2832410		11.0566	578604	7601190	3636830		11.151	440157	4915470	3035840
10.8702	799581	1380390	845603		10.9132	1793000	5520300	2343860		10.9744	1026220	7116420	2891320		11.0321	608970	7683620	3651930		11.1264	427288	4952660	3044370
10.8458	798194	1374570	839938		10.8888	1795440	5552800	2422520		10.95	1005680	7130060	2911940		11.0076	623485	7641560	3624390		11.1019	431613	4950030	3131050
10.8215	778584	1379730	834512		10.8645	1761160	5612430	2469380		10.9257	992913	7126050	2867660		10.9832	638000	7665800	3685880		11.0774	454912	4933150	3235530
10.7972	771325	1381120	841843		10.8401	1753240	5682930	2460300		10.9013	1008440	7238940	2824350		10.9587	643604	7758110	3749830		11.0529	455134	4920610	3252840
10.7728	782675	1380430	852134		10.8158	1763450	5721750	2510870		10.8769	1030010	7338070	2818810		10.9342	619023	7785660	3801850		11.0284	435184	4955800	3272390
10.7485	791261	1386650	859287		10.7914	1781370	5732560	2539840		10.8526	1037120	7335540	2909320		10.9098	594198	7856900	3820940		11.0039	415987	5060030	3308390
10.7241	796387	1394340	861116		10.7671	1794290	5745580	2506480		10.8282	1042170	7281470	2979600		10.8853	602473	7946530	3782380		10.9793	405452	5110790	3278010
10.6998	796330	1404020	869576		10.7427	1757450	5764760	2460210		10.8038	1050490	7268200	2918360		10.8609	627729	7923020	3805750		10.9548	414620	5156050	3288880
10.6755	797107	1434060	886312		10.7184	1731260	5794000	2439820		10.7795	1031030	7269600	2878340		10.8364	640782	8000960	3877070		10.9303	441403	5125430	3306720
10.6511	813234	1448020	878867		10.694	1725980	5859470	2460040		10.7551	990518	7313370	2940510		10.8119	618363	8077360	3843540		10.9058	459881	5054100	3313000
10.6268	814252	1455660	852295		10.6697	1731520	5893400	2502830		10.7307	987949	7406870	2978710		10.7875	620272	8083840	3782960		10.8813	456183	5065720	3348010
10.6025	816759	1455210	846527		10.6453	1756830	5848720	2561900		10.7064	1036590	7461040	2985230		10.763	632064	7973390	3761310		10.8568	445448	5072370	3331990
10.5781	818517	1457840	859701		10.621	1752600	5805550	2587120		10.682	1064230	7390070	2972320		10.7385	630302	7965500	3843960		10.8322	435985	5142890	3338460
10.5538	813243	1450030	874237		10.5966	1746050	5802370	2550770		10.6576	1042570	7294410	2970570		10.7141	648196	7976600	3881350		10.8077	444765	5239160	3448200
10.5294	811750	1442740	873829		10.5723	1753720	5895390	2585620		10.6333	1032870	7298890	3006580		10.6896	657554	8166930	3864010		10.7832	459184	5270860	3500770
10.5051	826123	1455960	853214		10.5479	1760120	5986790	2659370		10.6089	1068750	7390660	3088750		10.6651	645406	8282000	3883670		10.7587	468835	5271010	3514930
10.4808	841428	1456440	842137		10.5236	1757080	6043650	2660960		10.5845	1072880	7503410	3118770		10.6407	629357	8245770	3975730		10.7342	501554	5331040	3517830
10.4564	840535	1459620	849236		10.4992	1762110	6006470	2607130		10.5602	1026530	7516370	3103480		10.6162	635649	8201780	4068450		10.7097	496349	5408940	3496590
10.4321	837865	1461140	863117		10.4749	1785200	6039960	2608680		10.5358	1016450	7416680	3106230		10.5917	631606	8244730	4055640		10.6851	459611	5410390	3559760
10.4078	837963	1463180	871254		10.4506	1800910	6102350	2659630		10.5115	1032610	7431960	3077940		10.5673	605030	8351420	4040960		10.6606	448035	5415920	3607660
10.3834	844075	1469870	868160		10.4262	1814180	6107710	2666830		10.4871	1052950	7518740	3066310		10.5428	602746	8332120	4052340		10.6361	481525	5412470	3530100
10.3591	850839	1482030	863040		10.4019	1848210	6155180	2660920		10.4627	1096690	7523910	3079800		10.5183	617016	8304890	4074060		10.6116	506923	5394200	3590880
10.3347	847031	1478690	869413		10.3775	1867180	6201510	2699250		10.4384	1099840	7526740	3091650		10.4939	609353	8310320	4061270		10.5871	507002	5368180	3750900
10.3104	840470	1476560	883030		10.3532	1837810	6139080	2760240		10.414	1067100	7511030	3110930		10.4694	622766	8334900	4095400		10.5626	503474	5420390	3774170
10.2861	842304	1476280	887445		10.3288	1803800	6081760	2759550		10.3896	1080540	7459410	3111550		10.4449	623864	8389870	4125860		10.538	510960	5507740	3699470
10.2617	839681	1465820	890420		10.3045	1802930	6125970	2698770		10.3653	1094420	7553730	3071710		10.4205	633562	8460840	4115550		10.5135	515625	5574870	3681330
10.2374	840286	1468950	899212		10.2801	1821860	6225270	2639450		10.3409	1088120	7635080	3084400		10.396	647655	8427850	4112950		10.489	491990	5530150	3769450
10.2131	839756	1481900	905766		10.2558	1850370	6285350	2643640		10.3165	1094740	7732490	3116390		10.3716	665896	8379750	4160480		10.4645	491872	5477550	3825200
10.1887	837846	1502240	889325		10.2314	1882900	6267250	2667690		10.2922	1099400	7797810	3157300		10.3471	663857	8314780	4181080		10.44	510760	5457050	3784000
10.1644	848799	1502900	880124		10.2071	1911050	6201300	2680510		10.2678	1111250	7792790	3136490		10.3226	642395	8399500	4203060		10.4155	497033	5538120	3717700
10.14	863361	1501320	887613		10.1827	1915280	6268390	2703870		10.2434	1145920	7823360	3084400		10.2982	625761	8506180	4215830		10.3909	476756	5651580	3744290
10.1157	871987	1512120	908156		10.1584	1934220	6422980	2731940		10.2191	1132140	7796620	3089730		10.2737	649887	8530550	4133850		10.3664	484068	5722430	3829810
10.0914	867094	1525720	924375		10.134	1920770	6541100	2767320		10.1947	1114430	7707390	3123890		10.2492	660956	8530150	4097640		10.3419	506640	5665930	3866080
10.067	870638	1524290	917664		10.1097	1909820	6660620	2756360		10.1703	1094170	7688690	3180930		10.2248	666141	8635440	4153690		10.3174	509937	5602890	3850360
10.0427	880455	1516500	910678		10.0853	1916190	6609180	2758100		10.146	1104040	7734250	3224530		10.2003	658609	8745160	4239240		10.2929	477793	5649110	3864210
10.0184	884514	1538130	906140		10.061	1893630	6471530	2757510		10.1216	1134390	7764270	3202520		10.1758	641035	8683800	4271370		10.2684	471226	5701330	3848750
9.99401	877701	1554020	918653		10.0366	1893220	6451760	2724090		10.0972	1159650	7803940	3161110		10.1514	645366	8620460	4301070		10.2438	500247	5744730	3824890
9.96968	872451	1541990	934622		10.0123	1935560	6514490	2694060		10.0729	1166070	7829240	3164960		10.1269	660494	8540570	4390230		10.2193	510673	5808450	3833040
9.94534	870830	1518590	932457		9.98791	1969600	6624900	2726420		10.0485	1191280	7807390	3233050		10.1024	680736	8491330	4438020		10.1948	510216	5851320	3857010
9.921	879569	1519930	935633		9.96357	1951950	6649150	2769480		10.0242	1176640	7774890	3262170		10.078	690279	8563280	4391660		10.1703	489721	5864440	3856180
9.89666	893308	1563980	931135		9.93922	1954850	6541820	2800910		9.99979	1192290	7767600	3274930		10.0535	675460	8665580	4359770		10.1458	469932	5846380	3843170
9.87233	897750	1591650	918794		9.91487	1949260	6527190	2752760		9.97542	1193260	7787110	3291730		10.029	671476	8735620	4374870		10.1213	494525	5869290	3869660
9.84799	893261	1575640	927359		9.89052	1924950	6602370	2795210		9.95106	1162020	7754320	3322200		10.0046	673583	8735480	4403710		10.0968	512576	5856070	3913590
9.82365	893614	1552100	953338		9.86617	1904900	6612420	2904930		9.92669	1169320	7844350	3375270		9.98011	664596	8696270	4411540		10.0722	505691	5815000	3939120
9.79931	901030	1550100	951345		9.84182	1927290	6644630	2894760		9.90233	1212460	7961320	3394040		9.95565	659874	8716190	4417600		10.0477	514823	5815610	3955610
9.77497	908559	1571610	929250		9.81747	1972830	6745580	2841540		9.87796	1198650	7966360	3406150		9.93118	676717	8828120	4440380		10.0232	513390	5884560	3951630
9.75064	908274	1595180	936286		9.79312	2009000	6813640	2881250		9.8536	1206530	7917450	3372990		9.90672	690133	8905710	4480360		9.99868	507960	5938070	3904080
9.7263	908963	1597560	949384		9.76877	2015280	6844250	2877730		9.82923	1201380	7934920	3302180		9.88225	689754	8885810	4489990		9.97417	518969	5985030	3850440
9.70196	905846	1590570	949090		9.74442	2048630	6871220	2852510		9.80487	1176200	8046600	3313720		9.85779	708138	8866640	4581740		9.94965	510638	5891840	3840250
9.67762	910282	1588080	943607		9.72007	2064560	6877200	2859120		9.7805	1169850	8077460	3354130		9.83332	724736	8914030	4665990		9.92514	496611	5840590	3838870
9.65329	912936	1590970	951162		9.69572	2077280	6849920	2836740		9.75614	1184680	8121230	3388960		9.80886	733659	8923340	4605980		9.90062	490205	5888010	3854680
9.62895	909738	1599450	952936		9.67137	2146450	6869050	2838080		9.73177	1200750	8217910	3438460		9.78439	739108	8933560	4570940		9.8761	501105	5998340	3907590
9.60461	910831	1618660	951851		9.64702	2177800	6874270	2882580		9.70741	1169870	8234810	3459660		9.75993	714429	9023830	4647380		9.85159	510072	6061280	3941480
9.58027	914610	1625250	971214		9.62268	2139030	6858460	2921550		9.68304	1142800	8168980	3371580		9.73546	689924	9129200	4665520		9.82707	534002	6059730	3912510
9.55593	911037	1627420	985967		9.59833	2125290	6859220	2931970		9.65867	1167930	8070480	3341460		9.71099	678238	9135350	4610290		9.80255	563873	6096420	3892230
9.5316	917051	1601480	969892		9.57398	2102170	6962530	2950130		9.63431	1188790	8024030	3369920		9.68653	694207	9089040	4554520		9.77804	568115	6168320	3885680
9.50726	934664	1617110	941297		9.54963	2074600	7057560	2941690		9.60994	1165490	8042170	3416460		9.66206	725008	9034930	4675880		9.75352	544446	6160320	3881380
9.48292	950331	1637610	946586		9.52528	2083020	7082460	2980770		9.58558	1163420	8153330	3437990		9.6376	741424	8952430	4723500		9.729	541175	6101780	3837400
9.45858	953391	1642520	956994		9.50093	2095800	7043610	3020370		9.56121	1196240	8272820	3419090		9.61313	734603	8969130	4678160		9.70449	569887	6161500	3821880
9.43425	956064	1619760	942106		9.47658	2082820	6984440	2989110		9.53685	1215460	8314080	3399650		9.58867	728561	9056180	4671530		9.67997	576529	6257230	3848360
9.40991	957283	1630250	957384		9.45223	2068620	6965180	2952890		9.51248	1220140	8342930	3458570		9.5642	747807	9058990	4737480		9.65546	551505	6240750	3824510
9.38557	947197	1640340	969906		9.42788	2083440	7051970	3008510		9.48812	1247490	8379010	3517280		9.53974	750020	9111280	4812560		9.63094	541489	6258720	3765430
9.36123	938050	1652270	986875		9.40353	2167160	7068190	3031270		9.46375	1279020	8389000	3542910		9.51527	740397	9080120	4831290		9.60642	552154	6250740	3726210
9.33689	946008	1654620	997143		9.37918	2163030	7056470	3048050		9.43939	1287790	8424130	3543230		9.49081	749083	9044840	4880680		9.58191	582373	6340220	3724490
9.31256	941175	1655720	981920		9.35483	2120380	7040860	3069630		9.41502	1254300	8411730	3531550		9.46634	743744	9119020	4886170		9.55739	588540	6459220	3771310
9.28822	940294	1663100	985723		9.33048	2103690	7045410	3095070		9.39066	1213150	8399580	3555430		9.44188	724692	9230350	4837510		9.53287	574809	6436470	3799780
9.26388	948579	1671780	997824		9.30613	2042630	7084120	3106760		9.36629	1206360	8352180	3569530		9.41741	729415	9295680	4899080		9.50836	554009	6422580	3750000
9.23954	946176	1633260	1000830		9.28179	2042040	7115380	3123670		9.34193	1221200	8356700	3565930		9.39295	716014	9269790	4858990		9.48384	566586	6531790	3750340
9.21521	942917	1600320	1004400		9.25744	2060060	7166930	3070450		9.31756	1223850	8421970	3581580		9.36848	724767	9124570	4813840		9.45932	585361	6546100	3815290
9.19087	939418	1640150	1020780		9.23309	2110000	7095470	3023110		9.2932	1223720	8516540	3614560		9.34402	745724	9085600	4942450		9.43481	586807	6533060	3853170
9.16653	957609	1685640	1033620		9.20874	2130060	7122370	3046780		9.26883	1231170	8558350	3622820		9.31955	747842	9235990	5007900		9.41029	559780	6554330	3788720
9.14219	981044	1694420	1014820		9.18439	2160790	7189830	3085870		9.24447	1228660	8521550	3623480		9.29509	771846	9366580	4955140		9.38578	561818	6660260	3683260
9.11785	991422	1698340	1002860		9.16004	2206350	7151860	3115460		9.2201	1243950	8527370	3563180		9.27062	764965	9375050	4948350		9.36126	567074	6791540	3630820
9.09352	998614	1691210	1007700		9.13569	2203960	7170740	3101820		9.19574	1259190	8595890	3493690		9.24616	738539	9354010	4944310		9.33674	561225	6760360	3593200
9.06918	993890	1676750	1029570		9.11134	2178380	7246650	3082780		9.17137	1275450	8692270	3526970		9.22169	755461	9327180	4956590		9.31223	559322	6778320	3598640
9.04484	974677	1668140	1011550		9.08699	2170280	7300990	3112740		9.14701	1288350	8655320	3548190		9.19723	775157	9280260	5032050		9.28771	587164	6837540	3619430
9.0205	976206	1678940	985689		9.06264	2191880	7354740	3125050		9.12264	1293780	8622940	3540970		9.17276	781879	9257580	5080000		9.26319	608089	6870860	3671380
8.99616	992532	1718830	998184		9.03829	2242800	7357190	3141580		9.09828	1298890	8704410	3595840		9.1483	770376	9231830	5081470		9.23868	580579	6913730	3722250
8.97183	1015790	1735520	1024080		9.01394	2273330	7307660	3207120		9.07391	1305470	8706350	3647740		9.12383	756947	9168760	5102280		9.21416	559235	6991880	3720920
8.94749	1025510	1723640	1049780		8.98959	2272320	7406750	3286540		9.04955	1306120	8701510	3639840		9.09937	749028	9237640	5135700		9.18964	548505	6998290	3715820
8.92315	1010230	1716850	1062520		8.96525	2228070	7467850	3321270		9.02518	1310130	8771710	3619600		9.0749	752237	9400310	5128450		9.16513	543806	6961590	3704770
8.89881	1013870	1719290	1046700		8.9409	2214000	7455020	3329470		9.00082	1335270	8760630	3621340		9.05044	762314	9503580	5135830		9.14061	550848	7027020	3705410
8.87448	1025220	1699650	1040410		8.91655	2247950	7380320	3279220		8.97645	1338710	8808300	3691210		9.02597	744965	9576020	5100190		9.1161	567222	7191310	3710360
8.85014	1031510	1676070	1028830		8.8922	2303730	7305390	3222940		8.95209	1363720	8903790	3716210		9.00151	762772	9534200	5108890		9.09158	572993	7278550	3667530
8.8258	1029520	1694300	1021580		8.86785	2339860	7325600	3203010		8.92772	1414530	9007360	3717110		8.97704	789803	9492500	5208840		9.06706	564439	7248710	3654430
8.80146	1013020	1722650	1023310		8.8435	2366660	7477600	3208620		8.90336	1413170	9027530	3700580		8.95258	795217	9454210	5231340		9.04255	553217	7222910	3626210
8.77712	1020250	1718480	1033620		8.81915	2374760	7540280	3222930		8.87899	1376160	8922750	3635280		8.92811	815269	9418680	5189680		9.01803	582356	7342840	3583520
8.75279	1025170	1713040	1065330		8.7948	2336450	7547200	3280390		8.85463	1384060	8832590	3583710		8.90365	838759	9454680	5278830		8.99351	616503	7427530	3632810
8.72845	1033760	1703250	1088040		8.77045	2336960	7586840	3299620		8.83026	1369070	8879790	3596650		8.87918	846903	9520640	5430370		8.969	602572	7377070	3667920
8.70411	1045660	1700260	1070260		8.7461	2374960	7631860	3313270		8.8059	1382140	8963500	3640530		8.85472	822785	9577540	5481110		8.94448	600525	7428000	3666540
8.67977	1049560	1718060	1060600		8.72175	2401600	7620380	3370390		8.78153	1397090	8964890	3726520		8.83025	777449	9752280	5394890		8.91996	613947	7534610	3642310
8.65544	1047760	1744950	1079740		8.6974	2413720	7627430	3400560		8.75717	1383310	9032110	3765020		8.80579	755758	9881070	5391520		8.89545	604009	7575410	3594460
8.6311	1059840	1740520	1080630		8.67305	2407470	7648620	3386530		8.7328	1390690	9057390	3732980		8.78132	753620	9852320	5446280		8.87093	578589	7681000	3591850
8.60676	1067940	1722750	1069620		8.6487	2390740	7785810	3377260		8.70844	1408300	9051990	3711080		8.75686	762847	9823290	5465630		8.84642	578523	7837620	3661960
8.58242	1063540	1734220	1073450		8.62436	2405990	7887750	3364070		8.68407	1415250	9094680	3739660		8.73239	790107	9792270	5393870		8.8219	604405	7963470	3680810
8.55808	1070350	1747300	1076600		8.60001	2411680	7790630	3408410		8.65971	1430890	9202490	3779180		8.70793	833578	9790520	5318490		8.79738	630692	8034710	3667900
8.53375	1073470	1748180	1074540		8.57566	2372950	7650940	3444750		8.63534	1401810	9273780	3795870		8.68346	856653	9829680	5384570		8.77287	656578	8030000	3600190
8.50941	1071540	1753010	1070560		8.55131	2381520	7618220	3468090		8.61098	1358520	9241730	3758870		8.659	847682	9911970	5487710		8.74835	666385	8046140	3548450
8.48507	1068880	1750080	1068650		8.52696	2421750	7731130	3531900		8.58661	1357560	9298920	3693590		8.63453	832949	10034400	5545340		8.72383	641779	8085950	3562790
8.46073	1063480	1766760	1070890		8.50261	2447220	7783500	3517180		8.56225	1419790	9277570	3722350		8.61007	809361	10061300	5460440		8.69932	619055	8110080	3558770
8.4364	1070050	1792910	1075530		8.47826	2472360	7755280	3500350		8.53788	1458850	9236960	3761250		8.5856	787258	10049400	5471170		8.6748	607767	8093010	3552590
8.41206	1078460	1802090	1080070		8.45391	2482460	7851510	3465870		8.51352	1457630	9261290	3775490		8.56114	811645	9996110	5588570		8.65028	590186	8122590	3551340
8.38772	1081470	1790680	1084930		8.42956	2454260	7940350	3456700		8.48915	1470840	9408410	3845470		8.53667	844619	9976460	5590550		8.62577	576677	8241270	3557490
8.36338	1077550	1789790	1078230		8.40521	2416190	7890930	3427310		8.46479	1443560	9476380	3877180		8.51221	851329	9912260	5615370		8.60125	576106	8476750	3571080
8.33904	1079890	1799050	1080380		8.38086	2398030	7878340	3362190		8.44042	1401750	9477100	3875790		8.48774	839656	9945200	5715710		8.57673	604997	8612520	3520080
8.31471	1097330	1797850	1087070		8.35651	2408550	7874230	3361930		8.41606	1405720	9451950	3896830		8.46328	830084	10031200	5756530		8.55222	638909	8577520	3445260
8.29037	1117550	1778980	1101730		8.33216	2461670	7870000	3383910		8.39169	1412670	9424240	3900570		8.43881	855329	10107400	5713610		8.5277	641239	8633200	3404740
8.26603	1123960	1785520	1100620		8.30781	2461700	7916230	3477600		8.36733	1440830	9440420	3809460		8.41435	859451	10021200	5609300		8.50319	633479	8777750	3414320
8.24169	1136930	1802580	1101840		8.28347	2435620	7941920	3568300		8.34296	1470550	9596720	3782370		8.38988	854855	10004100	5531300		8.47867	635526	8980020	3429580
8.21735	1136730	1813660	1101020		8.25912	2419130	7924800	3586640		8.3186	1484750	9553630	3818600		8.36542	860925	10021600	5671140		8.45415	601034	9060260	3485740
8.19302	1129690	1828060	1098170		8.23477	2400450	8061420	3560790		8.29423	1494060	9525120	3882310		8.34095	858289	10043000	5828490		8.42964	612248	9070060	3484380
8.16868	1124930	1848380	1096900		8.21042	2425400	8162830	3548700		8.26987	1520580	9654700	3883670		8.31649	823761	10075800	5844270		8.40512	628619	9122580	3545020
8.14434	1129540	1847180	1101360		8.18607	2483290	8169550	3594150		8.2455	1532250	9696890	3897200		8.29202	804788	10182800	5738780		8.3806	632995	9089280	3613810
8.12	1127650	1850850	1117030		8.16172	2547010	8143050	3583590		8.22114	1500590	9663720	3935380		8.26756	826294	10213700	5781300		8.35609	652031	9104240	3544850
8.09567	1128290	1853460	1128730		8.13737	2578260	8238370	3540950		8.19677	1500030	9674710	3954770		8.24309	858439	10298100	5810340		8.33157	646613	9208570	3433370
8.07133	1132730	1863320	1120150		8.11302	2533430	8285810	3568460		8.17241	1511960	9826620	3995440		8.21863	875712	10419700	5861970		8.30705	635478	9253070	3425630
8.04699	1157110	1887710	1117220		8.08867	2490520	8236870	3631920		8.14804	1531340	9887780	3894220		8.19416	903518	10462300	5838890		8.28254	607480	9256530	3470490
8.02265	1168540	1887320	1132110		8.06432	2532790	8232710	3691610		8.12368	1534320	9876270	3851380		8.1697	906130	10393800	5788560		8.25802	607109	9314600	3424720
7.99831	1147860	1873130	1144920		8.03997	2585210	8380640	3660300		8.09931	1524990	9848550	3953300		8.14523	890263	10427300	5869470		8.23351	626694	9486990	3413740
7.97398	1154740	1859990	1149390		8.01562	2608170	8538440	3673640		8.07495	1542350	9849520	3964600		8.12077	886556	10418600	5911990		8.20899	656016	9648210	3417130
7.94964	1174820	1863160	1163020		7.99127	2602140	8524180	3727860		8.05058	1553600	9975610	3937590		8.0963	909386	10479800	5913330		8.18447	702192	9819520	3451260
7.9253	1171770	1877100	1159280		7.96693	2599900	8371830	3729160		8.02622	1527500	10212300	3985740		8.07184	904695	10518700	5905820		8.15996	697584	10061000	3520030
7.90096	1170240	1874780	1162740		7.94258	2625950	8371750	3739550		8.00185	1499830	10261500	3998410		8.04737	897052	10540300	5975390		8.13544	669194	10248300	3504690
7.87663	1184690	1886120	1143020		7.91823	2630710	8411340	3823300		7.97749	1501360	10168700	4003010		8.02291	921293	10426400	5998020		8.11092	654130	10179500	3418310
7.85229	1185390	1891420	1137710		7.89388	2660230	8548940	3794460		7.95312	1516200	10112800	3961010		7.99844	928604	10499600	5976630		8.08641	655768	10044500	3407660
7.82795	1179570	1888360	1142230		7.86953	2678040	8748100	3804010		7.92876	1514060	10035700	3954620		7.97397	937844	10707700	5976480		8.06189	671415	10140800	3399530
7.80361	1198770	1901840	1137030		7.84518	2690570	8783330	3837120		7.90439	1525610	10078400	4032570		7.94951	931801	10820300	6056940		8.03737	666881	10313100	3433630
7.77927	1220650	1923500	1141500		7.82083	2716920	8709320	3843780		7.88003	1530060	10161400	4055870		7.92504	931979	10766700	6116310		8.01286	671776	10450800	3487290
7.75494	1222480	1948110	1146030		7.79648	2694100	8656750	3838750		7.85566	1526100	10110600	4006390		7.90058	941756	10690300	6085560		7.98834	692537	10673600	3459570
7.7306	1210690	1962990	1153900		7.77213	2692220	8674180	3852490		7.8313	1563820	10073100	3948210		7.87611	912311	10755200	6090820		7.96383	723322	10764900	3389180
7.70626	1214830	1954340	1165760		7.74778	2662620	8704830	3822090		7.80693	1599680	10182700	3974050		7.85165	935907	10940700	6069870		7.93931	753162	10791400	3355820
7.68192	1219120	1937150	1184540		7.72343	2692760	8764850	3803510		7.78257	1619900	10291000	3979930		7.82718	941396	10890800	6051120		7.91479	746808	10930900	3407470
7.65759	1219100	1969060	1204730		7.69908	2758430	8760850	3824160		7.7582	1633220	10340300	4025760		7.80272	945068	10856500	6097650		7.89028	728448	11218000	3444230
7.63325	1235790	1974260	1184340		7.67473	2838230	8830320	3862200		7.73384	1622610	10356200	4019230		7.77825	932572	10807000	6095720		7.86576	730002	11240000	3464540
7.60891	1235540	1955150	1183670		7.65038	2815320	8923840	3846280		7.70947	1639330	10481100	4049190		7.75379	919776	10884600	5959470		7.84124	748581	11207900	3464850
7.58457	1232040	1970120	1225010		7.62604	2798110	9005940	3879070		7.68511	1671610	10512100	4104930		7.72932	932876	10965900	5968120		7.81673	742898	11195300	3467070
7.56023	1227630	1993180	1223100		7.60169	2770310	9017460	3856310		7.66074	1661560	10434500	4115860		7.70486	958962	11126700	6080390		7.79221	717403	11267100	3447870
7.5359	1233470	1968000	1215140		7.57734	2790920	9031900	3886020		7.63638	1656200	10370800	4131770		7.68039	980982	11241500	6235830		7.76769	715596	11305300	3425010
7.51156	1242310	1989060	1226030		7.55299	2843450	9133880	3957500		7.61201	1667050	10331100	4168140		7.65593	1006930	11295000	6276690		7.74318	739853	11300200	3395460
7.48722	1248200	2003580	1243110		7.52864	2838620	9156100	4022890		7.58765	1685970	10392300	4195650		7.63146	976188	11227600	6298200		7.71866	758414	11313400	3412060
7.46288	1248280	1997240	1242480		7.50429	2787530	9087370	4051040		7.56328	1698900	10491000	4163640		7.607	942396	11112300	6292500		7.69415	736396	11386800	3416390
7.43855	1251930	1996020	1236070		7.47994	2842690	9114040	4028850		7.53892	1694180	10574400	4103400		7.58253	926545	11131900	6232200		7.66963	712321	11505600	3376580
7.41421	1268370	2013220	1226220		7.45559	2900760	9251530	3987190		7.51455	1684260	10674600	4104910		7.55807	934390	11258300	6184290		7.64511	711211	11582900	3323390
7.38987	1279100	2010870	1221300		7.43124	2886300	9280110	3960200		7.49019	1672390	10652600	4135440		7.5336	972268	11347300	6198660		7.6206	714259	11588900	3334600
7.36553	1289150	2001700	1237150		7.40689	2871710	9271170	4022390		7.46582	1653950	10677400	4139130		7.50914	988862	11417200	6158960		7.59608	719633	11653100	3370360
7.34119	1261610	2003320	1249170		7.38254	2865000	9326280	4125720		7.44146	1648200	10611700	4124790		7.48467	973142	11391700	6167370		7.57156	754861	11650100	3379960
7.31686	1259110	2004260	1255760		7.35819	2870780	9438590	4170960		7.41709	1653890	10623600	4161390		7.46021	973446	11408200	6222080		7.54705	789848	11733500	3350270
7.29252	1278880	2004590	1257460		7.33384	2882580	9568440	4176830		7.39273	1655440	10660000	4184580		7.43574	959278	11424200	6289430		7.52253	776370	11789500	3304550
7.26818	1298340	1999570	1270800		7.30949	2963850	9560450	4216670		7.36836	1660540	10645000	4175840		7.41128	938377	11485800	6280800		7.49801	737663	11964100	3279290
7.24384	1298510	2017090	1265980		7.28515	2955940	9585250	4281130		7.344	1672850	10731800	4155470		7.38681	966167	11525900	6271560		7.4735	721005	12115400	3239140
7.2195	1293040	2037660	1267850		7.2608	2943270	9604020	4282120		7.31963	1684320	10775900	4141500		7.36235	1021630	11566400	6289550		7.44898	743037	12137800	3216880
7.19517	1293000	2049800	1266680		7.23645	2923870	9631770	4277770		7.29527	1703200	10755100	4111020		7.33788	1020810	11668200	6286600		7.42447	760801	12238100	3331560
7.17083	1299030	2043810	1257880		7.2121	2893740	9731080	4231610		7.2709	1685300	10768300	4127320		7.31342	996335	11822800	6265850		7.39995	761842	12259800	3380120
7.14649	1316380	2047170	1261990		7.18775	2925160	9779470	4224570		7.24654	1668670	10900700	4170560		7.28895	1008590	11971500	6328140		7.37543	771875	12124800	3346780
7.12215	1331570	2060340	1273400		7.1634	2963000	9848030	4265880		7.22217	1699080	10884400	4185050		7.26449	1039940	11887100	6322800		7.35092	784422	12070900	3289470
7.09782	1340880	2046900	1293250		7.13905	2952540	9882080	4266910		7.19781	1724990	10770400	4139150		7.24002	1045940	11838200	6316700		7.3264	788128	12211800	3325820
7.07348	1340560	2039130	1293730		7.1147	2988270	9925640	4281320		7.17344	1724290	10782800	4070340		7.21556	1010030	11863700	6362120		7.30188	785250	12335500	3439410
7.04914	1330800	2032120	1290790		7.09035	3078420	9871860	4300030		7.14908	1741930	10914200	4079230		7.19109	986886	11933000	6406620		7.27737	801681	12280000	3474160
7.0248	1322680	2019380	1300290		7.066	3099550	9809530	4292240		7.12471	1726850	10966100	4144930		7.16663	1001540	12050500	6391760		7.25285	783259	12278300	3358590
7.00046	1340220	2049460	1311010		7.04165	3058100	9831860	4313100		7.10035	1722970	10918200	4243580		7.14216	1028890	12200100	6296100		7.22833	758423	12272000	3242940
6.97613	1353580	2084320	1322110		7.0173	3031250	9863380	4307250		7.07598	1733170	10999100	4287630		7.1177	1059700	12195100	6312410		7.20382	818056	12208800	3227200
6.95179	1349760	2107300	1318170		6.99295	3033070	10001600	4269920		7.05162	1700180	11042600	4284000		7.09323	1088140	12197300	6462160		7.1793	834814	12243500	3274310
6.92745	1353940	2116070	1322840		6.9686	3073110	10143000	4279360		7.02725	1699840	10985000	4232890		7.06877	1088460	12236300	6354460		7.15479	798920	12313500	3279050
6.90311	1365930	2114170	1332470		6.94426	3049840	10169900	4295030		7.00289	1751090	10934800	4170020		7.0443	1081330	12148700	6244610		7.13027	836542	12323100	3208020
6.87878	1355100	2108620	1328770		6.91991	3019100	10214300	4296680		6.97852	1767620	11017000	4179470		7.01984	1078380	12124200	6234530		7.10575	844908	12316700	3191100
6.85444	1348480	2111720	1328550		6.89556	3041510	10266300	4316380		6.95416	1755520	11121200	4187910		6.99537	1047070	12202700	6280150		7.08124	830437	12381400	3280980
6.8301	1352470	2114800	1337930		6.87121	3080830	10287500	4269080		6.92979	1718530	11106200	4183510		6.97091	1056980	12455400	6339820		7.05672	803362	12287500	3344830
6.80576	1346140	2116070	1349480		6.84686	3107450	10369400	4236240		6.90543	1715280	11099200	4143220		6.94644	1107390	12477600	6388030		7.0322	786225	12262300	3265490
6.78142	1345600	2140580	1340870		6.82251	3111310	10441300	4246300		6.88106	1763310	11047800	4074930		6.92198	1118830	12387200	6369790		7.00769	783603	12337100	3185550
6.75709	1357760	2154040	1329330		6.79816	3095300	10467100	4285300		6.8567	1811120	11144700	4039380		6.89751	1098240	12486800	6423030		6.98317	795022	12314700	3227630
6.73275	1381540	2148970	1324090		6.77381	3071970	10464200	4317230		6.83233	1828590	11242400	3952970		6.87305	1103900	12498700	6421190		6.95865	794661	12196800	3209450
6.70841	1387400	2122240	1332970		6.74946	3016850	10365200	4340020		6.80797	1826300	11274300	3949450		6.84858	1109520	12541400	6408020		6.93414	810265	12117100	3187350
6.68407	1392080	2094140	1346600		6.72511	3003700	10295900	4358050		6.7836	1816350	11150400	4028770		6.82412	1100540	12492200	6371640		6.90962	847983	12008300	3171860
6.65974	1410880	2100000	1343560		6.70076	3077380	10339200	4398130		6.75924	1836270	11057200	4089970		6.79965	1097870	12443000	6255790		6.8851	856218	11776900	3181510
6.6354	1404560	2140600	1321550		6.67641	3136680	10523100	4418840		6.73487	1877990	11127500	4067710		6.77519	1090880	12495200	6147240		6.86059	833159	11823500	3217070
6.61106	1397620	2152600	1323800		6.65206	3172600	10706600	4400340		6.71051	1887370	11199400	4067300		6.75072	1079990	12610000	6199060		6.83607	820930	11932200	3151120
6.58672	1391510	2175980	1345070		6.62772	3167910	10699600	4409120		6.68614	1832420	11241500	4024650		6.72626	1096210	12745100	6186460		6.81156	820747	12005900	3076250
6.56238	1411360	2203110	1357970		6.60337	3160800	10695700	4410520		6.66178	1827400	11219400	4101380		6.70179	1081920	12832500	6194840		6.78704	810778	12008500	3106480
6.53805	1433140	2194480	1363180		6.57902	3149390	10693500	4387870		6.63741	1846980	11305000	4190500		6.67733	1080950	12837800	6212230		6.76252	807530	11913700	3123940
6.51371	1421160	2176340	1356730		6.55467	3144760	10858500	4397930		6.61305	1841210	11236200	4123740		6.65286	1094580	12705700	6242950		6.73801	833934	11873600	3148340
6.48937	1407550	2159380	1346490		6.53032	3136160	10999700	4478970		6.58868	1811240	11145800	4076990		6.6284	1095280	12671300	6280130		6.71349	870607	11845600	3181830
6.46503	1402580	2152540	1349950		6.50597	3106790	10960500	4458070		6.56432	1825910	11312800	4035710		6.60393	1088730	12893200	6149040		6.68897	865455	11798600	3141540
6.4407	1418870	2149730	1364420		6.48162	3133230	10921900	4416600		6.53995	1837350	11362400	4057770		6.57947	1097980	13044000	6049950		6.66446	842949	11727200	3065550
6.41636	1429700	2142350	1385490		6.45727	3148310	10965600	4473430		6.51559	1851440	11253600	4101760		6.555	1114210	13035200	6104620		6.63994	853832	11617000	3047160
6.39202	1425980	2169680	1391720		6.43292	3154080	11041100	4434500		6.49122	1867530	11310800	4093530		6.53054	1148850	12967100	6185510		6.61542	873838	11642600	3048940
6.36768	1415330	2201730	1375570		6.40857	3208000	11186600	4391610		6.46686	1862110	11345400	4039980		6.50607	1115940	12976200	6131120		6.59091	869819	11690100	3053440
6.34334	1396940	2211120	1365460		6.38422	3233780	11277100	4444830		6.44249	1882300	11348900	4023400		6.48161	1146790	13086900	5986640		6.56639	846637	11545200	3003370
6.31901	1397950	2215880	1368380		6.35987	3205260	11253300	4509850		6.41813	1895380	11278700	4088150		6.45714	1177470	13261100	5955490		6.54188	850679	11462300	2972670
6.29467	1431970	2201490	1355720		6.33552	3273100	11278400	4626880		6.39376	1867930	11303900	4144230		6.43268	1187360	13392100	6030980		6.51736	857612	11485000	2979320
6.27033	1444560	2190020	1347220		6.31117	3325630	11348500	4686550		6.3694	1869810	11424900	4096210		6.40821	1164770	13380800	6108030		6.49284	877227	11465600	2990530
6.24599	1425310	2198280	1351970		6.28683	3362600	11456000	4626340		6.34503	1869050	11351900	4059430		6.38375	1138490	13260000	6120340		6.46833	895274	11508800	2982610
6.22165	1432550	2228060	1375860		6.26248	3366170	11503200	4560690		6.32067	1850470	11340900	4045740		6.35928	1122010	13330800	6068970		6.44381	869305	11514000	2952700
6.19732	1445280	2238440	1384250		6.23813	3361200	11379100	4554100		6.2963	1825770	11489200	4053920		6.33482	1061180	13431700	6036640		6.41929	845174	11522100	2941080
6.17298	1455370	2246780	1377310		6.21378	3340500	11367500	4579520		6.27194	1862540	11539400	4030300		6.31035	1061610	13593900	6101370		6.39478	839439	11476300	2932390
6.14864	1456590	2257860	1397400		6.18943	3315880	11473300	4594690		6.24757	1899430	11552400	3941300		6.28588	1090400	13613400	6132250		6.37026	824484	11224600	2917030
6.1243	1449010	2275380	1401700		6.16508	3270610	11409700	4628190		6.22321	1907540	11526600	3916140		6.26142	1117490	13468200	6069300		6.34574	800466	11090500	2924590
6.09997	1451750	2267760	1387000		6.14073	3252490	11437300	4658440		6.19884	1913220	11594000	3896960		6.23695	1138100	13484900	6028090		6.32123	787688	10986100	2933700
6.07563	1470690	2259390	1402600		6.11638	3231470	11618100	4643760		6.17448	1911860	11606500	3870520		6.21249	1134900	13539100	6063550		6.29671	823591	10994600	2908680
6.05129	1491500	2271650	1401860		6.09203	3231800	11712400	4633950		6.15011	1907790	11497200	3876280		6.18802	1140540	13598600	6173450		6.2722	865089	11073700	2876980
6.02695	1500830	2256640	1406550		6.06768	3324860	11794100	4624300		6.12575	1892810	11446200	3793320		6.16356	1131720	13633300	6148420		6.24768	887936	11121900	2880440
6.00261	1489310	2233620	1399770		6.04333	3385110	11913800	4562740		6.10138	1931700	11462900	3751120		6.13909	1112080	13575100	6100350		6.22316	866217	11087000	2904860
5.97828	1481780	2231260	1373350		6.01898	3429370	12058000	4613320		6.07702	1959360	11467800	3800090		6.11463	1103940	13610900	6065260		6.19865	843471	11197600	2876150
5.95394	1483080	2228420	1370420		5.99463	3392080	11973400	4619370		6.05265	1947740	11463700	3846450		6.09016	1100620	13805500	6024560		6.17413	849198	11188800	2833610
5.9296	1480180	2220420	1386940		5.97028	3419790	11817000	4631410		6.02829	1952230	11509400	3881370		6.0657	1073300	13939500	6064720		6.14961	854285	10915400	2823300
5.90526	1479190	2236990	1393220		5.94594	3501360	11795500	4659760		6.00392	1978650	11574700	3889970		6.04123	1058550	13909200	6100370		6.1251	848736	10805700	2816910
5.88093	1477370	2256660	1399560		5.92159	3442460	11797100	4681180		5.97956	1989720	11640700	3857010		6.01677	1068010	14004800	6050130		6.10058	869858	10704400	2806180
5.85659	1484050	2243450	1387980		5.89724	3325750	11855200	4663730		5.95519	1969500	11658800	3824770		5.9923	1078340	14208100	5940060		6.07606	885728	10642700	2825240
5.83225	1470590	2228140	1405560		5.87289	3362650	11863800	4623810		5.93083	1963850	11568800	3809370		5.96784	1084610	14218400	5909530		6.05155	888889	10609800	2876290
5.80791	1475840	2230320	1420300		5.84854	3372710	11912900	4660350		5.90646	1987930	11504800	3782220		5.94337	1093250	14142200	5972390		6.02703	873451	10582000	2908590
5.78357	1492370	2241600	1416880		5.82419	3348660	11955000	4686920		5.8821	2027890	11490800	3784080		5.91891	1093870	14097900	5987550		6.00252	834200	10556600	2799020
5.75924	1491800	2245470	1415780		5.79984	3359830	12042200	4702450		5.85773	2085510	11493400	3802020		5.89444	1104180	14133900	5903850		5.978	849773	10559400	2702700
5.7349	1491760	2242650	1423260		5.77549	3393070	12231200	4679100		5.83337	2067610	11555100	3770440		5.86998	1140260	14209600	5864910		5.95348	875702	10549800	2702350
5.71056	1488630	2244710	1425690		5.75114	3424530	12362900	4669290		5.809	1977060	11559600	3772270		5.84551	1156970	14239400	5889620		5.92897	889016	10570700	2736750
5.68622	1493190	2236670	1420040		5.72679	3448460	12407300	4643580		5.78464	1932500	11588000	3744550		5.82105	1142600	14204100	5876040		5.90445	867885	10548600	2724440
5.66189	1512220	2227070	1397970		5.70244	3444590	12379000	4678750		5.76027	1937700	11594400	3681520		5.79658	1144630	14250300	5897960		5.87993	858696	10529500	2675530
5.63755	1520700	2229220	1418630		5.67809	3463730	12373400	4794540		5.73591	1948160	11614300	3669760		5.77212	1157510	14467700	5912260		5.85542	878446	10511600	2676970
5.61321	1519830	2254250	1451080		5.65374	3472750	12352200	4773820		5.71154	1928520	11559900	3649180		5.74765	1154500	14508400	5825550		5.8309	879970	10471000	2677900
5.58887	1517350	2274880	1445680		5.6294	3470610	12518700	4692320		5.68718	1924190	11660500	3650560		5.72319	1179790	14456700	5798080		5.80638	858696	10413300	2643730
5.56453	1522760	2260500	1435830		5.60505	3490360	12735800	4668440		5.66281	1977060	11696900	3655740		5.69872	1211360	14547600	5833840		5.78187	854302	10352400	2689710
5.5402	1524590	2252830	1444110		5.5807	3541440	12725800	4664430		5.63845	2019490	11693300	3665980		5.67426	1219500	14848400	5861820		5.75735	891742	10253700	2746140
5.51586	1506290	2222120	1429350		5.55635	3566590	12625000	4651480		5.61408	2022780	11777900	3675280		5.64979	1186400	14900100	5904800		5.73284	918185	10290800	2682860
5.49152	1505640	2242380	1434340		5.532	3553090	12554500	4655280		5.58972	2021310	11933300	3645860		5.62533	1138650	14855500	5947620		5.70832	888567	10306500	2599890
5.46718	1534590	2280550	1449850		5.50765	3538950	12669000	4661000		5.56535	2045640	12071000	3594150		5.60086	1096030	14852000	5953860		5.6838	856532	10259900	2547070
5.44285	1563560	2289010	1454510		5.4833	3536240	12784200	4714600		5.54099	2077080	12072100	3586920		5.5764	1094150	14937100	5963410		5.65929	872841	10179500	2552270
5.41851	1570290	2266390	1460730		5.45895	3468220	12829200	4800310		5.51662	2104390	11986400	3601190		5.55193	1129880	14968600	5853830		5.63477	903134	10030400	2588850
5.39417	1585580	2270060	1450110		5.4346	3393930	12821000	4817520		5.49226	2101650	11843600	3669040		5.52747	1174090	14863200	5757260		5.61025	917750	9889940	2615030
5.36983	1571840	2287680	1443360		5.41025	3379000	12780500	4847590		5.46789	2070700	11826000	3710660		5.503	1193360	14899500	5793600		5.58574	925711	9812720	2573910
5.34549	1560770	2293240	1440590		5.3859	3430730	12832200	4845630		5.44353	2034630	11977100	3724560		5.47854	1206720	14915600	5884740		5.56122	919335	9725670	2550710
5.32116	1570320	2282840	1449660		5.36155	3520310	13011400	4812460		5.41916	2020970	12074500	3688390		5.45407	1201050	15049400	5924020		5.5367	903679	9767900	2537750
5.29682	1582880	2294590	1465410		5.3372	3561420	13072100	4738850		5.3948	2030630	12058900	3633680		5.42961	1190130	15053700	5902320		5.51219	901336	9785150	2516250
5.27248	1585580	2325710	1475610		5.31285	3555960	13028200	4677190		5.37043	2046890	12042000	3611090		5.40514	1153350	15129600	5828820		5.48767	899354	9784690	2531430
5.24814	1582390	2356340	1467920		5.28851	3582040	13007200	4696980		5.34607	2071940	12017300	3586720		5.38068	1173330	15389100	5727730		5.46316	905543	9857570	2552060
5.2238	1568670	2365120	1454020		5.26416	3581620	13000500	4725030		5.3217	2074770	11823100	3553380		5.35621	1186760	15591000	5684160		5.43864	899420	9917710	2520280
5.19947	1555820	2333110	1445400		5.23981	3575790	13015600	4738070		5.29734	2121930	11735100	3530900		5.33175	1204110	15621500	5625740		5.41412	895069	9924060	2488470
5.17513	1566110	2308270	1440050		5.21546	3570820	13122500	4744110		5.27297	2214970	11888900	3522720		5.30728	1189380	15614900	5508590		5.38961	899698	9890820	2459440
5.15079	1584190	2306510	1462910		5.19111	3528440	13241400	4732420		5.24861	2199090	11992100	3525030		5.28282	1162830	15533300	5388790		5.36509	901288	9791740	2421270
5.12645	1581320	2305810	1487710		5.16676	3532490	13341500	4770750		5.22424	2118440	12003700	3516330		5.25835	1190790	15466100	5432870		5.34057	939777	9705490	2416440
5.10212	1596900	2279650	1489880		5.14241	3560710	13502800	4848520		5.19988	2129550	11841300	3479770		5.23389	1209800	15408400	5514310		5.31606	945312	9701590	2433660
5.07778	1613280	2263060	1482420		5.11806	3589060	13443600	4868220		5.17551	2155030	11789600	3460050		5.20942	1201220	15277600	5469740		5.29154	897874	9689510	2405950
5.05344	1609350	2267490	1498600		5.09371	3683070	13440900	4808280		5.15115	2118250	11752600	3463770		5.18496	1200420	15372500	5402300		5.26702	887261	9667790	2392490
5.0291	1595360	2270820	1521250		5.06936	3738550	13592900	4836640		5.12678	2109530	11823600	3435950		5.16049	1197590	15527200	5371010		5.24251	869444	9649780	2376910
5.00476	1599690	2301170	1516940		5.04501	3696580	13662800	4885670		5.10242	2098470	11885900	3429000		5.13603	1181640	15688600	5452770		5.21799	838054	9583080	2344180
4.98043	1608180	2342510	1534260		5.02066	3695730	13809000	4922600		5.07805	2096970	12018300	3448110		5.11156	1206280	15662400	5552900		5.19347	852952	9630530	2332900
4.95609	1606390	2389500	1523890		4.99631	3717460	13774700	4889520		5.05369	2144270	11960300	3435190		5.0871	1249520	15749700	5516370		5.16896	923337	9811370	2334680
4.93175	1626040	2371090	1512670		4.97196	3728750	13788800	4831650		5.02932	2176350	11890300	3417300		5.06263	1218770	15865400	5431880		5.14444	935257	9756740	2330410
4.90741	1637380	2350250	1519760		4.94762	3682100	13843800	4855520		5.00496	2152350	12057800	3389720		5.03817	1229480	15780200	5374110		5.11993	915202	9684780	2300670
4.88308	1638960	2352510	1525840		4.92327	3690660	14024900	4854020		4.98059	2112320	12191700	3359330		5.0137	1231840	15702700	5364530		5.09541	913800	9586810	2291660
4.85874	1617870	2365170	1515930		4.89892	3680150	14065400	4873720		4.95623	2086460	12020400	3309710		4.98924	1193410	15737500	5256580		5.07089	922540	9593750	2297340
4.8344	1602120	2365030	1497300		4.87457	3675300	14115100	4860560		4.93186	2148340	12017800	3354770		4.96477	1213440	15732500	5198500		5.04638	913652	9509840	2326450
4.81006	1609750	2359510	1490300		4.85022	3671140	14281400	4908470		4.9075	2142640	12065200	3399520		4.94031	1240040	15723200	5219510		5.02186	909480	9558850	2323750
4.78572	1631720	2337170	1517020		4.82587	3679780	14435800	4879380		4.88313	2103070	12151000	3418660		4.91584	1235360	15737000	5286820		4.99734	875524	9574400	2256870
4.76139	1649490	2355980	1535690		4.80152	3704530	14307900	4768540		4.85877	2066270	12139100	3369420		4.89138	1258050	15815400	5263730		4.97283	900700	9541780	2205000
4.73705	1666310	2382260	1536320		4.77717	3730390	14326100	4792500		4.8344	2086020	12095300	3332320		4.86691	1272990	16006400	5221200		4.94831	939668	9430710	2223880
4.71271	1668180	2391030	1524360		4.75282	3709430	14514900	4901080		4.81004	2129990	12089700	3292390		4.84245	1254370	16191400	5245400		4.92379	913473	9386790	2250230
4.68837	1684270	2401070	1522980		4.72847	3650870	14656000	4971810		4.78567	2113230	12170700	3293110		4.81798	1224560	16164200	5260100		4.89928	902290	9367120	2217160
4.66404	1690890	2413630	1537790		4.70412	3652860	14769300	4966410		4.76131	2109600	12200600	3304470		4.79352	1206660	15908500	5169240		4.87476	918555	9302590	2183880
4.6397	1666750	2425440	1531790		4.67977	3696940	14856200	4862110		4.73694	2207260	12259600	3357380		4.76905	1221630	15730600	5088980		4.85025	968777	9382800	2138180
4.61536	1648110	2413980	1533270		4.65542	3732450	14917200	4786200		4.71258	2232480	12193300	3327560		4.74459	1256210	15677400	5081410		4.82573	1011460	9250390	2130930
4.59102	1634840	2415230	1539810		4.63107	3643380	14938700	4769500		4.68821	2201080	12061600	3277140		4.72012	1253320	15685200	5080050		4.80121	981485	9101350	2186880
4.56668	1644950	2406720	1552020		4.60673	3649300	15167300	4763350		4.66385	2193980	12018400	3244550		4.69566	1252780	15683800	5034700		4.7767	913438	9213390	2211140
4.54235	1653840	2397480	1560720		4.58238	3734250	15254800	4835210		4.63948	2201560	12117400	3246120		4.67119	1269270	15795200	4960760		4.75218	882936	9239370	2190030
4.51801	1670280	2412000	1566120		4.55803	3804940	15364200	4906420		4.61512	2236850	12125100	3217900		4.64673	1253130	15958500	4944920		4.72766	895309	9132630	2176980
4.49367	1684010	2431360	1560110		4.53368	3795890	15538500	4952890		4.59075	2235610	12154000	3177900		4.62226	1241400	15933000	4946060		4.70315	915311	9099550	2176560
4.46933	1669570	2442050	1545290		4.50933	3782810	15643400	4928420		4.56639	2235500	12180500	3174760		4.59779	1267410	15895100	4934610		4.67863	937608	9109180	2068370
4.445	1673990	2458540	1549070		4.48498	3775550	15770700	4865170		4.54202	2269960	12156400	3170620		4.57333	1269190	16024700	4991270		4.65411	956862	9082210	1961800
4.42066	1688790	2467860	1568390		4.46063	3739470	15841500	4841140		4.51766	2269640	12096100	3175980		4.54886	1256050	16234300	5035170		4.6296	964126	9062130	1914620
4.39632	1684420	2452840	1577890		4.43628	3765220	15872300	4802870		4.49329	2249700	12055300	3180360		4.5244	1260660	16216700	5002270		4.60508	977652	9081790	1927840
4.37198	1679970	2453550	1569050		4.41193	3770530	15921200	4837930		4.46893	2238140	12002000	3175170		4.49993	1243390	16089900	4924770		4.58057	943718	9036920	1952290
4.34764	1689010	2472200	1554510		4.38758	3792650	16000200	4832240		4.44456	2256840	11959300	3186210		4.47547	1225490	16185800	4843720		4.55605	899306	9006090	1994120
4.32331	1689930	2490580	1538270		4.36323	3737840	15994000	4830020		4.4202	2287090	11968800	3219760		4.451	1207660	16230600	4848010		4.53153	912755	9006670	2009220
4.29897	1679880	2469750	1542470		4.33888	3725030	16072800	4869430		4.39583	2271550	12064700	3162200		4.42654	1230640	16137100	4842140		4.50702	933881	9037520	1967530
4.27463	1655490	2424560	1560190		4.31453	3818210	16207200	4827640		4.37147	2264200	12177800	3141520		4.40207	1279470	16079200	4756300		4.4825	951579	9039990	1922140
4.25029	1647820	2442600	1569380		4.29019	3836890	16244200	4739680		4.3471	2303920	12310000	3198320		4.37761	1294100	16043100	4668840		4.45798	958787	8995670	1897840
4.22595	1659660	2485330	1600500		4.26584	3822790	16365500	4794600		4.32274	2290740	12251300	3234530		4.35314	1300520	15970800	4692960		4.43347	941493	8969310	1888980
4.20162	1675750	2487070	1607010		4.24149	3796190	16491500	4856640		4.29837	2278170	12136100	3230030		4.32868	1297360	15899400	4691640		4.40895	944920	8942320	1892300
4.17728	1697080	2472700	1608940		4.21714	3746420	16631000	4829520		4.27401	2279340	12069200	3205060		4.30421	1336520	15822700	4646430		4.38443	985896	8939960	1886140
4.15294	1714820	2472330	1607900		4.19279	3795730	16782900	4831520		4.24964	2248590	12155500	3248290		4.27975	1345000	15864800	4550400		4.35992	977496	8890910	1898770
4.1286	1716870	2455610	1615510		4.16844	3853690	16992600	4785600		4.22528	2222020	12121000	3303190		4.25528	1348450	16062200	4412510		4.3354	963468	8748780	1922380
4.10427	1724710	2444740	1616980		4.14409	3828610	17133900	4771610		4.20091	2258230	12045700	3279980		4.23082	1359140	16216100	4405910		4.31089	960598	8588020	1905430
4.07993	1708100	2454130	1612960		4.11974	3815380	17296800	4766040		4.17655	2285450	11938400	3217460		4.20635	1335190	16027500	4490570		4.28637	949606	8610280	1886340
4.05559	1699330	2475900	1586510		4.09539	3786800	17506500	4689720		4.15218	2297660	11902800	3190620		4.18189	1341020	15893200	4468250		4.26185	961826	8713520	1883640
4.03125	1716530	2479370	1582640		4.07104	3737930	17671400	4713590		4.12782	2301530	11866000	3167700		4.15742	1343280	15947700	4464730		4.23734	948875	8748010	1838030
4.00691	1723690	2492920	1586000		4.04669	3761130	17728400	4781430		4.10345	2276180	11805900	3097760		4.13296	1305800	16158400	4503190		4.21282	905203	8739870	1791930
3.98258	1740530	2491130	1596680		4.02234	3856730	17689700	4785070		4.07909	2272340	11843900	3063440		4.10849	1265540	16127600	4499910		4.1883	906070	8824710	1768900
3.95824	1739300	2511380	1601580		3.99799	3912740	17571100	4772170		4.05472	2274370	11810600	3093780		4.08403	1286540	16094300	4440380		4.16379	922601	8801880	1725890
3.9339	1741960	2515050	1598270		3.97364	3898100	17784100	4852620		4.03036	2267690	11798400	3103760		4.05956	1343540	15960100	4415480		4.13927	917245	8695330	1694840
3.90956	1767480	2515590	1593570		3.9493	3896270	17929300	4876950		4.00599	2260440	11950900	3113800		4.0351	1329280	15866000	4378920		4.11475	913747	8698310	1723200
3.88523	1765760	2501990	1602200		3.92495	3893060	17720800	4904960		3.98163	2271200	11944100	3069670		4.01063	1291970	16054200	4270650		4.09024	906466	8632540	1734560
3.86089	1794550	2501590	1638960		3.9006	3883490	17620000	4937240		3.95726	2297700	11750200	2986060		3.98617	1288330	16109200	4172320		4.06572	911039	8565570	1695150
3.83655	1816100	2518700	1640630		3.87625	3916960	17604600	4903370		3.9329	2304750	11607800	2946620		3.9617	1360900	15972100	4123320		4.04121	907171	8629010	1707550
3.81221	1799530	2522890	1618350		3.8519	4001960	17817400	4879780		3.90853	2304310	11657900	2936110		3.93724	1370150	15855400	4117190		4.01669	908626	8636870	1707670
3.78787	1799230	2507640	1620500		3.82755	4026350	18259400	4848820		3.88417	2322950	11749400	2928700		3.91277	1337770	15770500	4152830		3.99217	927335	8549600	1664230
3.76354	1802030	2531860	1649490		3.8032	4003340	18392100	4832100		3.8598	2306000	11762700	2973330		3.88831	1340420	15864500	4162080		3.96766	940631	8467670	1658340
3.7392	1820060	2537030	1667100		3.77885	4051430	18561200	4910290		3.83544	2284800	11677000	3016840		3.86384	1320490	15727800	4097080		3.94314	942486	8328770	1664540
3.71486	1824530	2536190	1659050		3.7545	4155680	18632600	4966870		3.81107	2359080	11549900	3026470		3.83938	1321620	15530800	4078220		3.91862	959139	8278520	1676030
3.69052	1832100	2532940	1640750		3.73015	4210630	18682000	4965570		3.78671	2480850	11528200	3003310		3.81491	1330020	15618600	4030210		3.89411	971211	8335690	1695890
3.66619	1854520	2549290	1643060		3.7058	4213080	18649500	4923730		3.76234	2530560	11525200	3011930		3.79045	1314400	15686100	3992940		3.86959	958477	8562270	1700530
3.64185	1831580	2537230	1674550		3.68145	4150040	18737500	4898570		3.73798	2501590	11562600	3010240		3.76598	1338430	15635900	3997540		3.84507	958046	8497790	1652420
3.61751	1808420	2550280	1695640		3.6571	4080800	18738000	4869850		3.71361	2465040	11519600	2982460		3.74152	1398380	15570400	3989020		3.82056	999074	8394430	1633580
3.59317	1836180	2559040	1689820		3.63275	4085720	18610200	4951370		3.68925	2393060	11416300	2982630		3.71705	1372340	15496700	3926370		3.79604	982099	8324700	1620210
3.56883	1848180	2585580	1674430		3.60841	4118870	18734100	5030800		3.66488	2343050	11348900	2951500		3.69259	1311370	15546700	3849450		3.77153	982600	8251690	1597610
3.5445	1857810	2589100	1674470		3.58406	4096940	18592600	4926850		3.64052	2355450	11261100	2943900		3.66812	1288570	15589000	3789750		3.74701	1005580	8172640	1600640
3.52016	1858130	2587690	1695610		3.55971	4131030	18523300	4842500		3.61615	2351100	11266900	2991870		3.64366	1298270	15474000	3727860		3.72249	977304	8167440	1615640
3.49582	1860890	2589230	1693680		3.53536	4223980	18632900	4806610		3.59179	2324240	11277300	2977200		3.61919	1328840	15398500	3683990		3.69798	966103	8178920	1595460
3.47148	1882130	2557640	1694800		3.51101	4287950	18540500	4819480		3.56742	2331730	11214400	2955790		3.59473	1356840	15399800	3660850		3.67346	920833	8098070	1539130
3.44715	1912660	2553920	1705540		3.48666	4309880	18607300	4898290		3.54306	2383120	11228500	2968510		3.57026	1308640	15442400	3657750		3.64894	930728	8091560	1503000
3.42281	1966060	2584930	1715790		3.46231	4326140	18693400	4957350		3.51869	2423910	11312300	2985660		3.5458	1277440	15376800	3657520		3.62443	979316	7985290	1527660
3.39847	1962130	2614660	1721570		3.43796	4295020	18543200	4981380		3.49433	2410510	11258200	2984480		3.52133	1301420	15249900	3644920		3.59991	982826	7917480	1501170
3.37413	1919210	2618630	1737310		3.41361	4217760	18372100	5017520		3.46996	2339850	11233600	2989450		3.49687	1335870	15152200	3617660		3.57539	983976	8090900	1510170
3.34979	1919700	2615160	1741260		3.38926	4183710	18325700	5045270		3.4456	2354540	11161700	2961470		3.4724	1354010	15122800	3562160		3.55088	975902	8135450	1515790
3.32546	1974190	2628420	1751430		3.36491	4210660	18308800	5028680		3.42123	2431880	11035900	2908920		3.44794	1367570	14935300	3581580		3.52636	990517	8073070	1492440
3.30112	1994220	2656160	1733410		3.34056	4215850	18199500	5010960		3.39687	2527830	11054600	2883350		3.42347	1409950	14729100	3606410		3.50185	1021210	7988760	1509570
3.27678	1989420	2661980	1724350		3.31621	4272210	18155100	5005750		3.3725	2503720	10936700	2943070		3.39901	1441560	14848000	3525950		3.47733	1027740	7903130	1472290
3.25244	1976540	2670300	1740580		3.29187	4325690	17954600	4983800		3.34814	2444290	10844900	2999490		3.37454	1422230	14999000	3400240		3.45281	1011720	7823610	1429800
3.2281	1965120	2687850	1740930		3.26752	4316930	17753400	4952450		3.32377	2500560	10879900	3017730		3.35008	1432770	15084500	3334990		3.4283	1014260	7824890	1423260
3.20377	1954620	2706540	1742920		3.24317	4340880	17663300	5009720		3.29941	2515870	10828700	2975230		3.32561	1435040	14923300	3289170		3.40378	1064620	7711060	1445060
3.17943	1966180	2716910	1761380		3.21882	4383820	17629900	5043450		3.27504	2491590	10691100	2967280		3.30115	1388200	14733800	3287720		3.37926	1054800	7696050	1453620
3.15509	1992650	2747400	1769520		3.19447	4330610	17765300	5009250		3.25068	2559560	10516200	2961710		3.27668	1383020	14801000	3312510		3.35475	1039590	7674240	1422490
3.13075	2003620	2756470	1764090		3.17012	4306030	17762000	4991560		3.22631	2612130	10465500	2924740		3.25222	1402030	14758300	3321110		3.33023	1033710	7535600	1410590
3.10642	2001200	2760540	1769450		3.14577	4380660	17498300	4982810		3.20195	2624860	10532200	2936810		3.22775	1387110	14593700	3349050		3.30571	1037070	7516410	1432140
3.08208	2014530	2790900	1801640		3.12142	4449260	17360600	5072160		3.17758	2610670	10575100	2952100		3.20329	1341980	14421800	3316060		3.2812	1021310	7634910	1428700
3.05774	2023550	2836400	1810050		3.09707	4448900	17222900	5122490		3.15322	2554210	10446500	2955520		3.17882	1348830	14234000	3294640		3.25668	1035230	7614640	1437490
3.0334	2035120	2877360	1816000		3.07272	4492760	17120900	5035200		3.12885	2483900	10508700	2962510		3.15436	1394450	14085600	3234080		3.23216	1077340	7486740	1455100
3.00906	2043630	2931950	1825610		3.04837	4474790	16896900	5049200		3.10449	2491170	10419900	2952270		3.12989	1427700	14200500	3195250		3.20765	1105540	7379890	1414120
2.98473	2056110	2935840	1859860		3.02402	4460010	16769800	5123890		3.08012	2524020	10244400	2969870		3.10543	1427060	14203900	3180060		3.18313	1101500	7339710	1385480
2.96039	2059550	2957550	1887210		2.99967	4472010	16556800	5201450		3.05576	2552400	10090600	2945270		3.08096	1407800	13973500	3143840		3.15862	1037450	7297060	1410910
2.93605	2084730	2990780	1880120		2.97532	4472930	16500700	5240440		3.03139	2605080	10156100	2922010		3.0565	1424000	13816700	3168800		3.1341	1000690	7233630	1407070
2.91171	2110190	3000420	1882860		2.95098	4492480	16471800	5333600		3.00703	2599890	10192800	2949630		3.03203	1472050	13901700	3156960		3.10958	1027810	7169640	1382810
2.88738	2114530	3027920	1865780		2.92663	4562180	16295000	5369660		2.98266	2671200	10196700	3018530		3.00757	1451890	13996600	3124400		3.08507	1061310	7170360	1396340
2.86304	2137910	3055170	1867010		2.90228	4657870	16306000	5306340		2.9583	2703350	10014400	3019720		2.9831	1442900	13766400	3153570		3.06055	1107610	7296020	1377860
2.8387	2142950	3117040	1895400		2.87793	4670610	16094500	5234430		2.93393	2666030	9898760	3044450		2.95864	1453220	13772700	3089160		3.03603	1125910	7306540	1316210
2.81436	2152650	3188970	1931950		2.85358	4741520	15990100	5192040		2.90957	2632430	9873000	3025020		2.93417	1437840	13849000	2975740		3.01152	1085200	7197510	1291770
2.79002	2164760	3255020	1956870		2.82923	4925310	15778800	5196410		2.8852	2642740	9858550	3007570		2.9097	1438120	13770900	3031150		2.987	1048590	7040900	1318370
2.76569	2172180	3280930	1971340		2.80488	5037200	15691700	5134250		2.86084	2704810	9830190	3012340		2.88524	1451230	13572900	3063230		2.96248	1057370	7003840	1375100
2.74135	2172030	3291680	1983900		2.78053	4942840	15626400	5113440		2.83647	2712370	9813790	3064710		2.86077	1452550	13363100	2974340		2.93797	1083030	7011870	1413540
2.71701	2177380	3330420	2003820		2.75618	4860210	15412400	5102630		2.81211	2674190	9605080	3020870		2.83631	1489970	13198000	3000940		2.91345	1096700	7068800	1365080
2.69267	2196320	3389410	2011100		2.73183	4834870	15301400	5139070		2.78774	2678140	9462750	2973140		2.81184	1523010	13126900	3064830		2.88894	1067260	7152500	1306380
2.66834	2229960	3448750	2019200		2.70748	4830790	15298600	5193320		2.76338	2715300	9462100	2986820		2.78738	1517980	13153700	3037590		2.86442	1044140	7116520	1291640
2.644	2254350	3502180	2040020		2.68313	4947840	15079200	5314610		2.73901	2739400	9488580	3000670		2.76291	1536650	13150300	3018740		2.8399	1092320	7033150	1293710
2.61966	2269030	3511760	2064450		2.65878	5072540	14907300	5423700		2.71465	2776860	9466070	2944990		2.73845	1542390	12966400	3041480		2.81539	1136920	6926330	1326910
2.59532	2254230	3524180	2092290		2.63443	5053560	14733800	5418630		2.69028	2827800	9381460	3001600		2.71398	1563150	12847400	3020810		2.79087	1154530	6872800	1382350
2.57098	2230740	3577790	2142790		2.61009	5003820	14652400	5439640		2.66592	2806520	9325590	3088500		2.68952	1573870	12778600	2961690		2.76635	1153420	6807580	1427050
2.54665	2234040	3619760	2141040		2.58574	5097550	14706400	5475100		2.64155	2766640	9210320	3076450		2.66505	1502960	12783400	2931960		2.74184	1114440	6723260	1431040
2.52231	2278850	3676110	2122860		2.56139	5225600	14670900	5491430		2.61719	2759750	9239220	3046720		2.64059	1518130	12796600	2940870		2.71732	1096300	6757040	1400630
2.49797	2314050	3778630	2167030		2.53704	5224090	14492600	5389970		2.59282	2788420	9232070	3009760		2.61612	1573260	12693400	2981390		2.6928	1123900	6845220	1390100
2.47363	2345380	3855940	2184180		2.51269	5346440	14328100	5337210		2.56846	2848140	9158660	3068870		2.59166	1558710	12589700	2963770		2.66829	1120370	6882470	1411960
2.4493	2364210	3901170	2185810		2.48834	5403710	14258400	5336460		2.54409	2842660	9060230	3098390		2.56719	1518540	12504300	2940750		2.64377	1128950	6761080	1443490
2.42496	2384600	3971710	2186360		2.46399	5393360	14196900	5338080		2.51973	2818240	8987220	3095010		2.54273	1512820	12396800	2951350		2.61926	1125100	6664490	1449870
2.40062	2419220	4008960	2210430		2.43964	5430610	14136700	5355940		2.49536	2804880	8927330	3089700		2.51826	1571160	12319000	2970290		2.59474	1171100	6582370	1464000
2.37628	2408080	4028520	2250990		2.41529	5451300	13888800	5361080		2.471	2807110	8836280	3089680		2.4938	1609480	12294000	2957680		2.57022	1234120	6482820	1497930
2.35194	2404850	4093460	2270830		2.39094	5435060	13760400	5494310		2.44663	2846620	8744310	3088960		2.46933	1607470	12164000	2917900		2.54571	1201100	6400600	1490150
2.32761	2450500	4192920	2296220		2.36659	5440280	13701100	5484640		2.42227	2900400	8644310	3107620		2.44487	1609080	12050400	2927860		2.52119	1155910	6355250	1451240
2.30327	2461780	4260320	2337880		2.34224	5517990	13683200	5468210		2.3979	2992340	8496240	3119900		2.4204	1642280	12138800	2960220		2.49667	1112740	6340110	1434830
2.27893	2481350	4297190	2342010		2.31789	5497640	13657100	5568290		2.37354	3055020	8355150	3098990		2.39594	1661490	12128000	2896850		2.47216	1076700	6296850	1452930
2.25459	2489490	4300100	2352470		2.29354	5439190	13541100	5555580		2.34917	3023740	8231940	3105640		2.37147	1657110	12049400	2836450		2.44764	1110700	6244370	1454200
2.23025	2473890	4323810	2353800		2.2692	5550320	13224700	5470720		2.32481	3012910	8188370	3154190		2.34701	1652040	11815700	2816480		2.42312	1135220	6286190	1417670
2.20592	2494130	4377600	2378540		2.24485	5672610	13050300	5423510		2.30044	2990790	8088520	3164620		2.32254	1635240	11664700	2802560		2.39861	1096390	6358050	1436720
2.18158	2525790	4461040	2415410		2.2205	5762010	13059500	5477950		2.27608	2932470	8104940	3157680		2.29808	1616810	11623300	2824190		2.37409	1081980	6337270	1439840
2.15724	2549700	4499020	2418290		2.19615	5791700	13076300	5558040		2.25171	2936330	8152400	3161230		2.27361	1674380	11616500	2821360		2.34958	1094460	6153430	1442900
2.1329	2523540	4526030	2442940		2.1718	5805590	12863200	5568310		2.22735	3018600	8150760	3170860		2.24915	1702630	11445900	2800600		2.32506	1090110	6106970	1446600
2.10857	2524140	4533880	2463620		2.14745	5779260	12623600	5558420		2.20298	3099730	8030830	3119930		2.22468	1689280	11271800	2846030		2.30054	1097740	5996260	1444280
2.08423	2547420	4595990	2478560		2.1231	5786140	12386900	5455470		2.17862	3089590	7910630	3089950		2.20022	1694720	11260500	2891990		2.27603	1164380	5952000	1427770
2.05989	2588150	4670390	2508170		2.09875	5733190	12283000	5408500		2.15425	3042730	7786980	3086970		2.17575	1703670	11286500	2861330		2.25151	1168450	5921630	1436080
2.03555	2600040	4680180	2538600		2.0744	5792020	12226500	5449100		2.12989	3017510	7645120	3102670		2.15129	1677810	11197200	2824620		2.22699	1154940	5797810	1429640
2.01121	2591840	4694840	2510280		2.05005	5879590	12067300	5569650		2.10552	3111340	7480440	3111420		2.12682	1636380	11066300	2776060		2.20248	1150100	5703010	1437510
1.98688	2557720	4764610	2506680		2.0257	5858380	11965500	5637870		2.08116	3183550	7432790	3121440		2.10236	1600750	10927400	2745470		2.17796	1116510	5719100	1458610
1.96254	2570650	4809050	2505090		2.00135	5777770	11874700	5678450		2.05679	3183180	7416070	3150000		2.07789	1637790	10861500	2734270		2.15344	1118010	5761210	1444560
1.9382	2598480	4806040	2491510		1.977	5830020	11749600	5638140		2.03243	3114270	7398740	3160970		2.05343	1687520	10871000	2705000		2.12893	1166690	5749580	1450300
1.91386	2603530	4754200	2506550		1.95266	5901160	11677200	5574970		2.00806	3115070	7416410	3103620		2.02896	1709670	10941300	2706890		2.10441	1145090	5648020	1466930
1.88953	2621510	4705500	2557920		1.92831	5995090	11514100	5539090		1.9837	3154580	7323750	3032950		2.0045	1720030	10909900	2705200		2.0799	1109490	5547460	1439340
1.86519	2625960	4775060	2602770		1.90396	6087770	11537400	5584040		1.95933	3110320	7246120	3074460		1.98003	1721630	10778000	2701610		2.05538	1130560	5534290	1470140
1.84085	2609150	4832300	2570760		1.87961	6024720	11469000	5612890		1.93497	3088540	7141490	3147620		1.95557	1748890	10579300	2778630		2.03086	1144080	5578490	1508750
1.81651	2628870	4810790	2573910		1.85526	6017380	11269300	5681240		1.9106	3125930	7135780	3120390		1.9311	1780190	10441300	2808770		2.00635	1128310	5542170	1538730
1.79217	2631920	4825680	2561590		1.83091	6070020	11136600	5784510		1.88624	3160240	7052070	3110260		1.90664	1748290	10377900	2736160		1.98183	1113610	5495780	1584720
1.76784	2648270	4853460	2557720		1.80656	5988560	11127900	5799000		1.86187	3153420	6959900	3163470		1.88217	1703570	10291400	2705640		1.95731	1130060	5440750	1551020
1.7435	2673960	4856520	2564310		1.78221	5905480	11116400	5701010		1.83751	3172240	6910530	3139730		1.85771	1704740	10259300	2726780		1.9328	1183850	5337250	1491500
1.71916	2647600	4798960	2573770		1.75786	5944400	10937100	5649330		1.81314	3221910	6888880	3062770		1.83324	1709280	10114800	2683530		1.90828	1221170	5277240	1467990
1.69482	2619890	4745470	2583470		1.73351	6040210	10792900	5687600		1.78878	3274500	6813330	3081300		1.80878	1650360	9965740	2651000		1.88376	1235570	5189230	1461280
1.67049	2627060	4694020	2594880		1.70916	6184350	10516300	5658030		1.76441	3279050	6661350	3133030		1.78431	1638400	9910250	2649380		1.85925	1248880	5102930	1483860
1.64615	2648020	4656590	2603300		1.68481	6159650	10463900	5638640		1.74005	3213350	6544780	3147030		1.75985	1681860	9877390	2641040		1.83473	1231430	5045570	1496790
1.62181	2675950	4626100	2573920		1.66046	6091460	10243100	5653700		1.71568	3138580	6468620	3197380		1.73538	1707670	9765490	2654010		1.81022	1200390	5038390	1482410
1.59747	2653500	4594600	2528050		1.63611	6142720	10132300	5708040		1.69132	3126870	6452200	3205890		1.71092	1751570	9684060	2590580		1.7857	1170870	4999160	1494590
1.57313	2608540	4509010	2511630		1.61177	6169010	10105600	5693100		1.66695	3146610	6379260	3225280		1.68645	1745240	9492020	2538960		1.76118	1132650	4883930	1515990
1.5488	2617700	4448770	2506370		1.58742	6099770	9974230	5618720		1.64259	3140350	6318990	3203470		1.66199	1708060	9277580	2554010		1.73667	1137180	4780640	1533210
1.52446	2648980	4426550	2484020		1.56307	6112900	9833140	5518670		1.61822	3160290	6251800	3197790		1.63752	1666880	9201220	2536320		1.71215	1161350	4704600	1539870
1.50012	2651580	4385400	2443350		1.53872	6149090	9708400	5529980		1.59386	3205640	6133350	3107440		1.61306	1677320	9184730	2488940		1.68763	1172130	4612480	1527480
1.47578	2652540	4301950	2411140		1.51437	6138490	9551370	5607290		1.56949	3229850	6056360	3010770		1.58859	1699960	9228130	2555140		1.66312	1188690	4519580	1495150
1.45145	2661240	4223200	2390840		1.49002	6062950	9409280	5668280		1.54513	3253460	5933390	2992900		1.56413	1720130	8951440	2603000		1.6386	1200120	4461480	1460330
1.42711	2657160	4146100	2371030		1.46567	5980950	9289530	5670860		1.52076	3179090	5855450	3042980		1.53966	1672130	8698040	2553760		1.61408	1219190	4427040	1467390
1.40277	2645460	4065450	2366770		1.44132	6022830	9191290	5589680		1.4964	3137870	5801980	3082330		1.5152	1675250	8518450	2535650		1.58957	1189880	4478300	1484950
1.37843	2654170	3980380	2386860		1.41697	6066800	9164960	5493330		1.47203	3176240	5803050	3055720		1.49073	1741090	8476720	2552880		1.56505	1135860	4406430	1499260
1.35409	2645970	3897200	2391160		1.39262	6093160	8944820	5470790		1.44767	3218890	5722330	3088960		1.46627	1728310	8342830	2569910		1.54053	1118730	4272660	1524630
1.32976	2629610	3848790	2383820		1.36827	6211760	8838800	5510610		1.4233	3211360	5581970	3080670		1.4418	1644580	8146520	2569930		1.51602	1120330	4190880	1546440
1.30542	2607810	3794010	2402460		1.34392	6182920	8818850	5512500		1.39894	3102310	5537760	3062580		1.41734	1630140	8046820	2531500		1.4915	1144420	4073460	1540380
1.28108	2595290	3714850	2412450		1.31957	6102450	8754120	5464160		1.37457	3061230	5470470	3074950		1.39287	1712780	8062200	2500920		1.46699	1159930	4009160	1497070
1.25674	2605070	3638250	2402900		1.29522	6083950	8716010	5352740		1.35021	3137820	5405220	3016620		1.36841	1721300	8022910	2489210		1.44247	1125680	4031360	1481320
1.2324	2602930	3599090	2376890		1.27088	5969000	8483590	5215200		1.32584	3173850	5339860	3009780		1.34394	1700270	7893140	2529750		1.41795	1094400	3957150	1488270
1.20807	2593040	3515310	2335100		1.24653	5921620	8280760	5155910		1.30148	3190610	5296840	3028770		1.31948	1688820	7834600	2521470		1.39344	1091310	3800730	1449900
1.18373	2574160	3419140	2293510		1.22218	5930400	8153950	5163590		1.27711	3180630	5115440	3108580		1.29501	1665970	7658810	2457510		1.36892	1133420	3731940	1436950
1.15939	2558440	3336690	2283280		1.19783	5905580	8017940	5220570		1.25275	3183790	4995240	3074400		1.27055	1611300	7471400	2385330		1.3444	1158170	3756820	1490920
1.13505	2533270	3261350	2279880		1.17348	5913040	7977640	5290080		1.22838	3243020	5012140	2979110		1.24608	1610020	7312260	2356780		1.31989	1123550	3699280	1538630
1.11072	2527000	3165680	2252080		1.14913	6028380	7940700	5282950		1.20401	3221950	4962300	2943940		1.22161	1628660	7065680	2346690		1.29537	1088950	3662520	1482650
1.08638	2524810	3066560	2241840		1.12478	6050380	7775510	5217550		1.17965	3159750	4843230	2964530		1.19715	1639730	6860710	2352440		1.27085	1083890	3625750	1418770
1.06204	2491100	3042030	2242850		1.10043	6033750	7517000	5160400		1.15528	3123790	4771020	2977080		1.17268	1654900	6717070	2384990		1.24634	1066070	3569700	1424860
1.0377	2470350	3022900	2236000		1.07608	6137400	7444070	5155280		1.13092	3166990	4705130	2944450		1.14822	1670900	6526850	2420940		1.22182	1071200	3451440	1442160
1.01336	2449350	2988210	2233300		1.05173	6080790	7445270	5168990		1.10655	3169570	4698980	2976840		1.12375	1660380	6344330	2430160		1.19731	1074790	3325320	1490750
0.98903	2439880	2942320	2201500		1.02738	5914530	7348090	5192410		1.08219	3097700	4647610	3003960		1.09929	1661800	6317870	2402810		1.17279	1059450	3204870	1513990
0.96469	2440360	2878360	2162380		1.00303	5944290	7165000	5245740		1.05782	3071850	4564750	2958070		1.07482	1666120	6241390	2375830		1.14827	1053700	3127940	1487250
0.94035	2425080	2828230	2143110		0.97868	5934650	6993370	5135450		1.03346	3042940	4554650	2891980		1.05036	1640840	6056750	2321660		1.12376	1055790	3075830	1453620
0.91601	2415630	2802510	2140200		0.95434	5819500	6930740	5029740		1.00909	3013140	4534330	2870510		1.02589	1578430	5914810	2285510		1.09924	1093090	3037940	1444730
0.89168	2413460	2754360	2146640		0.92999	5803060	6937760	4989290		0.98473	3017090	4471340	2875490		1.00143	1538960	5789060	2293660		1.07472	1122950	3017640	1465200
0.86734	2373540	2701840	2130460		0.90564	5759340	6849980	4980460		0.96037	3038240	4338300	2897160		0.97696	1542800	5643770	2293120		1.05021	1135730	2954090	1449040
0.843	2334540	2682870	2096950		0.88129	5675650	6787630	4968580		0.936	3019000	4205220	2864180		0.9525	1534740	5520770	2278490		1.02569	1109220	2888640	1392320
0.81866	2335400	2626830	2072450		0.85694	5628460	6797120	4934150		0.91163	2897280	4143290	2846500		0.92803	1567960	5428290	2261130		1.00117	1073320	2814270	1348690
0.79432	2330310	2579750	2031580		0.83259	5579010	6662360	4902860		0.88727	2813820	4159760	2826990		0.90357	1592920	5281240	2240670		0.97666	1066260	2718090	1320480
0.76999	2317350	2505230	1984900		0.80824	5639740	6593400	4985360		0.86291	2829660	4107580	2767420		0.8791	1536090	5069710	2233890		0.95214	1045760	2701770	1308930
0.74565	2278590	2458850	1961600		0.78389	5608930	6390720	4910730		0.83854	2858390	4020440	2717740		0.85464	1479740	4887660	2241160		0.92763	1044510	2729950	1332860
0.72131	2292340	2417450	1937910		0.75954	5492340	6217160	4840960		0.81417	2873090	3936780	2682120		0.83017	1468730	4791080	2224530		0.90311	1038500	2678970	1297110
0.69697	2289360	2357630	1925050		0.73519	5443350	6158340	4758330		0.78981	2842410	3904670	2662290		0.80571	1472010	4665770	2218970		0.87859	1013220	2651670	1258430
0.67263	2230460	2308860	1927900		0.71084	5466240	6105610	4753230		0.76545	2835800	3789420	2654400		0.78124	1481820	4475580	2170580		0.85408	995586	2610260	1298740
0.6483	2181380	2306210	1905370		0.68649	5451870	6041050	4687480		0.74108	2823370	3693150	2650670		0.75678	1467860	4302370	2065530		0.82956	954375	2495540	1320860
0.62396	2174790	2290350	1893450		0.66214	5344810	6051700	4706230		0.71671	2779170	3710740	2573990		0.73231	1445570	4192870	1968090		0.80504	934111	2397750	1300340
0.59962	2154830	2238950	1850420		0.63779	5361580	6050890	4671100		0.69235	2745690	3711810	2516110		0.70785	1420470	4118050	1926490		0.78053	971917	2348910	1284720
0.57528	2136190	2194130	1813240		0.61345	5328190	6017810	4595120		0.66799	2742660	3683980	2457780		0.68338	1339510	4023370	1969140		0.75601	1018330	2328570	1269530
0.55095	2127700	2179230	1799300		0.5891	5203460	5939430	4519970		0.64362	2684150	3653390	2492870		0.65892	1298430	3952010	2003110		0.73149	1043630	2283980	1263330
0.52661	2098860	2165370	1794050		0.56475	5216390	5803370	4538590		0.61926	2650280	3498100	2552610		0.63445	1316310	3907740	2000270		0.70698	1023830	2215140	1272350
0.50227	2063160	2102370	1773480		0.5404	5205170	5686250	4444480		0.59489	2662480	3383990	2549100		0.60999	1291360	3804080	2015960		0.68246	989960	2205480	1285380
0.47793	2026780	2046980	1767200		0.51605	5165430	5579900	4300840		0.57052	2651140	3385230	2522890		0.58552	1288280	3707450	2031540		0.65795	965332	2193470	1291400
0.4536	2000440	2047840	1741580		0.4917	5173530	5470130	4197390		0.54616	2618210	3366570	2483170		0.56106	1287160	3611380	1944450		0.63343	935810	2106210	1274380
0.42926	1984560	2022690	1668320		0.46735	5022870	5405550	4135050		0.5218	2606750	3249930	2445360		0.53659	1305270	3526710	1915020		0.60891	904075	1975630	1214690
0.40492	1925420	1996350	1632140		0.443	4906040	5254300	4078360		0.49743	2521940	3151570	2423800		0.51213	1280800	3430390	1919940		0.5844	889934	1892640	1189840
0.38058	1880650	1954020	1647600		0.41865	4711430	5181420	4021980		0.47307	2453840	3167600	2387940		0.48766	1222300	3285070	1887790		0.55988	889360	1855260	1230870
0.35624	1864120	1912880	1589080		0.3943	4580340	5087350	3915890		0.4487	2421060	3181350	2376540		0.4632	1210830	3203550	1816600		0.53536	882792	1851640	1228050
0.33191	1852980	1853600	1547680		0.36995	4570350	5028100	3917510		0.42434	2359730	3128570	2327630		0.43873	1212450	3130160	1779910		0.51085	891433	1879100	1191840
0.30757	1828790	1832260	1535430		0.3456	4490640	5014360	3851280		0.39997	2310600	3023420	2306740		0.41427	1197270	3109040	1746170		0.48633	908892	1835210	1158990
0.28323	1780200	1857070	1511200		0.32125	4410780	4898630	3794310		0.3756	2317300	2877470	2276810		0.3898	1172540	3111720	1646360		0.46181	927836	1786200	1143390
0.25889	1751130	1810890	1477660		0.2969	4298290	4788090	3730490		0.35124	2321390	2807860	2218690		0.36534	1151200	3028730	1640260		0.4373	909379	1810850	1156100
0.23456	1676790	1736000	1439450		0.27255	4215740	4619540	3630430		0.32687	2284750	2790360	2133160		0.34087	1163840	2939480	1690090		0.41278	871095	1801800	1168190
0.21022	1632310	1687540	1401890		0.24821	4149520	4478870	3524700		0.30251	2187880	2792070	2055720		0.31641	1139290	2826730	1650300		0.38827	872780	1741690	1089210
0.18588	1598940	1663760	1389200		0.22386	3999630	4414540	3404920		0.27814	2021270	2771530	2003260		0.29194	1117260	2710030	1581530		0.36375	880419	1676480	1049940
0.16154	1536780	1640850	1351280		0.19951	3910110	4324130	3321540		0.25378	1969660	2707670	1973650		0.26748	1086730	2712030	1557610		0.33923	861392	1644170	1031610
0.1372	1480860	1585480	1281290		0.17516	3788600	4297980	3238200		0.22941	1916320	2609260	1924310		0.24301	1041160	2620000	1541820		0.31472	872981	1584070	987504
0.11287	1391640	1497420	1192540		0.15081	3629190	4210770	3105960		0.20505	1893820	2529380	1873630		0.21855	1003810	2493530	1537170		0.2902	856475	1540250	962833
0.08853	1277580	1366520	1102890		0.12646	3475570	4008720	3000050		0.18068	1832000	2483760	1853180		0.19408	977117	2477770	1533940		0.26568	849181	1525170	991152
0.06419	1141550	1221380	982764		0.10211	3227320	3773510	2838810		0.15632	1747570	2442440	1803320		0.16962	938511	2409400	1485970		0.24117	809847	1478490	984977
0.03985	993553	1059620	842668		0.07776	2914080	3545210	2571450		0.13195	1651000	2343660	1716960		0.14515	845718	2338760	1387750		0.21665	764746	1487800	955932
0.01551	848027	907883	715381		0.05341	2553330	3223120	2265650		0.10759	1536570	2203880	1627000		0.12069	742926	2178030	1238590		0.19213	710836	1456960	945031
-0.00882	706732	773171	605996		0.02906	2137200	2829800	1948010		0.08322	1423880	2022430	1468170		0.09622	734991	1982590	1089760		0.16762	673379	1368210	893711
-0.03316	601273	660319	510301		0.00471	1780000	2400290	1638350		0.05886	1309890	1835530	1283120		0.07176	693089	1848040	967296		0.1431	641945	1325710	858245
-0.0575	508393	567836	431382		-0.01964	1507960	2058500	1360100		0.03449	1162650	1647580	1139820		0.04729	653227	1741880	897249		0.11859	605076	1249180	753938
-0.08184	436233	500242	382378		-0.04399	1269800	1799140	1126930		0.01013	990545	1462400	975569		0.02283	594178	1645870	833078		0.09407	535927	1158240	651706
-0.10617	396246	456475	362092		-0.06833	1099830	1633210	975242		-0.01424	834051	1286270	830105		-0.00164	513030	1530300	753676		0.06955	477710	1086480	579706
-0.13051	382241	429180	340652		-0.09268	999452	1499550	892626		-0.0386	679274	1137890	721784		-0.0261	471402	1415320	675846		0.04504	453880	1011960	540996
-0.15485	371097	415384	320575		-0.11703	918573	1422920	846326		-0.06297	582717	1035800	624619		-0.05057	434333	1314680	599838		0.02052	447347	927239	492686
-0.17919	355820	409975	311353		-0.14138	859370	1367170	804403		-0.08733	535522	948139	556835		-0.07503	395297	1215560	539106		-0.004	421017	846938	430527
-0.20353	339317	403441	302940		-0.16573	833974	1318710	776693		-0.1117	499230	863231	510293		-0.0995	363741	1121310	493164		-0.02851	357029	789291	424879
-0.22786	330600	392834	297911		-0.19008	818082	1287670	755961		-0.13606	463881	819378	478805		-0.12396	333604	1049490	456887		-0.05303	308476	735081	382859
-0.2522	318862	383193	287136		-0.21443	782814	1267460	732653		-0.16043	448312	790381	453848		-0.14843	307478	1007430	425456		-0.07755	277582	676235	318040
-0.27654	311880	369176	275017		-0.23878	761897	1254260	706680		-0.18479	424832	770068	431058		-0.17289	301061	968687	400317		-0.10206	259918	630756	289497
-0.30088	315149	359759	267087		-0.26313	735938	1201430	685786		-0.20916	414146	744417	431908		-0.19736	281147	926062	384683		-0.12658	242293	599015	275629
-0.32521	317066	355511	260423		-0.28748	705542	1166600	681665		-0.23352	402005	724179	436481		-0.22182	263486	895130	376104		-0.1511	226036	565093	247618
-0.34955	312942	353623	258810		-0.31183	690074	1129480	678451		-0.25789	391711	711687	413609		-0.24629	255681	882347	367322		-0.17561	212096	544226	224626
-0.37389	312850	347239	256116		-0.33618	689286	1103430	657034		-0.28225	392852	704802	400379		-0.27075	260566	868885	358604		-0.20013	208416	533125	221492
-0.39823	304041	337767	250395		-0.36053	694522	1088400	637663		-0.30662	383117	694384	410483		-0.29522	265759	846195	357315		-0.22464	201709	516159	221364
-0.42257	289118	326943	241501		-0.38488	692263	1077450	622082		-0.33098	372181	673824	408976		-0.31969	260515	826975	349954		-0.24916	197198	506301	214881
-0.4469	278347	317229	238855		-0.40922	663763	1065100	616589		-0.35535	369376	656111	387947		-0.34415	253800	823151	333644		-0.27368	189838	492526	210046
-0.47124	270718	313870	235222		-0.43357	631907	1070980	608430		-0.37971	360226	637103	362483		-0.36862	246837	820065	322785		-0.29819	184738	482791	205901
-0.49558	266767	311837	230346		-0.45792	635259	1061480	593560		-0.40408	358108	633082	361002		-0.39308	238680	810404	310195		-0.32271	174595	479744	197937
-0.51992	259451	314306	225368		-0.48227	641062	1019050	574678		-0.42844	356190	627577	355381		-0.41755	234567	788617	299535		-0.34723	167662	477826	183828
-0.54426	253122	312561	225076		-0.50662	639305	997642	563263		-0.45281	339562	612724	334602		-0.44201	232614	768068	298843		-0.37174	164823	468389	180672
-0.56859	250290	308757	224730		-0.53097	627399	989961	557690		-0.47717	330465	595388	328548		-0.46647	233729	755000	301636		-0.39626	168477	456647	183234
-0.59293	246494	302250	220437		-0.55532	619525	987821	555111		-0.50154	332222	584526	324553		-0.49094	237048	750891	292938		-0.42078	170057	450164	182724
-0.61727	245010	301363	214860		-0.57967	619198	973757	556874		-0.5259	328425	587402	316989		-0.51541	235321	754298	289981		-0.44529	166530	442271	173881
-0.64161	245194	300951	214367		-0.60402	621844	949910	543910		-0.55027	324732	588823	323673		-0.53987	226841	749859	294585		-0.46981	160054	432966	166563
-0.66594	244448	293489	217072		-0.62837	616477	928689	528273		-0.57463	316489	578256	330085		-0.56434	217925	729882	292779		-0.49432	159492	429796	164519
-0.69028	241300	293327	215921		-0.65272	606628	917510	523178		-0.599	306232	558625	331588		-0.5888	217139	714659	288625		-0.51884	164914	426460	163319
-0.71462	234426	297922	215982		-0.67707	603430	913850	533943		-0.62336	299797	548275	319145		-0.61326	217467	716448	282067		-0.54336	164483	414587	160642
-0.73896	227004	293428	212376		-0.70142	599402	905590	529536		-0.64773	301103	551945	307004		-0.63773	216866	708016	266290		-0.56787	161360	405206	162211
-0.76329	226854	282827	207000		-0.72576	586190	897289	528284		-0.67209	312662	553597	306411		-0.6622	216534	686499	259056		-0.59239	157515	407076	163336
-0.78763	229721	280388	203893		-0.75011	578038	889665	524829		-0.69646	326664	552109	299548		-0.68666	216258	672058	268717		-0.61691	151192	415438	162387
-0.81197	231451	282585	201810		-0.77446	554920	884252	527600		-0.72082	321398	542441	293453		-0.71113	219727	665812	273464		-0.64142	148818	417286	157565
-0.83631	230902	278361	198931		-0.79881	544583	886129	522035		-0.74519	317406	535753	292132		-0.73559	211468	661135	263529		-0.66594	152668	401098	152858
-0.86065	229624	274146	198366		-0.82316	554271	882740	504349		-0.76955	328559	529312	290857		-0.76006	197443	644021	260449		-0.69046	155568	403389	151741
-0.88498	223552	278520	196859		-0.84751	552398	857261	488828		-0.79392	324930	518133	290696		-0.78452	195894	637850	257305		-0.71497	150247	407682	152493
-0.90932	218836	282114	194507		-0.87186	535564	841971	480643		-0.81828	303386	508197	287280		-0.80899	197435	641043	249900		-0.73949	143862	405641	150700
-0.93366	222432	276368	193794		-0.89621	527727	841535	483466		-0.84265	289693	508901	289372		-0.83345	200577	644711	250056		-0.76401	143919	395497	148621
-0.958	224548	268645	193776		-0.92056	512120	833599	477217		-0.86701	295706	513605	288410		-0.85792	195467	642324	258018		-0.78852	149628	384444	145852
-0.98233	222193	263490	191754		-0.94491	524593	831124	494441		-0.89138	304438	514515	280062		-0.88238	192665	625503	255833		-0.81304	144023	378949	142705
-1.00667	218362	264939	192295		-0.96926	527854	831733	495573		-0.91574	294650	502359	277209		-0.90685	202572	622409	254787		-0.83755	139015	376100	144159
-1.03101	211924	263322	199546		-0.99361	518613	829224	481067		-0.94011	280495	487365	279980		-0.93131	205931	617015	254544		-0.86207	133680	369463	148687
-1.05535	205338	256542	194197		-1.01796	515314	811301	482372		-0.96447	280152	488424	281189		-0.95578	195526	608563	254886		-0.88659	128176	359973	144990
-1.07969	208129	258693	186520		-1.04231	521447	793589	478071		-0.98884	285027	497223	278861		-0.98024	184738	597244	244994		-0.9111	131207	364792	136973
-1.10402	211184	258933	190349		-1.06665	531476	783885	468908		-1.0132	279279	490367	280834		-1.00471	184441	578813	234291		-0.93562	137373	361909	136911
-1.12836	211084	255590	194783		-1.091	512503	767470	464494		-1.03757	271316	470162	279857		-1.02917	202003	564860	242714		-0.96014	141480	354486	142138
-1.1527	207380	257489	194021		-1.11535	500458	758748	458155		-1.06193	277448	459722	267966		-1.05364	205813	571182	243156		-0.98465	140565	345747	145060
-1.17704	205237	259074	189114		-1.1397	498540	759748	463738		-1.0863	287190	461722	257769		-1.0781	192377	583985	234159		-1.00917	136306	346326	144590
-1.20138	203157	254930	184201		-1.16405	489333	762400	470077		-1.11066	280685	463751	256556		-1.10257	191645	574533	228378		-1.03368	138283	344158	139632
-1.22571	202754	247121	186125		-1.1884	500165	757465	458997		-1.13503	270805	460867	254072		-1.12703	191381	567097	222095		-1.0582	133976	339829	130635
-1.25005	201474	247402	185501		-1.21275	508517	728514	459049		-1.15939	265698	451252	250622		-1.1515	174550	579035	226022		-1.08272	127923	333759	127391
-1.27439	199266	246699	179018		-1.2371	485020	710351	461696		-1.18376	260924	440241	244818		-1.17596	179193	575041	235198		-1.10723	132613	328623	132191
-1.29873	199615	243852	179661		-1.26145	470584	725155	460565		-1.20812	261457	431263	239443		-1.20043	183350	558668	235679		-1.13175	130597	328439	138195
-1.32306	199492	240951	182083		-1.2858	484596	740671	453620		-1.23249	265613	426406	240954		-1.22489	181790	546187	228059		-1.15627	125362	333531	129140
-1.3474	198864	242426	178797		-1.31015	501704	731561	444852		-1.25685	256105	427801	246392		-1.24936	185560	538742	219027		-1.18078	125754	337920	126763
-1.37174	196555	238762	180036		-1.3345	499264	718208	440494		-1.28122	251823	429924	244684		-1.27382	187658	527022	216114		-1.2053	117310	337424	127461
-1.39608	197567	236408	181142		-1.35885	485538	714383	447868		-1.30558	257880	426104	240357		-1.29829	178316	523504	217185		-1.22982	114963	325568	127035
-1.42042	196942	237436	179155		-1.3832	471842	725671	446202		-1.32995	251700	426280	252345		-1.32275	173530	525709	216703		-1.25433	115450	314054	128644
-1.44475	193315	239409	176084		-1.40754	468576	737184	441235		-1.35431	244292	424027	257769		-1.34722	172380	514473	216882		-1.27885	118216	315692	128050
-1.46909	192762	240517	170530		-1.43189	463044	731591	435039		-1.37868	250756	417608	249895		-1.37168	171444	503875	213520		-1.30336	114767	319045	127246
-1.49343	194791	232826	166505		-1.45624	453322	712532	431286		-1.40304	252356	416183	253199		-1.39615	167239	490838	211009		-1.32788	110904	314313	124653
-1.51777	191152	227409	163629		-1.48059	458157	684127	423827		-1.42741	249395	406455	258100		-1.42061	159892	474462	212115		-1.3524	108461	304323	124341
-1.5421	189253	218656	166774		-1.50494	467867	673599	421826		-1.45177	242666	396022	245792		-1.44508	157576	467212	213178		-1.37691	110325	294429	127167
-1.56644	191881	214888	170858		-1.52929	456366	677018	419300		-1.47614	240838	398928	237325		-1.46954	159750	467862	205626		-1.40143	107503	288613	126349
-1.59078	188551	212712	169200		-1.55364	453243	668510	411701		-1.5005	247217	396623	236142		-1.49401	165322	467775	200126		-1.42595	105573	279399	120701
-1.61512	189818	211257	164572		-1.57799	477314	643888	406501		-1.52487	245120	387298	232804		-1.51847	161947	464542	200906		-1.45046	108800	276160	115559
-1.63946	194251	213764	161974		-1.60234	475663	632525	393552		-1.54923	248671	381435	225863		-1.54294	149862	460640	200361		-1.47498	108857	272956	112957
-1.66379	187194	208222	157985		-1.62669	444990	623972	379546		-1.5736	245728	380953	219775		-1.5674	147796	451985	199912		-1.4995	102172	271678	110267
-1.68813	175996	207005	151978		-1.65104	420930	610965	377949		-1.59796	232782	377481	215180		-1.59187	148602	446405	200504		-1.52401	99184.5	274830	114069
-1.71247	172349	204511	143634		-1.67539	412545	589089	381050		-1.62233	232435	368548	216758		-1.61633	146539	447670	193696		-1.54853	98448.5	274220	120090
-1.73681	164419	198476	140710		-1.69974	399791	585599	377873		-1.64669	228809	361360	215053		-1.6408	151479	447841	181930		-1.57304	101597	267394	116614
-1.76115	157821	197170	141319		-1.72408	395879	566984	380524		-1.67106	225400	362237	209805		-1.66526	151471	451029	177852		-1.59756	103082	261868	109352
-1.78548	158122	195060	141490		-1.74843	399141	573641	387281		-1.69542	227817	370081	210443		-1.68973	143563	449931	177338		-1.62208	103383	262517	108799
-1.80982	157246	190255	141191		-1.77278	388031	569831	389894		-1.71979	214132	370394	211771		-1.71419	135454	440602	179217		-1.64659	106218	269659	112407
-1.83416	155325	188535	136777		-1.79713	374624	545108	378039		-1.74415	207675	359689	200175		-1.73866	140157	434086	184656		-1.67111	107089	279439	112434
-1.8585	153140	187906	132380		-1.82148	378295	542874	353870		-1.76852	212894	348238	192547		-1.76312	150060	425959	186562		-1.69563	104876	280866	113124
-1.88283	151331	180053	130489		-1.84583	381721	545868	346463		-1.79288	215937	343046	197194		-1.78759	145926	417559	184334		-1.72014	105621	270002	113080
-1.90717	150071	171973	129121		-1.87018	367203	558844	358457		-1.81725	210107	337485	201499		-1.81205	132083	407790	182487		-1.74466	110176	261982	111845
-1.93151	147846	171463	131114		-1.89453	349682	559615	359236		-1.84161	194188	327574	204240		-1.83652	127673	402098	179666		-1.76918	105987	256438	108425
-1.95585	146479	176090	129768		-1.91888	336680	547985	343681		-1.86598	188075	315016	204781		-1.86098	128103	394079	174143		-1.79369	99506.8	251926	103964
-1.98019	143411	176162	122792		-1.94323	334725	545646	326694		-1.89034	193696	301741	202741		-1.88545	120876	383259	168354		-1.81821	96305.9	248770	104909
-2.00452	144819	169995	118450		-1.96758	331568	526286	322234		-1.91471	198179	292118	209518		-1.90991	112237	375326	169663		-1.84273	94502.9	246101	103889
-2.02886	141736	160605	115151		-1.99193	329935	505855	322306		-1.93907	191212	281562	209690		-1.93438	110186	361092	167379		-1.86724	90134.9	234745	101309
-2.0532	132861	154884	112140		-2.01628	324842	495041	319422		-1.96344	184591	267698	198403		-1.95884	110008	340761	160758		-1.89176	83811.5	222832	100294
-2.07754	126439	150222	108572		-2.04063	310031	476012	322471		-1.9878	175952	252062	184490		-1.98331	103227	323218	163678		-1.91627	77827.7	216450	94777.4
-2.10187	126210	142759	101835		-2.06497	299086	459489	327197		-2.01217	169660	237250	180011		-2.00777	95156.8	303824	158080		-1.94079	74570.2	208277	88856.9
-2.12621	119213	137273	94682		-2.08932	287540	440644	316734		-2.03653	169962	210775	173200		-2.03224	91876.8	278364	154483		-1.96531	72584.3	197487	86298.7
-2.15055	110618	130144	86905		-2.11367	272740	421574	309782		-2.0609	169470	170432	163360		-2.0567	83364.5	242324	147675		-1.98982	69313.8	185416	87551.4
-2.17489	103298	120252	80987		-2.13802	256402	409775	304807		-2.08526	162125	137139	151200		-2.08117	72722.1	200631	139474		-2.01434	64919.6	158658	89507.4
-2.19923	97060	112096	73396		-2.16237	233930	380824	277289		-2.10963	156076	138843	143797		-2.10563	67995.7	190779	136625		-2.03886	59641.4	128932	85349.3
-2.22356	89777	99498	60052		-2.18672	209176	345866	257481		-2.13399	153010	162991	140488		-2.1301	70560.5	213243	128619		-2.06337	56362.1	128919	78989.2
-2.2479	79748	78193	49265		-2.21107	177264	302366	238419		-2.15836	146594	199190	128642		-2.15456	73445.3	259354	116109		-2.08789	60773.7	149774	67781
-2.27224	65205	63022	48987		-2.23542	145367	249501	226188		-2.18272	137426	231715	114326		-2.17903	76610.8	308524	99285.3		-2.11241	62058.4	178147	56660.7
-2.29658	52752	62397	54295		-2.25977	132132	208622	212043		-2.20709	121238	253639	95307.4		-2.2035	80108.2	331635	83643.7		-2.13692	64588.6	205239	52392.8
-2.32091	51847	70387	61909		-2.28412	139238	213806	179919		-2.23145	101659	265105	80395.1		-2.22796	83012.8	358656	83086.6		-2.16144	67206	224781	60150.7
-2.34525	57277	82228	67391		-2.30847	155119	247259	140778		-2.25582	89936.3	277011	81764		-2.25243	85538	373200	96050.4		-2.18595	70136.8	234886	65803.1
-2.36959	64934	91258	73123		-2.33282	174693	294892	125479		-2.28018	90771.8	295146	92230.2		-2.27689	90138	393599	110100		-2.21047	71870.1	243055	73833.5
-2.39393	71352	99700	76324		-2.35717	185934	332209	133473		-2.30455	97851.2	318496	105736		-2.30136	94955.3	427157	125456		-2.23499	74178.3	255455	78158.5
-2.41827	77751	104832	79968		-2.38152	199826	360475	150027		-2.32891	106628	339350	117269		-2.32582	99966.3	457744	134687		-2.2595	78472.3	273605	82158.3
-2.4426	81276	110384	85454		-2.40586	206443	376450	170248		-2.35328	112838	346500	126132		-2.35029	104005	472546	140305		-2.28402	82073.8	287941	85142.8
-2.46694	85413	118374	91864		-2.43021	217163	393895	180415		-2.37764	119600	334508	131529		-2.37475	102424	464035	145514		-2.30854	82239.3	293929	89735.9
-2.49128	91274	128061	95544		-2.45456	233096	418366	193251		-2.40201	124117	308828	138011		-2.39922	100994	429743	153739		-2.33305	82518	283921	96315.8
-2.51562	97987	134999	95681		-2.47891	248470	448494	197635		-2.42637	130585	276209	145162		-2.42368	97409.4	391786	163702		-2.35757	80127.2	261029	103146
-2.53995	102767	136045	92277		-2.50326	256188	473432	206550		-2.45074	139295	238253	155844		-2.44815	93564.2	344620	173085		-2.38209	77544.7	236023	104280
-2.56429	103367	131028	87240		-2.52761	253538	479642	223229		-2.4751	148056	201853	163942		-2.47261	89039.4	296839	176678		-2.4066	75023.1	207996	103278
-2.58863	99710	123139	81613		-2.55196	243043	459391	238118		-2.49947	153457	172972	165479		-2.49708	84241.8	260033	170654		-2.43112	71639.3	177638	97638.8
-2.61297	94655	113909	75050		-2.57631	230608	426148	243698		-2.52383	154460	152152	159600		-2.52154	80424.3	232586	158537		-2.45563	68477.6	153750	90711.7
-2.63731	88741	103907	68726		-2.60066	217760	388095	240156		-2.5482	150634	141208	148936		-2.54601	78266.6	217967	145108		-2.48015	65855.9	137523	80118.9
-2.66164	81792	94271	64194		-2.62501	201492	343594	227218		-2.57256	143722	138970	137433		-2.57047	77800.3	212970	129805		-2.50467	64532	130179	71539.1
-2.68598	75219	86277	61223		-2.64936	186899	301900	213374		-2.59693	136337	140193	125076		-2.59494	77918.8	213541	112937		-2.52918	63752.5	126522	64286.7
-2.71032	69999	80935	59581		-2.67371	175564	268958	198116		-2.62129	128314	143778	112092		-2.6194	78408.9	218518	100415		-2.5537	64562.5	125772	56968.4
-2.73466	66374	78549	59487		-2.69806	168661	244634	179802		-2.64566	120895	148761	101361		-2.64387	78404.9	226482	91530.1		-2.57822	64549.4	128717	53452.1
-2.759	65097	78069	59912		-2.7224	165437	230897	164469		-2.67002	114412	154308	94348.8		-2.66833	78535.3	234058	86433		-2.60273	64488.4	131715	51694
-2.78333	65021	78920	61387		-2.74675	165257	225680	152934		-2.69439	110156	163476	90413.7		-2.6928	79515.4	244025	86094.8		-2.62725	66099.8	135697	50265.5
-2.80767	65593	80712	63205		-2.7711	165591	226688	145937		-2.71875	107284	178108	88522.6		-2.71726	82392.3	263804	86166.4		-2.65177	67889.7	142803	49430.4
-2.83201	66794	82863	65433		-2.79545	167133	231424	141383		-2.74312	106587	199809	88421.9		-2.74173	86822.4	290219	86691.6		-2.67628	69701.4	154769	49931.4
-2.85635	68390	85934	68411		-2.8198	170688	238213	142316		-2.76748	106158	229302	89746		-2.76619	92113.9	328549	88020.6		-2.7008	73072.1	173112	51953.3
-2.88068	70418	90067	72504		-2.84415	174381	246040	143181		-2.79185	106314	264412	91719.2		-2.79066	99673.8	374521	89636.1		-2.72531	77849.5	196860	52893.9
-2.90502	73293	96468	78765		-2.8685	182290	256888	145346		-2.81621	107586	303330	94363.7		-2.81512	109569	425384	93269		-2.74983	83637.3	223333	56498.1
-2.92936	77590	105447	86934		-2.89285	192540	276454	150193		-2.84058	109888	337410	97698.3		-2.83959	119603	479463	99404.7		-2.77435	91258.5	254463	61412.1
-2.9537	84136	117219	96405		-2.9172	209915	305695	153347		-2.86494	112558	341386	103129		-2.86405	124480	500175	109929		-2.79886	97311.9	282942	68528.3
-2.97804	93066	131185	107955		-2.94155	229996	344110	159931		-2.88931	117803	247310	112144		-2.88852	111644	414782	123904		-2.82338	98169.8	287669	77217.9
-3.00237	103322	148095	115506		-2.9659	253984	387523	170662		-2.91367	125277	156314	124390		-2.91298	78851.5	261766	139712		-2.8479	82788	211727	88922.8
-3.02671	115065	160588	112859		-2.99025	284537	438335	187356		-2.93804	137340	103644	139160		-2.93745	68051	193936	157252		-2.87241	63338.7	140529	99691.4
-3.05105	124081	159728	71835		-3.0146	298305	481357	207670		-2.9624	149186	0	157150		-2.96191	0	0	173212		-2.89693	55364.8	101160	102865
-3.07539	122689	108369	53819		-3.03895	274910	481101	231057		-2.98677	165177	0	172487		-2.98638	0	0	176049		-2.92145	0	0	81450.6
-3.09972	84613	77161	38676		-3.06329	171097	334597	254955		-3.01113	175911	0	172595		-3.01084	0	0	128313		-2.94596	0	0	56287.1
-3.12406	61143	55552	0		-3.08764	135334	229953	261531		-3.0355	174766	0	126158		-3.03531	0	0	86039.1		-2.97048	0	0	42402.2
-3.1484	45010	0	0		-3.11199	0	159439	226865		-3.05986	122226	0	86404		-3.05977	0	0	63561.4		-2.99499	0	0	0
-3.17274	0	0	0		-3.13634	0	0	143241		-3.08423	96146.6	0	63893.8		-3.08424	0	0	0		-3.01951	0	0	0
-3.19708	0	0	0		-3.16069	0	0	109428		-3.10859	76952.3	0	0		-3.1087	0	0	0		-3.04403	0	0	0
-3.22141	0	0	0		-3.18504	0	0	0		-3.13296	0	0	0		-3.13317	0	0	0		-3.06854	0	0	0
-3.24575	0	0	0		-3.20939	0	0	0		-3.15732	0	0	0		-3.15763	0	0	0		-3.09306	0	0	0
-3.27009	0	0	0		-3.23374	0	0	0		-3.18169	0	0	0		-3.1821	0	0	0		-3.11758	0	0	0
