# Supplementary material for: Interplay between disorder and electronic correlations in compositionally complex alloys
Source: Nat Commun. 2024 Sep 12;15:7983. doi: 10.1038/s41467-024-52349-8 (PMC11393320; doi:10.1038/s41467-024-52349-8)
Supplement: Supplementary file 3 — Source Data [file 41467_2024_52349_MOESM3_ESM.zip › Source Data SF2 - pDOS LDA.xlsx]

## Sheet: LDA
	DOS (st./eV/at.)		DOS (st./eV/at.)			DOS (st./eV/at.)			DOS (st./eV/at.)			DOS (st./eV/at.)			DOS (st./eV/at.)
tot		Cr			Mn			Fe			Co			Ni
E (eV)	total	E (eV)	sp	d	E (eV)	sp	d	E (eV)	sp	d	E (eV)	sp	d	E (eV)	sp	d
-14.9995	0.000190664	-14.9995	2.29049e-05	5.02197e-05	-14.9995	2.17231e-05	5.26112e-05	-14.9995	2.11953e-05	5.54526e-05	-14.9995	2.06764e-05	5.62169e-05	-14.9995	2.07705e-05	5.9557e-05
-14.9001	0.000193046	-14.9001	2.30842e-05	5.08371e-05	-14.9001	2.19362e-05	5.32845e-05	-14.9001	2.1432e-05	5.6198e-05	-14.9001	2.09263e-05	5.69786e-05	-14.9001	2.1041e-05	6.03741e-05
-14.7995	0.00019548	-14.7995	2.32665e-05	5.14808e-05	-14.7995	2.21567e-05	5.39725e-05	-14.7995	2.16775e-05	5.69447e-05	-14.7995	2.1185e-05	5.77369e-05	-14.7995	2.13173e-05	6.12208e-05
-14.6988	0.000198003	-14.6988	2.34576e-05	5.2157e-05	-14.6988	2.23831e-05	5.46913e-05	-14.6988	2.19318e-05	5.77061e-05	-14.6988	2.14496e-05	5.85278e-05	-14.6988	2.16054e-05	6.20967e-05
-14.5981	0.000200563	-14.5981	2.36546e-05	5.28332e-05	-14.5981	2.26182e-05	5.54087e-05	-14.5981	2.21949e-05	5.8497e-05	-14.5981	2.1726e-05	5.93186e-05	-14.5981	2.18994e-05	6.2976e-05
-14.4974	0.000203203	-14.4974	2.38633e-05	5.35094e-05	-14.4974	2.28593e-05	5.61583e-05	-14.4974	2.24654e-05	5.93187e-05	-14.4974	2.20082e-05	6.01362e-05	-14.4974	2.22022e-05	6.38844e-05
-14.3981	0.000205918	-14.3981	2.4075e-05	5.42152e-05	-14.3981	2.31107e-05	5.69198e-05	-14.3981	2.27447e-05	6.01538e-05	-14.3981	2.22993e-05	6.09858e-05	-14.3981	2.25139e-05	6.48192e-05
-14.2974	0.000208688	-14.2974	2.42984e-05	5.49206e-05	-14.2974	2.33723e-05	5.76842e-05	-14.2974	2.30328e-05	6.10062e-05	-14.2974	2.25991e-05	6.18669e-05	-14.2974	2.28373e-05	6.57572e-05
-14.1967	0.000211547	-14.1967	2.45307e-05	5.56556e-05	-14.1967	2.36399e-05	5.84778e-05	-14.1967	2.33297e-05	6.18704e-05	-14.1967	2.29108e-05	6.27465e-05	-14.1967	2.31695e-05	6.67625e-05
-14.096	0.000214489	-14.096	2.47688e-05	5.64227e-05	-14.096	2.39177e-05	5.9301e-05	-14.096	2.36384e-05	6.27672e-05	-14.096	2.32312e-05	6.36549e-05	-14.096	2.35164e-05	6.77594e-05
-13.9967	0.000217466	-13.9967	2.50216e-05	5.71873e-05	-13.9967	2.42043e-05	6.01256e-05	-13.9967	2.39574e-05	6.36638e-05	-13.9967	2.35605e-05	6.45634e-05	-13.9967	2.38692e-05	6.87796e-05
-13.896	0.000220577	-13.896	2.52803e-05	5.7984e-05	-13.896	2.45042e-05	6.09782e-05	-13.896	2.42866e-05	6.46046e-05	-13.896	2.39045e-05	6.55336e-05	-13.896	2.42396e-05	6.98378e-05
-13.7954	0.000223739	-13.7954	2.55479e-05	5.87808e-05	-13.7954	2.48129e-05	6.18632e-05	-13.7954	2.46277e-05	6.55748e-05	-13.7954	2.42602e-05	6.65038e-05	-13.7954	2.46159e-05	7.08901e-05
-13.6947	0.000227001	-13.6947	2.58301e-05	5.96067e-05	-13.6947	2.51333e-05	6.27598e-05	-13.6947	2.49805e-05	6.6545e-05	-13.6947	2.46277e-05	6.75006e-05	-13.6947	2.50099e-05	7.20075e-05
-13.594	0.000230337	-13.594	2.61212e-05	6.04331e-05	-13.594	2.54655e-05	6.36595e-05	-13.594	2.53465e-05	6.75607e-05	-13.594	2.5004e-05	6.85074e-05	-13.594	2.54156e-05	7.31541e-05
-13.4947	0.000233787	-13.4947	2.6424e-05	6.13208e-05	-13.4947	2.5811e-05	6.46033e-05	-13.4947	2.57272e-05	6.85897e-05	-13.4947	2.53979e-05	6.95582e-05	-13.4947	2.5836e-05	7.43066e-05
-13.394	0.000237331	-13.394	2.67385e-05	6.22059e-05	-13.394	2.61682e-05	6.55616e-05	-13.394	2.61168e-05	6.96362e-05	-13.394	2.58066e-05	7.0649e-05	-13.394	2.6274e-05	7.55061e-05
-13.2933	0.000240988	-13.2933	2.70678e-05	6.31228e-05	-13.2933	2.65372e-05	6.65641e-05	-13.2933	2.65254e-05	7.0727e-05	-13.2933	2.6227e-05	7.17368e-05	-13.2933	2.67268e-05	7.67407e-05
-13.1926	0.00024473	-13.1926	2.74088e-05	6.404e-05	-13.1926	2.69252e-05	6.75679e-05	-13.1926	2.69488e-05	7.18471e-05	-13.1926	2.6665e-05	7.28863e-05	-13.1926	2.71942e-05	7.79753e-05
-13.0919	0.000248585	-13.0919	2.77646e-05	6.49869e-05	-13.0919	2.73265e-05	6.86028e-05	-13.0919	2.73897e-05	7.29967e-05	-13.0919	2.71178e-05	7.40329e-05	-13.0919	2.76823e-05	7.92691e-05
-12.9926	0.000252607	-12.9926	2.8135e-05	6.59922e-05	-12.9926	2.7744e-05	6.9679e-05	-12.9926	2.78454e-05	7.41771e-05	-12.9926	2.75911e-05	7.52412e-05	-12.9926	2.8185e-05	8.06242e-05
-12.8919	0.000256697	-12.8919	2.85201e-05	6.70008e-05	-12.8919	2.81776e-05	7.07727e-05	-12.8919	2.83188e-05	7.53854e-05	-12.8919	2.80792e-05	7.64496e-05	-12.8919	2.87112e-05	8.19798e-05
-12.7912	0.00026094	-12.7912	2.89258e-05	6.80357e-05	-12.7912	2.86304e-05	7.18957e-05	-12.7912	2.88141e-05	7.66259e-05	-12.7912	2.85907e-05	7.77167e-05	-12.7912	2.92551e-05	8.33907e-05
-12.6906	0.000265308	-12.6906	2.93462e-05	6.90735e-05	-12.6906	2.91008e-05	7.30643e-05	-12.6906	2.93286e-05	7.79108e-05	-12.6906	2.91199e-05	7.9016e-05	-12.6906	2.98225e-05	8.48343e-05
-12.5899	0.000269812	-12.5899	2.97843e-05	7.01701e-05	-12.5899	2.95917e-05	7.42462e-05	-12.5899	2.98666e-05	7.92249e-05	-12.5899	2.96726e-05	8.0342e-05	-12.5899	3.04164e-05	8.631e-05
-12.4906	0.000274459	-12.4906	3.02459e-05	7.1296e-05	-12.4906	3.01033e-05	7.54604e-05	-12.4906	3.04222e-05	8.05683e-05	-12.4906	3.02488e-05	8.17004e-05	-12.4906	3.10308e-05	8.78419e-05
-12.3899	0.000279286	-12.3899	3.07251e-05	7.24543e-05	-12.3899	3.06383e-05	7.67186e-05	-12.3899	3.10058e-05	8.19575e-05	-12.3899	3.08456e-05	8.31173e-05	-12.3899	3.16747e-05	8.94352e-05
-12.2892	0.000284244	-12.2892	3.12278e-05	7.36097e-05	-12.2892	3.11969e-05	7.80062e-05	-12.2892	3.16159e-05	8.33908e-05	-12.2892	3.14718e-05	8.45638e-05	-12.2892	3.23479e-05	9.1058e-05
-12.1885	0.000289394	-12.1885	3.17511e-05	7.48269e-05	-12.1885	3.1782e-05	7.93247e-05	-12.1885	3.22524e-05	8.48608e-05	-12.1885	3.21274e-05	8.60691e-05	-12.1885	3.30476e-05	9.27397e-05
-12.0878	0.000294709	-12.0878	3.23038e-05	7.60732e-05	-12.0878	3.23935e-05	8.07007e-05	-12.0878	3.29183e-05	8.63762e-05	-12.0878	3.28124e-05	8.76065e-05	-12.0878	3.37826e-05	9.44506e-05
-11.9885	0.000300211	-11.9885	3.288e-05	7.73818e-05	-11.9885	3.30329e-05	8.21089e-05	-11.9885	3.3615e-05	8.79301e-05	-11.9885	3.35297e-05	8.91706e-05	-11.9885	3.45528e-05	9.62207e-05
-11.8878	0.000305908	-11.8878	3.34886e-05	7.86869e-05	-11.8878	3.37061e-05	8.35466e-05	-11.8878	3.4347e-05	8.95572e-05	-11.8878	3.42794e-05	9.07964e-05	-11.8878	3.53554e-05	9.80521e-05
-11.7871	0.00031183	-11.7871	3.41236e-05	8.00538e-05	-11.7871	3.44103e-05	8.50445e-05	-11.7871	3.51158e-05	9.12153e-05	-11.7871	3.50673e-05	9.2484e-05	-11.7871	3.62022e-05	9.99423e-05
-11.6865	0.000317962	-11.6865	3.47939e-05	8.14503e-05	-11.6865	3.51526e-05	8.65717e-05	-11.6865	3.59214e-05	9.29308e-05	-11.6865	3.58934e-05	9.42126e-05	-11.6865	3.709e-05	0.000101892
-11.5858	0.000324342	-11.5858	3.54995e-05	8.29086e-05	-11.5858	3.59302e-05	8.81577e-05	-11.5858	3.67695e-05	9.46947e-05	-11.5858	3.67666e-05	9.60029e-05	-11.5858	3.80249e-05	0.000103929
-11.4864	0.000330942	-11.4864	3.62433e-05	8.43934e-05	-11.4864	3.67534e-05	8.97896e-05	-11.4864	3.76633e-05	9.65145e-05	-11.4864	3.76809e-05	9.78377e-05	-11.4864	3.90098e-05	0.000105999
-11.3858	0.000337809	-11.3858	3.70253e-05	8.59101e-05	-11.3858	3.76192e-05	9.14814e-05	-11.3858	3.86055e-05	9.83962e-05	-11.3858	3.86481e-05	9.97308e-05	-11.3858	4.00476e-05	0.000108154
-11.2851	0.000344993	-11.2851	3.78544e-05	8.75185e-05	-11.2851	3.85335e-05	9.32334e-05	-11.2851	3.96007e-05	0.000100353	-11.2851	3.96654e-05	0.000101712	-11.2851	4.11412e-05	0.000110373
-11.1848	0.000352447	-11.1848	3.87334e-05	8.91531e-05	-11.1848	3.95022e-05	9.50299e-05	-11.1848	4.06546e-05	0.000102366	-11.1848	4.07443e-05	0.000103726	-11.1848	4.23054e-05	0.000112678
-11.0844	0.000360194	-11.0844	3.96624e-05	9.08199e-05	-11.0844	4.05282e-05	9.68703e-05	-11.0844	4.17718e-05	0.000104442	-11.0844	4.1885e-05	0.000105828	-11.0844	4.35343e-05	0.000115045
-10.984	0.000368308	-10.984	4.06473e-05	9.2578e-05	-10.984	4.16145e-05	9.88002e-05	-10.984	4.29566e-05	0.000106591	-10.984	4.30962e-05	0.000107992	-10.984	4.48396e-05	0.0001175
-10.8836	0.000376784	-10.8836	4.16968e-05	9.43624e-05	-10.8836	4.27729e-05	0.000100776	-10.8836	4.42178e-05	0.000108815	-10.8836	4.43869e-05	0.000110241	-10.8836	4.62273e-05	0.000120072
-10.7832	0.000385652	-10.7832	4.2817e-05	9.6241e-05	-10.7832	4.40047e-05	0.000102827	-10.7832	4.55614e-05	0.000111127	-10.7832	4.57598e-05	0.000112552	-10.7832	4.7709e-05	0.000122706
-10.6828	0.000394947	-10.6828	4.40076e-05	9.81756e-05	-10.6828	4.53232e-05	0.000104951	-10.6828	4.69946e-05	0.000113516	-10.6828	4.72239e-05	0.000114954	-10.6828	4.92906e-05	0.000125458
-10.5823	0.000404667	-10.5823	4.52894e-05	0.000100142	-10.5823	4.67329e-05	0.00010715	-10.5823	4.85322e-05	0.000115992	-10.5823	4.87968e-05	0.000117441	-10.5823	5.09899e-05	0.000128268
-10.4819	0.000414914	-10.4819	4.66594e-05	0.000102227	-10.4819	4.82455e-05	0.000109425	-10.4819	5.01829e-05	0.000118558	-10.4819	5.04806e-05	0.000120022	-10.4819	5.2798e-05	0.000131229
-10.3815	0.000425699	-10.3815	4.81382e-05	0.000104373	-10.3815	4.98742e-05	0.000111787	-10.3815	5.19601e-05	0.000121229	-10.3815	5.22982e-05	0.000122689	-10.3815	5.47706e-05	0.000134278
-10.2811	0.000437078	-10.2811	4.97287e-05	0.000106578	-10.2811	5.16338e-05	0.000114242	-10.2811	5.38842e-05	0.000123988	-10.2811	5.42591e-05	0.000125476	-10.2811	5.68903e-05	0.000137476
-10.1807	0.000449088	-10.1807	5.14574e-05	0.000108874	-10.1807	5.35403e-05	0.000116784	-10.1807	5.59584e-05	0.000126868	-10.1807	5.63876e-05	0.000128354	-10.1807	5.91894e-05	0.000140763
-10.0804	0.000461821	-10.0804	5.3333e-05	0.000111258	-10.0804	5.56144e-05	0.000119416	-10.0804	5.82295e-05	0.00012985	-10.0804	5.86955e-05	0.00013135	-10.0804	6.16971e-05	0.000144197
-9.97996	0.000475379	-9.97996	5.53822e-05	0.000113734	-9.97996	5.7887e-05	0.00012217	-9.97996	6.07122e-05	0.000132967	-9.97996	6.1215e-05	0.000134448	-9.97996	6.44488e-05	0.000147781
-9.87956	0.000489903	-9.87956	5.76488e-05	0.000116332	-9.87956	6.03844e-05	0.00012503	-9.87956	6.34552e-05	0.000136224	-9.87956	6.40226e-05	0.0001377	-9.87956	6.74916e-05	0.000151518
-9.77915	0.000505423	-9.77915	6.01448e-05	0.000119023	-9.77915	6.31494e-05	0.00012801	-9.77915	6.6495e-05	0.000139599	-9.77915	6.71154e-05	0.00014106	-9.77915	7.08461e-05	0.000155404
-9.67878	0.00052212	-9.67878	6.29142e-05	0.000121804	-9.67878	6.62216e-05	0.000131109	-9.67878	6.98612e-05	0.000143121	-9.67878	7.05464e-05	0.000144594	-9.67878	7.46034e-05	0.000159467
-9.57837	0.00054017	-9.57837	6.60306e-05	0.000124729	-9.57837	6.96701e-05	0.000134343	-9.57837	7.36463e-05	0.000146792	-9.57837	7.43856e-05	0.000148248	-9.57837	7.87898e-05	0.000163706
-9.47795	0.000559793	-9.47795	6.9529e-05	0.000127778	-9.47795	7.35568e-05	0.00013771	-9.47795	7.79077e-05	0.000150643	-9.47795	7.87312e-05	0.000152053	-9.47795	8.35525e-05	0.000168125
-9.37754	0.000581298	-9.37754	7.35271e-05	0.000130944	-9.37754	7.79813e-05	0.000141226	-9.37754	8.27881e-05	0.000154656	-9.37754	8.36701e-05	0.000156063	-9.37754	8.89911e-05	0.00017275
-9.27713	0.000605076	-9.27713	7.81135e-05	0.000134231	-9.27713	8.31115e-05	0.000144907	-9.27713	8.84475e-05	0.000158848	-9.27713	8.94029e-05	0.000160223	-9.27713	9.52829e-05	0.000177585
-9.17672	0.000631746	-9.17672	8.35229e-05	0.000137697	-9.17672	8.91236e-05	0.000148751	-9.17672	9.50917e-05	0.000163233	-9.17672	9.61649e-05	0.000164559	-9.17672	0.000102691	0.000182657
-9.07631	0.000662108	-9.07631	8.99616e-05	0.000141313	-9.07631	9.63117e-05	0.000152791	-9.07631	0.000103074	0.000167843	-9.07631	0.000104249	0.000169136	-9.07631	0.00011157	0.000187967
-8.9759	0.000697413	-8.9759	9.78698e-05	0.000145105	-8.9759	0.000105146	0.000157008	-8.9759	0.000112863	0.000172675	-8.9759	0.000114186	0.000173915	-8.9759	0.000122536	0.000193514
-8.87549	0.000739814	-8.87549	0.000107895	0.000149113	-8.87549	0.000116377	0.000161435	-8.87549	0.000125358	0.000177761	-8.87549	0.000126857	0.000178915	-8.87549	0.00013653	0.000199388
-8.77508	0.000792893	-8.77508	0.000121213	0.000153296	-8.77508	0.000131356	0.000166099	-8.77508	0.000142057	0.000183099	-8.77508	0.000143703	0.000184177	-8.77508	0.000155257	0.00020553
-8.67467	0.000864436	-8.67467	0.000140322	0.000157688	-8.67467	0.00015289	0.000171018	-8.67467	0.00016612	0.000188749	-8.67467	0.000168016	0.000189736	-8.67467	0.000182304	0.000212027
-8.57426	0.000973555	-8.57426	0.000171456	0.000162351	-8.57426	0.000188066	0.000176192	-8.57426	0.0002055	0.000194699	-8.57426	0.000207764	0.000195578	-8.57426	0.000226609	0.000218865
-8.47412	0.00119	-8.47412	0.000237134	0.000167084	-8.47412	0.00026252	0.000181496	-8.47412	0.000289288	0.000200839	-8.47412	0.000292052	0.000201584	-8.47412	0.00032101	0.00022593
-8.37343	0.0028	-8.37343	0.00075497	0.000172494	-8.37343	0.000851781	0.000187486	-8.37343	0.000954268	0.000207693	-8.37343	0.000959177	0.000208272	-8.37343	0.00107	0.000233762
-8.27275	0.01029	-8.27275	0.00318	0.000179546	-8.27275	0.00361	0.00019509	-8.27275	0.00407	0.000216187	-8.27275	0.00409	0.000216481	-8.27275	0.00458	0.000243172
-8.17207	0.01667	-8.17207	0.00527	0.000187963	-8.17207	0.00597	0.000204107	-8.17207	0.00671	0.000226141	-8.17207	0.00675	0.000225974	-8.17207	0.00755	0.000253956
-8.07275	0.01791	-8.07275	0.00568	0.000197583	-8.07275	0.00642	0.000214295	-8.07275	0.0072	0.000237338	-8.07275	0.00726	0.000236622	-8.07275	0.00811	0.000265998
-7.97206	0.02163	-7.97206	0.00689	0.000211124	-7.97206	0.00778	0.000228342	-7.97206	0.00873	0.000252395	-7.97206	0.0088	0.000250775	-7.97206	0.00983	0.000281632
-7.87138	0.02435	-7.87138	0.00775	0.000227855	-7.87138	0.00877	0.000245523	-7.87138	0.00984	0.000270687	-7.87138	0.00993	0.000267812	-7.87138	0.0111	0.00030028
-7.7707	0.02972	-7.7707	0.00957	0.00025248	-7.7707	0.01076	0.000270446	-7.7707	0.01201	0.000296719	-7.7707	0.01215	0.000291775	-7.7707	0.01351	0.000326005
-7.67137	0.03178	-7.67137	0.01016	0.000279007	-7.67137	0.01147	0.000297286	-7.67137	0.01285	0.000324681	-7.67137	0.013	0.00031767	-7.67137	0.01451	0.000353922
-7.57069	0.03395	-7.57069	0.01078	0.000311684	-7.57069	0.01221	0.000330361	-7.57069	0.01373	0.000359013	-7.57069	0.01389	0.000348874	-7.57069	0.01556	0.000387472
-7.47001	0.03557	-7.47001	0.0114	0.000348195	-7.47001	0.01283	0.00036692	-7.47001	0.01432	0.000397178	-7.47001	0.01452	0.000383586	-7.47001	0.01615	0.00042453
-7.36932	0.03811	-7.36932	0.01229	0.000394313	-7.36932	0.01376	0.000413168	-7.36932	0.01529	0.000445029	-7.36932	0.01553	0.000427011	-7.36932	0.0172	0.000470592
-7.26864	0.04099	-7.26864	0.01307	0.000452271	-7.26864	0.01472	0.000471253	-7.26864	0.01645	0.000504716	-7.26864	0.01671	0.000481095	-7.26864	0.0186	0.000527896
-7.16932	0.04169	-7.16932	0.0134	0.000507771	-7.16932	0.01498	0.000527032	-7.16932	0.01663	0.000562832	-7.16932	0.01693	0.000533311	-7.16932	0.01871	0.000583927
-7.06863	0.04556	-7.06863	0.01457	0.000590865	-7.06863	0.01632	0.000609944	-7.06863	0.01815	0.000648143	-7.06863	0.01848	0.000609843	-7.06863	0.02047	0.000664558
-6.96795	0.04487	-6.96795	0.01428	0.000658121	-6.96795	0.016	0.000677622	-6.96795	0.0178	0.000718824	-6.96795	0.01813	0.000672934	-6.96795	0.02008	0.000732346
-6.86727	0.04978	-6.86727	0.01599	0.000773756	-6.86727	0.0178	0.000793066	-6.86727	0.01965	0.000837606	-6.86727	0.02005	0.000778442	-6.86727	0.02204	0.000844296
-6.76659	0.04816	-6.76659	0.01529	0.000851463	-6.76659	0.01707	0.000871777	-6.76659	0.01892	0.000920564	-6.76659	0.01931	0.000851967	-6.76659	0.02131	0.000923985
-6.66726	0.05506	-6.66726	0.01762	0.00103	-6.66726	0.01956	0.00105	-6.66726	0.02153	0.00111	-6.66726	0.022	0.00102	-6.66726	0.0241	0.0011
-6.56658	0.05462	-6.56658	0.01705	0.00115	-6.56658	0.01913	0.00118	-6.56658	0.02129	0.00124	-6.56658	0.02175	0.00113	-6.56658	0.0241	0.00122
-6.4659	0.06266	-6.4659	0.01976	0.00141	-6.4659	0.022	0.00143	-6.4659	0.02429	0.0015	-6.4659	0.02484	0.00136	-6.4659	0.02726	0.00147
-6.36521	0.06119	-6.36521	0.01903	0.00155	-6.36521	0.02126	0.00158	-6.36521	0.02355	0.00165	-6.36521	0.0241	0.00149	-6.36521	0.02655	0.00161
-6.26453	0.06594	-6.26453	0.02059	0.00182	-6.26453	0.02288	0.00184	-6.26453	0.02519	0.00193	-6.26453	0.0258	0.00173	-6.26453	0.02823	0.00187
-6.16521	0.06495	-6.16521	0.01984	0.00201	-6.16521	0.0222	0.00204	-6.16521	0.02464	0.00214	-6.16521	0.02523	0.00191	-6.16521	0.02783	0.00206
-6.06452	0.06897	-6.06452	0.02132	0.0023	-6.06452	0.0236	0.00233	-6.06452	0.0259	0.00246	-6.06452	0.02654	0.00218	-6.06452	0.02893	0.00236
-5.96384	0.06732	-5.96384	0.0204	0.00253	-5.96384	0.02269	0.00258	-5.96384	0.025	0.00272	-5.96384	0.02563	0.0024	-5.96384	0.02808	0.00261
-5.86316	0.08028	-5.86316	0.02435	0.00322	-5.86316	0.02698	0.00327	-5.86316	0.0296	0.00345	-5.86316	0.03036	0.00302	-5.86316	0.03305	0.00328
-5.76248	0.07909	-5.76248	0.02354	0.00356	-5.76248	0.02615	0.00362	-5.76248	0.02876	0.00384	-5.76248	0.02951	0.00334	-5.76248	0.03221	0.00364
-5.66315	0.0885	-5.66315	0.02617	0.00427	-5.66315	0.02903	0.00435	-5.66315	0.03187	0.00462	-5.66315	0.03272	0.004	-5.66315	0.03561	0.00436
-5.56247	0.08791	-5.56247	0.02545	0.00479	-5.56247	0.02827	0.00489	-5.56247	0.03109	0.00521	-5.56247	0.03193	0.00448	-5.56247	0.03481	0.00491
-5.46179	0.0988	-5.46179	0.02829	0.00575	-5.46179	0.03144	0.00588	-5.46179	0.03456	0.0063	-5.46179	0.0355	0.00536	-5.46179	0.03863	0.00589
-5.3611	0.0955	-5.3611	0.02696	0.00624	-5.3611	0.02981	0.00641	-5.3611	0.0326	0.00691	-5.3611	0.03349	0.00584	-5.3611	0.03628	0.00645
-5.26042	0.10475	-5.26042	0.02877	0.00737	-5.26042	0.03203	0.00759	-5.26042	0.03525	0.00824	-5.26042	0.03623	0.00688	-5.26042	0.03947	0.00765
-5.1611	0.11066	-5.1611	0.03006	0.00869	-5.1611	0.03317	0.00898	-5.1611	0.03617	0.00981	-5.1611	0.03717	0.00811	-5.1611	0.04008	0.00907
-5.06041	0.11852	-5.06041	0.03089	0.01024	-5.06041	0.03439	0.01062	-5.06041	0.0378	0.0117	-5.06041	0.03887	0.00954	-5.06041	0.04225	0.01074
-4.95973	0.13058	-4.95973	0.03349	0.01243	-4.95973	0.03696	0.01296	-4.95973	0.04027	0.01441	-4.95973	0.0414	0.01158	-4.95973	0.04452	0.01313
-4.85905	0.13701	-4.85905	0.03314	0.01466	-4.85905	0.03689	0.01538	-4.85905	0.04053	0.01729	-4.85905	0.0417	0.01361	-4.85905	0.04522	0.01559
-4.75837	0.16014	-4.75837	0.03753	0.01885	-4.75837	0.04157	0.01991	-4.75837	0.04537	0.02266	-4.75837	0.04666	0.01743	-4.75837	0.05016	0.02014
-4.65904	0.17391	-4.65904	0.03717	0.02378	-4.65904	0.0415	0.02533	-4.65904	0.04563	0.02935	-4.65904	0.04699	0.02174	-4.65904	0.05088	0.02542
-4.55836	0.22945	-4.55836	0.0438	0.03751	-4.55836	0.04884	0.04041	-4.55836	0.05349	0.04809	-4.55836	0.05512	0.03313	-4.55836	0.05916	0.03933
-4.45768	0.32713	-4.45768	0.0468	0.07038	-4.45768	0.05232	0.07635	-4.45768	0.05731	0.09208	-4.45768	0.05908	0.06202	-4.45768	0.06328	0.07463
-4.35699	0.3935	-4.35699	0.05474	0.08647	-4.35699	0.05988	0.09427	-4.35699	0.06399	0.11351	-4.35699	0.06577	0.08127	-4.35699	0.06834	0.09878
-4.25767	0.44908	-4.25767	0.05765	0.1017	-4.25767	0.06282	0.11186	-4.25767	0.06664	0.13575	-4.25767	0.06843	0.09998	-4.25767	0.0704	0.12293
-4.15699	0.47894	-4.15699	0.06163	0.10901	-4.15699	0.06482	0.1209	-4.15699	0.06653	0.14751	-4.15699	0.06788	0.11231	-4.15699	0.06772	0.13956
-4.0563	0.49463	-4.0563	0.06195	0.11309	-4.0563	0.06391	0.12648	-4.0563	0.06458	0.15558	-4.0563	0.06557	0.1211	-4.0563	0.06471	0.1523
-3.95562	0.51342	-3.95562	0.06314	0.11717	-3.95562	0.06392	0.13222	-3.95562	0.06366	0.16427	-3.95562	0.06435	0.12979	-3.95562	0.06288	0.16544
-3.85494	0.51877	-3.85494	0.05985	0.11946	-3.85494	0.05991	0.13614	-3.85494	0.05931	0.1713	-3.85494	0.05981	0.13666	-3.85494	0.05837	0.17669
-3.75562	0.53155	-3.75562	0.0583	0.12309	-3.75562	0.05716	0.14167	-3.75562	0.05577	0.18058	-3.75562	0.05601	0.14547	-3.75562	0.05428	0.19077
-3.65493	0.56995	-3.65493	0.05851	0.13151	-3.65493	0.05724	0.15341	-3.65493	0.05587	0.20003	-3.65493	0.05603	0.15954	-3.65493	0.05442	0.21334
-3.55425	0.64465	-3.55425	0.05365	0.15315	-3.55425	0.05244	0.18184	-3.55425	0.05135	0.24433	-3.55425	0.05145	0.19013	-3.55425	0.05026	0.2607
-3.45357	0.72647	-3.45357	0.05103	0.17581	-3.45357	0.04986	0.20935	-3.45357	0.04893	0.2795	-3.45357	0.04899	0.22734	-3.45357	0.04809	0.31404
-3.35288	0.75964	-3.35288	0.0483	0.18349	-3.35288	0.04739	0.21946	-3.35288	0.04675	0.29099	-3.35288	0.04684	0.24711	-3.35288	0.04624	0.34269
-3.25356	0.76111	-3.25356	0.04409	0.18258	-3.25356	0.04365	0.21991	-3.25356	0.04343	0.29096	-3.25356	0.04355	0.25419	-3.25356	0.04333	0.35653
-3.15288	0.75012	-3.15288	0.03982	0.17803	-3.15288	0.03991	0.21599	-3.15288	0.04013	0.28532	-3.15288	0.04028	0.25564	-3.15288	0.04042	0.36472
-3.0522	0.73906	-3.0522	0.03621	0.1728	-3.0522	0.03691	0.21114	-3.0522	0.0376	0.2785	-3.0522	0.0378	0.25599	-3.0522	0.03832	0.37286
-2.95151	0.77358	-2.95151	0.03618	0.17785	-2.95151	0.03751	0.21809	-2.95151	0.03872	0.28474	-2.95151	0.03894	0.27231	-2.95151	0.03987	0.40293
-2.85083	0.82306	-2.85083	0.03658	0.19235	-2.85083	0.0378	0.23181	-2.85083	0.03891	0.29098	-2.85083	0.03922	0.30329	-2.85083	0.04011	0.435
-2.75151	0.81076	-2.75151	0.03379	0.19068	-2.75151	0.03497	0.22866	-2.75151	0.03602	0.28453	-2.75151	0.03636	0.30767	-2.75151	0.03722	0.43165
-2.65082	0.78649	-2.65082	0.03156	0.18364	-2.65082	0.03278	0.22103	-2.65082	0.03387	0.27619	-2.65082	0.03421	0.30267	-2.65082	0.03509	0.42194
-2.55014	0.75845	-2.55014	0.02977	0.17366	-2.55014	0.03107	0.21109	-2.55014	0.03225	0.26757	-2.55014	0.03257	0.2933	-2.55014	0.03353	0.41209
-2.44946	0.74069	-2.44946	0.02872	0.16337	-2.44946	0.03018	0.20231	-2.44946	0.03148	0.26364	-2.44946	0.03181	0.28508	-2.44946	0.03288	0.41189
-2.34877	0.77773	-2.34877	0.03019	0.1624	-2.34877	0.03192	0.20646	-2.34877	0.03347	0.2779	-2.34877	0.03382	0.29676	-2.34877	0.03508	0.44745
-2.24945	0.84724	-2.24945	0.03359	0.17097	-2.24945	0.03553	0.22073	-2.24945	0.03724	0.29688	-2.24945	0.03766	0.32621	-2.24945	0.03905	0.49662
-2.14877	0.90581	-2.14877	0.03662	0.17979	-2.14877	0.03862	0.23388	-2.14877	0.04037	0.31004	-2.14877	0.04085	0.35586	-2.14877	0.04227	0.53333
-2.04808	0.95435	-2.04808	0.03906	0.1886	-2.04808	0.04099	0.24601	-2.04808	0.04269	0.31993	-2.04808	0.04321	0.38482	-2.04808	0.04462	0.55877
-1.9474	0.99494	-1.9474	0.04085	0.19695	-1.9474	0.04265	0.25713	-1.9474	0.04426	0.32925	-1.9474	0.04483	0.41191	-1.9474	0.04617	0.57588
-1.84672	1.03906	-1.84672	0.04239	0.20624	-1.84672	0.04407	0.26997	-1.84672	0.04558	0.34166	-1.84672	0.04617	0.44133	-1.84672	0.04747	0.59325
-1.7474	1.0908	-1.7474	0.04404	0.21976	-1.7474	0.04555	0.28714	-1.7474	0.04692	0.35686	-1.7474	0.04757	0.47637	-1.7474	0.04878	0.6086
-1.64671	1.13648	-1.64671	0.04521	0.2371	-1.64671	0.0465	0.30543	-1.64671	0.04772	0.37128	-1.64671	0.04842	0.50699	-1.64671	0.04948	0.61481
-1.54603	1.1643	-1.54603	0.04528	0.25449	-1.54603	0.0463	0.32058	-1.54603	0.04728	0.38222	-1.54603	0.04799	0.52371	-1.54603	0.04893	0.61183
-1.44535	1.16971	-1.44535	0.04424	0.26732	-1.44535	0.045	0.32972	-1.44535	0.04576	0.38737	-1.44535	0.04651	0.52627	-1.44535	0.04727	0.59997
-1.34466	1.16316	-1.34466	0.04261	0.27543	-1.34466	0.04314	0.33497	-1.34466	0.04375	0.38874	-1.34466	0.04446	0.52382	-1.34466	0.04512	0.58429
-1.24534	1.14938	-1.24534	0.04077	0.28083	-1.24534	0.04116	0.33883	-1.24534	0.04164	0.38763	-1.24534	0.04235	0.52197	-1.24534	0.04289	0.56069
-1.14466	1.12373	-1.14466	0.03882	0.28338	-1.14466	0.03907	0.34065	-1.14466	0.03945	0.38285	-1.14466	0.04013	0.51749	-1.14466	0.04058	0.52504
-1.04397	1.08589	-1.04397	0.03658	0.28176	-1.04397	0.03674	0.33897	-1.04397	0.03702	0.37351	-1.04397	0.03766	0.50888	-1.04397	0.03806	0.48262
-0.94329	1.0406	-0.94329	0.03417	0.276	-0.94329	0.03424	0.33395	-0.94329	0.03447	0.36063	-0.94329	0.03508	0.49674	-0.94329	0.03543	0.44049
-0.84397	0.99582	-0.84397	0.03163	0.2681	-0.84397	0.03166	0.32725	-0.84397	0.03185	0.34717	-0.84397	0.03241	0.4846	-0.84397	0.03273	0.40425
-0.74329	0.95852	-0.74329	0.0292	0.26127	-0.74329	0.02921	0.32231	-0.74329	0.02939	0.33594	-0.74329	0.02991	0.47542	-0.74329	0.03021	0.3742
-0.6426	0.9299	-0.6426	0.02701	0.25778	-0.6426	0.02704	0.32051	-0.6426	0.02722	0.32796	-0.6426	0.0277	0.46803	-0.6426	0.028	0.34857
-0.54192	0.90697	-0.54192	0.02492	0.25808	-0.54192	0.02497	0.32174	-0.54192	0.02516	0.32306	-0.54192	0.02562	0.45887	-0.54192	0.02591	0.3256
-0.44124	0.88845	-0.44124	0.02323	0.26147	-0.44124	0.0233	0.32453	-0.44124	0.0235	0.32096	-0.44124	0.02393	0.44647	-0.44124	0.02423	0.30527
-0.34192	0.87258	-0.34192	0.02174	0.26696	-0.34192	0.02185	0.32794	-0.34192	0.02207	0.32083	-0.34192	0.02248	0.43113	-0.34192	0.02278	0.28731
-0.24123	0.85903	-0.24123	0.02035	0.27399	-0.24123	0.02048	0.33166	-0.24123	0.02072	0.32256	-0.24123	0.02111	0.4143	-0.24123	0.02141	0.27148
-0.14055	0.84749	-0.14055	0.01889	0.28226	-0.14055	0.01904	0.33569	-0.14055	0.01928	0.32558	-0.14055	0.01965	0.39745	-0.14055	0.01996	0.25719
-0.03986	0.83774	-0.03986	0.01727	0.29187	-0.03986	0.01747	0.34042	-0.03986	0.01774	0.32964	-0.03986	0.01809	0.38088	-0.03986	0.01841	0.24368
0.06082	0.83225	0.06082	0.01666	0.303	0.06082	0.01691	0.34591	0.06082	0.01721	0.33443	0.06082	0.01756	0.36462	0.06082	0.0179	0.2303
0.16014	0.828	0.16014	0.01628	0.31554	0.16014	0.01656	0.35185	0.16014	0.0169	0.3396	0.16014	0.01724	0.34778	0.16014	0.01761	0.21667
0.26082	0.82432	0.26082	0.016	0.32955	0.26082	0.01632	0.35807	0.26082	0.01668	0.34456	0.26082	0.01703	0.33034	0.26082	0.01742	0.20267
0.36151	0.82092	0.36151	0.0158	0.34532	0.36151	0.01614	0.36459	0.36151	0.01652	0.34885	0.36151	0.01688	0.31202	0.36151	0.01728	0.18845
0.46219	0.81727	0.46219	0.01563	0.36256	0.46219	0.016	0.37125	0.46219	0.01641	0.35175	0.46219	0.01676	0.29282	0.46219	0.01718	0.17418
0.56287	0.81283	0.56287	0.01549	0.38098	0.56287	0.01588	0.37761	0.56287	0.01631	0.3525	0.56287	0.01667	0.27288	0.56287	0.01711	0.16022
0.66219	0.80738	0.66219	0.01536	0.40027	0.66219	0.01578	0.38368	0.66219	0.01622	0.35048	0.66219	0.01658	0.25264	0.66219	0.01704	0.14671
0.76288	0.80014	0.76288	0.01524	0.41955	0.76288	0.01567	0.38899	0.76288	0.01613	0.34504	0.76288	0.0165	0.2324	0.76288	0.01697	0.13379
0.86356	0.79063	0.86356	0.01511	0.43852	0.86356	0.01557	0.39282	0.86356	0.01604	0.33601	0.86356	0.01641	0.21241	0.86356	0.0169	0.12153
0.96425	0.77784	0.96425	0.01498	0.45572	0.96425	0.01545	0.39443	0.96425	0.01594	0.32336	0.96425	0.01632	0.19281	0.96425	0.01682	0.10984
1.06493	0.76089	1.06493	0.01483	0.47025	1.06493	0.01532	0.39292	1.06493	0.01583	0.3073	1.06493	0.01621	0.17363	1.06493	0.01672	0.09876
1.16425	0.73861	1.16425	0.01468	0.48065	1.16425	0.01518	0.38708	1.16425	0.0157	0.28818	1.16425	0.01608	0.15491	1.16425	0.01661	0.08816
1.26493	0.70905	1.26493	0.01451	0.48455	1.26493	0.01503	0.37554	1.26493	0.01556	0.26593	1.26493	0.01595	0.13661	1.26493	0.0165	0.078
1.36562	0.67041	1.36562	0.01434	0.47933	1.36562	0.01487	0.35721	1.36562	0.01543	0.24046	1.36562	0.01582	0.11876	1.36562	0.01638	0.06821
1.4663	0.62047	1.4663	0.01417	0.46203	1.4663	0.01472	0.33089	1.4663	0.0153	0.21159	1.4663	0.0157	0.10146	1.4663	0.01628	0.05882
1.56698	0.55969	1.56698	0.01408	0.43148	1.56698	0.01466	0.29675	1.56698	0.01526	0.18019	1.56698	0.01566	0.08508	1.56698	0.01626	0.04997
1.66631	0.48875	1.66631	0.01407	0.38681	1.66631	0.01468	0.25515	1.66631	0.01531	0.14762	1.66631	0.01573	0.06995	1.66631	0.01636	0.04181
1.76699	0.40474	1.76699	0.01419	0.32184	1.76699	0.01485	0.205	1.76699	0.01552	0.11512	1.76699	0.01595	0.05609	1.76699	0.01661	0.03431
1.86767	0.31336	1.86767	0.0146	0.2377	1.86767	0.01532	0.15065	1.86767	0.01604	0.08602	1.86767	0.0165	0.04456	1.86767	0.01723	0.0281
1.96836	0.25774	1.96836	0.01558	0.17971	1.96836	0.01638	0.11669	1.96836	0.01718	0.06984	1.96836	0.01768	0.03877	1.96836	0.01848	0.02517
2.06768	0.2265	2.06768	0.0162	0.14608	2.06768	0.01706	0.09744	2.06768	0.01793	0.06088	2.06768	0.01846	0.03579	2.06768	0.01932	0.02382
2.16836	0.21232	2.16836	0.01751	0.12805	2.16836	0.01845	0.08699	2.16836	0.0194	0.05594	2.16836	0.01998	0.03419	2.16836	0.02091	0.02321
2.26904	0.19886	2.26904	0.01795	0.1138	2.26904	0.01891	0.07848	2.26904	0.01989	0.05167	2.26904	0.02047	0.03261	2.26904	0.02143	0.02251
2.36973	0.19045	2.36973	0.01874	0.10315	2.36973	0.01978	0.07221	2.36973	0.02082	0.04857	2.36973	0.02144	0.03158	2.36973	0.02246	0.02213
2.47041	0.18599	2.47041	0.01987	0.09597	2.47041	0.02097	0.06781	2.47041	0.02207	0.04627	2.47041	0.02272	0.03072	2.47041	0.02379	0.02179
2.56973	0.17672	2.56973	0.01994	0.08745	2.56973	0.02104	0.06246	2.56973	0.02213	0.04329	2.56973	0.02279	0.02936	2.56973	0.02387	0.0211
2.67042	0.17417	2.67042	0.02074	0.08273	2.67042	0.0219	0.05961	2.67042	0.02306	0.04183	2.67042	0.02375	0.02887	2.67042	0.02488	0.02098
2.7711	0.17163	2.7711	0.02197	0.07736	2.7711	0.02321	0.05622	2.7711	0.02444	0.03993	2.7711	0.02517	0.02801	2.7711	0.02637	0.02058
2.87178	0.16717	2.87178	0.02225	0.07297	2.87178	0.02347	0.05335	2.87178	0.02468	0.03825	2.87178	0.02541	0.0272	2.87178	0.02659	0.02017
2.97246	0.16269	2.97246	0.02273	0.06787	2.97246	0.02402	0.05003	2.97246	0.0253	0.03627	2.97246	0.02606	0.02618	2.97246	0.02731	0.01962
3.07179	0.16628	3.07179	0.02437	0.06676	3.07179	0.02566	0.04951	3.07179	0.02695	0.03619	3.07179	0.02775	0.02642	3.07179	0.02901	0.01996
3.17247	0.15561	3.17247	0.02323	0.06129	3.17247	0.02442	0.04563	3.17247	0.02561	0.03357	3.17247	0.02637	0.02474	3.17247	0.02754	0.01883
3.27315	0.15533	3.27315	0.02398	0.05875	3.27315	0.02523	0.04416	3.27315	0.02649	0.03286	3.27315	0.02729	0.02453	3.27315	0.02852	0.01886
3.37384	0.15644	3.37384	0.02501	0.05739	3.37384	0.02628	0.04325	3.37384	0.02754	0.03234	3.37384	0.02835	0.02432	3.37384	0.02959	0.01881
3.47452	0.14862	3.47452	0.02423	0.05333	3.47452	0.02542	0.04036	3.47452	0.02661	0.03036	3.47452	0.0274	0.02303	3.47452	0.02858	0.01794
3.57384	0.1459	3.57384	0.02398	0.05125	3.57384	0.02518	0.03909	3.57384	0.02639	0.02969	3.57384	0.02719	0.02276	3.57384	0.02838	0.01788
3.67453	0.14863	3.67453	0.02541	0.05023	3.67453	0.02666	0.03844	3.67453	0.02791	0.02934	3.67453	0.02875	0.02265	3.67453	0.02998	0.01789
3.77385	0.13752	3.77385	0.02383	0.04581	3.77385	0.02493	0.03515	3.77385	0.02604	0.02695	3.77385	0.02682	0.02094	3.77385	0.02793	0.01664
3.86909	0.14033	3.86909	0.02444	0.04586	3.86909	0.02561	0.03547	3.86909	0.02679	0.02741	3.86909	0.0276	0.0215	3.86909	0.02878	0.0172
3.97794	0.13662	3.97794	0.02452	0.04327	3.97794	0.02565	0.03354	3.97794	0.0268	0.02604	3.97794	0.02761	0.02053	3.97794	0.02876	0.01652
4.07318	0.13252	4.07318	0.02413	0.04106	4.07318	0.02523	0.03199	4.07318	0.02634	0.025	4.07318	0.02713	0.01985	4.07318	0.02825	0.01607
4.18202	0.13156	4.18202	0.02407	0.04025	4.18202	0.02516	0.03151	4.18202	0.02626	0.02476	4.18202	0.02706	0.01979	4.18202	0.02817	0.01611
4.27726	0.12627	4.27726	0.0235	0.03785	4.27726	0.02453	0.02969	4.27726	0.02559	0.02341	4.27726	0.02636	0.0188	4.27726	0.02743	0.01538
4.3725	0.12531	4.3725	0.02377	0.0365	4.3725	0.02481	0.02879	4.3725	0.02586	0.02285	4.3725	0.02665	0.01848	4.3725	0.02772	0.01521
4.48135	0.12397	4.48135	0.02368	0.03549	4.48135	0.0247	0.02817	4.48135	0.02574	0.0225	4.48135	0.02653	0.01833	4.48135	0.0276	0.01519
4.57659	0.11911	4.57659	0.02293	0.03387	4.57659	0.02387	0.02688	4.57659	0.02485	0.0215	4.57659	0.0256	0.01755	4.57659	0.02661	0.01458
4.68544	0.11402	4.68544	0.02223	0.0313	4.68544	0.02322	0.02508	4.68544	0.02423	0.02026	4.68544	0.02499	0.0167	4.68544	0.02603	0.014
4.78068	0.11797	4.78068	0.02343	0.03178	4.78068	0.02438	0.02551	4.78068	0.02537	0.02067	4.78068	0.02615	0.0171	4.78068	0.02717	0.01437
4.87592	0.10958	4.87592	0.02163	0.02961	4.87592	0.02249	0.02382	4.87592	0.0234	0.01936	4.87592	0.02413	0.01608	4.87592	0.02508	0.01357
4.98477	0.10856	4.98477	0.02176	0.02841	4.98477	0.02267	0.02302	4.98477	0.02361	0.01884	4.98477	0.02435	0.01575	4.98477	0.02534	0.01338
5.08001	0.10539	5.08001	0.02132	0.02708	5.08001	0.02219	0.02204	5.08001	0.02311	0.01814	5.08001	0.02383	0.01525	5.08001	0.0248	0.01302
5.17525	0.10191	5.17525	0.02075	0.0259	5.17525	0.02155	0.02116	5.17525	0.02241	0.01748	5.17525	0.02312	0.01476	5.17525	0.02403	0.01265
5.28409	0.10158	5.28409	0.02069	0.02551	5.28409	0.02154	0.02093	5.28409	0.02243	0.01739	5.28409	0.02314	0.01475	5.28409	0.02409	0.0127
5.37933	0.09241	5.37933	0.01902	0.02264	5.37933	0.0198	0.0187	5.37933	0.02063	0.01564	5.37933	0.02129	0.01335	5.37933	0.02218	0.01157
5.48818	0.09308	5.48818	0.01941	0.02249	5.48818	0.02015	0.0186	5.48818	0.02093	0.01559	5.48818	0.0216	0.01334	5.48818	0.02246	0.01159
5.58342	0.0886	5.58342	0.01836	0.02106	5.58342	0.01913	0.0176	5.58342	0.01995	0.01489	5.58342	0.02062	0.01284	5.58342	0.02151	0.01125
5.67866	0.08873	5.67866	0.01861	0.02093	5.67866	0.01932	0.01747	5.67866	0.02008	0.01479	5.67866	0.02073	0.01277	5.67866	0.02157	0.0112
5.78751	0.07994	5.78751	0.01679	0.01839	5.78751	0.01749	0.0155	5.78751	0.01824	0.01323	5.78751	0.01886	0.01152	5.78751	0.01968	0.01018
5.88275	0.08258	5.88275	0.01752	0.0186	5.88275	0.01823	0.01577	5.88275	0.019	0.01354	5.88275	0.01964	0.01184	5.88275	0.02049	0.01051
5.97799	0.07549	5.97799	0.01586	0.017	5.97799	0.01653	0.01449	5.97799	0.01725	0.01251	5.97799	0.01786	0.011	5.97799	0.01868	0.00981
6.08684	0.0704	6.08684	0.01494	0.01553	6.08684	0.01556	0.0133	6.08684	0.01624	0.01154	6.08684	0.01681	0.01019	6.08684	0.01758	0.00913
6.18208	0.07293	6.18208	0.01555	0.01563	6.18208	0.01624	0.01352	6.18208	0.017	0.01183	6.18208	0.01761	0.01053	6.18208	0.01846	0.00949
6.29093	0.06892	6.29093	0.01478	0.01465	6.29093	0.01539	0.01272	6.29093	0.01607	0.01117	6.29093	0.01664	0.00997	6.29093	0.01742	0.00902
6.38617	0.06449	6.38617	0.0136	0.01353	6.38617	0.01426	0.01188	6.38617	0.01499	0.01055	6.38617	0.01557	0.0095	6.38617	0.01642	0.00867
6.48141	0.05975	6.48141	0.01261	0.0122	6.48141	0.01327	0.01082	6.48141	0.01399	0.00971	6.48141	0.01456	0.00881	6.48141	0.01541	0.00811
6.59025	0.06499	6.59025	0.01383	0.01306	6.59025	0.01452	0.01165	6.59025	0.01528	0.0105	6.59025	0.01591	0.00957	6.59025	0.01683	0.00884
6.68549	0.0482	6.68549	0.01013	0.00956	6.68549	0.01067	0.00862	6.68549	0.01128	0.00785	6.68549	0.01179	0.00721	6.68549	0.01257	0.00672
6.78074	0.05113	6.78074	0.0105	0.00975	6.78074	0.0112	0.00899	6.78074	0.01199	0.00835	6.78074	0.01262	0.00779	6.78074	0.0137	0.00737
6.88958	0.05187	6.88958	0.01035	0.00962	6.88958	0.01113	0.00904	6.88958	0.01207	0.00855	6.88958	0.01284	0.00809	6.88958	0.01428	0.00777
6.98482	0.07239	6.98482	0.01211	0.01315	6.98482	0.01363	0.0129	6.98482	0.01574	0.01269	6.98482	0.01773	0.01235	6.98482	0.02227	0.01222
7.09367	0.10788	7.09367	0.01534	0.02013	7.09367	0.01821	0.02004	7.09367	0.02233	0.01989	7.09367	0.02626	0.01945	7.09367	0.03484	0.01928
7.18891	0.13169	7.18891	0.01898	0.025	7.18891	0.02266	0.02469	7.18891	0.02771	0.02426	7.18891	0.03232	0.02351	7.18891	0.04123	0.02302
7.28415	0.14534	7.28415	0.02153	0.02789	7.28415	0.02573	0.02734	7.28415	0.03118	0.02662	7.28415	0.03593	0.0256	7.28415	0.044	0.02485
7.393	0.1593	7.393	0.02486	0.03089	7.393	0.02939	0.02996	7.393	0.03494	0.02883	7.393	0.03952	0.02748	7.393	0.04635	0.02639
7.48824	0.16861	7.48824	0.02759	0.03312	7.48824	0.03224	0.03174	7.48824	0.03759	0.03019	7.48824	0.04178	0.02852	7.48824	0.04732	0.02713
7.59708	0.17363	7.59708	0.02971	0.03456	7.59708	0.03428	0.03273	7.59708	0.03918	0.0308	7.59708	0.04284	0.02884	7.59708	0.04709	0.02722
7.69233	0.17815	7.69233	0.0319	0.03584	7.69233	0.03622	0.03356	7.69233	0.04057	0.03127	7.69233	0.04367	0.02907	7.69233	0.04694	0.02726
7.78757	0.18074	7.78757	0.03369	0.03691	7.78757	0.03761	0.03408	7.78757	0.04135	0.03141	7.78757	0.04397	0.02897	7.78757	0.0465	0.02699
7.89641	0.174	7.89641	0.0333	0.03606	7.89641	0.03669	0.03293	7.89641	0.0398	0.03009	7.89641	0.04196	0.02762	7.89641	0.04391	0.02563
7.99165	0.16955	7.99165	0.03313	0.0353	7.99165	0.03613	0.03204	7.99165	0.03882	0.02918	7.99165	0.04068	0.02672	7.99165	0.04234	0.02477
8.08689	0.16718	8.08689	0.03322	0.03486	8.08689	0.03592	0.03149	8.08689	0.03832	0.0286	8.08689	0.04001	0.02616	8.08689	0.04153	0.02424
8.19574	0.16399	8.19574	0.03295	0.03427	8.19574	0.03541	0.03084	8.19574	0.03759	0.02796	8.19574	0.03914	0.02555	8.19574	0.04059	0.02368
8.29098	0.1592	8.29098	0.03228	0.03344	8.29098	0.03448	0.02996	8.29098	0.03643	0.0271	8.29098	0.03785	0.02474	8.29098	0.03918	0.02294
8.39983	0.15432	8.39983	0.03144	0.03236	8.39983	0.03347	0.02899	8.39983	0.0353	0.02623	8.39983	0.03665	0.02397	8.39983	0.03795	0.02226
8.49507	0.15019	8.49507	0.03067	0.03144	8.49507	0.03259	0.02816	8.49507	0.03434	0.02551	8.49507	0.03565	0.02335	8.49507	0.03697	0.02171
8.59031	0.14743	8.59031	0.03013	0.03082	8.59031	0.03198	0.02761	8.59031	0.03368	0.02505	8.59031	0.03497	0.02294	8.59031	0.0363	0.02138
8.69916	0.14666	8.69916	0.02996	0.03059	8.69916	0.03178	0.02744	8.69916	0.03347	0.02493	8.69916	0.03477	0.02287	8.69916	0.03616	0.02135
8.7944	0.14052	8.7944	0.02866	0.02933	8.7944	0.03036	0.02632	8.7944	0.03198	0.02395	8.7944	0.03323	0.02201	8.7944	0.03459	0.02059
8.88964	0.13849	8.88964	0.02819	0.0288	8.88964	0.02988	0.0259	8.88964	0.0315	0.02362	8.88964	0.03277	0.02175	8.88964	0.03417	0.02039
8.99848	0.13645	8.99848	0.02768	0.02828	8.99848	0.02938	0.02548	8.99848	0.03102	0.02329	8.99848	0.03231	0.02149	8.99848	0.03378	0.02019
9.09373	0.13618	9.09373	0.02752	0.02819	9.09373	0.02921	0.02546	9.09373	0.03087	0.02334	9.09373	0.03217	0.02159	9.09373	0.03368	0.02034
9.20257	0.13415	9.20257	0.02698	0.02776	9.20257	0.02866	0.02512	9.20257	0.03033	0.02308	9.20257	0.03164	0.02138	9.20257	0.03319	0.02019
9.29781	0.13099	9.29781	0.02617	0.02701	9.29781	0.02786	0.02452	9.29781	0.02956	0.0226	9.29781	0.03089	0.02099	9.29781	0.03251	0.01988
9.39305	0.12998	9.39305	0.02583	0.02673	9.39305	0.02755	0.02432	9.39305	0.02928	0.02248	9.39305	0.03065	0.02092	9.39305	0.03234	0.01986
9.5019	0.12959	9.5019	0.02545	0.02661	9.5019	0.02722	0.02434	9.5019	0.02902	0.02261	9.5019	0.03043	0.02113	9.5019	0.03223	0.02014
9.59714	0.13015	9.59714	0.02541	0.02675	9.59714	0.02719	0.02452	9.59714	0.02901	0.02283	9.59714	0.03047	0.02137	9.59714	0.03232	0.02043
9.69238	0.12673	9.69238	0.02433	0.02593	9.69238	0.02618	0.02391	9.69238	0.02811	0.0224	9.69238	0.02964	0.02106	9.69238	0.03166	0.02023
9.80123	0.13038	9.80123	0.02456	0.02673	9.80123	0.02649	0.02484	9.80123	0.02853	0.02346	9.80123	0.03016	0.02219	9.80123	0.03234	0.02147
9.89647	0.13612	9.89647	0.02484	0.02777	9.89647	0.027	0.02615	9.89647	0.0293	0.02502	9.89647	0.03116	0.02389	9.89647	0.03372	0.02338
10.0053	0.1451	10.0053	0.02532	0.02971	10.0053	0.0277	0.02847	10.0053	0.03029	0.02769	10.0053	0.03241	0.02675	10.0053	0.03533	0.02653
