# Supplementary material for: Interplay between disorder and electronic correlations in compositionally complex alloys
Source: Nat Commun. 2024 Sep 12;15:7983. doi: 10.1038/s41467-024-52349-8 (PMC11393320; doi:10.1038/s41467-024-52349-8)
Supplement: Supplementary file 3 — Source Data [file 41467_2024_52349_MOESM3_ESM.zip › Source Data SF2 - pDOS LDA-DMFT.xlsx]

## Sheet: LDA+DMFT
	DOS (st./eV/at.)		DOS (st./eV/at.)			DOS (st./eV/at.)			DOS (st./eV/at.)			DOS (st./eV/at.)			DOS (st./eV/at.)
tot		Cr			Mn			Fe			Co			Ni
E (eV)	total	E (eV)	sp	d	E (eV)	sp	d	E (eV)	sp	d	E (eV)	sp	d	E (eV)	sp	d
-14.9999	0.00168	-14.9999	4.08119e-05	0.000293777	-14.9999	4.0027e-05	0.000708987	-14.9999	3.97183e-05	0.000277775	-14.9999	3.91039e-05	0.000645655	-14.9999	3.93772e-05	0.00126
-14.8992	0.00175	-14.8992	4.17865e-05	0.000304161	-14.8992	4.10611e-05	0.00073746	-14.8992	4.0795e-05	0.000287108	-14.8992	4.01916e-05	0.00067029	-14.8992	4.04974e-05	0.00131
-14.7999	0.00181	-14.7999	4.28111e-05	0.00031513	-14.7999	4.21518e-05	0.000767559	-14.7999	4.19306e-05	0.000297013	-14.7999	4.1336e-05	0.000696116	-14.7999	4.16763e-05	0.00137
-14.6992	0.00189	-14.6992	4.38944e-05	0.000326434	-14.6992	4.32984e-05	0.000799142	-14.6992	4.31257e-05	0.000307333	-14.6992	4.25413e-05	0.000723348	-14.6992	4.29169e-05	0.00142
-14.5985	0.00196	-14.5985	4.50344e-05	0.000338342	-14.5985	4.45074e-05	0.000832502	-14.5985	4.43847e-05	0.000318167	-14.5985	4.38084e-05	0.000752136	-14.5985	4.4223e-05	0.00149
-14.4978	0.00204	-14.4978	4.62493e-05	0.000350997	-14.4978	4.57841e-05	0.000867639	-14.4978	4.57128e-05	0.000329584	-14.4978	4.51461e-05	0.000782407	-14.4978	4.55981e-05	0.00155
-14.3971	0.00213	-14.3971	4.75135e-05	0.000364109	-14.3971	4.71313e-05	0.000904849	-14.3971	4.71129e-05	0.0003416	-14.3971	4.65543e-05	0.000814383	-14.3971	4.70497e-05	0.00162
-14.2978	0.00222	-14.2978	4.88673e-05	0.000377897	-14.2978	4.85535e-05	0.000944061	-14.2978	4.85909e-05	0.000354292	-14.2978	4.80441e-05	0.000848064	-14.2978	4.85821e-05	0.00169
-14.1971	0.00231	-14.1971	5.02873e-05	0.000392441	-14.1971	5.00631e-05	0.00098564	-14.1971	5.01609e-05	0.000367678	-14.1971	4.96089e-05	0.000883673	-14.1971	5.02064e-05	0.00177
-14.0965	0.00241	-14.0965	5.17881e-05	0.000407811	-14.0965	5.16411e-05	0.00103	-14.0965	5.18028e-05	0.000381837	-14.0965	5.12707e-05	0.000921284	-14.0965	5.19138e-05	0.00185
-13.9958	0.00251	-13.9958	5.33874e-05	0.000423934	-13.9958	5.3336e-05	0.00108	-13.9958	5.35624e-05	0.000396707	-13.9958	5.30376e-05	0.000961191	-13.9958	5.37358e-05	0.00194
-13.8951	0.00263	-13.8951	5.50749e-05	0.000440817	-13.8951	5.51205e-05	0.00113	-13.8951	5.54152e-05	0.000412449	-13.8951	5.49044e-05	0.001	-13.8951	5.56387e-05	0.00203
-13.7958	0.00274	-13.7958	5.68815e-05	0.000458673	-13.7958	5.70145e-05	0.00118	-13.7958	5.73784e-05	0.000429079	-13.7958	5.68888e-05	0.00105	-13.7958	5.76709e-05	0.00213
-13.6951	0.00287	-13.6951	5.87998e-05	0.000477513	-13.6951	5.90284e-05	0.00123	-13.6951	5.94723e-05	0.000446683	-13.6951	5.89828e-05	0.0011	-13.6951	5.98354e-05	0.00223
-13.5944	0.003	-13.5944	6.08298e-05	0.000497336	-13.5944	6.11591e-05	0.00129	-13.5944	6.16861e-05	0.000465427	-13.5944	6.12047e-05	0.00115	-13.5944	6.21234e-05	0.00234
-13.4937	0.00314	-13.4937	6.29907e-05	0.000518358	-13.4937	6.34331e-05	0.00135	-13.4937	6.40468e-05	0.000485184	-13.4937	6.35728e-05	0.0012	-13.4937	6.45532e-05	0.00246
-13.393	0.00329	-13.393	6.5275e-05	0.000540297	-13.393	6.58556e-05	0.00142	-13.393	6.65597e-05	0.000506114	-13.393	6.60864e-05	0.00126	-13.393	6.71624e-05	0.00259
-13.2937	0.00346	-13.2937	6.77299e-05	0.000563662	-13.2937	6.84332e-05	0.00149	-13.2937	6.92248e-05	0.000528421	-13.2937	6.87734e-05	0.00132	-13.2937	6.99113e-05	0.00272
-13.193	0.00363	-13.193	7.03492e-05	0.000588311	-13.193	7.1182e-05	0.00157	-13.193	7.20743e-05	0.000552159	-13.193	7.16459e-05	0.00138	-13.193	7.28806e-05	0.00286
-13.0923	0.00381	-13.0923	7.31363e-05	0.000614396	-13.0923	7.41278e-05	0.00165	-13.0923	7.51222e-05	0.000577474	-13.0923	7.46884e-05	0.00145	-13.0923	7.60116e-05	0.00302
-12.9917	0.004	-12.9917	7.61144e-05	0.000642065	-12.9917	7.72463e-05	0.00173	-12.9917	7.83709e-05	0.000604225	-12.9917	7.79592e-05	0.00152	-12.9917	7.93704e-05	0.00318
-12.8923	0.00421	-12.8923	7.93043e-05	0.000671245	-12.8923	8.06053e-05	0.00182	-12.8923	8.18547e-05	0.000632854	-12.8923	8.1443e-05	0.0016	-12.8923	8.29719e-05	0.00335
-12.7917	0.00443	-12.7917	8.27146e-05	0.000702167	-12.7917	8.41992e-05	0.00192	-12.7917	8.5581e-05	0.000663366	-12.7917	8.51841e-05	0.00168	-12.7917	8.68011e-05	0.00354
-12.691	0.00467	-12.691	8.63895e-05	0.000735121	-12.691	8.80431e-05	0.00203	-12.691	8.95792e-05	0.000696057	-12.691	8.91823e-05	0.00177	-12.691	9.09463e-05	0.00374
-12.5903	0.00492	-12.5903	9.03144e-05	0.000769969	-12.5903	9.21886e-05	0.00214	-12.5903	9.3857e-05	0.000730933	-12.5903	9.34967e-05	0.00187	-12.5903	9.53562e-05	0.00395
-12.4896	0.0052	-12.4896	9.45185e-05	0.000807083	-12.4896	9.66279e-05	0.00226	-12.4896	9.84652e-05	0.000768217	-12.4896	9.80978e-05	0.00197	-12.4896	0.000100119	0.00419
-12.3903	0.00549	-12.3903	9.9075e-05	0.000846467	-12.3903	0.000101405	0.00239	-12.3903	0.000103434	0.000808137	-12.3903	0.000103088	0.00208	-12.3903	0.000105256	0.00443
-12.2896	0.00581	-12.2896	0.00010397	0.000888347	-12.2896	0.000106543	0.00253	-12.2896	0.000108784	0.000850988	-12.2896	0.000108439	0.0022	-12.2896	0.000110791	0.0047
-12.1889	0.00615	-12.1889	0.000109247	0.000932804	-12.1889	0.000112121	0.00267	-12.1889	0.000114546	0.000897002	-12.1889	0.000114223	0.00233	-12.1889	0.000116744	0.00499
-12.0882	0.00652	-12.0882	0.000114936	0.000980282	-12.0882	0.000118096	0.00283	-12.0882	0.000120779	0.000946399	-12.0882	0.000120463	0.00246	-12.0882	0.00012319	0.0053
-11.9875	0.00691	-11.9875	0.00012111	0.00103	-11.9875	0.000124594	0.003	-11.9875	0.000127511	0.000999559	-11.9875	0.000127218	0.00261	-11.9875	0.000130165	0.00563
-11.8882	0.00734	-11.8882	0.000127769	0.00108	-11.8882	0.000131613	0.00319	-11.8882	0.00013481	0.00106	-11.8882	0.000134523	0.00277	-11.8882	0.000137691	0.00599
-11.7875	0.0078	-11.7875	0.000134971	0.00114	-11.7875	0.00013922	0.00339	-11.7875	0.000142726	0.00112	-11.7875	0.000142446	0.00294	-11.7875	0.000145879	0.00638
-11.6869	0.0083	-11.6869	0.000142807	0.0012	-11.6869	0.000147481	0.00361	-11.6869	0.00015131	0.00119	-11.6869	0.00015106	0.00313	-11.6869	0.000154757	0.0068
-11.5862	0.00884	-11.5862	0.000151303	0.00127	-11.5862	0.000156455	0.00384	-11.5862	0.000160645	0.00126	-11.5862	0.000160409	0.00333	-11.5862	0.000164429	0.00726
-11.4855	0.00942	-11.4855	0.000160564	0.00134	-11.4855	0.000166238	0.00409	-11.4855	0.000170816	0.00134	-11.4855	0.000170603	0.00355	-11.4855	0.000174962	0.00776
-11.3862	0.01005	-11.3862	0.000170677	0.00142	-11.3862	0.000176888	0.00437	-11.3862	0.000181915	0.00142	-11.3862	0.000181716	0.00379	-11.3862	0.000186479	0.00829
-11.2852	0.01074	-11.2852	0.000181672	0.0015	-11.2852	0.000188522	0.00466	-11.2852	0.000194042	0.00151	-11.2852	0.000193865	0.00405	-11.2852	0.00019904	0.00888
-11.1848	0.01148	-11.1848	0.000193726	0.00158	-11.1848	0.000201259	0.00498	-11.1848	0.000207316	0.00161	-11.1848	0.000207176	0.00433	-11.1848	0.000212791	0.00951
-11.0844	0.01229	-11.0844	0.000206912	0.00168	-11.0844	0.000215209	0.00533	-11.0844	0.000221861	0.00172	-11.0844	0.000221736	0.00464	-11.0844	0.000227895	0.01021
-10.984	0.01318	-10.984	0.000221346	0.00178	-10.984	0.000230504	0.00571	-10.984	0.000237832	0.00184	-10.984	0.000237744	0.00498	-10.984	0.000244483	0.01096
-10.8836	0.01415	-10.8836	0.000237222	0.00189	-10.8836	0.000247328	0.00613	-10.8836	0.000255398	0.00197	-10.8836	0.000255339	0.00535	-10.8836	0.00026274	0.01179
-10.7832	0.0152	-10.7832	0.000254685	0.002	-10.7832	0.000265857	0.00658	-10.7832	0.00027475	0.00211	-10.7832	0.000274728	0.00576	-10.7832	0.000282849	0.01269
-10.6828	0.01635	-10.6828	0.000273912	0.00213	-10.6828	0.000286274	0.00707	-10.6828	0.000296109	0.00227	-10.6828	0.000296116	0.0062	-10.6828	0.000305053	0.01367
-10.5825	0.01762	-10.5825	0.000295168	0.00226	-10.5825	0.000308838	0.00761	-10.5825	0.000319701	0.00244	-10.5825	0.000319767	0.00669	-10.5825	0.000329631	0.01475
-10.4821	0.019	-10.4821	0.000318584	0.00241	-10.4821	0.000333783	0.0082	-10.4821	0.000345822	0.00262	-10.4821	0.00034594	0.00723	-10.4821	0.000356847	0.01592
-10.3817	0.02052	-10.3817	0.000344529	0.00257	-10.3817	0.000361411	0.00885	-10.3817	0.000374795	0.00283	-10.3817	0.000374957	0.00782	-10.3817	0.000387025	0.01721
-10.2812	0.02218	-10.2812	0.000373252	0.00274	-10.2812	0.000392053	0.00955	-10.2812	0.000406929	0.00306	-10.2812	0.000407149	0.00848	-10.2812	0.000420562	0.01861
-10.1808	0.02401	-10.1808	0.000405121	0.00293	-10.1808	0.000426053	0.01033	-10.1808	0.000442634	0.00331	-10.1808	0.000442935	0.0092	-10.1808	0.000457863	0.02015
-10.0804	0.02601	-10.0804	0.00044048	0.00313	-10.0804	0.00046386	0.01118	-10.0804	0.000482367	0.00358	-10.0804	0.000482756	0.01	-10.0804	0.000499404	0.02182
-9.98	0.02821	-9.98	0.000479758	0.00335	-9.98	0.000505894	0.01211	-9.98	0.000526613	0.00389	-9.98	0.000527076	0.01088	-9.98	0.000545722	0.02364
-9.8796	0.03061	-9.8796	0.000523379	0.00359	-9.8796	0.00055269	0.01313	-9.8796	0.000575959	0.00423	-9.8796	0.000576481	0.01186	-9.8796	0.000597391	0.02562
-9.77919	0.03324	-9.77919	0.000571917	0.00384	-9.77919	0.000604837	0.01424	-9.77919	0.000630906	0.0046	-9.77919	0.000631568	0.01294	-9.77919	0.000655161	0.02776
-9.67878	0.03611	-9.67878	0.000625761	0.00413	-9.67878	0.000662731	0.01546	-9.67878	0.000692204	0.00501	-9.67878	0.000693012	0.01414	-9.67878	0.000719398	0.03006
-9.57837	0.03924	-9.57837	0.000685589	0.00443	-9.57837	0.000727335	0.01679	-9.57837	0.000760483	0.00548	-9.57837	0.000761365	0.01547	-9.57837	0.000791425	0.03253
-9.47795	0.04264	-9.47795	0.000752177	0.00476	-9.47795	0.000799144	0.01824	-9.47795	0.00083648	0.00599	-9.47795	0.000837656	0.01694	-9.47795	0.000871538	0.03514
-9.37754	0.04632	-9.37754	0.000825675	0.00512	-9.37754	0.000878814	0.01982	-9.37754	0.000921149	0.00655	-9.37754	0.000922546	0.01856	-9.37754	0.00096091	0.03792
-9.27713	0.05027	-9.27713	0.000907258	0.00551	-9.27713	0.000967307	0.02153	-9.27713	0.00102	0.00718	-9.27713	0.00102	0.02036	-9.27713	0.00106	0.0408
-9.17672	0.05452	-9.17672	0.000997368	0.00593	-9.17672	0.00107	0.02338	-9.17672	0.00112	0.00788	-9.17672	0.00112	0.02233	-9.17672	0.00117	0.04376
-9.07631	0.05903	-9.07631	0.0011	0.00638	-9.07631	0.00117	0.02536	-9.07631	0.00124	0.00865	-9.07631	0.00124	0.02449	-9.07631	0.0013	0.04677
-8.97604	0.06379	-8.97604	0.00121	0.00688	-8.97604	0.00129	0.02747	-8.97604	0.00137	0.0095	-8.97604	0.00137	0.02685	-8.97604	0.00143	0.04976
-8.87562	0.06878	-8.87562	0.00133	0.00741	-8.87562	0.00143	0.0297	-8.87562	0.00151	0.01044	-8.87562	0.00151	0.02941	-8.87562	0.00159	0.05268
-8.77521	0.07397	-8.77521	0.00146	0.00797	-8.77521	0.00158	0.03204	-8.77521	0.00167	0.01147	-8.77521	0.00167	0.03218	-8.77521	0.00176	0.05545
-8.6748	0.07933	-8.6748	0.00161	0.00858	-8.6748	0.00175	0.03448	-8.6748	0.00186	0.01259	-8.6748	0.00186	0.03515	-8.6748	0.00196	0.05798
-8.57385	0.08485	-8.57385	0.0018	0.00924	-8.57385	0.00196	0.03698	-8.57385	0.00209	0.01382	-8.57385	0.00209	0.03827	-8.57385	0.00221	0.06024
-8.47453	0.09072	-8.47453	0.0021	0.00993	-8.47453	0.0023	0.03954	-8.47453	0.00247	0.01515	-8.47453	0.00247	0.04157	-8.47453	0.00264	0.06214
-8.37384	0.10254	-8.37384	0.00435	0.01066	-8.37384	0.0049	0.04209	-8.37384	0.00537	0.01658	-8.37384	0.00537	0.04496	-8.37384	0.00584	0.06363
-8.27316	0.11255	-8.27316	0.00608	0.01144	-8.27316	0.00687	0.04461	-8.27316	0.00755	0.01811	-8.27316	0.00756	0.04843	-8.27316	0.00826	0.06469
-8.17248	0.12326	-8.17248	0.0081	0.01226	-8.17248	0.00918	0.04706	-8.17248	0.0101	0.01974	-8.17248	0.01014	0.05191	-8.17248	0.01108	0.0653
-8.07179	0.13234	-8.07179	0.00971	0.01313	-8.07179	0.01097	0.04942	-8.07179	0.01207	0.02145	-8.07179	0.01213	0.05533	-8.07179	0.01325	0.06547
-7.97247	0.13971	-7.97247	0.01083	0.01403	-7.97247	0.01223	0.05163	-7.97247	0.01345	0.02322	-7.97247	0.01354	0.05863	-7.97247	0.01478	0.06522
-7.87179	0.14639	-7.87179	0.01179	0.01498	-7.87179	0.01334	0.05368	-7.87179	0.01468	0.02506	-7.87179	0.01479	0.06175	-7.87179	0.01617	0.06461
-7.7711	0.15233	-7.7711	0.01269	0.01596	-7.7711	0.01433	0.05554	-7.7711	0.01577	0.02691	-7.7711	0.0159	0.0646	-7.7711	0.01738	0.06369
-7.67042	0.15612	-7.67042	0.01306	0.01697	-7.67042	0.01469	0.0572	-7.67042	0.01611	0.02876	-7.67042	0.01627	0.06713	-7.67042	0.01772	0.06248
-7.56974	0.16275	-7.56974	0.01449	0.01803	-7.56974	0.01626	0.05865	-7.56974	0.0178	0.03061	-7.56974	0.01801	0.06932	-7.56974	0.01959	0.06108
-7.47042	0.16824	-7.47042	0.01558	0.01912	-7.47042	0.01752	0.05991	-7.47042	0.01921	0.0324	-7.47042	0.01945	0.07114	-7.47042	0.02118	0.05953
-7.36973	0.17036	-7.36973	0.01582	0.02023	-7.36973	0.01772	0.06094	-7.36973	0.01937	0.0341	-7.36973	0.01964	0.07255	-7.36973	0.02133	0.05787
-7.26905	0.17547	-7.26905	0.01715	0.02137	-7.26905	0.01917	0.06179	-7.26905	0.02092	0.03574	-7.26905	0.02124	0.07359	-7.26905	0.02302	0.05615
-7.16837	0.17788	-7.16837	0.01763	0.02252	-7.16837	0.0197	0.06245	-7.16837	0.02151	0.03727	-7.16837	0.02185	0.07428	-7.16837	0.02368	0.05441
-7.06768	0.18068	-7.06768	0.01845	0.0237	-7.06768	0.02054	0.06292	-7.06768	0.02234	0.03868	-7.06768	0.02272	0.07463	-7.06768	0.02455	0.05267
-6.96836	0.18366	-6.96836	0.0193	0.02489	-6.96836	0.02148	0.06325	-6.96836	0.02337	0.03999	-6.96836	0.02379	0.07471	-6.96836	0.0257	0.05098
-6.86768	0.18511	-6.86768	0.01979	0.02609	-6.86768	0.02197	0.06343	-6.86768	0.02384	0.04119	-6.86768	0.02429	0.07454	-6.86768	0.02618	0.04933
-6.76699	0.18775	-6.76699	0.02067	0.02731	-6.76699	0.02292	0.06351	-6.76699	0.02486	0.0423	-6.76699	0.02535	0.07418	-6.76699	0.0273	0.04776
-6.66631	0.18885	-6.66631	0.02112	0.02851	-6.66631	0.02336	0.06349	-6.66631	0.02529	0.04333	-6.66631	0.0258	0.07365	-6.66631	0.02772	0.04628
-6.56699	0.19131	-6.56699	0.02198	0.02974	-6.56699	0.02429	0.06343	-6.56699	0.02627	0.04433	-6.56699	0.02682	0.07303	-6.56699	0.02879	0.04489
-6.4663	0.19248	-6.4663	0.02246	0.03095	-6.4663	0.02476	0.06334	-6.4663	0.02673	0.04527	-6.4663	0.0273	0.07229	-6.4663	0.02926	0.04359
-6.36562	0.19466	-6.36562	0.02321	0.0322	-6.36562	0.02557	0.06327	-6.36562	0.02758	0.04621	-6.36562	0.02818	0.07148	-6.36562	0.03017	0.0424
-6.26494	0.19613	-6.26494	0.02376	0.03341	-6.26494	0.02611	0.06321	-6.26494	0.02812	0.04716	-6.26494	0.02875	0.07059	-6.26494	0.03072	0.04132
-6.16426	0.19808	-6.16426	0.0244	0.03466	-6.16426	0.02679	0.06315	-6.16426	0.02883	0.04815	-6.16426	0.02949	0.06966	-6.16426	0.03148	0.04036
-6.06493	0.19992	-6.06493	0.02503	0.03591	-6.06493	0.02743	0.0631	-6.06493	0.02947	0.04919	-6.06493	0.03015	0.06868	-6.06493	0.03213	0.03948
-5.96425	0.20181	-5.96425	0.0256	0.03717	-5.96425	0.02802	0.06308	-5.96425	0.03007	0.05031	-5.96425	0.03078	0.06771	-5.96425	0.03276	0.03874
-5.86357	0.20418	-5.86357	0.0263	0.03846	-5.86357	0.02875	0.06312	-5.86357	0.03081	0.05153	-5.86357	0.03154	0.06678	-5.86357	0.03352	0.03811
-5.76288	0.20623	-5.76288	0.02683	0.03972	-5.76288	0.02929	0.06321	-5.76288	0.03135	0.05285	-5.76288	0.03211	0.06589	-5.76288	0.03407	0.03759
-5.6622	0.20913	-5.6622	0.02756	0.041	-5.6622	0.03004	0.06339	-5.6622	0.03212	0.05433	-5.6622	0.0329	0.06507	-5.6622	0.03487	0.03719
-5.56288	0.21179	-5.56288	0.02814	0.04269	-5.56288	0.03063	0.06365	-5.56288	0.03271	0.05599	-5.56288	0.03351	0.06438	-5.56288	0.03545	0.03691
-5.46219	0.21527	-5.46219	0.02886	0.04413	-5.46219	0.03137	0.06401	-5.46219	0.03347	0.05785	-5.46219	0.03429	0.06377	-5.46219	0.03623	0.0368
-5.36151	0.21893	-5.36151	0.02953	0.0457	-5.36151	0.03205	0.06449	-5.36151	0.03414	0.05992	-5.36151	0.03498	0.06299	-5.36151	0.0369	0.03678
-5.26083	0.22306	-5.26083	0.03021	0.0474	-5.26083	0.03275	0.06514	-5.26083	0.03485	0.06226	-5.26083	0.03571	0.06259	-5.26083	0.03762	0.03695
-5.16015	0.22796	-5.16015	0.03099	0.04925	-5.16015	0.03354	0.06595	-5.16015	0.03564	0.06489	-5.16015	0.03652	0.06316	-5.16015	0.03841	0.03727
-5.06082	0.23322	-5.06082	0.03169	0.05126	-5.06082	0.03425	0.06693	-5.06082	0.03635	0.06786	-5.06082	0.03724	0.06342	-5.06082	0.03911	0.03779
-4.96014	0.23945	-4.96014	0.03252	0.05346	-4.96014	0.0351	0.06808	-4.96014	0.0372	0.07125	-4.96014	0.03811	0.06391	-4.96014	0.03995	0.03852
-4.85946	0.24617	-4.85946	0.0333	0.05587	-4.85946	0.03588	0.06943	-4.85946	0.03797	0.07505	-4.85946	0.03889	0.06467	-4.85946	0.0407	0.03947
-4.75877	0.25391	-4.75877	0.03416	0.05855	-4.75877	0.03675	0.07105	-4.75877	0.03883	0.07938	-4.75877	0.03977	0.0657	-4.75877	0.04155	0.04073
-4.65809	0.26212	-4.65809	0.03504	0.06149	-4.65809	0.03762	0.07291	-4.65809	0.03968	0.08423	-4.65809	0.04062	0.06679	-4.65809	0.04236	0.04229
-4.55877	0.27087	-4.55877	0.03593	0.06476	-4.55877	0.0385	0.07509	-4.55877	0.04055	0.0897	-4.55877	0.0415	0.06773	-4.55877	0.04319	0.04422
-4.45809	0.28125	-4.45809	0.03691	0.06841	-4.45809	0.03946	0.07762	-4.45809	0.04148	0.09585	-4.45809	0.04244	0.06939	-4.45809	0.04406	0.04664
-4.3574	0.29311	-4.3574	0.03788	0.07247	-4.3574	0.0404	0.0805	-4.3574	0.04238	0.10272	-4.3574	0.04334	0.07179	-4.3574	0.0449	0.04962
-4.25672	0.30651	-4.25672	0.03892	0.07696	-4.25672	0.0414	0.08373	-4.25672	0.04332	0.11036	-4.25672	0.04428	0.07479	-4.25672	0.04575	0.0533
-4.15604	0.32126	-4.15604	0.03995	0.08185	-4.15604	0.04236	0.08737	-4.15604	0.0442	0.11871	-4.15604	0.04515	0.07846	-4.15604	0.04652	0.0578
-4.05671	0.33753	-4.05671	0.04099	0.08714	-4.05671	0.04331	0.09137	-4.05671	0.04507	0.12776	-4.05671	0.046	0.0828	-4.05671	0.04725	0.06331
-3.95603	0.35509	-3.95603	0.042	0.09274	-3.95603	0.04419	0.09572	-3.95603	0.04583	0.13731	-3.95603	0.04674	0.08784	-3.95603	0.04785	0.07002
-3.85535	0.3739	-3.85535	0.04295	0.09855	-3.85535	0.04499	0.10033	-3.85535	0.04649	0.14716	-3.85535	0.04736	0.09359	-3.85535	0.04832	0.07818
-3.75466	0.39364	-3.75466	0.04379	0.10431	-3.75466	0.04563	0.10512	-3.75466	0.04698	0.15704	-3.75466	0.0478	0.10003	-3.75466	0.04859	0.0882
-3.65398	0.41436	-3.65398	0.04445	0.11011	-3.65398	0.04607	0.10998	-3.65398	0.04724	0.16663	-3.65398	0.048	0.1071	-3.65398	0.04862	0.10037
-3.55466	0.43533	-3.55466	0.04488	0.1157	-3.55466	0.04626	0.11482	-3.55466	0.04725	0.1757	-3.55466	0.04794	0.11479	-3.55466	0.04841	0.11443
-3.45398	0.45635	-3.45398	0.04501	0.12095	-3.45398	0.04616	0.11959	-3.45398	0.04698	0.18523	-3.45398	0.04759	0.12298	-3.45398	0.04793	0.13024
-3.35329	0.47751	-3.35329	0.04487	0.12598	-3.35329	0.0458	0.12439	-3.35329	0.04648	0.19304	-3.35329	0.04702	0.13178	-3.35329	0.04726	0.14787
-3.25261	0.49899	-3.25261	0.04443	0.1308	-3.25261	0.04519	0.12917	-3.25261	0.04576	0.2008	-3.25261	0.04624	0.14117	-3.25261	0.04642	0.16735
-3.15329	0.52089	-3.15329	0.04371	0.13544	-3.15329	0.04435	0.13387	-3.15329	0.04486	0.20817	-3.15329	0.04529	0.15119	-3.15329	0.04545	0.18869
-3.0526	0.54305	-3.0526	0.04273	0.13988	-3.0526	0.04331	0.13845	-3.0526	0.04382	0.21501	-3.0526	0.0442	0.16177	-3.0526	0.04439	0.21175
-2.95192	0.56529	-2.95192	0.04154	0.14402	-2.95192	0.04213	0.14256	-2.95192	0.04266	0.22131	-2.95192	0.04301	0.17281	-2.95192	0.04326	0.23643
-2.85124	0.5874	-2.85124	0.04017	0.14779	-2.85124	0.04082	0.14633	-2.85124	0.04141	0.22685	-2.85124	0.04175	0.18414	-2.85124	0.04207	0.2626
-2.75055	0.60962	-2.75055	0.03871	0.15121	-2.75055	0.03946	0.14966	-2.75055	0.04013	0.23156	-2.75055	0.04047	0.19573	-2.75055	0.04088	0.29051
-2.65123	0.63252	-2.65123	0.03729	0.15437	-2.65123	0.03816	0.15244	-2.65123	0.03893	0.23592	-2.65123	0.03927	0.2077	-2.65123	0.03978	0.32037
-2.55055	0.65684	-2.55055	0.03607	0.15738	-2.55055	0.03709	0.15525	-2.55055	0.03795	0.23997	-2.55055	0.0383	0.22021	-2.55055	0.03891	0.35199
-2.44987	0.68243	-2.44987	0.0352	0.16022	-2.44987	0.03635	0.15833	-2.44987	0.03731	0.24394	-2.44987	0.03767	0.23309	-2.44987	0.03837	0.38365
-2.34918	0.7073	-2.34918	0.03469	0.16265	-2.34918	0.03597	0.16126	-2.34918	0.03702	0.24791	-2.34918	0.0374	0.24576	-2.34918	0.03817	0.41305
-2.2485	0.7306	-2.2485	0.0345	0.16458	-2.2485	0.0359	0.16392	-2.2485	0.03705	0.25168	-2.2485	0.03744	0.25788	-2.2485	0.03829	0.43915
-2.14918	0.75382	-2.14918	0.03464	0.16626	-2.14918	0.03616	0.1665	-2.14918	0.03738	0.25598	-2.14918	0.03779	0.26985	-2.14918	0.03872	0.46348
-2.04849	0.77924	-2.04849	0.03514	0.16828	-2.04849	0.03675	0.16945	-2.04849	0.03807	0.26123	-2.04849	0.03851	0.28277	-2.04849	0.03949	0.48782
-1.94781	0.80883	-1.94781	0.03604	0.17126	-1.94781	0.03774	0.17321	-1.94781	0.03909	0.268	-1.94781	0.03958	0.29791	-1.94781	0.04063	0.51302
-1.84713	0.84189	-1.84713	0.03723	0.17558	-1.84713	0.03898	0.17815	-1.84713	0.04038	0.27637	-1.84713	0.04089	0.31598	-1.84713	0.042	0.53705
-1.74644	0.87549	-1.74644	0.0385	0.18131	-1.74644	0.04026	0.18432	-1.74644	0.04167	0.28588	-1.74644	0.04222	0.3369	-1.74644	0.04335	0.55539
-1.64712	0.90693	-1.64712	0.03971	0.18837	-1.64712	0.04141	0.19172	-1.64712	0.04278	0.29616	-1.64712	0.04336	0.35976	-1.64712	0.04448	0.56495
-1.54644	0.93539	-1.54644	0.04073	0.19671	-1.54644	0.04232	0.20042	-1.54644	0.04362	0.30677	-1.54644	0.04423	0.38311	-1.54644	0.04531	0.56632
-1.44576	0.96179	-1.44576	0.04156	0.20632	-1.44576	0.04302	0.21051	-1.44576	0.04424	0.31736	-1.44576	0.04488	0.40525	-1.44576	0.04592	0.56333
-1.34507	0.9867	-1.34507	0.04223	0.21691	-1.34507	0.04351	0.22193	-1.34507	0.04462	0.32724	-1.34507	0.0453	0.42355	-1.34507	0.04627	0.56068
-1.24439	1.00857	-1.24439	0.0426	0.22755	-1.24439	0.0437	0.23408	-1.24439	0.04468	0.33556	-1.24439	0.04538	0.43661	-1.24439	0.04627	0.55977
-1.14507	1.02287	-1.14507	0.04252	0.23677	-1.14507	0.04338	0.24585	-1.14507	0.04421	0.3413	-1.14507	0.04492	0.44485	-1.14507	0.04572	0.55515
-1.04438	1.02493	-1.04438	0.04172	0.2436	-1.04438	0.04235	0.25626	-1.04438	0.04302	0.34427	-1.04438	0.04373	0.45113	-1.04438	0.04442	0.53835
-0.9437	1.01485	-0.9437	0.04015	0.24868	-0.9437	0.04054	0.26548	-0.9437	0.04107	0.34515	-0.9437	0.04174	0.45781	-0.9437	0.04234	0.50571
-0.84302	0.99633	-0.84302	0.03796	0.25311	-0.84302	0.03816	0.27417	-0.84302	0.03854	0.34454	-0.84302	0.0392	0.4636	-0.84302	0.03971	0.46285
-0.74233	0.97167	-0.74233	0.03535	0.25649	-0.74233	0.03542	0.28178	-0.74233	0.0357	0.34197	-0.74233	0.03633	0.46536	-0.74233	0.03674	0.41794
-0.64301	0.94147	-0.64301	0.03246	0.2573	-0.64301	0.03243	0.2871	-0.64301	0.03265	0.33668	-0.64301	0.03323	0.46095	-0.64301	0.0336	0.3767
-0.54233	0.90903	-0.54233	0.02935	0.25539	-0.54233	0.02929	0.29007	-0.54233	0.02947	0.32941	-0.54233	0.03	0.45251	-0.54233	0.03032	0.34268
-0.44165	0.87992	-0.44165	0.02627	0.25301	-0.44165	0.02621	0.29322	-0.44165	0.02638	0.32224	-0.44165	0.02686	0.44298	-0.44165	0.02716	0.31625
-0.34096	0.85824	-0.34096	0.02351	0.25326	-0.34096	0.02348	0.2997	-0.34096	0.02365	0.31711	-0.34096	0.02409	0.4328	-0.34096	0.02438	0.29561
-0.24028	0.84238	-0.24028	0.02089	0.25755	-0.24028	0.0209	0.3095	-0.24028	0.0211	0.31497	-0.24028	0.02149	0.4196	-0.24028	0.02178	0.27865
-0.14096	0.8297	-0.14096	0.01819	0.26562	-0.14096	0.01827	0.32056	-0.14096	0.01849	0.31578	-0.14096	0.01885	0.40246	-0.14096	0.01913	0.26414
-0.04027	0.82316	-0.04027	0.01692	0.2768	-0.04027	0.0171	0.33077	-0.04027	0.01736	0.31952	-0.04027	0.0177	0.38326	-0.04027	0.01802	0.25108
0.06041	0.82008	0.06041	0.01624	0.29065	0.06041	0.01647	0.34007	0.06041	0.01677	0.32546	0.06041	0.01711	0.36383	0.06041	0.01745	0.23827
0.16109	0.81875	0.16109	0.01582	0.30744	0.16109	0.0161	0.34846	0.16109	0.01644	0.33284	0.16109	0.01678	0.34423	0.16109	0.01714	0.22443
0.26042	0.8173	0.26042	0.01558	0.32771	0.26042	0.01591	0.35535	0.26042	0.01628	0.34024	0.26042	0.01662	0.32358	0.26042	0.01701	0.20862
0.3611	0.81267	0.3611	0.01546	0.35133	0.3611	0.01583	0.35834	0.3611	0.01623	0.34589	0.3611	0.01658	0.30025	0.3611	0.01699	0.19071
0.46178	0.80197	0.46178	0.01542	0.3773	0.46178	0.01583	0.35476	0.46178	0.01626	0.3476	0.46178	0.01661	0.27431	0.46178	0.01705	0.17129
0.56246	0.7832	0.56246	0.01542	0.40222	0.56246	0.01587	0.34321	0.56246	0.01632	0.34356	0.56246	0.01669	0.24674	0.56246	0.01715	0.15152
0.66315	0.75532	0.66315	0.01546	0.42169	0.66315	0.01593	0.32458	0.66315	0.01642	0.33316	0.66315	0.01679	0.21908	0.66315	0.01728	0.1324
0.76247	0.7183	0.76247	0.01551	0.43101	0.76247	0.01602	0.30127	0.76247	0.01653	0.31662	0.76247	0.01692	0.19269	0.76247	0.01743	0.11471
0.86315	0.67276	0.86315	0.0156	0.42679	0.86315	0.01614	0.27568	0.86315	0.01668	0.29473	0.86315	0.01708	0.16839	0.86315	0.01761	0.09881
0.96384	0.62009	0.96384	0.01573	0.40796	0.96384	0.01632	0.24995	0.96384	0.01689	0.26832	0.96384	0.0173	0.14666	0.96384	0.01786	0.08488
1.06452	0.56309	1.06452	0.01595	0.37649	1.06452	0.01657	0.22535	1.06452	0.01718	0.23955	1.06452	0.0176	0.12774	1.06452	0.01819	0.07302
1.1652	0.50585	1.1652	0.01626	0.33703	1.1652	0.01692	0.20307	1.1652	0.01756	0.21033	1.1652	0.01801	0.11174	1.1652	0.01863	0.06331
1.26453	0.45343	1.26453	0.01667	0.29594	1.26453	0.01738	0.18385	1.26453	0.01806	0.18366	1.26453	0.01852	0.0988	1.26453	0.01917	0.0557
1.36521	0.40937	1.36521	0.01715	0.25906	1.36521	0.0179	0.16806	1.36521	0.01862	0.16111	1.36521	0.0191	0.08871	1.36521	0.01979	0.04998
1.46589	0.37462	1.46589	0.01766	0.22909	1.46589	0.01846	0.15552	1.46589	0.01922	0.14306	1.46589	0.01972	0.08094	1.46589	0.02045	0.04574
1.56658	0.34775	1.56658	0.01817	0.20575	1.56658	0.01901	0.14562	1.56658	0.0198	0.12881	1.56658	0.02032	0.07488	1.56658	0.02109	0.04256
1.66726	0.32677	1.66726	0.01866	0.18766	1.66726	0.01954	0.13769	1.66726	0.02037	0.11741	1.66726	0.02091	0.07	1.66726	0.0217	0.04007
1.76658	0.31001	1.76658	0.01912	0.17335	1.76658	0.02003	0.1312	1.76658	0.02089	0.10811	1.76658	0.02145	0.06594	1.76658	0.02227	0.03804
1.86726	0.29635	1.86726	0.01956	0.16179	1.86726	0.0205	0.12576	1.86726	0.02139	0.10037	1.86726	0.02196	0.06247	1.86726	0.02281	0.03637
1.96795	0.28481	1.96795	0.01996	0.15221	1.96795	0.02093	0.12108	1.96795	0.02184	0.09384	1.96795	0.02243	0.05943	1.96795	0.0233	0.03491
2.06863	0.27494	2.06863	0.02034	0.14409	2.06863	0.02134	0.11697	2.06863	0.02227	0.08821	2.06863	0.02288	0.05676	2.06863	0.02377	0.03365
2.16931	0.2662	2.16931	0.02069	0.13706	2.16931	0.02171	0.11327	2.16931	0.02267	0.08318	2.16931	0.02329	0.05429	2.16931	0.0242	0.0325
2.26864	0.25866	2.26864	0.02104	0.13087	2.26864	0.02208	0.10989	2.26864	0.02306	0.07884	2.26864	0.0237	0.05199	2.26864	0.02463	0.03148
2.36932	0.25177	2.36932	0.02139	0.12531	2.36932	0.02245	0.10676	2.36932	0.02345	0.0748	2.36932	0.0241	0.0498	2.36932	0.02505	0.03053
2.47	0.24546	2.47	0.02171	0.12028	2.47	0.0228	0.10382	2.47	0.02382	0.07113	2.47	0.02448	0.0478	2.47	0.02545	0.02965
2.57068	0.23982	2.57068	0.02207	0.11568	2.57068	0.02318	0.10104	2.57068	0.02422	0.06777	2.57068	0.0249	0.046	2.57068	0.02589	0.02885
2.67137	0.2347	2.67137	0.02246	0.11146	2.67137	0.02359	0.09839	2.67137	0.02465	0.06471	2.67137	0.02534	0.0443	2.67137	0.02636	0.0281
2.77069	0.23012	2.77069	0.02289	0.10756	2.77069	0.02405	0.09589	2.77069	0.02513	0.06188	2.77069	0.02584	0.04273	2.77069	0.02687	0.0274
2.87137	0.22612	2.87137	0.02341	0.10397	2.87137	0.02459	0.09352	2.87137	0.02569	0.05926	2.87137	0.02642	0.04129	2.87137	0.02748	0.02676
2.97206	0.22212	2.97206	0.02385	0.10065	2.97206	0.025	0.09118	2.97206	0.0261	0.05686	2.97206	0.02683	0.03995	2.97206	0.02788	0.02616
3.07274	0.21717	3.07274	0.02385	0.09745	3.07274	0.02498	0.0887	3.07274	0.02606	0.05457	3.07274	0.0268	0.03866	3.07274	0.02784	0.02554
3.17206	0.21255	3.17206	0.02385	0.09446	3.17206	0.02498	0.0863	3.17206	0.02604	0.05244	3.17206	0.02678	0.03747	3.17206	0.02782	0.02497
3.27275	0.20791	3.27275	0.02379	0.09162	3.27275	0.0249	0.08402	3.27275	0.02596	0.05042	3.27275	0.0267	0.03632	3.27275	0.02773	0.02441
3.37343	0.2035	3.37343	0.02374	0.08894	3.37343	0.02484	0.0818	3.37343	0.02589	0.04852	3.37343	0.02663	0.03524	3.37343	0.02766	0.02387
3.47411	0.19923	3.47411	0.02368	0.08639	3.47411	0.02476	0.07964	3.47411	0.0258	0.04672	3.47411	0.02655	0.03421	3.47411	0.02757	0.02336
3.57479	0.19514	3.57479	0.02361	0.08395	3.57479	0.02468	0.0775	3.57479	0.02571	0.04502	3.57479	0.02646	0.03325	3.57479	0.02748	0.02288
3.67548	0.1911	3.67548	0.0235	0.08158	3.67548	0.02456	0.07541	3.67548	0.02558	0.04338	3.67548	0.02633	0.03232	3.67548	0.02735	0.0224
3.77072	0.18718	3.77072	0.02339	0.0793	3.77072	0.02444	0.0734	3.77072	0.02545	0.04171	3.77072	0.0262	0.03143	3.77072	0.02722	0.02194
3.87957	0.18343	3.87957	0.02327	0.07712	3.87957	0.0243	0.07149	3.87957	0.02531	0.04058	3.87957	0.02606	0.03059	3.87957	0.02707	0.0215
3.9748	0.17971	3.9748	0.02313	0.07497	3.9748	0.02414	0.06962	3.9748	0.02514	0.03914	3.9748	0.02589	0.02977	3.9748	0.02689	0.02107
4.07005	0.17607	4.07005	0.02297	0.07291	4.07005	0.02397	0.06781	4.07005	0.02496	0.03781	4.07005	0.02571	0.02898	4.07005	0.0267	0.02065
4.17889	0.17253	4.17889	0.02279	0.07093	4.17889	0.02378	0.06607	4.17889	0.02476	0.03656	4.17889	0.02551	0.02821	4.17889	0.0265	0.02024
4.27413	0.16905	4.27413	0.0226	0.06901	4.27413	0.02358	0.06437	4.27413	0.02455	0.03538	4.27413	0.0253	0.02747	4.27413	0.02628	0.01984
4.38298	0.16561	4.38298	0.02239	0.06716	4.38298	0.02336	0.06273	4.38298	0.02432	0.03425	4.38298	0.02507	0.02675	4.38298	0.02605	0.01944
4.47822	0.1622	4.47822	0.02217	0.06536	4.47822	0.02312	0.06113	4.47822	0.02407	0.03316	4.47822	0.02481	0.02604	4.47822	0.02579	0.01905
4.57346	0.15886	4.57346	0.02193	0.0636	4.57346	0.02287	0.05958	4.57346	0.02381	0.0321	4.57346	0.02456	0.02534	4.57346	0.02553	0.01866
4.68231	0.15559	4.68231	0.02169	0.06191	4.68231	0.02262	0.05811	4.68231	0.02355	0.03107	4.68231	0.02429	0.02466	4.68231	0.02526	0.01828
4.77755	0.1523	4.77755	0.02141	0.06023	4.77755	0.02233	0.05668	4.77755	0.02326	0.03005	4.77755	0.024	0.02399	4.77755	0.02496	0.01789
4.87279	0.14904	4.87279	0.02113	0.05856	4.87279	0.02204	0.05529	4.87279	0.02296	0.02904	4.87279	0.0237	0.02333	4.87279	0.02466	0.01751
4.98164	0.14584	4.98164	0.02085	0.05695	4.98164	0.02175	0.05395	4.98164	0.02266	0.02803	4.98164	0.0234	0.02268	4.98164	0.02436	0.01713
5.07688	0.14264	5.07688	0.02055	0.05528	5.07688	0.02144	0.05265	5.07688	0.02234	0.02703	5.07688	0.02308	0.02204	5.07688	0.02403	0.01676
5.18573	0.13944	5.18573	0.02023	0.05312	5.18573	0.02111	0.05133	5.18573	0.022	0.02603	5.18573	0.02274	0.02139	5.18573	0.02369	0.01637
5.28097	0.13629	5.28097	0.0199	0.0526	5.28097	0.02077	0.05008	5.28097	0.02167	0.02514	5.28097	0.0224	0.02081	5.28097	0.02336	0.01604
5.37621	0.13318	5.37621	0.01957	0.05102	5.37621	0.02044	0.04882	5.37621	0.02133	0.02425	5.37621	0.02206	0.02022	5.37621	0.02302	0.01569
5.48505	0.13007	5.48505	0.01923	0.04948	5.48505	0.02009	0.04758	5.48505	0.02098	0.02339	5.48505	0.02171	0.01963	5.48505	0.02268	0.01535
5.58029	0.12696	5.58029	0.01887	0.04795	5.58029	0.01973	0.04633	5.58029	0.02062	0.02256	5.58029	0.02135	0.01907	5.58029	0.02232	0.01501
5.68914	0.12393	5.68914	0.01851	0.04646	5.68914	0.01936	0.0451	5.68914	0.02025	0.02178	5.68914	0.02099	0.01852	5.68914	0.02197	0.01469
5.78438	0.121	5.78438	0.01815	0.04503	5.78438	0.019	0.04388	5.78438	0.0199	0.02104	5.78438	0.02064	0.018	5.78438	0.02163	0.01439
5.87962	0.11805	5.87962	0.01778	0.04357	5.87962	0.01864	0.04264	5.87962	0.01954	0.02033	5.87962	0.02029	0.0175	5.87962	0.02129	0.01411
5.98847	0.11506	5.98847	0.0174	0.04208	5.98847	0.01826	0.04139	5.98847	0.01917	0.01965	5.98847	0.01993	0.01703	5.98847	0.02096	0.01383
6.08371	0.11212	6.08371	0.01702	0.04059	6.08371	0.01789	0.04014	6.08371	0.01882	0.01902	6.08371	0.01959	0.01658	6.08371	0.02065	0.01358
6.17895	0.10932	6.17895	0.01666	0.03912	6.17895	0.01755	0.0389	6.17895	0.01849	0.01844	6.17895	0.01928	0.01617	6.17895	0.02038	0.01336
6.2878	0.10658	6.2878	0.0163	0.03767	6.2878	0.01721	0.03765	6.2878	0.01818	0.0179	6.2878	0.01899	0.0158	6.2878	0.02013	0.01317
6.38304	0.10396	6.38304	0.01594	0.03628	6.38304	0.01687	0.03641	6.38304	0.01788	0.01742	6.38304	0.01873	0.01548	6.38304	0.01994	0.01302
6.49188	0.10173	6.49188	0.01563	0.03498	6.49188	0.01661	0.03522	6.49188	0.01767	0.01704	6.49188	0.01856	0.01524	6.49188	0.01987	0.01295
6.58712	0.10002	6.58712	0.01541	0.0339	6.58712	0.01644	0.03415	6.58712	0.01758	0.01679	6.58712	0.01854	0.01513	6.58712	0.01998	0.013
6.68236	0.09885	6.68236	0.01519	0.03287	6.68236	0.0163	0.03314	6.68236	0.01753	0.01663	6.68236	0.01858	0.0151	6.68236	0.02019	0.01311
6.79121	0.09879	6.79121	0.01507	0.03146	6.79121	0.01629	0.03223	6.79121	0.01767	0.01666	6.79121	0.01886	0.01525	6.79121	0.02074	0.01341
6.88645	0.10089	6.88645	0.01527	0.03088	6.88645	0.01668	0.03179	6.88645	0.01829	0.01717	6.88645	0.0197	0.01586	6.88645	0.02201	0.01415
6.98169	0.10598	6.98169	0.01586	0.03097	6.98169	0.01754	0.03194	6.98169	0.0195	0.01826	6.98169	0.02124	0.01701	6.98169	0.02418	0.01542
7.09054	0.1144	7.09054	0.01689	0.03181	7.09054	0.01894	0.03277	7.09054	0.02138	0.01999	7.09054	0.02355	0.01877	7.09054	0.0273	0.01725
7.18578	0.12544	7.18578	0.0184	0.03333	7.18578	0.02088	0.03419	7.18578	0.02384	0.02219	7.18578	0.02648	0.02093	7.18578	0.03099	0.01943
7.29463	0.13713	7.29463	0.02025	0.03516	7.29463	0.02314	0.03582	7.29463	0.02655	0.02444	7.29463	0.02957	0.02306	7.29463	0.03452	0.02151
7.38987	0.1478	7.38987	0.02222	0.03698	7.38987	0.02544	0.03737	7.38987	0.02916	0.02642	7.38987	0.03238	0.02486	7.38987	0.03737	0.0232
7.48511	0.15666	7.48511	0.02414	0.0386	7.48511	0.02758	0.03865	7.48511	0.03144	0.02799	7.48511	0.03469	0.02622	7.48511	0.03942	0.02443
7.59396	0.16342	7.59396	0.02588	0.03995	7.59396	0.02943	0.03962	7.59396	0.03327	0.02912	7.59396	0.03643	0.02714	7.59396	0.04072	0.02521
7.6892	0.16817	7.6892	0.0274	0.04099	7.6892	0.03094	0.04026	7.6892	0.03465	0.02984	7.6892	0.03761	0.02766	7.6892	0.04139	0.0256
7.79804	0.17101	7.79804	0.02862	0.04171	7.79804	0.03207	0.04058	7.79804	0.03555	0.03019	7.79804	0.03828	0.02784	7.79804	0.04156	0.02568
7.89328	0.17185	7.89328	0.02947	0.04204	7.89328	0.03275	0.04055	7.89328	0.03596	0.03017	7.89328	0.03844	0.02771	7.89328	0.04126	0.02549
7.98852	0.1711	7.98852	0.02995	0.042	7.98852	0.03303	0.04019	7.98852	0.03597	0.02989	7.98852	0.03821	0.02735	7.98852	0.04067	0.02511
8.09737	0.16959	8.09737	0.03023	0.04172	8.09737	0.03309	0.03964	8.09737	0.03578	0.02948	8.09737	0.03782	0.02691	8.09737	0.04	0.02469
8.19261	0.16763	8.19261	0.03033	0.04129	8.19261	0.033	0.03899	8.19261	0.03547	0.02901	8.19261	0.03735	0.02644	8.19261	0.03931	0.02425
8.28785	0.16519	8.28785	0.03025	0.04072	8.28785	0.03274	0.03824	8.28785	0.03502	0.02848	8.28785	0.03677	0.02593	8.28785	0.03858	0.02379
8.3967	0.16228	8.3967	0.03001	0.03998	8.3967	0.03233	0.0374	8.3967	0.03446	0.02789	8.3967	0.0361	0.0254	8.3967	0.03779	0.02332
8.49194	0.15921	8.49194	0.02966	0.03917	8.49194	0.03185	0.03651	8.49194	0.03385	0.02731	8.49194	0.03541	0.02488	8.49194	0.03703	0.02288
8.60079	0.1563	8.60079	0.02928	0.03834	8.60079	0.03136	0.03564	8.60079	0.03327	0.02677	8.60079	0.03477	0.02442	8.60079	0.03634	0.02249
8.69603	0.15369	8.69603	0.02891	0.03756	8.69603	0.0309	0.03484	8.69603	0.03275	0.02631	8.69603	0.03421	0.02403	8.69603	0.03576	0.02218
8.79127	0.15105	8.79127	0.02848	0.03677	8.79127	0.03041	0.03405	8.79127	0.03221	0.02586	8.79127	0.03363	0.02366	8.79127	0.03517	0.02189
8.90012	0.14832	8.90012	0.028	0.03593	8.90012	0.02988	0.03326	8.90012	0.03164	0.02541	8.90012	0.03304	0.0233	8.90012	0.03458	0.0216
8.99536	0.14596	8.99536	0.02757	0.03516	8.99536	0.02941	0.03252	8.99536	0.03116	0.02504	8.99536	0.03255	0.02301	8.99536	0.0341	0.02139
9.0906	0.14411	9.0906	0.0272	0.03451	9.0906	0.02902	0.03192	9.0906	0.03077	0.02477	9.0906	0.03216	0.02282	9.0906	0.03375	0.02127
9.19944	0.14238	9.19944	0.02683	0.0339	9.19944	0.02864	0.03136	9.19944	0.03039	0.02455	9.19944	0.03179	0.02267	9.19944	0.03341	0.0212
9.29468	0.14056	9.29468	0.02641	0.03328	9.29468	0.02822	0.0308	9.29468	0.02998	0.02431	9.29468	0.03139	0.02252	9.29468	0.03304	0.02112
9.40353	0.13911	9.40353	0.02603	0.03272	9.40353	0.02786	0.03033	9.40353	0.02964	0.02416	9.40353	0.03107	0.02245	9.40353	0.03279	0.02112
9.49877	0.13822	9.49877	0.02573	0.03229	9.49877	0.02757	0.02998	9.49877	0.02939	0.02414	9.49877	0.03086	0.02251	9.49877	0.03264	0.02126
9.59401	0.1378	9.59401	0.02546	0.03199	9.59401	0.02734	0.02977	9.59401	0.02921	0.02424	9.59401	0.03073	0.02269	9.59401	0.03259	0.02151
9.70286	0.13738	9.70286	0.02513	0.03169	9.70286	0.02706	0.02957	9.70286	0.02899	0.02438	9.70286	0.03056	0.02292	9.70286	0.03251	0.02184
9.7981	0.1384	9.7981	0.02498	0.03167	9.7981	0.02699	0.02969	9.7981	0.02901	0.02485	9.7981	0.03067	0.0235	9.7981	0.03276	0.02252
9.89334	0.14106	9.89334	0.02502	0.032	9.89334	0.02713	0.03018	9.89334	0.02929	0.02573	9.89334	0.03105	0.02451	9.89334	0.03333	0.02367
10.0022	0.14562	10.0022	0.02528	0.03277	10.0022	0.02753	0.03112	10.0022	0.02984	0.02711	10.0022	0.03175	0.02602	10.0022	0.03422	0.02533
