# Supplementary material for: Interplay between disorder and electronic correlations in compositionally complex alloys
Source: Nat Commun. 2024 Sep 12;15:7983. doi: 10.1038/s41467-024-52349-8 (PMC11393320; doi:10.1038/s41467-024-52349-8)
Supplement: Supplementary file 3 — Source Data [file 41467_2024_52349_MOESM3_ESM.zip › Source Data SF3ab - pDOS J variation Ni.xlsx]

## Sheet: Tabelle1
J = 0.5 eV			J = 0.6 eV			J = 0.7 eV			J = 0.8 eV			J = 0.9 eV			J = 1.0 eV			J = 1.1 eV			J = 1.2 eV
E (eV)	DOS up (st./eV/at.)	DOS down (st./eV/at.)	E (eV)	DOS up (st./eV/at.)	DOS down (st./eV/at.)	E (eV)	DOS up (st./eV/at.)	DOS down (st./eV/at.)	E (eV)	DOS up (st./eV/at.)	DOS down (st./eV/at.)	E (eV)	DOS up (st./eV/at.)	DOS down (st./eV/at.)	E (eV)	DOS up (st./eV/at.)	DOS down (st./eV/at.)	E (eV)	DOS up (st./eV/at.)	DOS down (st./eV/at.)	E (eV)	DOS up (st./eV/at.)	DOS down (st./eV/at.)
-15.0006	0.00564	0.00348	-15.0002	0.00587	0.00358	-15.0003	0.00434	0.00296	-14.9999	0.00425	0.00277	-15.0003	0.0049	0.00311	-14.9996	0.00498	0.00308	-15.0003	0.00513	0.00318	-15.0007	0.00561	0.00337
-14.8999	0.00588	0.0036	-14.8995	0.00611	0.00371	-14.8996	0.00451	0.00306	-14.8992	0.00442	0.0029	-14.8996	0.00511	0.00322	-14.9003	0.00519	0.00318	-14.8996	0.00534	0.00329	-14.9	0.00586	0.00348
-14.7992	0.00613	0.00372	-14.7988	0.00637	0.00384	-14.7989	0.00468	0.00316	-14.7999	0.0046	0.00303	-14.7989	0.00532	0.00333	-14.7996	0.0054	0.00329	-14.7989	0.00557	0.00341	-14.7993	0.00612	0.0036
-14.6985	0.0064	0.00385	-14.6995	0.00665	0.00398	-14.6996	0.00487	0.00327	-14.6992	0.00479	0.00317	-14.6996	0.00555	0.00345	-14.6989	0.00563	0.00341	-14.6982	0.00581	0.00353	-14.6986	0.0064	0.00372
-14.5978	0.00669	0.00399	-14.5988	0.00694	0.00413	-14.5989	0.00507	0.00338	-14.5985	0.00499	0.0033	-14.5989	0.00579	0.00357	-14.5982	0.00587	0.00353	-14.5989	0.00606	0.00366	-14.598	0.0067	0.00385
-14.4985	0.00699	0.00414	-14.4981	0.00725	0.00428	-14.4982	0.00527	0.00351	-14.4978	0.0052	0.00343	-14.4982	0.00604	0.0037	-14.4976	0.00612	0.00365	-14.4982	0.00633	0.00379	-14.4986	0.00701	0.00398
-14.3978	0.00731	0.00429	-14.3974	0.00757	0.00444	-14.3975	0.00549	0.00363	-14.3971	0.00542	0.00357	-14.3975	0.00631	0.00383	-14.3982	0.00639	0.00379	-14.3975	0.00661	0.00394	-14.398	0.00734	0.00412
-14.2971	0.00765	0.00445	-14.2967	0.00792	0.00461	-14.2969	0.00572	0.00376	-14.2978	0.00566	0.0037	-14.2969	0.00659	0.00397	-14.2975	0.00667	0.00392	-14.2969	0.00692	0.00408	-14.2973	0.0077	0.00427
-14.1965	0.00801	0.00461	-14.1974	0.00828	0.00478	-14.1975	0.00597	0.0039	-14.1971	0.00591	0.00383	-14.1975	0.00689	0.00412	-14.1969	0.00697	0.00407	-14.1975	0.00724	0.00424	-14.1966	0.00807	0.00442
-14.0971	0.00839	0.00478	-14.0967	0.00868	0.00497	-14.0969	0.00622	0.00405	-14.0965	0.00618	0.00397	-14.0969	0.0072	0.00427	-14.0962	0.00728	0.00422	-14.0969	0.00758	0.0044	-14.0959	0.00846	0.00458
-13.9965	0.00881	0.00497	-13.996	0.00909	0.00516	-13.9962	0.0065	0.0042	-13.9958	0.00646	0.00411	-13.9962	0.00753	0.00444	-13.9955	0.00762	0.00438	-13.9962	0.00794	0.00458	-13.9966	0.00888	0.00475
-13.8958	0.00925	0.00516	-13.8954	0.00954	0.00537	-13.8955	0.00679	0.00436	-13.8951	0.00676	0.00426	-13.8955	0.00789	0.00461	-13.8962	0.00797	0.00455	-13.8955	0.00832	0.00476	-13.8959	0.00933	0.00492
-13.7951	0.00971	0.00536	-13.796	0.01001	0.00558	-13.7948	0.00709	0.00453	-13.7958	0.00708	0.00441	-13.7948	0.00827	0.00478	-13.7955	0.00836	0.00473	-13.7948	0.00872	0.00495	-13.7952	0.0098	0.00511
-13.6944	0.01021	0.00557	-13.6954	0.01052	0.00581	-13.6955	0.00742	0.00471	-13.6951	0.00742	0.00457	-13.6955	0.00867	0.00497	-13.6948	0.00876	0.00491	-13.6955	0.00916	0.00515	-13.6945	0.0103	0.0053
-13.5951	0.01074	0.00579	-13.5947	0.01106	0.00605	-13.5948	0.00776	0.00489	-13.5944	0.00778	0.00474	-13.5948	0.00909	0.00517	-13.5941	0.00919	0.00511	-13.5948	0.00962	0.00536	-13.5939	0.01084	0.0055
-13.4944	0.01131	0.00603	-13.494	0.01163	0.0063	-13.4941	0.00813	0.00509	-13.4937	0.00817	0.00491	-13.4941	0.00954	0.00538	-13.4934	0.00964	0.00531	-13.4941	0.01011	0.00558	-13.4945	0.01141	0.00571
-13.3937	0.01192	0.00627	-13.3933	0.01226	0.00656	-13.3934	0.00853	0.0053	-13.3944	0.00858	0.00509	-13.3934	0.01002	0.00559	-13.3941	0.01013	0.00552	-13.3934	0.01064	0.00581	-13.3938	0.01202	0.00594
-13.293	0.01258	0.00653	-13.294	0.01292	0.00684	-13.2928	0.00894	0.00552	-13.2937	0.00902	0.00528	-13.2928	0.01053	0.00582	-13.2934	0.01064	0.00575	-13.2928	0.0112	0.00605	-13.2932	0.01266	0.00617
-13.1923	0.01327	0.0068	-13.1933	0.01363	0.00714	-13.1934	0.00939	0.00575	-13.193	0.00949	0.00548	-13.1934	0.01108	0.00606	-13.1928	0.0112	0.00599	-13.1934	0.0118	0.0063	-13.1925	0.01335	0.00641
-13.093	0.01403	0.00709	-13.0926	0.0144	0.00745	-13.0928	0.00986	0.00599	-13.0923	0.01	0.00569	-13.0928	0.01165	0.00632	-13.0921	0.01179	0.00624	-13.0928	0.01244	0.00657	-13.0932	0.0141	0.00667
-12.9923	0.01485	0.00739	-12.9919	0.01522	0.00778	-12.9921	0.01036	0.00625	-12.9917	0.01053	0.00589	-12.9921	0.01227	0.00658	-12.9927	0.01242	0.00651	-12.9921	0.01313	0.00685	-12.9925	0.01488	0.00694
-12.8917	0.01573	0.00772	-12.8912	0.01611	0.00812	-12.8914	0.01089	0.00652	-12.8923	0.01111	0.0061	-12.8914	0.01294	0.00687	-12.8921	0.0131	0.00679	-12.8914	0.01386	0.00714	-12.8918	0.01573	0.00723
-12.791	0.01668	0.00805	-12.7919	0.01707	0.00849	-12.7907	0.01147	0.00681	-12.7917	0.01173	0.00631	-12.7907	0.01364	0.00717	-12.7914	0.01383	0.00708	-12.7907	0.01466	0.00745	-12.7911	0.01663	0.00753
-12.6903	0.0177	0.00841	-12.6912	0.0181	0.00888	-12.6914	0.01209	0.00711	-12.691	0.01239	0.00649	-12.6914	0.0144	0.00748	-12.6907	0.0146	0.00739	-12.6914	0.0155	0.00778	-12.6904	0.0176	0.00784
-12.591	0.01881	0.00878	-12.5906	0.01921	0.00929	-12.5907	0.01275	0.00744	-12.5903	0.01311	0.00662	-12.5907	0.01521	0.00781	-12.59	0.01543	0.00772	-12.5907	0.01641	0.00811	-12.5911	0.01864	0.00818
-12.4903	0.02001	0.00918	-12.4899	0.02041	0.00972	-12.49	0.01346	0.00778	-12.4896	0.01388	0.00661	-12.49	0.01607	0.00817	-12.4907	0.01633	0.00807	-12.49	0.01739	0.00847	-12.4904	0.01975	0.00853
-12.3896	0.02132	0.0096	-12.3892	0.02171	0.01018	-12.3893	0.01423	0.00814	-12.3903	0.01471	0.00615	-12.3893	0.01701	0.00853	-12.39	0.01729	0.00844	-12.3893	0.01845	0.00884	-12.3897	0.02094	0.0089
-12.2889	0.02274	0.01005	-12.2899	0.02312	0.01066	-12.2886	0.01505	0.00853	-12.2896	0.01561	0.00295	-12.2886	0.01801	0.00893	-12.2893	0.01834	0.00883	-12.2886	0.01958	0.00923	-12.2891	0.02222	0.0093
-12.1882	0.02429	0.01052	-12.1892	0.02464	0.01118	-12.1893	0.01594	0.00893	-12.1889	0.01658	0.00775	-12.1893	0.01909	0.00934	-12.1886	0.01945	0.00925	-12.1893	0.02081	0.00964	-12.1884	0.02359	0.00971
-12.0889	0.02598	0.01101	-12.0885	0.02629	0.01172	-12.0886	0.0169	0.00937	-12.0882	0.01762	0.01052	-12.0886	0.02024	0.00978	-12.088	0.02067	0.00968	-12.0886	0.02213	0.01008	-12.089	0.02507	0.01015
-11.9882	0.02783	0.01154	-11.9878	0.02808	0.0123	-11.988	0.01793	0.00983	-11.9875	0.01876	0.01065	-11.988	0.02149	0.01025	-11.9886	0.02197	0.01014	-11.988	0.02356	0.01053	-11.9884	0.02666	0.01061
-11.8875	0.02986	0.0121	-11.8871	0.03	0.01291	-11.8873	0.01904	0.01033	-11.8882	0.01999	0.01093	-11.8873	0.02284	0.01075	-11.888	0.02338	0.01064	-11.8873	0.0251	0.01102	-11.8877	0.02837	0.0111
-11.7869	0.03209	0.01269	-11.7878	0.03209	0.01355	-11.788	0.02025	0.01085	-11.7875	0.02133	0.01131	-11.788	0.02429	0.01127	-11.7873	0.02491	0.01116	-11.7866	0.02677	0.01153	-11.787	0.03021	0.01162
-11.6862	0.03454	0.01331	-11.6871	0.03435	0.01422	-11.6873	0.02156	0.01141	-11.6869	0.02278	0.01177	-11.6873	0.02586	0.01183	-11.6866	0.02656	0.01172	-11.6873	0.02858	0.01208	-11.6863	0.03218	0.01216
-11.5869	0.03724	0.01398	-11.5864	0.03682	0.01494	-11.5866	0.02298	0.012	-11.5862	0.02435	0.01229	-11.5866	0.02755	0.01242	-11.5859	0.02836	0.01231	-11.5866	0.03053	0.01265	-11.587	0.03432	0.01274
-11.4862	0.04023	0.01468	-11.4858	0.03953	0.0157	-11.4859	0.02452	0.01264	-11.4855	0.02607	0.01286	-11.4859	0.02938	0.01305	-11.4866	0.0303	0.01294	-11.4859	0.03265	0.01326	-11.4863	0.03661	0.01336
-11.3855	0.04354	0.01543	-11.3851	0.04258	0.0165	-11.3852	0.02619	0.01332	-11.3862	0.02794	0.01349	-11.3852	0.03137	0.01372	-11.3859	0.03241	0.0136	-11.3852	0.03494	0.01391	-11.3856	0.03907	0.01402
-11.2848	0.0472	0.01622	-11.2858	0.04608	0.01735	-11.2859	0.02802	0.01405	-11.2855	0.02998	0.01416	-11.2859	0.03352	0.01444	-11.2852	0.03471	0.01432	-11.2845	0.03743	0.01459	-11.2849	0.04172	0.01471
-11.1841	0.05124	0.01706	-11.1851	0.05022	0.01826	-11.1852	0.03002	0.01482	-11.1848	0.03221	0.01489	-11.1852	0.03584	0.0152	-11.1845	0.0372	0.01507	-11.1852	0.04012	0.01532	-11.1843	0.04458	0.01545
-11.0848	0.05565	0.01795	-11.0844	0.05521	0.01923	-11.0845	0.03219	0.01566	-11.0841	0.03464	0.01568	-11.0845	0.03837	0.01601	-11.0838	0.03992	0.01588	-11.0845	0.04303	0.0161	-11.0849	0.04765	0.01623
-10.9841	0.06038	0.01889	-10.9837	0.06134	0.02027	-10.9838	0.03457	0.01655	-10.9834	0.0373	0.01652	-10.9838	0.04111	0.01687	-10.9845	0.04286	0.01674	-10.9838	0.04619	0.01693	-10.9843	0.05094	0.01706
-10.8834	0.06527	0.01989	-10.883	0.06895	0.02138	-10.8832	0.03716	0.01751	-10.8841	0.04021	0.01743	-10.8832	0.04408	0.01779	-10.8838	0.04607	0.01765	-10.8832	0.0496	0.0178	-10.8836	0.05447	0.01793
-10.7832	0.06992	0.02095	-10.7833	0.07864	0.02257	-10.7833	0.04	0.01854	-10.7834	0.0434	0.0184	-10.7833	0.0473	0.01876	-10.7832	0.04956	0.01862	-10.7832	0.05329	0.01874	-10.7833	0.05825	0.01887
-10.6828	0.07379	0.02207	-10.6829	0.09136	0.02384	-10.6829	0.04311	0.01964	-10.6829	0.04688	0.01944	-10.6829	0.0508	0.01981	-10.6828	0.05335	0.01967	-10.6828	0.05727	0.01973	-10.6829	0.06228	0.01987
-10.5823	0.07644	0.02326	-10.5825	0.10973	0.02516	-10.5825	0.04652	0.02082	-10.5825	0.0507	0.02056	-10.5825	0.05459	0.02092	-10.5823	0.05746	0.02077	-10.5823	0.06155	0.02079	-10.5825	0.06658	0.02092
-10.4819	0.07828	0.02452	-10.4821	0.14075	0.02653	-10.4821	0.05027	0.02209	-10.4821	0.05487	0.02177	-10.4821	0.05868	0.02212	-10.4821	0.06192	0.02195	-10.4819	0.06616	0.02192	-10.4821	0.07115	0.02204
-10.3815	0.08019	0.02584	-10.3817	0.21248	0.02794	-10.3817	0.05436	0.02346	-10.3817	0.05944	0.02306	-10.3817	0.06311	0.02339	-10.3817	0.06675	0.02322	-10.3815	0.07108	0.02312	-10.3817	0.076	0.02324
-10.2811	0.08327	0.02725	-10.2812	0.03362	0.02924	-10.2812	0.05884	0.02493	-10.2812	0.06441	0.02445	-10.2812	0.06788	0.02474	-10.2812	0.07195	0.02456	-10.2811	0.07636	0.0244	-10.2812	0.08107	0.0245
-10.1808	0.08776	0.02873	-10.1808	0.09922	0.03057	-10.1808	0.06375	0.02652	-10.1808	0.06982	0.02594	-10.1808	0.07302	0.02619	-10.1808	0.07754	0.026	-10.1808	0.08188	0.02576	-10.1808	0.08643	0.02585
-10.0804	0.09349	0.0303	-10.0804	0.02336	0.03183	-10.0804	0.06911	0.02822	-10.0804	0.0757	0.02755	-10.0804	0.0785	0.02773	-10.0804	0.08357	0.02753	-10.0804	0.08783	0.0272	-10.0804	0.09202	0.02728
-9.98001	0.10003	0.03194	-9.98015	0.04567	0.03319	-9.98001	0.07497	0.03005	-9.98001	0.0821	0.02927	-9.98001	0.08438	0.02938	-9.98001	0.08996	0.02916	-9.98001	0.09393	0.02874	-9.98001	0.09775	0.0288
-9.8796	0.10701	0.03368	-9.87973	0.06845	0.03468	-9.8796	0.08129	0.03202	-9.8796	0.08893	0.03113	-9.8796	0.09062	0.03113	-9.8796	0.09672	0.0309	-9.8796	0.1004	0.03037	-9.8796	0.10363	0.0304
-9.77919	0.11422	0.0355	-9.77932	0.08687	0.03632	-9.77919	0.0882	0.03413	-9.77919	0.09621	0.03313	-9.77932	0.09716	0.03301	-9.77919	0.10378	0.03274	-9.77919	0.10701	0.0321	-9.77919	0.10966	0.0321
-9.67878	0.12149	0.0374	-9.67891	0.10268	0.03809	-9.67878	0.09562	0.03641	-9.67878	0.104	0.03527	-9.67891	0.10407	0.03499	-9.67878	0.1112	0.03471	-9.67878	0.11378	0.03393	-9.67878	0.11576	0.0339
-9.57837	0.12862	0.03939	-9.5785	0.11671	0.03996	-9.5785	0.10356	0.03885	-9.57837	0.11216	0.03759	-9.5785	0.1112	0.03712	-9.57837	0.11877	0.03679	-9.57837	0.12054	0.03587	-9.57837	0.12179	0.03581
-9.47795	0.13546	0.04146	-9.47806	0.12943	0.04191	-9.47804	0.11194	0.04147	-9.47802	0.12068	0.04009	-9.47805	0.11848	0.03937	-9.47798	0.12656	0.03899	-9.47795	0.1273	0.03792	-9.47802	0.12767	0.03781
-9.37754	0.14185	0.04361	-9.37767	0.14082	0.04389	-9.37764	0.12083	0.04428	-9.37761	0.12943	0.04278	-9.37765	0.1259	0.04175	-9.37757	0.13428	0.04133	-9.37754	0.13391	0.04009	-9.37763	0.1334	0.03992
-9.27713	0.14766	0.04583	-9.27727	0.15082	0.04591	-9.27727	0.13002	0.04727	-9.27727	0.13832	0.04568	-9.27727	0.13325	0.04428	-9.27713	0.14185	0.0438	-9.27713	0.14023	0.04237	-9.27727	0.13891	0.04214
-9.17672	0.15273	0.04813	-9.17686	0.15934	0.04796	-9.17686	0.13943	0.05048	-9.17686	0.14707	0.0488	-9.17686	0.14053	0.04694	-9.17672	0.1492	0.04639	-9.17672	0.14626	0.04476	-9.17686	0.14398	0.04447
-9.07631	0.15699	0.05048	-9.07645	0.16625	0.0501	-9.07645	0.14891	0.05388	-9.07645	0.1556	0.05212	-9.07645	0.14744	0.04975	-9.07631	0.15611	0.04912	-9.07631	0.1517	0.04727	-9.07645	0.14861	0.04691
-8.9759	0.1603	0.05288	-8.97604	0.17147	0.05237	-8.97604	0.15824	0.0575	-8.97604	0.16368	0.0556	-8.97604	0.15405	0.05271	-8.9759	0.16243	0.05198	-8.9759	0.15662	0.0499	-8.97604	0.15273	0.04945
-8.87549	0.16265	0.05532	-8.87562	0.175	0.05487	-8.87562	0.16728	0.06132	-8.87562	0.1711	0.05901	-8.87562	0.16001	0.05581	-8.87562	0.16802	0.05497	-8.87549	0.16089	0.05264	-8.87563	0.15626	0.05209
-8.77508	0.16405	0.0578	-8.77521	0.17691	0.05764	-8.77521	0.17588	0.06535	-8.77521	0.17764	0.06163	-8.77521	0.1653	0.05906	-8.77521	0.17272	0.05809	-8.77508	0.16442	0.05549	-8.77521	0.1592	0.05483
-8.67467	0.16449	0.06028	-8.6748	0.17735	0.06072	-8.6748	0.18367	0.06957	-8.6748	0.18323	0.06216	-8.6748	0.16978	0.06243	-8.6748	0.17654	0.06131	-8.67467	0.16713	0.05845	-8.6748	0.16148	0.05765
-8.57439	0.16405	0.06277	-8.57439	0.17647	0.06399	-8.57439	0.19058	0.07394	-8.57439	0.18764	0.06208	-8.57439	0.17346	0.06591	-8.57439	0.17933	0.06463	-8.57439	0.16912	0.06148	-8.57439	0.16302	0.06055
-8.47398	0.1628	0.06522	-8.47398	0.17456	0.06733	-8.47398	0.19646	0.0785	-8.47398	0.19087	0.06519	-8.47398	0.1761	0.06951	-8.47398	0.1811	0.06805	-8.47398	0.1703	0.0646	-8.47398	0.1639	0.06351
-8.37357	0.16081	0.06766	-8.37357	0.17177	0.07066	-8.37357	0.20109	0.0832	-8.37357	0.19279	0.07043	-8.37357	0.17779	0.07322	-8.37357	0.18176	0.07155	-8.37357	0.17066	0.06779	-8.37357	0.16419	0.06652
-8.27316	0.15832	0.07004	-8.27329	0.16728	0.07237	-8.27316	0.20447	0.08798	-8.27316	0.19352	0.07607	-8.27316	0.17853	0.07703	-8.27316	0.18154	0.07511	-8.27316	0.17037	0.07104	-8.27316	0.16383	0.06956
-8.17275	0.15538	0.07233	-8.17288	0.16383	0.07585	-8.17275	0.20631	0.09283	-8.17275	0.19315	0.08151	-8.17275	0.17831	0.08077	-8.17275	0.18044	0.07864	-8.17275	0.16941	0.07431	-8.17275	0.16287	0.07259
-8.07247	0.15207	0.07453	-8.07247	0.15934	0.07835	-8.07234	0.20624	0.09768	-8.07234	0.19176	0.08695	-8.07247	0.17728	0.0846	-8.07234	0.17853	0.08224	-8.0722	0.16787	0.07754	-8.07261	0.16148	0.07563
-7.97179	0.14854	0.07666	-7.97138	0.15471	0.08048	-7.97152	0.20374	0.10246	-7.97247	0.1894	0.09231	-7.97152	0.17551	0.08842	-7.9722	0.17595	0.08577	-7.97152	0.16581	0.08085	-7.97193	0.15956	0.07864
-7.87111	0.14486	0.07864	-7.87206	0.15001	0.08224	-7.87219	0.19874	0.10709	-7.87179	0.18632	0.09738	-7.87219	0.17309	0.09217	-7.87151	0.17287	0.0893	-7.87083	0.16331	0.08401	-7.87124	0.15729	0.08151
-7.77178	0.14112	0.08055	-7.77138	0.14523	0.08386	-7.77151	0.19205	0.11164	-7.7711	0.18264	0.10246	-7.77151	0.17007	0.09584	-7.77083	0.16927	0.09275	-7.77151	0.16052	0.08724	-7.77056	0.15464	0.08438
-7.6711	0.13737	0.08224	-7.67069	0.1406	0.08518	-7.67083	0.18463	0.11598	-7.67042	0.17853	0.10723	-7.67083	0.16669	0.09937	-7.67015	0.16537	0.09599	-7.67083	0.15751	0.09026	-7.67124	0.15177	0.0871
-7.57042	0.13369	0.08386	-7.57001	0.13605	0.08636	-7.57015	0.1772	0.12002	-7.56974	0.17397	0.11186	-7.57015	0.16295	0.10275	-7.57083	0.16125	0.09915	-7.57015	0.1542	0.0932	-7.57055	0.14869	0.08967
-7.46974	0.13009	0.08533	-7.47069	0.13178	0.08739	-7.46946	0.17022	0.1237	-7.47042	0.16927	0.11613	-7.46946	0.15898	0.10598	-7.47014	0.15707	0.10216	-7.46946	0.15082	0.09599	-7.46987	0.14553	0.09217
-7.36905	0.12671	0.08673	-7.37	0.12767	0.08827	-7.37014	0.16353	0.12708	-7.36973	0.16449	0.1201	-7.37014	0.15486	0.10892	-7.36946	0.1528	0.10495	-7.37014	0.14729	0.09863	-7.36919	0.14222	0.09444
-7.26973	0.12348	0.0879	-7.26932	0.12384	0.08901	-7.26946	0.15721	0.13009	-7.26905	0.15964	0.1237	-7.26946	0.15067	0.11172	-7.26878	0.14854	0.1076	-7.26946	0.14383	0.10113	-7.26851	0.13899	0.09658
-7.16905	0.12039	0.08901	-7.16864	0.12024	0.08967	-7.16877	0.15126	0.13259	-7.16837	0.15486	0.12686	-7.16877	0.14655	0.11422	-7.16809	0.14435	0.10995	-7.16877	0.14031	0.10341	-7.16918	0.13568	0.09856
-7.06836	0.1176	0.08996	-7.06795	0.11694	0.09011	-7.06809	0.14553	0.13472	-7.06768	0.15016	0.1295	-7.06809	0.14251	0.11642	-7.06877	0.14031	0.11208	-7.06809	0.13693	0.10547	-7.0685	0.13244	0.10025
-6.96768	0.11495	0.09092	-6.96863	0.11392	0.09062	-6.96741	0.14009	0.13641	-6.96836	0.1456	0.13186	-6.96741	0.13854	0.11833	-6.96809	0.13641	0.11407	-6.96741	0.13355	0.10745	-6.96782	0.12921	0.10187
-6.867	0.1126	0.09165	-6.86795	0.11113	0.09092	-6.86808	0.13494	0.13766	-6.86768	0.14126	0.13362	-6.86808	0.1348	0.12002	-6.8674	0.13274	0.11569	-6.86808	0.13031	0.10914	-6.86713	0.1262	0.10327
-6.76767	0.11047	0.09253	-6.76727	0.1087	0.09136	-6.7674	0.13009	0.13854	-6.76699	0.13707	0.13502	-6.7674	0.13119	0.12149	-6.76672	0.12928	0.11723	-6.7674	0.12723	0.11076	-6.76781	0.12326	0.10459
-6.66699	0.10856	0.0932	-6.66658	0.1065	0.09165	-6.66672	0.12561	0.13899	-6.66631	0.13318	0.13597	-6.66672	0.12789	0.12267	-6.66604	0.12598	0.11855	-6.66672	0.12429	0.11208	-6.66713	0.12054	0.10569
-6.56631	0.10701	0.09393	-6.5659	0.10466	0.09209	-6.56604	0.12142	0.13913	-6.56699	0.1295	0.13663	-6.56604	0.1248	0.12362	-6.56672	0.12304	0.11973	-6.56604	0.12149	0.11341	-6.56644	0.11796	0.10672
-6.46563	0.10562	0.09467	-6.46658	0.10304	0.09246	-6.46535	0.11752	0.13891	-6.4663	0.12612	0.13693	-6.46535	0.12193	0.12443	-6.46603	0.12024	0.12068	-6.46535	0.11892	0.11444	-6.46576	0.11561	0.1076
-6.36494	0.10451	0.0954	-6.36589	0.1018	0.0929	-6.36603	0.11407	0.1384	-6.36562	0.12296	0.137	-6.36603	0.11936	0.12509	-6.36535	0.11782	0.12149	-6.36603	0.11657	0.11547	-6.36508	0.11348	0.10848
-6.26562	0.10371	0.09628	-6.26521	0.10084	0.09349	-6.26535	0.11113	0.13766	-6.26494	0.12017	0.13685	-6.26535	0.11708	0.12561	-6.26467	0.11569	0.1223	-6.26535	0.11451	0.11642	-6.26576	0.11157	0.10937
-6.16494	0.10319	0.09709	-6.16453	0.10018	0.09408	-6.16466	0.10863	0.13678	-6.16426	0.11752	0.13649	-6.16466	0.1151	0.12605	-6.16534	0.11378	0.12304	-6.16466	0.1126	0.11723	-6.16507	0.10988	0.1101
-6.06425	0.10297	0.09819	-6.06384	0.09988	0.09496	-6.06398	0.10679	0.13582	-6.06493	0.11532	0.13612	-6.06398	0.11355	0.12649	-6.06466	0.11223	0.12377	-6.06398	0.11105	0.11811	-6.06439	0.10863	0.11105
-5.96357	0.10304	0.0993	-5.96452	0.09988	0.09591	-5.9633	0.10554	0.13487	-5.96425	0.11333	0.13568	-5.9633	0.11223	0.12693	-5.96398	0.11091	0.12443	-5.9633	0.10966	0.11899	-5.96371	0.10753	0.11194
-5.86289	0.10349	0.10062	-5.86384	0.10025	0.09702	-5.86398	0.10481	0.13399	-5.86357	0.11164	0.13531	-5.86397	0.11135	0.12737	-5.86329	0.10995	0.12517	-5.86397	0.1087	0.11988	-5.86302	0.10687	0.11304
-5.76356	0.10429	0.10216	-5.76316	0.10106	0.09849	-5.76329	0.10451	0.13333	-5.76288	0.11039	0.13502	-5.76329	0.11083	0.12796	-5.76261	0.10944	0.12605	-5.76329	0.10804	0.12098	-5.7637	0.1065	0.11429
-5.66288	0.10547	0.10393	-5.66247	0.10216	0.1001	-5.66261	0.10437	0.13288	-5.6622	0.10937	0.13487	-5.66261	0.11069	0.1287	-5.66329	0.10922	0.127	-5.66261	0.10767	0.12215	-5.66302	0.10657	0.11561
-5.5622	0.10723	0.10613	-5.56179	0.10393	0.10216	-5.56193	0.10451	0.13274	-5.56288	0.10885	0.13494	-5.56192	0.11105	0.12958	-5.56261	0.10944	0.12825	-5.56193	0.10782	0.12355	-5.56233	0.10716	0.11738
-5.46151	0.10929	0.10848	-5.46247	0.10606	0.10444	-5.4626	0.10503	0.13296	-5.4622	0.10863	0.13524	-5.4626	0.11186	0.13068	-5.46192	0.1101	0.12958	-5.46124	0.10834	0.12517	-5.46165	0.10812	0.11929
-5.36083	0.11201	0.11135	-5.36178	0.10885	0.10723	-5.36192	0.10584	0.13347	-5.36151	0.10892	0.13575	-5.36192	0.11326	0.13208	-5.36124	0.11128	0.13127	-5.36192	0.10951	0.127	-5.36097	0.10973	0.12164
-5.26151	0.11539	0.11473	-5.2611	0.11238	0.11061	-5.26124	0.10723	0.1345	-5.26083	0.10973	0.13678	-5.26124	0.11532	0.13391	-5.26056	0.11304	0.13325	-5.26124	0.11128	0.12921	-5.26165	0.11201	0.12443
-5.16083	0.11951	0.11848	-5.16042	0.11649	0.11436	-5.16055	0.10907	0.13582	-5.16015	0.11113	0.13818	-5.16055	0.11789	0.13605	-5.16123	0.11539	0.1356	-5.16055	0.11378	0.13178	-5.16096	0.11502	0.12767
-5.06014	0.12458	0.12311	-5.05973	0.12179	0.11899	-5.05987	0.11179	0.13774	-5.06082	0.11319	0.14016	-5.05987	0.1212	0.13876	-5.06055	0.11863	0.13847	-5.05987	0.11723	0.13502	-5.06028	0.11907	0.13164
-4.95946	0.13053	0.12833	-4.96041	0.12803	0.12429	-4.96055	0.1151	0.14023	-4.96014	0.11613	0.14273	-4.96055	0.12495	0.14207	-4.95987	0.12267	0.14178	-4.95919	0.12164	0.13876	-4.9596	0.12399	0.13619
-4.85878	0.13788	0.13458	-4.85973	0.13568	0.13061	-4.85987	0.11951	0.14332	-4.85946	0.12002	0.14597	-4.85986	0.12936	0.14604	-4.85918	0.12789	0.14582	-4.85986	0.12737	0.14325	-4.85891	0.13046	0.1417
-4.75945	0.14677	0.14192	-4.75905	0.14494	0.13818	-4.75918	0.12517	0.14722	-4.75877	0.12524	0.15008	-4.75918	0.1348	0.15089	-4.7585	0.1345	0.15067	-4.75918	0.13465	0.14876	-4.75959	0.13847	0.14817
-4.65877	0.15751	0.15038	-4.65836	0.15626	0.14692	-4.6585	0.13215	0.15199	-4.65809	0.13193	0.15515	-4.6585	0.14185	0.15655	-4.65918	0.14273	0.1564	-4.6585	0.14391	0.15515	-4.65891	0.14847	0.15574
-4.55809	0.17074	0.16059	-4.55768	0.17022	0.15765	-4.55782	0.14148	0.15773	-4.55877	0.1409	0.1614	-4.55782	0.15155	0.16353	-4.5585	0.15339	0.16339	-4.55782	0.15574	0.16302	-4.55822	0.16125	0.16486
-4.45741	0.18683	0.17243	-4.45836	0.18727	0.17022	-4.45849	0.15317	0.16478	-4.45809	0.15229	0.16897	-4.45849	0.16419	0.17184	-4.45781	0.16677	0.17169	-4.45849	0.17066	0.17235	-4.45754	0.17713	0.17537
-4.35808	0.20675	0.18676	-4.35767	0.20837	0.18536	-4.35781	0.16875	0.17323	-4.3574	0.16757	0.17787	-4.35781	0.18102	0.18176	-4.35713	0.18419	0.18169	-4.35781	0.18999	0.18367	-4.35686	0.19756	0.18779
-4.2574	0.23108	0.20359	-4.25699	0.23394	0.20322	-4.25713	0.18874	0.18352	-4.25672	0.18757	0.18838	-4.25713	0.20263	0.19374	-4.25645	0.20624	0.19389	-4.25713	0.21432	0.19734	-4.25754	0.22292	0.20212
-4.15672	0.2604	0.22351	-4.15631	0.26422	0.22417	-4.15644	0.21542	0.19587	-4.15604	0.21417	0.20021	-4.15644	0.23071	0.20785	-4.15712	0.23461	0.20844	-4.15644	0.2449	0.21359	-4.15685	0.25408	0.21873
-4.05603	0.2937	0.24637	-4.05699	0.29796	0.24784	-4.05576	0.24886	0.21094	-4.05671	0.24791	0.21395	-4.05576	0.26474	0.22468	-4.05644	0.26864	0.22593	-4.05576	0.28025	0.23284	-4.05617	0.28936	0.23806
-3.95535	0.3292	0.27121	-3.9563	0.33324	0.27297	-3.95644	0.28782	0.22887	-3.95603	0.28723	0.23049	-3.95644	0.30259	0.24394	-3.95576	0.30649	0.24622	-3.95644	0.31781	0.25452	-3.95549	0.32618	0.25974
-3.85603	0.3647	0.29642	-3.85562	0.36867	0.29825	-3.85575	0.32618	0.25011	-3.85535	0.32626	0.25085	-3.85575	0.34	0.2657	-3.85507	0.34419	0.269	-3.85575	0.35455	0.27812	-3.8548	0.36257	0.28356
-3.75534	0.40064	0.32045	-3.75494	0.40512	0.32214	-3.75507	0.36227	0.27385	-3.75466	0.3633	0.27444	-3.75507	0.37624	0.2887	-3.75439	0.38123	0.29274	-3.75507	0.39123	0.30193	-3.75548	0.39939	0.30751
-3.65466	0.43944	0.34346	-3.65425	0.44481	0.345	-3.65439	0.3988	0.29884	-3.65534	0.401	0.29928	-3.65439	0.41438	0.31215	-3.65507	0.42078	0.31648	-3.65439	0.43114	0.32523	-3.6548	0.44011	0.33089
-3.55398	0.48442	0.36639	-3.55493	0.49038	0.368	-3.55371	0.44172	0.32361	-3.55466	0.44518	0.32376	-3.55371	0.45988	0.3353	-3.55439	0.46796	0.33963	-3.55371	0.47891	0.34787	-3.55411	0.48869	0.35375
-3.4533	0.5369	0.39035	-3.45425	0.54234	0.39204	-3.45438	0.49971	0.34816	-3.45398	0.50361	0.34779	-3.45438	0.51919	0.35896	-3.4537	0.52808	0.36301	-3.45438	0.53786	0.37102	-3.45343	0.54705	0.37712
-3.35397	0.59276	0.41659	-3.35356	0.59614	0.41835	-3.3537	0.57615	0.3733	-3.35329	0.57806	0.37219	-3.3537	0.59056	0.38388	-3.35302	0.59739	0.38748	-3.3537	0.60268	0.39557	-3.35411	0.60856	0.40203
-3.25329	0.64259	0.44488	-3.25288	0.64318	0.44643	-3.25302	0.64913	0.40005	-3.25261	0.6484	0.39814	-3.25302	0.65531	0.41071	-3.25234	0.65825	0.41372	-3.25302	0.65832	0.42217	-3.25343	0.66045	0.42879
-3.15261	0.68074	0.47436	-3.1522	0.67919	0.47531	-3.15233	0.69948	0.42827	-3.15329	0.6972	0.42585	-3.15233	0.70066	0.43878	-3.15301	0.70044	0.44136	-3.15233	0.69772	0.45039	-3.15274	0.69727	0.45686
-3.05192	0.70984	0.50647	-3.05288	0.70764	0.50699	-3.05165	0.73255	0.45642	-3.0526	0.72954	0.45466	-3.05165	0.73116	0.46657	-3.05233	0.72954	0.46943	-3.05165	0.72631	0.47994	-3.05206	0.7244	0.48663
-2.95124	0.73571	0.54771	-2.95219	0.73366	0.54873	-2.95233	0.75556	0.48523	-2.95192	0.75335	0.48531	-2.95233	0.75262	0.49729	-2.95165	0.75188	0.50162	-2.95233	0.74968	0.51559	-2.95138	0.74821	0.52411
-2.85192	0.76144	0.60731	-2.85151	0.7607	0.60974	-2.85164	0.77099	0.52654	-2.85124	0.77026	0.52727	-2.85164	0.77173	0.54293	-2.85096	0.7732	0.5491	-2.85164	0.77246	0.56718	-2.85205	0.77246	0.57894
-2.75123	0.79084	0.68037	-2.75083	0.79157	0.68368	-2.75096	0.78863	0.58762	-2.75055	0.79157	0.58732	-2.75096	0.79672	0.60842	-2.75164	0.80113	0.61599	-2.75096	0.80113	0.63686	-2.75137	0.80407	0.65097
-2.65055	0.83273	0.73197	-2.65014	0.83273	0.7341	-2.65028	0.832	0.66229	-2.65123	0.83494	0.66031	-2.65028	0.84523	0.68213	-2.65096	0.85037	0.6886	-2.65028	0.85037	0.70418	-2.65069	0.85258	0.71396
-2.54987	0.88565	0.74821	-2.55082	0.88345	0.74894	-2.5496	0.90476	0.7191	-2.55055	0.90549	0.71587	-2.54959	0.91211	0.7291	-2.55028	0.91505	0.73182	-2.5496	0.91358	0.73718	-2.55	0.91211	0.74086
-2.44919	0.94151	0.74821	-2.45014	0.9371	0.74894	-2.45027	0.97385	0.73939	-2.44987	0.97385	0.73645	-2.45027	0.97605	0.74306	-2.44959	0.97679	0.7438	-2.45027	0.97458	0.74453	-2.44932	0.97164	0.74527
-2.34986	1.00104	0.75482	-2.34945	0.99443	0.75556	-2.34959	1.03853	0.74747	-2.34918	1.03853	0.7438	-2.34959	1.04	0.74894	-2.34891	1.04	0.74968	-2.34959	1.03779	0.74968	-2.35	1.03485	0.75115
-2.24918	1.06866	0.7879	-2.24877	1.05911	0.7879	-2.24891	1.12231	0.76364	-2.2485	1.12084	0.75997	-2.24891	1.12158	0.76658	-2.24959	1.12011	0.76805	-2.24891	1.11643	0.77246	-2.24932	1.11129	0.77614
-2.1485	1.14289	0.85846	-2.14809	1.12819	0.85699	-2.14822	1.22595	0.8048	-2.14918	1.21713	0.79966	-2.14822	1.21345	0.81289	-2.1489	1.20463	0.81583	-2.14822	1.19802	0.82759	-2.14863	1.18846	0.83494
-2.04781	1.19728	0.94812	-2.04876	1.18111	0.94739	-2.0489	1.28107	0.87683	-2.04849	1.27151	0.86801	-2.0489	1.26637	0.89006	-2.04822	1.25608	0.89374	-2.04754	1.24652	0.9099	-2.04795	1.23477	0.92019
-1.94713	1.22595	1.03412	-1.94808	1.20904	1.03485	-1.94822	1.31561	0.96576	-1.94781	1.30018	0.95253	-1.94822	1.29503	0.97973	-1.94754	1.28033	0.98414	-1.94822	1.26857	0.99884	-1.94727	1.25461	1.00913
-1.84781	1.21492	1.10688	-1.8474	1.19949	1.10761	-1.84753	1.28548	1.05837	-1.84713	1.26637	1.03853	-1.84753	1.25461	1.06498	-1.84685	1.23844	1.06719	-1.84754	1.22742	1.07527	-1.84794	1.21419	1.08262
-1.74712	1.10982	1.13481	-1.74672	1.10614	1.13922	-1.74685	1.12746	1.0885	-1.74644	1.13187	1.07454	-1.74685	1.10614	1.09218	-1.74753	1.09585	1.09218	-1.74685	1.09144	1.09806	-1.74726	1.08336	1.10467
-1.64644	0.9812	1.11349	-1.64603	0.98634	1.12158	-1.64617	0.96503	1.07601	-1.64712	0.98046	1.06939	-1.64617	0.96282	1.08336	-1.64685	0.96209	1.08556	-1.64617	0.96429	1.09144	-1.64658	0.96356	1.09879
-1.54576	0.97532	1.13701	-1.54671	0.97458	1.13848	-1.54685	0.97458	1.12672	-1.54644	0.97826	1.11349	-1.54685	0.98193	1.13554	-1.54617	0.98561	1.13848	-1.54549	0.98855	1.14069	-1.54589	0.98928	1.1451
-1.44508	1.05176	1.15392	-1.44603	1.0422	1.15245	-1.44616	1.10614	1.1767	-1.44576	1.10394	1.16715	-1.44616	1.10467	1.17303	-1.44548	1.10173	1.16935	-1.44616	1.09659	1.162	-1.44521	1.08997	1.15906
-1.34575	1.09585	1.1451	-1.34534	1.08703	1.14657	-1.34548	1.16053	1.12525	-1.34507	1.16347	1.12158	-1.34548	1.15465	1.12305	-1.3448	1.15024	1.12305	-1.34548	1.14363	1.12452	-1.34589	1.13554	1.12819
-1.24507	1.15612	1.17964	-1.24466	1.14583	1.18185	-1.2448	1.22227	1.15906	-1.24439	1.21566	1.14289	-1.2448	1.21639	1.162	-1.24548	1.21198	1.16347	-1.2448	1.2061	1.16641	-1.24521	1.19875	1.17009
-1.14439	1.2208	1.16862	-1.14398	1.20757	1.17009	-1.14411	1.23697	1.17964	-1.14507	1.23697	1.1745	-1.14411	1.2355	1.18185	-1.14479	1.23256	1.18185	-1.14411	1.23697	1.18111	-1.14452	1.2355	1.18111
-1.0437	1.23256	1.14363	-1.04465	1.23183	1.1473	-1.04479	1.21786	1.19067	-1.04438	1.21933	1.17817	-1.04479	1.22154	1.18185	-1.04411	1.22301	1.17891	-1.04479	1.22448	1.16274	-1.04384	1.22595	1.1598
-0.94438	1.21419	1.15318	-0.94397	1.21713	1.15759	-0.94411	1.19508	1.15759	-0.9437	1.19949	1.13628	-0.94411	1.20243	1.14951	-0.94343	1.20757	1.14804	-0.94411	1.20684	1.13775	-0.94316	1.21051	1.14142
-0.8437	1.20537	1.19875	-0.84329	1.20978	1.19949	-0.84343	1.20096	1.17817	-0.84302	1.2061	1.15465	-0.84342	1.21345	1.17891	-0.84275	1.22154	1.17891	-0.84343	1.2186	1.17964	-0.84383	1.22227	1.18479
-0.74301	1.25387	1.16715	-0.74261	1.25534	1.16421	-0.74274	1.28033	1.16862	-0.74233	1.28915	1.18038	-0.74274	1.30018	1.17229	-0.74342	1.31267	1.17229	-0.74274	1.30532	1.1767	-0.74315	1.30826	1.17303
-0.64233	1.38323	1.0885	-0.64328	1.38103	1.0863	-0.64206	1.46408	1.08703	-0.64301	1.47878	1.10908	-0.64206	1.50083	1.08777	-0.64274	1.52508	1.0863	-0.64206	1.50744	1.0885	-0.64247	1.51112	1.0863
-0.54165	1.68384	1.05396	-0.5426	1.67869	1.05323	-0.54274	1.91242	1.05396	-0.54233	1.93741	1.07454	-0.54274	1.96092	1.05984	-0.54206	1.98444	1.05984	-0.54274	1.96607	1.06204	-0.54178	1.96092	1.05837
-0.44233	1.91683	1.0128	-0.44192	1.92418	1.01133	-0.44205	1.58168	1.00104	-0.44165	1.50083	1.01868	-0.44205	1.4582	1.00398	-0.44137	1.37147	1.00398	-0.44205	1.42806	1.00839	-0.44246	1.42512	1.00692
-0.34164	0.954	0.9959	-0.34123	0.92681	0.99149	-0.34137	0.72917	0.98046	-0.34096	0.66097	0.99002	-0.34137	0.60048	0.98634	-0.34069	0.53345	0.98708	-0.34137	0.55947	0.99443	-0.34178	0.5455	0.99296
-0.24096	0.33221	1.04294	-0.24055	0.32604	1.03779	-0.24069	0.23078	0.99884	-0.24164	0.22094	1.00545	-0.24069	0.22248	1.00104	-0.24137	0.22086	1.00104	-0.24069	0.22307	1.00986	-0.2411	0.22527	1.01354
-0.14028	0.23042	1.08189	-0.14123	0.22285	1.0716	-0.14	0.19558	1.05029	-0.14096	0.18382	1.06278	-0.14	0.18066	1.06058	-0.14068	0.17015	1.06131	-0.14	0.17581	1.07527	-0.14041	0.17603	1.07086
-0.03959	0.17022	1.28842	-0.04054	0.17272	1.27666	-0.04068	0.18793	1.19802	-0.04027	0.18507	1.16862	-0.04068	0.17794	1.19361	-0.04	0.17	1.19802	-0.04068	0.17221	1.21345	-0.03973	0.16897	1.22227
0.05973	0.14244	1.65003	0.06014	0.14332	1.63239	0.06	0.13987	1.52582	0.06041	0.14259	1.5633	0.06	0.14545	1.54713	0.06068	0.15302	1.55007	0.06	0.15038	1.59123	0.05959	0.15229	1.59197
0.16041	0.14567	1.36853	0.16082	0.14413	1.38103	0.16069	0.12943	1.3994	0.16109	0.12539	1.50303	0.16069	0.12509	1.4457	0.16001	0.12318	1.44056	0.16068	0.12451	1.43835	0.16028	0.12465	1.42806
0.2611	0.14332	0.86287	0.2615	0.14391	0.87536	0.26137	0.1442	0.88271	0.26042	0.13979	0.94959	0.26137	0.13582	0.91652	0.26069	0.12928	0.91799	0.26137	0.13112	0.91137	0.26096	0.12921	0.90549
0.36178	0.11767	0.55609	0.36083	0.1176	0.56461	0.36205	0.11348	0.59879	0.3611	0.11385	0.61496	0.36205	0.11613	0.60621	0.36137	0.11723	0.60739	0.36205	0.11738	0.59306	0.36164	0.11716	0.59129
0.46246	0.12046	0.29855	0.46151	0.11782	0.307	0.46137	0.11333	0.38138	0.46178	0.10709	0.39615	0.46137	0.10569	0.38197	0.46205	0.10481	0.38425	0.46137	0.10562	0.35852	0.46233	0.10635	0.35286
0.56178	0.10128	0.24144	0.56219	0.10194	0.24445	0.56206	0.10209	0.27349	0.56246	0.10253	0.2812	0.56206	0.10319	0.27121	0.56274	0.10356	0.27378	0.56206	0.10349	0.26356	0.56165	0.10393	0.26084
0.66247	0.10892	0.20036	0.66288	0.1079	0.20227	0.66274	0.1062	0.22402	0.66315	0.10327	0.22961	0.66274	0.10106	0.22049	0.66206	0.09614	0.22285	0.66274	0.09716	0.21528	0.66233	0.09599	0.21307
0.76315	0.09106	0.18	0.76356	0.09128	0.18198	0.76342	0.08981	0.19734	0.76247	0.09004	0.20403	0.76342	0.09121	0.19617	0.76274	0.09143	0.1983	0.76342	0.09165	0.1933	0.76301	0.09158	0.19139
0.86383	0.09819	0.16934	0.86288	0.0968	0.17096	0.86411	0.09628	0.18161	0.86315	0.09261	0.18551	0.86274	0.09165	0.18073	0.86343	0.08937	0.1822	0.86411	0.09011	0.17838	0.8637	0.08989	0.17713
0.96452	0.08158	0.15501	0.96357	0.08107	0.15611	0.96343	0.07666	0.16508	0.96384	0.0757	0.16875	0.96343	0.07534	0.16419	0.96411	0.07658	0.16559	0.96343	0.07673	0.16243	0.96438	0.07798	0.1614
1.06384	0.08989	0.14538	1.06425	0.09026	0.1467	1.06411	0.09173	0.15442	1.06452	0.0918	0.15773	1.06411	0.09092	0.15413	1.06479	0.08783	0.15523	1.06411	0.08842	0.15236	1.0637	0.08717	0.15155
1.16452	0.07769	0.13575	1.16493	0.07703	0.13663	1.16479	0.07445	0.14347	1.1652	0.07274	0.14641	1.1648	0.07231	0.14288	1.16411	0.07276	0.14391	1.16479	0.07308	0.14148	1.16439	0.07364	0.14075
1.26521	0.07453	0.12921	1.26561	0.07497	0.13017	1.26548	0.07526	0.13634	1.26453	0.0757	0.13869	1.26548	0.0757	0.13605	1.2648	0.07534	0.13693	1.26548	0.07541	0.13472	1.26507	0.07541	0.13413
1.36589	0.07916	0.12083	1.36494	0.07828	0.12164	1.3648	0.07725	0.12745	1.36521	0.07563	0.12994	1.3648	0.07504	0.127	1.36548	0.07331	0.12781	1.36616	0.07372	0.1259	1.36575	0.07315	0.12524
1.46657	0.06841	0.11708	1.46562	0.06814	0.11789	1.46548	0.06624	0.12289	1.46589	0.06537	0.12458	1.46548	0.065	0.1226	1.46616	0.06404	0.12326	1.46548	0.06441	0.12157	1.46644	0.06405	0.12105
1.56589	0.06882	0.10966	1.5663	0.06918	0.11032	1.56617	0.06804	0.11517	1.56657	0.06849	0.11738	1.56617	0.06933	0.11495	1.56685	0.07035	0.11561	1.56617	0.07034	0.114	1.56576	0.07054	0.11333
1.66658	0.07103	0.10709	1.66699	0.07065	0.10767	1.66685	0.0704	0.11194	1.66726	0.06922	0.11319	1.66685	0.06922	0.11164	1.66617	0.068	0.11231	1.66685	0.06838	0.11083	1.66644	0.06784	0.11032
1.76726	0.05902	0.1004	1.76767	0.05911	0.10106	1.76753	0.05756	0.10576	1.76658	0.05737	0.10753	1.76753	0.05784	0.10554	1.76685	0.05838	0.10613	1.76753	0.05858	0.10444	1.76712	0.05867	0.10378
1.86794	0.06183	0.09834	1.86699	0.06207	0.09878	1.86686	0.06136	0.10253	1.86726	0.06145	0.10334	1.86686	0.06177	0.10224	1.86754	0.06216	0.10275	1.86822	0.06216	0.1015	1.86781	0.06234	0.10099
1.96727	0.06272	0.09275	1.96768	0.0624	0.09334	1.96754	0.06166	0.09819	1.96795	0.061	0.09974	1.96754	0.06116	0.09775	1.96822	0.06092	0.09819	1.96754	0.06114	0.09658	1.96849	0.061	0.09584
2.06795	0.05617	0.09055	2.06836	0.05585	0.09092	2.06822	0.054	0.09474	2.06863	0.05354	0.09599	2.06822	0.05306	0.09437	2.0689	0.05248	0.09481	2.06822	0.05262	0.09356	2.06781	0.05265	0.09305
2.16863	0.05479	0.08665	2.16904	0.05462	0.0871	2.16891	0.05201	0.09106	2.16931	0.0517	0.09217	2.16891	0.05161	0.0907	2.16823	0.05199	0.09106	2.16891	0.05207	0.08974	2.1685	0.05237	0.08923
2.26931	0.05759	0.08305	2.26836	0.0576	0.08357	2.26959	0.05756	0.08812	2.26864	0.05741	0.08879	2.26959	0.05783	0.08754	2.26891	0.05801	0.08783	2.26959	0.05821	0.08636	2.26918	0.05822	0.08592
2.37	0.05326	0.08033	2.36905	0.05285	0.0807	2.36891	0.05121	0.08467	2.36932	0.05063	0.08548	2.36891	0.05021	0.08416	2.36959	0.04983	0.08445	2.36891	0.05004	0.08313	2.36986	0.05015	0.08283
2.46932	0.04924	0.07886	2.46973	0.04931	0.0793	2.46959	0.04788	0.08254	2.47	0.04778	0.08357	2.46959	0.04805	0.08224	2.47027	0.04832	0.08254	2.46959	0.04849	0.08151	2.47055	0.0486	0.08122
2.57	0.04951	0.07401	2.57041	0.04971	0.07438	2.57028	0.04935	0.07864	2.57068	0.04931	0.07916	2.57028	0.04975	0.07805	2.57096	0.05024	0.07835	2.57028	0.05047	0.0771	2.56987	0.05092	0.07695
2.67069	0.05273	0.07394	2.6711	0.0524	0.07423	2.67096	0.05157	0.0771	2.67137	0.05106	0.07805	2.67096	0.05046	0.07688	2.67028	0.04948	0.0771	2.67096	0.04956	0.07622	2.67055	0.04926	0.07607
2.77137	0.04655	0.07011	2.77042	0.04666	0.07057	2.77164	0.04579	0.07357	2.77069	0.04569	0.07489	2.77164	0.04601	0.07348	2.77096	0.04605	0.07379	2.77164	0.04619	0.07281	2.77123	0.04605	0.07261
2.87205	0.04512	0.0686	2.8711	0.04494	0.06893	2.87097	0.0448	0.0716	2.87137	0.0445	0.07284	2.87097	0.04387	0.07166	2.87165	0.04334	0.07192	2.87097	0.04339	0.07107	2.87192	0.04336	0.07084
2.97138	0.04763	0.0658	2.97178	0.04766	0.06598	2.97165	0.04703	0.0688	2.97206	0.04684	0.07018	2.97165	0.04695	0.06886	2.97233	0.04707	0.06904	2.97165	0.04715	0.06816	2.97124	0.04732	0.06765
3.07206	0.04564	0.06441	3.07247	0.04534	0.06449	3.07233	0.04437	0.06721	3.07274	0.04396	0.06806	3.07233	0.04352	0.06682	3.07301	0.04296	0.06702	3.07233	0.04308	0.06642	3.07192	0.04293	0.06515
3.17274	0.04133	0.06225	3.17315	0.04138	0.06257	3.17301	0.0409	0.06534	3.17206	0.04086	0.06649	3.17302	0.04081	0.06512	3.17233	0.04081	0.06535	3.17302	0.04092	0.06461	3.17261	0.04098	0.06391
3.27343	0.04232	0.05952	3.27247	0.04228	0.05968	3.2737	0.04192	0.06289	3.27275	0.04175	0.06358	3.2737	0.04161	0.06235	3.27302	0.04131	0.06247	3.2737	0.04133	0.06169	3.27329	0.04114	0.06145
3.37411	0.03936	0.05811	3.37316	0.03962	0.05825	3.37302	0.03942	0.06096	3.37343	0.03945	0.06168	3.37302	0.03982	0.06053	3.3737	0.04042	0.06064	3.37302	0.04055	0.06004	3.37397	0.04089	0.05992
3.47343	0.04194	0.0572	3.47384	0.04179	0.05734	3.4737	0.04102	0.05985	3.47411	0.0407	0.06035	3.4737	0.04059	0.05939	3.47438	0.04022	0.0595	3.4737	0.04028	0.05898	3.4733	0.04009	0.05887
3.57411	0.03841	0.05462	3.57452	0.03844	0.055	3.57439	0.03812	0.05765	3.57479	0.03795	0.05861	3.57439	0.03798	0.05734	3.57371	0.0379	0.05744	3.57439	0.03792	0.05673	3.57398	0.03781	0.05648
3.6748	0.03571	0.05114	3.67521	0.03579	0.05135	3.67507	0.03554	0.05458	3.67412	0.03544	0.05492	3.67507	0.03537	0.05391	3.67439	0.03514	0.05393	3.67507	0.0351	0.05317	3.67466	0.03495	0.05298
3.77548	0.03727	0.05235	3.77453	0.03734	0.05244	3.77575	0.03726	0.05451	3.7748	0.03718	0.05462	3.77575	0.03729	0.05406	3.77507	0.03741	0.05407	3.77575	0.03739	0.05361	3.77534	0.0374	0.05351
3.87616	0.0359	0.05032	3.87521	0.03593	0.05068	3.87508	0.03556	0.05268	3.87548	0.03533	0.05353	3.87508	0.03554	0.05257	3.87576	0.03565	0.05262	3.87508	0.03574	0.05201	3.87603	0.03578	0.05181
3.97549	0.0356	0.04683	3.97589	0.03545	0.04715	3.97576	0.03529	0.04963	3.97617	0.03514	0.05012	3.97576	0.0346	0.04932	3.97644	0.03398	0.04935	3.97576	0.03377	0.04855	3.97535	0.03342	0.04835
4.07617	0.03096	0.04563	4.07658	0.031	0.04597	4.07644	0.03068	0.04822	4.07685	0.03054	0.04851	4.07644	0.03059	0.04796	4.07576	0.03071	0.04797	4.07644	0.03071	0.04714	4.07603	0.03074	0.04695
4.17277	0.03277	0.0458	4.1759	0.0329	0.04592	4.17712	0.03283	0.04741	4.17617	0.03274	0.04764	4.17712	0.03317	0.04733	4.17508	0.03327	0.04738	4.18257	0.03327	0.0468	4.17944	0.03313	0.04665
4.28162	0.03259	0.04418	4.27114	0.03274	0.04439	4.27237	0.03288	0.04608	4.28366	0.03275	0.04669	4.27373	0.03324	0.04615	4.28393	0.03335	0.04623	4.27781	0.03343	0.04546	4.27468	0.03332	0.04525
4.37686	0.03052	0.04064	4.37999	0.03052	0.04055	4.38121	0.03041	0.04286	4.3789	0.03027	0.04358	4.38257	0.03033	0.04296	4.37917	0.03017	0.04306	4.37305	0.03016	0.04201	4.38352	0.03	0.04172
4.4721	0.02843	0.04051	4.47523	0.02844	0.04006	4.47645	0.02836	0.04188	4.47414	0.02824	0.04189	4.47781	0.02824	0.04181	4.47441	0.02799	0.04192	4.4819	0.02793	0.04113	4.47877	0.02769	0.04094
4.58095	0.02593	0.03961	4.58407	0.02609	0.03931	4.57169	0.02586	0.04098	4.58299	0.02578	0.04139	4.57306	0.02619	0.04109	4.58326	0.02669	0.04123	4.57714	0.02687	0.04036	4.57401	0.02718	0.04009
4.67619	0.02886	0.03821	4.67932	0.02883	0.03819	4.68054	0.02871	0.03968	4.67823	0.0286	0.04006	4.6819	0.0285	0.03978	4.6785	0.02832	0.03998	4.67238	0.02827	0.03914	4.68285	0.02819	0.03889
4.78503	0.02705	0.03491	4.77456	0.02695	0.03557	4.77578	0.0267	0.03735	4.77347	0.02647	0.03788	4.77714	0.02633	0.03747	4.77374	0.02605	0.03779	4.78122	0.02604	0.0367	4.77809	0.02594	0.03637
4.88027	0.02331	0.03328	4.8834	0.0233	0.03348	4.88463	0.02316	0.03547	4.88231	0.02306	0.03565	4.88599	0.02305	0.0353	4.88259	0.02312	0.03584	4.87646	0.02317	0.0347	4.87333	0.02333	0.03437
4.97551	0.02359	0.03413	4.97864	0.02354	0.03403	4.97987	0.02339	0.03545	4.97756	0.02332	0.03546	4.98123	0.02318	0.03516	4.97783	0.0232	0.03556	4.98531	0.02321	0.03495	4.98218	0.02337	0.03471
5.08436	0.02339	0.03207	5.07388	0.02328	0.03224	5.07511	0.02302	0.03373	5.0864	0.02292	0.03429	5.07647	0.02277	0.0336	5.08667	0.02281	0.03356	5.08055	0.02285	0.03331	5.07742	0.02306	0.03296
5.1796	0.02461	0.02917	5.18273	0.02458	0.02972	5.18396	0.02464	0.03162	5.18164	0.02466	0.03204	5.18532	0.02449	0.03134	5.18192	0.02424	0.03103	5.17579	0.02409	0.03098	5.18627	0.02386	0.03058
5.27484	0.02206	0.02854	5.27797	0.02228	0.02889	5.2792	0.02192	0.03066	5.27688	0.02197	0.03083	5.28056	0.02246	0.03025	5.27716	0.02298	0.02993	5.28464	0.02308	0.03007	5.28151	0.02337	0.02971
5.38369	0.02729	0.02816	5.38682	0.02811	0.02832	5.38804	0.02683	0.02985	5.38573	0.02728	0.03012	5.3758	0.02824	0.02949	5.386	0.03017	0.02924	5.37988	0.03041	0.02941	5.37675	0.03158	0.02908
5.47893	0.04136	0.02725	5.48206	0.04222	0.02751	5.48328	0.04087	0.02905	5.48097	0.04147	0.02943	5.48464	0.04236	0.0288	5.48124	0.04361	0.02858	5.48873	0.04374	0.02858	5.4856	0.04433	0.02819
5.58778	0.05075	0.02567	5.5773	0.05107	0.02568	5.57853	0.05066	0.02747	5.57621	0.05082	0.02757	5.57989	0.05123	0.027	5.57648	0.05146	0.02675	5.58397	0.05146	0.0269	5.58084	0.05147	0.02652
5.68302	0.05515	0.02652	5.68615	0.05537	0.02644	5.68737	0.05482	0.02808	5.68506	0.05471	0.02805	5.68873	0.05527	0.02764	5.68533	0.05552	0.02741	5.67921	0.05573	0.02756	5.67608	0.05578	0.0272
5.77826	0.05534	0.0264	5.78139	0.05515	0.02625	5.78261	0.05532	0.02814	5.7803	0.05512	0.02824	5.78397	0.05504	0.02766	5.78057	0.05496	0.02741	5.78805	0.05509	0.02755	5.78492	0.05524	0.02709
5.8871	0.05606	0.03072	5.89023	0.05566	0.02972	5.87785	0.05601	0.03129	5.88915	0.05581	0.03035	5.87921	0.05542	0.03039	5.88942	0.0547	0.03005	5.8833	0.05465	0.03057	5.88017	0.05432	0.0303
5.98235	0.05667	0.04632	5.98548	0.05626	0.04477	5.9867	0.05676	0.04306	5.98439	0.05664	0.04075	5.98806	0.0562	0.04224	5.98466	0.05512	0.04208	5.97854	0.05502	0.04322	5.98901	0.05451	0.04386
6.09119	0.05598	0.05764	6.08072	0.05615	0.05719	6.08194	0.05559	0.05578	6.07963	0.05563	0.05447	6.0833	0.05614	0.05559	6.0799	0.0557	0.05569	6.08738	0.05571	0.05617	6.08425	0.05526	0.05669
6.18643	0.05416	0.06204	6.18956	0.05398	0.06206	6.19079	0.05423	0.06133	6.18847	0.05398	0.06105	6.17854	0.05359	0.06143	6.18875	0.05386	0.06158	6.18262	0.05395	0.06176	6.17949	0.05419	0.06198
6.28167	0.05868	0.06311	6.2848	0.05804	0.06315	6.28603	0.05886	0.06312	6.28372	0.05859	0.06297	6.28739	0.05728	0.06313	6.28399	0.057	0.06323	6.29147	0.05692	0.06329	6.28834	0.05663	0.06338
6.39052	0.05884	0.06319	6.38004	0.05868	0.06324	6.38127	0.05867	0.06349	6.37896	0.05859	0.06358	6.38263	0.0583	0.06354	6.37923	0.05823	0.06363	6.38671	0.05828	0.06366	6.38358	0.058	0.06363
6.48576	0.05326	0.06352	6.48889	0.05343	0.06334	6.49012	0.05334	0.06387	6.4878	0.05306	0.06366	6.49148	0.05371	0.06372	6.48807	0.05392	0.06377	6.48195	0.05408	0.0638	6.49243	0.05456	0.06382
6.581	0.05225	0.06546	6.58413	0.05208	0.06532	6.58536	0.05234	0.0654	6.58304	0.05212	0.06519	6.58672	0.05221	0.06534	6.58332	0.05187	0.06542	6.5908	0.05182	0.06555	6.58767	0.05199	0.06563
6.68985	0.05739	0.06627	6.69298	0.05669	0.0663	6.6806	0.05745	0.06652	6.69189	0.05744	0.06652	6.68196	0.05646	0.06651	6.69216	0.05548	0.06658	6.68604	0.05519	0.06661	6.68291	0.0544	0.0666
6.78509	0.04994	0.06353	6.78822	0.05037	0.06361	6.78944	0.0497	0.06438	6.78713	0.04955	0.06477	6.7908	0.05025	0.06441	6.7874	0.05071	0.06443	6.78128	0.05092	0.06426	6.79176	0.05112	0.06407
6.89394	0.04773	0.0618	6.88346	0.04774	0.06179	6.88468	0.04784	0.06255	6.88237	0.04743	0.06259	6.88604	0.04769	0.06249	6.88264	0.04778	0.06249	6.89013	0.04783	0.06236	6.887	0.04823	0.06225
6.98918	0.04921	0.06209	6.99231	0.04899	0.0621	6.99353	0.04935	0.06216	6.99122	0.04908	0.06227	6.98129	0.0488	0.06225	6.99149	0.04847	0.06228	6.98537	0.04835	0.0623	6.98224	0.04834	0.06227
7.08442	0.04869	0.05698	7.08755	0.0487	0.05699	7.08877	0.04857	0.05833	7.08646	0.04836	0.059	7.09013	0.04866	0.05845	7.08673	0.04874	0.05841	7.09422	0.04885	0.05801	7.09109	0.04886	0.05764
7.19326	0.04705	0.05549	7.18279	0.0471	0.0556	7.18401	0.04692	0.05657	7.1953	0.04697	0.05698	7.18537	0.04707	0.05667	7.19558	0.04694	0.05665	7.18946	0.04678	0.0564	7.18633	0.04645	0.05611
7.2885	0.04669	0.05446	7.29163	0.04665	0.05437	7.29286	0.04656	0.05495	7.29055	0.04637	0.05506	7.29422	0.04641	0.05498	7.29082	0.04636	0.05495	7.28469	0.04641	0.0548	7.29517	0.04652	0.05472
7.38375	0.04593	0.05336	7.38688	0.04566	0.05337	7.3881	0.04602	0.05423	7.38579	0.04586	0.05445	7.38946	0.04572	0.05431	7.38606	0.04536	0.05429	7.39354	0.04511	0.05405	7.39041	0.04511	0.05384
7.49259	0.04421	0.0523	7.49572	0.04362	0.05234	7.48334	0.04452	0.05293	7.49463	0.04422	0.05312	7.4847	0.0438	0.05298	7.49491	0.04306	0.05296	7.48878	0.04233	0.05276	7.48565	0.04262	0.05262
7.58783	0.04392	0.05025	7.59096	0.04375	0.05003	7.59219	0.04383	0.0508	7.58987	0.04367	0.05062	7.59355	0.04362	0.05072	7.59015	0.04364	0.05065	7.58402	0.0437	0.05043	7.5945	0.04383	0.05045
7.69668	0.04402	0.04951	7.6862	0.04402	0.04963	7.68743	0.0438	0.05052	7.68511	0.0438	0.05107	7.68879	0.04384	0.05071	7.68539	0.04386	0.0507	7.69287	0.0438	0.0504	7.68974	0.0439	0.05006
7.79192	0.04336	0.04849	7.79505	0.04335	0.04846	7.79628	0.04342	0.04903	7.79396	0.04336	0.04915	7.79764	0.04344	0.04911	7.79424	0.04351	0.04907	7.78811	0.04332	0.04885	7.78498	0.04356	0.04877
7.88716	0.04031	0.04798	7.89029	0.04011	0.04803	7.89152	0.04018	0.04863	7.8892	0.04029	0.04866	7.89288	0.03974	0.04871	7.88947	0.03954	0.04867	7.89696	0.0421	0.04848	7.89383	0.0398	0.04835
7.99601	0.04217	0.04736	7.98553	0.04211	0.04733	7.98676	0.04178	0.04813	7.99805	0.04193	0.04821	7.98812	0.04178	0.04818	7.99832	0.04181	0.04813	7.9922	0.04227	0.04784	7.98907	0.04193	0.04769
8.09125	0.04355	0.04608	8.09438	0.0435	0.046	8.0956	0.04365	0.0467	8.09329	0.04358	0.04688	8.09696	0.04361	0.0468	8.09356	0.04349	0.04673	8.08744	0.04361	0.04643	8.09792	0.0433	0.04636
8.18649	0.0408	0.04613	8.18962	0.04117	0.04614	8.19084	0.04045	0.04655	8.18853	0.04075	0.04644	8.1922	0.04097	0.04651	8.1888	0.04147	0.04647	8.19629	0.04178	0.04633	8.19316	0.04213	0.04635
8.29534	0.04159	0.0454	8.29847	0.04142	0.04525	8.29969	0.04178	0.04563	8.29738	0.04189	0.04505	8.28745	0.04153	0.0455	8.29765	0.04114	0.04543	8.29153	0.04144	0.04525	8.2884	0.04061	0.04544
8.39058	0.04211	0.04583	8.39371	0.04263	0.04579	8.39493	0.04186	0.04643	8.39262	0.04221	0.04633	8.39629	0.04243	0.04642	8.39289	0.04338	0.04636	8.40037	0.04324	0.0461	8.39724	0.04437	0.04606
8.49942	0.04373	0.04388	8.48895	0.04364	0.04372	8.49017	0.04371	0.04487	8.48786	0.04408	0.04507	8.49153	0.04335	0.045	8.48813	0.04308	0.04488	8.49561	0.0431	0.04429	8.49248	0.04333	0.04422
8.59467	0.04717	0.04505	8.5978	0.04778	0.045	8.59902	0.04866	0.04583	8.59671	0.04949	0.04519	8.60038	0.04932	0.04552	8.59698	0.05058	0.04543	8.59086	0.05043	0.0452	8.58773	0.05108	0.04529
8.68991	0.0679	0.04494	8.69304	0.06826	0.0448	8.69426	0.07011	0.04602	8.69195	0.07021	0.04552	8.69562	0.07026	0.04587	8.69222	0.07015	0.04572	8.6997	0.07047	0.04523	8.69657	0.06918	0.04526
8.79875	0.06887	0.0487	8.80188	0.06869	0.04873	8.7895	0.06857	0.05024	8.80079	0.0682	0.04902	8.79086	0.06842	0.04961	8.80107	0.06815	0.04945	8.79494	0.06839	0.04906	8.79181	0.0681	0.04905
8.89399	0.06366	0.05272	8.89712	0.06331	0.05247	8.89835	0.06296	0.05666	8.89603	0.06299	0.05265	8.89971	0.06241	0.05448	8.89631	0.06175	0.05407	8.89018	0.06177	0.05296	8.90066	0.06158	0.05331
9.00284	0.05841	0.06473	8.99236	0.05833	0.06408	8.99359	0.05786	0.06735	8.99127	0.05793	0.06313	8.99495	0.05774	0.06494	8.99155	0.05744	0.06461	8.99903	0.05738	0.06424	8.9959	0.05735	0.06478
9.09808	0.0549	0.06943	9.10121	0.05517	0.0693	9.10243	0.05485	0.06885	9.10012	0.05483	0.06952	9.09019	0.0554	0.06935	9.10039	0.05571	0.06945	9.09427	0.05587	0.06946	9.09114	0.05551	0.06938
9.19332	0.05143	0.06577	9.19645	0.05136	0.06577	9.19767	0.05073	0.06499	9.19536	0.05079	0.06635	9.19903	0.05087	0.06582	9.19563	0.05113	0.06591	9.20312	0.05104	0.06592	9.19999	0.05105	0.06581
9.30217	0.05421	0.06045	9.29169	0.05458	0.06071	9.29292	0.05379	0.0602	9.2906	0.05391	0.06226	9.29428	0.05432	0.06138	9.29088	0.05481	0.06146	9.29836	0.05489	0.06117	9.29523	0.05512	0.0608
9.39741	0.05193	0.05789	9.40054	0.05196	0.05787	9.40176	0.0504	0.0575	9.39945	0.05064	0.05786	9.40312	0.05082	0.05778	9.39972	0.05137	0.05778	9.3936	0.05128	0.05785	9.40407	0.05244	0.0579
9.49265	0.06562	0.05448	9.49578	0.06661	0.05439	9.497	0.06626	0.05469	9.49469	0.06641	0.05517	9.49836	0.06763	0.05509	9.49496	0.06932	0.05503	9.50245	0.06986	0.05456	9.49932	0.07014	0.05471
9.6015	0.06742	0.05715	9.60463	0.06752	0.05707	9.59224	0.06738	0.0572	9.60354	0.06741	0.05707	9.5936	0.06736	0.05725	9.60381	0.06743	0.05725	9.59769	0.06749	0.05727	9.59456	0.06793	0.05739
9.69674	0.06538	0.06145	9.69987	0.06575	0.06132	9.70109	0.06563	0.06272	9.69878	0.06549	0.06094	9.70245	0.0661	0.06189	9.69905	0.06652	0.06188	9.69293	0.06668	0.06162	9.7034	0.06669	0.06191
9.80558	0.06333	0.06979	9.79511	0.06383	0.06966	9.79633	0.06413	0.07021	9.79402	0.06463	0.06891	9.79769	0.06459	0.06961	9.79429	0.06549	0.06963	9.80177	0.06557	0.06985	9.79865	0.06639	0.0699
9.90082	0.06898	0.06994	9.90395	0.06857	0.0699	9.90518	0.06837	0.07014	9.90286	0.0682	0.06995	9.89293	0.06759	0.07012	9.90314	0.06696	0.07016	9.89701	0.06694	0.0701	9.89388	0.0672	0.07013
9.99606	0.06187	0.06845	9.99919	0.0624	0.06847	10.0004	0.0616	0.06913	9.99811	0.06155	0.06831	10.0018	0.06233	0.06866	9.99838	0.06325	0.06868	10.0059	0.06347	0.06863	10.0027	0.06372	0.06869
