# Supplementary material for: Interplay between disorder and electronic correlations in compositionally complex alloys
Source: Nat Commun. 2024 Sep 12;15:7983. doi: 10.1038/s41467-024-52349-8 (PMC11393320; doi:10.1038/s41467-024-52349-8)
Supplement: Supplementary file 3 — Source Data [file 41467_2024_52349_MOESM3_ESM.zip › Source Data SF3c - pDOS J variation FeNi.xlsx]

## Sheet: Tabelle2
J = 0.6 eV		J = 0.8 eV		J = 0.9 eV		J = 1.0 eV		J = 1.2 eV
E ( eV)	DOS (st./at./eV)	E ( eV)	DOS (st./at./eV)	E ( eV)	DOS (st./at./eV)	E ( eV)	DOS (st./at./eV)	E ( eV)	DOS (st./at./eV)
-15.0002	0.005	-14.9999	0.00393	-15.0006	0.00414	-15.0006	0.00595	-15.0006	0.00518
-14.8995	0.00519	-14.8992	0.00407	-14.8999	0.00429	-14.8999	0.0062	-14.8999	0.00537
-14.7988	0.00539	-14.7999	0.00422	-14.7992	0.00445	-14.7992	0.00646	-14.7992	0.00557
-14.6995	0.00559	-14.6992	0.00437	-14.6985	0.00462	-14.6985	0.00673	-14.6985	0.00579
-14.5988	0.00581	-14.5985	0.00453	-14.5992	0.0048	-14.5992	0.00702	-14.5992	0.00601
-14.4981	0.00603	-14.4978	0.0047	-14.4985	0.00499	-14.4985	0.00732	-14.4985	0.00625
-14.3974	0.00627	-14.3971	0.00488	-14.3978	0.00518	-14.3978	0.00764	-14.3978	0.0065
-14.2967	0.00652	-14.2978	0.00507	-14.2971	0.00539	-14.2971	0.00798	-14.2971	0.00677
-14.1974	0.00678	-14.1971	0.00527	-14.1965	0.00562	-14.1965	0.00833	-14.1965	0.00705
-14.0967	0.00706	-14.0965	0.00549	-14.0971	0.00585	-14.0971	0.00871	-14.0971	0.00734
-13.996	0.00735	-13.9958	0.00571	-13.9964	0.0061	-13.9964	0.0091	-13.9965	0.00766
-13.8954	0.00766	-13.8964	0.00595	-13.8958	0.00636	-13.8958	0.00952	-13.8958	0.00799
-13.7947	0.00798	-13.7958	0.0062	-13.7951	0.00664	-13.7951	0.00995	-13.7951	0.00834
-13.6954	0.00832	-13.6951	0.00646	-13.6944	0.00694	-13.6944	0.01042	-13.6944	0.00871
-13.5947	0.00868	-13.5944	0.00674	-13.5951	0.00726	-13.5951	0.0109	-13.5951	0.00911
-13.494	0.00906	-13.4937	0.00704	-13.4944	0.0076	-13.4944	0.01142	-13.4944	0.00953
-13.3933	0.00946	-13.3944	0.00736	-13.3937	0.00796	-13.3937	0.01196	-13.3937	0.00997
-13.2926	0.00988	-13.2937	0.00769	-13.293	0.00834	-13.293	0.01253	-13.293	0.01045
-13.1933	0.01033	-13.193	0.00805	-13.1923	0.00875	-13.1923	0.01314	-13.1923	0.01095
-13.0926	0.0108	-13.0923	0.00843	-13.093	0.00919	-13.093	0.01379	-13.093	0.01149
-12.9919	0.0113	-12.9917	0.00884	-12.9923	0.00966	-12.9923	0.01449	-12.9923	0.01207
-12.8912	0.01183	-12.8923	0.00927	-12.8917	0.01016	-12.8917	0.01526	-12.8917	0.01268
-12.7919	0.0124	-12.7917	0.00974	-12.791	0.0107	-12.791	0.01608	-12.791	0.01334
-12.6912	0.01299	-12.691	0.01023	-12.6903	0.01127	-12.6903	0.01694	-12.6903	0.01404
-12.5906	0.01362	-12.5903	0.01077	-12.591	0.01189	-12.591	0.01784	-12.591	0.0148
-12.4899	0.0143	-12.4896	0.01133	-12.4903	0.01255	-12.4903	0.01878	-12.4903	0.0156
-12.3892	0.01501	-12.3903	0.01194	-12.3896	0.01326	-12.3896	0.01977	-12.3896	0.01647
-12.2899	0.01577	-12.2896	0.0126	-12.2889	0.01402	-12.2889	0.02081	-12.2889	0.01739
-12.1892	0.01657	-12.1889	0.01331	-12.1896	0.01483	-12.1882	0.02192	-12.1882	0.01839
-12.0885	0.01743	-12.0882	0.01406	-12.0889	0.01572	-12.0889	0.0231	-12.0889	0.01947
-11.9878	0.01834	-11.9875	0.01488	-11.9882	0.01667	-11.9882	0.02436	-11.9882	0.02063
-11.8871	0.01931	-11.8882	0.01577	-11.8875	0.0177	-11.8875	0.02569	-11.8875	0.02187
-11.7878	0.02034	-11.7875	0.01672	-11.7869	0.01881	-11.7869	0.0271	-11.7869	0.02322
-11.6871	0.02144	-11.6869	0.01775	-11.6875	0.02001	-11.6875	0.02859	-11.6862	0.02467
-11.5864	0.02262	-11.5862	0.01887	-11.5869	0.02132	-11.5869	0.03015	-11.5869	0.02625
-11.4858	0.02396	-11.4855	0.02009	-11.4862	0.02273	-11.4862	0.0318	-11.4862	0.02795
-11.3851	0.02579	-11.3862	0.02141	-11.3855	0.02427	-11.3855	0.03353	-11.3855	0.02979
-11.2858	0.02867	-11.2855	0.02284	-11.2848	0.02594	-11.2848	0.03532	-11.2848	0.03179
-11.1851	0.03103	-11.1848	0.0244	-11.1855	0.02776	-11.1855	0.03718	-11.1855	0.03396
-11.0844	0.03244	-11.0841	0.0261	-11.0848	0.02974	-11.0848	0.0391	-11.0848	0.03631
-10.9837	0.03395	-10.9834	0.02797	-10.9841	0.03191	-10.9841	0.04109	-10.9841	0.03887
-10.8836	0.03573	-10.8837	0.03	-10.8837	0.03427	-10.8837	0.04316	-10.8836	0.04165
-10.7832	0.03775	-10.7833	0.03223	-10.7833	0.03685	-10.7833	0.0453	-10.7833	0.04466
-10.6828	0.03999	-10.6829	0.03467	-10.6829	0.03968	-10.6829	0.04754	-10.6829	0.04794
-10.5823	0.04243	-10.5825	0.03735	-10.5825	0.04277	-10.5825	0.04989	-10.5825	0.05151
-10.4821	0.04509	-10.4821	0.04029	-10.4821	0.04616	-10.4821	0.05237	-10.4821	0.05539
-10.3817	0.04797	-10.3817	0.04353	-10.3817	0.04987	-10.3817	0.055	-10.3817	0.0596
-10.2812	0.05107	-10.2812	0.04708	-10.2812	0.05393	-10.2812	0.05779	-10.2812	0.06416
-10.1808	0.05441	-10.1808	0.051	-10.1808	0.05837	-10.1808	0.06075	-10.1808	0.06911
-10.0804	0.05799	-10.0804	0.05532	-10.0804	0.06323	-10.0804	0.06391	-10.0804	0.07446
-9.98001	0.06182	-9.98015	0.06007	-9.98001	0.06852	-9.98001	0.06727	-9.98001	0.08023
-9.8796	0.06589	-9.87973	0.06529	-9.8796	0.0743	-9.8796	0.07084	-9.8796	0.08644
-9.77919	0.07022	-9.77932	0.07104	-9.77932	0.08058	-9.77919	0.07464	-9.77919	0.09311
-9.67879	0.0748	-9.67887	0.07735	-9.67886	0.08738	-9.67884	0.07868	-9.6788	0.10023
-9.57838	0.07962	-9.57847	0.08426	-9.57846	0.09472	-9.57845	0.08296	-9.5784	0.10782
-9.47798	0.08466	-9.47806	0.09181	-9.47805	0.1026	-9.47804	0.0875	-9.478	0.11583
-9.37754	0.08992	-9.37768	0.10003	-9.37768	0.111	-9.37768	0.09231	-9.37754	0.12426
-9.27713	0.09541	-9.27727	0.10892	-9.27727	0.11991	-9.27727	0.09738	-9.27713	0.13306
-9.17672	0.10113	-9.17686	0.11849	-9.17686	0.1293	-9.17686	0.10275	-9.17686	0.1422
-9.07631	0.10707	-9.07645	0.12873	-9.07645	0.13906	-9.07645	0.10842	-9.07645	0.15158
-8.9759	0.11331	-8.97604	0.13959	-8.97604	0.14917	-8.97604	0.11446	-8.97604	0.16119
-8.87562	0.11997	-8.87562	0.15116	-8.87562	0.15971	-8.87562	0.12128	-8.87562	0.17115
-8.77521	0.13567	-8.77521	0.16521	-8.77521	0.17346	-8.77521	0.13962	-8.77521	0.18672
-8.6748	0.15531	-8.6748	0.19292	-8.6748	0.1982	-8.6748	0.15712	-8.6748	0.21159
-8.57439	0.1664	-8.57439	0.21772	-8.57439	0.22003	-8.57439	0.17455	-8.57439	0.22545
-8.47398	0.1791	-8.47398	0.23159	-8.47398	0.23197	-8.47398	0.19129	-8.47398	0.24051
-8.37357	0.19072	-8.37371	0.2497	-8.37357	0.24788	-8.37357	0.20349	-8.37357	0.25496
-8.27316	0.19737	-8.27329	0.26547	-8.27316	0.26363	-8.27316	0.21392	-8.27316	0.27065
-8.17275	0.20824	-8.17248	0.28332	-8.17315	0.27571	-8.17316	0.22571	-8.17316	0.27877
-8.07207	0.22525	-8.07179	0.29689	-8.07247	0.29063	-8.07247	0.23268	-8.07247	0.29616
-7.97138	0.2403	-7.97247	0.30825	-7.97179	0.3019	-7.97179	0.24785	-7.97179	0.30826
-7.87206	0.24794	-7.87179	0.31518	-7.87111	0.30553	-7.87111	0.26083	-7.87111	0.30936
-7.77138	0.25937	-7.7711	0.326	-7.77178	0.31537	-7.77178	0.26516	-7.77178	0.31861
-7.67069	0.27529	-7.67042	0.33388	-7.6711	0.32399	-7.6711	0.2803	-7.6711	0.32781
-7.57001	0.28105	-7.5711	0.33774	-7.57042	0.32666	-7.57042	0.28733	-7.57042	0.32903
-7.46933	0.29562	-7.47042	0.3464	-7.46973	0.33593	-7.46974	0.2959	-7.46973	0.33821
-7.37	0.3039	-7.36973	0.34693	-7.36905	0.33699	-7.36905	0.30702	-7.36905	0.33935
-7.26932	0.31165	-7.26905	0.35406	-7.26973	0.3439	-7.26973	0.31217	-7.26973	0.34447
-7.16864	0.32147	-7.16837	0.35461	-7.16905	0.34565	-7.16905	0.32287	-7.16905	0.34684
-7.06796	0.3273	-7.06904	0.35982	-7.06836	0.3512	-7.06836	0.32689	-7.06836	0.35103
-6.96727	0.33727	-6.96836	0.35983	-6.96768	0.35269	-6.96768	0.33761	-6.96768	0.35345
-6.86795	0.34301	-6.86768	0.36381	-6.867	0.35724	-6.867	0.34198	-6.867	0.35705
-6.76727	0.35571	-6.76699	0.36395	-6.76767	0.35886	-6.76767	0.35147	-6.76767	0.35938
-6.66658	0.3653	-6.66631	0.36789	-6.66699	0.36366	-6.66699	0.35637	-6.66699	0.36372
-6.5659	0.36954	-6.56699	0.36829	-6.56631	0.36539	-6.56631	0.36448	-6.56631	0.36612
-6.46658	0.37413	-6.4663	0.3729	-6.46562	0.37134	-6.46562	0.37041	-6.46562	0.37208
-6.36589	0.37836	-6.36562	0.37411	-6.36494	0.37379	-6.36494	0.37774	-6.36494	0.37529
-6.26521	0.38509	-6.26494	0.3788	-6.26562	0.38015	-6.26562	0.38566	-6.26562	0.38232
-6.16453	0.38924	-6.16426	0.38193	-6.16494	0.38437	-6.16494	0.39244	-6.16494	0.38709
-6.06384	0.3969	-6.06493	0.38684	-6.06425	0.39124	-6.06425	0.40188	-6.06425	0.39514
-5.96452	0.40219	-5.96425	0.39251	-5.96357	0.39807	-5.96357	0.40924	-5.96357	0.40251
-5.86384	0.41015	-5.86357	0.39786	-5.86289	0.40553	-5.86289	0.41989	-5.86289	0.4115
-5.76316	0.41765	-5.76288	0.40605	-5.76356	0.41528	-5.76356	0.42933	-5.76356	0.42195
-5.66247	0.42589	-5.6622	0.41313	-5.66288	0.42462	-5.66288	0.4409	-5.66288	0.43254
-5.56179	0.43622	-5.56288	0.42335	-5.5622	0.43744	-5.5622	0.45341	-5.5622	0.44675
-5.46247	0.44594	-5.46219	0.43334	-5.46151	0.44743	-5.46151	0.46672	-5.46151	0.46045
-5.36178	0.45885	-5.36151	0.44546	-5.36219	0.45164	-5.36219	0.48212	-5.36083	0.47612
-5.2611	0.47165	-5.26083	0.45938	-5.26151	0.46941	-5.26151	0.49665	-5.26151	0.49343
-5.16042	0.48726	-5.16015	0.47421	-5.16083	0.48761	-5.16083	0.51511	-5.16083	0.51305
-5.05973	0.50466	-5.06082	0.49226	-5.06014	0.50776	-5.06014	0.53525	-5.06014	0.53486
-4.96041	0.52406	-4.96014	0.51124	-4.95946	0.52874	-4.95946	0.55807	-4.95946	0.55825
-4.85973	0.54697	-4.85946	0.5337	-4.86014	0.55273	-4.86014	0.58333	-4.86014	0.58413
-4.75905	0.5719	-4.75877	0.55815	-4.75945	0.57838	-4.75945	0.61074	-4.75945	0.61149
-4.65836	0.60103	-4.65809	0.58572	-4.65877	0.60683	-4.65877	0.64107	-4.65877	0.64127
-4.55768	0.63279	-4.55877	0.61627	-4.55809	0.63761	-4.55809	0.67336	-4.55809	0.67274
-4.45836	0.66854	-4.45808	0.64938	-4.4574	0.67062	-4.4574	0.70802	-4.4574	0.70616
-4.35767	0.70696	-4.3574	0.68551	-4.35808	0.7057	-4.35808	0.74418	-4.35808	0.74111
-4.25699	0.74794	-4.25672	0.72342	-4.2574	0.74226	-4.2574	0.78158	-4.2574	0.77536
-4.15631	0.7903	-4.1574	0.76312	-4.15672	0.78008	-4.15672	0.81954	-4.15672	0.81024
-4.05562	0.83328	-4.05671	0.80345	-4.05603	0.8184	-4.05603	0.85781	-4.05603	0.84581
-3.9563	0.87618	-3.95603	0.84428	-3.95535	0.85713	-3.95535	0.89607	-3.95535	0.88144
-3.85562	0.91874	-3.85535	0.88499	-3.85603	0.89615	-3.85603	0.93436	-3.85603	0.91696
-3.75494	0.96147	-3.75466	0.92596	-3.75534	0.93653	-3.75534	0.97282	-3.75534	0.95247
-3.65425	1.0049	-3.65534	0.96747	-3.65466	0.97702	-3.65466	1.01204	-3.65466	0.98823
-3.55357	1.05036	-3.55466	1.01037	-3.55398	1.01535	-3.55398	1.05259	-3.55398	1.0245
-3.45425	1.09833	-3.45397	1.05499	-3.45329	1.05778	-3.45329	1.09449	-3.45329	1.06154
-3.35356	1.14891	-3.35329	1.10174	-3.35397	1.10072	-3.35397	1.13776	-3.35397	1.09956
-3.25288	1.20116	-3.25261	1.15058	-3.25329	1.14568	-3.25329	1.18253	-3.25329	1.13887
-3.1522	1.25306	-3.15329	1.20044	-3.15261	1.19165	-3.15261	1.22763	-3.15261	1.17924
-3.05288	1.30191	-3.0526	1.24922	-3.05192	1.23731	-3.05192	1.27232	-3.05192	1.22087
-2.95219	1.3482	-2.95192	1.29583	-2.95124	1.2826	-2.95124	1.31809	-2.95124	1.26433
-2.85151	1.39796	-2.85124	1.34294	-2.85192	1.33033	-2.85192	1.36976	-2.85192	1.31338
-2.75083	1.45801	-2.75055	1.39763	-2.75123	1.38623	-2.75123	1.43093	-2.75123	1.3701
-2.65014	1.52348	-2.65123	1.46333	-2.65055	1.45251	-2.65055	1.49806	-2.65055	1.43571
-2.55082	1.58418	-2.55055	1.53152	-2.54987	1.52151	-2.54987	1.56366	-2.54987	1.50509
-2.45014	1.64241	-2.44987	1.59474	-2.45054	1.58717	-2.44918	1.62746	-2.44918	1.57392
-2.34945	1.71174	-2.34918	1.65884	-2.34986	1.65378	-2.34986	1.69793	-2.34986	1.6439
-2.24877	1.80442	-2.2485	1.73586	-2.24918	1.73057	-2.24918	1.78416	-2.24918	1.72178
-2.14809	1.91907	-2.14918	1.83376	-2.1485	1.82546	-2.1485	1.88854	-2.1485	1.81226
-2.04877	2.04409	-2.04849	1.94942	-2.04781	1.93579	-2.04781	2.00156	-2.04781	1.91298
-1.94808	2.16642	-1.94781	2.06952	-1.94849	2.05091	-1.94849	2.11102	-1.94713	2.014
-1.8474	2.27317	-1.84713	2.18177	-1.84781	2.1559	-1.84781	2.20315	-1.84781	2.10411
-1.74672	2.33747	-1.74644	2.26949	-1.74712	2.23616	-1.74712	2.25921	-1.74712	2.16805
-1.64603	2.3354	-1.64712	2.30798	-1.64644	2.27035	-1.64644	2.26213	-1.64644	2.19127
-1.54671	2.28014	-1.54644	2.28464	-1.54576	2.24955	-1.54576	2.2253	-1.54576	2.17437
-1.44603	2.23131	-1.44576	2.22983	-1.44643	2.20503	-1.44644	2.1976	-1.44644	2.15135
-1.34534	2.2476	-1.34507	2.20815	-1.34575	2.19203	-1.34575	2.21464	-1.34575	2.15904
-1.24466	2.27703	-1.24439	2.23677	-1.24507	2.22081	-1.24507	2.24096	-1.24507	2.18936
-1.14398	2.27445	-1.14507	2.25378	-1.14439	2.23779	-1.14439	2.24166	-1.14439	2.20732
-1.04466	2.25151	-1.04438	2.24072	-1.0437	2.22716	-1.0437	2.22185	-1.0437	2.20246
-0.94397	2.21272	-0.9437	2.21432	-0.94438	2.20068	-0.94438	2.18382	-0.94438	2.17505
-0.84329	2.13183	-0.84302	2.16841	-0.8437	2.15378	-0.8437	2.11483	-0.8437	2.11873
-0.74261	2.03399	-0.74369	2.08609	-0.74301	2.07576	-0.74301	2.02866	-0.74301	2.0378
-0.64192	1.95904	-0.64301	2.00038	-0.64233	1.99426	-0.64233	1.95662	-0.64233	1.95989
-0.5426	1.91917	-0.54233	1.94217	-0.54165	1.93709	-0.54165	1.9128	-0.54165	1.90564
-0.44192	1.90562	-0.44165	1.91686	-0.44233	1.90931	-0.44233	1.89464	-0.44233	1.87534
-0.34123	1.88799	-0.34096	1.91155	-0.34164	1.90384	-0.34164	1.88423	-0.34164	1.86838
-0.24055	1.81113	-0.24164	1.87689	-0.24096	1.87035	-0.24096	1.82397	-0.24096	1.86104
-0.13987	1.6961	-0.14096	1.77493	-0.14028	1.7664	-0.14028	1.70878	-0.14028	1.79165
-0.04055	1.60196	-0.04027	1.66449	-0.03959	1.65493	-0.03959	1.60842	-0.03959	1.6764
0.06014	1.5365	0.06041	1.58346	0.05973	1.57492	0.05973	1.54047	0.05973	1.59419
0.16082	1.48975	0.16109	1.5263	0.16041	1.51915	0.16041	1.49248	0.16041	1.53123
0.2615	1.45317	0.26042	1.48258	0.2611	1.47461	0.2611	1.45234	0.2611	1.45644
0.36083	1.4205	0.3611	1.4427	0.36178	1.43119	0.36178	1.41086	0.36178	1.37266
0.46151	1.38511	0.46178	1.40007	0.46246	1.38076	0.46246	1.36135	0.46246	1.29368
0.56219	1.34031	0.56246	1.34606	0.56178	1.31797	0.56178	1.30011	0.56178	1.21917
0.66288	1.27741	0.66315	1.27399	0.66247	1.23998	0.66247	1.22489	0.66247	1.14435
0.76356	1.18994	0.76247	1.18014	0.76315	1.14708	0.76315	1.13383	0.76315	1.06621
0.86288	1.07641	0.86315	1.06593	0.86383	1.04141	0.86383	1.02913	0.86383	0.98382
0.96356	0.94466	0.96384	0.94048	0.96316	0.92885	0.96316	0.9162	0.96452	0.89866
1.06425	0.81178	1.06452	0.81808	1.06384	0.81957	1.06384	0.80572	1.06384	0.81445
1.16493	0.69896	1.1652	0.7138	1.16452	0.72391	1.16452	0.70939	1.16452	0.73674
1.26561	0.61646	1.26453	0.6346	1.26521	0.64772	1.26521	0.63352	1.26521	0.66937
1.36494	0.55827	1.36521	0.57639	1.36589	0.58953	1.36589	0.57628	1.36589	0.61391
1.46562	0.5166	1.46589	0.53343	1.46521	0.54539	1.46521	0.53316	1.46521	0.56917
1.5663	0.4849	1.56658	0.50009	1.5659	0.51073	1.56589	0.49974	1.5659	0.53282
1.66699	0.46004	1.66726	0.47386	1.66658	0.4832	1.66658	0.47309	1.66658	0.50336
1.76767	0.43976	1.76658	0.45239	1.76726	0.46063	1.76726	0.45134	1.76726	0.47874
1.86699	0.42271	1.86726	0.43457	1.86794	0.44187	1.86794	0.43309	1.86794	0.45829
1.96767	0.40854	1.96795	0.4194	1.96727	0.4259	1.96727	0.41768	1.96727	0.44086
2.06836	0.39606	2.06863	0.40589	2.06795	0.41189	2.06795	0.40454	2.06795	0.42566
2.16904	0.38528	2.16795	0.39489	2.16863	0.40036	2.16863	0.39279	2.16863	0.41281
2.26972	0.37629	2.26864	0.38459	2.26932	0.38986	2.26932	0.38317	2.26932	0.40142
2.36905	0.36792	2.36932	0.37472	2.37	0.37961	2.37	0.37549	2.37	0.39052
2.46973	0.36215	2.47	0.36805	2.46932	0.3728	2.46932	0.37006	2.46932	0.38294
2.57041	0.35372	2.57069	0.36443	2.57001	0.36759	2.57	0.3589	2.57	0.37584
2.6711	0.34837	2.67001	0.35546	2.67069	0.35957	2.67069	0.35419	2.67069	0.36782
2.77178	0.34066	2.77069	0.34966	2.77137	0.3528	2.77137	0.34502	2.77137	0.35966
2.8711	0.32967	2.87137	0.33724	2.87206	0.34087	2.87205	0.33522	2.87205	0.34837
2.97178	0.3262	2.97206	0.33191	2.97138	0.33536	2.97138	0.33058	2.97138	0.34219
3.07247	0.31839	3.07274	0.32475	3.07206	0.32774	3.07206	0.32259	3.07206	0.33391
3.17315	0.30813	3.17206	0.3152	3.17274	0.31821	3.17274	0.31293	3.17274	0.32447
3.27247	0.30304	3.27275	0.30785	3.27343	0.31094	3.27343	0.30791	3.27343	0.31729
3.37316	0.29867	3.37343	0.3046	3.37411	0.30693	3.37411	0.30172	3.37411	0.31186
3.47384	0.28735	3.47411	0.29398	3.47343	0.29647	3.47343	0.2915	3.47343	0.30189
3.57452	0.28184	3.5748	0.28642	3.57411	0.28905	3.57411	0.28607	3.57411	0.29471
3.67521	0.27819	3.67412	0.28272	3.6748	0.28483	3.6748	0.28107	3.6748	0.28948
3.77453	0.27015	3.7748	0.27527	3.77548	0.2774	3.77548	0.27293	3.77548	0.28172
3.87521	0.25964	3.87548	0.26597	3.87616	0.26779	3.87616	0.26327	3.87616	0.27254
3.97589	0.25781	3.97617	0.26026	3.97549	0.26227	3.97549	0.2607	3.97549	0.26692
4.06977	0.25267	4.07957	0.25713	4.07073	0.25854	4.07617	0.25452	4.08297	0.26191
4.17862	0.24108	4.17481	0.24683	4.17957	0.24873	4.17141	0.24343	4.17821	0.25225
4.27386	0.2354	4.28366	0.23933	4.27481	0.24016	4.28026	0.23832	4.27345	0.24422
4.38271	0.23301	4.3789	0.2365	4.38366	0.23742	4.3755	0.23471	4.3823	0.24038
4.47795	0.22531	4.47414	0.23024	4.4789	0.23097	4.48434	0.22644	4.47754	0.23317
4.57319	0.2145	4.58299	0.21957	4.57414	0.2204	4.57959	0.21667	4.57278	0.222
4.68204	0.212	4.67823	0.21426	4.68299	0.21521	4.67482	0.21356	4.68163	0.21971
4.77728	0.2053	4.77347	0.20948	4.77823	0.20998	4.78367	0.20652	4.77687	0.21288
4.88612	0.1992	4.88231	0.20272	4.87347	0.20315	4.87891	0.20002	4.88572	0.20571
4.98136	0.19079	4.97756	0.19492	4.98232	0.1952	4.97415	0.19163	4.98096	0.19767
5.0766	0.18423	5.0864	0.18701	5.07756	0.18711	5.083	0.18569	5.0762	0.18994
5.18545	0.18115	5.18164	0.18374	5.18641	0.18415	5.17824	0.18157	5.18505	0.18616
5.28069	0.17286	5.27688	0.17646	5.28165	0.17589	5.28709	0.17315	5.28028	0.17843
5.37593	0.16487	5.38573	0.1677	5.37689	0.16764	5.38233	0.16576	5.37553	0.16998
5.48478	0.16214	5.48097	0.16331	5.48573	0.16342	5.47757	0.16292	5.48437	0.16573
5.58002	0.15553	5.57621	0.15923	5.58097	0.1589	5.58642	0.15518	5.57961	0.16051
5.68887	0.14839	5.68506	0.14942	5.67622	0.14936	5.68166	0.14942	5.68846	0.15193
5.78411	0.1459	5.7803	0.14603	5.78506	0.14605	5.7769	0.14789	5.7837	0.14885
5.87935	0.14755	5.88915	0.14835	5.8803	0.14855	5.88575	0.14814	5.87894	0.15085
5.9882	0.14275	5.98439	0.14291	5.98915	0.14287	5.98099	0.14594	5.98779	0.14645
6.08344	0.16723	6.07963	0.15377	6.08439	0.15671	6.08983	0.17537	6.08303	0.16388
6.17868	0.21725	6.18847	0.19937	6.17963	0.20365	6.18507	0.22442	6.17827	0.20993
6.28753	0.25883	6.28372	0.24767	6.28848	0.25038	6.28031	0.262	6.28712	0.25315
6.38277	0.28106	6.37896	0.27424	6.38372	0.27585	6.38916	0.28358	6.38236	0.27721
6.49161	0.3	6.4878	0.29429	6.49256	0.29588	6.4844	0.30189	6.4912	0.29667
6.58685	0.3143	6.58304	0.30921	6.58781	0.31052	6.57964	0.31684	6.58644	0.3114
6.68209	0.33185	6.69189	0.32694	6.68305	0.32828	6.68849	0.33356	6.68169	0.32889
6.79094	0.34321	6.78713	0.34089	6.79189	0.34157	6.78373	0.34334	6.79053	0.34115
6.88618	0.34321	6.88237	0.34421	6.88713	0.34385	6.89258	0.34279	6.88577	0.34283
6.98142	0.34228	6.99122	0.34252	6.98237	0.34236	6.98782	0.34237	6.99462	0.34194
7.09027	0.34263	7.08646	0.3439	7.09122	0.34365	7.08306	0.34088	7.08986	0.34262
7.18551	0.32774	7.1953	0.33247	7.18646	0.33112	7.1919	0.32639	7.1851	0.32959
7.29436	0.31847	7.29055	0.32077	7.29531	0.32019	7.28714	0.31795	7.29395	0.31971
7.3896	0.31334	7.38579	0.31478	7.39055	0.31451	7.39599	0.31278	7.38919	0.31425
7.48484	0.30784	7.49463	0.30916	7.48579	0.30891	7.49123	0.30725	7.48443	0.30868
7.59368	0.29923	7.58987	0.30206	7.59464	0.30137	7.58647	0.29838	7.59328	0.3007
7.68892	0.29231	7.68511	0.29374	7.68988	0.29348	7.69532	0.29211	7.68852	0.29334
7.79777	0.2872	7.79396	0.28951	7.78512	0.28911	7.79056	0.28604	7.79736	0.28847
7.89301	0.27991	7.8892	0.28026	7.89397	0.28026	7.8858	0.2801	7.8926	0.28067
7.98825	0.2779	7.99805	0.27798	7.98921	0.27806	7.99465	0.2779	7.98785	0.27848
8.0971	0.27099	8.09329	0.27232	8.09805	0.27192	8.08989	0.27119	8.09669	0.27193
8.19234	0.26707	8.18853	0.26916	8.19329	0.26877	8.19873	0.26662	8.19193	0.26818
8.28758	0.26267	8.29738	0.26337	8.28854	0.26333	8.29398	0.26284	8.28717	0.26346
8.39643	0.26162	8.39262	0.25989	8.39738	0.26042	8.38922	0.26261	8.39602	0.26187
8.49167	0.25818	8.48786	0.26002	8.49262	0.25972	8.49806	0.25796	8.49126	0.2593
8.60052	0.25494	8.59671	0.25549	8.58786	0.25543	8.5933	0.25524	8.60011	0.25562
8.69576	0.25151	8.69195	0.25205	8.69671	0.25199	8.68855	0.25201	8.69535	0.25238
8.791	0.25558	8.80079	0.25312	8.79195	0.25425	8.79739	0.25686	8.79059	0.25615
8.89984	0.25611	8.89603	0.25802	8.9008	0.25768	8.89263	0.25552	8.89944	0.25764
8.99508	0.2566	8.99128	0.25309	8.99604	0.25423	9.00148	0.26046	8.99468	0.2579
9.09032	0.27662	9.10012	0.26975	9.09128	0.27244	9.09672	0.28282	9.08992	0.27931
9.19917	0.30739	9.19536	0.30049	9.20012	0.30379	9.19196	0.31258	9.19876	0.30914
9.29441	0.32117	9.2906	0.3229	9.29537	0.32281	9.30081	0.31845	9.294	0.32113
9.40326	0.31054	9.39945	0.3096	9.40421	0.30974	9.39605	0.3108	9.40285	0.30968
9.4985	0.29654	9.49469	0.30145	9.49945	0.29939	9.49129	0.29503	9.49809	0.29634
9.59374	0.29888	9.60354	0.29594	9.59469	0.29714	9.60013	0.29934	9.59333	0.2987
9.70259	0.29521	9.69878	0.29258	9.70354	0.29274	9.69538	0.29874	9.70218	0.29502
9.79783	0.32631	9.79402	0.31466	9.79878	0.31856	9.80422	0.33257	9.79742	0.32582
9.89307	0.35106	9.90286	0.34519	9.89402	0.34723	9.89946	0.35441	9.90627	0.35038
10.0019	0.36783	9.99811	0.36565	10.0029	0.36685	9.9947	0.36793	10.0015	0.36762
