# Supplementary material for: Interplay between disorder and electronic correlations in compositionally complex alloys
Source: Nat Commun. 2024 Sep 12;15:7983. doi: 10.1038/s41467-024-52349-8 (PMC11393320; doi:10.1038/s41467-024-52349-8)
Supplement: Supplementary file 3 — Source Data [file 41467_2024_52349_MOESM3_ESM.zip › Source Data SF3d - pDOS J variation HEA.xlsx]

## Sheet: Tabelle1
J = 0.6 e		J = 0.7 eV		J = 0.8 eV		J = 0.9 eV		J = 1.0 eV		J = 1.1 eV		J = 1.2 eV
E (eV)	DOS (st./at./eV)	E (eV)	DOS (st./at./eV)	E (eV)	DOS (st./at./eV)	E (eV)	DOS (st./at./eV)	E (eV)	DOS (st./at./eV)	E (eV)	DOS (st./at./eV)	E (eV)	DOS (st./at./eV)
-15.0006	0.00306	-15.0004	0.00328	-15.0008	0.00328	-15.0002	0.00337	-15.0003	0.00355	-15.0006	0.00369	-14.9996	0.00328
-14.8999	0.00318	-14.8997	0.0034	-14.9001	0.0034	-14.8995	0.00351	-14.8996	0.00369	-14.8999	0.00384	-14.9003	0.00343
-14.7992	0.0033	-14.7991	0.00352	-14.7995	0.00354	-14.7988	0.00364	-14.7989	0.00383	-14.7992	0.004	-14.7996	0.00358
-14.6985	0.00343	-14.6984	0.00365	-14.6988	0.00368	-14.6995	0.00379	-14.6996	0.00399	-14.6985	0.00416	-14.6989	0.00374
-14.5978	0.00357	-14.5991	0.00379	-14.5981	0.00383	-14.5988	0.00394	-14.5989	0.00415	-14.5978	0.00433	-14.5982	0.00392
-14.4985	0.00372	-14.4984	0.00394	-14.4988	0.00399	-14.4981	0.0041	-14.4982	0.00432	-14.4985	0.00451	-14.4976	0.0041
-14.3978	0.00387	-14.3977	0.00409	-14.3981	0.00415	-14.3974	0.00427	-14.3975	0.0045	-14.3978	0.00468	-14.3982	0.00429
-14.2971	0.00403	-14.297	0.00425	-14.2974	0.00433	-14.2967	0.00445	-14.2969	0.00468	-14.2971	0.00486	-14.2975	0.00449
-14.1965	0.0042	-14.1963	0.00442	-14.1967	0.00451	-14.1974	0.00464	-14.1975	0.00488	-14.1965	0.00504	-14.1969	0.00469
-14.0971	0.00437	-14.097	0.0046	-14.096	0.0047	-14.0967	0.00485	-14.0969	0.00509	-14.0971	0.00523	-14.0962	0.00491
-13.9964	0.00456	-13.9963	0.00479	-13.9967	0.00491	-13.996	0.00506	-13.9962	0.00532	-13.9964	0.00543	-13.9955	0.00514
-13.8958	0.00476	-13.8956	0.00498	-13.896	0.00513	-13.8954	0.00528	-13.8955	0.00555	-13.8958	0.00565	-13.8962	0.00539
-13.7951	0.00497	-13.7949	0.00519	-13.7954	0.00536	-13.7947	0.00552	-13.7948	0.0058	-13.7951	0.00592	-13.7955	0.00565
-13.6944	0.00519	-13.6956	0.00541	-13.6947	0.0056	-13.6954	0.00578	-13.6955	0.00607	-13.6944	0.00621	-13.6948	0.00593
-13.5951	0.00543	-13.5949	0.00563	-13.594	0.00586	-13.5947	0.00605	-13.5948	0.00635	-13.5951	0.00654	-13.5941	0.00622
-13.4944	0.00568	-13.4943	0.00586	-13.4947	0.00613	-13.494	0.00633	-13.4941	0.00665	-13.4944	0.00688	-13.4934	0.00655
-13.3937	0.00594	-13.3936	0.0061	-13.394	0.00643	-13.3933	0.00664	-13.3934	0.00696	-13.3937	0.00725	-13.3941	0.00689
-13.293	0.00623	-13.2929	0.00638	-13.2933	0.00673	-13.2926	0.00697	-13.2928	0.0073	-13.293	0.00765	-13.2934	0.00728
-13.1923	0.00653	-13.1936	0.00676	-13.1926	0.00706	-13.1933	0.00731	-13.1934	0.00766	-13.1923	0.00806	-13.1928	0.00769
-13.093	0.00685	-13.0929	0.00717	-13.0919	0.00741	-13.0926	0.00768	-13.0928	0.00804	-13.093	0.0085	-13.0921	0.00812
-12.9923	0.00719	-12.9922	0.00756	-12.9926	0.00779	-12.9919	0.00808	-12.9921	0.00845	-12.9923	0.00897	-12.9927	0.00859
-12.8917	0.00755	-12.8915	0.00794	-12.8919	0.00818	-12.8912	0.0085	-12.8914	0.00888	-12.8917	0.00946	-12.8921	0.00911
-12.791	0.00794	-12.7908	0.00834	-12.7912	0.00861	-12.7919	0.00895	-12.7907	0.00935	-12.791	0.00999	-12.7914	0.0097
-12.6903	0.00836	-12.6915	0.00877	-12.6906	0.00907	-12.6912	0.00943	-12.6914	0.00985	-12.6903	0.01056	-12.6907	0.01034
-12.591	0.0088	-12.5908	0.00922	-12.5899	0.00955	-12.5906	0.00995	-12.5907	0.01038	-12.591	0.01116	-12.59	0.01104
-12.4903	0.00928	-12.4901	0.0097	-12.4906	0.01008	-12.4899	0.0105	-12.49	0.01095	-12.4903	0.01181	-12.4907	0.01177
-12.3896	0.00979	-12.3895	0.01022	-12.3899	0.01064	-12.3892	0.0111	-12.3893	0.01156	-12.3896	0.0125	-12.39	0.01251
-12.2889	0.01034	-12.2888	0.01076	-12.2892	0.01125	-12.2899	0.01173	-12.29	0.01222	-12.2889	0.01325	-12.2893	0.01325
-12.1882	0.01093	-12.1895	0.01134	-12.1885	0.0119	-12.1892	0.01241	-12.1893	0.01292	-12.1882	0.01404	-12.1886	0.014
-12.0889	0.01156	-12.0888	0.01194	-12.0878	0.0126	-12.0885	0.01315	-12.0886	0.01368	-12.0889	0.0149	-12.088	0.01478
-11.9882	0.01225	-11.9881	0.01262	-11.9885	0.01335	-11.9878	0.01394	-11.988	0.0145	-11.9882	0.01581	-11.9886	0.0156
-11.8875	0.01299	-11.8874	0.01337	-11.8878	0.01416	-11.8871	0.01479	-11.8873	0.01538	-11.8875	0.01679	-11.888	0.01648
-11.7869	0.01378	-11.7867	0.01421	-11.7871	0.01504	-11.7878	0.01571	-11.788	0.01634	-11.7869	0.01777	-11.7873	0.0175
-11.6862	0.01465	-11.6874	0.0151	-11.6865	0.01598	-11.6871	0.01669	-11.6873	0.01737	-11.6862	0.02189	-11.6866	0.01882
-11.5869	0.01559	-11.5867	0.01606	-11.5871	0.017	-11.5864	0.01776	-11.5866	0.01848	-11.5869	0.02065	-11.5859	0.02034
-11.4862	0.01662	-11.486	0.01709	-11.4864	0.01811	-11.4858	0.01893	-11.4859	0.01969	-11.4862	0.02191	-11.4866	0.0219
-11.3855	0.0177	-11.3854	0.0182	-11.3858	0.01931	-11.3851	0.02019	-11.3852	0.02101	-11.3855	0.02336	-11.3859	0.02349
-11.2852	0.01886	-11.2854	0.01941	-11.2852	0.02061	-11.2852	0.02156	-11.2854	0.02243	-11.2852	0.02495	-11.2852	0.02517
-11.1848	0.02016	-11.1849	0.02072	-11.1848	0.02202	-11.1848	0.02306	-11.1849	0.02399	-11.1848	0.02668	-11.1848	0.02699
-11.0844	0.02157	-11.0845	0.02214	-11.0845	0.02356	-11.0844	0.02468	-11.0845	0.02568	-11.0844	0.02856	-11.0844	0.02899
-10.984	0.02312	-10.9841	0.02369	-10.9841	0.02523	-10.984	0.02645	-10.9841	0.02752	-10.984	0.0306	-10.984	0.03118
-10.8836	0.02482	-10.8837	0.02539	-10.8837	0.02706	-10.8836	0.02837	-10.8837	0.02954	-10.8836	0.03282	-10.8836	0.03359
-10.7832	0.02667	-10.7833	0.02724	-10.7833	0.02904	-10.7832	0.03047	-10.7833	0.03174	-10.7832	0.03523	-10.7832	0.03628
-10.6828	0.02871	-10.6829	0.02926	-10.6829	0.03122	-10.6828	0.03275	-10.6829	0.03415	-10.6828	0.03785	-10.6827	0.03925
-10.5823	0.03094	-10.5825	0.03148	-10.5825	0.03359	-10.5825	0.03524	-10.5825	0.0368	-10.5823	0.0407	-10.5825	0.04258
-10.4819	0.03339	-10.4821	0.03391	-10.4821	0.03619	-10.4821	0.03797	-10.4821	0.0397	-10.4819	0.04379	-10.4821	0.0463
-10.3815	0.03608	-10.3817	0.03659	-10.3817	0.03904	-10.3817	0.04094	-10.3817	0.0429	-10.3817	0.04714	-10.3817	0.05043
-10.2812	0.03905	-10.2812	0.03952	-10.2812	0.04216	-10.2812	0.04419	-10.2812	0.04641	-10.2812	0.05078	-10.2812	0.05494
-10.1808	0.04232	-10.1808	0.04275	-10.1808	0.04558	-10.1808	0.04775	-10.1808	0.05027	-10.1808	0.05472	-10.1808	0.05974
-10.0804	0.04593	-10.0805	0.04631	-10.0804	0.04934	-10.0804	0.05164	-10.0805	0.05418	-10.0804	0.059	-10.0804	0.0646
-9.97997	0.04991	-9.98007	0.05022	-9.98004	0.05345	-9.98	0.05589	-9.98006	0.05687	-9.97998	0.06363	-9.98	0.06991
-9.87957	0.05431	-9.87967	0.05454	-9.87964	0.05797	-9.8796	0.06053	-9.87967	0.06201	-9.87959	0.06865	-9.8796	0.07813
-9.77919	0.05915	-9.77932	0.05928	-9.77919	0.06291	-9.77919	0.0656	-9.77932	0.06791	-9.77919	0.07407	-9.77919	0.08467
-9.67878	0.0645	-9.67891	0.06451	-9.67878	0.06832	-9.67878	0.07113	-9.67891	0.07406	-9.67878	0.07992	-9.67878	0.09148
-9.57837	0.07038	-9.5785	0.07025	-9.57837	0.07424	-9.57837	0.07714	-9.5785	0.08061	-9.57837	0.08622	-9.57837	0.09869
-9.47795	0.07684	-9.47809	0.07655	-9.47809	0.08067	-9.47795	0.08366	-9.47809	0.08762	-9.47795	0.09298	-9.47795	0.10641
-9.37754	0.08392	-9.37768	0.08342	-9.37768	0.08767	-9.37754	0.0907	-9.37768	0.09516	-9.37754	0.10024	-9.37754	0.11497
-9.27713	0.09163	-9.27727	0.09091	-9.27727	0.09522	-9.27713	0.09829	-9.27727	0.10322	-9.27713	0.10796	-9.27713	0.12479
-9.17672	0.10001	-9.17686	0.09898	-9.17686	0.10335	-9.17672	0.10643	-9.17686	0.11181	-9.17672	0.11618	-9.17672	0.13318
-9.07631	0.10906	-9.07645	0.10765	-9.07645	0.11205	-9.07631	0.11509	-9.07645	0.12086	-9.07631	0.12484	-9.07631	0.1405
-8.9759	0.11872	-8.97604	0.11688	-8.97604	0.1213	-8.97604	0.12425	-8.97604	0.13036	-8.9759	0.13397	-8.97604	0.14781
-8.87549	0.12901	-8.87562	0.12675	-8.87562	0.13106	-8.87562	0.13388	-8.87562	0.14017	-8.87549	0.14348	-8.87562	0.15599
-8.77508	0.13982	-8.77521	0.13727	-8.77521	0.14126	-8.77521	0.14393	-8.77521	0.15023	-8.77521	0.15335	-8.77521	0.16483
-8.67467	0.15108	-8.6748	0.14836	-8.6748	0.15187	-8.6748	0.15432	-8.6748	0.16045	-8.6748	0.16355	-8.6748	0.17408
-8.57453	0.1627	-8.57439	0.15989	-8.5748	0.16282	-8.57412	0.16503	-8.57425	0.17091	-8.57453	0.17407	-8.57494	0.18367
-8.47384	0.17498	-8.47371	0.17216	-8.47412	0.1745	-8.47344	0.17646	-8.47357	0.18202	-8.47384	0.18545	-8.47425	0.19419
-8.37316	0.19836	-8.37303	0.19559	-8.37343	0.19744	-8.37411	0.19944	-8.37425	0.20516	-8.37316	0.21057	-8.37357	0.21915
-8.27248	0.22047	-8.2737	0.21785	-8.27275	0.21854	-8.27343	0.21969	-8.27357	0.22425	-8.27248	0.22902	-8.27289	0.237
-8.17316	0.24161	-8.17302	0.23936	-8.17343	0.23992	-8.17275	0.24095	-8.17288	0.24493	-8.17316	0.24866	-8.1722	0.25506
-8.07247	0.26123	-8.07234	0.25928	-8.07274	0.25887	-8.07207	0.25933	-8.0722	0.26234	-8.07247	0.26424	-8.07288	0.26859
-7.97179	0.27682	-7.97165	0.27522	-7.97206	0.27392	-7.97138	0.27399	-7.97152	0.27662	-7.97179	0.279	-7.9722	0.28424
-7.87111	0.28902	-7.87097	0.28799	-7.87138	0.28688	-7.87206	0.28706	-7.87219	0.28969	-7.87111	0.29266	-7.87151	0.29905
-7.77178	0.30155	-7.77165	0.30096	-7.7707	0.29948	-7.77138	0.29924	-7.77151	0.30141	-7.77178	0.3033	-7.77083	0.30641
-7.6711	0.31213	-7.67096	0.31169	-7.67137	0.30873	-7.67069	0.30757	-7.67083	0.30881	-7.6711	0.3088	-7.67015	0.31142
-7.57042	0.32625	-7.57028	0.32616	-7.57069	0.32276	-7.57001	0.32137	-7.57015	0.32227	-7.57042	0.32123	-7.57083	0.32345
-7.46973	0.3365	-7.4696	0.33684	-7.47001	0.33357	-7.46933	0.33256	-7.46946	0.33218	-7.46974	0.33336	-7.47014	0.33571
-7.36905	0.34312	-7.37028	0.34353	-7.36932	0.33902	-7.37	0.33768	-7.37014	0.33708	-7.36905	0.33709	-7.36946	0.33893
-7.26973	0.35464	-7.26959	0.3552	-7.26864	0.35002	-7.26932	0.3486	-7.26946	0.34805	-7.26973	0.3472	-7.26878	0.34847
-7.16905	0.3598	-7.16891	0.36052	-7.16932	0.35501	-7.16864	0.3538	-7.16877	0.35371	-7.16905	0.35316	-7.16809	0.35448
-7.06836	0.36722	-7.06823	0.36785	-7.06863	0.36158	-7.06796	0.36005	-7.06809	0.35991	-7.06836	0.35827	-7.06877	0.35909
-6.96768	0.37302	-6.96754	0.37358	-6.96795	0.36754	-6.96727	0.36616	-6.96741	0.36669	-6.96768	0.36534	-6.96809	0.36643
-6.867	0.37675	-6.86822	0.37701	-6.86727	0.37093	-6.86795	0.36936	-6.86808	0.37019	-6.867	0.36831	-6.8674	0.36937
-6.76767	0.38172	-6.76754	0.38195	-6.76659	0.37623	-6.76727	0.37476	-6.7674	0.37614	-6.76767	0.37426	-6.76672	0.3757
-6.66699	0.38408	-6.66685	0.38441	-6.66726	0.37865	-6.66658	0.37711	-6.66672	0.37879	-6.66699	0.37654	-6.66604	0.37816
-6.56631	0.38812	-6.56617	0.38872	-6.56658	0.38334	-6.5659	0.38201	-6.56604	0.38406	-6.56631	0.38178	-6.56672	0.38392
-6.46562	0.3899	-6.46549	0.39076	-6.4659	0.38557	-6.46658	0.3843	-6.46535	0.38656	-6.46562	0.38411	-6.46603	0.38667
-6.36494	0.39292	-6.36617	0.39402	-6.36521	0.3895	-6.36589	0.38848	-6.36603	0.391	-6.36494	0.38872	-6.36535	0.39191
-6.26562	0.39498	-6.26548	0.39626	-6.26453	0.39221	-6.26521	0.39131	-6.26535	0.39389	-6.26562	0.39156	-6.26467	0.39521
-6.16494	0.39736	-6.1648	0.39887	-6.16521	0.39567	-6.16453	0.39512	-6.16466	0.39776	-6.16494	0.39586	-6.16534	0.40008
-6.06425	0.40014	-6.06412	0.40174	-6.06452	0.39927	-6.06384	0.3989	-6.06398	0.40141	-6.06425	0.3997	-6.06466	0.40425
-5.96357	0.40252	-5.96343	0.40424	-5.96384	0.40274	-5.96452	0.40282	-5.9633	0.40522	-5.96357	0.40413	-5.96398	0.40916
-5.86289	0.40621	-5.86411	0.40804	-5.86316	0.40736	-5.86384	0.40793	-5.86398	0.40999	-5.86289	0.40943	-5.86329	0.41461
-5.76356	0.40909	-5.76343	0.41099	-5.76248	0.41122	-5.76316	0.4125	-5.76329	0.41417	-5.76356	0.4146	-5.76261	0.42005
-5.66288	0.41368	-5.66274	0.41566	-5.66315	0.41677	-5.66247	0.41887	-5.66261	0.42006	-5.66288	0.4214	-5.66329	0.42701
-5.5622	0.4178	-5.56206	0.41987	-5.56247	0.42171	-5.56179	0.42471	-5.56193	0.42545	-5.5622	0.42793	-5.56261	0.43373
-5.46151	0.42321	-5.46138	0.42543	-5.46179	0.42811	-5.46247	0.43171	-5.4626	0.43245	-5.46151	0.43617	-5.46192	0.44226
-5.36083	0.42902	-5.36206	0.4315	-5.3611	0.43475	-5.36178	0.43862	-5.36192	0.43974	-5.36083	0.44465	-5.36124	0.45102
-5.26151	0.43533	-5.26137	0.43828	-5.26178	0.4422	-5.2611	0.44666	-5.26124	0.44808	-5.26151	0.45447	-5.26056	0.4613
-5.16083	0.44298	-5.16069	0.44653	-5.1611	0.45094	-5.16042	0.45604	-5.16055	0.45774	-5.16083	0.46545	-5.16123	0.47273
-5.06014	0.4509	-5.06001	0.45524	-5.06041	0.46014	-5.05973	0.46592	-5.05987	0.4681	-5.06014	0.47731	-5.06055	0.48524
-4.95946	0.46084	-4.95932	0.46594	-4.95973	0.47128	-4.96041	0.47761	-4.96055	0.48043	-4.95946	0.49079	-4.95987	0.49961
-4.85878	0.47171	-4.86	0.47765	-4.85905	0.48324	-4.85973	0.49014	-4.85986	0.49375	-4.85878	0.50474	-4.85918	0.51515
-4.75945	0.48454	-4.75932	0.4905	-4.75973	0.4972	-4.75905	0.50484	-4.75918	0.50919	-4.75945	0.52128	-4.7585	0.53285
-4.65877	0.49925	-4.65864	0.50495	-4.65904	0.51289	-4.65836	0.5212	-4.6585	0.52639	-4.65877	0.5395	-4.65918	0.55223
-4.55809	0.51594	-4.55795	0.52257	-4.55836	0.53059	-4.55768	0.53936	-4.55782	0.5457	-4.55809	0.56019	-4.5585	0.57383
-4.4574	0.5355	-4.45727	0.54263	-4.45768	0.55086	-4.45836	0.56017	-4.45849	0.56754	-4.45741	0.58349	-4.45781	0.59771
-4.35808	0.55747	-4.35795	0.56516	-4.35699	0.57335	-4.35767	0.58345	-4.35781	0.59172	-4.35808	0.60901	-4.35713	0.62374
-4.2574	0.58315	-4.25726	0.5888	-4.25767	0.59923	-4.25699	0.60992	-4.25713	0.61886	-4.2574	0.63708	-4.25645	0.65179
-4.15672	0.61227	-4.15658	0.61869	-4.15699	0.62821	-4.15631	0.63925	-4.15644	0.64861	-4.15672	0.66695	-4.15712	0.68718
-4.05603	0.64479	-4.0559	0.65129	-4.0563	0.66086	-4.05562	0.67192	-4.05576	0.68131	-4.05603	0.699	-4.05644	0.71718
-3.95535	0.68006	-3.95657	0.6872	-3.95562	0.69672	-3.9563	0.70693	-3.95644	0.71648	-3.95535	0.7329	-3.95576	0.75068
-3.85603	0.7199	-3.85589	0.72632	-3.85494	0.73551	-3.85562	0.74466	-3.85575	0.75387	-3.85603	0.76881	-3.85507	0.78565
-3.75534	0.76248	-3.75521	0.76792	-3.75562	0.77644	-3.75494	0.78447	-3.75507	0.79292	-3.75534	0.8061	-3.75439	0.8215
-3.65466	0.80665	-3.65452	0.81117	-3.65493	0.81876	-3.65425	0.82571	-3.65439	0.83304	-3.65466	0.84455	-3.65507	0.85795
-3.55398	0.8513	-3.55384	0.85523	-3.55425	0.86207	-3.55357	0.86765	-3.55371	0.87377	-3.55398	0.88362	-3.55439	0.89477
-3.45329	0.89609	-3.45452	0.89964	-3.45357	0.90597	-3.45425	0.91001	-3.45438	0.91487	-3.4533	0.92302	-3.4537	0.93183
-3.35397	0.94113	-3.35384	0.9445	-3.35288	0.94971	-3.35356	0.95282	-3.3537	0.95637	-3.35397	0.96272	-3.35302	0.96914
-3.25329	0.98734	-3.25315	0.99045	-3.25356	0.99412	-3.25288	0.99646	-3.25302	0.99843	-3.25329	1.00281	-3.2537	1.00678
-3.15261	1.03545	-3.15247	1.03789	-3.15288	1.03987	-3.1522	1.04105	-3.15233	1.04124	-3.15261	1.04335	-3.15301	1.04482
-3.05192	1.08565	-3.05179	1.08683	-3.0522	1.08691	-3.05288	1.08647	-3.05165	1.08449	-3.05192	1.08415	-3.05233	1.08319
-2.95124	1.13703	-2.95246	1.13608	-2.95151	1.13447	-2.95219	1.13195	-2.95233	1.12778	-2.95124	1.12494	-2.95165	1.12159
-2.85192	1.18801	-2.85178	1.18514	-2.85083	1.18161	-2.85151	1.1769	-2.85164	1.17072	-2.85192	1.16577	-2.85096	1.16012
-2.75123	1.23793	-2.7511	1.2337	-2.75151	1.22848	-2.75083	1.2219	-2.75096	1.21386	-2.75123	1.20715	-2.75164	1.19951
-2.65055	1.28841	-2.65041	1.283	-2.65082	1.27649	-2.65014	1.26835	-2.65028	1.25885	-2.65055	1.25017	-2.65096	1.24138
-2.54987	1.34091	-2.54973	1.33422	-2.55014	1.32702	-2.55082	1.31756	-2.55096	1.30722	-2.54987	1.2965	-2.55028	1.28665
-2.44918	1.3933	-2.45041	1.38611	-2.44946	1.3787	-2.45014	1.36873	-2.45027	1.35762	-2.44919	1.34544	-2.44959	1.33529
-2.34986	1.44085	-2.34973	1.43417	-2.34877	1.42739	-2.34945	1.41788	-2.34959	1.40722	-2.34986	1.39487	-2.34891	1.38545
-2.24918	1.48265	-2.24904	1.47748	-2.24945	1.47199	-2.24877	1.4638	-2.24891	1.45467	-2.24918	1.44344	-2.24959	1.43553
-2.1485	1.52429	-2.14836	1.52034	-2.14877	1.5161	-2.14809	1.50951	-2.14822	1.50164	-2.1485	1.49215	-2.1489	1.48598
-2.04781	1.5739	-2.04768	1.57018	-2.04809	1.56632	-2.04877	1.56005	-2.0489	1.55256	-2.04781	1.5437	-2.04822	1.53894
-1.94713	1.63702	-1.94835	1.63217	-1.9474	1.62708	-1.94808	1.61946	-1.94822	1.61073	-1.94713	1.60092	-1.94754	1.59607
-1.84781	1.71016	-1.84767	1.70357	-1.84808	1.69655	-1.8474	1.6865	-1.84753	1.67567	-1.84781	1.66251	-1.84685	1.65656
-1.74712	1.78452	-1.74699	1.77609	-1.7474	1.76741	-1.74672	1.75461	-1.74685	1.74182	-1.74712	1.72407	-1.74753	1.71662
-1.64644	1.85329	-1.64631	1.84365	-1.64671	1.83334	-1.64603	1.81843	-1.64617	1.80385	-1.64644	1.78102	-1.64685	1.77151
-1.54576	1.9154	-1.54562	1.90514	-1.54603	1.89321	-1.54671	1.87646	-1.54685	1.86022	-1.54576	1.83232	-1.54617	1.82003
-1.44508	1.97298	-1.4463	1.96208	-1.44535	1.94865	-1.44603	1.93063	-1.44616	1.91253	-1.44644	1.87976	-1.44548	1.86412
-1.34575	2.0257	-1.34562	2.01453	-1.34602	2.00033	-1.34534	1.98213	-1.34548	1.96186	-1.34575	1.92599	-1.3448	1.90596
-1.24507	2.06752	-1.24493	2.05701	-1.24534	2.04366	-1.24466	2.02651	-1.2448	2.00556	-1.24507	1.96928	-1.24548	1.94433
-1.14439	2.0888	-1.14425	2.08036	-1.14466	2.06869	-1.14398	2.05448	-1.14411	2.03423	-1.14439	2.00219	-1.14479	1.97274
-1.0437	2.0836	-1.04357	2.07699	-1.04397	2.0682	-1.04466	2.05703	-1.04479	2.03899	-1.0437	2.0132	-1.04411	1.98151
-0.94438	2.05541	-0.94424	2.05057	-0.94329	2.04399	-0.94397	2.03518	-0.94411	2.01957	-0.94438	1.99925	-0.94343	1.9671
-0.8437	2.01048	-0.84356	2.00726	-0.84397	2.00326	-0.84329	1.99676	-0.84343	1.98415	-0.8437	1.96746	-0.84275	1.93577
-0.74301	1.9516	-0.74288	1.95021	-0.74329	1.94921	-0.74261	1.94586	-0.74274	1.93695	-0.74301	1.9254	-0.74342	1.89516
-0.64233	1.88267	-0.64219	1.88291	-0.6426	1.88399	-0.64192	1.88348	-0.64206	1.87955	-0.64233	1.87434	-0.64274	1.84875
-0.54165	1.81387	-0.54287	1.81479	-0.54192	1.81672	-0.5426	1.81766	-0.54274	1.81691	-0.54165	1.81614	-0.54205	1.79933
-0.44233	1.75755	-0.44219	1.75807	-0.44124	1.75917	-0.44192	1.7599	-0.44205	1.76032	-0.44233	1.75966	-0.44137	1.75255
-0.34164	1.71731	-0.34151	1.71758	-0.34191	1.71766	-0.34124	1.71731	-0.34137	1.71785	-0.34164	1.71482	-0.34069	1.71378
-0.24096	1.68795	-0.24082	1.68777	-0.24123	1.6874	-0.24055	1.68623	-0.24069	1.68677	-0.24096	1.68203	-0.24137	1.68307
-0.14028	1.66389	-0.14014	1.6633	-0.14055	1.66282	-0.13987	1.6615	-0.14	1.66193	-0.14028	1.65695	-0.14068	1.656
-0.03959	1.65076	-0.04082	1.65002	-0.03986	1.65	-0.04055	1.64861	-0.04068	1.64949	-0.03959	1.64498	-0.04	1.64061
0.05973	1.64426	0.05987	1.64295	0.06082	1.64355	0.06014	1.64225	0.06	1.64349	0.05973	1.64018	0.06068	1.63143
0.16041	1.64106	0.16055	1.63936	0.16014	1.64049	0.16082	1.63943	0.16069	1.64097	0.16041	1.63921	0.16001	1.62398
0.2611	1.63808	0.26123	1.63566	0.26082	1.63742	0.2615	1.63629	0.26137	1.63743	0.2611	1.63618	0.26069	1.61083
0.36178	1.63123	0.36191	1.6275	0.36151	1.6298	0.36083	1.62765	0.36205	1.62591	0.36178	1.62277	0.36137	1.58463
0.46246	1.6163	0.46124	1.61116	0.46219	1.61234	0.46151	1.60755	0.46137	1.60062	0.46246	1.5927	0.46205	1.54312
0.56178	1.58903	0.56192	1.58195	0.56287	1.58084	0.56219	1.57172	0.56206	1.55763	0.56178	1.54369	0.56274	1.48675
0.66247	1.54626	0.6626	1.53736	0.6622	1.5323	0.66287	1.51805	0.66274	1.49695	0.66247	1.47601	0.66206	1.417
0.76315	1.48596	0.76329	1.47511	0.76288	1.46566	0.76356	1.44652	0.76342	1.41956	0.76315	1.39184	0.76274	1.33475
0.86383	1.40712	0.86397	1.39452	0.86356	1.38066	0.86288	1.35733	0.86274	1.32768	0.86383	1.2942	0.86343	1.24328
0.96452	1.31013	0.96329	1.2961	0.96425	1.27859	0.96356	1.25354	0.96343	1.2249	0.96452	1.18767	0.96411	1.1474
1.06384	1.1971	1.06398	1.18304	1.06357	1.16392	1.06425	1.14025	1.06411	1.11625	1.06384	1.07925	1.06479	1.0521
1.16452	1.07444	1.16466	1.0621	1.16425	1.04406	1.16493	1.02493	1.16479	1.00876	1.16452	0.97647	1.16411	0.96311
1.26521	0.95176	1.26534	0.94318	1.26493	0.92915	1.26561	0.91745	1.26548	0.90965	1.26521	0.88684	1.2648	0.88512
1.36589	0.84167	1.36602	0.83825	1.36562	0.82994	1.36494	0.82564	1.3648	0.8252	1.36589	0.81268	1.36548	0.81963
1.46657	0.75339	1.46535	0.7542	1.4663	0.75138	1.46562	0.75274	1.46548	0.75726	1.46657	0.7535	1.46616	0.76599
1.56589	0.6872	1.56603	0.69059	1.56562	0.69168	1.5663	0.69645	1.56617	0.70389	1.5659	0.70635	1.56685	0.72188
1.66658	0.63824	1.66671	0.64292	1.66631	0.64622	1.66699	0.65294	1.66685	0.66171	1.66658	0.668	1.66617	0.6856
1.76726	0.60104	1.7674	0.60627	1.76699	0.6108	1.76767	0.61845	1.76753	0.6277	1.76726	0.63671	1.76685	0.65457
1.86794	0.57197	1.86808	0.57746	1.86767	0.58251	1.86699	0.59052	1.86686	0.59975	1.86794	0.61007	1.86754	0.62788
1.96727	0.54847	1.9674	0.55393	1.96836	0.55913	1.96767	0.56715	1.96754	0.57609	1.96727	0.58699	1.96822	0.6044
2.06795	0.52909	2.06809	0.53435	2.06768	0.53948	2.06836	0.5473	2.06822	0.556	2.06795	0.56676	2.0689	0.58339
2.16863	0.51245	2.16877	0.5177	2.16836	0.52243	2.16904	0.52997	2.16891	0.53816	2.16863	0.54862	2.16823	0.56435
2.26932	0.49821	2.26945	0.50314	2.26904	0.50761	2.26972	0.51478	2.26959	0.52234	2.26932	0.53239	2.26891	0.54707
2.37	0.48546	2.36877	0.49021	2.36973	0.4944	2.36905	0.50121	2.36891	0.50816	2.37	0.51767	2.36959	0.53127
2.46932	0.47391	2.46946	0.47854	2.47041	0.48241	2.46973	0.48871	2.46959	0.49517	2.46932	0.50416	2.47027	0.51672
2.57	0.46371	2.57014	0.46817	2.56973	0.47176	2.57041	0.47758	2.57028	0.48351	2.57	0.49193	2.57096	0.50346
2.67069	0.45445	2.67082	0.45878	2.67042	0.46209	2.6711	0.46749	2.67096	0.47295	2.67069	0.48091	2.67028	0.4915
2.77137	0.44608	2.77151	0.4503	2.7711	0.45344	2.77178	0.45842	2.77164	0.46347	2.77137	0.47105	2.77096	0.48078
2.87205	0.43878	2.87083	0.44287	2.87178	0.4458	2.8711	0.45046	2.87097	0.45519	2.87205	0.46256	2.87165	0.4716
2.97138	0.43224	2.97151	0.43609	2.97246	0.43856	2.97178	0.44271	2.97165	0.44686	2.97138	0.45337	2.97233	0.46142
3.07206	0.42301	3.0722	0.42675	3.07179	0.429	3.07247	0.43283	3.07233	0.43674	3.07206	0.44293	3.07301	0.45041
3.17274	0.41444	3.17288	0.41801	3.17247	0.42006	3.17315	0.4236	3.17302	0.42725	3.17274	0.43308	3.17234	0.44008
3.27343	0.40577	3.27356	0.4092	3.27315	0.41105	3.27247	0.41439	3.2737	0.41785	3.27343	0.42336	3.27302	0.43004
3.37411	0.39748	3.37288	0.40075	3.37384	0.40241	3.37316	0.40561	3.37302	0.40887	3.37411	0.41415	3.3737	0.42053
3.47343	0.38945	3.47357	0.39257	3.47452	0.39403	3.47384	0.3971	3.4737	0.40019	3.47343	0.40527	3.47438	0.41146
3.57411	0.38174	3.57425	0.3847	3.57384	0.38602	3.57452	0.38895	3.57439	0.39187	3.57411	0.39677	3.57371	0.40277
3.67344	0.37398	3.67221	0.3768	3.68133	0.37801	3.67793	0.38084	3.67371	0.38361	3.67888	0.38843	3.67303	0.3943
3.76868	0.36645	3.78106	0.36912	3.77657	0.37028	3.77317	0.373	3.76895	0.37563	3.77412	0.38033	3.78188	0.38613
3.87753	0.35927	3.8763	0.36175	3.87181	0.36283	3.88201	0.3655	3.8778	0.36793	3.86936	0.37254	3.87712	0.37821
3.97277	0.35229	3.97154	0.35441	3.98066	0.35545	3.97725	0.35809	3.97304	0.36028	3.97821	0.36485	3.97236	0.37044
4.08161	0.34551	4.08039	0.3472	4.0759	0.34821	4.0725	0.35083	4.08188	0.35278	4.07345	0.35737	4.0812	0.36288
4.17685	0.33867	4.17563	0.34016	4.17114	0.34128	4.18134	0.34375	4.17713	0.34547	4.18229	0.35007	4.17645	0.35549
4.27209	0.33188	4.27087	0.33326	4.27999	0.33439	4.27658	0.33685	4.27237	0.33874	4.27753	0.34289	4.27168	0.34828
4.38094	0.32511	4.37972	0.32642	4.37523	0.32755	4.37182	0.33002	4.38121	0.33167	4.37278	0.3359	4.38053	0.34115
4.47618	0.31841	4.47496	0.31963	4.48407	0.32076	4.48067	0.32324	4.47645	0.3247	4.48162	0.32909	4.47577	0.33413
4.58503	0.31199	4.5838	0.31303	4.57931	0.31421	4.57591	0.31666	4.57169	0.31795	4.57686	0.32245	4.58462	0.32727
4.68027	0.30522	4.67904	0.30653	4.67455	0.30777	4.68476	0.31017	4.68054	0.31134	4.6721	0.31592	4.67986	0.32048
4.77551	0.29878	4.77429	0.29997	4.7834	0.30126	4.78	0.30361	4.77578	0.30471	4.78095	0.30935	4.7751	0.31371
4.88436	0.29226	4.88313	0.29352	4.87864	0.29486	4.87524	0.29715	4.88463	0.29821	4.87619	0.3029	4.88395	0.30686
4.9796	0.28619	4.97837	0.28724	4.97388	0.28862	4.98409	0.29083	4.97987	0.29188	4.98504	0.29648	4.97919	0.30025
5.07484	0.28003	5.07361	0.28097	5.08273	0.28237	5.07933	0.28453	5.07511	0.28555	5.08028	0.29009	5.07443	0.29374
5.18368	0.2737	5.18246	0.27474	5.17797	0.27607	5.17457	0.27813	5.18396	0.27928	5.17552	0.28365	5.18328	0.28716
5.27892	0.26739	5.2777	0.26864	5.28682	0.26989	5.28341	0.27175	5.2792	0.27313	5.28437	0.2773	5.27852	0.28067
5.38777	0.26118	5.38655	0.26261	5.38206	0.2638	5.37866	0.26549	5.38804	0.26703	5.37961	0.27096	5.38736	0.27427
5.48301	0.255	5.48179	0.25655	5.4773	0.25771	5.4875	0.25928	5.48328	0.26097	5.48845	0.26462	5.4826	0.26791
5.57825	0.24884	5.57703	0.25049	5.58614	0.25162	5.58274	0.25309	5.57852	0.25488	5.5837	0.25823	5.57785	0.26156
5.6871	0.24279	5.68587	0.24456	5.68138	0.24561	5.67798	0.24688	5.68737	0.24886	5.67894	0.25185	5.68669	0.2553
5.78234	0.23693	5.78112	0.23879	5.77663	0.23973	5.78683	0.24057	5.78261	0.24289	5.78778	0.24563	5.78193	0.24912
5.87758	0.23113	5.88996	0.2331	5.88547	0.23388	5.88207	0.23473	5.87785	0.23694	5.88302	0.23944	5.87717	0.24297
5.98643	0.22534	5.9852	0.22742	5.98071	0.22805	5.97731	0.22884	5.9867	0.23093	5.97826	0.23328	5.98602	0.23685
6.08167	0.21982	6.08044	0.22198	6.08956	0.22242	6.08616	0.22311	6.08194	0.22505	6.08711	0.22728	6.08126	0.2309
6.19052	0.21465	6.18929	0.21685	6.1848	0.2171	6.1814	0.21762	6.19079	0.2194	6.18235	0.22156	6.19011	0.22518
6.28576	0.20961	6.28453	0.21184	6.28004	0.21188	6.29025	0.21218	6.28603	0.21381	6.2912	0.21598	6.28535	0.21965
6.381	0.20494	6.37977	0.20712	6.38889	0.20698	6.38549	0.20701	6.38127	0.20846	6.38644	0.21067	6.38059	0.2144
6.48984	0.20121	6.48862	0.20318	6.48413	0.20288	6.48073	0.20267	6.49012	0.20386	6.48168	0.20611	6.48944	0.20986
6.58508	0.19858	6.58386	0.20021	6.59298	0.19983	6.58957	0.19942	6.58536	0.2003	6.59053	0.20259	6.58468	0.20634
6.68032	0.19714	6.69271	0.19824	6.68822	0.19786	6.68481	0.19722	6.6806	0.19783	6.68577	0.20018	6.69352	0.20395
6.78917	0.19801	6.78795	0.19839	6.78346	0.19796	6.79366	0.19727	6.78944	0.19751	6.78101	0.1999	6.78876	0.20361
6.88441	0.20341	6.88319	0.20266	6.8923	0.20208	6.8889	0.20167	6.88468	0.20152	6.88985	0.20373	6.884	0.20717
6.99326	0.21468	6.99203	0.21258	6.98755	0.2119	6.98414	0.21198	6.99353	0.21153	6.9851	0.21332	6.99285	0.21613
7.0885	0.23208	7.08727	0.2289	7.08278	0.22844	7.09299	0.22885	7.08877	0.22828	7.09394	0.22941	7.08809	0.23132
7.18374	0.25391	7.18252	0.25041	7.19163	0.25036	7.18823	0.25084	7.18401	0.25042	7.18918	0.25074	7.18333	0.25169
7.29259	0.2766	7.29136	0.27346	7.28687	0.27373	7.28347	0.27411	7.29286	0.27392	7.28442	0.27372	7.29218	0.27395
7.38783	0.29722	7.3866	0.29472	7.39572	0.29516	7.39232	0.29537	7.3881	0.29537	7.39327	0.29492	7.38742	0.29469
7.49667	0.31437	7.49545	0.31257	7.49096	0.31304	7.48756	0.31305	7.48334	0.31318	7.48851	0.31266	7.49627	0.31216
7.59192	0.3275	7.59069	0.32629	7.5862	0.32676	7.5964	0.32659	7.59219	0.32675	7.58375	0.32626	7.59151	0.32569
7.68716	0.33674	7.68593	0.33601	7.69505	0.33643	7.69165	0.33612	7.68743	0.33627	7.6926	0.33584	7.68675	0.33534
7.796	0.34225	7.79478	0.34192	7.79029	0.34227	7.78689	0.34188	7.79628	0.34196	7.78784	0.34162	7.79559	0.34125
7.89124	0.34387	7.89002	0.34379	7.88553	0.34399	7.89573	0.34359	7.89152	0.34359	7.89669	0.34347	7.89084	0.3434
7.98648	0.34242	7.98526	0.34232	7.99438	0.34245	7.99097	0.34217	7.98676	0.34213	7.99193	0.34223	7.98608	0.34253
8.09533	0.33946	8.09411	0.33925	8.08962	0.33934	8.08622	0.33919	8.0956	0.33911	8.08717	0.33935	8.09492	0.33995
8.19057	0.33561	8.18935	0.33526	8.19846	0.33532	8.19506	0.3353	8.19084	0.33522	8.19601	0.33548	8.19016	0.33639
8.29942	0.33076	8.29819	0.33031	8.2937	0.33033	8.2903	0.33043	8.29969	0.33033	8.29125	0.33069	8.29901	0.33182
8.39466	0.32503	8.39343	0.3244	8.38894	0.3244	8.39915	0.32463	8.39493	0.32455	8.4001	0.325	8.39425	0.32635
8.4899	0.31895	8.48868	0.31811	8.49779	0.31813	8.49439	0.3185	8.49017	0.31846	8.49534	0.31894	8.48949	0.3205
8.59875	0.31314	8.59752	0.31214	8.59303	0.31222	8.58963	0.31266	8.59902	0.31271	8.59058	0.31317	8.59834	0.31482
8.69399	0.3079	8.69276	0.30686	8.68827	0.30696	8.69848	0.30744	8.69426	0.30752	8.69943	0.30799	8.69358	0.30964
8.78923	0.30263	8.80161	0.30153	8.79712	0.3016	8.79372	0.30216	8.7895	0.30226	8.79467	0.30272	8.78882	0.30443
8.89808	0.29715	8.89685	0.29593	8.89236	0.29604	8.88896	0.29666	8.89835	0.29683	8.88991	0.29725	8.89767	0.29912
8.99331	0.29238	8.99209	0.29114	9.00121	0.2913	8.99781	0.29193	8.99359	0.29217	8.99876	0.29252	8.99291	0.29443
9.10216	0.28857	9.10094	0.28739	9.09645	0.28759	9.09305	0.28821	9.10244	0.2885	9.094	0.28876	9.10175	0.29063
9.1974	0.28508	9.19618	0.28394	9.19169	0.28414	9.20189	0.28475	9.19767	0.28506	9.20284	0.28527	9.19699	0.28717
9.29264	0.2814	9.29142	0.28023	9.30054	0.28046	9.29713	0.28108	9.29292	0.28147	9.29809	0.28158	9.29224	0.28361
9.40149	0.27839	9.40026	0.27727	9.39577	0.27757	9.39237	0.27816	9.40176	0.27861	9.39333	0.27866	9.40108	0.28069
9.49673	0.27648	9.49551	0.27549	9.50462	0.27585	9.50122	0.27637	9.497	0.27688	9.50217	0.2769	9.49632	0.27885
9.59197	0.27553	9.60435	0.27467	9.59986	0.27506	9.59646	0.27551	9.59224	0.27604	9.59741	0.27603	9.60517	0.27787
9.70082	0.27452	9.69959	0.2737	9.6951	0.27421	9.70531	0.27463	9.70109	0.27527	9.69265	0.27525	9.70041	0.27717
9.79606	0.27615	9.79483	0.27571	9.80395	0.27637	9.80055	0.2766	9.79633	0.27732	9.8015	0.27728	9.79565	0.27896
9.90491	0.28095	9.90368	0.28103	9.89919	0.28181	9.89579	0.28183	9.90518	0.2826	9.89674	0.28256	9.9045	0.28387
10.0001	0.28962	9.99892	0.2903	9.99443	0.29107	10.0046	0.29089	10.0004	0.29158	10.0056	0.29151	9.99974	0.29227
