# Supplementary material for: Interplay between disorder and electronic correlations in compositionally complex alloys
Source: Nat Commun. 2024 Sep 12;15:7983. doi: 10.1038/s41467-024-52349-8 (PMC11393320; doi:10.1038/s41467-024-52349-8)
Supplement: Supplementary file 3 — Source Data [file 41467_2024_52349_MOESM3_ESM.zip › Source Data SF5a - pDOS LDA.xlsx]

## Sheet: Tabelle1
Cr		Mn		Fe		Co		Ni
E (eV)	pDOS (arb. Units)	E (eV)	pDOS (arb. Units)	E (eV)	pDOS (arb. Units)	E (eV)	pDOS (arb. Units)	E (eV)	pDOS (arb. Units)
-14.9995	0.000177265	-14.9995	0.000154479	-14.9995	0.000142666	-14.9995	0.000106847	-14.9995	9.69007e-05
-14.987	0.000177539	-14.987	0.000154728	-14.987	0.000142907	-14.987	0.000107029	-14.987	9.7068e-05
-14.9745	0.000177813	-14.9745	0.000154977	-14.9745	0.000143149	-14.9745	0.000107212	-14.9745	9.72353e-05
-14.962	0.000178087	-14.962	0.000155226	-14.962	0.00014339	-14.962	0.000107394	-14.962	9.74026e-05
-14.9495	0.000178362	-14.9495	0.000155475	-14.9495	0.000143631	-14.9495	0.000107576	-14.9495	9.75699e-05
-14.937	0.000178636	-14.937	0.000155723	-14.937	0.000143873	-14.937	0.000107758	-14.937	9.77372e-05
-14.9244	0.00017891	-14.9244	0.000155972	-14.9244	0.000144114	-14.9244	0.00010794	-14.9244	9.79045e-05
-14.9119	0.000179184	-14.9119	0.000156221	-14.9119	0.000144355	-14.9119	0.000108123	-14.9119	9.80718e-05
-14.8994	0.000179459	-14.8994	0.00015647	-14.8994	0.000144596	-14.8994	0.000108305	-14.8994	9.82393e-05
-14.8869	0.000179742	-14.8869	0.000156721	-14.8869	0.000144835	-14.8869	0.000108484	-14.8869	9.84106e-05
-14.8744	0.000180024	-14.8744	0.000156972	-14.8744	0.000145074	-14.8744	0.000108663	-14.8744	9.85819e-05
-14.8619	0.000180307	-14.8619	0.000157223	-14.8619	0.000145313	-14.8619	0.000108842	-14.8619	9.87532e-05
-14.8494	0.000180589	-14.8494	0.000157475	-14.8494	0.000145552	-14.8494	0.000109021	-14.8494	9.89245e-05
-14.8369	0.000180872	-14.8369	0.000157726	-14.8369	0.000145791	-14.8369	0.000109201	-14.8369	9.90957e-05
-14.8244	0.000181154	-14.8244	0.000157977	-14.8244	0.00014603	-14.8244	0.00010938	-14.8244	9.9267e-05
-14.8119	0.000181437	-14.8119	0.000158228	-14.8119	0.000146269	-14.8119	0.000109559	-14.8119	9.94383e-05
-14.7994	0.000181719	-14.7994	0.00015848	-14.7994	0.000146507	-14.7994	0.000109738	-14.7994	9.96097e-05
-14.7869	0.000182016	-14.7869	0.000158742	-14.7869	0.000146751	-14.7869	0.000109925	-14.7869	9.97867e-05
-14.7743	0.000182312	-14.7743	0.000159004	-14.7743	0.000146994	-14.7743	0.000110112	-14.7743	9.99637e-05
-14.7618	0.000182609	-14.7618	0.000159266	-14.7618	0.000147237	-14.7618	0.000110298	-14.7618	0.000100141
-14.7493	0.000182905	-14.7493	0.000159528	-14.7493	0.000147481	-14.7493	0.000110485	-14.7493	0.000100318
-14.7368	0.000183202	-14.7368	0.00015979	-14.7368	0.000147724	-14.7368	0.000110672	-14.7368	0.000100495
-14.7243	0.000183498	-14.7243	0.000160053	-14.7243	0.000147967	-14.7243	0.000110859	-14.7243	0.000100672
-14.7118	0.000183795	-14.7118	0.000160315	-14.7118	0.000148211	-14.7118	0.000111045	-14.7118	0.000100849
-14.6993	0.000184091	-14.6993	0.000160577	-14.6993	0.000148454	-14.6993	0.000111232	-14.6993	0.000101026
-14.6868	0.000184388	-14.6868	0.000160839	-14.6868	0.000148706	-14.6868	0.000111419	-14.6868	0.000101204
-14.6743	0.000184684	-14.6743	0.0001611	-14.6743	0.000148959	-14.6743	0.000111605	-14.6743	0.000101381
-14.6618	0.000184981	-14.6618	0.000161362	-14.6618	0.000149212	-14.6618	0.000111792	-14.6618	0.000101559
-14.6493	0.000185277	-14.6493	0.000161624	-14.6493	0.000149465	-14.6493	0.000111979	-14.6493	0.000101737
-14.6367	0.000185574	-14.6367	0.000161885	-14.6367	0.000149717	-14.6367	0.000112166	-14.6367	0.000101914
-14.6242	0.00018587	-14.6242	0.000162147	-14.6242	0.00014997	-14.6242	0.000112352	-14.6242	0.000102092
-14.6117	0.000186167	-14.6117	0.000162408	-14.6117	0.000150223	-14.6117	0.000112539	-14.6117	0.00010227
-14.5992	0.000186463	-14.5992	0.00016267	-14.5992	0.000150476	-14.5992	0.000112726	-14.5992	0.000102448
-14.5867	0.00018676	-14.5867	0.000162943	-14.5867	0.000150737	-14.5867	0.000112918	-14.5867	0.000102631
-14.5742	0.000187056	-14.5742	0.000163216	-14.5742	0.000151	-14.5742	0.000113111	-14.5742	0.000102814
-14.5617	0.000187353	-14.5617	0.000163489	-14.5617	0.000151263	-14.5617	0.000113304	-14.5617	0.000102998
-14.5492	0.000187649	-14.5492	0.000163763	-14.5492	0.000151525	-14.5492	0.000113497	-14.5492	0.000103181
-14.5367	0.000187946	-14.5367	0.000164036	-14.5367	0.000151788	-14.5367	0.00011369	-14.5367	0.000103365
-14.5242	0.000188242	-14.5242	0.00016431	-14.5242	0.00015205	-14.5242	0.000113883	-14.5242	0.000103549
-14.5117	0.000188538	-14.5117	0.000164583	-14.5117	0.000152313	-14.5117	0.000114076	-14.5117	0.000103732
-14.4992	0.000188835	-14.4992	0.000164856	-14.4992	0.000152576	-14.4992	0.000114269	-14.4992	0.000103916
-14.4866	0.000189146	-14.4866	0.000165137	-14.4866	0.000152845	-14.4866	0.000114471	-14.4866	0.000104106
-14.4741	0.00018946	-14.4741	0.000165418	-14.4741	0.000153116	-14.4741	0.000114675	-14.4741	0.000104298
-14.4616	0.000189774	-14.4616	0.0001657	-14.4616	0.000153386	-14.4616	0.000114878	-14.4616	0.000104489
-14.4491	0.000190088	-14.4491	0.000165982	-14.4491	0.000153657	-14.4491	0.000115081	-14.4491	0.000104681
-14.4366	0.000190402	-14.4366	0.000166263	-14.4366	0.000153928	-14.4366	0.000115285	-14.4366	0.000104873
-14.4241	0.000190715	-14.4241	0.000166545	-14.4241	0.000154198	-14.4241	0.000115488	-14.4241	0.000105064
-14.4116	0.000191029	-14.4116	0.000166827	-14.4116	0.000154469	-14.4116	0.000115692	-14.4116	0.000105256
-14.3991	0.000191343	-14.3991	0.000167108	-14.3991	0.00015474	-14.3991	0.000115895	-14.3991	0.000105447
-14.3866	0.000191653	-14.3866	0.000167387	-14.3866	0.000155012	-14.3866	0.000116103	-14.3866	0.000105637
-14.3741	0.000191962	-14.3741	0.000167666	-14.3741	0.000155284	-14.3741	0.000116311	-14.3741	0.000105827
-14.3616	0.000192271	-14.3616	0.000167945	-14.3616	0.000155557	-14.3616	0.000116519	-14.3616	0.000106016
-14.349	0.000192581	-14.349	0.000168224	-14.349	0.000155829	-14.349	0.000116727	-14.349	0.000106206
-14.3365	0.00019289	-14.3365	0.000168503	-14.3365	0.000156102	-14.3365	0.000116935	-14.3365	0.000106395
-14.324	0.000193199	-14.324	0.000168781	-14.324	0.000156374	-14.324	0.000117143	-14.324	0.000106585
-14.3115	0.000193509	-14.3115	0.00016906	-14.3115	0.000156646	-14.3115	0.000117351	-14.3115	0.000106775
-14.299	0.000193818	-14.299	0.000169339	-14.299	0.000156919	-14.299	0.000117559	-14.299	0.000106964
-14.2865	0.000194138	-14.2865	0.000169627	-14.2865	0.000157194	-14.2865	0.000117767	-14.2865	0.000107165
-14.274	0.000194461	-14.274	0.000169917	-14.274	0.000157471	-14.274	0.000117974	-14.274	0.000107369
-14.2615	0.000194783	-14.2615	0.000170206	-14.2615	0.000157747	-14.2615	0.000118182	-14.2615	0.000107572
-14.249	0.000195105	-14.249	0.000170496	-14.249	0.000158023	-14.249	0.00011839	-14.249	0.000107775
-14.2365	0.000195427	-14.2365	0.000170785	-14.2365	0.000158299	-14.2365	0.000118597	-14.2365	0.000107978
-14.224	0.00019575	-14.224	0.000171074	-14.224	0.000158575	-14.224	0.000118805	-14.224	0.000108181
-14.2115	0.000196072	-14.2115	0.000171364	-14.2115	0.000158852	-14.2115	0.000119013	-14.2115	0.000108385
-14.1989	0.000196394	-14.1989	0.000171653	-14.1989	0.000159128	-14.1989	0.00011922	-14.1989	0.000108588
-14.1864	0.000196728	-14.1864	0.000171952	-14.1864	0.000159412	-14.1864	0.000119434	-14.1864	0.00010879
-14.1739	0.000197064	-14.1739	0.000172252	-14.1739	0.000159699	-14.1739	0.000119648	-14.1739	0.000108991
-14.1614	0.000197401	-14.1614	0.000172552	-14.1614	0.000159986	-14.1614	0.000119862	-14.1614	0.000109192
-14.1489	0.000197737	-14.1489	0.000172852	-14.1489	0.000160272	-14.1489	0.000120077	-14.1489	0.000109394
-14.1364	0.000198073	-14.1364	0.000173153	-14.1364	0.000160559	-14.1364	0.000120291	-14.1364	0.000109595
-14.1239	0.00019841	-14.1239	0.000173453	-14.1239	0.000160845	-14.1239	0.000120506	-14.1239	0.000109797
-14.1114	0.000198746	-14.1114	0.000173753	-14.1114	0.000161132	-14.1114	0.00012072	-14.1114	0.000109998
-14.0989	0.000199082	-14.0989	0.000174053	-14.0989	0.000161419	-14.0989	0.000120935	-14.0989	0.0001102
-14.0864	0.000199422	-14.0864	0.000174357	-14.0864	0.000161708	-14.0864	0.000121152	-14.0864	0.000110407
-14.0739	0.000199762	-14.0739	0.000174662	-14.0739	0.000161999	-14.0739	0.000121369	-14.0739	0.000110616
-14.0614	0.000200102	-14.0614	0.000174967	-14.0614	0.000162289	-14.0614	0.000121587	-14.0614	0.000110825
-14.0488	0.000200442	-14.0488	0.000175272	-14.0488	0.00016258	-14.0488	0.000121804	-14.0488	0.000111034
-14.0363	0.000200782	-14.0363	0.000175577	-14.0363	0.000162871	-14.0363	0.000122022	-14.0363	0.000111244
-14.0238	0.000201121	-14.0238	0.000175882	-14.0238	0.000163161	-14.0238	0.000122239	-14.0238	0.000111453
-14.0113	0.000201461	-14.0113	0.000176187	-14.0113	0.000163452	-14.0113	0.000122457	-14.0113	0.000111662
-13.9988	0.000201801	-13.9988	0.000176492	-13.9988	0.000163742	-13.9988	0.000122674	-13.9988	0.000111871
-13.9863	0.000202149	-13.9863	0.000176802	-13.9863	0.000164041	-13.9863	0.000122901	-13.9863	0.000112084
-13.9738	0.000202498	-13.9738	0.000177113	-13.9738	0.000164342	-13.9738	0.00012313	-13.9738	0.000112298
-13.9613	0.000202848	-13.9613	0.000177424	-13.9613	0.000164643	-13.9613	0.000123359	-13.9613	0.000112512
-13.9488	0.000203197	-13.9488	0.000177735	-13.9488	0.000164943	-13.9488	0.000123588	-13.9488	0.000112726
-13.9363	0.000203546	-13.9363	0.000178046	-13.9363	0.000165244	-13.9363	0.000123817	-13.9363	0.000112939
-13.9238	0.000203896	-13.9238	0.000178357	-13.9238	0.000165545	-13.9238	0.000124047	-13.9238	0.000113153
-13.9112	0.000204245	-13.9112	0.000178668	-13.9112	0.000165845	-13.9112	0.000124276	-13.9112	0.000113367
-13.8987	0.000204594	-13.8987	0.000178979	-13.8987	0.000166146	-13.8987	0.000124505	-13.8987	0.000113581
-13.8862	0.000204944	-13.8862	0.000179299	-13.8862	0.000166454	-13.8862	0.000124734	-13.8862	0.000113794
-13.8737	0.000205294	-13.8737	0.000179623	-13.8737	0.000166765	-13.8737	0.000124963	-13.8737	0.000114007
-13.8612	0.000205643	-13.8612	0.000179946	-13.8612	0.000167075	-13.8612	0.000125192	-13.8612	0.00011422
-13.8487	0.000205993	-13.8487	0.000180269	-13.8487	0.000167385	-13.8487	0.000125422	-13.8487	0.000114433
-13.8362	0.000206343	-13.8362	0.000180592	-13.8362	0.000167696	-13.8362	0.000125651	-13.8362	0.000114646
-13.8237	0.000206693	-13.8237	0.000180915	-13.8237	0.000168006	-13.8237	0.00012588	-13.8237	0.000114858
-13.8112	0.000207042	-13.8112	0.000181238	-13.8112	0.000168316	-13.8112	0.00012611	-13.8112	0.000115071
-13.7987	0.000207392	-13.7987	0.000181561	-13.7987	0.000168627	-13.7987	0.000126339	-13.7987	0.000115284
-13.7862	0.000207751	-13.7862	0.000181887	-13.7862	0.000168937	-13.7862	0.000126573	-13.7862	0.000115507
-13.7737	0.000208113	-13.7737	0.000182214	-13.7737	0.000169247	-13.7737	0.000126808	-13.7737	0.000115733
-13.7611	0.000208475	-13.7611	0.000182541	-13.7611	0.000169557	-13.7611	0.000127043	-13.7611	0.000115958
-13.7486	0.000208837	-13.7486	0.000182868	-13.7486	0.000169867	-13.7486	0.000127279	-13.7486	0.000116184
-13.7361	0.000209199	-13.7361	0.000183195	-13.7361	0.000170177	-13.7361	0.000127514	-13.7361	0.00011641
-13.7236	0.000209562	-13.7236	0.000183522	-13.7236	0.000170487	-13.7236	0.000127749	-13.7236	0.000116636
-13.7111	0.000209924	-13.7111	0.000183849	-13.7111	0.000170797	-13.7111	0.000127985	-13.7111	0.000116862
-13.6986	0.000210286	-13.6986	0.000184176	-13.6986	0.000171107	-13.6986	0.00012822	-13.6986	0.000117088
-13.6861	0.000210648	-13.6861	0.000184504	-13.6861	0.000171427	-13.6861	0.000128457	-13.6861	0.000117317
-13.6736	0.00021101	-13.6736	0.000184832	-13.6736	0.000171752	-13.6736	0.000128695	-13.6736	0.000117549
-13.6611	0.000211373	-13.6611	0.00018516	-13.6611	0.000172077	-13.6611	0.000128932	-13.6611	0.000117781
-13.6486	0.000211735	-13.6486	0.000185489	-13.6486	0.000172401	-13.6486	0.00012917	-13.6486	0.000118013
-13.6361	0.000212097	-13.6361	0.000185817	-13.6361	0.000172726	-13.6361	0.000129408	-13.6361	0.000118244
-13.6235	0.00021246	-13.6235	0.000186145	-13.6235	0.00017305	-13.6235	0.000129645	-13.6235	0.000118476
-13.611	0.000212822	-13.611	0.000186473	-13.611	0.000173375	-13.611	0.000129883	-13.611	0.000118708
-13.5985	0.000213184	-13.5985	0.000186801	-13.5985	0.0001737	-13.5985	0.000130121	-13.5985	0.00011894
-13.586	0.000213567	-13.586	0.000187143	-13.586	0.00017403	-13.586	0.000130367	-13.586	0.000119174
-13.5735	0.000213962	-13.5735	0.000187492	-13.5735	0.000174363	-13.5735	0.000130619	-13.5735	0.00011941
-13.561	0.000214357	-13.561	0.000187841	-13.561	0.000174697	-13.561	0.00013087	-13.561	0.000119647
-13.5485	0.000214752	-13.5485	0.00018819	-13.5485	0.00017503	-13.5485	0.000131122	-13.5485	0.000119883
-13.536	0.000215146	-13.536	0.000188539	-13.536	0.000175364	-13.536	0.000131374	-13.536	0.000120119
-13.5235	0.000215541	-13.5235	0.000188888	-13.5235	0.000175697	-13.5235	0.000131625	-13.5235	0.000120355
-13.511	0.000215936	-13.511	0.000189237	-13.511	0.000176031	-13.511	0.000131877	-13.511	0.000120591
-13.4985	0.00021633	-13.4985	0.000189586	-13.4985	0.000176364	-13.4985	0.000132128	-13.4985	0.000120828
-13.486	0.00021672	-13.486	0.000189936	-13.486	0.000176698	-13.486	0.000132384	-13.486	0.000121068
-13.4734	0.000217109	-13.4734	0.000190285	-13.4734	0.000177033	-13.4734	0.000132642	-13.4734	0.000121311
-13.4609	0.000217497	-13.4609	0.000190635	-13.4609	0.000177367	-13.4609	0.000132899	-13.4609	0.000121553
-13.4484	0.000217885	-13.4484	0.000190984	-13.4484	0.000177702	-13.4484	0.000133157	-13.4484	0.000121795
-13.4359	0.000218273	-13.4359	0.000191334	-13.4359	0.000178036	-13.4359	0.000133414	-13.4359	0.000122038
-13.4234	0.000218661	-13.4234	0.000191683	-13.4234	0.000178371	-13.4234	0.000133672	-13.4234	0.00012228
-13.4109	0.000219049	-13.4109	0.000192033	-13.4109	0.000178705	-13.4109	0.000133929	-13.4109	0.000122523
-13.3984	0.000219437	-13.3984	0.000192382	-13.3984	0.000179039	-13.3984	0.000134187	-13.3984	0.000122765
-13.3859	0.000219834	-13.3859	0.000192742	-13.3859	0.000179383	-13.3859	0.000134444	-13.3859	0.000123012
-13.3734	0.000220236	-13.3734	0.000193108	-13.3734	0.000179732	-13.3734	0.000134701	-13.3734	0.000123262
-13.3609	0.000220638	-13.3609	0.000193474	-13.3609	0.00018008	-13.3609	0.000134958	-13.3609	0.000123511
-13.3484	0.00022104	-13.3484	0.000193839	-13.3484	0.000180429	-13.3484	0.000135214	-13.3484	0.000123761
-13.3358	0.000221442	-13.3358	0.000194205	-13.3358	0.000180777	-13.3358	0.000135471	-13.3358	0.00012401
-13.3233	0.000221844	-13.3233	0.000194571	-13.3233	0.000181126	-13.3233	0.000135728	-13.3233	0.00012426
-13.3108	0.000222246	-13.3108	0.000194936	-13.3108	0.000181475	-13.3108	0.000135985	-13.3108	0.000124509
-13.2983	0.000222648	-13.2983	0.000195302	-13.2983	0.000181823	-13.2983	0.000136242	-13.2983	0.000124759
-13.2858	0.00022305	-13.2858	0.000195668	-13.2858	0.000182177	-13.2858	0.000136507	-13.2858	0.000125008
-13.2733	0.000223453	-13.2733	0.000196034	-13.2733	0.000182535	-13.2733	0.000136779	-13.2733	0.000125258
-13.2608	0.000223855	-13.2608	0.0001964	-13.2608	0.000182893	-13.2608	0.00013705	-13.2608	0.000125507
-13.2483	0.000224257	-13.2483	0.000196766	-13.2483	0.000183251	-13.2483	0.000137321	-13.2483	0.000125757
-13.2358	0.000224659	-13.2358	0.000197132	-13.2358	0.000183609	-13.2358	0.000137593	-13.2358	0.000126006
-13.2233	0.000225061	-13.2233	0.000197498	-13.2233	0.000183967	-13.2233	0.000137864	-13.2233	0.000126256
-13.2108	0.000225463	-13.2108	0.000197864	-13.2108	0.000184325	-13.2108	0.000138135	-13.2108	0.000126505
-13.1983	0.000225865	-13.1983	0.000198231	-13.1983	0.000184683	-13.1983	0.000138407	-13.1983	0.000126755
-13.1857	0.000226275	-13.1857	0.000198603	-13.1857	0.000185046	-13.1857	0.000138678	-13.1857	0.000127011
-13.1732	0.00022669	-13.1732	0.00019898	-13.1732	0.000185414	-13.1732	0.000138949	-13.1732	0.000127272
-13.1607	0.000227105	-13.1607	0.000199358	-13.1607	0.000185781	-13.1607	0.000139219	-13.1607	0.000127534
-13.1482	0.00022752	-13.1482	0.000199735	-13.1482	0.000186148	-13.1482	0.00013949	-13.1482	0.000127795
-13.1357	0.000227935	-13.1357	0.000200113	-13.1357	0.000186516	-13.1357	0.000139761	-13.1357	0.000128057
-13.1232	0.000228351	-13.1232	0.00020049	-13.1232	0.000186883	-13.1232	0.000140031	-13.1232	0.000128318
-13.1107	0.000228766	-13.1107	0.000200868	-13.1107	0.000187251	-13.1107	0.000140302	-13.1107	0.00012858
-13.0982	0.000229181	-13.0982	0.000201245	-13.0982	0.000187618	-13.0982	0.000140573	-13.0982	0.000128841
-13.0857	0.000229612	-13.0857	0.000201633	-13.0857	0.000187993	-13.0857	0.000140853	-13.0857	0.000129111
-13.0732	0.000230059	-13.0732	0.000202031	-13.0732	0.000188375	-13.0732	0.000141142	-13.0732	0.000129389
-13.0607	0.000230506	-13.0607	0.000202429	-13.0607	0.000188758	-13.0607	0.000141431	-13.0607	0.000129666
-13.0481	0.000230953	-13.0481	0.000202827	-13.0481	0.000189141	-13.0481	0.000141721	-13.0481	0.000129944
-13.0356	0.0002314	-13.0356	0.000203225	-13.0356	0.000189523	-13.0356	0.00014201	-13.0356	0.000130222
-13.0231	0.000231847	-13.0231	0.000203623	-13.0231	0.000189906	-13.0231	0.000142299	-13.0231	0.0001305
-13.0106	0.000232294	-13.0106	0.000204021	-13.0106	0.000190288	-13.0106	0.000142588	-13.0106	0.000130777
-12.9981	0.000232741	-12.9981	0.000204419	-12.9981	0.000190671	-12.9981	0.000142878	-12.9981	0.000131055
-12.9856	0.000233185	-12.9856	0.000204818	-12.9856	0.000191055	-12.9856	0.000143165	-12.9856	0.000131331
-12.9731	0.000233628	-12.9731	0.000205217	-12.9731	0.000191442	-12.9731	0.00014345	-12.9731	0.000131605
-12.9606	0.00023407	-12.9606	0.000205616	-12.9606	0.000191828	-12.9606	0.000143735	-12.9606	0.000131879
-12.9481	0.000234512	-12.9481	0.000206015	-12.9481	0.000192214	-12.9481	0.000144021	-12.9481	0.000132153
-12.9356	0.000234954	-12.9356	0.000206413	-12.9356	0.0001926	-12.9356	0.000144306	-12.9356	0.000132427
-12.9231	0.000235396	-12.9231	0.000206812	-12.9231	0.000192986	-12.9231	0.000144591	-12.9231	0.000132701
-12.9106	0.000235839	-12.9106	0.000207211	-12.9106	0.000193372	-12.9106	0.000144877	-12.9106	0.000132975
-12.898	0.000236281	-12.898	0.00020761	-12.898	0.000193758	-12.898	0.000145162	-12.898	0.000133249
-12.8855	0.000236729	-12.8855	0.000208014	-12.8855	0.00019415	-12.8855	0.000145454	-12.8855	0.000133528
-12.873	0.000237183	-12.873	0.000208424	-12.873	0.000194546	-12.873	0.000145753	-12.873	0.000133813
-12.8605	0.000237637	-12.8605	0.000208834	-12.8605	0.000194943	-12.8605	0.000146052	-12.8605	0.000134098
-12.848	0.00023809	-12.848	0.000209243	-12.848	0.000195339	-12.848	0.000146352	-12.848	0.000134384
-12.8355	0.000238544	-12.8355	0.000209653	-12.8355	0.000195736	-12.8355	0.000146651	-12.8355	0.000134669
-12.823	0.000238998	-12.823	0.000210062	-12.823	0.000196132	-12.823	0.00014695	-12.823	0.000134954
-12.8105	0.000239452	-12.8105	0.000210472	-12.8105	0.000196528	-12.8105	0.000147249	-12.8105	0.000135239
-12.798	0.000239905	-12.798	0.000210882	-12.798	0.000196925	-12.798	0.000147548	-12.798	0.000135524
-12.7855	0.00024036	-12.7855	0.000211299	-12.7855	0.000197328	-12.7855	0.000147851	-12.7855	0.000135813
-12.773	0.000240815	-12.773	0.000211726	-12.773	0.000197739	-12.773	0.000148158	-12.773	0.000136105
-12.7605	0.000241271	-12.7605	0.000212152	-12.7605	0.00019815	-12.7605	0.000148465	-12.7605	0.000136397
-12.7479	0.000241726	-12.7479	0.000212579	-12.7479	0.000198561	-12.7479	0.000148772	-12.7479	0.000136689
-12.7354	0.000242182	-12.7354	0.000213006	-12.7354	0.000198972	-12.7354	0.000149079	-12.7354	0.000136981
-12.7229	0.000242637	-12.7229	0.000213432	-12.7229	0.000199383	-12.7229	0.000149386	-12.7229	0.000137273
-12.7104	0.000243093	-12.7104	0.000213859	-12.7104	0.000199794	-12.7104	0.000149693	-12.7104	0.000137565
-12.6979	0.000243548	-12.6979	0.000214286	-12.6979	0.000200205	-12.6979	0.00015	-12.6979	0.000137857
-12.6854	0.000244014	-12.6854	0.000214714	-12.6854	0.00020062	-12.6854	0.00015031	-12.6854	0.000138151
-12.6729	0.000244495	-12.6729	0.000215145	-12.6729	0.00020104	-12.6729	0.000150623	-12.6729	0.00013845
-12.6604	0.000244976	-12.6604	0.000215576	-12.6604	0.00020146	-12.6604	0.000150936	-12.6604	0.000138748
-12.6479	0.000245457	-12.6479	0.000216007	-12.6479	0.00020188	-12.6479	0.000151249	-12.6479	0.000139046
-12.6354	0.000245938	-12.6354	0.000216438	-12.6354	0.0002023	-12.6354	0.000151562	-12.6354	0.000139344
-12.6229	0.000246418	-12.6229	0.000216869	-12.6229	0.00020272	-12.6229	0.000151875	-12.6229	0.000139643
-12.6103	0.000246899	-12.6103	0.000217301	-12.6103	0.00020314	-12.6103	0.000152188	-12.6103	0.000139941
-12.5978	0.00024738	-12.5978	0.000217732	-12.5978	0.00020356	-12.5978	0.000152501	-12.5978	0.000140239
-12.5853	0.000247868	-12.5853	0.000218169	-12.5853	0.000203985	-12.5853	0.000152819	-12.5853	0.000140543
-12.5728	0.000248369	-12.5728	0.000218618	-12.5728	0.000204421	-12.5728	0.000153144	-12.5728	0.000140857
-12.5603	0.000248869	-12.5603	0.000219067	-12.5603	0.000204856	-12.5603	0.000153469	-12.5603	0.000141171
-12.5478	0.00024937	-12.5478	0.000219517	-12.5478	0.000205291	-12.5478	0.000153795	-12.5478	0.000141485
-12.5353	0.000249871	-12.5353	0.000219966	-12.5353	0.000205727	-12.5353	0.00015412	-12.5353	0.000141799
-12.5228	0.000250371	-12.5228	0.000220415	-12.5228	0.000206162	-12.5228	0.000154445	-12.5228	0.000142113
-12.5103	0.000250872	-12.5103	0.000220864	-12.5103	0.000206598	-12.5103	0.00015477	-12.5103	0.000142427
-12.4978	0.000251372	-12.4978	0.000221313	-12.4978	0.000207033	-12.4978	0.000155095	-12.4978	0.000142741
-12.4853	0.000251876	-12.4853	0.000221766	-12.4853	0.000207472	-12.4853	0.000155425	-12.4853	0.000143058
-12.4728	0.000252384	-12.4728	0.000222225	-12.4728	0.000207916	-12.4728	0.000155759	-12.4728	0.00014338
-12.4602	0.000252892	-12.4602	0.000222684	-12.4602	0.00020836	-12.4602	0.000156094	-12.4602	0.000143702
-12.4477	0.0002534	-12.4477	0.000223143	-12.4477	0.000208804	-12.4477	0.000156428	-12.4477	0.000144024
-12.4352	0.000253908	-12.4352	0.000223602	-12.4352	0.000209248	-12.4352	0.000156763	-12.4352	0.000144346
-12.4227	0.000254415	-12.4227	0.000224061	-12.4227	0.000209692	-12.4227	0.000157097	-12.4227	0.000144668
-12.4102	0.000254923	-12.4102	0.00022452	-12.4102	0.000210136	-12.4102	0.000157432	-12.4102	0.00014499
-12.3977	0.000255431	-12.3977	0.000224979	-12.3977	0.00021058	-12.3977	0.000157766	-12.3977	0.000145312
-12.3852	0.000255939	-12.3852	0.000225442	-12.3852	0.000211029	-12.3852	0.000158103	-12.3852	0.000145637
-12.3727	0.000256445	-12.3727	0.000225911	-12.3727	0.000211487	-12.3727	0.000158445	-12.3727	0.000145965
-12.3602	0.000256952	-12.3602	0.000226381	-12.3602	0.000211945	-12.3602	0.000158786	-12.3602	0.000146293
-12.3477	0.000257458	-12.3477	0.00022685	-12.3477	0.000212403	-12.3477	0.000159128	-12.3477	0.000146621
-12.3352	0.000257965	-12.3352	0.00022732	-12.3352	0.000212861	-12.3352	0.000159469	-12.3352	0.000146949
-12.3226	0.000258472	-12.3226	0.00022779	-12.3226	0.000213319	-12.3226	0.000159811	-12.3226	0.000147277
-12.3101	0.000258978	-12.3101	0.000228259	-12.3101	0.000213777	-12.3101	0.000160152	-12.3101	0.000147605
-12.2976	0.000259485	-12.2976	0.000228729	-12.2976	0.000214235	-12.2976	0.000160494	-12.2976	0.000147933
-12.2851	0.00026	-12.2851	0.000229202	-12.2851	0.000214697	-12.2851	0.00016084	-12.2851	0.000148264
-12.2726	0.000260534	-12.2726	0.000229683	-12.2726	0.000215167	-12.2726	0.000161195	-12.2726	0.000148604
-12.2601	0.000261068	-12.2601	0.000230164	-12.2601	0.000215637	-12.2601	0.000161551	-12.2601	0.000148944
-12.2476	0.000261601	-12.2476	0.000230645	-12.2476	0.000216107	-12.2476	0.000161906	-12.2476	0.000149284
-12.2351	0.000262135	-12.2351	0.000231126	-12.2351	0.000216576	-12.2351	0.000162261	-12.2351	0.000149624
-12.2226	0.000262669	-12.2226	0.000231607	-12.2226	0.000217046	-12.2226	0.000162617	-12.2226	0.000149964
-12.2101	0.000263202	-12.2101	0.000232088	-12.2101	0.000217516	-12.2101	0.000162972	-12.2101	0.000150304
-12.1976	0.000263736	-12.1976	0.000232569	-12.1976	0.000217986	-12.1976	0.000163328	-12.1976	0.000150644
-12.1851	0.000264273	-12.1851	0.000233055	-12.1851	0.000218459	-12.1851	0.000163685	-12.1851	0.000150985
-12.1725	0.00026482	-12.1725	0.000233557	-12.1725	0.000218944	-12.1725	0.000164048	-12.1725	0.000151331
-12.16	0.000265366	-12.16	0.000234059	-12.16	0.000219428	-12.16	0.000164411	-12.16	0.000151677
-12.1475	0.000265913	-12.1475	0.000234561	-12.1475	0.000219912	-12.1475	0.000164774	-12.1475	0.000152022
-12.135	0.000266459	-12.135	0.000235063	-12.135	0.000220397	-12.135	0.000165137	-12.135	0.000152368
-12.1225	0.000267006	-12.1225	0.000235565	-12.1225	0.000220881	-12.1225	0.0001655	-12.1225	0.000152714
-12.11	0.000267552	-12.11	0.000236066	-12.11	0.000221365	-12.11	0.000165863	-12.11	0.00015306
-12.0975	0.000268098	-12.0975	0.000236568	-12.0975	0.00022185	-12.0975	0.000166226	-12.0975	0.000153405
-12.085	0.000268653	-12.085	0.000237074	-12.085	0.000222338	-12.085	0.000166591	-12.085	0.000153755
-12.0725	0.000269235	-12.0725	0.000237595	-12.0725	0.000222842	-12.0725	0.000166966	-12.0725	0.000154118
-12.06	0.000269817	-12.06	0.000238116	-12.06	0.000223345	-12.06	0.00016734	-12.06	0.000154481
-12.0475	0.000270398	-12.0475	0.000238637	-12.0475	0.000223849	-12.0475	0.000167715	-12.0475	0.000154843
-12.0349	0.00027098	-12.0349	0.000239158	-12.0349	0.000224353	-12.0349	0.000168089	-12.0349	0.000155206
-12.0224	0.000271562	-12.0224	0.000239679	-12.0224	0.000224856	-12.0224	0.000168464	-12.0224	0.000155569
-12.0099	0.000272144	-12.0099	0.0002402	-12.0099	0.00022536	-12.0099	0.000168838	-12.0099	0.000155932
-11.9974	0.000272726	-11.9974	0.00024072	-11.9974	0.000225863	-11.9974	0.000169213	-11.9974	0.000156295
-11.9849	0.000273305	-11.9849	0.000241242	-11.9849	0.000226372	-11.9849	0.00016959	-11.9849	0.00015666
-11.9724	0.000273877	-11.9724	0.000241767	-11.9724	0.000226892	-11.9724	0.000169974	-11.9724	0.00015703
-11.9599	0.000274449	-11.9599	0.000242291	-11.9599	0.000227412	-11.9599	0.000170358	-11.9599	0.0001574
-11.9474	0.000275022	-11.9474	0.000242815	-11.9474	0.000227932	-11.9474	0.000170741	-11.9474	0.00015777
-11.9349	0.000275594	-11.9349	0.00024334	-11.9349	0.000228452	-11.9349	0.000171125	-11.9349	0.00015814
-11.9224	0.000276166	-11.9224	0.000243864	-11.9224	0.000228972	-11.9224	0.000171509	-11.9224	0.00015851
-11.9099	0.000276738	-11.9099	0.000244389	-11.9099	0.000229492	-11.9099	0.000171893	-11.9099	0.00015888
-11.8974	0.000277311	-11.8974	0.000244913	-11.8974	0.000230012	-11.8974	0.000172277	-11.8974	0.00015925
-11.8848	0.000277889	-11.8848	0.000245443	-11.8848	0.000230534	-11.8848	0.000172664	-11.8848	0.000159623
-11.8723	0.000278489	-11.8723	0.000245989	-11.8723	0.000231064	-11.8723	0.000173062	-11.8723	0.000160005
-11.8598	0.000279088	-11.8598	0.000246535	-11.8598	0.000231594	-11.8598	0.000173461	-11.8598	0.000160387
-11.8473	0.000279687	-11.8473	0.000247082	-11.8473	0.000232124	-11.8473	0.000173859	-11.8473	0.000160769
-11.8348	0.000280287	-11.8348	0.000247628	-11.8348	0.000232653	-11.8348	0.000174258	-11.8348	0.000161151
-11.8223	0.000280886	-11.8223	0.000248174	-11.8223	0.000233183	-11.8223	0.000174656	-11.8223	0.000161533
-11.8098	0.000281485	-11.8098	0.000248721	-11.8098	0.000233713	-11.8098	0.000175055	-11.8098	0.000161915
-11.7973	0.000282085	-11.7973	0.000249267	-11.7973	0.000234243	-11.7973	0.000175453	-11.7973	0.000162298
-11.7848	0.000282686	-11.7848	0.000249815	-11.7848	0.000234777	-11.7848	0.000175853	-11.7848	0.000162682
-11.7723	0.000283299	-11.7723	0.000250373	-11.7723	0.000235325	-11.7723	0.000176262	-11.7723	0.000163076
-11.7598	0.000283912	-11.7598	0.00025093	-11.7598	0.000235874	-11.7598	0.00017667	-11.7598	0.000163471
-11.7472	0.000284525	-11.7472	0.000251488	-11.7472	0.000236423	-11.7472	0.000177079	-11.7472	0.000163865
-11.7347	0.000285138	-11.7347	0.000252046	-11.7347	0.000236972	-11.7347	0.000177487	-11.7347	0.00016426
-11.7222	0.000285751	-11.7222	0.000252603	-11.7222	0.00023752	-11.7222	0.000177896	-11.7222	0.000164654
-11.7097	0.000286364	-11.7097	0.000253161	-11.7097	0.000238069	-11.7097	0.000178304	-11.7097	0.000165048
-11.6972	0.000286977	-11.6972	0.000253718	-11.6972	0.000238618	-11.6972	0.000178713	-11.6972	0.000165443
-11.6847	0.000287593	-11.6847	0.000254279	-11.6847	0.000239169	-11.6847	0.000179123	-11.6847	0.00016584
-11.6722	0.000288233	-11.6722	0.000254857	-11.6722	0.000239733	-11.6722	0.000179546	-11.6722	0.000166251
-11.6597	0.000288872	-11.6597	0.000255436	-11.6597	0.000240296	-11.6597	0.000179969	-11.6597	0.000166663
-11.6472	0.000289512	-11.6472	0.000256014	-11.6472	0.00024086	-11.6472	0.000180391	-11.6472	0.000167075
-11.6347	0.000290151	-11.6347	0.000256593	-11.6347	0.000241424	-11.6347	0.000180814	-11.6347	0.000167487
-11.6222	0.000290791	-11.6222	0.000257171	-11.6222	0.000241987	-11.6222	0.000181237	-11.6222	0.000167898
-11.6097	0.00029143	-11.6097	0.00025775	-11.6097	0.000242551	-11.6097	0.000181659	-11.6097	0.00016831
-11.5971	0.000292069	-11.5971	0.000258328	-11.5971	0.000243115	-11.5971	0.000182082	-11.5971	0.000168722
-11.5846	0.000292711	-11.5846	0.000258909	-11.5846	0.000243681	-11.5846	0.000182506	-11.5846	0.000169134
-11.5721	0.00029337	-11.5721	0.000259512	-11.5721	0.00024427	-11.5721	0.000182945	-11.5721	0.000169558
-11.5596	0.00029403	-11.5596	0.000260115	-11.5596	0.000244859	-11.5596	0.000183384	-11.5596	0.000169982
-11.5471	0.000294689	-11.5471	0.000260718	-11.5471	0.000245449	-11.5471	0.000183823	-11.5471	0.000170406
-11.5346	0.000295349	-11.5346	0.000261321	-11.5346	0.000246038	-11.5346	0.000184262	-11.5346	0.00017083
-11.5221	0.000296008	-11.5221	0.000261924	-11.5221	0.000246627	-11.5221	0.000184701	-11.5221	0.000171254
-11.5096	0.000296668	-11.5096	0.000262527	-11.5096	0.000247216	-11.5096	0.000185139	-11.5096	0.000171677
-11.4971	0.000297327	-11.4971	0.00026313	-11.4971	0.000247805	-11.4971	0.000185578	-11.4971	0.000172101
-11.4846	0.000297988	-11.4846	0.000263735	-11.4846	0.000248396	-11.4846	0.000186018	-11.4846	0.000172527
-11.4721	0.000298653	-11.4721	0.000264353	-11.4721	0.000248998	-11.4721	0.000186466	-11.4721	0.000172963
-11.4596	0.000299319	-11.4596	0.00026497	-11.4596	0.0002496	-11.4596	0.000186913	-11.4596	0.000173399
-11.447	0.000299985	-11.447	0.000265588	-11.447	0.000250202	-11.447	0.00018736	-11.447	0.000173835
-11.4345	0.000300651	-11.4345	0.000266206	-11.4345	0.000250804	-11.4345	0.000187808	-11.4345	0.000174271
-11.422	0.000301316	-11.422	0.000266823	-11.422	0.000251406	-11.422	0.000188255	-11.422	0.000174707
-11.4095	0.000301982	-11.4095	0.000267441	-11.4095	0.000252008	-11.4095	0.000188703	-11.4095	0.000175143
-11.397	0.000302648	-11.397	0.000268059	-11.397	0.00025261	-11.397	0.00018915	-11.397	0.000175579
-11.3845	0.000303317	-11.3845	0.000268678	-11.3845	0.000253214	-11.3845	0.0001896	-11.3845	0.000176016
-11.372	0.000304023	-11.372	0.000269317	-11.372	0.00025384	-11.372	0.000190067	-11.372	0.000176464
-11.3595	0.000304728	-11.3595	0.000269957	-11.3595	0.000254465	-11.3595	0.000190535	-11.3595	0.000176913
-11.347	0.000305433	-11.347	0.000270596	-11.347	0.00025509	-11.347	0.000191003	-11.347	0.000177361
-11.3345	0.000306138	-11.3345	0.000271235	-11.3345	0.000255716	-11.3345	0.00019147	-11.3345	0.00017781
-11.322	0.000306843	-11.322	0.000271874	-11.322	0.000256341	-11.322	0.000191938	-11.322	0.000178258
-11.3094	0.000307549	-11.3094	0.000272513	-11.3094	0.000256966	-11.3094	0.000192406	-11.3094	0.000178707
-11.2969	0.000308254	-11.2969	0.000273152	-11.2969	0.000257592	-11.2969	0.000192874	-11.2969	0.000179155
-11.2844	0.00030896	-11.2844	0.000273792	-11.2844	0.000258218	-11.2844	0.000193342	-11.2844	0.000179605
-11.2719	0.000309679	-11.2719	0.000274449	-11.2719	0.000258864	-11.2719	0.000193819	-11.2719	0.000180072
-11.2594	0.000310399	-11.2594	0.000275107	-11.2594	0.00025951	-11.2594	0.000194297	-11.2594	0.00018054
-11.2469	0.000311119	-11.2469	0.000275765	-11.2469	0.000260156	-11.2469	0.000194774	-11.2469	0.000181008
-11.2344	0.000311838	-11.2344	0.000276423	-11.2344	0.000260802	-11.2344	0.000195251	-11.2344	0.000181475
-11.2219	0.000312558	-11.2219	0.000277081	-11.2219	0.000261448	-11.2219	0.000195729	-11.2219	0.000181943
-11.2094	0.000313277	-11.2094	0.000277739	-11.2094	0.000262094	-11.2094	0.000196206	-11.2094	0.000182411
-11.1969	0.000313997	-11.1969	0.000278397	-11.1969	0.000262739	-11.1969	0.000196684	-11.1969	0.000182879
-11.1844	0.000314717	-11.1844	0.000279055	-11.1844	0.000263386	-11.1844	0.000197162	-11.1844	0.000183347
-11.1719	0.00031545	-11.1719	0.000279728	-11.1719	0.000264051	-11.1719	0.000197659	-11.1719	0.000183827
-11.1593	0.000316183	-11.1593	0.000280401	-11.1593	0.000264717	-11.1593	0.000198157	-11.1593	0.000184306
-11.1468	0.000316916	-11.1468	0.000281075	-11.1468	0.000265382	-11.1468	0.000198655	-11.1468	0.000184786
-11.1343	0.000317649	-11.1343	0.000281748	-11.1343	0.000266048	-11.1343	0.000199153	-11.1343	0.000185266
-11.1218	0.000318382	-11.1218	0.000282421	-11.1218	0.000266713	-11.1218	0.00019965	-11.1218	0.000185746
-11.1093	0.000319115	-11.1093	0.000283095	-11.1093	0.000267379	-11.1093	0.000200148	-11.1093	0.000186226
-11.0968	0.000319848	-11.0968	0.000283768	-11.0968	0.000268044	-11.0968	0.000200646	-11.0968	0.000186705
-11.0843	0.000320581	-11.0843	0.000284441	-11.0843	0.00026871	-11.0843	0.000201144	-11.0843	0.000187185
-11.0718	0.000321354	-11.0718	0.000285147	-11.0718	0.000269398	-11.0718	0.000201656	-11.0718	0.000187683
-11.0593	0.000322128	-11.0593	0.000285853	-11.0593	0.000270087	-11.0593	0.000202169	-11.0593	0.000188181
-11.0468	0.000322901	-11.0468	0.000286559	-11.0468	0.000270776	-11.0468	0.000202681	-11.0468	0.000188678
-11.0343	0.000323674	-11.0343	0.000287265	-11.0343	0.000271465	-11.0343	0.000203194	-11.0343	0.000189176
-11.0217	0.000324447	-11.0217	0.000287971	-11.0217	0.000272154	-11.0217	0.000203706	-11.0217	0.000189674
-11.0092	0.00032522	-11.0092	0.000288677	-11.0092	0.000272843	-11.0092	0.000204218	-11.0092	0.000190171
-10.9967	0.000325993	-10.9967	0.000289383	-10.9967	0.000273531	-10.9967	0.000204731	-10.9967	0.000190669
-10.9842	0.000326766	-10.9842	0.000290089	-10.9842	0.00027422	-10.9842	0.000205243	-10.9842	0.000191167
-10.9717	0.000327551	-10.9717	0.000290812	-10.9717	0.000274933	-10.9717	0.000205775	-10.9717	0.000191687
-10.9592	0.000328336	-10.9592	0.000291535	-10.9592	0.000275646	-10.9592	0.000206308	-10.9592	0.000192209
-10.9467	0.00032912	-10.9467	0.000292257	-10.9467	0.000276358	-10.9467	0.000206841	-10.9467	0.00019273
-10.9342	0.000329905	-10.9342	0.00029298	-10.9342	0.000277071	-10.9342	0.000207373	-10.9342	0.000193252
-10.9217	0.00033069	-10.9217	0.000293703	-10.9217	0.000277784	-10.9217	0.000207906	-10.9217	0.000193773
-10.9092	0.000331475	-10.9092	0.000294426	-10.9092	0.000278497	-10.9092	0.000208438	-10.9092	0.000194294
-10.8967	0.000332259	-10.8967	0.000295149	-10.8967	0.00027921	-10.8967	0.000208971	-10.8967	0.000194816
-10.8842	0.000333044	-10.8842	0.000295871	-10.8842	0.000279923	-10.8842	0.000209503	-10.8842	0.000195337
-10.8716	0.000333868	-10.8716	0.00029662	-10.8716	0.000280663	-10.8716	0.00021005	-10.8716	0.00019587
-10.8591	0.000334695	-10.8591	0.000297371	-10.8591	0.000281404	-10.8591	0.000210597	-10.8591	0.000196404
-10.8466	0.000335521	-10.8466	0.000298121	-10.8466	0.000282145	-10.8466	0.000211144	-10.8466	0.000196938
-10.8341	0.000336347	-10.8341	0.000298871	-10.8341	0.000282886	-10.8341	0.000211692	-10.8341	0.000197472
-10.8216	0.000337173	-10.8216	0.000299622	-10.8216	0.000283627	-10.8216	0.000212239	-10.8216	0.000198006
-10.8091	0.000337999	-10.8091	0.000300372	-10.8091	0.000284368	-10.8091	0.000212786	-10.8091	0.00019854
-10.7966	0.000338825	-10.7966	0.000301122	-10.7966	0.000285109	-10.7966	0.000213333	-10.7966	0.000199074
-10.7841	0.000339651	-10.7841	0.000301873	-10.7841	0.00028585	-10.7841	0.00021388	-10.7841	0.000199608
-10.7716	0.0003405	-10.7716	0.000302648	-10.7716	0.000286614	-10.7716	0.000214448	-10.7716	0.000200164
-10.7591	0.000341351	-10.7591	0.000303425	-10.7591	0.00028738	-10.7591	0.000215017	-10.7591	0.000200722
-10.7466	0.000342202	-10.7466	0.000304202	-10.7466	0.000288146	-10.7466	0.000215585	-10.7466	0.00020128
-10.734	0.000343053	-10.734	0.000304979	-10.734	0.000288911	-10.734	0.000216154	-10.734	0.000201838
-10.7215	0.000343904	-10.7215	0.000305756	-10.7215	0.000289677	-10.7215	0.000216723	-10.7215	0.000202395
-10.709	0.000344754	-10.709	0.000306533	-10.709	0.000290443	-10.709	0.000217292	-10.709	0.000202953
-10.6965	0.000345605	-10.6965	0.00030731	-10.6965	0.000291209	-10.6965	0.00021786	-10.6965	0.000203511
-10.684	0.000346456	-10.684	0.000308087	-10.684	0.000291974	-10.684	0.000218429	-10.684	0.000204069
-10.6715	0.000347319	-10.6715	0.000308888	-10.6715	0.000292765	-10.6715	0.000219016	-10.6715	0.000204637
-10.659	0.000348182	-10.659	0.000309691	-10.659	0.000293558	-10.659	0.000219604	-10.659	0.000205206
-10.6465	0.000349046	-10.6465	0.000310495	-10.6465	0.00029435	-10.6465	0.000220192	-10.6465	0.000205775
-10.634	0.00034991	-10.634	0.000311299	-10.634	0.000295143	-10.634	0.000220781	-10.634	0.000206344
-10.6215	0.000350774	-10.6215	0.000312102	-10.6215	0.000295936	-10.6215	0.000221369	-10.6215	0.000206913
-10.609	0.000351638	-10.609	0.000312906	-10.609	0.000296729	-10.609	0.000221957	-10.609	0.000207482
-10.5965	0.000352502	-10.5965	0.00031371	-10.5965	0.000297522	-10.5965	0.000222546	-10.5965	0.000208051
-10.5839	0.000353366	-10.5839	0.000314513	-10.5839	0.000298315	-10.5839	0.000223134	-10.5839	0.00020862
-10.5714	0.000354276	-10.5714	0.000315342	-10.5714	0.000299133	-10.5714	0.000223742	-10.5714	0.000209216
-10.5589	0.000355193	-10.5589	0.000316174	-10.5589	0.000299956	-10.5589	0.000224353	-10.5589	0.000209817
-10.5464	0.00035611	-10.5464	0.000317006	-10.5464	0.000300778	-10.5464	0.000224964	-10.5464	0.000210417
-10.5339	0.000357027	-10.5339	0.000317838	-10.5339	0.000301601	-10.5339	0.000225576	-10.5339	0.000211017
-10.5214	0.000357943	-10.5214	0.000318671	-10.5214	0.000302423	-10.5214	0.000226187	-10.5214	0.000211617
-10.5089	0.00035886	-10.5089	0.000319503	-10.5089	0.000303246	-10.5089	0.000226798	-10.5089	0.000212218
-10.4964	0.000359777	-10.4964	0.000320335	-10.4964	0.000304068	-10.4964	0.000227409	-10.4964	0.000212818
-10.4839	0.000360694	-10.4839	0.000321167	-10.4839	0.000304891	-10.4839	0.00022802	-10.4839	0.000213418
-10.4714	0.000361634	-10.4714	0.000322026	-10.4714	0.000305742	-10.4714	0.000228649	-10.4714	0.000214033
-10.4589	0.000362577	-10.4589	0.000322891	-10.4589	0.000306598	-10.4589	0.00022928	-10.4589	0.000214651
-10.4463	0.000363521	-10.4463	0.000323755	-10.4463	0.000307454	-10.4463	0.000229912	-10.4463	0.000215269
-10.4338	0.000364465	-10.4338	0.000324619	-10.4338	0.00030831	-10.4338	0.000230543	-10.4338	0.000215887
-10.4213	0.000365409	-10.4213	0.000325483	-10.4213	0.000309166	-10.4213	0.000231175	-10.4213	0.000216505
-10.4088	0.000366352	-10.4088	0.000326347	-10.4088	0.000310022	-10.4088	0.000231806	-10.4088	0.000217123
-10.3963	0.000367296	-10.3963	0.000327211	-10.3963	0.000310878	-10.3963	0.000232438	-10.3963	0.000217742
-10.3838	0.00036824	-10.3838	0.000328075	-10.3838	0.000311735	-10.3838	0.000233069	-10.3838	0.00021836
-10.3713	0.000369205	-10.3713	0.000328967	-10.3713	0.000312614	-10.3713	0.000233724	-10.3713	0.000219002
-10.3588	0.000370175	-10.3588	0.000329865	-10.3588	0.000313498	-10.3588	0.000234384	-10.3588	0.000219651
-10.3463	0.000371144	-10.3463	0.000330763	-10.3463	0.000314382	-10.3463	0.000235044	-10.3463	0.000220299
-10.3338	0.000372114	-10.3338	0.000331661	-10.3338	0.000315267	-10.3338	0.000235704	-10.3338	0.000220947
-10.3213	0.000373084	-10.3213	0.000332559	-10.3213	0.000316151	-10.3213	0.000236364	-10.3213	0.000221595
-10.3088	0.000374053	-10.3088	0.000333457	-10.3088	0.000317036	-10.3088	0.000237024	-10.3088	0.000222244
-10.2962	0.000375023	-10.2962	0.000334355	-10.2962	0.00031792	-10.2962	0.000237684	-10.2962	0.000222892
-10.2837	0.000375993	-10.2837	0.000335253	-10.2837	0.000318804	-10.2837	0.000238344	-10.2837	0.00022354
-10.2712	0.000376994	-10.2712	0.000336177	-10.2712	0.000319719	-10.2712	0.000239021	-10.2712	0.000224203
-10.2587	0.000378004	-10.2587	0.000337107	-10.2587	0.000320642	-10.2587	0.000239702	-10.2587	0.000224869
-10.2462	0.000379013	-10.2462	0.000338036	-10.2462	0.000321565	-10.2462	0.000240384	-10.2462	0.000225535
-10.2337	0.000380023	-10.2337	0.000338966	-10.2337	0.000322489	-10.2337	0.000241065	-10.2337	0.000226202
-10.2212	0.000381033	-10.2212	0.000339896	-10.2212	0.000323412	-10.2212	0.000241747	-10.2212	0.000226868
-10.2087	0.000382043	-10.2087	0.000340826	-10.2087	0.000324335	-10.2087	0.000242428	-10.2087	0.000227534
-10.1962	0.000383052	-10.1962	0.000341756	-10.1962	0.000325258	-10.1962	0.00024311	-10.1962	0.0002282
-10.1837	0.000384062	-10.1837	0.000342686	-10.1837	0.000326181	-10.1837	0.000243791	-10.1837	0.000228867
-10.1712	0.000385102	-10.1712	0.000343642	-10.1712	0.00032713	-10.1712	0.000244494	-10.1712	0.000229556
-10.1587	0.000386151	-10.1587	0.000344606	-10.1587	0.000328087	-10.1587	0.000245205	-10.1587	0.000230253
-10.1461	0.000387201	-10.1461	0.000345569	-10.1461	0.000329044	-10.1461	0.000245915	-10.1461	0.00023095
-10.1336	0.00038825	-10.1336	0.000346533	-10.1336	0.00033	-10.1336	0.000246625	-10.1336	0.000231647
-10.1211	0.0003893	-10.1211	0.000347497	-10.1211	0.000330957	-10.1211	0.000247335	-10.1211	0.000232343
-10.1086	0.000390349	-10.1086	0.000348461	-10.1086	0.000331914	-10.1086	0.000248045	-10.1086	0.00023304
-10.0961	0.000391399	-10.0961	0.000349425	-10.0961	0.000332871	-10.0961	0.000248755	-10.0961	0.000233737
-10.0836	0.000392448	-10.0836	0.000350388	-10.0836	0.000333827	-10.0836	0.000249465	-10.0836	0.000234434
-10.0711	0.000393527	-10.0711	0.000351384	-10.0711	0.000334815	-10.0711	0.000250193	-10.0711	0.000235153
-10.0586	0.000394615	-10.0586	0.000352392	-10.0586	0.000335814	-10.0586	0.000250926	-10.0586	0.000235879
-10.0461	0.000395703	-10.0461	0.000353399	-10.0461	0.000336813	-10.0461	0.000251659	-10.0461	0.000236605
-10.0336	0.000396792	-10.0336	0.000354406	-10.0336	0.000337812	-10.0336	0.000252393	-10.0336	0.000237331
-10.0211	0.00039788	-10.0211	0.000355413	-10.0211	0.00033881	-10.0211	0.000253126	-10.0211	0.000238057
-10.0085	0.000398969	-10.0085	0.00035642	-10.0085	0.000339809	-10.0085	0.000253859	-10.0085	0.000238784
-9.99604	0.000400057	-9.99604	0.000357427	-9.99604	0.000340808	-9.99604	0.000254593	-9.99604	0.00023951
-9.98353	0.000401146	-9.98353	0.000358434	-9.98353	0.000341806	-9.98353	0.000255326	-9.98353	0.000240236
-9.97102	0.000402273	-9.97102	0.000359469	-9.97102	0.000342838	-9.97102	0.000256086	-9.97102	0.000240985
-9.95851	0.000403415	-9.95851	0.000360515	-9.95851	0.000343881	-9.95851	0.000256856	-9.95851	0.000241742
-9.946	0.000404558	-9.946	0.000361562	-9.946	0.000344925	-9.946	0.000257626	-9.946	0.0002425
-9.93349	0.0004057	-9.93349	0.000362608	-9.93349	0.000345969	-9.93349	0.000258396	-9.93349	0.000243257
-9.92099	0.000406843	-9.92099	0.000363654	-9.92099	0.000347013	-9.92099	0.000259166	-9.92099	0.000244015
-9.90848	0.000407985	-9.90848	0.0003647	-9.90848	0.000348057	-9.90848	0.000259936	-9.90848	0.000244772
-9.89597	0.000409128	-9.89597	0.000365747	-9.89597	0.000349101	-9.89597	0.000260706	-9.89597	0.00024553
-9.88346	0.00041027	-9.88346	0.000366793	-9.88346	0.000350145	-9.88346	0.000261476	-9.88346	0.000246287
-9.87095	0.000411441	-9.87095	0.000367869	-9.87095	0.000351215	-9.87095	0.000262264	-9.87095	0.000247065
-9.85844	0.000412624	-9.85844	0.000368959	-9.85844	0.000352297	-9.85844	0.000263059	-9.85844	0.000247853
-9.84593	0.000413808	-9.84593	0.000370049	-9.84593	0.000353379	-9.84593	0.000263855	-9.84593	0.000248641
-9.83343	0.000414991	-9.83343	0.000371139	-9.83343	0.00035446	-9.83343	0.00026465	-9.83343	0.000249428
-9.82092	0.000416174	-9.82092	0.000372229	-9.82092	0.000355542	-9.82092	0.000265446	-9.82092	0.000250216
-9.80841	0.000417357	-9.80841	0.000373319	-9.80841	0.000356624	-9.80841	0.000266241	-9.80841	0.000251004
-9.7959	0.000418541	-9.7959	0.000374409	-9.7959	0.000357705	-9.7959	0.000267037	-9.7959	0.000251791
-9.78339	0.000419724	-9.78339	0.000375499	-9.78339	0.000358787	-9.78339	0.000267832	-9.78339	0.000252579
-9.77088	0.000420934	-9.77088	0.000376619	-9.77088	0.0003599	-9.77088	0.000268655	-9.77088	0.000253391
-9.75837	0.000422157	-9.75837	0.000377753	-9.75837	0.00036103	-9.75837	0.000269493	-9.75837	0.000254214
-9.74587	0.000423381	-9.74587	0.000378887	-9.74587	0.000362159	-9.74587	0.00027033	-9.74587	0.000255038
-9.73336	0.000424604	-9.73336	0.000380021	-9.73336	0.000363288	-9.73336	0.000271167	-9.73336	0.000255862
-9.72085	0.000425827	-9.72085	0.000381155	-9.72085	0.000364417	-9.72085	0.000272004	-9.72085	0.000256686
-9.70834	0.000427051	-9.70834	0.000382289	-9.70834	0.000365547	-9.70834	0.000272841	-9.70834	0.00025751
-9.69583	0.000428274	-9.69583	0.000383423	-9.69583	0.000366676	-9.69583	0.000273678	-9.69583	0.000258334
-9.68332	0.000429497	-9.68332	0.000384557	-9.68332	0.000367805	-9.68332	0.000274515	-9.68332	0.000259158
-9.67081	0.000430761	-9.67081	0.000385722	-9.67081	0.000368965	-9.67081	0.00027537	-9.67081	0.000260004
-9.6583	0.000432047	-9.6583	0.000386905	-9.6583	0.000370141	-9.6583	0.000276235	-9.6583	0.000260863
-9.6458	0.000433333	-9.6458	0.000388088	-9.6458	0.000371318	-9.6458	0.0002771	-9.6458	0.000261722
-9.63329	0.000434619	-9.63329	0.000389271	-9.63329	0.000372494	-9.63329	0.000277965	-9.63329	0.000262581
-9.62078	0.000435906	-9.62078	0.000390454	-9.62078	0.000373671	-9.62078	0.000278831	-9.62078	0.000263441
-9.60827	0.000437192	-9.60827	0.000391637	-9.60827	0.000374847	-9.60827	0.000279696	-9.60827	0.0002643
-9.59576	0.000438478	-9.59576	0.00039282	-9.59576	0.000376024	-9.59576	0.000280561	-9.59576	0.000265159
-9.58325	0.000439764	-9.58325	0.000394003	-9.58325	0.000377201	-9.58325	0.000281426	-9.58325	0.000266018
-9.57074	0.000441084	-9.57074	0.000395215	-9.57074	0.000378412	-9.57074	0.000282313	-9.57074	0.0002669
-9.55824	0.000442424	-9.55824	0.000396447	-9.55824	0.000379646	-9.55824	0.000283214	-9.55824	0.000267795
-9.54573	0.000443765	-9.54573	0.000397678	-9.54573	0.00038088	-9.54573	0.000284115	-9.54573	0.000268691
-9.53322	0.000445105	-9.53322	0.000398909	-9.53322	0.000382115	-9.53322	0.000285016	-9.53322	0.000269586
-9.52071	0.000446446	-9.52071	0.000400141	-9.52071	0.000383349	-9.52071	0.000285916	-9.52071	0.000270482
-9.5082	0.000447786	-9.5082	0.000401372	-9.5082	0.000384583	-9.5082	0.000286817	-9.5082	0.000271378
-9.49569	0.000449127	-9.49569	0.000402604	-9.49569	0.000385817	-9.49569	0.000287718	-9.49569	0.000272273
-9.48318	0.000450468	-9.48318	0.000403835	-9.48318	0.000387051	-9.48318	0.000288619	-9.48318	0.000273169
-9.47067	0.000451838	-9.47067	0.000405099	-9.47067	0.000388316	-9.47067	0.000289548	-9.47067	0.000274089
-9.45817	0.00045323	-9.45817	0.000406385	-9.45817	0.000389602	-9.45817	0.000290497	-9.45817	0.000275026
-9.44566	0.000454623	-9.44566	0.000407671	-9.44566	0.000390888	-9.44566	0.000291447	-9.44566	0.000275964
-9.43315	0.000456015	-9.43315	0.000408957	-9.43315	0.000392174	-9.43315	0.000292396	-9.43315	0.000276901
-9.42064	0.000457407	-9.42064	0.000410243	-9.42064	0.00039346	-9.42064	0.000293346	-9.42064	0.000277838
-9.40813	0.000458799	-9.40813	0.000411529	-9.40813	0.000394746	-9.40813	0.000294295	-9.40813	0.000278776
-9.39562	0.000460191	-9.39562	0.000412815	-9.39562	0.000396033	-9.39562	0.000295245	-9.39562	0.000279713
-9.38311	0.000461583	-9.38311	0.000414101	-9.38311	0.000397319	-9.38311	0.000296194	-9.38311	0.000280651
-9.37061	0.000463005	-9.37061	0.000415421	-9.37061	0.000398637	-9.37061	0.000297163	-9.37061	0.000281612
-9.3581	0.00046445	-9.3581	0.000416767	-9.3581	0.00039998	-9.3581	0.000298148	-9.3581	0.000282592
-9.34559	0.000465896	-9.34559	0.000418114	-9.34559	0.000401324	-9.34559	0.000299133	-9.34559	0.000283572
-9.33308	0.000467341	-9.33308	0.00041946	-9.33308	0.000402667	-9.33308	0.000300118	-9.33308	0.000284552
-9.32057	0.000468787	-9.32057	0.000420807	-9.32057	0.000404011	-9.32057	0.000301103	-9.32057	0.000285532
-9.30806	0.000470232	-9.30806	0.000422153	-9.30806	0.000405354	-9.30806	0.000302088	-9.30806	0.000286512
-9.29555	0.000471677	-9.29555	0.0004235	-9.29555	0.000406698	-9.29555	0.000303073	-9.29555	0.000287492
-9.28304	0.000473123	-9.28304	0.000424846	-9.28304	0.000408042	-9.28304	0.000304058	-9.28304	0.000288472
-9.27054	0.00047461	-9.27054	0.000426224	-9.27054	0.000409418	-9.27054	0.000305065	-9.27054	0.000289477
-9.25803	0.000476134	-9.25803	0.00042763	-9.25803	0.000410823	-9.25803	0.000306092	-9.25803	0.000290505
-9.24552	0.000477658	-9.24552	0.000429036	-9.24552	0.000412229	-9.24552	0.000307118	-9.24552	0.000291533
-9.23301	0.000479182	-9.23301	0.000430442	-9.23301	0.000413634	-9.23301	0.000308145	-9.23301	0.000292561
-9.2205	0.000480706	-9.2205	0.000431848	-9.2205	0.000415039	-9.2205	0.000309172	-9.2205	0.000293589
-9.20799	0.00048223	-9.20799	0.000433254	-9.20799	0.000416445	-9.20799	0.000310198	-9.20799	0.000294617
-9.19548	0.000483754	-9.19548	0.00043466	-9.19548	0.00041785	-9.19548	0.000311225	-9.19548	0.000295645
-9.18298	0.000485278	-9.18298	0.000436067	-9.18298	0.000419256	-9.18298	0.000312252	-9.18298	0.000296673
-9.17047	0.000486835	-9.17047	0.000437508	-9.17047	0.000420697	-9.17047	0.000313307	-9.17047	0.000297725
-9.15796	0.000488425	-9.15796	0.000438986	-9.15796	0.000422175	-9.15796	0.00031439	-9.15796	0.000298802
-9.14545	0.000490015	-9.14545	0.000440464	-9.14545	0.000423652	-9.14545	0.000315474	-9.14545	0.000299878
-9.13294	0.000491605	-9.13294	0.000441942	-9.13294	0.00042513	-9.13294	0.000316558	-9.13294	0.000300954
-9.12043	0.000493195	-9.12043	0.00044342	-9.12043	0.000426607	-9.12043	0.000317642	-9.12043	0.00030203
-9.10792	0.000494786	-9.10792	0.000444897	-9.10792	0.000428085	-9.10792	0.000318725	-9.10792	0.000303107
-9.09542	0.000496376	-9.09542	0.000446375	-9.09542	0.000429562	-9.09542	0.000319809	-9.09542	0.000304183
-9.08291	0.000497966	-9.08291	0.000447853	-9.08291	0.00043104	-9.08291	0.000320893	-9.08291	0.000305259
-9.0704	0.000499592	-9.0704	0.000449361	-9.0704	0.000432551	-9.0704	0.000321999	-9.0704	0.000306358
-9.05789	0.00050126	-9.05789	0.000450904	-9.05789	0.000434099	-9.05789	0.00032313	-9.05789	0.000307483
-9.04538	0.000502927	-9.04538	0.000452446	-9.04538	0.000435648	-9.04538	0.000324262	-9.04538	0.000308607
-9.03287	0.000504595	-9.03287	0.000453989	-9.03287	0.000437197	-9.03287	0.000325394	-9.03287	0.000309731
-9.02036	0.000506262	-9.02036	0.000455531	-9.02036	0.000438745	-9.02036	0.000326525	-9.02036	0.000310855
-9.00785	0.000507929	-9.00785	0.000457074	-9.00785	0.000440294	-9.00785	0.000327657	-9.00785	0.00031198
-8.99535	0.000509597	-8.99535	0.000458616	-8.99535	0.000441843	-8.99535	0.000328788	-8.99535	0.000313104
-8.98284	0.000511264	-8.98284	0.000460159	-8.98284	0.000443391	-8.98284	0.00032992	-8.98284	0.000314228
-8.97033	0.000512974	-8.97033	0.000461736	-8.97033	0.000444976	-8.97033	0.000331074	-8.97033	0.000315382
-8.95782	0.000514736	-8.95782	0.000463355	-8.95782	0.000446606	-8.95782	0.000332258	-8.95782	0.000316573
-8.94531	0.000516499	-8.94531	0.000464974	-8.94531	0.000448237	-8.94531	0.000333442	-8.94531	0.000317763
-8.9328	0.000518261	-8.9328	0.000466594	-8.9328	0.000449867	-8.9328	0.000334626	-8.9328	0.000318954
-8.92029	0.000520024	-8.92029	0.000468213	-8.92029	0.000451497	-8.92029	0.00033581	-8.92029	0.000320145
-8.90779	0.000521786	-8.90779	0.000469832	-8.90779	0.000453127	-8.90779	0.000336994	-8.90779	0.000321335
-8.89528	0.000523549	-8.89528	0.000471452	-8.89528	0.000454757	-8.89528	0.000338178	-8.89528	0.000322526
-8.88277	0.000525311	-8.88277	0.000473071	-8.88277	0.000456387	-8.88277	0.000339362	-8.88277	0.000323716
-8.87026	0.000527106	-8.87026	0.000474726	-8.87026	0.000458051	-8.87026	0.000340571	-8.87026	0.00032493
-8.85775	0.000528945	-8.85775	0.000476433	-8.85775	0.000459762	-8.85775	0.000341817	-8.85775	0.000326175
-8.84524	0.000530784	-8.84524	0.000478139	-8.84524	0.000461473	-8.84524	0.000343063	-8.84524	0.000327419
-8.83273	0.000532624	-8.83273	0.000479845	-8.83273	0.000463183	-8.83273	0.000344309	-8.83273	0.000328664
-8.82022	0.000534463	-8.82022	0.000481551	-8.82022	0.000464894	-8.82022	0.000345555	-8.82022	0.000329909
-8.80772	0.000536302	-8.80772	0.000483257	-8.80772	0.000466605	-8.80772	0.000346801	-8.80772	0.000331154
-8.79521	0.000538142	-8.79521	0.000484963	-8.79521	0.000468316	-8.79521	0.000348047	-8.79521	0.000332399
-8.7827	0.000539981	-8.7827	0.000486669	-8.7827	0.000470027	-8.7827	0.000349293	-8.7827	0.000333644
-8.77019	0.000541856	-8.77019	0.000488411	-8.77019	0.000471777	-8.77019	0.000350566	-8.77019	0.000334917
-8.75768	0.000543788	-8.75768	0.00049021	-8.75768	0.000473587	-8.75768	0.000351882	-8.75768	0.000336234
-8.74517	0.000545719	-8.74517	0.00049201	-8.74517	0.000475398	-8.74517	0.000353198	-8.74517	0.000337551
-8.73266	0.00054765	-8.73266	0.000493809	-8.73266	0.000477209	-8.73266	0.000354515	-8.73266	0.000338868
-8.72016	0.000549582	-8.72016	0.000495608	-8.72016	0.00047902	-8.72016	0.000355831	-8.72016	0.000340185
-8.70765	0.000551513	-8.70765	0.000497408	-8.70765	0.000480831	-8.70765	0.000357147	-8.70765	0.000341501
-8.69514	0.000553444	-8.69514	0.000499207	-8.69514	0.000482642	-8.69514	0.000358463	-8.69514	0.000342818
-8.68263	0.000555375	-8.68263	0.000501006	-8.68263	0.000484453	-8.68263	0.000359779	-8.68263	0.000344135
-8.67012	0.00055735	-8.67012	0.000502839	-8.67012	0.000486298	-8.67012	0.00036112	-8.67012	0.000345477
-8.65761	0.0005594	-8.65761	0.000504732	-8.65761	0.000488205	-8.65761	0.000362503	-8.65761	0.000346863
-8.6451	0.000561451	-8.6451	0.000506625	-8.6451	0.000490112	-8.6451	0.000363886	-8.6451	0.000348249
-8.63259	0.000563501	-8.63259	0.000508517	-8.63259	0.000492019	-8.63259	0.00036527	-8.63259	0.000349635
-8.62009	0.000565552	-8.62009	0.00051041	-8.62009	0.000493926	-8.62009	0.000366653	-8.62009	0.000351021
-8.60758	0.000567602	-8.60758	0.000512302	-8.60758	0.000495833	-8.60758	0.000368036	-8.60758	0.000352407
-8.59507	0.000569653	-8.59507	0.000514195	-8.59507	0.00049774	-8.59507	0.000369419	-8.59507	0.000353793
-8.58256	0.000571703	-8.58256	0.000516087	-8.58256	0.000499647	-8.58256	0.000370803	-8.58256	0.000355179
-8.57005	0.000573766	-8.57005	0.000517998	-8.57005	0.000501577	-8.57005	0.0003722	-8.57005	0.000356582
-8.55754	0.000575853	-8.55754	0.000519943	-8.55754	0.00050355	-8.55754	0.000373626	-8.55754	0.000358018
-8.54503	0.000577939	-8.54503	0.000521888	-8.54503	0.000505523	-8.54503	0.000375052	-8.54503	0.000359453
-8.53253	0.000580026	-8.53253	0.000523834	-8.53253	0.000507496	-8.53253	0.000376478	-8.53253	0.000360889
-8.52002	0.000582113	-8.52002	0.000525779	-8.52002	0.000509469	-8.52002	0.000377904	-8.52002	0.000362325
-8.50751	0.0005842	-8.50751	0.000527725	-8.50751	0.000511443	-8.50751	0.00037933	-8.50751	0.000363761
-8.495	0.000586287	-8.495	0.00052967	-8.495	0.000513416	-8.495	0.000380755	-8.495	0.000365197
-8.48249	0.000588374	-8.48249	0.000531615	-8.48249	0.000515389	-8.48249	0.000382181	-8.48249	0.000366633
-8.46998	0.000590555	-8.46998	0.00053364	-8.46998	0.000517434	-8.46998	0.000383658	-8.46998	0.000368117
-8.45747	0.000592927	-8.45747	0.000535825	-8.45747	0.000519625	-8.45747	0.000385237	-8.45747	0.0003697
-8.44497	0.000595299	-8.44497	0.00053801	-8.44497	0.000521815	-8.44497	0.000386816	-8.44497	0.000371283
-8.43246	0.000597672	-8.43246	0.000540195	-8.43246	0.000524006	-8.43246	0.000388395	-8.43246	0.000372866
-8.41995	0.000600044	-8.41995	0.00054238	-8.41995	0.000526197	-8.41995	0.000389974	-8.41995	0.000374449
-8.40744	0.000602416	-8.40744	0.000544565	-8.40744	0.000528387	-8.40744	0.000391554	-8.40744	0.000376032
-8.39493	0.000604789	-8.39493	0.00054675	-8.39493	0.000530578	-8.39493	0.000393133	-8.39493	0.000377615
-8.38242	0.000607161	-8.38242	0.000548935	-8.38242	0.000532768	-8.38242	0.000394712	-8.38242	0.000379198
-8.36991	0.000609736	-8.36991	0.000551285	-8.36991	0.000535106	-8.36991	0.000396392	-8.36991	0.000380871
-8.3574	0.000612828	-8.3574	0.000554059	-8.3574	0.000537821	-8.3574	0.00039833	-8.3574	0.000382773
-8.3449	0.000615921	-8.3449	0.000556833	-8.3449	0.000540537	-8.3449	0.000400269	-8.3449	0.000384676
-8.33239	0.000619014	-8.33239	0.000559607	-8.33239	0.000543252	-8.33239	0.000402207	-8.33239	0.000386578
-8.31988	0.000622106	-8.31988	0.000562381	-8.31988	0.000545967	-8.31988	0.000404146	-8.31988	0.00038848
-8.30737	0.000625199	-8.30737	0.000565155	-8.30737	0.000548682	-8.30737	0.000406084	-8.30737	0.000390382
-8.29486	0.000628292	-8.29486	0.000567929	-8.29486	0.000551397	-8.29486	0.000408023	-8.29486	0.000392284
-8.28235	0.000631384	-8.28235	0.000570703	-8.28235	0.000554112	-8.28235	0.000409961	-8.28235	0.000394186
-8.26984	0.000634616	-8.26984	0.000573597	-8.26984	0.000556935	-8.26984	0.00041197	-8.26984	0.000396153
-8.25734	0.000638307	-8.25734	0.000576886	-8.25734	0.000560117	-8.25734	0.000414212	-8.25734	0.000398333
-8.24483	0.000641998	-8.24483	0.000580176	-8.24483	0.000563299	-8.24483	0.000416453	-8.24483	0.000400513
-8.23232	0.00064569	-8.23232	0.000583465	-8.23232	0.00056648	-8.23232	0.000418695	-8.23232	0.000402693
-8.21981	0.000649381	-8.21981	0.000586754	-8.21981	0.000569662	-8.21981	0.000420937	-8.21981	0.000404873
-8.2073	0.000653072	-8.2073	0.000590044	-8.2073	0.000572844	-8.2073	0.000423178	-8.2073	0.000407053
-8.19479	0.000656763	-8.19479	0.000593333	-8.19479	0.000576026	-8.19479	0.00042542	-8.19479	0.000409233
-8.18228	0.000660455	-8.18228	0.000596623	-8.18228	0.000579207	-8.18228	0.000427662	-8.18228	0.000411413
-8.16977	0.000664253	-8.16977	0.0006	-8.16977	0.000582471	-8.16977	0.00042996	-8.16977	0.000413645
-8.15727	0.00066853	-8.15727	0.000603767	-8.15727	0.000586099	-8.15727	0.000432508	-8.15727	0.000416113
-8.14476	0.000672806	-8.14476	0.000607535	-8.14476	0.000589727	-8.14476	0.000435057	-8.14476	0.00041858
-8.13225	0.000677083	-8.13225	0.000611303	-8.13225	0.000593355	-8.13225	0.000437606	-8.13225	0.000421048
-8.11974	0.00068136	-8.11974	0.00061507	-8.11974	0.000596983	-8.11974	0.000440155	-8.11974	0.000423516
-8.10723	0.000685636	-8.10723	0.000618838	-8.10723	0.000600611	-8.10723	0.000442704	-8.10723	0.000425983
-8.09472	0.000689913	-8.09472	0.000622605	-8.09472	0.000604239	-8.09472	0.000445252	-8.09472	0.000428451
-8.08221	0.000694189	-8.08221	0.000626373	-8.08221	0.000607867	-8.08221	0.000447801	-8.08221	0.000430918
-8.06971	0.00069887	-8.06971	0.00063047	-8.06971	0.000611784	-8.06971	0.000450543	-8.06971	0.000433554
-8.0572	0.000704808	-8.0572	0.000635594	-8.0572	0.000616596	-8.0572	0.000453885	-8.0572	0.000436714
-8.04469	0.000710746	-8.04469	0.000640718	-8.04469	0.000621408	-8.04469	0.000457226	-8.04469	0.000439874
-8.03218	0.000716683	-8.03218	0.000645842	-8.03218	0.000626221	-8.03218	0.000460568	-8.03218	0.000443034
-8.01967	0.000722621	-8.01967	0.000650966	-8.01967	0.000631033	-8.01967	0.00046391	-8.01967	0.000446194
-8.00716	0.000728559	-8.00716	0.00065609	-8.00716	0.000635846	-8.00716	0.000467252	-8.00716	0.000449354
-7.99465	0.000734497	-7.99465	0.000661214	-7.99465	0.000640658	-7.99465	0.000470593	-7.99465	0.000452514
-7.98214	0.000740435	-7.98214	0.000666338	-7.98214	0.00064547	-7.98214	0.000473935	-7.98214	0.000455674
-7.96964	0.000746643	-7.96964	0.000671683	-7.96964	0.000650483	-7.96964	0.000477409	-7.96964	0.000458952
-7.95713	0.000753981	-7.95713	0.000677951	-7.95713	0.00065633	-7.95713	0.000481432	-7.95713	0.000462722
-7.94462	0.000761318	-7.94462	0.000684218	-7.94462	0.000662177	-7.94462	0.000485455	-7.94462	0.000466492
-7.93211	0.000768655	-7.93211	0.000690486	-7.93211	0.000668024	-7.93211	0.000489478	-7.93211	0.000470261
-7.9196	0.000775993	-7.9196	0.000696754	-7.9196	0.000673871	-7.9196	0.000493501	-7.9196	0.000474031
-7.90709	0.00078333	-7.90709	0.000703022	-7.90709	0.000679718	-7.90709	0.000497524	-7.90709	0.0004778
-7.89458	0.000790667	-7.89458	0.000709289	-7.89458	0.000685565	-7.89458	0.000501547	-7.89458	0.00048157
-7.88208	0.000798005	-7.88208	0.000715557	-7.88208	0.000691412	-7.88208	0.00050557	-7.88208	0.00048534
-7.86957	0.000805844	-7.86957	0.000722234	-7.86957	0.000697617	-7.86957	0.00050983	-7.86957	0.000489317
-7.85706	0.000816643	-7.85706	0.000731326	-7.85706	0.000705938	-7.85706	0.000515489	-7.85706	0.000494517
-7.84455	0.000827442	-7.84455	0.000740418	-7.84455	0.000714259	-7.84455	0.000521147	-7.84455	0.000499717
-7.83204	0.000838241	-7.83204	0.00074951	-7.83204	0.00072258	-7.83204	0.000526806	-7.83204	0.000504917
-7.81953	0.000849041	-7.81953	0.000758602	-7.81953	0.000730901	-7.81953	0.000532465	-7.81953	0.000510117
-7.80702	0.00085984	-7.80702	0.000767694	-7.80702	0.000739222	-7.80702	0.000538123	-7.80702	0.000515317
-7.79452	0.000870639	-7.79452	0.000776786	-7.79452	0.000747543	-7.79452	0.000543782	-7.79452	0.000520517
-7.78201	0.000881438	-7.78201	0.000785878	-7.78201	0.000755864	-7.78201	0.00054944	-7.78201	0.000525718
-7.7695	0.000892333	-7.7695	0.00079505	-7.7695	0.000764256	-7.7695	0.000555151	-7.7695	0.000530968
-7.75699	0.000904124	-7.75699	0.000804975	-7.75699	0.000773315	-7.75699	0.000561348	-7.75699	0.000536688
-7.74448	0.000915916	-7.74448	0.000814899	-7.74448	0.000782375	-7.74448	0.000567546	-7.74448	0.000542408
-7.73197	0.000927707	-7.73197	0.000824823	-7.73197	0.000791434	-7.73197	0.000573744	-7.73197	0.000548128
-7.71946	0.000939498	-7.71946	0.000834748	-7.71946	0.000800493	-7.71946	0.000579942	-7.71946	0.000553848
-7.70695	0.00095129	-7.70695	0.000844672	-7.70695	0.000809553	-7.70695	0.00058614	-7.70695	0.000559568
-7.69445	0.000963081	-7.69445	0.000854597	-7.69445	0.000818612	-7.69445	0.000592338	-7.69445	0.000565288
-7.68194	0.000974873	-7.68194	0.000864521	-7.68194	0.000827671	-7.68194	0.000598536	-7.68194	0.000571007
-7.66943	0.000987058	-7.66943	0.000874778	-7.66943	0.000837028	-7.66943	0.000604915	-7.66943	0.000576892
-7.65692	0.001	-7.65692	0.000886844	-7.65692	0.000848002	-7.65692	0.000612284	-7.65692	0.000583674
-7.64441	0.00102	-7.64441	0.00089891	-7.64441	0.000858976	-7.64441	0.000619652	-7.64441	0.000590456
-7.6319	0.00103	-7.6319	0.000910976	-7.6319	0.00086995	-7.6319	0.00062702	-7.6319	0.000597238
-7.61939	0.00104	-7.61939	0.000923042	-7.61939	0.000880924	-7.61939	0.000634389	-7.61939	0.00060402
-7.60689	0.00106	-7.60689	0.000935107	-7.60689	0.000891898	-7.60689	0.000641757	-7.60689	0.000610802
-7.59438	0.00107	-7.59438	0.000947173	-7.59438	0.000902872	-7.59438	0.000649126	-7.59438	0.000617584
-7.58187	0.00109	-7.58187	0.000959239	-7.58187	0.000913846	-7.58187	0.000656494	-7.58187	0.000624366
-7.56936	0.0011	-7.56936	0.00097144	-7.56936	0.00092495	-7.56936	0.000663951	-7.56936	0.000631223
-7.55685	0.00112	-7.55685	0.000984777	-7.55685	0.000937149	-7.55685	0.000672147	-7.55685	0.000638714
-7.54434	0.00113	-7.54434	0.000998114	-7.54434	0.000949348	-7.54434	0.000680344	-7.54434	0.000646205
-7.53183	0.00115	-7.53183	0.00101	-7.53183	0.000961548	-7.53183	0.000688541	-7.53183	0.000653696
-7.51932	0.00117	-7.51932	0.00102	-7.51932	0.000973747	-7.51932	0.000696738	-7.51932	0.000661187
-7.50682	0.00118	-7.50682	0.00104	-7.50682	0.000985946	-7.50682	0.000704935	-7.50682	0.000668679
-7.49431	0.0012	-7.49431	0.00105	-7.49431	0.000998145	-7.49431	0.000713131	-7.49431	0.00067617
-7.4818	0.00121	-7.4818	0.00106	-7.4818	0.00101	-7.4818	0.000721328	-7.4818	0.000683661
-7.46929	0.00123	-7.46929	0.00108	-7.46929	0.00102	-7.46929	0.000729643	-7.46929	0.000691256
-7.45678	0.00125	-7.45678	0.0011	-7.45678	0.00104	-7.45678	0.000739896	-7.45678	0.000700567
-7.44427	0.00127	-7.44427	0.00111	-7.44427	0.00105	-7.44427	0.00075015	-7.44427	0.000709877
-7.43176	0.00129	-7.43176	0.00113	-7.43176	0.00107	-7.43176	0.000760403	-7.43176	0.000719187
-7.41926	0.00131	-7.41926	0.00115	-7.41926	0.00108	-7.41926	0.000770656	-7.41926	0.000728497
-7.40675	0.00133	-7.40675	0.00116	-7.40675	0.0011	-7.40675	0.000780909	-7.40675	0.000737808
-7.39424	0.00135	-7.39424	0.00118	-7.39424	0.00111	-7.39424	0.000791163	-7.39424	0.000747118
-7.38173	0.00137	-7.38173	0.0012	-7.38173	0.00113	-7.38173	0.000801416	-7.38173	0.000756428
-7.36922	0.00139	-7.36922	0.00121	-7.36922	0.00115	-7.36922	0.000811689	-7.36922	0.000765756
-7.35671	0.00142	-7.35671	0.00123	-7.35671	0.00116	-7.35671	0.00082446	-7.35671	0.00077734
-7.3442	0.00144	-7.3442	0.00126	-7.3442	0.00118	-7.3442	0.000837231	-7.3442	0.000788924
-7.33169	0.00147	-7.33169	0.00128	-7.33169	0.0012	-7.33169	0.000850003	-7.33169	0.000800507
-7.31919	0.00149	-7.31919	0.0013	-7.31919	0.00122	-7.31919	0.000862774	-7.31919	0.000812091
-7.30668	0.00152	-7.30668	0.00132	-7.30668	0.00124	-7.30668	0.000875545	-7.30668	0.000823675
-7.29417	0.00154	-7.29417	0.00134	-7.29417	0.00126	-7.29417	0.000888316	-7.29417	0.000835258
-7.28166	0.00157	-7.28166	0.00136	-7.28166	0.00128	-7.28166	0.000901088	-7.28166	0.000846842
-7.26915	0.0016	-7.26915	0.00138	-7.26915	0.0013	-7.26915	0.000913859	-7.26915	0.000858426
-7.25664	0.00162	-7.25664	0.0014	-7.25664	0.00132	-7.25664	0.000926369	-7.25664	0.000869911
-7.24413	0.00164	-7.24413	0.00142	-7.24413	0.00134	-7.24413	0.000938868	-7.24413	0.000881393
-7.23163	0.00167	-7.23163	0.00144	-7.23163	0.00135	-7.23163	0.000951367	-7.23163	0.000892874
-7.21912	0.00169	-7.21912	0.00147	-7.21912	0.00137	-7.21912	0.000963866	-7.21912	0.000904356
-7.20661	0.00172	-7.20661	0.00149	-7.20661	0.00139	-7.20661	0.000976365	-7.20661	0.000915837
-7.1941	0.00174	-7.1941	0.00151	-7.1941	0.00141	-7.1941	0.000988864	-7.1941	0.000927319
-7.18159	0.00177	-7.18159	0.00153	-7.18159	0.00143	-7.18159	0.001	-7.18159	0.0009388
-7.16908	0.00179	-7.16908	0.00155	-7.16908	0.00145	-7.16908	0.00101	-7.16908	0.000950373
-7.15657	0.00183	-7.15657	0.00158	-7.15657	0.00148	-7.15657	0.00103	-7.15657	0.00096667
-7.14407	0.00187	-7.14407	0.00161	-7.14407	0.0015	-7.14407	0.00105	-7.14407	0.000982968
-7.13156	0.0019	-7.13156	0.00164	-7.13156	0.00153	-7.13156	0.00107	-7.13156	0.000999265
-7.11905	0.00194	-7.11905	0.00167	-7.11905	0.00156	-7.11905	0.00109	-7.11905	0.00102
-7.10654	0.00198	-7.10654	0.0017	-7.10654	0.00158	-7.10654	0.0011	-7.10654	0.00103
-7.09403	0.00201	-7.09403	0.00173	-7.09403	0.00161	-7.09403	0.00112	-7.09403	0.00105
-7.08152	0.00205	-7.08152	0.00176	-7.08152	0.00164	-7.08152	0.00114	-7.08152	0.00106
-7.06901	0.00208	-7.06901	0.00179	-7.06901	0.00167	-7.06901	0.00116	-7.06901	0.00108
-7.0565	0.00211	-7.0565	0.00181	-7.0565	0.00169	-7.0565	0.00117	-7.0565	0.00109
-7.044	0.00214	-7.044	0.00184	-7.044	0.00171	-7.044	0.00119	-7.044	0.00111
-7.03149	0.00217	-7.03149	0.00186	-7.03149	0.00173	-7.03149	0.0012	-7.03149	0.00112
-7.01898	0.0022	-7.01898	0.00189	-7.01898	0.00176	-7.01898	0.00122	-7.01898	0.00114
-7.00647	0.00223	-7.00647	0.00191	-7.00647	0.00178	-7.00647	0.00123	-7.00647	0.00115
-6.99396	0.00226	-6.99396	0.00194	-6.99396	0.0018	-6.99396	0.00125	-6.99396	0.00116
-6.98145	0.00229	-6.98145	0.00196	-6.98145	0.00182	-6.98145	0.00126	-6.98145	0.00118
-6.96894	0.00232	-6.96894	0.00199	-6.96894	0.00185	-6.96894	0.00128	-6.96894	0.00119
-6.95644	0.00237	-6.95644	0.00203	-6.95644	0.00188	-6.95644	0.0013	-6.95644	0.00121
-6.94393	0.00242	-6.94393	0.00207	-6.94393	0.00192	-6.94393	0.00133	-6.94393	0.00124
-6.93142	0.00247	-6.93142	0.00211	-6.93142	0.00196	-6.93142	0.00135	-6.93142	0.00126
-6.91891	0.00252	-6.91891	0.00215	-6.91891	0.002	-6.91891	0.00138	-6.91891	0.00128
-6.9064	0.00257	-6.9064	0.0022	-6.9064	0.00204	-6.9064	0.0014	-6.9064	0.0013
-6.89389	0.00262	-6.89389	0.00224	-6.89389	0.00207	-6.89389	0.00143	-6.89389	0.00133
-6.88138	0.00267	-6.88138	0.00228	-6.88138	0.00211	-6.88138	0.00145	-6.88138	0.00135
-6.86887	0.00272	-6.86887	0.00232	-6.86887	0.00215	-6.86887	0.00148	-6.86887	0.00137
-6.85637	0.00276	-6.85637	0.00235	-6.85637	0.00218	-6.85637	0.00149	-6.85637	0.00139
-6.84386	0.00279	-6.84386	0.00238	-6.84386	0.0022	-6.84386	0.00151	-6.84386	0.0014
-6.83135	0.00283	-6.83135	0.00241	-6.83135	0.00223	-6.83135	0.00153	-6.83135	0.00142
-6.81884	0.00286	-6.81884	0.00244	-6.81884	0.00226	-6.81884	0.00155	-6.81884	0.00144
-6.80633	0.0029	-6.80633	0.00247	-6.80633	0.00228	-6.80633	0.00156	-6.80633	0.00145
-6.79382	0.00293	-6.79382	0.0025	-6.79382	0.00231	-6.79382	0.00158	-6.79382	0.00147
-6.78131	0.00297	-6.78131	0.00253	-6.78131	0.00234	-6.78131	0.0016	-6.78131	0.00148
-6.76881	0.003	-6.76881	0.00255	-6.76881	0.00236	-6.76881	0.00162	-6.76881	0.0015
-6.7563	0.00307	-6.7563	0.00261	-6.7563	0.00242	-6.7563	0.00165	-6.7563	0.00153
-6.74379	0.00315	-6.74379	0.00268	-6.74379	0.00248	-6.74379	0.00169	-6.74379	0.00157
-6.73128	0.00323	-6.73128	0.00275	-6.73128	0.00254	-6.73128	0.00173	-6.73128	0.00161
-6.71877	0.00331	-6.71877	0.00281	-6.71877	0.0026	-6.71877	0.00177	-6.71877	0.00164
-6.70626	0.00339	-6.70626	0.00288	-6.70626	0.00266	-6.70626	0.00181	-6.70626	0.00168
-6.69375	0.00347	-6.69375	0.00294	-6.69375	0.00273	-6.69375	0.00185	-6.69375	0.00171
-6.68124	0.00355	-6.68124	0.00301	-6.68124	0.00279	-6.68124	0.00189	-6.68124	0.00175
-6.66874	0.00363	-6.66874	0.00308	-6.66874	0.00285	-6.66874	0.00193	-6.66874	0.00179
-6.65623	0.00368	-6.65623	0.00312	-6.65623	0.00289	-6.65623	0.00196	-6.65623	0.00181
-6.64372	0.00373	-6.64372	0.00317	-6.64372	0.00293	-6.64372	0.00199	-6.64372	0.00184
-6.63121	0.00379	-6.63121	0.00322	-6.63121	0.00298	-6.63121	0.00201	-6.63121	0.00186
-6.6187	0.00384	-6.6187	0.00327	-6.6187	0.00302	-6.6187	0.00204	-6.6187	0.00188
-6.60619	0.00389	-6.60619	0.00331	-6.60619	0.00306	-6.60619	0.00207	-6.60619	0.00191
-6.59368	0.00395	-6.59368	0.00336	-6.59368	0.0031	-6.59368	0.00209	-6.59368	0.00193
-6.58118	0.004	-6.58118	0.00341	-6.58118	0.00314	-6.58118	0.00212	-6.58118	0.00196
-6.56867	0.00405	-6.56867	0.00346	-6.56867	0.00318	-6.56867	0.00214	-6.56867	0.00198
-6.55616	0.00415	-6.55616	0.00354	-6.55616	0.00326	-6.55616	0.00219	-6.55616	0.00203
-6.54365	0.00427	-6.54365	0.00363	-6.54365	0.00334	-6.54365	0.00225	-6.54365	0.00208
-6.53114	0.00438	-6.53114	0.00372	-6.53114	0.00343	-6.53114	0.0023	-6.53114	0.00213
-6.51863	0.0045	-6.51863	0.00381	-6.51863	0.00351	-6.51863	0.00236	-6.51863	0.00218
-6.50612	0.00461	-6.50612	0.00391	-6.50612	0.00359	-6.50612	0.00241	-6.50612	0.00223
-6.49362	0.00472	-6.49362	0.004	-6.49362	0.00367	-6.49362	0.00246	-6.49362	0.00228
-6.48111	0.00484	-6.48111	0.00409	-6.48111	0.00376	-6.48111	0.00252	-6.48111	0.00233
-6.4686	0.00495	-6.4686	0.00418	-6.4686	0.00384	-6.4686	0.00257	-6.4686	0.00238
-6.45609	0.00503	-6.45609	0.00424	-6.45609	0.0039	-6.45609	0.00261	-6.45609	0.00241
-6.44358	0.00509	-6.44358	0.0043	-6.44358	0.00394	-6.44358	0.00264	-6.44358	0.00244
-6.43107	0.00515	-6.43107	0.00435	-6.43107	0.00399	-6.43107	0.00267	-6.43107	0.00247
-6.41856	0.00521	-6.41856	0.00441	-6.41856	0.00404	-6.41856	0.0027	-6.41856	0.0025
-6.40605	0.00527	-6.40605	0.00446	-6.40605	0.00409	-6.40605	0.00273	-6.40605	0.00253
-6.39355	0.00533	-6.39355	0.00452	-6.39355	0.00414	-6.39355	0.00276	-6.39355	0.00256
-6.38104	0.00539	-6.38104	0.00457	-6.38104	0.00418	-6.38104	0.00279	-6.38104	0.00258
-6.36853	0.00545	-6.36853	0.00462	-6.36853	0.00423	-6.36853	0.00282	-6.36853	0.00261
-6.35602	0.00556	-6.35602	0.00471	-6.35602	0.00431	-6.35602	0.00287	-6.35602	0.00266
-6.34351	0.00568	-6.34351	0.0048	-6.34351	0.0044	-6.34351	0.00293	-6.34351	0.00271
-6.331	0.00579	-6.331	0.0049	-6.331	0.00449	-6.331	0.00299	-6.331	0.00276
-6.31849	0.00591	-6.31849	0.00499	-6.31849	0.00458	-6.31849	0.00304	-6.31849	0.00282
-6.30599	0.00603	-6.30599	0.00509	-6.30599	0.00467	-6.30599	0.0031	-6.30599	0.00287
-6.29348	0.00615	-6.29348	0.00518	-6.29348	0.00476	-6.29348	0.00316	-6.29348	0.00292
-6.28097	0.00627	-6.28097	0.00528	-6.28097	0.00485	-6.28097	0.00321	-6.28097	0.00297
-6.26846	0.00639	-6.26846	0.00537	-6.26846	0.00494	-6.26846	0.00327	-6.26846	0.00303
-6.25595	0.00648	-6.25595	0.00545	-6.25595	0.00501	-6.25595	0.00332	-6.25595	0.00307
-6.24344	0.00657	-6.24344	0.00553	-6.24344	0.00508	-6.24344	0.00336	-6.24344	0.00311
-6.23093	0.00665	-6.23093	0.0056	-6.23093	0.00515	-6.23093	0.0034	-6.23093	0.00315
-6.21842	0.00674	-6.21842	0.00568	-6.21842	0.00522	-6.21842	0.00345	-6.21842	0.00319
-6.20592	0.00682	-6.20592	0.00575	-6.20592	0.00528	-6.20592	0.00349	-6.20592	0.00322
-6.19341	0.0069	-6.19341	0.00582	-6.19341	0.00535	-6.19341	0.00353	-6.19341	0.00326
-6.1809	0.00699	-6.1809	0.0059	-6.1809	0.00542	-6.1809	0.00358	-6.1809	0.0033
-6.16839	0.00707	-6.16839	0.00597	-6.16839	0.00549	-6.16839	0.00362	-6.16839	0.00334
-6.15588	0.00719	-6.15588	0.00607	-6.15588	0.00558	-6.15588	0.00368	-6.15588	0.0034
-6.14337	0.00732	-6.14337	0.00617	-6.14337	0.00568	-6.14337	0.00374	-6.14337	0.00346
-6.13086	0.00744	-6.13086	0.00628	-6.13086	0.00579	-6.13086	0.00381	-6.13086	0.00352
-6.11836	0.00757	-6.11836	0.00639	-6.11836	0.00589	-6.11836	0.00387	-6.11836	0.00358
-6.10585	0.0077	-6.10585	0.00649	-6.10585	0.00599	-6.10585	0.00393	-6.10585	0.00364
-6.09334	0.00783	-6.09334	0.0066	-6.09334	0.00609	-6.09334	0.004	-6.09334	0.0037
-6.08083	0.00795	-6.08083	0.0067	-6.08083	0.0062	-6.08083	0.00406	-6.08083	0.00376
-6.06832	0.00808	-6.06832	0.00681	-6.06832	0.0063	-6.06832	0.00412	-6.06832	0.00382
-6.05581	0.00819	-6.05581	0.0069	-6.05581	0.00639	-6.05581	0.00418	-6.05581	0.00387
-6.0433	0.00829	-6.0433	0.007	-6.0433	0.00647	-6.0433	0.00423	-6.0433	0.00393
-6.03079	0.00839	-6.03079	0.00709	-6.03079	0.00655	-6.03079	0.00428	-6.03079	0.00398
-6.01829	0.00849	-6.01829	0.00718	-6.01829	0.00664	-6.01829	0.00434	-6.01829	0.00403
-6.00578	0.00859	-6.00578	0.00727	-6.00578	0.00672	-6.00578	0.00439	-6.00578	0.00408
-5.99327	0.00869	-5.99327	0.00736	-5.99327	0.0068	-5.99327	0.00444	-5.99327	0.00413
-5.98076	0.00879	-5.98076	0.00745	-5.98076	0.00689	-5.98076	0.00449	-5.98076	0.00418
-5.96825	0.00889	-5.96825	0.00754	-5.96825	0.00697	-5.96825	0.00454	-5.96825	0.00423
-5.95574	0.00913	-5.95574	0.00774	-5.95574	0.00715	-5.95574	0.00466	-5.95574	0.00433
-5.94323	0.00943	-5.94323	0.00799	-5.94323	0.00738	-5.94323	0.0048	-5.94323	0.00447
-5.93073	0.00973	-5.93073	0.00824	-5.93073	0.00762	-5.93073	0.00495	-5.93073	0.00461
-5.91822	0.01003	-5.91822	0.00849	-5.91822	0.00785	-5.91822	0.0051	-5.91822	0.00474
-5.90571	0.01034	-5.90571	0.00875	-5.90571	0.00808	-5.90571	0.00524	-5.90571	0.00488
-5.8932	0.01064	-5.8932	0.009	-5.8932	0.00832	-5.8932	0.00539	-5.8932	0.00501
-5.88069	0.01094	-5.88069	0.00925	-5.88069	0.00855	-5.88069	0.00553	-5.88069	0.00515
-5.86818	0.01124	-5.86818	0.0095	-5.86818	0.00878	-5.86818	0.00568	-5.86818	0.00528
-5.85567	0.01146	-5.85567	0.00968	-5.85567	0.00895	-5.85567	0.00579	-5.85567	0.00538
-5.84317	0.0116	-5.84317	0.00981	-5.84317	0.00908	-5.84317	0.00586	-5.84317	0.00545
-5.83066	0.01175	-5.83066	0.00993	-5.83066	0.0092	-5.83066	0.00594	-5.83066	0.00553
-5.81815	0.0119	-5.81815	0.01006	-5.81815	0.00932	-5.81815	0.00601	-5.81815	0.0056
-5.80564	0.01205	-5.80564	0.01019	-5.80564	0.00945	-5.80564	0.00609	-5.80564	0.00567
-5.79313	0.0122	-5.79313	0.01032	-5.79313	0.00957	-5.79313	0.00616	-5.79313	0.00574
-5.78062	0.01235	-5.78062	0.01044	-5.78062	0.0097	-5.78062	0.00624	-5.78062	0.00582
-5.76811	0.0125	-5.76811	0.01057	-5.76811	0.00982	-5.76811	0.00631	-5.76811	0.00589
-5.7556	0.01274	-5.7556	0.01078	-5.7556	0.01002	-5.7556	0.00643	-5.7556	0.006
-5.7431	0.01306	-5.7431	0.01105	-5.7431	0.01027	-5.7431	0.00659	-5.7431	0.00615
-5.73059	0.01337	-5.73059	0.01132	-5.73059	0.01052	-5.73059	0.00675	-5.73059	0.0063
-5.71808	0.01369	-5.71808	0.01159	-5.71808	0.01078	-5.71808	0.00691	-5.71808	0.00645
-5.70557	0.014	-5.70557	0.01186	-5.70557	0.01103	-5.70557	0.00707	-5.70557	0.00659
-5.69306	0.01432	-5.69306	0.01213	-5.69306	0.01128	-5.69306	0.00722	-5.69306	0.00674
-5.68055	0.01463	-5.68055	0.0124	-5.68055	0.01153	-5.68055	0.00738	-5.68055	0.00689
-5.66804	0.01495	-5.66804	0.01267	-5.66804	0.01179	-5.66804	0.00754	-5.66804	0.00704
-5.65554	0.01521	-5.65554	0.01289	-5.65554	0.012	-5.65554	0.00767	-5.65554	0.00716
-5.64303	0.01544	-5.64303	0.01309	-5.64303	0.01219	-5.64303	0.00778	-5.64303	0.00727
-5.63052	0.01567	-5.63052	0.01329	-5.63052	0.01238	-5.63052	0.0079	-5.63052	0.00738
-5.61801	0.0159	-5.61801	0.01348	-5.61801	0.01257	-5.61801	0.00801	-5.61801	0.0075
-5.6055	0.01612	-5.6055	0.01368	-5.6055	0.01276	-5.6055	0.00812	-5.6055	0.00761
-5.59299	0.01635	-5.59299	0.01388	-5.59299	0.01294	-5.59299	0.00824	-5.59299	0.00772
-5.58048	0.01658	-5.58048	0.01407	-5.58048	0.01313	-5.58048	0.00835	-5.58048	0.00783
-5.56797	0.01681	-5.56797	0.01427	-5.56797	0.01332	-5.56797	0.00846	-5.56797	0.00794
-5.55547	0.01714	-5.55547	0.01456	-5.55547	0.0136	-5.55547	0.00863	-5.55547	0.0081
-5.54296	0.01756	-5.54296	0.01492	-5.54296	0.01395	-5.54296	0.00884	-5.54296	0.0083
-5.53045	0.01799	-5.53045	0.01528	-5.53045	0.0143	-5.53045	0.00905	-5.53045	0.0085
-5.51794	0.01841	-5.51794	0.01564	-5.51794	0.01464	-5.51794	0.00925	-5.51794	0.00869
-5.50543	0.01883	-5.50543	0.01601	-5.50543	0.01499	-5.50543	0.00946	-5.50543	0.00889
-5.49292	0.01925	-5.49292	0.01637	-5.49292	0.01534	-5.49292	0.00967	-5.49292	0.00909
-5.48041	0.01967	-5.48041	0.01673	-5.48041	0.01569	-5.48041	0.00988	-5.48041	0.00929
-5.46791	0.02009	-5.46791	0.01709	-5.46791	0.01604	-5.46791	0.01009	-5.46791	0.00949
-5.4554	0.02041	-5.4554	0.01736	-5.4554	0.01631	-5.4554	0.01025	-5.4554	0.00964
-5.44289	0.02062	-5.44289	0.01756	-5.44289	0.0165	-5.44289	0.01036	-5.44289	0.00975
-5.43038	0.02084	-5.43038	0.01775	-5.43038	0.0167	-5.43038	0.01047	-5.43038	0.00987
-5.41787	0.02105	-5.41787	0.01794	-5.41787	0.01689	-5.41787	0.01059	-5.41787	0.00998
-5.40536	0.02127	-5.40536	0.01814	-5.40536	0.01709	-5.40536	0.0107	-5.40536	0.01009
-5.39285	0.02148	-5.39285	0.01833	-5.39285	0.01728	-5.39285	0.01081	-5.39285	0.01021
-5.38034	0.0217	-5.38034	0.01852	-5.38034	0.01748	-5.38034	0.01093	-5.38034	0.01032
-5.36784	0.02191	-5.36784	0.01872	-5.36784	0.01767	-5.36784	0.01104	-5.36784	0.01043
-5.35533	0.02225	-5.35533	0.01902	-5.35533	0.01797	-5.35533	0.01121	-5.35533	0.01061
-5.34282	0.02275	-5.34282	0.01945	-5.34282	0.0184	-5.34282	0.01146	-5.34282	0.01085
-5.33031	0.02325	-5.33031	0.01988	-5.33031	0.01882	-5.33031	0.0117	-5.33031	0.01109
-5.3178	0.02374	-5.3178	0.02031	-5.3178	0.01925	-5.3178	0.01195	-5.3178	0.01133
-5.30529	0.02424	-5.30529	0.02074	-5.30529	0.01967	-5.30529	0.0122	-5.30529	0.01158
-5.29278	0.02473	-5.29278	0.02117	-5.29278	0.0201	-5.29278	0.01244	-5.29278	0.01182
-5.28028	0.02523	-5.28028	0.0216	-5.28028	0.02052	-5.28028	0.01269	-5.28028	0.01206
-5.26777	0.02572	-5.26777	0.02203	-5.26777	0.02095	-5.26777	0.01293	-5.26777	0.0123
-5.25526	0.02626	-5.25526	0.0225	-5.25526	0.02141	-5.25526	0.0132	-5.25526	0.01257
-5.24275	0.02684	-5.24275	0.02301	-5.24275	0.02192	-5.24275	0.01349	-5.24275	0.01286
-5.23024	0.02743	-5.23024	0.02353	-5.23024	0.02243	-5.23024	0.01379	-5.23024	0.01315
-5.21773	0.02802	-5.21773	0.02404	-5.21773	0.02294	-5.21773	0.01408	-5.21773	0.01344
-5.20522	0.0286	-5.20522	0.02455	-5.20522	0.02344	-5.20522	0.01438	-5.20522	0.01373
-5.19272	0.02919	-5.19272	0.02507	-5.19272	0.02395	-5.19272	0.01467	-5.19272	0.01402
-5.18021	0.02978	-5.18021	0.02558	-5.18021	0.02446	-5.18021	0.01496	-5.18021	0.01431
-5.1677	0.03036	-5.1677	0.0261	-5.1677	0.02497	-5.1677	0.01526	-5.1677	0.0146
-5.15519	0.031	-5.15519	0.02665	-5.15519	0.02552	-5.15519	0.01557	-5.15519	0.01492
-5.14268	0.03167	-5.14268	0.02725	-5.14268	0.02613	-5.14268	0.01591	-5.14268	0.01525
-5.13017	0.03235	-5.13017	0.02785	-5.13017	0.02673	-5.13017	0.01625	-5.13017	0.01559
-5.11766	0.03303	-5.11766	0.02844	-5.11766	0.02734	-5.11766	0.01659	-5.11766	0.01593
-5.10515	0.03371	-5.10515	0.02904	-5.10515	0.02794	-5.10515	0.01692	-5.10515	0.01627
-5.09265	0.03439	-5.09265	0.02964	-5.09265	0.02854	-5.09265	0.01726	-5.09265	0.0166
-5.08014	0.03507	-5.08014	0.03024	-5.08014	0.02915	-5.08014	0.0176	-5.08014	0.01694
-5.06763	0.03575	-5.06763	0.03084	-5.06763	0.02975	-5.06763	0.01794	-5.06763	0.01728
-5.05512	0.03655	-5.05512	0.03154	-5.05512	0.03047	-5.05512	0.01834	-5.05512	0.01768
-5.04261	0.03751	-5.04261	0.0324	-5.04261	0.03133	-5.04261	0.01882	-5.04261	0.01816
-5.0301	0.03847	-5.0301	0.03325	-5.0301	0.0322	-5.0301	0.0193	-5.0301	0.01864
-5.01759	0.03943	-5.01759	0.0341	-5.01759	0.03307	-5.01759	0.01978	-5.01759	0.01913
-5.00509	0.04039	-5.00509	0.03496	-5.00509	0.03393	-5.00509	0.02026	-5.00509	0.01961
-4.99258	0.04135	-4.99258	0.03581	-4.99258	0.0348	-4.99258	0.02074	-4.99258	0.02009
-4.98007	0.04231	-4.98007	0.03667	-4.98007	0.03567	-4.98007	0.02123	-4.98007	0.02058
-4.96756	0.04327	-4.96756	0.03752	-4.96756	0.03653	-4.96756	0.02171	-4.96756	0.02106
-4.95505	0.04424	-4.95505	0.03838	-4.95505	0.03742	-4.95505	0.02219	-4.95505	0.02155
-4.94254	0.04522	-4.94254	0.03927	-4.94254	0.03834	-4.94254	0.02267	-4.94254	0.02205
-4.93003	0.0462	-4.93003	0.04015	-4.93003	0.03926	-4.93003	0.02315	-4.93003	0.02254
-4.91752	0.04717	-4.91752	0.04103	-4.91752	0.04018	-4.91752	0.02363	-4.91752	0.02304
-4.90502	0.04815	-4.90502	0.04192	-4.90502	0.0411	-4.90502	0.02411	-4.90502	0.02354
-4.89251	0.04913	-4.89251	0.0428	-4.89251	0.04202	-4.89251	0.02459	-4.89251	0.02404
-4.88	0.05011	-4.88	0.04368	-4.88	0.04294	-4.88	0.02506	-4.88	0.02453
-4.86749	0.05109	-4.86749	0.04456	-4.86749	0.04386	-4.86749	0.02554	-4.86749	0.02503
-4.85498	0.05234	-4.85498	0.0457	-4.85498	0.04504	-4.85498	0.02616	-4.85498	0.02566
-4.84247	0.05418	-4.84247	0.04735	-4.84247	0.04676	-4.84247	0.02706	-4.84247	0.02658
-4.82996	0.05602	-4.82996	0.049	-4.82996	0.04847	-4.82996	0.02797	-4.82996	0.0275
-4.81746	0.05786	-4.81746	0.05065	-4.81746	0.05019	-4.81746	0.02887	-4.81746	0.02842
-4.80495	0.05969	-4.80495	0.05231	-4.80495	0.05191	-4.80495	0.02977	-4.80495	0.02934
-4.79244	0.06153	-4.79244	0.05396	-4.79244	0.05362	-4.79244	0.03067	-4.79244	0.03026
-4.77993	0.06337	-4.77993	0.05561	-4.77993	0.05534	-4.77993	0.03157	-4.77993	0.03118
-4.76742	0.06521	-4.76742	0.05727	-4.76742	0.05706	-4.76742	0.03248	-4.76742	0.0321
-4.75491	0.06714	-4.75491	0.05901	-4.75491	0.0589	-4.75491	0.03341	-4.75491	0.03307
-4.7424	0.06933	-4.7424	0.06102	-4.7424	0.06107	-4.7424	0.03444	-4.7424	0.03415
-4.72989	0.07153	-4.72989	0.06302	-4.72989	0.06323	-4.72989	0.03548	-4.72989	0.03523
-4.71739	0.07372	-4.71739	0.06503	-4.71739	0.0654	-4.71739	0.03651	-4.71739	0.03631
-4.70488	0.07591	-4.70488	0.06703	-4.70488	0.06757	-4.70488	0.03754	-4.70488	0.03739
-4.69237	0.0781	-4.69237	0.06904	-4.69237	0.06974	-4.69237	0.03857	-4.69237	0.03848
-4.67986	0.08029	-4.67986	0.07104	-4.67986	0.0719	-4.67986	0.0396	-4.67986	0.03956
-4.66735	0.08248	-4.66735	0.07304	-4.66735	0.07407	-4.66735	0.04063	-4.66735	0.04064
-4.65484	0.08596	-4.65484	0.07622	-4.65484	0.07752	-4.65484	0.04222	-4.65484	0.0423
-4.64233	0.09198	-4.64233	0.08172	-4.64233	0.08351	-4.64233	0.04491	-4.64233	0.04511
-4.62983	0.098	-4.62983	0.08722	-4.62983	0.0895	-4.62983	0.0476	-4.62983	0.04793
-4.61732	0.10402	-4.61732	0.09272	-4.61732	0.09549	-4.61732	0.05029	-4.61732	0.05074
-4.60481	0.11004	-4.60481	0.09823	-4.60481	0.10148	-4.60481	0.05298	-4.60481	0.05355
-4.5923	0.11607	-4.5923	0.10373	-4.5923	0.10747	-4.5923	0.05567	-4.5923	0.05636
-4.57979	0.12209	-4.57979	0.10923	-4.57979	0.11346	-4.57979	0.05836	-4.57979	0.05917
-4.56728	0.12811	-4.56728	0.11473	-4.56728	0.11945	-4.56728	0.06105	-4.56728	0.06199
-4.55477	0.13653	-4.55477	0.12241	-4.55477	0.12776	-4.55477	0.06492	-4.55477	0.06604
-4.54226	0.15095	-4.54226	0.13552	-4.54226	0.14182	-4.54226	0.07175	-4.54226	0.07317
-4.52976	0.16537	-4.52976	0.14863	-4.52976	0.15588	-4.52976	0.07857	-4.52976	0.08031
-4.51725	0.17978	-4.51725	0.16175	-4.51725	0.16994	-4.51725	0.08539	-4.51725	0.08744
-4.50474	0.1942	-4.50474	0.17486	-4.50474	0.184	-4.50474	0.09221	-4.50474	0.09458
-4.49223	0.20861	-4.49223	0.18797	-4.49223	0.19806	-4.49223	0.09903	-4.49223	0.10172
-4.47972	0.22303	-4.47972	0.20108	-4.47972	0.21212	-4.47972	0.10586	-4.47972	0.10885
-4.46721	0.23744	-4.46721	0.21419	-4.46721	0.22618	-4.46721	0.11268	-4.46721	0.11599
-4.4547	0.2501	-4.4547	0.22574	-4.4547	0.23853	-4.4547	0.11896	-4.4547	0.12259
-4.4422	0.25716	-4.4422	0.23227	-4.4422	0.24538	-4.4422	0.1235	-4.4422	0.12747
-4.42969	0.26421	-4.42969	0.23881	-4.42969	0.25223	-4.42969	0.12805	-4.42969	0.13235
-4.41718	0.27127	-4.41718	0.24535	-4.41718	0.25908	-4.41718	0.13259	-4.41718	0.13723
-4.40467	0.27833	-4.40467	0.25188	-4.40467	0.26593	-4.40467	0.13714	-4.40467	0.14211
-4.39216	0.28538	-4.39216	0.25842	-4.39216	0.27277	-4.39216	0.14168	-4.39216	0.14699
-4.37965	0.29244	-4.37965	0.26496	-4.37965	0.27962	-4.37965	0.14623	-4.37965	0.15187
-4.36714	0.29949	-4.36714	0.27149	-4.36714	0.28647	-4.36714	0.15077	-4.36714	0.15676
-4.35464	0.3065	-4.35464	0.27803	-4.35464	0.29339	-4.35464	0.15531	-4.35464	0.16165
-4.34213	0.31327	-4.34213	0.28453	-4.34213	0.3006	-4.34213	0.15979	-4.34213	0.1666
-4.32962	0.32004	-4.32962	0.29103	-4.32962	0.3078	-4.32962	0.16426	-4.32962	0.17155
-4.31711	0.32681	-4.31711	0.29754	-4.31711	0.31501	-4.31711	0.16874	-4.31711	0.1765
-4.3046	0.33358	-4.3046	0.30404	-4.3046	0.32221	-4.3046	0.17322	-4.3046	0.18144
-4.29209	0.34035	-4.29209	0.31055	-4.29209	0.32942	-4.29209	0.1777	-4.29209	0.18639
-4.27958	0.34712	-4.27958	0.31705	-4.27958	0.33663	-4.27958	0.18218	-4.27958	0.19134
-4.26707	0.35389	-4.26707	0.32356	-4.26707	0.34383	-4.26707	0.18666	-4.26707	0.19629
-4.25457	0.35977	-4.25457	0.32927	-4.25457	0.35018	-4.25457	0.19075	-4.25457	0.20084
-4.24206	0.36298	-4.24206	0.33257	-4.24206	0.35394	-4.24206	0.19366	-4.24206	0.20421
-4.22955	0.36619	-4.22955	0.33586	-4.22955	0.3577	-4.22955	0.19657	-4.22955	0.20757
-4.21704	0.36939	-4.21704	0.33916	-4.21704	0.36146	-4.21704	0.19948	-4.21704	0.21093
-4.20453	0.3726	-4.20453	0.34246	-4.20453	0.36522	-4.20453	0.20239	-4.20453	0.21429
-4.19202	0.3758	-4.19202	0.34576	-4.19202	0.36898	-4.19202	0.2053	-4.19202	0.21765
-4.17951	0.37901	-4.17951	0.34905	-4.17951	0.37274	-4.17951	0.20822	-4.17951	0.22101
-4.16701	0.38222	-4.16701	0.35235	-4.16701	0.3765	-4.16701	0.21113	-4.16701	0.22438
-4.1545	0.38514	-4.1545	0.3554	-4.1545	0.38002	-4.1545	0.21387	-4.1545	0.22758
-4.14199	0.38693	-4.14199	0.35743	-4.14199	0.3826	-4.14199	0.21595	-4.14199	0.23016
-4.12948	0.38872	-4.12948	0.35947	-4.12948	0.38518	-4.12948	0.21802	-4.12948	0.23273
-4.11697	0.3905	-4.11697	0.3615	-4.11697	0.38776	-4.11697	0.2201	-4.11697	0.23531
-4.10446	0.3923	-4.10446	0.36354	-4.10446	0.39034	-4.10446	0.22218	-4.10446	0.23788
-4.09195	0.39408	-4.09195	0.36557	-4.09195	0.39292	-4.09195	0.22425	-4.09195	0.24046
-4.07944	0.39587	-4.07944	0.36761	-4.07944	0.3955	-4.07944	0.22633	-4.07944	0.24303
-4.06694	0.39766	-4.06694	0.36965	-4.06694	0.39808	-4.06694	0.2284	-4.06694	0.24561
-4.05443	0.39945	-4.05443	0.37169	-4.05443	0.40069	-4.05443	0.23047	-4.05443	0.24819
-4.04192	0.40124	-4.04192	0.37378	-4.04192	0.40346	-4.04192	0.23253	-4.04192	0.25085
-4.02941	0.40303	-4.02941	0.37588	-4.02941	0.40624	-4.02941	0.23458	-4.02941	0.25351
-4.0169	0.40482	-4.0169	0.37797	-4.0169	0.40902	-4.0169	0.23663	-4.0169	0.25616
-4.00439	0.40661	-4.00439	0.38007	-4.00439	0.4118	-4.00439	0.23868	-4.00439	0.25882
-3.99188	0.4084	-3.99188	0.38216	-3.99188	0.41457	-3.99188	0.24073	-3.99188	0.26147
-3.97938	0.41019	-3.97938	0.38425	-3.97938	0.41735	-3.97938	0.24279	-3.97938	0.26413
-3.96687	0.41198	-3.96687	0.38635	-3.96687	0.42013	-3.96687	0.24484	-3.96687	0.26679
-3.95436	0.41369	-3.95436	0.38838	-3.95436	0.42285	-3.95436	0.24685	-3.95436	0.2694
-3.94185	0.41469	-3.94185	0.38981	-3.94185	0.4251	-3.94185	0.24847	-3.94185	0.27168
-3.92934	0.41569	-3.92934	0.39124	-3.92934	0.42735	-3.92934	0.25009	-3.92934	0.27395
-3.91683	0.4167	-3.91683	0.39266	-3.91683	0.42959	-3.91683	0.25171	-3.91683	0.27623
-3.90432	0.4177	-3.90432	0.39409	-3.90432	0.43184	-3.90432	0.25333	-3.90432	0.2785
-3.89181	0.41871	-3.89181	0.39553	-3.89181	0.43409	-3.89181	0.25496	-3.89181	0.28078
-3.87931	0.41971	-3.87931	0.39696	-3.87931	0.43634	-3.87931	0.25658	-3.87931	0.28305
-3.8668	0.42072	-3.8668	0.39838	-3.8668	0.43858	-3.8668	0.2582	-3.8668	0.28532
-3.85429	0.42175	-3.85429	0.39985	-3.85429	0.44087	-3.85429	0.25985	-3.85429	0.28763
-3.84178	0.42336	-3.84178	0.40189	-3.84178	0.44388	-3.84178	0.26196	-3.84178	0.29051
-3.82927	0.42498	-3.82927	0.40394	-3.82927	0.44688	-3.82927	0.26407	-3.82927	0.2934
-3.81676	0.42659	-3.81676	0.40598	-3.81676	0.44989	-3.81676	0.26618	-3.81676	0.29629
-3.80425	0.42821	-3.80425	0.40803	-3.80425	0.4529	-3.80425	0.26829	-3.80425	0.29917
-3.79175	0.42982	-3.79175	0.41007	-3.79175	0.4559	-3.79175	0.27039	-3.79175	0.30206
-3.77924	0.43143	-3.77924	0.41212	-3.77924	0.45891	-3.77924	0.2725	-3.77924	0.30494
-3.76673	0.43305	-3.76673	0.41416	-3.76673	0.46192	-3.76673	0.27461	-3.76673	0.30783
-3.75422	0.43489	-3.75422	0.41646	-3.75422	0.46528	-3.75422	0.27686	-3.75422	0.3109
-3.74171	0.43859	-3.74171	0.42074	-3.74171	0.4715	-3.74171	0.28018	-3.74171	0.31546
-3.7292	0.44228	-3.7292	0.42502	-3.7292	0.47772	-3.7292	0.2835	-3.7292	0.32002
-3.71669	0.44597	-3.71669	0.4293	-3.71669	0.48393	-3.71669	0.28682	-3.71669	0.32458
-3.70419	0.44966	-3.70419	0.43359	-3.70419	0.49015	-3.70419	0.29014	-3.70419	0.32915
-3.69168	0.45336	-3.69168	0.43787	-3.69168	0.49637	-3.69168	0.29347	-3.69168	0.33371
-3.67917	0.45705	-3.67917	0.44215	-3.67917	0.50258	-3.67917	0.29679	-3.67917	0.33827
-3.66666	0.46074	-3.66666	0.44643	-3.66666	0.5088	-3.66666	0.30011	-3.66666	0.34283
-3.65415	0.46479	-3.65415	0.4511	-3.65415	0.51551	-3.65415	0.30368	-3.65415	0.34771
-3.64164	0.47428	-3.64164	0.46147	-3.64164	0.52967	-3.64164	0.3109	-3.64164	0.35728
-3.62913	0.48377	-3.62913	0.47184	-3.62913	0.54383	-3.62913	0.31812	-3.62913	0.36685
-3.61662	0.49326	-3.61662	0.48221	-3.61662	0.55799	-3.61662	0.32535	-3.61662	0.37643
-3.60412	0.50275	-3.60412	0.49258	-3.60412	0.57215	-3.60412	0.33257	-3.60412	0.386
-3.59161	0.51224	-3.59161	0.50295	-3.59161	0.58631	-3.59161	0.33979	-3.59161	0.39557
-3.5791	0.52173	-3.5791	0.51332	-3.5791	0.60047	-3.5791	0.34702	-3.5791	0.40515
-3.56659	0.53122	-3.56659	0.5237	-3.56659	0.61463	-3.56659	0.35424	-3.56659	0.41472
-3.55408	0.54072	-3.55408	0.53406	-3.55408	0.62875	-3.55408	0.36148	-3.55408	0.42431
-3.54157	0.55066	-3.54157	0.5441	-3.54157	0.63999	-3.54157	0.37027	-3.54157	0.43509
-3.52906	0.56059	-3.52906	0.55413	-3.52906	0.65124	-3.52906	0.37906	-3.52906	0.44588
-3.51656	0.57053	-3.51656	0.56417	-3.51656	0.66248	-3.51656	0.38784	-3.51656	0.45666
-3.50405	0.58047	-3.50405	0.57421	-3.50405	0.67372	-3.50405	0.39663	-3.50405	0.46744
-3.49154	0.59041	-3.49154	0.58424	-3.49154	0.68496	-3.49154	0.40542	-3.49154	0.47822
-3.47903	0.60035	-3.47903	0.59428	-3.47903	0.6962	-3.47903	0.4142	-3.47903	0.48901
-3.46652	0.61028	-3.46652	0.60431	-3.46652	0.70745	-3.46652	0.42299	-3.46652	0.49979
-3.45401	0.62022	-3.45401	0.61435	-3.45401	0.71869	-3.45401	0.43178	-3.45401	0.51057
-3.4415	0.62382	-3.4415	0.61826	-3.4415	0.72263	-3.4415	0.43659	-3.4415	0.51654
-3.42899	0.62719	-3.42899	0.62195	-3.42899	0.7263	-3.42899	0.44126	-3.42899	0.52233
-3.41649	0.63055	-3.41649	0.62564	-3.41649	0.72997	-3.41649	0.44593	-3.41649	0.52812
-3.40398	0.63392	-3.40398	0.62932	-3.40398	0.73364	-3.40398	0.4506	-3.40398	0.53391
-3.39147	0.63729	-3.39147	0.63301	-3.39147	0.73732	-3.39147	0.45526	-3.39147	0.5397
-3.37896	0.64066	-3.37896	0.6367	-3.37896	0.74099	-3.37896	0.45993	-3.37896	0.54549
-3.36645	0.64403	-3.36645	0.64039	-3.36645	0.74466	-3.36645	0.4646	-3.36645	0.55128
-3.35394	0.64739	-3.35394	0.64408	-3.35394	0.74833	-3.35394	0.46927	-3.35394	0.55707
-3.34143	0.64731	-3.34143	0.64454	-3.34143	0.74864	-3.34143	0.47121	-3.34143	0.56016
-3.32893	0.6469	-3.32893	0.64471	-3.32893	0.74863	-3.32893	0.47291	-3.32893	0.563
-3.31642	0.6465	-3.31642	0.64487	-3.31642	0.74862	-3.31642	0.4746	-3.31642	0.56583
-3.30391	0.6461	-3.30391	0.64504	-3.30391	0.74861	-3.30391	0.4763	-3.30391	0.56867
-3.2914	0.64569	-3.2914	0.64521	-3.2914	0.7486	-3.2914	0.47799	-3.2914	0.5715
-3.27889	0.64529	-3.27889	0.64537	-3.27889	0.74859	-3.27889	0.47969	-3.27889	0.57434
-3.26638	0.64488	-3.26638	0.64554	-3.26638	0.74858	-3.26638	0.48138	-3.26638	0.57718
-3.25387	0.64448	-3.25387	0.64571	-3.25387	0.74857	-3.25387	0.48308	-3.25387	0.58001
-3.24136	0.64252	-3.24136	0.64432	-3.24136	0.74681	-3.24136	0.48345	-3.24136	0.5817
-3.22886	0.64053	-3.22886	0.64289	-3.22886	0.74501	-3.22886	0.4838	-3.22886	0.58335
-3.21635	0.63853	-3.21635	0.64146	-3.21635	0.74321	-3.21635	0.48414	-3.21635	0.58501
-3.20384	0.63654	-3.20384	0.64003	-3.20384	0.7414	-3.20384	0.48448	-3.20384	0.58666
-3.19133	0.63454	-3.19133	0.6386	-3.19133	0.7396	-3.19133	0.48482	-3.19133	0.58832
-3.17882	0.63255	-3.17882	0.63717	-3.17882	0.7378	-3.17882	0.48517	-3.17882	0.58998
-3.16631	0.63055	-3.16631	0.63574	-3.16631	0.73599	-3.16631	0.48551	-3.16631	0.59163
-3.1538	0.62855	-3.1538	0.63431	-3.1538	0.73419	-3.1538	0.48585	-3.1538	0.59329
-3.1413	0.62628	-3.1413	0.63256	-3.1413	0.73204	-3.1413	0.48595	-3.1413	0.59493
-3.12879	0.62399	-3.12879	0.63079	-3.12879	0.72986	-3.12879	0.48603	-3.12879	0.59658
-3.11628	0.6217	-3.11628	0.62902	-3.11628	0.72768	-3.11628	0.48612	-3.11628	0.59822
-3.10377	0.6194	-3.10377	0.62725	-3.10377	0.7255	-3.10377	0.4862	-3.10377	0.59987
-3.09126	0.61711	-3.09126	0.62548	-3.09126	0.72332	-3.09126	0.48628	-3.09126	0.60151
-3.07875	0.61482	-3.07875	0.62372	-3.07875	0.72114	-3.07875	0.48637	-3.07875	0.60316
-3.06624	0.61252	-3.06624	0.62195	-3.06624	0.71896	-3.06624	0.48645	-3.06624	0.60481
-3.05374	0.61023	-3.05374	0.62018	-3.05374	0.71678	-3.05374	0.48653	-3.05374	0.60645
-3.04123	0.61189	-3.04123	0.62218	-3.04123	0.71826	-3.04123	0.48992	-3.04123	0.61198
-3.02872	0.6141	-3.02872	0.62472	-3.02872	0.72026	-3.02872	0.49378	-3.02872	0.61806
-3.01621	0.61632	-3.01621	0.62725	-3.01621	0.72225	-3.01621	0.49763	-3.01621	0.62414
-3.0037	0.61853	-3.0037	0.62979	-3.0037	0.72425	-3.0037	0.50148	-3.0037	0.63022
-2.99119	0.62075	-2.99119	0.63232	-2.99119	0.72624	-2.99119	0.50533	-2.99119	0.6363
-2.97868	0.62296	-2.97868	0.63486	-2.97868	0.72823	-2.97868	0.50919	-2.97868	0.64237
-2.96617	0.62518	-2.96617	0.63739	-2.96617	0.73023	-2.96617	0.51304	-2.96617	0.64845
-2.95367	0.62739	-2.95367	0.63993	-2.95367	0.73222	-2.95367	0.51689	-2.95367	0.65453
-2.94116	0.63304	-2.94116	0.64451	-2.94116	0.73422	-2.94116	0.52361	-2.94116	0.66094
-2.92865	0.63939	-2.92865	0.64951	-2.92865	0.73621	-2.92865	0.53093	-2.92865	0.66743
-2.91614	0.64575	-2.91614	0.65452	-2.91614	0.73821	-2.91614	0.53824	-2.91614	0.67391
-2.90363	0.65211	-2.90363	0.65952	-2.90363	0.7402	-2.90363	0.54556	-2.90363	0.68039
-2.89112	0.65847	-2.89112	0.66453	-2.89112	0.7422	-2.89112	0.55288	-2.89112	0.68687
-2.87861	0.66483	-2.87861	0.66953	-2.87861	0.74419	-2.87861	0.56019	-2.87861	0.69336
-2.86611	0.67119	-2.86611	0.67454	-2.86611	0.74618	-2.86611	0.56751	-2.86611	0.69984
-2.8536	0.67755	-2.8536	0.67954	-2.8536	0.74818	-2.8536	0.57482	-2.8536	0.70632
-2.84109	0.67837	-2.84109	0.67974	-2.84109	0.74699	-2.84109	0.57726	-2.84109	0.70722
-2.82858	0.67763	-2.82858	0.67858	-2.82858	0.7449	-2.82858	0.57831	-2.82858	0.70653
-2.81607	0.67689	-2.81607	0.67741	-2.81607	0.74281	-2.81607	0.57935	-2.81607	0.70585
-2.80356	0.67615	-2.80356	0.67625	-2.80356	0.74072	-2.80356	0.5804	-2.80356	0.70516
-2.79105	0.67541	-2.79105	0.67509	-2.79105	0.73863	-2.79105	0.58145	-2.79105	0.70447
-2.77854	0.67466	-2.77854	0.67392	-2.77854	0.73654	-2.77854	0.5825	-2.77854	0.70379
-2.76604	0.67392	-2.76604	0.67275	-2.76604	0.73445	-2.76604	0.58355	-2.76604	0.7031
-2.75353	0.67318	-2.75353	0.67159	-2.75353	0.73236	-2.75353	0.5846	-2.75353	0.70242
-2.74102	0.67047	-2.74102	0.66907	-2.74102	0.72979	-2.74102	0.58378	-2.74102	0.70066
-2.72851	0.66738	-2.72851	0.66629	-2.72851	0.72713	-2.72851	0.58259	-2.72851	0.6987
-2.716	0.6643	-2.716	0.6635	-2.716	0.72446	-2.716	0.58141	-2.716	0.69673
-2.70349	0.66121	-2.70349	0.66072	-2.70349	0.72179	-2.70349	0.58023	-2.70349	0.69477
-2.69098	0.65812	-2.69098	0.65794	-2.69098	0.71913	-2.69098	0.57905	-2.69098	0.69281
-2.67848	0.65503	-2.67848	0.65515	-2.67848	0.71646	-2.67848	0.57787	-2.67848	0.69085
-2.66597	0.65195	-2.66597	0.65237	-2.66597	0.7138	-2.66597	0.57669	-2.66597	0.68888
-2.65346	0.64886	-2.65346	0.64959	-2.65346	0.71113	-2.65346	0.57551	-2.65346	0.68692
-2.64095	0.64476	-2.64095	0.64614	-2.64095	0.7084	-2.64095	0.57352	-2.64095	0.68493
-2.62844	0.64038	-2.62844	0.64251	-2.62844	0.70564	-2.62844	0.5713	-2.62844	0.68294
-2.61593	0.636	-2.61593	0.63889	-2.61593	0.70288	-2.61593	0.56909	-2.61593	0.68095
-2.60342	0.63163	-2.60342	0.63526	-2.60342	0.70013	-2.60342	0.56688	-2.60342	0.67896
-2.59091	0.62725	-2.59091	0.63163	-2.59091	0.69737	-2.59091	0.56467	-2.59091	0.67697
-2.57841	0.62287	-2.57841	0.62801	-2.57841	0.69462	-2.57841	0.56245	-2.57841	0.67498
-2.5659	0.6185	-2.5659	0.62438	-2.5659	0.69186	-2.5659	0.56024	-2.5659	0.67299
-2.55339	0.61412	-2.55339	0.62075	-2.55339	0.68911	-2.55339	0.55803	-2.55339	0.671
-2.54088	0.60964	-2.54088	0.61744	-2.54088	0.68746	-2.54088	0.55602	-2.54088	0.67045
-2.52837	0.60513	-2.52837	0.61424	-2.52837	0.68621	-2.52837	0.55407	-2.52837	0.67041
-2.51586	0.60062	-2.51586	0.61103	-2.51586	0.68495	-2.51586	0.55213	-2.51586	0.67037
-2.50335	0.5961	-2.50335	0.60783	-2.50335	0.68369	-2.50335	0.55019	-2.50335	0.67033
-2.49085	0.59159	-2.49085	0.60463	-2.49085	0.68244	-2.49085	0.54825	-2.49085	0.67029
-2.47834	0.58708	-2.47834	0.60143	-2.47834	0.68118	-2.47834	0.54631	-2.47834	0.67025
-2.46583	0.58257	-2.46583	0.59822	-2.46583	0.67993	-2.46583	0.54437	-2.46583	0.67021
-2.45332	0.57805	-2.45332	0.59502	-2.45332	0.67867	-2.45332	0.54243	-2.45332	0.67017
-2.44081	0.57637	-2.44081	0.59508	-2.44081	0.68143	-2.44081	0.54374	-2.44081	0.67512
-2.4283	0.57594	-2.4283	0.59659	-2.4283	0.68599	-2.4283	0.54649	-2.4283	0.68231
-2.41579	0.57552	-2.41579	0.59811	-2.41579	0.69055	-2.41579	0.54925	-2.41579	0.6895
-2.40329	0.57509	-2.40329	0.59962	-2.40329	0.6951	-2.40329	0.55201	-2.40329	0.69669
-2.39078	0.57466	-2.39078	0.60113	-2.39078	0.69966	-2.39078	0.55477	-2.39078	0.70388
-2.37827	0.57424	-2.37827	0.60265	-2.37827	0.70422	-2.37827	0.55753	-2.37827	0.71106
-2.36576	0.57381	-2.36576	0.60416	-2.36576	0.70878	-2.36576	0.56028	-2.36576	0.71825
-2.35325	0.57339	-2.35325	0.60567	-2.35325	0.71334	-2.35325	0.56304	-2.35325	0.72544
-2.34074	0.57568	-2.34074	0.6096	-2.34074	0.71892	-2.34074	0.56855	-2.34074	0.73448
-2.32823	0.57949	-2.32823	0.61488	-2.32823	0.72506	-2.32823	0.5756	-2.32823	0.74455
-2.31572	0.5833	-2.31572	0.62016	-2.31572	0.73121	-2.31572	0.58265	-2.31572	0.75463
-2.30322	0.58711	-2.30322	0.62544	-2.30322	0.73737	-2.30322	0.5897	-2.30322	0.7647
-2.29071	0.59092	-2.29071	0.63071	-2.29071	0.74352	-2.29071	0.59675	-2.29071	0.77478
-2.2782	0.59473	-2.2782	0.63599	-2.2782	0.74967	-2.2782	0.6038	-2.2782	0.78486
-2.26569	0.59854	-2.26569	0.64127	-2.26569	0.75582	-2.26569	0.61085	-2.26569	0.79493
-2.25318	0.60235	-2.25318	0.64654	-2.25318	0.76197	-2.25318	0.6179	-2.25318	0.80501
-2.24067	0.6062	-2.24067	0.65148	-2.24067	0.76675	-2.24067	0.62492	-2.24067	0.81322
-2.22816	0.61007	-2.22816	0.65628	-2.22816	0.77096	-2.22816	0.63192	-2.22816	0.82064
-2.21566	0.61394	-2.21566	0.66108	-2.21566	0.77516	-2.21566	0.63892	-2.21566	0.82806
-2.20315	0.61781	-2.20315	0.66588	-2.20315	0.77937	-2.20315	0.64592	-2.20315	0.83548
-2.19064	0.62167	-2.19064	0.67067	-2.19064	0.78358	-2.19064	0.65292	-2.19064	0.8429
-2.17813	0.62554	-2.17813	0.67547	-2.17813	0.78778	-2.17813	0.65992	-2.17813	0.85032
-2.16562	0.62941	-2.16562	0.68027	-2.16562	0.79199	-2.16562	0.66692	-2.16562	0.85774
-2.15311	0.63328	-2.15311	0.68506	-2.15311	0.7962	-2.15311	0.67393	-2.15311	0.86516
-2.1406	0.63714	-2.1406	0.68962	-2.1406	0.79972	-2.1406	0.68082	-2.1406	0.8711
-2.12809	0.64101	-2.12809	0.69404	-2.12809	0.80288	-2.12809	0.68766	-2.12809	0.87624
-2.11559	0.64487	-2.11559	0.69847	-2.11559	0.80604	-2.11559	0.6945	-2.11559	0.88138
-2.10308	0.64873	-2.10308	0.70289	-2.10308	0.8092	-2.10308	0.70133	-2.10308	0.88652
-2.09057	0.6526	-2.09057	0.70732	-2.09057	0.81236	-2.09057	0.70817	-2.09057	0.89167
-2.07806	0.65646	-2.07806	0.71174	-2.07806	0.81553	-2.07806	0.71501	-2.07806	0.89681
-2.06555	0.66032	-2.06555	0.71617	-2.06555	0.81869	-2.06555	0.72185	-2.06555	0.90195
-2.05304	0.66418	-2.05304	0.72059	-2.05304	0.82185	-2.05304	0.72869	-2.05304	0.90709
-2.04053	0.66793	-2.04053	0.72479	-2.04053	0.8249	-2.04053	0.73526	-2.04053	0.91122
-2.02803	0.67159	-2.02803	0.72885	-2.02803	0.82788	-2.02803	0.74165	-2.02803	0.91468
-2.01552	0.67525	-2.01552	0.73291	-2.01552	0.83086	-2.01552	0.74805	-2.01552	0.91814
-2.00301	0.67891	-2.00301	0.73696	-2.00301	0.83384	-2.00301	0.75445	-2.00301	0.9216
-1.9905	0.68257	-1.9905	0.74102	-1.9905	0.83681	-1.9905	0.76084	-1.9905	0.92505
-1.97799	0.68624	-1.97799	0.74508	-1.97799	0.83979	-1.97799	0.76724	-1.97799	0.92851
-1.96548	0.6899	-1.96548	0.74913	-1.96548	0.84277	-1.96548	0.77364	-1.96548	0.93197
-1.95297	0.69356	-1.95297	0.75319	-1.95297	0.84575	-1.95297	0.78004	-1.95297	0.93543
-1.94046	0.69745	-1.94046	0.75759	-1.94046	0.84928	-1.94046	0.78674	-1.94046	0.93892
-1.92796	0.70152	-1.92796	0.76228	-1.92796	0.85325	-1.92796	0.79368	-1.92796	0.94243
-1.91545	0.7056	-1.91545	0.76696	-1.91545	0.85721	-1.91545	0.80063	-1.91545	0.94594
-1.90294	0.70967	-1.90294	0.77165	-1.90294	0.86118	-1.90294	0.80758	-1.90294	0.94945
-1.89043	0.71375	-1.89043	0.77633	-1.89043	0.86515	-1.89043	0.81453	-1.89043	0.95296
-1.87792	0.71782	-1.87792	0.78102	-1.87792	0.86911	-1.87792	0.82147	-1.87792	0.95647
-1.86541	0.72189	-1.86541	0.7857	-1.86541	0.87308	-1.86541	0.82842	-1.86541	0.95998
-1.8529	0.72597	-1.8529	0.79038	-1.8529	0.87705	-1.8529	0.83537	-1.8529	0.9635
-1.8404	0.73102	-1.8404	0.79591	-1.8404	0.8815	-1.8404	0.84304	-1.8404	0.96682
-1.82789	0.73703	-1.82789	0.80226	-1.82789	0.88642	-1.82789	0.85143	-1.82789	0.96997
-1.81538	0.74304	-1.81538	0.80861	-1.81538	0.89135	-1.81538	0.85982	-1.81538	0.97311
-1.80287	0.74905	-1.80287	0.81496	-1.80287	0.89627	-1.80287	0.86821	-1.80287	0.97626
-1.79036	0.75506	-1.79036	0.82131	-1.79036	0.9012	-1.79036	0.87659	-1.79036	0.9794
-1.77785	0.76107	-1.77785	0.82766	-1.77785	0.90612	-1.77785	0.88498	-1.77785	0.98255
-1.76534	0.76708	-1.76534	0.83401	-1.76534	0.91105	-1.76534	0.89337	-1.76534	0.98569
-1.75284	0.77309	-1.75284	0.84035	-1.75284	0.91597	-1.75284	0.90176	-1.75284	0.98884
-1.74033	0.78	-1.74033	0.84689	-1.74033	0.92072	-1.74033	0.90949	-1.74033	0.99092
-1.72782	0.78761	-1.72782	0.85356	-1.72782	0.92533	-1.72782	0.91672	-1.72782	0.99217
-1.71531	0.79521	-1.71531	0.86023	-1.71531	0.92994	-1.71531	0.92395	-1.71531	0.99343
-1.7028	0.80282	-1.7028	0.8669	-1.7028	0.93455	-1.7028	0.93118	-1.7028	0.99468
-1.69029	0.81042	-1.69029	0.87357	-1.69029	0.93915	-1.69029	0.93841	-1.69029	0.99594
-1.67778	0.81802	-1.67778	0.88025	-1.67778	0.94376	-1.67778	0.94564	-1.67778	0.99719
-1.66527	0.82563	-1.66527	0.88692	-1.66527	0.94837	-1.66527	0.95287	-1.66527	0.99845
-1.65277	0.83323	-1.65277	0.89359	-1.65277	0.95298	-1.65277	0.9601	-1.65277	0.9997
-1.64026	0.84085	-1.64026	0.89967	-1.64026	0.95702	-1.64026	0.96564	-1.64026	1
-1.62775	0.84847	-1.62775	0.9052	-1.62775	0.96051	-1.62775	0.96958	-1.62775	0.9994
-1.61524	0.8561	-1.61524	0.91072	-1.61524	0.96401	-1.61524	0.97353	-1.61524	0.99879
-1.60273	0.86372	-1.60273	0.91625	-1.60273	0.96751	-1.60273	0.97748	-1.60273	0.99819
-1.59022	0.87135	-1.59022	0.92178	-1.59022	0.971	-1.59022	0.98143	-1.59022	0.99759
-1.57771	0.87898	-1.57771	0.9273	-1.57771	0.9745	-1.57771	0.98538	-1.57771	0.99699
-1.56521	0.8866	-1.56521	0.93283	-1.56521	0.978	-1.56521	0.98932	-1.56521	0.99639
-1.5527	0.89423	-1.5527	0.93836	-1.5527	0.9815	-1.5527	0.99327	-1.5527	0.99578
-1.54019	0.90092	-1.54019	0.94286	-1.54019	0.98413	-1.54019	0.99566	-1.54019	0.99434
-1.52768	0.90655	-1.52768	0.94619	-1.52768	0.98577	-1.52768	0.99626	-1.52768	0.99194
-1.51517	0.91217	-1.51517	0.94953	-1.51517	0.98742	-1.51517	0.99687	-1.51517	0.98955
-1.50266	0.9178	-1.50266	0.95286	-1.50266	0.98907	-1.50266	0.99747	-1.50266	0.98715
-1.49015	0.92343	-1.49015	0.9562	-1.49015	0.99071	-1.49015	0.99808	-1.49015	0.98475
-1.47764	0.92905	-1.47764	0.95953	-1.47764	0.99236	-1.47764	0.99868	-1.47764	0.98235
-1.46514	0.93468	-1.46514	0.96286	-1.46514	0.994	-1.46514	0.99929	-1.46514	0.97996
-1.45263	0.94031	-1.45263	0.9662	-1.45263	0.99565	-1.45263	0.99989	-1.45263	0.97756
-1.44012	0.94507	-1.44012	0.96894	-1.44012	0.99679	-1.44012	1	-1.44012	0.97484
-1.42761	0.94863	-1.42761	0.97086	-1.42761	0.99723	-1.42761	0.99942	-1.42761	0.97167
-1.4151	0.95218	-1.4151	0.97277	-1.4151	0.99767	-1.4151	0.99884	-1.4151	0.9685
-1.40259	0.95574	-1.40259	0.97469	-1.40259	0.99811	-1.40259	0.99826	-1.40259	0.96533
-1.39008	0.95929	-1.39008	0.9766	-1.39008	0.99854	-1.39008	0.99769	-1.39008	0.96216
-1.37758	0.96285	-1.37758	0.97852	-1.37758	0.99898	-1.37758	0.99711	-1.37758	0.95899
-1.36507	0.96641	-1.36507	0.98043	-1.36507	0.99942	-1.36507	0.99653	-1.36507	0.95582
-1.35256	0.96996	-1.35256	0.98235	-1.35256	0.99986	-1.35256	0.99595	-1.35256	0.95266
-1.34005	0.97309	-1.34005	0.98408	-1.34005	1	-1.34005	0.99542	-1.34005	0.94887
-1.32754	0.97549	-1.32754	0.98551	-1.32754	0.99964	-1.32754	0.99498	-1.32754	0.94404
-1.31503	0.97789	-1.31503	0.98694	-1.31503	0.99928	-1.31503	0.99454	-1.31503	0.9392
-1.30252	0.98029	-1.30252	0.98836	-1.30252	0.99892	-1.30252	0.99409	-1.30252	0.93436
-1.29001	0.98269	-1.29001	0.98979	-1.29001	0.99856	-1.29001	0.99365	-1.29001	0.92953
-1.27751	0.9851	-1.27751	0.99122	-1.27751	0.9982	-1.27751	0.99321	-1.27751	0.92469
-1.265	0.9875	-1.265	0.99265	-1.265	0.99784	-1.265	0.99277	-1.265	0.91986
-1.25249	0.9899	-1.25249	0.99407	-1.25249	0.99748	-1.25249	0.99232	-1.25249	0.91502
-1.23998	0.99175	-1.23998	0.99517	-1.23998	0.99662	-1.23998	0.99162	-1.23998	0.90917
-1.22747	0.99287	-1.22747	0.99584	-1.22747	0.99509	-1.22747	0.99056	-1.22747	0.90196
-1.21496	0.99399	-1.21496	0.9965	-1.21496	0.99357	-1.21496	0.9895	-1.21496	0.89475
-1.20245	0.9951	-1.20245	0.99716	-1.20245	0.99204	-1.20245	0.98844	-1.20245	0.88755
-1.18995	0.99622	-1.18995	0.99783	-1.18995	0.99051	-1.18995	0.98738	-1.18995	0.88034
-1.17744	0.99734	-1.17744	0.99849	-1.17744	0.98898	-1.17744	0.98633	-1.17744	0.87314
-1.16493	0.99846	-1.16493	0.99916	-1.16493	0.98745	-1.16493	0.98527	-1.16493	0.86593
-1.15242	0.99958	-1.15242	0.99982	-1.15242	0.98593	-1.15242	0.98421	-1.15242	0.85872
-1.13991	1	-1.13991	1	-1.13991	0.98385	-1.13991	0.98278	-1.13991	0.851
-1.1274	0.99929	-1.1274	0.99939	-1.1274	0.98086	-1.1274	0.98075	-1.1274	0.84242
-1.11489	0.99858	-1.11489	0.99877	-1.11489	0.97788	-1.11489	0.97872	-1.11489	0.83385
-1.10239	0.99787	-1.10239	0.99816	-1.10239	0.97489	-1.10239	0.97668	-1.10239	0.82527
-1.08988	0.99716	-1.08988	0.99755	-1.08988	0.97191	-1.08988	0.97465	-1.08988	0.8167
-1.07737	0.99645	-1.07737	0.99694	-1.07737	0.96892	-1.07737	0.97262	-1.07737	0.80813
-1.06486	0.99574	-1.06486	0.99632	-1.06486	0.96593	-1.06486	0.97059	-1.06486	0.79955
-1.05235	0.99503	-1.05235	0.99571	-1.05235	0.96295	-1.05235	0.96855	-1.05235	0.79098
-1.03984	0.99372	-1.03984	0.9947	-1.03984	0.95959	-1.03984	0.96624	-1.03984	0.78242
-1.02733	0.99119	-1.02733	0.99286	-1.02733	0.95547	-1.02733	0.96338	-1.02733	0.77391
-1.01482	0.98867	-1.01482	0.99103	-1.01482	0.95136	-1.01482	0.96051	-1.01482	0.76539
-1.00232	0.98614	-1.00232	0.9892	-1.00232	0.94724	-1.00232	0.95764	-1.00232	0.75687
-0.98981	0.98361	-0.98981	0.98737	-0.98981	0.94312	-0.98981	0.95478	-0.98981	0.74836
-0.9773	0.98109	-0.9773	0.98554	-0.9773	0.93901	-0.9773	0.95191	-0.9773	0.73984
-0.96479	0.97856	-0.96479	0.98371	-0.96479	0.93489	-0.96479	0.94904	-0.96479	0.73133
-0.95228	0.97604	-0.95228	0.98188	-0.95228	0.93077	-0.95228	0.94618	-0.95228	0.72281
-0.93977	0.97323	-0.93977	0.97986	-0.93977	0.92659	-0.93977	0.9433	-0.93977	0.7146
-0.92726	0.96972	-0.92726	0.97738	-0.92726	0.92222	-0.92726	0.94039	-0.92726	0.70717
-0.91475	0.96621	-0.91475	0.97491	-0.91475	0.91786	-0.91475	0.93749	-0.91475	0.69975
-0.90225	0.9627	-0.90225	0.97243	-0.90225	0.9135	-0.90225	0.93458	-0.90225	0.69232
-0.88974	0.95918	-0.88974	0.96995	-0.88974	0.90914	-0.88974	0.93168	-0.88974	0.6849
-0.87723	0.95567	-0.87723	0.96747	-0.87723	0.90478	-0.87723	0.92877	-0.87723	0.67747
-0.86472	0.95216	-0.86472	0.965	-0.86472	0.90042	-0.86472	0.92586	-0.86472	0.67004
-0.85221	0.94865	-0.85221	0.96252	-0.85221	0.89606	-0.85221	0.92296	-0.85221	0.66262
-0.8397	0.94531	-0.8397	0.96027	-0.8397	0.89196	-0.8397	0.9203	-0.8397	0.65565
-0.8272	0.94232	-0.8272	0.95847	-0.8272	0.88837	-0.8272	0.91814	-0.8272	0.64958
-0.81469	0.93932	-0.81469	0.95667	-0.81469	0.88478	-0.81469	0.91597	-0.81469	0.6435
-0.80218	0.93633	-0.80218	0.95487	-0.80218	0.88119	-0.80218	0.9138	-0.80218	0.63743
-0.78967	0.93333	-0.78967	0.95306	-0.78967	0.8776	-0.78967	0.91163	-0.78967	0.63136
-0.77716	0.93034	-0.77716	0.95126	-0.77716	0.87401	-0.77716	0.90946	-0.77716	0.62528
-0.76465	0.92734	-0.76465	0.94946	-0.76465	0.87042	-0.76465	0.9073	-0.76465	0.61921
-0.75214	0.92435	-0.75214	0.94766	-0.75214	0.86683	-0.75214	0.90513	-0.75214	0.61313
-0.73963	0.92178	-0.73963	0.94619	-0.73963	0.86355	-0.73963	0.90309	-0.73963	0.60732
-0.72713	0.92025	-0.72713	0.94553	-0.72713	0.86099	-0.72713	0.90134	-0.72713	0.60214
-0.71462	0.91872	-0.71462	0.94488	-0.71462	0.85845	-0.71462	0.8996	-0.71462	0.59696
-0.70211	0.91719	-0.70211	0.94422	-0.70211	0.85589	-0.70211	0.89785	-0.70211	0.59178
-0.6896	0.91566	-0.6896	0.94356	-0.6896	0.85334	-0.6896	0.89611	-0.6896	0.5866
-0.67709	0.91413	-0.67709	0.94291	-0.67709	0.85079	-0.67709	0.89436	-0.67709	0.58142
-0.66458	0.9126	-0.66458	0.94225	-0.66458	0.84824	-0.66458	0.89262	-0.66458	0.57624
-0.65207	0.91107	-0.65207	0.94159	-0.65207	0.84569	-0.65207	0.89087	-0.65207	0.57105
-0.63957	0.90994	-0.63957	0.94121	-0.63957	0.84338	-0.63957	0.88902	-0.63957	0.566
-0.62706	0.91007	-0.62706	0.94165	-0.62706	0.84181	-0.62706	0.88686	-0.62706	0.56136
-0.61455	0.9102	-0.61455	0.9421	-0.61455	0.84025	-0.61455	0.8847	-0.61455	0.55672
-0.60204	0.91033	-0.60204	0.94255	-0.60204	0.83868	-0.60204	0.88254	-0.60204	0.55207
-0.58953	0.91046	-0.58953	0.943	-0.58953	0.83712	-0.58953	0.88037	-0.58953	0.54743
-0.57702	0.9106	-0.57702	0.94345	-0.57702	0.83555	-0.57702	0.87821	-0.57702	0.54279
-0.56451	0.91073	-0.56451	0.9439	-0.56451	0.83398	-0.56451	0.87605	-0.56451	0.53815
-0.552	0.91086	-0.552	0.94435	-0.552	0.83242	-0.552	0.87388	-0.552	0.5335
-0.5395	0.91125	-0.5395	0.9449	-0.5395	0.83102	-0.5395	0.87157	-0.5395	0.52896
-0.52699	0.91274	-0.52699	0.94592	-0.52699	0.83035	-0.52699	0.86864	-0.52699	0.52485
-0.51448	0.91423	-0.51448	0.94694	-0.51448	0.82968	-0.51448	0.86572	-0.51448	0.52074
-0.50197	0.91571	-0.50197	0.94796	-0.50197	0.82901	-0.50197	0.86279	-0.50197	0.51663
-0.48946	0.9172	-0.48946	0.94898	-0.48946	0.82834	-0.48946	0.85986	-0.48946	0.51252
-0.47695	0.91869	-0.47695	0.94999	-0.47695	0.82767	-0.47695	0.85693	-0.47695	0.50841
-0.46444	0.92017	-0.46444	0.95101	-0.46444	0.827	-0.46444	0.854	-0.46444	0.50431
-0.45193	0.92166	-0.45193	0.95203	-0.45193	0.82632	-0.45193	0.85108	-0.45193	0.50019
-0.43943	0.92329	-0.43943	0.95308	-0.43943	0.82574	-0.43943	0.84804	-0.43943	0.49615
-0.42692	0.92573	-0.42692	0.95434	-0.42692	0.8257	-0.42692	0.84437	-0.42692	0.49247
-0.41441	0.92817	-0.41441	0.95561	-0.41441	0.82566	-0.41441	0.8407	-0.41441	0.48879
-0.4019	0.93061	-0.4019	0.95687	-0.4019	0.82562	-0.4019	0.83702	-0.4019	0.48511
-0.38939	0.93305	-0.38939	0.95813	-0.38939	0.82558	-0.38939	0.83335	-0.38939	0.48143
-0.37688	0.93549	-0.37688	0.95939	-0.37688	0.82553	-0.37688	0.82968	-0.37688	0.47775
-0.36437	0.93793	-0.36437	0.96065	-0.36437	0.82549	-0.36437	0.82601	-0.36437	0.47407
-0.35187	0.94037	-0.35187	0.96191	-0.35187	0.82545	-0.35187	0.82234	-0.35187	0.47039
-0.33936	0.94294	-0.33936	0.96319	-0.33936	0.82553	-0.33936	0.8186	-0.33936	0.4668
-0.32685	0.94602	-0.32685	0.96454	-0.32685	0.82608	-0.32685	0.81463	-0.32685	0.4636
-0.31434	0.9491	-0.31434	0.9659	-0.31434	0.82663	-0.31434	0.81065	-0.31434	0.4604
-0.30183	0.95218	-0.30183	0.96725	-0.30183	0.82718	-0.30183	0.80667	-0.30183	0.4572
-0.28932	0.95526	-0.28932	0.9686	-0.28932	0.82773	-0.28932	0.8027	-0.28932	0.454
-0.27681	0.95833	-0.27681	0.96995	-0.27681	0.82827	-0.27681	0.79871	-0.27681	0.4508
-0.26431	0.9614	-0.26431	0.9713	-0.26431	0.82882	-0.26431	0.79473	-0.26431	0.44759
-0.2518	0.96446	-0.2518	0.97263	-0.2518	0.82935	-0.2518	0.79074	-0.2518	0.44438
-0.23929	0.96759	-0.23929	0.97397	-0.23929	0.82993	-0.23929	0.78673	-0.23929	0.44121
-0.22678	0.97116	-0.22678	0.97537	-0.22678	0.83085	-0.22678	0.7827	-0.22678	0.4383
-0.21427	0.97469	-0.21427	0.97675	-0.21427	0.83173	-0.21427	0.77865	-0.21427	0.43536
-0.20176	0.97815	-0.20176	0.97806	-0.20176	0.83256	-0.20176	0.77454	-0.20176	0.43241
-0.18925	0.98152	-0.18925	0.97927	-0.18925	0.8333	-0.18925	0.77036	-0.18925	0.4294
-0.17675	0.98472	-0.17675	0.98032	-0.17675	0.83391	-0.17675	0.76606	-0.17675	0.42634
-0.16424	0.98767	-0.16424	0.98111	-0.16424	0.8343	-0.16424	0.76156	-0.16424	0.42316
-0.15173	0.99018	-0.15173	0.98149	-0.15173	0.83434	-0.15173	0.75675	-0.15173	0.41981
-0.13922	0.99208	-0.13922	0.98121	-0.13922	0.83383	-0.13922	0.75143	-0.13922	0.4162
-0.12671	0.99338	-0.12671	0.98008	-0.12671	0.83271	-0.12671	0.74538	-0.12671	0.41228
-0.1142	0.99291	-0.1142	0.97721	-0.1142	0.8301	-0.1142	0.73803	-0.1142	0.40766
-0.10169	0.9896	-0.10169	0.97158	-0.10169	0.82515	-0.10169	0.72867	-0.10169	0.40193
-0.08918	0.98183	-0.08918	0.96162	-0.08918	0.81652	-0.08918	0.71615	-0.08918	0.39447
-0.07668	0.96717	-0.07668	0.94497	-0.07668	0.80224	-0.07668	0.69881	-0.07668	0.38437
-0.06417	0.94219	-0.06417	0.91837	-0.06417	0.77949	-0.06417	0.67436	-0.06417	0.37039
-0.05166	0.90251	-0.05166	0.87759	-0.05166	0.74474	-0.05166	0.63986	-0.05166	0.35093
-0.03915	0.8434	-0.03915	0.81816	-0.03915	0.69417	-0.03915	0.59229	-0.03915	0.32436
-0.02664	0.76192	-0.02664	0.73711	-0.02664	0.62528	-0.02664	0.52972	-0.02664	0.28965
-0.01413	0.65812	-0.01413	0.63496	-0.01413	0.53852	-0.01413	0.45298	-0.01413	0.2473
-0.00162	0.53889	-0.00162	0.51853	-0.00162	0.43969	-0.00162	0.3672	-0.00162	0.20016
0.01089	0.41669	0.01089	0.39989	0.01089	0.33902	0.01089	0.28109	0.01089	0.15298
0.02339	0.30498	0.02339	0.2919	0.02339	0.24742	0.02339	0.20367	0.02339	0.11067
0.0359	0.21288	0.0359	0.20322	0.0359	0.17222	0.0359	0.14074	0.0359	0.07635
0.04841	0.14317	0.04841	0.13631	0.04841	0.1155	0.04841	0.0937	0.04841	0.05075
0.06092	0.09371	0.06092	0.08899	0.06092	0.07539	0.06092	0.06072	0.06092	0.03283
0.07343	0.06024	0.07343	0.05703	0.07343	0.0483	0.07343	0.0386	0.07343	0.02084
0.08594	0.03825	0.08594	0.0361	0.08594	0.03057	0.08594	0.02424	0.08594	0.01306
0.09845	0.02409	0.09845	0.02267	0.09845	0.01919	0.09845	0.0151	0.09845	0.00812
0.11095	0.01509	0.11095	0.01416	0.11095	0.01199	0.11095	0.00936	0.11095	0.00502
0.12346	0.00943	0.12346	0.00882	0.12346	0.00746	0.12346	0.00578	0.12346	0.0031
0.13597	0.00588	0.13597	0.00548	0.13597	0.00464	0.13597	0.00356	0.13597	0.00191
0.14848	0.00366	0.14848	0.0034	0.14848	0.00288	0.14848	0.00219	0.14848	0.00117
0.16099	0.00227	0.16099	0.00211	0.16099	0.00178	0.16099	0.00135	0.16099	0.000719393
0.1735	0.00142	0.1735	0.00131	0.1735	0.00111	0.1735	0.000829299	0.1735	0.000441431
0.18601	0.000879847	0.18601	0.000810582	0.18601	0.00068497	0.18601	0.000509622	0.18601	0.000270771
0.19852	0.000546964	0.19852	0.000502267	0.19852	0.000424273	0.19852	0.000313103	0.19852	0.000166047
0.21102	0.000339976	0.21102	0.000311187	0.21102	0.000262766	0.21102	0.000192336	0.21102	0.000101808
0.22353	0.000211298	0.22353	0.000192786	0.22353	0.000162727	0.22353	0.000118137	0.22353	6.24126e-05
0.23604	0.000131314	0.23604	0.000119429	0.23604	0.00010077	0.23604	7.25559e-05	0.23604	3.82572e-05
0.24855	8.1602e-05	0.24855	7.39823e-05	0.24855	6.24005e-05	0.24855	4.45585e-05	0.24855	2.34483e-05
0.26106	5.07081e-05	0.26106	4.58288e-05	0.26106	3.86398e-05	0.26106	2.73628e-05	0.26106	1.43705e-05
0.27357	3.15296e-05	0.27357	2.83914e-05	0.27357	2.39207e-05	0.27357	1.67967e-05	0.27357	8.80512e-06
0.28608	1.96039e-05	0.28608	1.75886e-05	0.28608	1.48084e-05	0.28608	1.03101e-05	0.28608	5.39465e-06
0.29858	1.21884e-05	0.29858	1.08961e-05	0.29858	9.16727e-06	0.29858	6.32824e-06	0.29858	3.30488e-06
0.31109	7.57773e-06	0.31109	6.75004e-06	0.31109	5.67505e-06	0.31109	3.88399e-06	0.31109	2.02447e-06
0.3236	4.71101e-06	0.3236	4.18158e-06	0.3236	3.51316e-06	0.3236	2.3837e-06	0.3236	1.24003e-06
0.33611	2.9287e-06	0.33611	2.59042e-06	0.33611	2.17483e-06	0.33611	1.46285e-06	0.33611	7.5948e-07
0.34862	1.82063e-06	0.34862	1.60472e-06	0.34862	1.34633e-06	0.34862	8.97695e-07	0.34862	4.65118e-07
0.36113	1.13175e-06	0.36113	9.9409e-07	0.36113	8.3344e-07	0.36113	5.5085e-07	0.36113	2.84821e-07
0.37364	7.03868e-07	0.37364	6.15843e-07	0.37364	5.15691e-07	0.37364	3.37883e-07	0.37364	1.74393e-07
0.38615	4.37745e-07	0.38615	3.81516e-07	0.38615	3.19079e-07	0.38615	2.07237e-07	0.38615	1.06769e-07
0.39865	2.72229e-07	0.39865	2.36348e-07	0.39865	1.97426e-07	0.39865	1.271e-07	0.39865	6.53617e-08
0.41116	1.6929e-07	0.41116	1.46417e-07	0.41116	1.22155e-07	0.41116	7.79459e-08	0.41116	4.00092e-08
0.42367	1.05272e-07	0.42367	9.0704e-08	0.42367	7.5582e-08	0.42367	4.77987e-08	0.42367	2.44881e-08
0.43618	6.54603e-08	0.43618	5.61901e-08	0.43618	4.67654e-08	0.43618	2.93097e-08	0.43618	1.49867e-08
0.44869	4.07031e-08	0.44869	3.4809e-08	0.44869	2.89355e-08	0.44869	1.79712e-08	0.44869	9.17099e-09
0.4612	2.53083e-08	0.4612	2.15636e-08	0.4612	1.79034e-08	0.4612	1.10183e-08	0.4612	5.61153e-09
0.4737	1.57414e-08	0.4737	1.3357e-08	0.4737	1.10697e-08	0.4737	6.75305e-09	0.4737	3.43393e-09
0.48621	9.79083e-09	0.48621	8.2735e-09	0.48621	6.84403e-09	0.48621	4.13848e-09	0.48621	2.10119e-09
0.49872	6.08947e-09	0.49872	5.1247e-09	0.49872	4.23143e-09	0.49872	2.536e-09	0.49872	1.28556e-09
0.51123	3.78724e-09	0.51123	3.17429e-09	0.51123	2.61614e-09	0.51123	1.55391e-09	0.51123	7.86459e-10
0.52374	2.35532e-09	0.52374	1.96618e-09	0.52374	1.61747e-09	0.52374	9.5207e-10	0.52374	4.81075e-10
0.53625	1.46474e-09	0.53625	1.21786e-09	0.53625	1.00003e-09	0.53625	5.83281e-10	0.53625	2.9424e-10
0.54876	9.10868e-10	0.54876	7.54342e-10	0.54876	6.18282e-10	0.54876	3.57316e-10	0.54876	1.79946e-10
0.56127	5.66414e-10	0.56127	4.67238e-10	0.56127	3.82262e-10	0.56127	2.18873e-10	0.56127	1.10035e-10
0.57378	3.52319e-10	0.57378	2.89388e-10	0.57378	2.36136e-10	0.57378	1.34028e-10	0.57378	6.72899e-11
0.58628	2.1915e-10	0.58628	1.79233e-10	0.58628	1.45851e-10	0.58628	8.20627e-11	0.58628	4.11462e-11
0.59879	1.36311e-10	0.59879	1.11007e-10	0.59879	9.00855e-11	0.59879	5.02409e-11	0.59879	2.5157e-11
0.6113	8.47815e-11	0.6113	6.8752e-11	0.6113	5.56417e-11	0.6113	3.07559e-11	0.6113	1.53792e-11
0.62381	5.27297e-11	0.62381	4.25811e-11	0.62381	3.43674e-11	0.62381	1.8826e-11	0.62381	9.40066e-12
0.63632	3.27939e-11	0.63632	2.63722e-11	0.63632	2.12272e-11	0.63632	1.15225e-11	0.63632	5.74549e-12
0.64883	2.03946e-11	0.64883	1.63333e-11	0.64883	1.3111e-11	0.64883	7.05169e-12	0.64883	3.51108e-12
0.66134	1.26829e-11	0.66134	1.01158e-11	0.66134	8.09807e-12	0.66134	4.31516e-12	0.66134	2.14534e-12
0.67384	7.88631e-12	0.67384	6.26348e-12	0.67384	4.99619e-12	0.67384	2.64065e-12	0.67384	1.31148e-12
0.68635	4.90355e-12	0.68635	3.87811e-12	0.68635	3.08219e-12	0.68635	1.6158e-12	0.68635	8.01671e-13
0.69886	3.04882e-12	0.69886	2.40118e-12	0.69886	1.90142e-12	0.69886	9.88592e-13	0.69886	4.89976e-13
0.71137	1.89557e-12	0.71137	1.48671e-12	0.71137	1.17299e-12	0.71137	6.04786e-13	0.71137	2.99432e-13
0.72388	1.1785e-12	0.72388	9.20508e-13	0.72388	7.2362e-13	0.72388	3.69948e-13	0.72388	1.82964e-13
0.73639	7.32668e-13	0.73639	5.69937e-13	0.73639	4.464e-13	0.73639	2.26272e-13	0.73639	1.11782e-13
0.7489	4.5548e-13	0.7489	3.52879e-13	0.7489	2.75383e-13	0.7489	1.3838e-13	0.7489	6.82845e-14
0.7614	2.83151e-13	0.7614	2.18486e-13	0.7614	1.69882e-13	0.7614	8.46185e-14	0.7614	4.17072e-14
0.77391	1.76002e-13	0.77391	1.35219e-13	0.77391	1.04679e-13	0.77391	5.17438e-14	0.77391	2.54843e-14
0.78642	1.09395e-13	0.78642	8.36813e-14	0.78642	6.44912e-14	0.78642	3.16379e-14	0.78642	1.55708e-14
0.79893	6.79932e-14	0.79893	5.17867e-14	0.79893	3.97317e-14	0.79893	1.93422e-14	0.79893	9.51234e-15
0.81144	4.2259e-14	0.81144	3.20485e-14	0.81144	2.44777e-14	0.81144	1.18236e-14	0.81144	5.81038e-15
0.82395	2.6264e-14	0.82395	1.98333e-14	0.82395	1.50799e-14	0.82395	7.22671e-15	0.82395	3.54863e-15
0.83646	1.63226e-14	0.83646	1.22739e-14	0.83646	9.29009e-15	0.83646	4.41648e-15	0.83646	2.16697e-15
0.84896	1.01439e-14	0.84896	7.59575e-15	0.84896	5.72319e-15	0.84896	2.6987e-15	0.84896	1.32307e-15
0.86147	6.30386e-15	0.86147	4.70064e-15	0.86147	3.52575e-15	0.86147	1.64883e-15	0.86147	8.07687e-16
0.87398	3.91576e-15	0.87398	2.9073e-15	0.87398	2.16957e-15	0.87398	1.00745e-15	0.87398	4.93231e-16
0.88649	2.43208e-15	0.88649	1.79792e-15	0.88649	1.33472e-15	0.88649	6.15498e-16	0.88649	3.01188e-16
0.899	1.51053e-15	0.899	1.11186e-15	0.899	8.211e-16	0.899	3.75986e-16	0.899	1.8389e-16
0.91151	9.38152e-16	0.91151	6.87594e-16	0.91151	5.05118e-16	0.91151	2.29644e-16	0.91151	1.12257e-16
0.92402	5.82647e-16	0.92402	4.25219e-16	0.92402	3.10728e-16	0.92402	1.40241e-16	0.92402	6.85173e-17
0.93653	3.6185e-16	0.93653	2.62962e-16	0.93653	1.91142e-16	0.93653	8.56316e-17	0.93653	4.18136e-17
0.94903	2.2472e-16	0.94903	1.6262e-16	0.94903	1.17577e-16	0.94903	5.22788e-17	0.94903	2.55131e-17
0.96154	1.39555e-16	0.96154	1.00567e-16	0.96154	7.23236e-17	0.96154	3.19117e-17	0.96154	1.55645e-17
0.97405	8.66146e-17	0.97405	6.21441e-17	0.97405	4.44405e-17	0.97405	1.94804e-17	0.97405	9.49877e-18
0.98656	5.3748e-17	0.98656	3.83931e-17	0.98656	2.72984e-17	0.98656	1.18906e-17	0.98656	5.7969e-18
0.99907	3.33524e-17	0.99907	2.37195e-17	0.99907	1.67679e-17	0.99907	7.25673e-18	0.99907	3.53714e-18
1.01158	2.0696e-17	1.01158	1.46541e-17	1.01158	1.02992e-17	1.01158	4.42799e-18	1.01158	2.15792e-18
1.02409	1.28421e-17	1.02409	9.05342e-18	1.02409	6.32574e-18	1.02409	2.70146e-18	1.02409	1.31627e-18
1.03659	7.96861e-18	1.03659	5.59326e-18	1.03659	3.88509e-18	1.03659	1.64785e-18	1.03659	8.0274e-19
1.0491	4.94449e-18	1.0491	3.45556e-18	1.0491	2.38602e-18	1.0491	1.00498e-18	1.0491	4.89471e-19
1.06161	3.06799e-18	1.06161	2.13487e-18	1.06161	1.4653e-18	1.06161	6.128e-19	1.06161	2.98399e-19
1.07412	1.90215e-18	1.07412	1.31758e-18	1.07412	8.98943e-19	1.07412	3.73633e-19	1.07412	1.81936e-19
1.08663	1.17899e-18	1.08663	8.12874e-19	1.08663	5.51259e-19	1.08663	2.27776e-19	1.08663	1.1092e-19
1.09914	7.30755e-19	1.09914	5.01496e-19	1.09914	3.38028e-19	1.09914	1.38831e-19	1.09914	6.76107e-20
1.11165	4.52929e-19	1.11165	3.09392e-19	1.11165	2.07262e-19	1.11165	8.46015e-20	1.11165	4.12037e-20
1.12416	2.80728e-19	1.12416	1.90875e-19	1.12416	1.27075e-19	1.12416	5.15444e-20	1.12416	2.51055e-20
1.13666	1.73996e-19	1.13666	1.17758e-19	1.13666	7.79061e-20	1.13666	3.13973e-20	1.13666	1.52937e-20
1.14917	1.07842e-19	1.14917	7.26484e-20	1.14917	4.77588e-20	1.14917	1.9121e-20	1.14917	9.31452e-21
1.16168	6.68395e-20	1.16168	4.4819e-20	1.16168	2.92756e-20	1.16168	1.16421e-20	1.16168	5.6717e-21
1.17419	4.13699e-20	1.17419	2.76104e-20	1.17419	1.79266e-20	1.17419	7.0899e-21	1.17419	3.45506e-21
1.1867	2.55965e-20	1.1867	1.70026e-20	1.1867	1.09734e-20	1.1867	4.3172e-21	1.1867	2.10465e-21
1.19921	1.58372e-20	1.19921	1.04702e-20	1.19921	6.71646e-21	1.19921	2.62825e-21	1.19921	1.28177e-21
1.21172	9.79883e-21	1.21172	6.44741e-21	1.21172	4.11053e-21	1.21172	1.59966e-21	1.21172	7.80447e-22
1.22422	6.06276e-21	1.22422	3.97018e-21	1.22422	2.51544e-21	1.22422	9.73385e-22	1.22422	4.75092e-22
1.23673	3.75116e-21	1.23673	2.44472e-21	1.23673	1.53916e-21	1.23673	5.92152e-22	1.23673	2.89141e-22
1.24924	2.32092e-21	1.24924	1.50537e-21	1.24924	9.41696e-22	1.24924	3.60139e-22	1.24924	1.75928e-22
1.26175	1.436e-21	1.26175	9.26936e-22	1.26175	5.76091e-22	1.26175	2.18974e-22	1.26175	1.07017e-22
1.27426	8.86936e-22	1.27426	5.69797e-22	1.27426	3.51993e-22	1.27426	1.33146e-22	1.27426	6.511e-23
1.28677	5.47482e-22	1.28677	3.50047e-22	1.28677	2.14956e-22	1.28677	8.09456e-23	1.28677	3.96097e-23
1.29928	3.37946e-22	1.29928	2.15039e-22	1.29928	1.3125e-22	1.29928	4.91968e-23	1.29928	2.40904e-23
1.31179	2.08604e-22	1.31179	1.32096e-22	1.31179	8.0128e-23	1.31179	2.9892e-23	1.31179	1.46478e-23
1.32429	1.28765e-22	1.32429	8.11423e-23	1.32429	4.89105e-23	1.32429	1.8157e-23	1.32429	8.90389e-24
1.3368	7.94829e-23	1.3368	4.98411e-23	1.3368	2.98504e-23	1.3368	1.10255e-23	1.3368	5.41084e-24
1.34931	4.90623e-23	1.34931	3.06133e-23	1.34931	1.8215e-23	1.34931	6.69287e-24	1.34931	3.28717e-24
1.36182	3.02845e-23	1.36182	1.88025e-23	1.36182	1.11131e-23	1.36182	4.06147e-24	1.36182	1.9964e-24
1.37433	1.86528e-23	1.37433	1.15255e-23	1.37433	6.7706e-24	1.37433	2.46479e-24	1.37433	1.21272e-24
1.38684	1.14775e-23	1.38684	7.05829e-24	1.38684	4.12184e-24	1.38684	1.49556e-24	1.38684	7.36607e-25
1.39935	7.06219e-24	1.39935	4.32217e-24	1.39935	2.50873e-24	1.39935	9.07151e-25	1.39935	4.47278e-25
1.41185	4.34534e-24	1.41185	2.64647e-24	1.41185	1.52655e-24	1.41185	5.50043e-25	1.41185	2.71507e-25
1.42436	2.67362e-24	1.42436	1.62029e-24	1.42436	9.28666e-25	1.42436	3.33388e-25	1.42436	1.64755e-25
1.43687	1.645e-24	1.43687	9.91922e-25	1.43687	5.64803e-25	1.43687	2.01992e-25	1.43687	9.99413e-26
1.44938	1.0121e-24	1.44938	6.07188e-25	1.44938	3.43415e-25	1.44938	1.22332e-25	1.44938	6.06033e-26
1.46189	6.22687e-25	1.46189	3.71644e-25	1.46189	2.08748e-25	1.46189	7.40565e-26	1.46189	3.67355e-26
1.4744	3.8221e-25	1.4744	2.27016e-25	1.4744	1.2673e-25	1.4744	4.48451e-26	1.4744	2.22757e-26
1.48691	2.34294e-25	1.48691	1.38505e-25	1.48691	7.68702e-26	1.48691	2.71555e-26	1.48691	1.35081e-26
1.49942	1.43611e-25	1.49942	8.44893e-26	1.49942	4.66101e-26	1.49942	1.64367e-26	1.49942	8.18835e-27
1.51192	8.8021e-26	1.51192	5.15301e-26	1.51192	2.82514e-26	1.51192	9.94435e-27	1.51192	4.9617e-27
1.52443	5.39452e-26	1.52443	3.14225e-26	1.52443	1.7117e-26	1.52443	6.0136e-27	1.52443	3.00531e-27
1.53694	3.30588e-26	1.53694	1.91576e-26	1.53694	1.03667e-26	1.53694	3.6348e-27	1.53694	1.81956e-27
1.54945	2.02577e-26	1.54945	1.16777e-26	1.54945	6.27582e-27	1.54945	2.19585e-27	1.54945	1.10117e-27
1.56196	1.24125e-26	1.56196	7.11686e-27	1.56196	3.79758e-27	1.56196	1.32585e-27	1.56196	6.66105e-28
1.57447	7.58554e-27	1.57447	4.32763e-27	1.57447	2.29536e-27	1.57447	8.00835e-28	1.57447	4.03092e-28
1.58698	4.62703e-27	1.58698	2.62719e-27	1.58698	1.38603e-27	1.58698	4.83762e-28	1.58698	2.43965e-28
1.59948	2.82189e-27	1.59948	1.59437e-27	1.59948	8.36469e-28	1.59948	2.92069e-28	1.59948	1.47589e-28
1.61199	1.72068e-27	1.61199	9.67249e-28	1.61199	5.04514e-28	1.61199	1.76236e-28	1.61199	8.92429e-29
1.6245	1.04901e-27	1.6245	5.86588e-28	1.6245	3.0411e-28	1.6245	1.06278e-28	1.6245	5.39362e-29
1.63701	6.39401e-28	1.63701	3.55605e-28	1.63701	1.83192e-28	1.63701	6.40509e-29	1.63701	3.25809e-29
1.64952	3.89657e-28	1.64952	2.15494e-28	1.64952	1.10277e-28	1.64952	3.85763e-29	1.64952	1.96703e-29
1.66203	2.37412e-28	1.66203	1.30536e-28	1.66203	6.63369e-29	1.66203	2.32175e-29	1.66203	1.1869e-29
1.67454	1.44014e-28	1.67454	7.88346e-29	1.67454	3.9886e-29	1.67454	1.3988e-29	1.67454	7.16839e-30
1.68704	8.71318e-29	1.68704	4.75185e-29	1.68704	2.39669e-29	1.68704	8.42966e-30	1.68704	4.33058e-30
1.69955	5.26922e-29	1.69955	2.86238e-29	1.69955	1.43895e-29	1.69955	5.07667e-30	1.69955	2.61479e-30
1.71206	3.18496e-29	1.71206	1.72304e-29	1.71206	8.63184e-30	1.71206	3.05524e-30	1.71206	1.57792e-30
1.72457	1.92415e-29	1.72457	1.03645e-29	1.72457	5.17319e-30	1.72457	1.83736e-30	1.72457	9.5165e-31
1.73708	1.16183e-29	1.73708	6.22982e-30	1.73708	3.09733e-30	1.73708	1.1041e-30	1.73708	5.73589e-31
1.74959	7.01137e-30	1.74959	3.74156e-30	1.74959	1.85251e-30	1.74959	6.62927e-31	1.74959	3.45495e-31
1.7621	4.22871e-30	1.7621	2.24522e-30	1.7621	1.10675e-30	1.7621	3.97692e-31	1.7621	2.07962e-31
1.77461	2.5372e-30	1.77461	1.34397e-30	1.77461	6.61919e-31	1.77461	2.3912e-31	1.77461	1.25449e-31
1.78711	1.51628e-30	1.78711	8.02786e-31	1.78711	3.96034e-31	1.78711	1.43966e-31	1.78711	7.57725e-32
1.79962	9.05095e-31	1.79962	4.78944e-31	1.79962	2.36692e-31	1.79962	8.66158e-32	1.79962	4.57424e-32
1.81213	5.39587e-31	1.81213	2.85368e-31	1.81213	1.41295e-31	1.81213	5.20725e-32	1.81213	2.7598e-32
1.82464	3.21248e-31	1.82464	1.69793e-31	1.82464	8.42414e-32	1.82464	3.12806e-32	1.82464	1.66409e-32
1.83715	1.90979e-31	1.83715	1.00874e-31	1.83715	5.01577e-32	1.83715	1.87749e-32	1.83715	1.00277e-32
1.84966	1.13356e-31	1.84966	5.9831e-32	1.84966	2.98207e-32	1.84966	1.12589e-32	1.84966	6.03867e-33
1.86217	6.71678e-32	1.86217	3.54245e-32	1.86217	1.77018e-32	1.86217	6.74531e-33	1.86217	3.63393e-33
1.87467	4.00372e-32	1.87467	2.11357e-32	1.87467	1.06022e-32	1.87467	4.07397e-33	1.87467	2.20323e-33
1.88718	2.39841e-32	1.88718	1.26924e-32	1.88718	6.3981e-33	1.88718	2.47711e-33	1.88718	1.34405e-33
1.89969	1.4353e-32	1.89969	7.61544e-33	1.89969	3.85878e-33	1.89969	1.50575e-33	1.89969	8.19776e-34
1.9122	8.58013e-33	1.9122	4.56512e-33	1.9122	2.32584e-33	1.9122	9.15038e-34	1.9122	4.99916e-34
1.92471	5.12322e-33	1.92471	2.73394e-33	1.92471	1.40096e-33	1.92471	5.55901e-34	1.92471	3.04803e-34
1.93722	3.05531e-33	1.93722	1.6356e-33	1.93722	8.4329e-34	1.93722	3.37616e-34	1.93722	1.85806e-34
1.94973	1.81966e-33	1.94973	9.77436e-34	1.94973	5.07241e-34	1.94973	2.0498e-34	1.94973	1.13244e-34
1.96224	1.08219e-33	1.96224	5.83428e-34	1.96224	3.04874e-34	1.96224	1.24411e-34	1.96224	6.90052e-35
1.97474	6.48134e-34	1.97474	3.50588e-34	1.97474	1.84292e-34	1.97474	7.58301e-35	1.97474	4.22064e-35
1.98725	3.91056e-34	1.98725	2.12149e-34	1.98725	1.12055e-34	1.98725	4.64148e-35	1.98725	2.5911e-35
1.99976	2.35806e-34	1.99976	1.28317e-34	1.99976	6.81146e-35	1.99976	2.84072e-35	1.99976	1.59063e-35
2.01227	1.42101e-34	2.01227	7.75743e-35	2.01227	4.13927e-35	2.01227	1.73843e-35	2.01227	9.76417e-36
2.02478	8.55759e-35	2.02478	4.68743e-35	2.02478	2.51467e-35	2.02478	1.06376e-35	2.02478	5.9935e-36
2.03729	5.14997e-35	2.03729	2.83089e-35	2.03729	1.52723e-35	2.03729	6.50857e-36	2.03729	3.67878e-36
2.0498	3.09699e-35	2.0498	1.70872e-35	2.0498	9.27242e-36	2.0498	3.98182e-36	2.0498	2.25791e-36
2.0623	1.86096e-35	2.0623	1.03079e-35	2.0623	5.62781e-36	2.0623	2.43574e-36	2.0623	1.38576e-36
2.07481	1.12617e-35	2.07481	6.25602e-36	2.07481	3.43123e-36	2.07481	1.49404e-36	2.07481	8.52369e-37
2.08732	6.85321e-36	2.08732	3.81494e-36	2.08732	2.09934e-36	2.08732	9.18321e-37	2.08732	5.25172e-37
2.09983	4.16942e-36	2.09983	2.32593e-36	2.09983	1.28432e-36	2.09983	5.64435e-37	2.09983	3.23571e-37
2.11234	2.53599e-36	2.11234	1.41783e-36	2.11234	7.85622e-37	2.11234	3.46913e-37	2.11234	1.99359e-37
2.12485	1.54207e-36	2.12485	8.64101e-37	2.12485	4.80516e-37	2.12485	2.13212e-37	2.12485	1.22827e-37
2.13736	9.37437e-37	2.13736	5.26524e-37	2.13736	2.93869e-37	2.13736	1.31036e-37	2.13736	7.56747e-38
2.14987	5.69716e-37	2.14987	3.20762e-37	2.14987	1.79701e-37	2.14987	8.05293e-38	2.14987	4.66231e-38
2.16237	3.46138e-37	2.16237	1.95368e-37	2.16237	1.09874e-37	2.16237	4.94884e-38	2.16237	2.87242e-38
2.17488	2.10642e-37	2.17488	1.19141e-37	2.17488	6.72247e-38	2.17488	3.04126e-38	2.17488	1.76921e-38
2.18739	1.28385e-37	2.18739	7.27406e-38	2.18739	4.11557e-38	2.18739	1.86899e-38	2.18739	1.08945e-38
2.1999	7.82344e-38	2.1999	4.44043e-38	2.1999	2.51936e-38	2.1999	1.14853e-38	2.1999	6.70853e-39
2.21241	4.76641e-38	2.21241	2.71022e-38	2.21241	1.54209e-38	2.21241	7.05774e-39	2.21241	4.13087e-39
2.22492	2.90331e-38	2.22492	1.65392e-38	2.22492	9.43818e-39	2.22492	4.33684e-39	2.22492	2.5436e-39
2.23743	1.76807e-38	2.23743	1.00915e-38	2.23743	5.77595e-39	2.23743	2.66481e-39	2.23743	1.56621e-39
2.24993	1.07649e-38	2.24993	6.15628e-39	2.24993	3.5344e-39	2.24993	1.63736e-39	2.24993	9.64374e-40
2.26244	6.55269e-39	2.26244	3.75498e-39	2.26244	2.16253e-39	2.26244	1.00602e-39	2.26244	5.93792e-40
2.27495	3.9952e-39	2.27495	2.29377e-39	2.27495	1.32478e-39	2.27495	6.18703e-40	2.27495	3.65915e-40
2.28746	2.44057e-39	2.28746	1.40365e-39	2.28746	8.12727e-40	2.28746	3.80918e-40	2.28746	2.25698e-40
2.29997	1.49068e-39	2.29997	8.58859e-40	2.29997	4.98562e-40	2.29997	2.34517e-40	2.29997	1.39211e-40
2.31248	9.10361e-40	2.31248	5.25461e-40	2.31248	3.05822e-40	2.31248	1.44381e-40	2.31248	8.5865e-41
2.32499	5.55879e-40	2.32499	3.2145e-40	2.32499	1.87583e-40	2.32499	8.88871e-41	2.32499	5.29612e-41
2.33749	3.39376e-40	2.33749	1.96625e-40	2.33749	1.15051e-40	2.33749	5.47218e-41	2.33749	3.26661e-41
2.35	2.07164e-40	2.35	1.20259e-40	2.35	7.05609e-41	2.35	3.3688e-41	2.35	2.01481e-41
2.36251	1.26439e-40	2.36251	7.35437e-41	2.36251	4.32723e-41	2.36251	2.07388e-41	2.36251	1.24271e-41
2.37502	7.72941e-41	2.37502	4.50317e-41	2.37502	2.65586e-41	2.37502	1.27705e-41	2.37502	7.66559e-42
2.38753	4.7361e-41	2.38753	2.76228e-41	2.38753	1.63191e-41	2.38753	7.86672e-42	2.38753	4.72906e-42
2.40004	2.90176e-41	2.40004	1.6943e-41	2.40004	1.0027e-41	2.40004	4.8459e-42	2.40004	2.91745e-42
2.41255	1.77774e-41	2.41255	1.03917e-41	2.41255	6.16073e-42	2.41255	2.98504e-42	2.41255	1.79982e-42
2.42506	1.08903e-41	2.42506	6.37324e-42	2.42506	3.78509e-42	2.42506	1.83874e-42	2.42506	1.11034e-42
2.43756	6.67079e-42	2.43756	3.90845e-42	2.43756	2.32544e-42	2.43756	1.13263e-42	2.43756	6.84979e-43
2.45007	4.08582e-42	2.45007	2.39675e-42	2.45007	1.42862e-42	2.45007	6.97666e-43	2.45007	4.2257e-43
2.46258	2.50232e-42	2.46258	1.46965e-42	2.46258	8.77636e-43	2.46258	4.29737e-43	2.46258	2.60687e-43
2.47509	1.53131e-42	2.47509	9.00471e-43	2.47509	5.3874e-43	2.47509	2.64492e-43	2.47509	1.60696e-43
2.4876	9.3588e-43	2.4876	5.51032e-43	2.4876	3.30287e-43	2.4876	1.62569e-43	2.4876	9.89295e-44
2.50011	5.719e-43	2.50011	3.37163e-43	2.50011	2.02476e-43	2.50011	9.99198e-44	2.50011	6.09033e-44
2.51262	3.49432e-43	2.51262	2.0628e-43	2.51262	1.24116e-43	2.51262	6.14116e-44	2.51262	3.74929e-44
2.52512	2.13475e-43	2.52512	1.26191e-43	2.52512	7.60765e-44	2.52512	3.77429e-44	2.52512	2.30807e-44
2.53763	1.30398e-43	2.53763	7.71887e-44	2.53763	4.66275e-44	2.53763	2.31957e-44	2.53763	1.42083e-44
2.55014	7.96406e-44	2.55014	4.72097e-44	2.55014	2.85761e-44	2.55014	1.42549e-44	2.55014	8.74641e-45
2.56265	4.86334e-44	2.56265	2.88708e-44	2.56265	1.75119e-44	2.56265	8.76002e-45	2.56265	5.38405e-45
2.57516	2.97662e-44	2.57516	1.76932e-44	2.57516	1.07517e-44	2.57516	5.39191e-45	2.57516	3.31913e-45
2.58767	1.82748e-44	2.58767	1.0874e-44	2.58767	6.61774e-45	2.58767	3.32583e-45	2.58767	2.05011e-45
2.60018	1.12192e-44	2.60018	6.68286e-45	2.60018	4.0732e-45	2.60018	2.05143e-45	2.60018	1.26628e-45
2.61269	6.88735e-45	2.61269	4.10694e-45	2.61269	2.50699e-45	2.61269	1.26535e-45	2.61269	7.82137e-46
2.62519	4.22787e-45	2.62519	2.52383e-45	2.62519	1.54299e-45	2.62519	7.80482e-46	2.62519	4.83098e-46
2.6377	2.59519e-45	2.6377	1.55092e-45	2.6377	9.49654e-46	2.6377	4.81408e-46	2.6377	2.98392e-46
2.65021	1.59293e-45	2.65021	9.53017e-46	2.65021	5.84466e-46	2.65021	2.96935e-46	2.65021	1.84306e-46
2.66272	9.77694e-46	2.66272	5.85596e-46	2.66272	3.59704e-46	2.66272	1.8315e-46	2.66272	1.13839e-46
2.67523	5.99824e-46	2.67523	3.5966e-46	2.67523	2.21261e-46	2.67523	1.12898e-46	2.67523	7.02692e-47
2.68774	3.67753e-46	2.68774	2.20731e-46	2.68774	1.35988e-46	2.68774	6.95238e-47	2.68774	4.33306e-47
2.70025	2.25455e-46	2.70025	1.35461e-46	2.70025	8.35765e-47	2.70025	4.28129e-47	2.70025	2.67191e-47
2.71275	1.38208e-46	2.71275	8.31269e-47	2.71275	5.13633e-47	2.71275	2.63639e-47	2.71275	1.64758e-47
2.72526	8.47185e-47	2.72526	5.1009e-47	2.72526	3.15651e-47	2.72526	1.62345e-47	2.72526	1.01594e-47
2.73777	5.19269e-47	2.73777	3.12989e-47	2.73777	1.93975e-47	2.73777	9.99684e-48	2.73777	6.2645e-48
2.75028	3.18255e-47	2.75028	1.92038e-47	2.75028	1.19199e-47	2.75028	6.15573e-48	2.75028	3.86281e-48
2.76279	1.95042e-47	2.76279	1.17821e-47	2.76279	7.32456e-48	2.76279	3.79045e-48	2.76279	2.38187e-48
2.7753	1.19585e-47	2.7753	7.23102e-48	2.7753	4.5017e-48	2.7753	2.33414e-48	2.7753	1.46866e-48
2.78781	7.33934e-48	2.78781	4.4411e-48	2.78781	2.76794e-48	2.78781	1.43755e-48	2.78781	9.0553e-49
2.80032	4.50417e-48	2.80032	2.72749e-48	2.80032	1.70186e-48	2.80032	8.85343e-49	2.80032	5.5832e-49
2.81282	2.76408e-48	2.81282	1.67501e-48	2.81282	1.04636e-48	2.81282	5.45249e-49	2.81282	3.44239e-49
2.82533	1.69615e-48	2.82533	1.02862e-48	2.82533	6.43315e-49	2.82533	3.35794e-49	2.82533	2.12244e-49
2.83784	1.04077e-48	2.83784	6.31646e-49	2.83784	3.95507e-49	2.83784	2.06797e-49	2.83784	1.3086e-49
2.85035	6.38587e-49	2.85035	3.87859e-49	2.85035	2.43149e-49	2.85035	1.27354e-49	2.85035	8.0682e-50
2.86286	3.91799e-49	2.86286	2.38152e-49	2.86286	1.49478e-49	2.86286	7.84281e-50	2.86286	4.97443e-50
2.87537	2.40287e-49	2.87537	1.46179e-49	2.87537	9.18649e-50	2.87537	4.82844e-50	2.87537	3.06619e-50
2.88788	1.47229e-49	2.88788	8.96533e-50	2.88788	5.6416e-50	2.88788	2.97054e-50	2.88788	1.88879e-50
2.90038	9.02035e-50	2.90038	5.49821e-50	2.90038	3.46447e-50	2.90038	1.82749e-50	2.90038	1.16349e-50
2.91289	5.5261e-50	2.91289	3.37171e-50	2.91289	2.12742e-50	2.91289	1.12426e-50	2.91289	7.16702e-51
2.9254	3.38516e-50	2.9254	2.06752e-50	2.9254	1.30632e-50	2.9254	6.91617e-51	2.9254	4.41477e-51
2.93791	2.0735e-50	2.93791	1.26772e-50	2.93791	8.021e-51	2.93791	4.25457e-51	2.93791	2.7194e-51
2.95042	1.26997e-50	2.95042	7.77265e-51	2.95042	4.92478e-51	2.95042	2.6172e-51	2.95042	1.67507e-51
2.96293	7.77762e-51	2.96293	4.76524e-51	2.96293	3.02362e-51	2.96293	1.60993e-51	2.96293	1.03178e-51
2.97544	4.77106e-51	2.97544	2.9261e-51	2.97544	1.85917e-51	2.97544	9.91716e-52	2.97544	6.36386e-52
2.98794	2.94292e-51	2.98794	1.80626e-51	2.98794	1.14884e-51	2.98794	6.13689e-52	2.98794	3.94209e-52
3.00045	1.81527e-51	3.00045	1.11499e-51	3.00045	7.09901e-52	3.00045	3.79759e-52	3.00045	2.44192e-52
3.01296	1.1197e-51	3.01296	6.88273e-52	3.01296	4.38669e-52	3.01296	2.35e-52	3.01296	1.51263e-52
3.02547	6.90654e-52	3.02547	4.24863e-52	3.02547	2.71067e-52	3.02547	1.45421e-52	3.02547	9.36986e-53
3.03798	4.26007e-52	3.03798	2.62263e-52	3.03798	1.675e-52	3.03798	8.99883e-53	3.03798	5.80405e-53
3.05049	2.62768e-52	3.05049	1.61892e-52	3.05049	1.03503e-52	3.05049	5.56858e-53	3.05049	3.59523e-53
3.063	1.62078e-52	3.063	9.99335e-53	3.063	6.39578e-53	3.063	3.44589e-53	3.063	2.227e-53
3.07551	9.97312e-53	3.07551	6.15332e-53	3.07551	3.94191e-53	3.07551	2.12662e-53	3.07551	1.37571e-53
3.08801	6.10146e-53	3.08801	3.76624e-53	3.08801	2.41453e-53	3.08801	1.30406e-53	3.08801	8.44338e-54
3.10052	3.73242e-53	3.10052	2.30496e-53	3.10052	1.47884e-53	3.10052	7.99609e-54	3.10052	5.18182e-54
3.11303	2.28297e-53	3.11303	1.41051e-53	3.11303	9.0568e-54	3.11303	4.90263e-54	3.11303	3.18e-54
3.12554	1.39624e-53	3.12554	8.63071e-54	3.12554	5.54614e-54	3.12554	3.00574e-54	3.12554	1.95141e-54
3.13805	8.53833e-54	3.13805	5.28045e-54	3.13805	3.396e-54	3.13805	1.84266e-54	3.13805	1.19742e-54
3.15056	5.22077e-54	3.15056	3.23035e-54	3.15056	2.07925e-54	3.15056	1.12956e-54	3.15056	7.3472e-55
3.16307	3.19187e-54	3.16307	1.97597e-54	3.16307	1.27293e-54	3.16307	6.92379e-55	3.16307	4.5079e-55
3.17557	1.95409e-54	3.17557	1.21052e-54	3.17557	7.806e-55	3.17557	4.25152e-55	3.17557	2.77094e-55
3.18808	1.2016e-54	3.18808	7.4523e-55	3.18808	4.81221e-55	3.18808	2.6251e-55	3.18808	1.71306e-55
3.20059	7.38862e-55	3.20059	4.58775e-55	3.20059	2.9666e-55	3.20059	1.62087e-55	3.20059	1.05906e-55
3.2131	4.54313e-55	3.2131	2.82424e-55	3.2131	1.82881e-55	3.2131	1.0008e-55	3.2131	6.54735e-56
3.22561	2.79341e-55	3.22561	1.73859e-55	3.22561	1.1274e-55	3.22561	6.17943e-56	3.22561	4.04773e-56
3.23812	1.71752e-55	3.23812	1.07025e-55	3.23812	6.94994e-56	3.23812	3.81547e-56	3.23812	2.5024e-56
3.25063	1.05599e-55	3.25063	6.58819e-56	3.25063	4.28432e-56	3.25063	2.35585e-56	3.25063	1.54705e-56
3.26314	6.49235e-56	3.26314	4.05545e-56	3.26314	2.64107e-56	3.26314	1.45461e-56	3.26314	9.56421e-57
3.27564	3.99346e-56	3.27564	2.49714e-56	3.27564	1.62831e-56	3.27564	8.9814e-57	3.27564	5.9122e-57
3.28815	2.46126e-56	3.28815	1.53953e-56	3.28815	1.00448e-56	3.28815	5.54552e-57	3.28815	3.65314e-57
3.30066	1.51692e-56	3.30066	9.49143e-57	3.30066	6.1965e-57	3.30066	3.42404e-57	3.30066	2.25727e-57
3.31317	9.34897e-57	3.31317	5.85157e-57	3.31317	3.8225e-57	3.31317	2.11415e-57	3.31317	1.39476e-57
3.32568	5.76184e-57	3.32568	3.60753e-57	3.32568	2.35802e-57	3.32568	1.30537e-57	3.32568	8.61821e-58
3.33819	3.55104e-57	3.33819	2.22405e-57	3.33819	1.45461e-57	3.33819	8.05987e-58	3.33819	5.32517e-58
3.3507	2.1885e-57	3.3507	1.37112e-57	3.3507	8.97311e-58	3.3507	4.97649e-58	3.3507	3.29041e-58
3.3632	1.34875e-57	3.3632	8.45289e-58	3.3632	5.53526e-58	3.3632	3.07269e-58	3.3632	2.03314e-58
3.37571	8.3049e-58	3.37571	5.20668e-58	3.37571	3.41166e-58	3.37571	1.89563e-58	3.37571	1.25525e-58
3.38822	5.0881e-58	3.38822	3.19151e-58	3.38822	2.09269e-58	3.38822	1.16396e-58	3.38822	7.71412e-59
3.40073	3.11704e-58	3.40073	1.95614e-58	3.40073	1.28357e-58	3.40073	7.1467e-59	3.40073	4.74053e-59
3.41324	1.90939e-58	3.41324	1.19887e-58	3.41324	7.87243e-59	3.41324	4.38786e-59	3.41324	2.91308e-59
3.42575	1.16953e-58	3.42575	7.34709e-59	3.42575	4.82804e-59	3.42575	2.69389e-59	3.42575	1.79004e-59
3.43826	7.16292e-59	3.43826	4.50221e-59	3.43826	2.96078e-59	3.43826	1.65382e-59	3.43826	1.09992e-59
3.45077	4.38666e-59	3.45077	2.75869e-59	3.45077	1.81558e-59	3.45077	1.01525e-59	3.45077	6.75834e-60
3.46327	2.68621e-59	3.46327	1.69023e-59	3.46327	1.11326e-59	3.46327	6.23221e-60	3.46327	4.15246e-60
3.47578	1.64553e-59	3.47578	1.03603e-59	3.47578	6.82937e-60	3.47578	3.82761e-60	3.47578	2.5527e-60
3.48829	1.01211e-59	3.48829	6.37834e-60	3.48829	4.20951e-60	3.48829	2.36236e-60	3.48829	1.57717e-60
3.5008	6.22496e-60	3.5008	3.92677e-60	3.5008	2.59465e-60	3.5008	1.45802e-60	3.5008	9.74439e-61
3.51331	3.82856e-60	3.51331	2.41744e-60	3.51331	1.59928e-60	3.51331	8.9987e-61	3.51331	6.02048e-61
3.52582	2.35464e-60	3.52582	1.48823e-60	3.52582	9.85744e-61	3.52582	5.55386e-61	3.52582	3.7197e-61
3.53833	1.44811e-60	3.53833	9.16172e-61	3.53833	6.07577e-61	3.53833	3.42775e-61	3.53833	2.29818e-61
3.55083	8.9057e-61	3.55083	5.63997e-61	3.55083	3.74486e-61	3.55083	2.11555e-61	3.55083	1.41991e-61
3.56334	5.47675e-61	3.56334	3.47192e-61	3.56334	2.30816e-61	3.56334	1.30568e-61	3.56334	8.7728e-62
3.57585	3.36939e-61	3.57585	2.13795e-61	3.57585	1.42295e-61	3.57585	8.05952e-62	3.57585	5.42062e-62
3.58836	2.07748e-61	3.58836	1.31874e-61	3.58836	8.78238e-62	3.58836	4.97862e-62	3.58836	3.35073e-62
3.60087	1.28091e-61	3.60087	8.13426e-62	3.60087	5.42044e-62	3.60087	3.07544e-62	3.60087	2.07124e-62
3.61338	7.89764e-62	3.61338	5.01737e-62	3.61338	3.34546e-62	3.61338	1.89979e-62	3.61338	1.28032e-62
3.62589	4.86938e-62	3.62589	3.0948e-62	3.62589	2.06479e-62	3.62589	1.17356e-62	3.62589	7.91425e-63
3.63839	3.00225e-62	3.63839	1.90891e-62	3.63839	1.27437e-62	3.63839	7.24943e-63	3.63839	4.89215e-63
3.6509	1.85105e-62	3.6509	1.17744e-62	3.6509	7.8653e-63	3.6509	4.47818e-63	3.6509	3.02406e-63
3.66341	1.14127e-62	3.66341	7.26255e-63	3.66341	4.85437e-63	3.66341	2.76631e-63	3.66341	1.86931e-63
3.67592	7.02973e-63	3.67592	4.47526e-63	3.67592	2.99313e-63	3.67592	1.70714e-63	3.67592	1.15436e-63
3.68843	4.29687e-63	3.68843	2.73631e-63	3.68843	1.83106e-63	3.68843	1.04514e-63	3.68843	7.07228e-64
3.70094	2.6261e-63	3.70094	1.67287e-63	3.70094	1.12003e-63	3.70094	6.39795e-64	3.70094	4.33254e-64
3.71345	1.60478e-63	3.71345	1.0226e-63	3.71345	6.85036e-64	3.71345	3.91621e-64	3.71345	2.65394e-64
3.72596	9.80532e-64	3.72596	6.25019e-64	3.72596	4.18935e-64	3.72596	2.3969e-64	3.72596	1.62556e-64
3.73846	5.99031e-64	3.73846	3.81968e-64	3.73846	2.56171e-64	3.73846	1.46687e-64	3.73846	9.95591e-65
3.75097	3.65913e-64	3.75097	2.33402e-64	3.75097	1.56625e-64	3.75097	8.97613e-65	3.75097	6.09706e-65
3.76348	2.23483e-64	3.76348	1.42601e-64	3.76348	9.57508e-65	3.76348	5.49215e-65	3.76348	3.73356e-65
3.77599	1.36761e-64	3.77599	8.73071e-65	3.77599	5.86633e-65	3.77599	3.36804e-65	3.77599	2.29149e-65
3.7885	8.45442e-65	3.7885	5.40292e-65	3.7885	3.63412e-65	3.7885	2.0891e-65	3.7885	1.42263e-65
3.80101	5.22644e-65	3.80101	3.34354e-65	3.80101	2.25128e-65	3.80101	1.29579e-65	3.80101	8.83198e-66
3.81352	3.23094e-65	3.81352	2.06911e-65	3.81352	1.39462e-65	3.81352	8.03723e-66	3.81352	5.48296e-66
3.82602	1.99733e-65	3.82602	1.28045e-65	3.82602	8.63937e-66	3.82602	4.98509e-66	3.82602	3.4038e-66
3.83853	1.23473e-65	3.83853	7.92388e-66	3.83853	5.35187e-66	3.83853	3.09196e-66	3.83853	2.11303e-66
3.85104	7.633e-66	3.85104	4.90359e-66	3.85104	3.31533e-66	3.85104	1.91774e-66	3.85104	1.31171e-66
3.86355	4.71865e-66	3.86355	3.03451e-66	3.86355	2.05374e-66	3.86355	1.18943e-66	3.86355	8.14259e-67
3.87606	2.90624e-66	3.87606	1.87008e-66	3.87606	1.2666e-66	3.87606	7.34178e-67	3.87606	5.02973e-67
3.88857	1.78465e-66	3.88857	1.14865e-66	3.88857	7.78375e-67	3.88857	4.51437e-67	3.88857	3.09473e-67
3.90108	1.09586e-66	3.90108	7.05499e-67	3.90108	4.78326e-67	3.90108	2.77576e-67	3.90108	1.9041e-67
3.91359	6.72886e-67	3.91359	4.33299e-67	3.91359	2.93931e-67	3.91359	1.70669e-67	3.91359	1.17152e-67
3.92609	4.13149e-67	3.92609	2.6611e-67	3.92609	1.80614e-67	3.92609	1.04933e-67	3.92609	7.20775e-68
3.9386	2.5366e-67	3.9386	1.63425e-67	3.9386	1.10979e-67	3.9386	6.45151e-68	3.9386	4.43445e-68
3.95111	1.55732e-67	3.95111	1.00359e-67	3.95111	6.81896e-68	3.95111	3.9664e-68	3.95111	2.72817e-68
3.96362	9.56059e-68	3.96362	6.16275e-68	3.96362	4.18965e-68	3.96362	2.43848e-68	3.96362	1.67839e-68
3.97613	5.86909e-68	3.97613	3.7842e-68	3.97613	2.57408e-68	3.97613	1.4991e-68	3.97613	1.03253e-68
3.98864	3.60329e-68	3.98864	2.32466e-68	3.98864	1.58252e-68	3.98864	9.22423e-69	3.98864	6.35823e-69
4.00115	2.21217e-68	4.00115	1.42811e-68	4.00115	9.73006e-69	4.00115	5.67662e-69	4.00115	3.91593e-69
4.01365	1.35806e-68	4.01365	8.77297e-69	4.01365	5.98231e-69	4.01365	3.49334e-69	4.01365	2.41173e-69
4.02616	8.33679e-69	4.02616	5.3891e-69	4.02616	3.67799e-69	4.02616	2.14973e-69	4.02616	1.48531e-69
4.03867	5.1175e-69	4.03867	3.31031e-69	4.03867	2.2612e-69	4.03867	1.32287e-69	4.03867	9.14739e-70
4.05118	3.14121e-69	4.05118	2.03331e-69	4.05118	1.39013e-69	4.05118	8.14035e-70	4.05118	5.63344e-70
4.06369	1.92803e-69	4.06369	1.24888e-69	4.06369	8.54591e-70	4.06369	5.00911e-70	4.06369	3.46931e-70
4.0762	1.18471e-69	4.0762	7.67909e-70	4.0762	5.25904e-70	4.0762	3.08535e-70	4.0762	2.13857e-70
4.08871	7.30611e-70	4.08871	4.73827e-70	4.08871	3.24703e-70	4.08871	1.9064e-70	4.08871	1.32223e-70
4.10122	4.50565e-70	4.10122	2.92367e-70	4.10122	2.00478e-70	4.10122	1.17794e-70	4.10122	8.17507e-71
4.11372	2.77861e-70	4.11372	1.804e-70	4.11372	1.23779e-70	4.11372	7.27832e-71	4.11372	5.05447e-71
4.12623	1.71354e-70	4.12623	1.11312e-70	4.12623	7.64231e-71	4.12623	4.49718e-71	4.12623	3.12507e-71
4.13874	1.05672e-70	4.13874	6.86827e-71	4.13874	4.71849e-71	4.13874	2.77875e-71	4.13874	1.93216e-71
4.15125	6.5166e-71	4.15125	4.2379e-71	4.15125	2.91327e-71	4.15125	1.71695e-71	4.15125	1.19462e-71
4.16376	4.01866e-71	4.16376	2.61489e-71	4.16376	1.7987e-71	4.16376	1.06088e-71	4.16376	7.38605e-72
4.17627	2.47822e-71	4.17627	1.61344e-71	4.17627	1.11054e-71	4.17627	6.55504e-72	4.17627	4.56663e-72
4.18878	1.52369e-71	4.18878	9.92388e-72	4.18878	6.83423e-72	4.18878	4.03666e-72	4.18878	2.81394e-72
4.20128	9.34388e-72	4.20128	6.08724e-72	4.20128	4.19388e-72	4.20128	2.47861e-72	4.20128	1.72892e-72
4.21379	5.72969e-72	4.21379	3.73366e-72	4.21379	2.57348e-72	4.21379	1.52187e-72	4.21379	1.06223e-72
4.2263	3.51323e-72	4.2263	2.28993e-72	4.2263	1.57907e-72	4.2263	9.34383e-73	4.2263	6.52598e-73
4.23881	2.15405e-72	4.23881	1.40438e-72	4.23881	9.68854e-73	4.23881	5.73659e-73	4.23881	4.00919e-73
4.25132	1.32061e-72	4.25132	8.61227e-73	4.25132	5.94418e-73	4.25132	3.52178e-73	4.25132	2.46293e-73
4.26383	8.09588e-73	4.26383	5.28111e-73	4.26383	3.64671e-73	4.26383	2.16198e-73	4.26383	1.51297e-73
4.27634	4.96277e-73	4.27634	3.23821e-73	4.27634	2.2371e-73	4.27634	1.32715e-73	4.27634	9.29381e-74
4.28884	3.05231e-73	4.28884	1.99298e-73	4.28884	1.37796e-73	4.28884	8.18197e-74	4.28884	5.73416e-74
4.30135	1.87776e-73	4.30135	1.22694e-73	4.30135	8.49038e-74	4.30135	5.04596e-74	4.30135	3.53914e-74
4.31386	1.15516e-73	4.31386	7.55331e-74	4.31386	5.23133e-74	4.31386	3.11191e-74	4.31386	2.18437e-74
4.32637	7.10617e-74	4.32637	4.64991e-74	4.32637	3.22324e-74	4.32637	1.91915e-74	4.32637	1.34819e-74
4.33888	4.37138e-74	4.33888	2.86249e-74	4.33888	1.98595e-74	4.33888	1.18356e-74	4.33888	8.32103e-75
4.35139	2.689e-74	4.35139	1.76213e-74	4.35139	1.2236e-74	4.35139	7.29904e-75	4.35139	5.13572e-75
4.3639	1.65407e-74	4.3639	1.08473e-74	4.3639	7.53891e-75	4.3639	4.50133e-75	4.3639	3.16975e-75
4.37641	1.01797e-74	4.37641	6.68071e-75	4.37641	4.64697e-75	4.37641	2.77713e-75	4.37641	1.95716e-75
4.38891	6.27204e-75	4.38891	4.11913e-75	4.38891	2.86724e-75	4.38891	1.71495e-75	4.38891	1.20954e-75
4.40142	3.86438e-75	4.40142	2.53972e-75	4.40142	1.76912e-75	4.40142	1.05902e-75	4.40142	7.47507e-76
4.41393	2.38093e-75	4.41393	1.5659e-75	4.41393	1.09156e-75	4.41393	6.53971e-76	4.41393	4.61966e-76
4.42644	1.46693e-75	4.42644	9.6547e-76	4.42644	6.73503e-76	4.42644	4.03842e-76	4.42644	2.85499e-76
4.43895	9.03786e-76	4.43895	5.95266e-76	4.43895	4.15555e-76	4.43895	2.49382e-76	4.43895	1.76441e-76
4.45146	5.56825e-76	4.45146	3.67012e-76	4.45146	2.56399e-76	4.45146	1.53999e-76	4.45146	1.09042e-76
4.46397	3.43058e-76	4.46397	2.26281e-76	4.46397	1.58198e-76	4.46397	9.50977e-77	4.46397	6.73887e-77
4.47647	2.11354e-76	4.47647	1.39512e-76	4.47647	9.76084e-77	4.47647	5.87249e-77	4.47647	4.16468e-77
4.48898	1.29995e-76	4.48898	8.58315e-77	4.48898	6.00752e-77	4.48898	3.61609e-77	4.48898	2.56576e-77
4.50149	7.98666e-77	4.50149	5.27323e-77	4.50149	3.6915e-77	4.50149	2.22258e-77	4.50149	1.57751e-77
4.514	4.90668e-77	4.514	3.2396e-77	4.514	2.26828e-77	4.514	1.36603e-77	4.514	9.69874e-78
4.52651	3.01436e-77	4.52651	1.99017e-77	4.52651	1.39372e-77	4.52651	8.39557e-78	4.52651	5.96275e-78
4.53902	1.85176e-77	4.53902	1.22256e-77	4.53902	8.56322e-78	4.53902	5.15972e-78	4.53902	3.66577e-78
4.55153	1.13752e-77	4.55153	7.50994e-78	4.55153	5.26119e-78	4.55153	3.17094e-78	4.55153	2.25357e-78
4.56404	6.98742e-78	4.56404	4.61301e-78	4.56404	3.23233e-78	4.56404	1.94865e-78	4.56404	1.38536e-78
4.57654	4.29197e-78	4.57654	2.83345e-78	4.57654	1.98578e-78	4.57654	1.19748e-78	4.57654	8.51617e-79
4.58905	2.62977e-78	4.58905	1.73789e-78	4.58905	1.21928e-78	4.58905	7.36042e-79	4.58905	5.23978e-79
4.60156	1.61117e-78	4.60156	1.06587e-78	4.60156	7.48611e-79	4.60156	4.52403e-79	4.60156	3.22384e-79
4.61407	9.87028e-79	4.61407	6.53665e-79	4.61407	4.5961e-79	4.61407	2.78057e-79	4.61407	1.98347e-79
4.62658	6.04621e-79	4.62658	4.00849e-79	4.62658	2.82165e-79	4.62658	1.70895e-79	4.62658	1.2203e-79
4.63909	3.70341e-79	4.63909	2.45798e-79	4.63909	1.73219e-79	4.63909	1.05029e-79	4.63909	7.5076e-80
4.6516	2.26822e-79	4.6516	1.50712e-79	4.6516	1.06333e-79	4.6516	6.4547e-80	4.6516	4.61875e-80
4.6641	1.38909e-79	4.6641	9.24041e-80	4.6641	6.52711e-80	4.6641	3.96669e-80	4.6641	2.84144e-80
4.67661	8.50626e-80	4.67661	5.66506e-80	4.67661	4.00638e-80	4.67661	2.43762e-80	4.67661	1.74801e-80
4.68912	5.22605e-80	4.68912	3.48363e-80	4.68912	2.46605e-80	4.68912	1.50189e-80	4.68912	1.07793e-80
4.70163	3.23674e-80	4.70163	2.15808e-80	4.70163	1.52832e-80	4.70163	9.31241e-81	4.70163	6.6858e-81
4.71414	2.00465e-80	4.71414	1.33691e-80	4.71414	9.47158e-81	4.71414	5.77405e-81	4.71414	4.14678e-81
4.72665	1.24156e-80	4.72665	8.28198e-81	4.72665	5.86987e-81	4.72665	3.5801e-81	4.72665	2.57196e-81
4.73916	7.68948e-81	4.73916	5.13055e-81	4.73916	3.63773e-81	4.73916	2.21975e-81	4.73916	1.59519e-81
4.75167	4.76237e-81	4.75167	3.17827e-81	4.75167	2.2544e-81	4.75167	1.37629e-81	4.75167	9.89361e-82
4.76417	2.9495e-81	4.76417	1.96887e-81	4.76417	1.3971e-81	4.76417	8.53321e-82	4.76417	6.1361e-82
4.77668	1.82671e-81	4.77668	1.21966e-81	4.77668	8.65808e-82	4.77668	5.29066e-82	4.77668	3.80562e-82
4.78919	1.12292e-81	4.78919	7.49944e-82	4.78919	5.3257e-82	4.78919	3.25593e-82	4.78919	2.34309e-82
4.8017	6.87815e-82	4.8017	4.59484e-82	4.8017	3.26427e-82	4.8017	1.99665e-82	4.8017	1.43763e-82
4.81421	4.21269e-82	4.81421	2.815e-82	4.81421	2.00062e-82	4.81421	1.22433e-82	4.81421	8.82021e-83
4.82672	2.57994e-82	4.82672	1.72446e-82	4.82672	1.22606e-82	4.82672	7.50708e-83	4.82672	5.41113e-83
4.83923	1.57988e-82	4.83923	1.05631e-82	4.83923	7.5132e-83	4.83923	4.60271e-83	4.83923	3.3195e-83
4.85173	9.67384e-83	4.85173	6.46984e-83	4.85173	4.6037e-83	4.85173	2.8218e-83	4.85173	2.03625e-83
4.86424	5.92292e-83	4.86424	3.96242e-83	4.86424	2.8207e-83	4.86424	1.72986e-83	4.86424	1.24901e-83
4.87675	3.62724e-83	4.87675	2.42743e-83	4.87675	1.72878e-83	4.87675	1.06081e-83	4.87675	7.66394e-84
4.88926	2.23156e-83	4.88926	1.49461e-83	4.88926	1.06526e-83	4.88926	6.54144e-84	4.88926	4.72947e-84
4.90177	1.37287e-83	4.90177	9.2024e-84	4.90177	6.56401e-84	4.90177	4.03372e-84	4.90177	2.91858e-84
4.91428	8.44586e-84	4.91428	5.66589e-84	4.91428	4.04462e-84	4.91428	2.48734e-84	4.91428	1.80107e-84
4.92679	5.19574e-84	4.92679	3.48842e-84	4.92679	2.4922e-84	4.92679	1.53378e-84	4.92679	1.11144e-84
4.93929	3.19625e-84	4.93929	2.14774e-84	4.93929	1.53562e-84	4.93929	9.45772e-85	4.93929	6.85873e-85
4.9518	1.96618e-84	4.9518	1.3223e-84	4.9518	9.46192e-85	4.9518	5.83188e-85	4.9518	4.23251e-85
4.96431	1.20948e-84	4.96431	8.14085e-85	4.96431	5.83003e-85	4.96431	3.59607e-85	4.96431	2.61187e-85
4.97682	7.4398e-85	4.97682	5.01191e-85	4.97682	3.59218e-85	4.97682	2.21741e-85	4.97682	1.61178e-85
4.98933	4.57414e-85	4.98933	3.08373e-85	4.98933	2.21193e-85	4.98933	1.36641e-85	4.98933	9.93928e-86
5.00184	2.80986e-85	5.00184	1.89538e-85	5.00184	1.36051e-85	5.00184	8.41054e-86	5.00184	6.12175e-86
5.01435	1.72601e-85	5.01435	1.16494e-85	5.01435	8.36804e-86	5.01435	5.17677e-86	5.01435	3.77043e-86
5.02686	1.06019e-85	5.02686	7.1597e-86	5.02686	5.14676e-86	5.02686	3.1863e-86	5.02686	2.3222e-86
5.03936	6.51194e-86	5.03936	4.40021e-86	5.03936	3.16544e-86	5.03936	1.96113e-86	5.03936	1.43023e-86
5.05187	3.99961e-86	5.05187	2.70419e-86	5.05187	1.94681e-86	5.05187	1.20703e-86	5.05187	8.80852e-87
5.06438	2.45645e-86	5.06438	1.66183e-86	5.06438	1.1973e-86	5.06438	7.42885e-87	5.06438	5.42495e-87
5.07689	1.50862e-86	5.07689	1.02122e-86	5.07689	7.36324e-87	5.07689	4.57212e-87	5.07689	3.34105e-87
5.0894	9.26983e-87	5.0894	6.27822e-87	5.0894	4.52918e-87	5.0894	2.81406e-87	5.0894	2.05746e-87
5.10191	5.69677e-87	5.10191	3.86015e-87	5.10191	2.78607e-87	5.10191	1.73201e-87	5.10191	1.26696e-87
5.11442	3.50083e-87	5.11442	2.37334e-87	5.11442	1.71378e-87	5.11442	1.06601e-87	5.11442	7.80168e-88
5.12692	2.15128e-87	5.12692	1.45916e-87	5.12692	1.05416e-87	5.12692	6.56088e-88	5.12692	4.80405e-88
5.13943	1.32194e-87	5.13943	8.97083e-88	5.13943	6.48407e-88	5.13943	4.0379e-88	5.13943	2.95815e-88
5.15194	8.12284e-88	5.15194	5.51507e-88	5.15194	3.98822e-88	5.15194	2.48509e-88	5.15194	1.82149e-88
5.16445	4.99103e-88	5.16445	3.39044e-88	5.16445	2.45301e-88	5.16445	1.52939e-88	5.16445	1.12157e-88
5.17696	3.06838e-88	5.17696	2.08545e-88	5.17696	1.50963e-88	5.17696	9.41766e-89	5.17696	6.90997e-89
5.18947	1.89329e-88	5.18947	1.28741e-88	5.18947	9.32551e-89	5.18947	5.82062e-89	5.18947	4.27301e-89
5.20198	1.16822e-88	5.20198	7.94754e-89	5.20198	5.7607e-89	5.20198	3.59746e-89	5.20198	2.64235e-89
5.21449	7.20823e-89	5.21449	4.90623e-89	5.21449	3.55859e-89	5.21449	2.22342e-89	5.21449	1.63398e-89
5.22699	4.44767e-89	5.22699	3.02875e-89	5.22699	2.19827e-89	5.22699	1.37419e-89	5.22699	1.01043e-89
5.2395	2.74432e-89	5.2395	1.86972e-89	5.2395	1.35795e-89	5.2395	8.49325e-90	5.2395	6.2483e-90
5.25201	1.69331e-89	5.25201	1.15423e-89	5.25201	8.38851e-90	5.25201	5.24929e-90	5.25201	3.86383e-90
5.26452	1.04481e-89	5.26452	7.12532e-90	5.26452	5.18187e-90	5.26452	3.24434e-90	5.26452	2.38932e-90
5.27703	6.44665e-90	5.27703	4.39862e-90	5.27703	3.20102e-90	5.27703	2.00518e-90	5.27703	1.47751e-90
5.28954	3.95512e-90	5.28954	2.7003e-90	5.28954	1.96651e-90	5.28954	1.23262e-90	5.28954	9.08839e-91
5.30205	2.40831e-90	5.30205	1.64556e-90	5.30205	1.19934e-90	5.30205	7.52335e-91	5.30205	5.55157e-91
5.31455	1.46611e-90	5.31455	1.0026e-90	5.31455	7.3133e-91	5.31455	4.59117e-91	5.31455	3.39065e-91
5.32706	8.92314e-91	5.32706	6.10731e-91	5.32706	4.45863e-91	5.32706	2.80133e-91	5.32706	2.07056e-91
5.33957	5.42956e-91	5.33957	3.71945e-91	5.33957	2.71773e-91	5.33957	1.70896e-91	5.33957	1.26423e-91
5.35208	3.30295e-91	5.35208	2.2647e-91	5.35208	1.65625e-91	5.35208	1.04237e-91	5.35208	7.71795e-92
5.36459	2.00876e-91	5.36459	1.37861e-91	5.36459	1.00915e-91	5.36459	6.35675e-92	5.36459	4.71095e-92
5.3771	1.22134e-91	5.3771	8.39018e-92	5.3771	6.14749e-92	5.3771	3.87587e-92	5.3771	2.87505e-92
5.38961	7.52208e-92	5.38961	5.16892e-92	5.38961	3.78869e-92	5.38961	2.38964e-92	5.38961	1.7733e-92
5.40212	4.64587e-92	5.40212	3.19296e-92	5.40212	2.34094e-92	5.40212	1.47691e-92	5.40212	1.0963e-92
5.41462	2.86943e-92	5.41462	1.97236e-92	5.41462	1.4464e-92	5.41462	9.12804e-93	5.41462	6.7776e-93
5.42713	1.77225e-92	5.42713	1.21837e-92	5.42713	8.93697e-93	5.42713	5.64157e-93	5.42713	4.19008e-93
5.43964	1.09459e-92	5.43964	7.52611e-93	5.43964	5.52192e-93	5.43964	3.48676e-93	5.43964	2.59041e-93
5.45215	6.76052e-93	5.45215	4.64904e-93	5.45215	3.41185e-93	5.45215	2.15499e-93	5.45215	1.60145e-93
5.46466	4.1755e-93	5.46466	2.87181e-93	5.46466	2.1081e-93	5.46466	1.33189e-93	5.46466	9.90058e-94
5.47717	2.57891e-93	5.47717	1.77397e-93	5.47717	1.30254e-93	5.47717	8.23172e-94	5.47717	6.12078e-94
5.48968	1.59136e-93	5.48968	1.09497e-93	5.48968	8.04273e-94	5.48968	5.08466e-94	5.48968	3.78218e-94
5.50218	9.75401e-94	5.50218	6.72023e-94	5.50218	4.94189e-94	5.50218	3.12736e-94	5.50218	2.32876e-94
5.51469	5.97815e-94	5.51469	4.12422e-94	5.51469	3.03646e-94	5.51469	1.92346e-94	5.51469	1.43384e-94
5.5272	3.66369e-94	5.5272	2.53091e-94	5.5272	1.86563e-94	5.5272	1.18298e-94	5.5272	8.82818e-95
5.53971	2.24512e-94	5.53971	1.55307e-94	5.53971	1.14622e-94	5.53971	7.27545e-95	5.53971	5.43543e-95
5.55222	1.37571e-94	5.55222	9.52972e-95	5.55222	7.042e-95	5.55222	4.47437e-95	5.55222	3.3465e-95
5.56473	8.4291e-95	5.56473	5.84719e-95	5.56473	4.32621e-95	5.56473	2.75165e-95	5.56473	2.06035e-95
5.57724	5.16419e-95	5.57724	3.58748e-95	5.57724	2.65768e-95	5.57724	1.69217e-95	5.57724	1.26848e-95
5.58975	3.17668e-95	5.58975	2.2082e-95	5.58975	1.63699e-95	5.58975	1.04292e-95	5.58975	7.82283e-96
5.60225	1.96192e-95	5.60225	1.36357e-95	5.60225	1.01093e-95	5.60225	6.44167e-96	5.60225	4.83248e-96
5.61476	1.21168e-95	5.61476	8.42003e-96	5.61476	6.24306e-96	5.61476	3.97875e-96	5.61476	2.98522e-96
5.62727	7.48334e-96	5.62727	5.19938e-96	5.62727	3.85544e-96	5.62727	2.45751e-96	5.62727	1.84409e-96
5.63978	4.62171e-96	5.63978	3.21062e-96	5.63978	2.38094e-96	5.63978	1.5179e-96	5.63978	1.13917e-96
5.65229	2.85436e-96	5.65229	1.98255e-96	5.65229	1.47036e-96	5.65229	9.37544e-97	5.65229	7.03711e-97
5.6648	1.76285e-96	5.6648	1.22422e-96	5.6648	9.08028e-97	5.6648	5.79081e-97	5.6648	4.3471e-97
5.67731	1.08873e-96	5.67731	7.55957e-97	5.67731	5.60756e-97	5.67731	3.57673e-97	5.67731	2.68538e-97
5.68981	6.6452e-97	5.68981	4.6181e-97	5.68981	3.42825e-97	5.68981	2.18844e-97	5.68981	1.64424e-97
5.70232	4.04941e-97	5.70232	2.81703e-97	5.70232	2.09304e-97	5.70232	1.33731e-97	5.70232	1.00557e-97
5.71483	2.46709e-97	5.71483	1.71808e-97	5.71483	1.27766e-97	5.71483	8.17093e-98	5.71483	6.1491e-98
5.72734	1.50276e-97	5.72734	1.04765e-97	5.72734	7.79806e-98	5.72734	4.99174e-98	5.72734	3.75975e-98
5.73985	9.15159e-98	5.73985	6.3872e-98	5.73985	4.75868e-98	5.73985	3.04911e-98	5.73985	2.29855e-98
5.75236	5.57195e-98	5.75236	3.89332e-98	5.75236	2.90345e-98	5.75236	1.86223e-98	5.75236	1.40507e-98
5.76487	3.3917e-98	5.76487	2.3727e-98	5.76487	1.7712e-98	5.76487	1.13718e-98	5.76487	8.58789e-99
5.77737	2.06407e-98	5.77737	1.4457e-98	5.77737	1.0803e-98	5.77737	6.94321e-99	5.77737	5.24832e-99
5.78988	1.25997e-98	5.78988	8.83524e-99	5.78988	6.60872e-99	5.78988	4.25163e-99	5.78988	3.21661e-99
5.80239	7.79955e-99	5.80239	5.47357e-99	5.80239	4.09743e-99	5.80239	2.63752e-99	5.80239	1.99665e-99
5.8149	4.82813e-99	5.8149	3.39094e-99	5.8149	2.54039e-99	5.8149	1.63618e-99	5.8149	1.23936e-99
5.82741	2.98874e-99	5.82741	2.10072e-99	5.82741	1.57502e-99	5.82741	1.01498e-99	5.82741	7.69282e-100
5.83992	1.8501e-99	5.83992	1.30141e-99	5.83992	9.7649e-100	5.83992	6.29626e-100	5.83992	4.77492e-100
5.85243	1.14526e-99	5.85243	8.06225e-100	5.85243	6.05404e-100	5.85243	3.90572e-100	5.85243	2.96373e-100
5.86494	7.08938e-100	5.86494	4.99456e-100	5.86494	3.75335e-100	5.86494	2.42277e-100	5.86494	1.83952e-100
5.87744	4.38847e-100	5.87744	3.09411e-100	5.87744	2.32696e-100	5.87744	1.50286e-100	5.87744	1.14173e-100
5.88995	2.69657e-100	5.88995	1.90255e-100	5.88995	1.43185e-100	5.88995	9.25332e-101	5.88995	7.03379e-101
5.90246	1.6478e-100	5.90246	1.16336e-100	5.90246	8.76135e-101	5.90246	5.66591e-101	5.90246	4.30938e-101
5.91497	1.00679e-100	5.91497	7.11276e-101	5.91497	5.36043e-101	5.91497	3.46899e-101	5.91497	2.64001e-101
5.92748	6.1506e-101	5.92748	4.34822e-101	5.92748	3.27932e-101	5.92748	2.12372e-101	5.92748	1.61719e-101
5.93999	3.75694e-101	5.93999	2.65786e-101	5.93999	2.00595e-101	5.93999	1.30002e-101	5.93999	9.90562e-102
5.9525	2.2945e-101	5.9525	1.62441e-101	5.9525	1.2269e-101	5.9525	7.95725e-102	5.9525	6.06689e-102
5.965	1.40114e-101	5.965	9.92674e-102	5.965	7.50326e-102	5.965	4.87005e-102	5.965	3.71547e-102
5.97751	8.55475e-102	5.97751	6.06539e-102	5.97751	4.58818e-102	5.97751	2.98031e-102	5.97751	2.27522e-102
5.99002	5.2347e-102	5.99002	3.71336e-102	5.99002	2.8105e-102	5.99002	1.82644e-102	5.99002	1.39505e-102
6.00253	3.20312e-102	6.00253	2.27337e-102	6.00253	1.72156e-102	6.00253	1.1193e-102	6.00253	8.55359e-103
6.01504	1.95979e-102	6.01504	1.39166e-102	6.01504	1.05445e-102	6.01504	6.85885e-103	6.01504	5.24421e-103
6.02755	1.19895e-102	6.02755	8.51838e-103	6.02755	6.45793e-103	6.02755	4.20267e-103	6.02755	3.21501e-103
6.04006	7.33405e-103	6.04006	5.21361e-103	6.04006	3.95479e-103	6.04006	2.57494e-103	6.04006	1.97086e-103
6.05257	4.48581e-103	6.05257	3.19063e-103	6.05257	2.42167e-103	6.05257	1.57751e-103	6.05257	1.20809e-103
6.06507	2.7434e-103	6.06507	1.95241e-103	6.06507	1.48275e-103	6.06507	9.66375e-104	6.06507	7.40476e-104
6.07758	1.6776e-103	6.07758	1.1946e-103	6.07758	9.07787e-104	6.07758	5.91947e-104	6.07758	4.5383e-104
6.09009	1.02887e-103	6.09009	7.33222e-104	6.09009	5.576e-104	6.09009	3.63841e-104	6.09009	2.79123e-104
6.1026	6.36485e-104	6.1026	4.5419e-104	6.1026	3.4579e-104	6.1026	2.25875e-104	6.1026	1.73418e-104
6.11511	3.93745e-104	6.11511	2.81344e-104	6.11511	2.14436e-104	6.11511	1.40222e-104	6.11511	1.07742e-104
6.12762	2.4358e-104	6.12762	1.74275e-104	6.12762	1.32977e-104	6.12762	8.70477e-105	6.12762	6.69363e-105
6.14013	1.50684e-104	6.14013	1.07952e-104	6.14013	8.2462e-105	6.14013	5.40368e-105	6.14013	4.15841e-105
6.15263	9.32166e-105	6.15263	6.6869e-105	6.15263	5.11358e-105	6.15263	3.35439e-105	6.15263	2.58335e-105
6.16514	5.76659e-105	6.16514	4.14207e-105	6.16514	3.17097e-105	6.16514	2.08224e-105	6.16514	1.60482e-105
6.17765	3.56734e-105	6.17765	2.56571e-105	6.17765	1.96632e-105	6.17765	1.29252e-105	6.17765	9.96919e-106
6.19016	2.19537e-105	6.19016	1.5801e-105	6.19016	1.21173e-105	6.19016	7.96954e-106	6.19016	6.15017e-106
6.20267	1.34714e-105	6.20267	9.6999e-106	6.20267	7.44153e-106	6.20267	4.89576e-106	6.20267	3.77971e-106
6.21518	8.26596e-106	6.21518	5.9543e-106	6.21518	4.56982e-106	6.21518	3.0074e-106	6.21518	2.32283e-106
6.22769	5.07168e-106	6.22769	3.65488e-106	6.22769	2.80619e-106	6.22769	1.84733e-106	6.22769	1.42745e-106
6.2402	3.11162e-106	6.2402	2.24334e-106	6.2402	1.72312e-106	6.2402	1.1347e-106	6.2402	8.77179e-107
6.2527	1.90896e-106	6.2527	1.37687e-106	6.2527	1.05803e-106	6.2527	6.96949e-107	6.2527	5.39017e-107
6.26521	1.17107e-106	6.26521	8.4503e-107	6.26521	6.49619e-107	6.26521	4.28059e-107	6.26521	3.31208e-107
6.27772	7.18362e-107	6.27772	5.18595e-107	6.27772	3.98842e-107	6.27772	2.62899e-107	6.27772	2.03509e-107
6.29023	4.40635e-107	6.29023	3.18245e-107	6.29023	2.44863e-107	6.29023	1.61456e-107	6.29023	1.25041e-107
6.30274	2.6966e-107	6.30274	1.95018e-107	6.30274	1.50252e-107	6.30274	9.91773e-108	6.30274	7.68905e-108
6.31525	1.64987e-107	6.31525	1.19487e-107	6.31525	9.2189e-108	6.31525	6.09199e-108	6.31525	4.72828e-108
6.32776	1.00935e-107	6.32776	7.32037e-108	6.32776	5.65608e-108	6.32776	3.74187e-108	6.32776	2.90751e-108
6.34026	6.17424e-108	6.34026	4.48446e-108	6.34026	3.46999e-108	6.34026	2.29827e-108	6.34026	1.78784e-108
6.35277	3.77641e-108	6.35277	2.74696e-108	6.35277	2.12871e-108	6.35277	1.41155e-108	6.35277	1.09932e-108
6.36528	2.30954e-108	6.36528	1.68251e-108	6.36528	1.30581e-108	6.36528	8.66909e-109	6.36528	6.7594e-109
6.37779	1.41229e-108	6.37779	1.03046e-108	6.37779	8.00972e-109	6.37779	5.32394e-109	6.37779	4.15604e-109
6.3903	8.62934e-109	6.3903	6.3054e-109	6.3903	4.90835e-109	6.3903	3.26616e-109	6.3903	2.55259e-109
6.40281	5.26465e-109	6.40281	3.85153e-109	6.40281	3.00203e-109	6.40281	1.9995e-109	6.40281	1.56434e-109
6.41532	3.21135e-109	6.41532	2.3523e-109	6.41532	1.83588e-109	6.41532	1.22395e-109	6.41532	9.58626e-110
6.42782	1.95852e-109	6.42782	1.43644e-109	6.42782	1.1226e-109	6.42782	7.49146e-110	6.42782	5.87401e-110
6.44033	1.19423e-109	6.44033	8.7704e-110	6.44033	6.86362e-110	6.44033	4.58487e-110	6.44033	3.59904e-110
6.45284	7.28062e-110	6.45284	5.35408e-110	6.45284	4.19595e-110	6.45284	2.80572e-110	6.45284	2.20498e-110
6.46535	4.43777e-110	6.46535	3.268e-110	6.46535	2.5648e-110	6.46535	1.71679e-110	6.46535	1.35079e-110
6.47786	2.70443e-110	6.47786	1.99439e-110	6.47786	1.56755e-110	6.47786	1.05038e-110	6.47786	8.27443e-111
6.49037	1.67451e-110	6.49037	1.236e-110	6.49037	9.72261e-111	6.49037	6.51946e-111	6.49037	5.1391e-111
6.50288	1.04335e-110	6.50288	7.70669e-111	6.50288	6.06538e-111	6.50288	4.06936e-111	6.50288	3.20911e-111
6.51539	6.50051e-111	6.51539	4.80489e-111	6.51539	3.78352e-111	6.51539	2.5398e-111	6.51539	2.00372e-111
6.52789	4.04983e-111	6.52789	2.99548e-111	6.52789	2.35993e-111	6.52789	1.58501e-111	6.52789	1.25096e-111
6.5404	2.52289e-111	6.5404	1.86732e-111	6.5404	1.47186e-111	6.5404	9.89065e-112	6.5404	7.80925e-112
6.55291	1.57157e-111	6.55291	1.16396e-111	6.55291	9.17905e-112	6.55291	6.17133e-112	6.55291	4.87452e-112
6.56542	9.78913e-112	6.56542	7.25485e-112	6.56542	5.72394e-112	6.56542	3.8503e-112	6.56542	3.04238e-112
6.57793	6.09717e-112	6.57793	4.52156e-112	6.57793	3.56911e-112	6.57793	2.402e-112	6.57793	1.89869e-112
6.59044	3.79497e-112	6.59044	2.81607e-112	6.59044	2.22392e-112	6.59044	1.49742e-112	6.59044	1.1841e-112
6.60295	2.26307e-112	6.60295	1.68113e-112	6.60295	1.32902e-112	6.60295	8.95568e-113	6.60295	7.0883e-113
6.61545	1.34775e-112	6.61545	1.00234e-112	6.61545	7.93293e-113	6.61545	5.35014e-113	6.61545	4.23874e-113
6.62796	8.01488e-113	6.62796	5.9682e-113	6.62796	4.72919e-113	6.62796	3.19235e-113	6.62796	2.53186e-113
6.64047	4.75894e-113	6.64047	3.54847e-113	6.64047	2.81547e-113	6.64047	1.90237e-113	6.64047	1.51048e-113
6.65298	2.82093e-113	6.65298	2.10649e-113	6.65298	1.67371e-113	6.65298	1.13208e-113	6.65298	8.99967e-114
6.66549	1.6691e-113	6.66549	1.24835e-113	6.66549	9.93393e-114	6.66549	6.72683e-114	6.66549	5.35463e-114
6.678	9.85607e-114	6.678	7.38436e-114	6.678	5.88596e-114	6.678	3.99061e-114	6.678	3.18109e-114
6.69051	5.92771e-114	6.69051	4.45151e-114	6.69051	3.5559e-114	6.69051	2.41488e-114	6.69051	1.9284e-114
6.70302	3.67348e-114	6.70302	2.76696e-114	6.70302	2.21623e-114	6.70302	1.50834e-114	6.70302	1.20701e-114
6.71552	2.27649e-114	6.71552	1.71983e-114	6.71552	1.38118e-114	6.71552	9.42014e-115	6.71552	7.55367e-115
6.72803	1.41075e-114	6.72803	1.06894e-114	6.72803	8.60711e-115	6.72803	5.88259e-115	6.72803	4.72649e-115
6.74054	8.74245e-115	6.74054	6.64369e-115	6.74054	5.36334e-115	6.74054	3.67312e-115	6.74054	2.95702e-115
6.75305	5.41767e-115	6.75305	4.12907e-115	6.75305	3.34184e-115	6.75305	2.29328e-115	6.75305	1.84973e-115
6.76556	3.35729e-115	6.76556	2.56614e-115	6.76556	2.08213e-115	6.76556	1.43165e-115	6.76556	1.15691e-115
6.77807	2.08047e-115	6.77807	1.59477e-115	6.77807	1.29718e-115	6.77807	8.93661e-116	6.77807	7.2349e-116
6.79058	1.2851e-115	6.79058	9.87365e-116	6.79058	8.0488e-116	6.79058	5.55456e-116	6.79058	4.50499e-116
6.80308	7.93102e-116	6.80308	6.10682e-116	6.80308	4.98864e-116	6.80308	3.44843e-116	6.80308	2.80182e-116
6.81559	4.89465e-116	6.81559	3.77705e-116	6.81559	3.09193e-116	6.81559	2.14084e-116	6.81559	1.7425e-116
6.8281	3.02073e-116	6.8281	2.33609e-116	6.8281	1.91635e-116	6.8281	1.32904e-116	6.8281	1.08364e-116
6.84061	1.86424e-116	6.84061	1.44486e-116	6.84061	1.18773e-116	6.84061	8.25059e-117	6.84061	6.73883e-117
6.85312	1.15051e-116	6.85312	8.9364e-117	6.85312	7.36131e-117	6.85312	5.12181e-117	6.85312	4.19051e-117
6.86563	7.10035e-117	6.86563	5.52713e-117	6.86563	4.56237e-117	6.86563	3.17946e-117	6.86563	2.60576e-117
6.87814	4.38194e-117	6.87814	3.4185e-117	6.87814	2.82763e-117	6.87814	1.97367e-117	6.87814	1.62026e-117
6.89065	2.71574e-117	6.89065	2.12431e-117	6.89065	1.76156e-117	6.89065	1.23192e-117	6.89065	1.01339e-117
6.90315	1.75917e-117	6.90315	1.38632e-117	6.90315	1.15769e-117	6.90315	8.13805e-118	6.90315	6.73192e-118
6.91566	1.13715e-117	6.91566	9.02187e-118	6.91566	7.58142e-118	6.91566	5.35374e-118	6.91566	4.45038e-118
6.92817	7.33654e-118	6.92817	5.85642e-118	6.92817	4.94921e-118	6.92817	3.50917e-118	6.92817	2.92965e-118
6.94068	4.72498e-118	6.94068	3.79292e-118	6.94068	3.22175e-118	6.94068	2.29266e-118	6.94068	1.92137e-118
6.95319	3.03812e-118	6.95319	2.45138e-118	6.95319	2.0919e-118	6.95319	1.49351e-118	6.95319	1.25594e-118
6.9657	1.95056e-118	6.9657	1.58132e-118	6.9657	1.35514e-118	6.9657	9.70374e-119	6.9657	8.18534e-119
6.97821	1.25057e-118	6.97821	1.01829e-118	6.97821	8.7602e-119	6.97821	6.28985e-119	6.97821	5.32044e-119
6.99071	8.10304e-119	6.99071	6.62026e-119	6.99071	5.71044e-119	6.99071	4.10719e-119	6.99071	3.47946e-119
7.00322	5.30547e-119	7.00322	4.34469e-119	7.00322	3.75291e-119	7.00322	2.70131e-119	7.00322	2.28911e-119
7.01573	3.46288e-119	7.01573	2.84165e-119	7.01573	2.45769e-119	7.01573	1.77022e-119	7.01573	1.50048e-119
7.02824	2.25387e-119	7.02824	1.85297e-119	7.02824	1.6044e-119	7.02824	1.15632e-119	7.02824	9.80349e-120
7.04075	1.46325e-119	7.04075	1.205e-119	7.04075	1.04441e-119	7.04075	7.53134e-120	7.04075	6.38651e-120
7.05326	9.47784e-120	7.05326	7.81697e-120	7.05326	6.78141e-120	7.05326	4.89255e-120	7.05326	4.1496e-120
7.06577	6.12619e-120	7.06577	5.05967e-120	7.06577	4.39304e-120	7.06577	3.17084e-120	7.06577	2.68979e-120
7.07827	3.95222e-120	7.07827	3.2683e-120	7.07827	2.83986e-120	7.07827	2.0506e-120	7.07827	1.73977e-120
7.09078	2.54523e-120	7.09078	2.10725e-120	7.09078	1.83228e-120	7.09078	1.32355e-120	7.09078	1.12308e-120
7.10329	1.62662e-120	7.10329	1.34574e-120	7.10329	1.16889e-120	7.10329	8.43504e-121	7.10329	7.14723e-121
7.1158	1.0366e-120	7.1158	8.56574e-121	7.1158	7.42892e-121	7.1158	5.3537e-121	7.1158	4.5281e-121
7.12831	6.60001e-121	7.12831	5.44759e-121	7.12831	4.71789e-121	7.12831	3.39566e-121	7.12831	2.86706e-121
7.14082	4.19862e-121	7.14082	3.4618e-121	7.14082	2.99406e-121	7.14082	2.15234e-121	7.14082	1.81431e-121
7.15333	2.66881e-121	7.15333	2.19823e-121	7.15333	1.8988e-121	7.15333	1.36342e-121	7.15333	1.1475e-121
7.16584	1.69512e-121	7.16584	1.39488e-121	7.16584	1.20342e-121	7.16584	8.63167e-122	7.16584	7.25382e-122
7.17834	1.07589e-121	7.17834	8.84527e-122	7.17834	7.62237e-122	7.17834	5.46155e-122	7.17834	4.58319e-122
7.19085	6.813e-122	7.19085	5.59617e-122	7.19085	4.81701e-122	7.19085	3.44797e-122	7.19085	2.88955e-122
7.20336	4.27491e-122	7.20336	3.50766e-122	7.20336	3.01537e-122	7.20336	2.15604e-122	7.20336	1.80466e-122
7.21587	2.68176e-122	7.21587	2.19816e-122	7.21587	1.88727e-122	7.21587	1.348e-122	7.21587	1.12697e-122
7.22838	1.68197e-122	7.22838	1.37728e-122	7.22838	1.18103e-122	7.22838	8.42692e-123	7.22838	7.03694e-123
7.24089	1.05469e-122	7.24089	8.62787e-123	7.24089	7.38963e-123	7.24089	5.26735e-123	7.24089	4.39351e-123
7.2534	6.61217e-123	7.2534	5.40392e-123	7.2534	4.62296e-123	7.2534	3.29201e-123	7.2534	2.74281e-123
7.2659	4.14454e-123	7.2659	3.38407e-123	7.2659	2.89171e-123	7.2659	2.05721e-123	7.2659	1.71213e-123
7.27841	2.59732e-123	7.27841	2.11883e-123	7.27841	1.80854e-123	7.27841	1.28541e-123	7.27841	1.06865e-123
7.29092	1.6263e-123	7.29092	1.3252e-123	7.29092	1.12967e-123	7.29092	8.02091e-124	7.29092	6.66039e-124
7.30343	1.01756e-123	7.30343	8.28074e-124	7.30343	7.04878e-124	7.30343	4.99939e-124	7.30343	4.146e-124
7.31594	6.36586e-124	7.31594	5.17376e-124	7.31594	4.39783e-124	7.31594	3.11588e-124	7.31594	2.5807e-124
7.32845	3.98191e-124	7.32845	3.23217e-124	7.32845	2.74363e-124	7.32845	1.94184e-124	7.32845	1.6063e-124
7.34096	2.49037e-124	7.34096	2.01899e-124	7.34096	1.71149e-124	7.34096	1.21009e-124	7.34096	9.99751e-125
7.35347	1.55732e-124	7.35347	1.26103e-124	7.35347	1.06755e-124	7.35347	7.54038e-125	7.35347	6.22211e-125
7.36597	9.73718e-125	7.36597	7.87533e-125	7.36597	6.65833e-125	7.36597	4.6983e-125	7.36597	3.87224e-125
7.37848	6.0874e-125	7.37848	4.91776e-125	7.37848	4.15248e-125	7.37848	2.92725e-125	7.37848	2.40973e-125
7.39099	3.80518e-125	7.39099	3.07058e-125	7.39099	2.5895e-125	7.39099	1.8237e-125	7.39099	1.49952e-125
7.4035	2.37496e-125	7.4035	1.91345e-125	7.4035	1.61118e-125	7.4035	1.13336e-125	7.4035	9.30726e-126
7.41601	1.48178e-125	7.41601	1.19188e-125	7.41601	1.00201e-125	7.41601	7.04002e-126	7.41601	5.77396e-126
7.42852	9.24424e-126	7.42852	7.42369e-126	7.42852	6.23139e-126	7.42852	4.37288e-126	7.42852	3.58195e-126
7.44103	5.76664e-126	7.44103	4.62362e-126	7.44103	3.87508e-126	7.44103	2.71613e-126	7.44103	2.22208e-126
7.45353	3.59698e-126	7.45353	2.87952e-126	7.45353	2.40969e-126	7.45353	1.68704e-126	7.45353	1.37846e-126
7.46604	2.24345e-126	7.46604	1.79322e-126	7.46604	1.49839e-126	7.46604	1.04782e-126	7.46604	8.5511e-127
7.47855	1.39914e-126	7.47855	1.11667e-126	7.47855	9.31697e-127	7.47855	6.50789e-127	7.47855	5.30451e-127
7.49106	8.71757e-127	7.49106	6.94734e-127	7.49106	5.78838e-127	7.49106	4.03869e-127	7.49106	3.28813e-127
7.50357	5.41524e-127	7.50357	4.30954e-127	7.50357	3.58611e-127	7.50357	2.49954e-127	7.50357	2.03317e-127
7.51608	3.36379e-127	7.51608	2.67324e-127	7.51608	2.22171e-127	7.51608	1.54696e-127	7.51608	1.25719e-127
7.52859	2.08944e-127	7.52859	1.65821e-127	7.52859	1.37642e-127	7.52859	9.57407e-128	7.52859	7.77366e-128
7.5411	1.29784e-127	7.5411	1.02858e-127	7.5411	8.52727e-128	7.5411	5.92535e-128	7.5411	4.80674e-128
7.5536	8.06122e-128	7.5536	6.3801e-128	7.5536	5.28284e-128	7.5536	3.66717e-128	7.5536	2.97219e-128
7.56611	5.00692e-128	7.56611	3.95743e-128	7.56611	3.27283e-128	7.56611	2.26959e-128	7.56611	1.83781e-128
7.57862	3.10978e-128	7.57862	2.45467e-128	7.57862	2.02757e-128	7.57862	1.40463e-128	7.57862	1.13639e-128
7.59113	1.93143e-128	7.59113	1.52254e-128	7.59113	1.25611e-128	7.59113	8.69313e-129	7.59113	7.02671e-129
7.60364	1.1996e-128	7.60364	9.44288e-129	7.60364	7.7806e-129	7.60364	5.37946e-129	7.60364	4.34444e-129
7.61615	7.45071e-129	7.61615	5.85607e-129	7.61615	4.81883e-129	7.61615	3.32853e-129	7.61615	2.68583e-129
7.62866	4.62753e-129	7.62866	3.63164e-129	7.62866	2.98448e-129	7.62866	2.05952e-129	7.62866	1.66044e-129
7.64116	2.87403e-129	7.64116	2.25214e-129	7.64116	1.84839e-129	7.64116	1.27432e-129	7.64116	1.02652e-129
7.65367	1.78494e-129	7.65367	1.39663e-129	7.65367	1.14477e-129	7.65367	7.88484e-130	7.65367	6.34614e-130
7.66618	1.10852e-129	7.66618	8.66092e-130	7.66618	7.08988e-130	7.66618	4.87872e-130	7.66618	3.92332e-130
7.67869	6.88426e-130	7.67869	5.37084e-130	7.67869	4.39095e-130	7.67869	3.01868e-130	7.67869	2.42548e-130
7.6912	4.27524e-130	7.6912	3.33055e-130	7.6912	2.71942e-130	7.6912	1.86779e-130	7.6912	1.49948e-130
7.70371	2.65308e-130	7.70371	2.06303e-130	7.70371	1.68208e-130	7.70371	1.15412e-130	7.70371	9.25751e-131
7.71622	1.64628e-130	7.71622	1.27775e-130	7.71622	1.04031e-130	7.71622	7.13042e-131	7.71622	5.71463e-131
7.72872	1.02153e-130	7.72872	7.91383e-131	7.72872	6.43394e-131	7.72872	4.40533e-131	7.72872	3.52762e-131
7.74123	6.33857e-131	7.74123	4.90145e-131	7.74123	3.97916e-131	7.74123	2.72171e-131	7.74123	2.17758e-131
7.75374	3.93301e-131	7.75374	3.03571e-131	7.75374	2.46097e-131	7.75374	1.68153e-131	7.75374	1.34421e-131
7.76625	2.44036e-131	7.76625	1.88016e-131	7.76625	1.52202e-131	7.76625	1.03889e-131	7.76625	8.29768e-132
7.77876	1.51417e-131	7.77876	1.16447e-131	7.77876	9.41316e-132	7.77876	6.41848e-132	7.77876	5.12209e-132
7.79127	9.37693e-132	7.79127	7.1995e-132	7.79127	5.81238e-132	7.79127	3.95973e-132	7.79127	3.15763e-132
7.80378	5.78054e-132	7.80378	4.43275e-132	7.80378	3.57527e-132	7.80378	2.43439e-132	7.80378	1.94041e-132
7.81629	3.56348e-132	7.81629	2.72921e-132	7.81629	2.19914e-132	7.81629	1.49658e-132	7.81629	1.19238e-132
7.82879	2.19673e-132	7.82879	1.68033e-132	7.82879	1.35265e-132	7.82879	9.20025e-133	7.82879	7.32684e-133
7.8413	1.35417e-132	7.8413	1.03453e-132	7.8413	8.31974e-133	7.8413	5.65569e-133	7.8413	4.502e-133
7.85381	8.34777e-133	7.85381	6.36926e-133	7.85381	5.11708e-133	7.85381	3.47663e-133	7.85381	2.76617e-133
7.86632	5.14592e-133	7.86632	3.92126e-133	7.86632	3.1472e-133	7.86632	2.13707e-133	7.86632	1.69956e-133
7.87883	3.17214e-133	7.87883	2.4141e-133	7.87883	1.9356e-133	7.87883	1.3136e-133	7.87883	1.04419e-133
7.89134	1.95542e-133	7.89134	1.48621e-133	7.89134	1.19041e-133	7.89134	8.07415e-134	7.89134	6.41511e-134
7.90385	1.20533e-133	7.90385	9.15199e-134	7.90385	7.32559e-134	7.90385	4.96664e-134	7.90385	3.94505e-134
7.91635	7.42953e-134	7.91635	5.63674e-134	7.91635	4.50993e-134	7.91635	3.05672e-134	7.91635	2.42767e-134
7.92886	4.57944e-134	7.92886	3.47164e-134	7.92886	2.77645e-134	7.92886	1.88122e-134	7.92886	1.49388e-134
7.94137	2.82267e-134	7.94137	2.13814e-134	7.94137	1.70924e-134	7.94137	1.15775e-134	7.94137	9.19256e-135
7.95388	1.73982e-134	7.95388	1.31684e-134	7.95388	1.05223e-134	7.95388	7.12499e-135	7.95388	5.6565e-135
7.96639	1.07237e-134	7.96639	8.11002e-135	7.96639	6.47754e-135	7.96639	4.38474e-135	7.96639	3.48056e-135
7.9789	6.6097e-135	7.9789	4.99466e-135	7.9789	3.98751e-135	7.9789	2.69833e-135	7.9789	2.14162e-135
7.99141	4.07395e-135	7.99141	3.07599e-135	7.99141	2.45464e-135	7.99141	1.6605e-135	7.99141	1.31773e-135
8.00392	2.51393e-135	8.00392	1.89694e-135	8.00392	1.51321e-135	8.00392	1.0235e-135	8.00392	8.12177e-136
8.01642	1.55132e-135	8.01642	1.16985e-135	8.01642	9.3287e-136	8.01642	6.30881e-136	8.01642	5.00593e-136
8.02893	9.57298e-136	8.02893	7.21449e-136	8.02893	5.75096e-136	8.02893	3.8887e-136	8.02893	3.08543e-136
8.04144	5.90734e-136	8.04144	4.44917e-136	8.04144	3.54532e-136	8.04144	2.39694e-136	8.04144	1.90171e-136
8.05395	3.64532e-136	8.05395	2.74378e-136	8.05395	2.18559e-136	8.05395	1.47743e-136	8.05395	1.17211e-136
8.06646	2.24946e-136	8.06646	1.69207e-136	8.06646	1.34734e-136	8.06646	9.10653e-137	8.06646	7.22417e-137
8.07897	1.3881e-136	8.07897	1.04348e-136	8.07897	8.30587e-137	8.07897	5.61301e-137	8.07897	4.45251e-137
8.09148	8.56474e-137	8.09148	6.43482e-137	8.09148	5.1204e-137	8.09148	3.45984e-137	8.09148	2.74443e-137
8.10398	5.28358e-137	8.10398	3.96793e-137	8.10398	3.15678e-137	8.10398	2.1328e-137	8.10398	1.69183e-137
8.11649	3.25942e-137	8.11649	2.44675e-137	8.11649	1.94618e-137	8.11649	1.31474e-137	8.11649	1.04294e-137
8.129	2.01072e-137	8.129	1.50873e-137	8.129	1.19982e-137	8.129	8.10452e-138	8.129	6.42919e-138
8.14151	1.2404e-137	8.14151	9.3032e-138	8.14151	7.39689e-138	8.14151	4.99587e-138	8.14151	3.96325e-138
8.15402	7.65187e-138	8.15402	5.73654e-138	8.15402	4.56014e-138	8.15402	3.07959e-138	8.15402	2.44311e-138
8.16653	4.72034e-138	8.16653	3.53725e-138	8.16653	2.81128e-138	8.16653	1.89832e-138	8.16653	1.50603e-138
8.17904	2.9119e-138	8.17904	2.18111e-138	8.17904	1.73311e-138	8.17904	1.17016e-138	8.17904	9.28363e-139
8.19155	1.7963e-138	8.19155	1.3449e-138	8.19155	1.06843e-138	8.19155	7.213e-139	8.19155	5.72269e-139
8.20405	1.10721e-138	8.20405	8.28539e-139	8.20405	6.58047e-139	8.20405	4.44194e-139	8.20405	3.52435e-139
8.21656	6.8219e-139	8.21656	5.10197e-139	8.21656	4.05093e-139	8.21656	2.73411e-139	8.21656	2.16944e-139
8.22907	4.20314e-139	8.22907	3.14165e-139	8.22907	2.4937e-139	8.22907	1.68287e-139	8.22907	1.33539e-139
8.24158	2.58964e-139	8.24158	1.93451e-139	8.24158	1.53507e-139	8.24158	1.03581e-139	8.24158	8.21983e-140
8.25409	1.59551e-139	8.25409	1.19118e-139	8.25409	9.44937e-140	8.25409	6.37527e-140	8.25409	5.05952e-140
8.2666	9.83002e-140	8.2666	7.33461e-140	8.2666	5.81662e-140	8.2666	3.92383e-140	8.2666	3.11421e-140
8.27911	6.05627e-140	8.27911	4.51618e-140	8.27911	3.5804e-140	8.27911	2.41499e-140	8.27911	1.91681e-140
8.29161	3.73114e-140	8.29161	2.78075e-140	8.29161	2.20392e-140	8.29161	1.48637e-140	8.29161	1.17984e-140
8.30412	2.29766e-140	8.30412	1.71239e-140	8.30412	1.35722e-140	8.30412	9.15441e-141	8.30412	7.26774e-141
8.31663	1.4149e-140	8.31663	1.05448e-140	8.31663	8.35793e-141	8.31663	5.63804e-141	8.31663	4.47685e-141
8.32914	8.71281e-141	8.32914	6.49331e-141	8.32914	5.14685e-141	8.32914	3.47233e-141	8.32914	2.75765e-141
8.34165	5.36519e-141	8.34165	3.99842e-141	8.34165	3.16941e-141	8.34165	2.13849e-141	8.34165	1.69864e-141
8.35416	3.30373e-141	8.35416	2.4621e-141	8.35416	1.95168e-141	8.35416	1.31701e-141	8.35416	1.04631e-141
8.36667	2.03432e-141	8.36667	1.51606e-141	8.36667	1.2018e-141	8.36667	8.1108e-142	8.36667	6.44484e-142
8.37917	1.25264e-141	8.37917	9.3351e-142	8.37917	7.40032e-142	8.37917	4.99497e-142	8.37917	3.96971e-142
8.39168	7.7131e-142	8.39168	5.74799e-142	8.39168	4.55683e-142	8.39168	3.07607e-142	8.39168	2.44512e-142
8.40419	4.74941e-142	8.40419	3.53932e-142	8.40419	2.80608e-142	8.40419	1.89452e-142	8.40419	1.50618e-142
8.4167	2.92464e-142	8.4167	2.17943e-142	8.4167	1.72818e-142	8.4167	1.16702e-142	8.4167	9.27948e-143
8.42921	1.80094e-142	8.42921	1.34202e-142	8.42921	1.06432e-142	8.42921	7.18877e-143	8.42921	5.71697e-143
8.44172	1.10897e-142	8.44172	8.26355e-143	8.44172	6.55467e-143	8.44172	4.42818e-143	8.44172	3.52211e-143
8.45423	6.82867e-143	8.45423	5.08827e-143	8.45423	4.03667e-143	8.45423	2.72766e-143	8.45423	2.16988e-143
8.46674	4.20479e-143	8.46674	3.13304e-143	8.46674	2.48593e-143	8.46674	1.68016e-143	8.46674	1.33679e-143
8.47924	2.58909e-143	8.47924	1.92911e-143	8.47924	1.53091e-143	8.47924	1.03492e-143	8.47924	8.23546e-144
8.49175	1.5942e-143	8.49175	1.18779e-143	8.49175	9.42768e-144	8.49175	6.37462e-144	8.49175	5.07348e-144
8.50426	9.825e-144	8.50426	7.32041e-144	8.50426	5.81141e-144	8.50426	3.92985e-144	8.50426	3.12857e-144
8.51677	6.05709e-144	8.51677	4.51313e-144	8.51677	3.58352e-144	8.51677	2.42344e-144	8.51677	1.92991e-144
8.52928	3.73416e-144	8.52928	2.78239e-144	8.52928	2.20972e-144	8.52928	1.49446e-144	8.52928	1.19049e-144
8.54179	2.30207e-144	8.54179	1.71535e-144	8.54179	1.36257e-144	8.54179	9.21586e-145	8.54179	7.34367e-145
8.5543	1.41919e-144	8.5543	1.05752e-144	8.5543	8.40196e-145	8.5543	5.68309e-145	8.5543	4.53e-145
8.5668	8.74905e-145	8.5668	6.51956e-145	8.5668	5.18083e-145	8.5668	3.50454e-145	8.5668	2.79436e-145
8.57931	5.39359e-145	8.57931	4.01926e-145	8.57931	3.19459e-145	8.57931	2.1611e-145	8.57931	1.72371e-145
8.59182	3.32572e-145	8.59182	2.4784e-145	8.59182	1.97027e-145	8.59182	1.33297e-145	8.59182	1.06351e-145
8.60433	2.05387e-145	8.60433	1.53082e-145	8.60433	1.21716e-145	8.60433	8.23624e-146	8.60433	6.57253e-146
8.61684	1.26841e-145	8.61684	9.45532e-146	8.61684	7.51914e-146	8.61684	5.08905e-146	8.61684	4.06184e-146
8.62935	7.83333e-146	8.62935	5.84021e-146	8.62935	4.64503e-146	8.62935	3.14444e-146	8.62935	2.51023e-146
8.64186	4.83763e-146	8.64186	3.60729e-146	8.64186	2.86952e-146	8.64186	1.9429e-146	8.64186	1.55132e-146
8.65437	2.98757e-146	8.65437	2.22809e-146	8.65437	1.77268e-146	8.65437	1.20049e-146	8.65437	9.58722e-147
8.66687	1.84503e-146	8.66687	1.37621e-146	8.66687	1.09509e-146	8.66687	7.41765e-147	8.66687	5.92492e-147
8.67938	1.13944e-146	8.67938	8.50032e-147	8.67938	6.76503e-147	8.67938	4.58325e-147	8.67938	3.66161e-147
8.69189	7.0368e-147	8.69189	5.25032e-147	8.69189	4.17917e-147	8.69189	2.83192e-147	8.69189	2.26288e-147
8.7044	4.33742e-147	8.7044	3.23661e-147	8.7044	2.57674e-147	8.7044	1.74644e-147	8.7044	1.39582e-147
8.71691	2.66643e-147	8.71691	1.9898e-147	8.71691	1.58444e-147	8.71691	1.07413e-147	8.71691	8.58719e-148
8.72942	1.63914e-147	8.72942	1.22326e-147	8.72942	9.74255e-148	8.72942	6.60622e-148	8.72942	5.28278e-148
8.74193	1.0076e-147	8.74193	7.51992e-148	8.74193	5.9904e-148	8.74193	4.0629e-148	8.74193	3.24985e-148
8.75443	6.19368e-148	8.75443	4.62269e-148	8.75443	3.68322e-148	8.75443	2.49867e-148	8.75443	1.9992e-148
8.76694	3.80711e-148	8.76694	2.84161e-148	8.76694	2.26458e-148	8.76694	1.53664e-148	8.76694	1.22981e-148
8.77945	2.34007e-148	8.77945	1.7467e-148	8.77945	1.3923e-148	8.77945	9.44978e-149	8.77945	7.565e-149
8.79196	1.43829e-148	8.79196	1.07365e-148	8.79196	8.5599e-149	8.79196	5.81113e-149	8.79196	4.6534e-149
8.80447	8.86338e-149	8.80447	6.61782e-149	8.80447	5.27765e-149	8.80447	3.5838e-149	8.80447	2.87061e-149
8.81698	5.46544e-149	8.81698	4.0819e-149	8.81698	3.25621e-149	8.81698	2.21171e-149	8.81698	1.77206e-149
8.82949	3.37015e-149	8.82949	2.51772e-149	8.82949	2.00902e-149	8.82949	1.36494e-149	8.82949	1.09391e-149
8.842	2.07812e-149	8.842	1.55293e-149	8.842	1.23952e-149	8.842	8.42355e-150	8.842	6.75285e-150
8.8545	1.28141e-149	8.8545	9.5784e-150	8.8545	7.64753e-150	8.8545	5.19848e-150	8.8545	4.1686e-150
8.86701	7.90142e-150	8.86701	5.90789e-150	8.86701	4.71832e-150	8.86701	3.20817e-150	8.86701	2.57331e-150
8.87952	4.87213e-150	8.87952	3.64393e-150	8.87952	2.91107e-150	8.87952	1.97987e-150	8.87952	1.58852e-150
8.89203	3.0044e-150	8.89203	2.24765e-150	8.89203	1.79612e-150	8.89203	1.22189e-150	8.89203	9.80636e-151
8.90454	1.85317e-150	8.90454	1.38668e-150	8.90454	1.1084e-150	8.90454	7.54214e-151	8.90454	6.05449e-151
8.91705	1.14307e-150	8.91705	8.55511e-151	8.91705	6.84002e-151	8.91705	4.65539e-151	8.91705	3.73807e-151
8.92956	7.05059e-151	8.92956	5.27803e-151	8.92956	4.22102e-151	8.92956	2.87354e-151	8.92956	2.3079e-151
8.94206	4.34888e-151	8.94206	3.25624e-151	8.94206	2.60481e-151	8.94206	1.77369e-151	8.94206	1.4249e-151
8.95457	2.68242e-151	8.95457	2.00891e-151	8.95457	1.60743e-151	8.95457	1.09481e-151	8.95457	8.79736e-152
8.96708	1.65453e-151	8.96708	1.23937e-151	8.96708	9.91949e-152	8.96708	6.75766e-152	8.96708	5.4315e-152
8.97959	1.02052e-151	8.97959	7.64615e-152	8.97959	6.12131e-152	8.97959	4.17113e-152	8.97959	3.35341e-152
8.9921	6.29456e-152	8.9921	4.71717e-152	8.9921	3.77745e-152	8.9921	2.57461e-152	8.9921	2.07039e-152
9.00461	3.88569e-152	9.00461	2.91273e-152	9.00461	2.33323e-152	9.00461	1.59072e-152	9.00461	1.27958e-152
9.01712	2.40075e-152	9.01712	1.80018e-152	9.01712	1.44258e-152	9.01712	9.83826e-153	9.01712	7.91683e-153
9.02962	1.48329e-152	9.02962	1.11258e-152	9.02962	8.91914e-153	9.02962	6.08476e-153	9.02962	4.89817e-153
9.04213	9.16439e-153	9.04213	6.87616e-153	9.04213	5.51449e-153	9.04213	3.7633e-153	9.04213	3.03052e-153
9.05464	5.66216e-153	9.05464	4.24973e-153	9.05464	3.40947e-153	9.05464	2.32752e-153	9.05464	1.87499e-153
9.06715	3.49832e-153	9.06715	2.62649e-153	9.06715	2.108e-153	9.06715	1.43952e-153	9.06715	1.16006e-153
9.07966	2.16141e-153	9.07966	1.62327e-153	9.07966	1.30332e-153	9.07966	8.90312e-154	9.07966	7.17731e-154
9.09217	1.33541e-153	9.09217	1.00324e-153	9.09217	8.05813e-154	9.09217	5.50638e-154	9.09217	4.44061e-154
9.10468	8.24112e-154	9.10468	6.19267e-154	9.10468	4.97534e-154	9.10468	3.40043e-154	9.10468	2.74305e-154
9.11719	5.08491e-154	9.11719	3.82182e-154	9.11719	3.07132e-154	9.11719	2.09946e-154	9.11719	1.69404e-154
9.12969	3.13746e-154	9.12969	2.35863e-154	9.12969	1.89595e-154	9.12969	1.29623e-154	9.12969	1.0462e-154
9.1422	1.93586e-154	9.1422	1.45563e-154	9.1422	1.17039e-154	9.1422	8.00302e-155	9.1422	6.4611e-155
9.15471	1.19444e-154	9.15471	8.98338e-155	9.15471	7.22488e-155	9.15471	4.94113e-155	9.15471	3.99022e-155
9.16722	7.36983e-155	9.16722	5.54406e-155	9.16722	4.45996e-155	9.16722	3.05069e-155	9.16722	2.46426e-155
9.17973	4.54723e-155	9.17973	3.42148e-155	9.17973	2.75315e-155	9.17973	1.88351e-155	9.17973	1.52187e-155
9.19224	2.80567e-155	9.19224	2.11155e-155	9.19224	1.69953e-155	9.19224	1.16289e-155	9.19224	9.39868e-156
9.20475	1.73057e-155	9.20475	1.30276e-155	9.20475	1.04886e-155	9.20475	7.17817e-156	9.20475	5.80321e-156
9.21725	1.06587e-155	9.21725	8.02713e-156	9.21725	6.46532e-156	9.21725	4.4262e-156	9.21725	3.57974e-156
9.22976	6.5647e-156	9.22976	4.94596e-156	9.22976	3.98527e-156	9.22976	2.72927e-156	9.22976	2.20817e-156
9.24227	4.04314e-156	9.24227	3.04745e-156	9.24227	2.45654e-156	9.24227	1.6829e-156	9.24227	1.36211e-156
9.25478	2.4901e-156	9.25478	1.87767e-156	9.25478	1.51421e-156	9.25478	1.0377e-156	9.25478	8.40214e-157
9.26729	1.53359e-156	9.26729	1.1569e-156	9.26729	9.33347e-157	9.26729	6.39849e-157	9.26729	5.18282e-157
9.2798	9.44491e-157	9.2798	7.12802e-157	9.2798	5.75305e-157	9.2798	3.94533e-157	9.2798	3.19698e-157
9.29231	5.81674e-157	9.29231	4.39175e-157	9.29231	3.54609e-157	9.29231	2.43268e-157	9.29231	1.97202e-157
9.30482	3.58684e-157	9.30482	2.70909e-157	9.30482	2.1883e-157	9.30482	1.50166e-157	9.30482	1.21772e-157
9.31732	2.21401e-157	9.31732	1.6727e-157	9.31732	1.35165e-157	9.31732	9.27775e-158	9.31732	7.52578e-158
9.32983	1.36662e-157	9.32983	1.03279e-157	9.32983	8.34875e-158	9.32983	5.73208e-158	9.32983	4.65108e-158
9.34234	8.43554e-158	9.34234	6.37682e-158	9.34234	5.15677e-158	9.34234	3.54146e-158	9.34234	2.87446e-158
9.35485	5.20689e-158	9.35485	3.93729e-158	9.35485	3.18518e-158	9.35485	2.18802e-158	9.35485	1.77648e-158
9.36736	3.21398e-158	9.36736	2.43102e-158	9.36736	1.96739e-158	9.36736	1.35183e-158	9.36736	1.0979e-158
9.37987	1.98384e-158	9.37987	1.501e-158	9.37987	1.2152e-158	9.37987	8.35199e-159	9.37987	6.78523e-159
9.39238	1.22453e-158	9.39238	9.2677e-159	9.39238	7.50588e-159	9.39238	5.16011e-159	9.39238	4.19341e-159
9.40488	7.56459e-159	9.40488	5.72856e-159	9.40488	4.64214e-159	9.40488	3.19288e-159	9.40488	2.59591e-159
9.41739	4.67328e-159	9.41739	3.54117e-159	9.41739	2.87122e-159	9.41739	1.9758e-159	9.41739	1.60713e-159
9.4299	2.88707e-159	9.4299	2.18901e-159	9.4299	1.77589e-159	9.4299	1.22265e-159	9.4299	9.94975e-160
9.44241	1.78358e-159	9.44241	1.35316e-159	9.44241	1.09841e-159	9.44241	7.56591e-160	9.44241	6.15987e-160
9.45492	1.10186e-159	9.45492	8.36469e-160	9.45492	6.79377e-160	9.45492	4.68187e-160	9.45492	3.81356e-160
9.46743	6.80712e-160	9.46743	5.17072e-160	9.46743	4.20202e-160	9.46743	2.89719e-160	9.46743	2.36096e-160
9.47994	4.20532e-160	9.47994	3.19633e-160	9.47994	2.599e-160	9.47994	1.79281e-160	9.47994	1.46165e-160
9.49245	2.59797e-160	9.49245	1.97585e-160	9.49245	1.60751e-160	9.49245	1.10941e-160	9.49245	9.04898e-161
9.50495	1.60545e-160	9.50495	1.22165e-160	9.50495	9.94409e-161	9.50495	6.8657e-161	9.50495	5.60254e-161
9.51746	9.93017e-161	9.51746	7.55838e-161	9.51746	6.15432e-161	9.51746	4.25003e-161	9.51746	3.46948e-161
9.52997	6.1421e-161	9.52997	4.67638e-161	9.52997	3.80885e-161	9.52997	2.63086e-161	9.52997	2.14854e-161
9.54248	3.79906e-161	9.54248	2.89328e-161	9.54248	2.35726e-161	9.54248	1.62856e-161	9.54248	1.33052e-161
9.55499	2.34982e-161	9.55499	1.79007e-161	9.55499	1.45888e-161	9.55499	1.00811e-161	9.55499	8.23941e-162
9.5675	1.45343e-161	9.5675	1.10752e-161	9.5675	9.02881e-162	9.5675	6.24038e-162	9.5675	5.10235e-162
9.58001	8.98987e-162	9.58001	6.8522e-162	9.58001	5.58781e-162	9.58001	3.8629e-162	9.58001	3.15968e-162
9.59251	5.56048e-162	9.59251	4.23945e-162	9.59251	3.45821e-162	9.59251	2.39119e-162	9.59251	1.95665e-162
9.60502	3.42909e-162	9.60502	2.61595e-162	9.60502	2.1352e-162	9.60502	1.47703e-162	9.60502	1.20926e-162
9.61753	2.11097e-162	9.61753	1.61163e-162	9.61753	1.3165e-162	9.61753	9.11215e-163	9.61753	7.46487e-163
9.63004	1.29951e-162	9.63004	9.92878e-163	9.63004	8.11709e-163	9.63004	5.62147e-163	9.63004	4.6081e-163
9.64255	7.9996e-163	9.64255	6.11677e-163	9.64255	5.0047e-163	9.64255	3.46799e-163	9.64255	2.8446e-163
9.65506	4.92437e-163	9.65506	3.76828e-163	9.65506	3.08569e-163	9.65506	2.13946e-163	9.65506	1.75598e-163
9.66757	3.03127e-163	9.66757	2.32146e-163	9.66757	1.9025e-163	9.66757	1.31986e-163	9.66757	1.08397e-163
9.68007	1.86592e-163	9.68007	1.43012e-163	9.68007	1.17299e-163	9.68007	8.14237e-164	9.68007	6.69138e-164
9.69258	1.1487e-163	9.69258	8.8112e-164	9.69258	7.23296e-164	9.69258	5.02377e-164	9.69258	4.13115e-164
9.70509	7.12531e-164	9.70509	5.47056e-164	9.70509	4.49501e-164	9.70509	3.12434e-164	9.70509	2.57145e-164
9.7176	4.41972e-164	9.7176	3.39641e-164	9.7176	2.7934e-164	9.7176	1.943e-164	9.7176	1.60054e-164
9.73011	2.74146e-164	9.73011	2.10863e-164	9.73011	1.73589e-164	9.73011	1.20828e-164	9.73011	9.96165e-165
9.74262	1.70044e-164	9.74262	1.30909e-164	9.74262	1.0787e-164	9.74262	7.51363e-165	9.74262	6.19979e-165
9.75513	1.05472e-164	9.75513	8.12706e-165	9.75513	6.70295e-165	9.75513	4.67213e-165	9.75513	3.85835e-165
9.76764	6.54196e-165	9.76764	5.04531e-165	9.76764	4.16504e-165	9.76764	2.90513e-165	9.76764	2.40108e-165
9.78014	4.05763e-165	9.78014	3.13209e-165	9.78014	2.58797e-165	9.78014	1.80634e-165	9.78014	1.49414e-165
9.79265	2.51671e-165	9.79265	1.94434e-165	9.79265	1.60801e-165	9.79265	1.1231e-165	9.79265	9.29729e-166
9.80516	1.56176e-165	9.80516	1.20798e-165	9.80516	1.0002e-165	9.80516	6.99192e-166	9.80516	5.79414e-166
9.81767	9.70253e-166	9.81767	7.51815e-166	9.81767	6.23612e-166	9.81767	4.36506e-166	9.81767	3.62306e-166
9.83018	6.0276e-166	9.83018	4.67888e-166	9.83018	3.88784e-166	9.83018	2.72485e-166	9.83018	2.26519e-166
9.84269	3.74448e-166	9.84269	2.91174e-166	9.84269	2.42365e-166	9.84269	1.70079e-166	9.84269	1.41605e-166
9.8552	2.3261e-166	9.8552	1.81194e-166	9.8552	1.51078e-166	9.8552	1.0615e-166	9.8552	8.85107e-167
9.8677	1.44496e-166	9.8677	1.12749e-166	9.8677	9.41674e-167	9.8677	6.62443e-167	9.8677	5.53171e-167
9.88021	8.97574e-167	9.88021	7.01562e-167	9.88021	5.86908e-167	9.88021	4.13368e-167	9.88021	3.45678e-167
9.89272	5.57538e-167	9.89272	4.36515e-167	9.89272	3.65772e-167	9.89272	2.57921e-167	9.89272	2.15989e-167
9.90523	3.47065e-167	9.90523	2.72274e-167	9.90523	2.28587e-167	9.90523	1.6141e-167	9.90523	1.35386e-167
9.91774	2.16234e-167	9.91774	1.69997e-167	9.91774	1.43008e-167	9.91774	1.01127e-167	9.91774	8.49645e-168
9.93025	1.34714e-167	9.93025	1.06129e-167	9.93025	8.94558e-168	9.93025	6.33473e-168	9.93025	5.33091e-168
9.94276	8.39211e-168	9.94276	6.62493e-168	9.94276	5.59492e-168	9.94276	3.96746e-168	9.94276	3.34402e-168
9.95527	5.22763e-168	9.95527	4.13512e-168	9.95527	3.49881e-168	9.95527	2.4844e-168	9.95527	2.09722e-168
9.96777	3.25621e-168	9.96777	2.5808e-168	9.96777	2.1877e-168	9.96777	1.55546e-168	9.96777	1.31501e-168
9.98028	2.02812e-168	9.98028	1.61057e-168	9.98028	1.36772e-168	9.98028	9.73699e-169	9.98028	8.24374e-169
[truncated: 2 more rows]
