# Supplementary material for: Interplay between disorder and electronic correlations in compositionally complex alloys
Source: Nat Commun. 2024 Sep 12;15:7983. doi: 10.1038/s41467-024-52349-8 (PMC11393320; doi:10.1038/s41467-024-52349-8)
Supplement: Supplementary file 3 — Source Data [file 41467_2024_52349_MOESM3_ESM.zip › Source Data SF5a - pDOS LDA-DMFT.xlsx]

## Sheet: Tabelle1
Cr		Mn		Fe		Co		Ni
E (eV)	pDOS (st./eV/at.)	E (eV)	pDOS (st./eV/at.)	E (eV)	pDOS (st./eV/at.)	E (eV)	pDOS (st./eV/at.)	E (eV)	pDOS (st./eV/at.)
-14.9999	0.00111	-14.9999	0.00222	-14.9999	0.000804823	-14.9999	0.00139	-14.9999	0.00223
-14.9874	0.00111	-14.9874	0.00223	-14.9874	0.000808182	-14.9874	0.00139	-14.9874	0.00224
-14.9749	0.00112	-14.9749	0.00224	-14.9749	0.000811541	-14.9749	0.0014	-14.9749	0.00225
-14.9624	0.00112	-14.9624	0.00225	-14.9624	0.000814899	-14.9624	0.00141	-14.9624	0.00226
-14.9499	0.00113	-14.9499	0.00226	-14.9499	0.000818258	-14.9499	0.00141	-14.9499	0.00227
-14.9374	0.00113	-14.9374	0.00227	-14.9374	0.000821617	-14.9374	0.00142	-14.9374	0.00228
-14.9249	0.00114	-14.9249	0.00229	-14.9249	0.000824975	-14.9249	0.00143	-14.9249	0.00229
-14.9123	0.00114	-14.9123	0.0023	-14.9123	0.000828334	-14.9123	0.00143	-14.9123	0.0023
-14.8998	0.00115	-14.8998	0.00231	-14.8998	0.000831692	-14.8998	0.00144	-14.8998	0.00231
-14.8873	0.00115	-14.8873	0.00232	-14.8873	0.000835294	-14.8873	0.00145	-14.8873	0.00233
-14.8748	0.00116	-14.8748	0.00233	-14.8748	0.000838909	-14.8748	0.00145	-14.8748	0.00234
-14.8623	0.00116	-14.8623	0.00234	-14.8623	0.000842524	-14.8623	0.00146	-14.8623	0.00235
-14.8498	0.00117	-14.8498	0.00235	-14.8498	0.000846138	-14.8498	0.00147	-14.8498	0.00237
-14.8373	0.00117	-14.8373	0.00237	-14.8373	0.000849753	-14.8373	0.00148	-14.8373	0.00238
-14.8248	0.00118	-14.8248	0.00238	-14.8248	0.000853368	-14.8248	0.00148	-14.8248	0.00239
-14.8123	0.00118	-14.8123	0.00239	-14.8123	0.000856982	-14.8123	0.00149	-14.8123	0.00241
-14.7998	0.00119	-14.7998	0.0024	-14.7998	0.000860598	-14.7998	0.0015	-14.7998	0.00242
-14.7873	0.00119	-14.7873	0.00241	-14.7873	0.000864312	-14.7873	0.0015	-14.7873	0.00243
-14.7748	0.0012	-14.7748	0.00243	-14.7748	0.000868026	-14.7748	0.00151	-14.7748	0.00244
-14.7623	0.0012	-14.7623	0.00244	-14.7623	0.00087174	-14.7623	0.00152	-14.7623	0.00245
-14.7498	0.00121	-14.7498	0.00245	-14.7498	0.000875453	-14.7498	0.00153	-14.7498	0.00246
-14.7372	0.00121	-14.7372	0.00246	-14.7372	0.000879167	-14.7372	0.00153	-14.7372	0.00247
-14.7247	0.00122	-14.7247	0.00248	-14.7247	0.000882881	-14.7247	0.00154	-14.7247	0.00249
-14.7122	0.00122	-14.7122	0.00249	-14.7122	0.000886595	-14.7122	0.00155	-14.7122	0.0025
-14.6997	0.00123	-14.6997	0.0025	-14.6997	0.000890309	-14.6997	0.00155	-14.6997	0.00251
-14.6872	0.00124	-14.6872	0.00251	-14.6872	0.0008942	-14.6872	0.00156	-14.6872	0.00252
-14.6747	0.00124	-14.6747	0.00253	-14.6747	0.000898099	-14.6747	0.00157	-14.6747	0.00254
-14.6622	0.00125	-14.6622	0.00254	-14.6622	0.000901997	-14.6622	0.00158	-14.6622	0.00255
-14.6497	0.00125	-14.6497	0.00255	-14.6497	0.000905896	-14.6497	0.00158	-14.6497	0.00257
-14.6372	0.00126	-14.6372	0.00257	-14.6372	0.000909795	-14.6372	0.00159	-14.6372	0.00258
-14.6247	0.00126	-14.6247	0.00258	-14.6247	0.000913694	-14.6247	0.0016	-14.6247	0.0026
-14.6122	0.00127	-14.6122	0.00259	-14.6122	0.000917593	-14.6122	0.00161	-14.6122	0.00261
-14.5997	0.00127	-14.5997	0.0026	-14.5997	0.000921491	-14.5997	0.00162	-14.5997	0.00263
-14.5872	0.00128	-14.5872	0.00262	-14.5872	0.00092558	-14.5872	0.00162	-14.5872	0.00264
-14.5747	0.00129	-14.5747	0.00263	-14.5747	0.000929689	-14.5747	0.00163	-14.5747	0.00266
-14.5621	0.00129	-14.5621	0.00265	-14.5621	0.000933798	-14.5621	0.00164	-14.5621	0.00267
-14.5496	0.0013	-14.5496	0.00266	-14.5496	0.000937906	-14.5496	0.00165	-14.5496	0.00268
-14.5371	0.0013	-14.5371	0.00267	-14.5371	0.000942015	-14.5371	0.00166	-14.5371	0.0027
-14.5246	0.00131	-14.5246	0.00269	-14.5246	0.000946123	-14.5246	0.00166	-14.5246	0.00271
-14.5121	0.00132	-14.5121	0.0027	-14.5121	0.000950232	-14.5121	0.00167	-14.5121	0.00272
-14.4996	0.00132	-14.4996	0.00271	-14.4996	0.000954341	-14.4996	0.00168	-14.4996	0.00274
-14.4871	0.00133	-14.4871	0.00273	-14.4871	0.000958634	-14.4871	0.00169	-14.4871	0.00275
-14.4746	0.00133	-14.4746	0.00274	-14.4746	0.000962958	-14.4746	0.0017	-14.4746	0.00277
-14.4621	0.00134	-14.4621	0.00276	-14.4621	0.000967282	-14.4621	0.00171	-14.4621	0.00278
-14.4496	0.00135	-14.4496	0.00277	-14.4496	0.000971606	-14.4496	0.00171	-14.4496	0.0028
-14.4371	0.00135	-14.4371	0.00279	-14.4371	0.00097593	-14.4371	0.00172	-14.4371	0.00281
-14.4246	0.00136	-14.4246	0.0028	-14.4246	0.000980254	-14.4246	0.00173	-14.4246	0.00283
-14.4121	0.00136	-14.4121	0.00281	-14.4121	0.000984579	-14.4121	0.00174	-14.4121	0.00284
-14.3995	0.00137	-14.3995	0.00283	-14.3995	0.000988903	-14.3995	0.00175	-14.3995	0.00286
-14.387	0.00138	-14.387	0.00284	-14.387	0.000993474	-14.387	0.00176	-14.387	0.00287
-14.3745	0.00138	-14.3745	0.00286	-14.3745	0.000998106	-14.3745	0.00177	-14.3745	0.00289
-14.362	0.00139	-14.362	0.00288	-14.362	0.001	-14.362	0.00178	-14.362	0.0029
-14.3495	0.0014	-14.3495	0.00289	-14.3495	0.00101	-14.3495	0.00178	-14.3495	0.00292
-14.337	0.0014	-14.337	0.00291	-14.337	0.00101	-14.337	0.00179	-14.337	0.00294
-14.3245	0.00141	-14.3245	0.00292	-14.3245	0.00102	-14.3245	0.0018	-14.3245	0.00295
-14.312	0.00142	-14.312	0.00294	-14.312	0.00102	-14.312	0.00181	-14.312	0.00297
-14.2995	0.00142	-14.2995	0.00295	-14.2995	0.00103	-14.2995	0.00182	-14.2995	0.00298
-14.287	0.00143	-14.287	0.00297	-14.287	0.00103	-14.287	0.00183	-14.287	0.003
-14.2745	0.00144	-14.2745	0.00298	-14.2745	0.00104	-14.2745	0.00184	-14.2745	0.00302
-14.262	0.00144	-14.262	0.003	-14.262	0.00104	-14.262	0.00185	-14.262	0.00304
-14.2495	0.00145	-14.2495	0.00302	-14.2495	0.00105	-14.2495	0.00186	-14.2495	0.00305
-14.237	0.00146	-14.237	0.00303	-14.237	0.00105	-14.237	0.00187	-14.237	0.00307
-14.2244	0.00146	-14.2244	0.00305	-14.2244	0.00105	-14.2244	0.00188	-14.2244	0.00309
-14.2119	0.00147	-14.2119	0.00307	-14.2119	0.00106	-14.2119	0.00189	-14.2119	0.00311
-14.1994	0.00148	-14.1994	0.00308	-14.1994	0.00106	-14.1994	0.0019	-14.1994	0.00312
-14.1869	0.00148	-14.1869	0.0031	-14.1869	0.00107	-14.1869	0.00191	-14.1869	0.00314
-14.1744	0.00149	-14.1744	0.00312	-14.1744	0.00107	-14.1744	0.00192	-14.1744	0.00316
-14.1619	0.0015	-14.1619	0.00313	-14.1619	0.00108	-14.1619	0.00193	-14.1619	0.00318
-14.1494	0.00151	-14.1494	0.00315	-14.1494	0.00108	-14.1494	0.00194	-14.1494	0.00319
-14.1369	0.00151	-14.1369	0.00317	-14.1369	0.00109	-14.1369	0.00195	-14.1369	0.00321
-14.1244	0.00152	-14.1244	0.00318	-14.1244	0.00109	-14.1244	0.00196	-14.1244	0.00323
-14.1119	0.00153	-14.1119	0.0032	-14.1119	0.0011	-14.1119	0.00197	-14.1119	0.00325
-14.0994	0.00154	-14.0994	0.00322	-14.0994	0.00111	-14.0994	0.00198	-14.0994	0.00326
-14.0869	0.00154	-14.0869	0.00324	-14.0869	0.00111	-14.0869	0.00199	-14.0869	0.00328
-14.0744	0.00155	-14.0744	0.00326	-14.0744	0.00112	-14.0744	0.002	-14.0744	0.0033
-14.0619	0.00156	-14.0619	0.00328	-14.0619	0.00112	-14.0619	0.00201	-14.0619	0.00332
-14.0493	0.00157	-14.0493	0.0033	-14.0493	0.00113	-14.0493	0.00202	-14.0493	0.00334
-14.0368	0.00157	-14.0368	0.00332	-14.0368	0.00113	-14.0368	0.00203	-14.0368	0.00336
-14.0243	0.00158	-14.0243	0.00334	-14.0243	0.00114	-14.0243	0.00204	-14.0243	0.00338
-14.0118	0.00159	-14.0118	0.00335	-14.0118	0.00114	-14.0118	0.00205	-14.0118	0.0034
-13.9993	0.0016	-13.9993	0.00337	-13.9993	0.00115	-13.9993	0.00206	-13.9993	0.00342
-13.9868	0.0016	-13.9868	0.00339	-13.9868	0.00115	-13.9868	0.00207	-13.9868	0.00344
-13.9743	0.00161	-13.9743	0.00341	-13.9743	0.00116	-13.9743	0.00208	-13.9743	0.00346
-13.9618	0.00162	-13.9618	0.00343	-13.9618	0.00116	-13.9618	0.00209	-13.9618	0.00348
-13.9493	0.00163	-13.9493	0.00345	-13.9493	0.00117	-13.9493	0.0021	-13.9493	0.0035
-13.9368	0.00164	-13.9368	0.00347	-13.9368	0.00118	-13.9368	0.00211	-13.9368	0.00352
-13.9243	0.00164	-13.9243	0.00349	-13.9243	0.00118	-13.9243	0.00212	-13.9243	0.00354
-13.9118	0.00165	-13.9118	0.00351	-13.9118	0.00119	-13.9118	0.00214	-13.9118	0.00356
-13.8993	0.00166	-13.8993	0.00353	-13.8993	0.00119	-13.8993	0.00215	-13.8993	0.00358
-13.8867	0.00167	-13.8867	0.00355	-13.8867	0.0012	-13.8867	0.00216	-13.8867	0.0036
-13.8742	0.00168	-13.8742	0.00357	-13.8742	0.00121	-13.8742	0.00217	-13.8742	0.00362
-13.8617	0.00168	-13.8617	0.00359	-13.8617	0.00121	-13.8617	0.00219	-13.8617	0.00364
-13.8492	0.00169	-13.8492	0.00361	-13.8492	0.00122	-13.8492	0.0022	-13.8492	0.00367
-13.8367	0.0017	-13.8367	0.00363	-13.8367	0.00122	-13.8367	0.00221	-13.8367	0.00369
-13.8242	0.00171	-13.8242	0.00365	-13.8242	0.00123	-13.8242	0.00223	-13.8242	0.00371
-13.8117	0.00172	-13.8117	0.00367	-13.8117	0.00124	-13.8117	0.00224	-13.8117	0.00373
-13.7992	0.00173	-13.7992	0.00369	-13.7992	0.00124	-13.7992	0.00225	-13.7992	0.00376
-13.7867	0.00174	-13.7867	0.00371	-13.7867	0.00125	-13.7867	0.00227	-13.7867	0.00378
-13.7742	0.00174	-13.7742	0.00373	-13.7742	0.00125	-13.7742	0.00228	-13.7742	0.0038
-13.7617	0.00175	-13.7617	0.00375	-13.7617	0.00126	-13.7617	0.00229	-13.7617	0.00382
-13.7492	0.00176	-13.7492	0.00377	-13.7492	0.00127	-13.7492	0.00231	-13.7492	0.00384
-13.7367	0.00177	-13.7367	0.00378	-13.7367	0.00127	-13.7367	0.00232	-13.7367	0.00387
-13.7242	0.00178	-13.7242	0.0038	-13.7242	0.00128	-13.7242	0.00233	-13.7242	0.00389
-13.7116	0.00179	-13.7116	0.00382	-13.7116	0.00129	-13.7116	0.00235	-13.7116	0.00391
-13.6991	0.0018	-13.6991	0.00384	-13.6991	0.00129	-13.6991	0.00236	-13.6991	0.00393
-13.6866	0.00181	-13.6866	0.00387	-13.6866	0.0013	-13.6866	0.00237	-13.6866	0.00395
-13.6741	0.00182	-13.6741	0.00389	-13.6741	0.00131	-13.6741	0.00239	-13.6741	0.00398
-13.6616	0.00182	-13.6616	0.00391	-13.6616	0.00131	-13.6616	0.0024	-13.6616	0.004
-13.6491	0.00183	-13.6491	0.00394	-13.6491	0.00132	-13.6491	0.00241	-13.6491	0.00403
-13.6366	0.00184	-13.6366	0.00396	-13.6366	0.00133	-13.6366	0.00243	-13.6366	0.00405
-13.6241	0.00185	-13.6241	0.00398	-13.6241	0.00133	-13.6241	0.00244	-13.6241	0.00408
-13.6116	0.00186	-13.6116	0.00401	-13.6116	0.00134	-13.6116	0.00245	-13.6116	0.0041
-13.5991	0.00187	-13.5991	0.00403	-13.5991	0.00135	-13.5991	0.00247	-13.5991	0.00412
-13.5866	0.00188	-13.5866	0.00405	-13.5866	0.00135	-13.5866	0.00248	-13.5866	0.00415
-13.5741	0.00189	-13.5741	0.00407	-13.5741	0.00136	-13.5741	0.00249	-13.5741	0.00418
-13.5616	0.0019	-13.5616	0.0041	-13.5616	0.00137	-13.5616	0.00251	-13.5616	0.0042
-13.5491	0.00191	-13.5491	0.00412	-13.5491	0.00137	-13.5491	0.00252	-13.5491	0.00423
-13.5365	0.00192	-13.5365	0.00414	-13.5365	0.00138	-13.5365	0.00253	-13.5365	0.00425
-13.524	0.00193	-13.524	0.00417	-13.524	0.00139	-13.524	0.00255	-13.524	0.00428
-13.5115	0.00194	-13.5115	0.00419	-13.5115	0.0014	-13.5115	0.00256	-13.5115	0.00431
-13.499	0.00195	-13.499	0.00421	-13.499	0.0014	-13.499	0.00257	-13.499	0.00433
-13.4865	0.00196	-13.4865	0.00424	-13.4865	0.00141	-13.4865	0.00259	-13.4865	0.00436
-13.474	0.00197	-13.474	0.00427	-13.474	0.00142	-13.474	0.0026	-13.474	0.00439
-13.4615	0.00198	-13.4615	0.00429	-13.4615	0.00143	-13.4615	0.00262	-13.4615	0.00442
-13.449	0.00199	-13.449	0.00432	-13.449	0.00143	-13.449	0.00264	-13.449	0.00445
-13.4365	0.002	-13.4365	0.00435	-13.4365	0.00144	-13.4365	0.00265	-13.4365	0.00448
-13.424	0.00201	-13.424	0.00438	-13.424	0.00145	-13.424	0.00267	-13.424	0.0045
-13.4115	0.00202	-13.4115	0.0044	-13.4115	0.00146	-13.4115	0.00268	-13.4115	0.00453
-13.399	0.00203	-13.399	0.00443	-13.399	0.00146	-13.399	0.0027	-13.399	0.00456
-13.3865	0.00204	-13.3865	0.00446	-13.3865	0.00147	-13.3865	0.00272	-13.3865	0.00459
-13.374	0.00205	-13.374	0.00449	-13.374	0.00148	-13.374	0.00273	-13.374	0.00462
-13.3614	0.00206	-13.3614	0.00451	-13.3614	0.00149	-13.3614	0.00275	-13.3614	0.00465
-13.3489	0.00208	-13.3489	0.00454	-13.3489	0.0015	-13.3489	0.00276	-13.3489	0.00468
-13.3364	0.00209	-13.3364	0.00457	-13.3364	0.0015	-13.3364	0.00278	-13.3364	0.00471
-13.3239	0.0021	-13.3239	0.0046	-13.3239	0.00151	-13.3239	0.0028	-13.3239	0.00473
-13.3114	0.00211	-13.3114	0.00462	-13.3114	0.00152	-13.3114	0.00281	-13.3114	0.00476
-13.2989	0.00212	-13.2989	0.00465	-13.2989	0.00153	-13.2989	0.00283	-13.2989	0.00479
-13.2864	0.00213	-13.2864	0.00468	-13.2864	0.00154	-13.2864	0.00285	-13.2864	0.00482
-13.2739	0.00214	-13.2739	0.00471	-13.2739	0.00154	-13.2739	0.00286	-13.2739	0.00485
-13.2614	0.00215	-13.2614	0.00474	-13.2614	0.00155	-13.2614	0.00288	-13.2614	0.00488
-13.2489	0.00217	-13.2489	0.00477	-13.2489	0.00156	-13.2489	0.00289	-13.2489	0.00491
-13.2364	0.00218	-13.2364	0.00481	-13.2364	0.00157	-13.2364	0.00291	-13.2364	0.00494
-13.2239	0.00219	-13.2239	0.00484	-13.2239	0.00158	-13.2239	0.00293	-13.2239	0.00498
-13.2114	0.0022	-13.2114	0.00487	-13.2114	0.00159	-13.2114	0.00294	-13.2114	0.00501
-13.1988	0.00221	-13.1988	0.0049	-13.1988	0.0016	-13.1988	0.00296	-13.1988	0.00504
-13.1863	0.00222	-13.1863	0.00493	-13.1863	0.0016	-13.1863	0.00298	-13.1863	0.00507
-13.1738	0.00224	-13.1738	0.00496	-13.1738	0.00161	-13.1738	0.00299	-13.1738	0.0051
-13.1613	0.00225	-13.1613	0.00499	-13.1613	0.00162	-13.1613	0.00301	-13.1613	0.00514
-13.1488	0.00226	-13.1488	0.00502	-13.1488	0.00163	-13.1488	0.00303	-13.1488	0.00518
-13.1363	0.00227	-13.1363	0.00505	-13.1363	0.00164	-13.1363	0.00305	-13.1363	0.00521
-13.1238	0.00228	-13.1238	0.00509	-13.1238	0.00165	-13.1238	0.00307	-13.1238	0.00525
-13.1113	0.0023	-13.1113	0.00512	-13.1113	0.00166	-13.1113	0.00309	-13.1113	0.00528
-13.0988	0.00231	-13.0988	0.00515	-13.0988	0.00167	-13.0988	0.00311	-13.0988	0.00532
-13.0863	0.00232	-13.0863	0.00518	-13.0863	0.00168	-13.0863	0.00313	-13.0863	0.00535
-13.0738	0.00233	-13.0738	0.00521	-13.0738	0.00169	-13.0738	0.00314	-13.0738	0.00539
-13.0613	0.00235	-13.0613	0.00524	-13.0613	0.0017	-13.0613	0.00316	-13.0613	0.00542
-13.0488	0.00236	-13.0488	0.00527	-13.0488	0.00171	-13.0488	0.00318	-13.0488	0.00546
-13.0363	0.00237	-13.0363	0.0053	-13.0363	0.00172	-13.0363	0.0032	-13.0363	0.00549
-13.0237	0.00239	-13.0237	0.00533	-13.0237	0.00173	-13.0237	0.00322	-13.0237	0.00553
-13.0112	0.0024	-13.0112	0.00537	-13.0112	0.00174	-13.0112	0.00324	-13.0112	0.00556
-12.9987	0.00241	-12.9987	0.0054	-12.9987	0.00175	-12.9987	0.00326	-12.9987	0.0056
-12.9862	0.00243	-12.9862	0.00543	-12.9862	0.00176	-12.9862	0.00328	-12.9862	0.00563
-12.9737	0.00244	-12.9737	0.00547	-12.9737	0.00177	-12.9737	0.0033	-12.9737	0.00567
-12.9612	0.00245	-12.9612	0.0055	-12.9612	0.00178	-12.9612	0.00332	-12.9612	0.00571
-12.9487	0.00247	-12.9487	0.00554	-12.9487	0.00179	-12.9487	0.00334	-12.9487	0.00575
-12.9362	0.00248	-12.9362	0.00557	-12.9362	0.0018	-12.9362	0.00336	-12.9362	0.00578
-12.9237	0.0025	-12.9237	0.00561	-12.9237	0.00181	-12.9237	0.00338	-12.9237	0.00582
-12.9112	0.00251	-12.9112	0.00564	-12.9112	0.00182	-12.9112	0.00341	-12.9112	0.00586
-12.8987	0.00252	-12.8987	0.00568	-12.8987	0.00183	-12.8987	0.00343	-12.8987	0.0059
-12.8862	0.00254	-12.8862	0.00571	-12.8862	0.00184	-12.8862	0.00345	-12.8862	0.00594
-12.8737	0.00255	-12.8737	0.00575	-12.8737	0.00185	-12.8737	0.00347	-12.8737	0.00598
-12.8612	0.00257	-12.8612	0.00579	-12.8612	0.00186	-12.8612	0.00349	-12.8612	0.00602
-12.8486	0.00258	-12.8486	0.00583	-12.8486	0.00187	-12.8486	0.00351	-12.8486	0.00606
-12.8361	0.00259	-12.8361	0.00587	-12.8361	0.00188	-12.8361	0.00353	-12.8361	0.0061
-12.8236	0.00261	-12.8236	0.00591	-12.8236	0.00189	-12.8236	0.00356	-12.8236	0.00615
-12.8111	0.00262	-12.8111	0.00595	-12.8111	0.0019	-12.8111	0.00358	-12.8111	0.00619
-12.7986	0.00264	-12.7986	0.00599	-12.7986	0.00192	-12.7986	0.0036	-12.7986	0.00623
-12.7861	0.00265	-12.7861	0.00603	-12.7861	0.00193	-12.7861	0.00362	-12.7861	0.00627
-12.7736	0.00267	-12.7736	0.00607	-12.7736	0.00194	-12.7736	0.00365	-12.7736	0.00632
-12.7611	0.00268	-12.7611	0.00611	-12.7611	0.00195	-12.7611	0.00367	-12.7611	0.00636
-12.7486	0.0027	-12.7486	0.00616	-12.7486	0.00196	-12.7486	0.00369	-12.7486	0.0064
-12.7361	0.00272	-12.7361	0.0062	-12.7361	0.00197	-12.7361	0.00372	-12.7361	0.00645
-12.7236	0.00273	-12.7236	0.00624	-12.7236	0.00199	-12.7236	0.00374	-12.7236	0.00649
-12.7111	0.00275	-12.7111	0.00628	-12.7111	0.002	-12.7111	0.00377	-12.7111	0.00653
-12.6986	0.00276	-12.6986	0.00633	-12.6986	0.00201	-12.6986	0.00379	-12.6986	0.00658
-12.686	0.00278	-12.686	0.00637	-12.686	0.00202	-12.686	0.00381	-12.686	0.00662
-12.6735	0.00279	-12.6735	0.00641	-12.6735	0.00203	-12.6735	0.00384	-12.6735	0.00667
-12.661	0.00281	-12.661	0.00646	-12.661	0.00205	-12.661	0.00387	-12.661	0.00672
-12.6485	0.00283	-12.6485	0.0065	-12.6485	0.00206	-12.6485	0.00389	-12.6485	0.00676
-12.636	0.00284	-12.636	0.00654	-12.636	0.00207	-12.636	0.00392	-12.636	0.00681
-12.6235	0.00286	-12.6235	0.00658	-12.6235	0.00208	-12.6235	0.00395	-12.6235	0.00685
-12.611	0.00287	-12.611	0.00663	-12.611	0.0021	-12.611	0.00397	-12.611	0.0069
-12.5985	0.00289	-12.5985	0.00667	-12.5985	0.00211	-12.5985	0.004	-12.5985	0.00695
-12.586	0.00291	-12.586	0.00671	-12.586	0.00212	-12.586	0.00403	-12.586	0.00699
-12.5735	0.00293	-12.5735	0.00676	-12.5735	0.00214	-12.5735	0.00405	-12.5735	0.00705
-12.561	0.00294	-12.561	0.00681	-12.561	0.00215	-12.561	0.00408	-12.561	0.0071
-12.5485	0.00296	-12.5485	0.00685	-12.5485	0.00216	-12.5485	0.00411	-12.5485	0.00715
-12.536	0.00298	-12.536	0.0069	-12.536	0.00218	-12.536	0.00413	-12.536	0.0072
-12.5235	0.00299	-12.5235	0.00695	-12.5235	0.00219	-12.5235	0.00416	-12.5235	0.00726
-12.5109	0.00301	-12.5109	0.00699	-12.5109	0.0022	-12.5109	0.00419	-12.5109	0.00731
-12.4984	0.00303	-12.4984	0.00704	-12.4984	0.00222	-12.4984	0.00421	-12.4984	0.00736
-12.4859	0.00305	-12.4859	0.00709	-12.4859	0.00223	-12.4859	0.00424	-12.4859	0.00742
-12.4734	0.00307	-12.4734	0.00714	-12.4734	0.00224	-12.4734	0.00427	-12.4734	0.00747
-12.4609	0.00308	-12.4609	0.00719	-12.4609	0.00226	-12.4609	0.0043	-12.4609	0.00752
-12.4484	0.0031	-12.4484	0.00724	-12.4484	0.00227	-12.4484	0.00433	-12.4484	0.00758
-12.4359	0.00312	-12.4359	0.00729	-12.4359	0.00229	-12.4359	0.00436	-12.4359	0.00763
-12.4234	0.00314	-12.4234	0.00734	-12.4234	0.0023	-12.4234	0.00439	-12.4234	0.00768
-12.4109	0.00316	-12.4109	0.0074	-12.4109	0.00232	-12.4109	0.00442	-12.4109	0.00774
-12.3984	0.00318	-12.3984	0.00745	-12.3984	0.00233	-12.3984	0.00445	-12.3984	0.00779
-12.3859	0.0032	-12.3859	0.0075	-12.3859	0.00235	-12.3859	0.00448	-12.3859	0.00784
-12.3734	0.00322	-12.3734	0.00755	-12.3734	0.00236	-12.3734	0.00451	-12.3734	0.0079
-12.3609	0.00324	-12.3609	0.00761	-12.3609	0.00238	-12.3609	0.00455	-12.3609	0.00796
-12.3484	0.00326	-12.3484	0.00766	-12.3484	0.00239	-12.3484	0.00458	-12.3484	0.00802
-12.3358	0.00328	-12.3358	0.00772	-12.3358	0.00241	-12.3358	0.00461	-12.3358	0.00808
-12.3233	0.0033	-12.3233	0.00777	-12.3233	0.00242	-12.3233	0.00464	-12.3233	0.00814
-12.3108	0.00331	-12.3108	0.00783	-12.3108	0.00244	-12.3108	0.00467	-12.3108	0.0082
-12.2983	0.00333	-12.2983	0.00788	-12.2983	0.00245	-12.2983	0.00471	-12.2983	0.00826
-12.2858	0.00335	-12.2858	0.00793	-12.2858	0.00247	-12.2858	0.00474	-12.2858	0.00832
-12.2733	0.00338	-12.2733	0.00799	-12.2733	0.00249	-12.2733	0.00477	-12.2733	0.00838
-12.2608	0.0034	-12.2608	0.00804	-12.2608	0.0025	-12.2608	0.00481	-12.2608	0.00845
-12.2483	0.00342	-12.2483	0.0081	-12.2483	0.00252	-12.2483	0.00484	-12.2483	0.00851
-12.2358	0.00344	-12.2358	0.00815	-12.2358	0.00254	-12.2358	0.00488	-12.2358	0.00857
-12.2233	0.00346	-12.2233	0.00821	-12.2233	0.00255	-12.2233	0.00491	-12.2233	0.00864
-12.2108	0.00348	-12.2108	0.00826	-12.2108	0.00257	-12.2108	0.00495	-12.2108	0.0087
-12.1983	0.0035	-12.1983	0.00832	-12.1983	0.00259	-12.1983	0.00498	-12.1983	0.00877
-12.1858	0.00352	-12.1858	0.00837	-12.1858	0.0026	-12.1858	0.00502	-12.1858	0.00883
-12.1732	0.00354	-12.1732	0.00843	-12.1732	0.00262	-12.1732	0.00505	-12.1732	0.0089
-12.1607	0.00357	-12.1607	0.0085	-12.1607	0.00264	-12.1607	0.00509	-12.1607	0.00897
-12.1482	0.00359	-12.1482	0.00856	-12.1482	0.00266	-12.1482	0.00512	-12.1482	0.00903
-12.1357	0.00361	-12.1357	0.00862	-12.1357	0.00267	-12.1357	0.00515	-12.1357	0.0091
-12.1232	0.00363	-12.1232	0.00868	-12.1232	0.00269	-12.1232	0.00519	-12.1232	0.00917
-12.1107	0.00365	-12.1107	0.00874	-12.1107	0.00271	-12.1107	0.00522	-12.1107	0.00924
-12.0982	0.00368	-12.0982	0.00881	-12.0982	0.00273	-12.0982	0.00526	-12.0982	0.00931
-12.0857	0.0037	-12.0857	0.00887	-12.0857	0.00275	-12.0857	0.00529	-12.0857	0.00937
-12.0732	0.00372	-12.0732	0.00894	-12.0732	0.00277	-12.0732	0.00533	-12.0732	0.00945
-12.0607	0.00375	-12.0607	0.009	-12.0607	0.00278	-12.0607	0.00537	-12.0607	0.00952
-12.0482	0.00377	-12.0482	0.00907	-12.0482	0.0028	-12.0482	0.00541	-12.0482	0.00959
-12.0357	0.00379	-12.0357	0.00913	-12.0357	0.00282	-12.0357	0.00545	-12.0357	0.00966
-12.0232	0.00382	-12.0232	0.0092	-12.0232	0.00284	-12.0232	0.00549	-12.0232	0.00974
-12.0107	0.00384	-12.0107	0.00927	-12.0107	0.00286	-12.0107	0.00553	-12.0107	0.00981
-11.9981	0.00386	-11.9981	0.00933	-11.9981	0.00288	-11.9981	0.00557	-11.9981	0.00988
-11.9856	0.00389	-11.9856	0.0094	-11.9856	0.0029	-11.9856	0.00562	-11.9856	0.00996
-11.9731	0.00391	-11.9731	0.00947	-11.9731	0.00292	-11.9731	0.00566	-11.9731	0.01004
-11.9606	0.00393	-11.9606	0.00955	-11.9606	0.00294	-11.9606	0.0057	-11.9606	0.01012
-11.9481	0.00396	-11.9481	0.00962	-11.9481	0.00297	-11.9481	0.00575	-11.9481	0.0102
-11.9356	0.00398	-11.9356	0.0097	-11.9356	0.00299	-11.9356	0.00579	-11.9356	0.01028
-11.9231	0.004	-11.9231	0.00977	-11.9231	0.00301	-11.9231	0.00583	-11.9231	0.01036
-11.9106	0.00403	-11.9106	0.00985	-11.9106	0.00303	-11.9106	0.00588	-11.9106	0.01044
-11.8981	0.00405	-11.8981	0.00992	-11.8981	0.00305	-11.8981	0.00592	-11.8981	0.01052
-11.8856	0.00408	-11.8856	0.01	-11.8856	0.00308	-11.8856	0.00596	-11.8856	0.0106
-11.8731	0.0041	-11.8731	0.01008	-11.8731	0.0031	-11.8731	0.00601	-11.8731	0.01068
-11.8606	0.00413	-11.8606	0.01015	-11.8606	0.00312	-11.8606	0.00605	-11.8606	0.01077
-11.8481	0.00416	-11.8481	0.01023	-11.8481	0.00314	-11.8481	0.0061	-11.8481	0.01085
-11.8356	0.00419	-11.8356	0.01031	-11.8356	0.00316	-11.8356	0.00614	-11.8356	0.01094
-11.823	0.00422	-11.823	0.01039	-11.823	0.00318	-11.823	0.00619	-11.823	0.01102
-11.8105	0.00424	-11.8105	0.01047	-11.8105	0.00321	-11.8105	0.00623	-11.8105	0.01111
-11.798	0.00427	-11.798	0.01054	-11.798	0.00323	-11.798	0.00628	-11.798	0.0112
-11.7855	0.0043	-11.7855	0.01062	-11.7855	0.00325	-11.7855	0.00633	-11.7855	0.01128
-11.773	0.00433	-11.773	0.01071	-11.773	0.00327	-11.773	0.00638	-11.773	0.01137
-11.7605	0.00436	-11.7605	0.01079	-11.7605	0.0033	-11.7605	0.00643	-11.7605	0.01147
-11.748	0.00439	-11.748	0.01088	-11.748	0.00332	-11.748	0.00648	-11.748	0.01156
-11.7355	0.00441	-11.7355	0.01096	-11.7355	0.00335	-11.7355	0.00653	-11.7355	0.01165
-11.723	0.00444	-11.723	0.01105	-11.723	0.00338	-11.723	0.00658	-11.723	0.01174
-11.7105	0.00447	-11.7105	0.01114	-11.7105	0.0034	-11.7105	0.00663	-11.7105	0.01184
-11.698	0.0045	-11.698	0.01122	-11.698	0.00343	-11.698	0.00668	-11.698	0.01193
-11.6855	0.00453	-11.6855	0.01131	-11.6855	0.00345	-11.6855	0.00673	-11.6855	0.01202
-11.673	0.00456	-11.673	0.0114	-11.673	0.00348	-11.673	0.00679	-11.673	0.01212
-11.6604	0.00459	-11.6604	0.01149	-11.6604	0.0035	-11.6604	0.00684	-11.6604	0.01222
-11.6479	0.00462	-11.6479	0.01158	-11.6479	0.00353	-11.6479	0.00689	-11.6479	0.01232
-11.6354	0.00466	-11.6354	0.01167	-11.6354	0.00355	-11.6354	0.00695	-11.6354	0.01242
-11.6229	0.00469	-11.6229	0.01175	-11.6229	0.00358	-11.6229	0.007	-11.6229	0.01253
-11.6104	0.00472	-11.6104	0.01184	-11.6104	0.0036	-11.6104	0.00705	-11.6104	0.01263
-11.5979	0.00476	-11.5979	0.01193	-11.5979	0.00363	-11.5979	0.00711	-11.5979	0.01273
-11.5854	0.00479	-11.5854	0.01202	-11.5854	0.00365	-11.5854	0.00716	-11.5854	0.01283
-11.5729	0.00482	-11.5729	0.01212	-11.5729	0.00368	-11.5729	0.00722	-11.5729	0.01294
-11.5604	0.00485	-11.5604	0.01222	-11.5604	0.00371	-11.5604	0.00728	-11.5604	0.01305
-11.5479	0.00489	-11.5479	0.01232	-11.5479	0.00374	-11.5479	0.00734	-11.5479	0.01316
-11.5354	0.00492	-11.5354	0.01241	-11.5354	0.00377	-11.5354	0.00739	-11.5354	0.01327
-11.5229	0.00495	-11.5229	0.01251	-11.5229	0.0038	-11.5229	0.00745	-11.5229	0.01338
-11.5104	0.00499	-11.5104	0.01261	-11.5104	0.00383	-11.5104	0.00751	-11.5104	0.01349
-11.4979	0.00502	-11.4979	0.0127	-11.4979	0.00385	-11.4979	0.00757	-11.4979	0.0136
-11.4853	0.00505	-11.4853	0.0128	-11.4853	0.00388	-11.4853	0.00763	-11.4853	0.01371
-11.4728	0.00509	-11.4728	0.01291	-11.4728	0.00391	-11.4728	0.00769	-11.4728	0.01382
-11.4603	0.00513	-11.4603	0.01302	-11.4603	0.00394	-11.4603	0.00776	-11.4603	0.01394
-11.4478	0.00516	-11.4478	0.01313	-11.4478	0.00397	-11.4478	0.00782	-11.4478	0.01406
-11.4353	0.0052	-11.4353	0.01324	-11.4353	0.004	-11.4353	0.00789	-11.4353	0.01418
-11.4228	0.00524	-11.4228	0.01335	-11.4228	0.00403	-11.4228	0.00795	-11.4228	0.0143
-11.4103	0.00528	-11.4103	0.01346	-11.4103	0.00406	-11.4103	0.00802	-11.4103	0.01441
-11.3978	0.00532	-11.3978	0.01357	-11.3978	0.00409	-11.3978	0.00808	-11.3978	0.01453
-11.3853	0.00535	-11.3853	0.01368	-11.3853	0.00412	-11.3853	0.00815	-11.3853	0.01465
-11.3728	0.00539	-11.3728	0.0138	-11.3728	0.00415	-11.3728	0.00822	-11.3728	0.01478
-11.3603	0.00543	-11.3603	0.01391	-11.3603	0.00418	-11.3603	0.00829	-11.3603	0.01491
-11.3478	0.00547	-11.3478	0.01402	-11.3478	0.00421	-11.3478	0.00836	-11.3478	0.01504
-11.3353	0.0055	-11.3353	0.01413	-11.3353	0.00425	-11.3353	0.00843	-11.3353	0.01517
-11.3228	0.00554	-11.3228	0.01425	-11.3228	0.00428	-11.3228	0.0085	-11.3228	0.0153
-11.3102	0.00558	-11.3102	0.01436	-11.3102	0.00431	-11.3102	0.00857	-11.3102	0.01542
-11.2977	0.00562	-11.2977	0.01447	-11.2977	0.00434	-11.2977	0.00863	-11.2977	0.01555
-11.2852	0.00565	-11.2852	0.01458	-11.2852	0.00437	-11.2852	0.0087	-11.2852	0.01568
-11.2727	0.00569	-11.2727	0.01471	-11.2727	0.00441	-11.2727	0.00878	-11.2727	0.01582
-11.2602	0.00573	-11.2602	0.01483	-11.2602	0.00445	-11.2602	0.00885	-11.2602	0.01596
-11.2477	0.00577	-11.2477	0.01496	-11.2477	0.00448	-11.2477	0.00893	-11.2477	0.0161
-11.2352	0.0058	-11.2352	0.01508	-11.2352	0.00452	-11.2352	0.009	-11.2352	0.01624
-11.2227	0.00584	-11.2227	0.01521	-11.2227	0.00456	-11.2227	0.00908	-11.2227	0.01638
-11.2102	0.00588	-11.2102	0.01533	-11.2102	0.00459	-11.2102	0.00915	-11.2102	0.01651
-11.1977	0.00592	-11.1977	0.01546	-11.1977	0.00463	-11.1977	0.00923	-11.1977	0.01665
-11.1852	0.00595	-11.1852	0.01558	-11.1852	0.00466	-11.1852	0.0093	-11.1852	0.01679
-11.1727	0.006	-11.1727	0.01572	-11.1727	0.0047	-11.1727	0.00939	-11.1727	0.01695
-11.1602	0.00605	-11.1602	0.01585	-11.1602	0.00474	-11.1602	0.00947	-11.1602	0.0171
-11.1477	0.00609	-11.1477	0.01599	-11.1477	0.00478	-11.1477	0.00955	-11.1477	0.01725
-11.1351	0.00614	-11.1351	0.01613	-11.1351	0.00482	-11.1351	0.00963	-11.1351	0.01741
-11.1226	0.00619	-11.1226	0.01626	-11.1226	0.00486	-11.1226	0.00972	-11.1226	0.01756
-11.1101	0.00624	-11.1101	0.0164	-11.1101	0.0049	-11.1101	0.0098	-11.1101	0.01772
-11.0976	0.00628	-11.0976	0.01654	-11.0976	0.00494	-11.0976	0.00988	-11.0976	0.01787
-11.0851	0.00633	-11.0851	0.01667	-11.0851	0.00498	-11.0851	0.00997	-11.0851	0.01802
-11.0726	0.00638	-11.0726	0.01682	-11.0726	0.00502	-11.0726	0.01006	-11.0726	0.01819
-11.0601	0.00642	-11.0601	0.01697	-11.0601	0.00507	-11.0601	0.01015	-11.0601	0.01835
-11.0476	0.00647	-11.0476	0.01712	-11.0476	0.00511	-11.0476	0.01024	-11.0476	0.01852
-11.0351	0.00652	-11.0351	0.01726	-11.0351	0.00515	-11.0351	0.01033	-11.0351	0.01868
-11.0226	0.00656	-11.0226	0.01741	-11.0226	0.0052	-11.0226	0.01042	-11.0226	0.01885
-11.0101	0.00661	-11.0101	0.01756	-11.0101	0.00524	-11.0101	0.01051	-11.0101	0.01901
-10.9976	0.00666	-10.9976	0.01771	-10.9976	0.00528	-10.9976	0.0106	-10.9976	0.01918
-10.9851	0.0067	-10.9851	0.01786	-10.9851	0.00533	-10.9851	0.01069	-10.9851	0.01934
-10.9725	0.00676	-10.9725	0.01802	-10.9725	0.00537	-10.9725	0.01079	-10.9725	0.01952
-10.96	0.00681	-10.96	0.01818	-10.96	0.00542	-10.96	0.01089	-10.96	0.01971
-10.9475	0.00686	-10.9475	0.01835	-10.9475	0.00547	-10.9475	0.01099	-10.9475	0.01989
-10.935	0.00691	-10.935	0.01851	-10.935	0.00551	-10.935	0.01109	-10.935	0.02007
-10.9225	0.00696	-10.9225	0.01867	-10.9225	0.00556	-10.9225	0.01119	-10.9225	0.02025
-10.91	0.00701	-10.91	0.01884	-10.91	0.00561	-10.91	0.01129	-10.91	0.02044
-10.8975	0.00707	-10.8975	0.019	-10.8975	0.00566	-10.8975	0.01139	-10.8975	0.02062
-10.885	0.00712	-10.885	0.01917	-10.885	0.0057	-10.885	0.01149	-10.885	0.0208
-10.8725	0.00717	-10.8725	0.01934	-10.8725	0.00575	-10.8725	0.01159	-10.8725	0.021
-10.86	0.00722	-10.86	0.01952	-10.86	0.0058	-10.86	0.0117	-10.86	0.0212
-10.8475	0.00727	-10.8475	0.01969	-10.8475	0.00585	-10.8475	0.01181	-10.8475	0.02139
-10.835	0.00732	-10.835	0.01987	-10.835	0.0059	-10.835	0.01192	-10.835	0.02159
-10.8225	0.00738	-10.8225	0.02004	-10.8225	0.00595	-10.8225	0.01203	-10.8225	0.02179
-10.81	0.00743	-10.81	0.02022	-10.81	0.00601	-10.81	0.01214	-10.81	0.02199
-10.7974	0.00748	-10.7974	0.02039	-10.7974	0.00606	-10.7974	0.01225	-10.7974	0.02219
-10.7849	0.00753	-10.7849	0.02057	-10.7849	0.00611	-10.7849	0.01236	-10.7849	0.02238
-10.7724	0.00759	-10.7724	0.02076	-10.7724	0.00616	-10.7724	0.01248	-10.7724	0.0226
-10.7599	0.00765	-10.7599	0.02095	-10.7599	0.00622	-10.7599	0.0126	-10.7599	0.02281
-10.7474	0.00771	-10.7474	0.02114	-10.7474	0.00628	-10.7474	0.01272	-10.7474	0.02303
-10.7349	0.00777	-10.7349	0.02133	-10.7349	0.00634	-10.7349	0.01283	-10.7349	0.02324
-10.7224	0.00783	-10.7224	0.02152	-10.7224	0.00639	-10.7224	0.01295	-10.7224	0.02346
-10.7099	0.0079	-10.7099	0.02171	-10.7099	0.00645	-10.7099	0.01307	-10.7099	0.02368
-10.6974	0.00796	-10.6974	0.0219	-10.6974	0.00651	-10.6974	0.01319	-10.6974	0.02389
-10.6849	0.00802	-10.6849	0.02209	-10.6849	0.00657	-10.6849	0.0133	-10.6849	0.02411
-10.6724	0.00808	-10.6724	0.0223	-10.6724	0.00663	-10.6724	0.01343	-10.6724	0.02434
-10.6599	0.00814	-10.6599	0.02251	-10.6599	0.00669	-10.6599	0.01356	-10.6599	0.02458
-10.6474	0.0082	-10.6474	0.02272	-10.6474	0.00675	-10.6474	0.0137	-10.6474	0.02482
-10.6349	0.00826	-10.6349	0.02293	-10.6349	0.00681	-10.6349	0.01383	-10.6349	0.02505
-10.6223	0.00832	-10.6223	0.02314	-10.6223	0.00687	-10.6223	0.01396	-10.6223	0.02529
-10.6098	0.00838	-10.6098	0.02335	-10.6098	0.00694	-10.6098	0.01409	-10.6098	0.02553
-10.5973	0.00845	-10.5973	0.02357	-10.5973	0.007	-10.5973	0.01422	-10.5973	0.02577
-10.5848	0.00851	-10.5848	0.02378	-10.5848	0.00706	-10.5848	0.01435	-10.5848	0.02601
-10.5723	0.00858	-10.5723	0.024	-10.5723	0.00712	-10.5723	0.01449	-10.5723	0.02626
-10.5598	0.00865	-10.5598	0.02423	-10.5598	0.00719	-10.5598	0.01464	-10.5598	0.02652
-10.5473	0.00872	-10.5473	0.02446	-10.5473	0.00725	-10.5473	0.01478	-10.5473	0.02677
-10.5348	0.00879	-10.5348	0.02469	-10.5348	0.00732	-10.5348	0.01493	-10.5348	0.02703
-10.5223	0.00886	-10.5223	0.02492	-10.5223	0.00738	-10.5223	0.01507	-10.5223	0.02729
-10.5098	0.00893	-10.5098	0.02515	-10.5098	0.00745	-10.5098	0.01522	-10.5098	0.02755
-10.4973	0.009	-10.4973	0.02538	-10.4973	0.00751	-10.4973	0.01536	-10.4973	0.0278
-10.4848	0.00907	-10.4848	0.02561	-10.4848	0.00758	-10.4848	0.01551	-10.4848	0.02806
-10.4723	0.00914	-10.4723	0.02586	-10.4723	0.00765	-10.4723	0.01566	-10.4723	0.02834
-10.4597	0.00922	-10.4597	0.02611	-10.4597	0.00773	-10.4597	0.01582	-10.4597	0.02862
-10.4472	0.00929	-10.4472	0.02637	-10.4472	0.0078	-10.4472	0.01598	-10.4472	0.02891
-10.4347	0.00937	-10.4347	0.02662	-10.4347	0.00788	-10.4347	0.01614	-10.4347	0.02919
-10.4222	0.00944	-10.4222	0.02688	-10.4222	0.00795	-10.4222	0.01629	-10.4222	0.02948
-10.4097	0.00952	-10.4097	0.02713	-10.4097	0.00803	-10.4097	0.01645	-10.4097	0.02976
-10.3972	0.00959	-10.3972	0.02738	-10.3972	0.00811	-10.3972	0.01661	-10.3972	0.03004
-10.3847	0.00967	-10.3847	0.02764	-10.3847	0.00818	-10.3847	0.01677	-10.3847	0.03033
-10.3722	0.00975	-10.3722	0.0279	-10.3722	0.00826	-10.3722	0.01694	-10.3722	0.03063
-10.3597	0.00983	-10.3597	0.02818	-10.3597	0.00835	-10.3597	0.01712	-10.3597	0.03094
-10.3472	0.00991	-10.3472	0.02845	-10.3472	0.00843	-10.3472	0.01729	-10.3472	0.03124
-10.3347	0.00999	-10.3347	0.02872	-10.3347	0.00851	-10.3347	0.01747	-10.3347	0.03155
-10.3222	0.01007	-10.3222	0.02899	-10.3222	0.00859	-10.3222	0.01765	-10.3222	0.03186
-10.3097	0.01015	-10.3097	0.02927	-10.3097	0.00868	-10.3097	0.01782	-10.3097	0.03217
-10.2972	0.01023	-10.2972	0.02954	-10.2972	0.00876	-10.2972	0.018	-10.2972	0.03248
-10.2846	0.0103	-10.2846	0.02981	-10.2846	0.00884	-10.2846	0.01818	-10.2846	0.03278
-10.2721	0.01039	-10.2721	0.03011	-10.2721	0.00893	-10.2721	0.01836	-10.2721	0.03311
-10.2596	0.01048	-10.2596	0.03041	-10.2596	0.00902	-10.2596	0.01856	-10.2596	0.03345
-10.2471	0.01057	-10.2471	0.03072	-10.2471	0.00911	-10.2471	0.01875	-10.2471	0.03379
-10.2346	0.01066	-10.2346	0.03102	-10.2346	0.0092	-10.2346	0.01894	-10.2346	0.03413
-10.2221	0.01075	-10.2221	0.03132	-10.2221	0.00929	-10.2221	0.01913	-10.2221	0.03447
-10.2096	0.01084	-10.2096	0.03163	-10.2096	0.00938	-10.2096	0.01933	-10.2096	0.03481
-10.1971	0.01093	-10.1971	0.03193	-10.1971	0.00947	-10.1971	0.01952	-10.1971	0.03515
-10.1846	0.01102	-10.1846	0.03224	-10.1846	0.00956	-10.1846	0.01971	-10.1846	0.03548
-10.1721	0.01111	-10.1721	0.03256	-10.1721	0.00966	-10.1721	0.01992	-10.1721	0.03584
-10.1596	0.0112	-10.1596	0.03289	-10.1596	0.00976	-10.1596	0.02013	-10.1596	0.03621
-10.1471	0.0113	-10.1471	0.03322	-10.1471	0.00985	-10.1471	0.02035	-10.1471	0.03658
-10.1346	0.01139	-10.1346	0.03355	-10.1346	0.00995	-10.1346	0.02056	-10.1346	0.03695
-10.1221	0.01148	-10.1221	0.03388	-10.1221	0.01005	-10.1221	0.02078	-10.1221	0.03731
-10.1095	0.01158	-10.1095	0.03422	-10.1095	0.01015	-10.1095	0.02099	-10.1095	0.03768
-10.097	0.01167	-10.097	0.03455	-10.097	0.01024	-10.097	0.02121	-10.097	0.03805
-10.0845	0.01177	-10.0845	0.03488	-10.0845	0.01034	-10.0845	0.02142	-10.0845	0.03842
-10.072	0.01187	-10.072	0.03523	-10.072	0.01045	-10.072	0.02165	-10.072	0.03881
-10.0595	0.01197	-10.0595	0.03559	-10.0595	0.01056	-10.0595	0.02188	-10.0595	0.03921
-10.047	0.01207	-10.047	0.03596	-10.047	0.01067	-10.047	0.02212	-10.047	0.03961
-10.0345	0.01218	-10.0345	0.03632	-10.0345	0.01078	-10.0345	0.02235	-10.0345	0.04001
-10.022	0.01228	-10.022	0.03668	-10.022	0.0109	-10.022	0.02259	-10.022	0.04041
-10.0095	0.01238	-10.0095	0.03704	-10.0095	0.01101	-10.0095	0.02283	-10.0095	0.04081
-9.99698	0.01249	-9.99698	0.03741	-9.99698	0.01112	-9.99698	0.02306	-9.99698	0.04121
-9.98447	0.01259	-9.98447	0.03777	-9.98447	0.01123	-9.98447	0.0233	-9.98447	0.04161
-9.97196	0.0127	-9.97196	0.03815	-9.97196	0.01135	-9.97196	0.02355	-9.97196	0.04203
-9.95946	0.01281	-9.95946	0.03855	-9.95946	0.01147	-9.95946	0.02381	-9.95946	0.04247
-9.94695	0.01292	-9.94695	0.03895	-9.94695	0.0116	-9.94695	0.02407	-9.94695	0.0429
-9.93444	0.01304	-9.93444	0.03935	-9.93444	0.01172	-9.93444	0.02434	-9.93444	0.04334
-9.92193	0.01315	-9.92193	0.03974	-9.92193	0.01184	-9.92193	0.0246	-9.92193	0.04377
-9.90943	0.01326	-9.90943	0.04014	-9.90943	0.01196	-9.90943	0.02486	-9.90943	0.04421
-9.89692	0.01337	-9.89692	0.04054	-9.89692	0.01209	-9.89692	0.02512	-9.89692	0.04464
-9.88441	0.01349	-9.88441	0.04094	-9.88441	0.01221	-9.88441	0.02539	-9.88441	0.04508
-9.87191	0.0136	-9.87191	0.04136	-9.87191	0.01234	-9.87191	0.02567	-9.87191	0.04554
-9.8594	0.01372	-9.8594	0.04179	-9.8594	0.01247	-9.8594	0.02595	-9.8594	0.04601
-9.84689	0.01384	-9.84689	0.04222	-9.84689	0.01261	-9.84689	0.02624	-9.84689	0.04648
-9.83438	0.01395	-9.83438	0.04265	-9.83438	0.01274	-9.83438	0.02653	-9.83438	0.04695
-9.82188	0.01407	-9.82188	0.04309	-9.82188	0.01287	-9.82188	0.02682	-9.82188	0.04742
-9.80937	0.01419	-9.80937	0.04352	-9.80937	0.01301	-9.80937	0.02711	-9.80937	0.04789
-9.79686	0.01431	-9.79686	0.04395	-9.79686	0.01314	-9.79686	0.0274	-9.79686	0.04836
-9.78435	0.01442	-9.78435	0.04439	-9.78435	0.01327	-9.78435	0.02769	-9.78435	0.04883
-9.77185	0.01455	-9.77185	0.04484	-9.77185	0.01341	-9.77185	0.028	-9.77185	0.04932
-9.75934	0.01469	-9.75934	0.04532	-9.75934	0.01356	-9.75934	0.02832	-9.75934	0.04983
-9.74683	0.01482	-9.74683	0.04579	-9.74683	0.01371	-9.74683	0.02864	-9.74683	0.05034
-9.73433	0.01496	-9.73433	0.04627	-9.73433	0.01386	-9.73433	0.02896	-9.73433	0.05084
-9.72182	0.0151	-9.72182	0.04675	-9.72182	0.01401	-9.72182	0.02928	-9.72182	0.05135
-9.70931	0.01523	-9.70931	0.04722	-9.70931	0.01415	-9.70931	0.0296	-9.70931	0.05185
-9.6968	0.01537	-9.6968	0.0477	-9.6968	0.0143	-9.6968	0.02992	-9.6968	0.05236
-9.6843	0.01551	-9.6843	0.04817	-9.6843	0.01445	-9.6843	0.03025	-9.6843	0.05287
-9.67179	0.01564	-9.67179	0.04867	-9.67179	0.01461	-9.67179	0.03059	-9.67179	0.05339
-9.65928	0.01579	-9.65928	0.04919	-9.65928	0.01478	-9.65928	0.03094	-9.65928	0.05394
-9.64677	0.01593	-9.64677	0.04971	-9.64677	0.01495	-9.64677	0.0313	-9.64677	0.05448
-9.63427	0.01607	-9.63427	0.05023	-9.63427	0.01512	-9.63427	0.03165	-9.63427	0.05502
-9.62176	0.01621	-9.62176	0.05075	-9.62176	0.01529	-9.62176	0.03201	-9.62176	0.05557
-9.60925	0.01635	-9.60925	0.05126	-9.60925	0.01546	-9.60925	0.03237	-9.60925	0.05611
-9.59674	0.01649	-9.59674	0.05178	-9.59674	0.01563	-9.59674	0.03272	-9.59674	0.05665
-9.58424	0.01663	-9.58424	0.0523	-9.58424	0.0158	-9.58424	0.03308	-9.58424	0.0572
-9.57173	0.01678	-9.57173	0.05284	-9.57173	0.01598	-9.57173	0.03345	-9.57173	0.05776
-9.55922	0.01693	-9.55922	0.05341	-9.55922	0.01616	-9.55922	0.03385	-9.55922	0.05833
-9.54672	0.01709	-9.54672	0.05397	-9.54672	0.01634	-9.54672	0.03424	-9.54672	0.05891
-9.53421	0.01724	-9.53421	0.05454	-9.53421	0.01653	-9.53421	0.03463	-9.53421	0.05948
-9.5217	0.0174	-9.5217	0.05511	-9.5217	0.01671	-9.5217	0.03503	-9.5217	0.06005
-9.50919	0.01755	-9.50919	0.05567	-9.50919	0.0169	-9.50919	0.03542	-9.50919	0.06063
-9.49669	0.01771	-9.49669	0.05624	-9.49669	0.01708	-9.49669	0.03582	-9.49669	0.0612
-9.48418	0.01786	-9.48418	0.0568	-9.48418	0.01726	-9.48418	0.03621	-9.48418	0.06178
-9.47167	0.01802	-9.47167	0.05739	-9.47167	0.01746	-9.47167	0.03662	-9.47167	0.06237
-9.45916	0.01819	-9.45916	0.05801	-9.45916	0.01766	-9.45916	0.03706	-9.45916	0.06298
-9.44666	0.01836	-9.44666	0.05862	-9.44666	0.01786	-9.44666	0.03749	-9.44666	0.06359
-9.43415	0.01853	-9.43415	0.05924	-9.43415	0.01806	-9.43415	0.03792	-9.43415	0.0642
-9.42164	0.0187	-9.42164	0.05985	-9.42164	0.01827	-9.42164	0.03836	-9.42164	0.06482
-9.40914	0.01887	-9.40914	0.06047	-9.40914	0.01847	-9.40914	0.03879	-9.40914	0.06543
-9.39663	0.01904	-9.39663	0.06109	-9.39663	0.01867	-9.39663	0.03922	-9.39663	0.06604
-9.38412	0.01921	-9.38412	0.0617	-9.38412	0.01887	-9.38412	0.03966	-9.38412	0.06665
-9.37161	0.01938	-9.37161	0.06234	-9.37161	0.01909	-9.37161	0.04011	-9.37161	0.06727
-9.35911	0.01957	-9.35911	0.06301	-9.35911	0.01931	-9.35911	0.0406	-9.35911	0.06791
-9.3466	0.01975	-9.3466	0.06368	-9.3466	0.01954	-9.3466	0.04108	-9.3466	0.06854
-9.33409	0.01993	-9.33409	0.06434	-9.33409	0.01977	-9.33409	0.04156	-9.33409	0.06917
-9.32158	0.02012	-9.32158	0.06501	-9.32158	0.02	-9.32158	0.04204	-9.32158	0.06981
-9.30908	0.0203	-9.30908	0.06568	-9.30908	0.02022	-9.30908	0.04252	-9.30908	0.07044
-9.29657	0.02048	-9.29657	0.06634	-9.29657	0.02045	-9.29657	0.04301	-9.29657	0.07107
-9.28406	0.02067	-9.28406	0.06701	-9.28406	0.02068	-9.28406	0.04349	-9.28406	0.07171
-9.27155	0.02085	-9.27155	0.0677	-9.27155	0.02092	-9.27155	0.04399	-9.27155	0.07235
-9.25905	0.02105	-9.25905	0.06842	-9.25905	0.02117	-9.25905	0.04452	-9.25905	0.073
-9.24654	0.02125	-9.24654	0.06914	-9.24654	0.02142	-9.24654	0.04504	-9.24654	0.07365
-9.23403	0.02145	-9.23403	0.06986	-9.23403	0.02167	-9.23403	0.04557	-9.23403	0.0743
-9.22153	0.02164	-9.22153	0.07058	-9.22153	0.02193	-9.22153	0.0461	-9.22153	0.07495
-9.20902	0.02184	-9.20902	0.07131	-9.20902	0.02218	-9.20902	0.04663	-9.20902	0.0756
-9.19651	0.02204	-9.19651	0.07203	-9.19651	0.02243	-9.19651	0.04715	-9.19651	0.07626
-9.184	0.02223	-9.184	0.07275	-9.184	0.02268	-9.184	0.04768	-9.184	0.07691
-9.1715	0.02244	-9.1715	0.07349	-9.1715	0.02295	-9.1715	0.04823	-9.1715	0.07756
-9.15899	0.02265	-9.15899	0.07426	-9.15899	0.02323	-9.15899	0.04881	-9.15899	0.07822
-9.14648	0.02286	-9.14648	0.07503	-9.14648	0.0235	-9.14648	0.04939	-9.14648	0.07889
-9.13397	0.02307	-9.13397	0.07581	-9.13397	0.02378	-9.13397	0.04996	-9.13397	0.07955
-9.12147	0.02328	-9.12147	0.07658	-9.12147	0.02406	-9.12147	0.05054	-9.12147	0.08021
-9.10896	0.02349	-9.10896	0.07735	-9.10896	0.02434	-9.10896	0.05112	-9.10896	0.08087
-9.09645	0.02371	-9.09645	0.07812	-9.09645	0.02461	-9.09645	0.0517	-9.09645	0.08154
-9.08395	0.02392	-9.08395	0.07889	-9.08395	0.02489	-9.08395	0.05228	-9.08395	0.0822
-9.07144	0.02414	-9.07144	0.07969	-9.07144	0.02518	-9.07144	0.05288	-9.07144	0.08286
-9.05893	0.02437	-9.05893	0.08051	-9.05893	0.02549	-9.05893	0.05351	-9.05893	0.08352
-9.04642	0.02461	-9.04642	0.08133	-9.04642	0.0258	-9.04642	0.05414	-9.04642	0.08418
-9.03392	0.02484	-9.03392	0.08216	-9.03392	0.0261	-9.03392	0.05477	-9.03392	0.08483
-9.02141	0.02508	-9.02141	0.08298	-9.02141	0.02641	-9.02141	0.05541	-9.02141	0.08549
-9.0089	0.02531	-9.0089	0.0838	-9.0089	0.02672	-9.0089	0.05604	-9.0089	0.08615
-8.99639	0.02555	-8.99639	0.08463	-8.99639	0.02703	-8.99639	0.05667	-8.99639	0.08681
-8.98389	0.02578	-8.98389	0.08545	-8.98389	0.02733	-8.98389	0.0573	-8.98389	0.08747
-8.97138	0.02602	-8.97138	0.08629	-8.97138	0.02765	-8.97138	0.05796	-8.97138	0.08812
-8.95887	0.02627	-8.95887	0.08716	-8.95887	0.02799	-8.95887	0.05864	-8.95887	0.08876
-8.94637	0.02652	-8.94637	0.08803	-8.94637	0.02833	-8.94637	0.05933	-8.94637	0.08941
-8.93386	0.02677	-8.93386	0.0889	-8.93386	0.02867	-8.93386	0.06001	-8.93386	0.09005
-8.92135	0.02702	-8.92135	0.08977	-8.92135	0.02901	-8.92135	0.0607	-8.92135	0.09069
-8.90884	0.02727	-8.90884	0.09064	-8.90884	0.02935	-8.90884	0.06138	-8.90884	0.09133
-8.89634	0.02752	-8.89634	0.09151	-8.89634	0.02969	-8.89634	0.06207	-8.89634	0.09198
-8.88383	0.02776	-8.88383	0.09238	-8.88383	0.03003	-8.88383	0.06275	-8.88383	0.09262
-8.87132	0.02802	-8.87132	0.09326	-8.87132	0.03038	-8.87132	0.06346	-8.87132	0.09325
-8.85881	0.02828	-8.85881	0.09417	-8.85881	0.03075	-8.85881	0.0642	-8.85881	0.09386
-8.84631	0.02854	-8.84631	0.09508	-8.84631	0.03112	-8.84631	0.06494	-8.84631	0.09447
-8.8338	0.02881	-8.8338	0.096	-8.8338	0.03149	-8.8338	0.06568	-8.8338	0.09508
-8.82129	0.02907	-8.82129	0.09691	-8.82129	0.03186	-8.82129	0.06642	-8.82129	0.09569
-8.80878	0.02933	-8.80878	0.09782	-8.80878	0.03224	-8.80878	0.06717	-8.80878	0.0963
-8.79628	0.0296	-8.79628	0.09873	-8.79628	0.03261	-8.79628	0.06791	-8.79628	0.09691
-8.78377	0.02986	-8.78377	0.09964	-8.78377	0.03298	-8.78377	0.06865	-8.78377	0.09751
-8.77126	0.03013	-8.77126	0.10057	-8.77126	0.03336	-8.77126	0.06941	-8.77126	0.09811
-8.75876	0.03041	-8.75876	0.10152	-8.75876	0.03376	-8.75876	0.0702	-8.75876	0.09866
-8.74625	0.0307	-8.74625	0.10247	-8.74625	0.03417	-8.74625	0.071	-8.74625	0.09922
-8.73374	0.03099	-8.73374	0.10342	-8.73374	0.03457	-8.73374	0.07179	-8.73374	0.09978
-8.72123	0.03127	-8.72123	0.10437	-8.72123	0.03498	-8.72123	0.07259	-8.72123	0.10033
-8.70873	0.03156	-8.70873	0.10533	-8.70873	0.03538	-8.70873	0.07338	-8.70873	0.10089
-8.69622	0.03185	-8.69622	0.10628	-8.69622	0.03579	-8.69622	0.07418	-8.69622	0.10145
-8.68371	0.03213	-8.68371	0.10723	-8.68371	0.03619	-8.68371	0.07497	-8.68371	0.102
-8.6712	0.03243	-8.6712	0.10818	-8.6712	0.03661	-8.6712	0.07578	-8.6712	0.10254
-8.6587	0.03273	-8.6587	0.10915	-8.6587	0.03705	-8.6587	0.07661	-8.6587	0.10304
-8.64619	0.03304	-8.64619	0.11012	-8.64619	0.03749	-8.64619	0.07744	-8.64619	0.10353
-8.63368	0.03335	-8.63368	0.11109	-8.63368	0.03793	-8.63368	0.07827	-8.63368	0.10403
-8.62118	0.03366	-8.62118	0.11206	-8.62118	0.03837	-8.62118	0.0791	-8.62118	0.10452
-8.60867	0.03397	-8.60867	0.11303	-8.60867	0.03881	-8.60867	0.07993	-8.60867	0.10502
-8.59616	0.03427	-8.59616	0.114	-8.59616	0.03925	-8.59616	0.08076	-8.59616	0.10551
-8.58365	0.03458	-8.58365	0.11497	-8.58365	0.0397	-8.58365	0.08159	-8.58365	0.106
-8.57115	0.0349	-8.57115	0.11595	-8.57115	0.04015	-8.57115	0.08244	-8.57115	0.10648
-8.55864	0.03522	-8.55864	0.11696	-8.55864	0.04063	-8.55864	0.08333	-8.55864	0.10691
-8.54613	0.03555	-8.54613	0.11797	-8.54613	0.04112	-8.54613	0.08422	-8.54613	0.10733
-8.53362	0.03588	-8.53362	0.11897	-8.53362	0.0416	-8.53362	0.08512	-8.53362	0.10775
-8.52112	0.03621	-8.52112	0.11998	-8.52112	0.04209	-8.52112	0.08601	-8.52112	0.10817
-8.50861	0.03653	-8.50861	0.12099	-8.50861	0.04257	-8.50861	0.0869	-8.50861	0.1086
-8.4961	0.03686	-8.4961	0.122	-8.4961	0.04306	-8.4961	0.08779	-8.4961	0.10902
-8.48359	0.03719	-8.48359	0.12301	-8.48359	0.04354	-8.48359	0.08869	-8.48359	0.10944
-8.47109	0.03752	-8.47109	0.12401	-8.47109	0.04404	-8.47109	0.08958	-8.47109	0.10984
-8.45858	0.03786	-8.45858	0.12501	-8.45858	0.04455	-8.45858	0.09049	-8.45858	0.11016
-8.44607	0.0382	-8.44607	0.126	-8.44607	0.04507	-8.44607	0.09139	-8.44607	0.11049
-8.43357	0.03854	-8.43357	0.12699	-8.43357	0.04558	-8.43357	0.0923	-8.43357	0.11082
-8.42106	0.03889	-8.42106	0.12798	-8.42106	0.0461	-8.42106	0.0932	-8.42106	0.11114
-8.40855	0.03923	-8.40855	0.12897	-8.40855	0.04661	-8.40855	0.09411	-8.40855	0.11147
-8.39604	0.03957	-8.39604	0.12996	-8.39604	0.04713	-8.39604	0.09501	-8.39604	0.1118
-8.38354	0.03991	-8.38354	0.13095	-8.38354	0.04764	-8.38354	0.09592	-8.38354	0.11213
-8.37103	0.04026	-8.37103	0.13194	-8.37103	0.04816	-8.37103	0.09683	-8.37103	0.11243
-8.35852	0.04062	-8.35852	0.13292	-8.35852	0.04871	-8.35852	0.09775	-8.35852	0.11266
-8.34601	0.04099	-8.34601	0.1339	-8.34601	0.04926	-8.34601	0.09868	-8.34601	0.1129
-8.33351	0.04135	-8.33351	0.13488	-8.33351	0.04981	-8.33351	0.09961	-8.33351	0.11313
-8.321	0.04172	-8.321	0.13586	-8.321	0.05037	-8.321	0.10053	-8.321	0.11336
-8.30849	0.04208	-8.30849	0.13684	-8.30849	0.05092	-8.30849	0.10146	-8.30849	0.11359
-8.29599	0.04245	-8.29599	0.13782	-8.29599	0.05147	-8.29599	0.10239	-8.29599	0.11383
-8.28348	0.04281	-8.28348	0.1388	-8.28348	0.05202	-8.28348	0.10331	-8.28348	0.11406
-8.27097	0.04318	-8.27097	0.13977	-8.27097	0.05257	-8.27097	0.10424	-8.27097	0.11427
-8.25846	0.04357	-8.25846	0.14073	-8.25846	0.05316	-8.25846	0.10517	-8.25846	0.11441
-8.24596	0.04395	-8.24596	0.14168	-8.24596	0.05375	-8.24596	0.1061	-8.24596	0.11454
-8.23345	0.04434	-8.23345	0.14263	-8.23345	0.05433	-8.23345	0.10703	-8.23345	0.11468
-8.22094	0.04472	-8.22094	0.14358	-8.22094	0.05492	-8.22094	0.10796	-8.22094	0.11481
-8.20843	0.0451	-8.20843	0.14454	-8.20843	0.05551	-8.20843	0.10889	-8.20843	0.11494
-8.19593	0.04549	-8.19593	0.14549	-8.19593	0.05609	-8.19593	0.10981	-8.19593	0.11508
-8.18342	0.04587	-8.18342	0.14644	-8.18342	0.05668	-8.18342	0.11074	-8.18342	0.11521
-8.17091	0.04626	-8.17091	0.14739	-8.17091	0.05727	-8.17091	0.11167	-8.17091	0.11533
-8.1584	0.04666	-8.1584	0.14831	-8.1584	0.05789	-8.1584	0.11258	-8.1584	0.11537
-8.1459	0.04707	-8.1459	0.14922	-8.1459	0.0585	-8.1459	0.1135	-8.1459	0.11541
-8.13339	0.04748	-8.13339	0.15014	-8.13339	0.05912	-8.13339	0.11441	-8.13339	0.11545
-8.12088	0.04789	-8.12088	0.15106	-8.12088	0.05973	-8.12088	0.11532	-8.12088	0.11548
-8.10838	0.04829	-8.10838	0.15198	-8.10838	0.06035	-8.10838	0.11624	-8.10838	0.11552
-8.09587	0.0487	-8.09587	0.15289	-8.09587	0.06096	-8.09587	0.11715	-8.09587	0.11556
-8.08336	0.04911	-8.08336	0.15381	-8.08336	0.06158	-8.08336	0.11806	-8.08336	0.11559
-8.07085	0.04952	-8.07085	0.15473	-8.07085	0.0622	-8.07085	0.11897	-8.07085	0.11562
-8.05835	0.04994	-8.05835	0.1556	-8.05835	0.06284	-8.05835	0.11987	-8.05835	0.11557
-8.04584	0.05037	-8.04584	0.15647	-8.04584	0.06349	-8.04584	0.12076	-8.04584	0.11551
-8.03333	0.0508	-8.03333	0.15734	-8.03333	0.06413	-8.03333	0.12165	-8.03333	0.11546
-8.02082	0.05123	-8.02082	0.15821	-8.02082	0.06478	-8.02082	0.12255	-8.02082	0.1154
-8.00832	0.05165	-8.00832	0.15908	-8.00832	0.06543	-8.00832	0.12344	-8.00832	0.11535
-7.99581	0.05208	-7.99581	0.15995	-7.99581	0.06607	-7.99581	0.12433	-7.99581	0.11529
-7.9833	0.05251	-7.9833	0.16082	-7.9833	0.06672	-7.9833	0.12522	-7.9833	0.11524
-7.9708	0.05294	-7.9708	0.16168	-7.9708	0.06737	-7.9708	0.12611	-7.9708	0.11517
-7.95829	0.05338	-7.95829	0.16248	-7.95829	0.06803	-7.95829	0.12694	-7.95829	0.11504
-7.94578	0.05383	-7.94578	0.16328	-7.94578	0.06869	-7.94578	0.12778	-7.94578	0.1149
-7.93327	0.05427	-7.93327	0.16407	-7.93327	0.06935	-7.93327	0.12861	-7.93327	0.11477
-7.92077	0.05472	-7.92077	0.16487	-7.92077	0.07002	-7.92077	0.12944	-7.92077	0.11463
-7.90826	0.05516	-7.90826	0.16567	-7.90826	0.07068	-7.90826	0.13027	-7.90826	0.1145
-7.89575	0.05561	-7.89575	0.16647	-7.89575	0.07134	-7.89575	0.13111	-7.89575	0.11437
-7.88324	0.05605	-7.88324	0.16726	-7.88324	0.072	-7.88324	0.13194	-7.88324	0.11423
-7.87074	0.0565	-7.87074	0.16805	-7.87074	0.07266	-7.87074	0.13277	-7.87074	0.11409
-7.85823	0.05696	-7.85823	0.16878	-7.85823	0.07333	-7.85823	0.13353	-7.85823	0.11389
-7.84572	0.05741	-7.84572	0.1695	-7.84572	0.074	-7.84572	0.13429	-7.84572	0.11369
-7.83322	0.05787	-7.83322	0.17022	-7.83322	0.07466	-7.83322	0.13505	-7.83322	0.11349
-7.82071	0.05833	-7.82071	0.17095	-7.82071	0.07533	-7.82071	0.13581	-7.82071	0.11329
-7.8082	0.05879	-7.8082	0.17167	-7.8082	0.07599	-7.8082	0.13657	-7.8082	0.11308
-7.79569	0.05925	-7.79569	0.17239	-7.79569	0.07666	-7.79569	0.13733	-7.79569	0.11288
-7.78319	0.05971	-7.78319	0.17311	-7.78319	0.07733	-7.78319	0.13809	-7.78319	0.11268
-7.77068	0.06017	-7.77068	0.17383	-7.77068	0.07799	-7.77068	0.13885	-7.77068	0.11248
-7.75817	0.06064	-7.75817	0.17448	-7.75817	0.07866	-7.75817	0.13953	-7.75817	0.11221
-7.74566	0.06111	-7.74566	0.17513	-7.74566	0.07932	-7.74566	0.1402	-7.74566	0.11195
-7.73316	0.06159	-7.73316	0.17577	-7.73316	0.07999	-7.73316	0.14088	-7.73316	0.11168
-7.72065	0.06206	-7.72065	0.17642	-7.72065	0.08065	-7.72065	0.14155	-7.72065	0.11141
-7.70814	0.06253	-7.70814	0.17706	-7.70814	0.08132	-7.70814	0.14223	-7.70814	0.11115
-7.69563	0.063	-7.69563	0.17771	-7.69563	0.08199	-7.69563	0.1429	-7.69563	0.11088
-7.68313	0.06348	-7.68313	0.17835	-7.68313	0.08265	-7.68313	0.14358	-7.68313	0.11062
-7.67062	0.06395	-7.67062	0.179	-7.67062	0.08332	-7.67062	0.14425	-7.67062	0.11035
-7.65811	0.06445	-7.65811	0.17956	-7.65811	0.08398	-7.65811	0.14484	-7.65811	0.11005
-7.64561	0.06494	-7.64561	0.18013	-7.64561	0.08465	-7.64561	0.14542	-7.64561	0.10974
-7.6331	0.06544	-7.6331	0.18069	-7.6331	0.08532	-7.6331	0.14601	-7.6331	0.10943
-7.62059	0.06594	-7.62059	0.18125	-7.62059	0.08598	-7.62059	0.14659	-7.62059	0.10912
-7.60808	0.06643	-7.60808	0.18182	-7.60808	0.08665	-7.60808	0.14718	-7.60808	0.10882
-7.59558	0.06693	-7.59558	0.18238	-7.59558	0.08731	-7.59558	0.14776	-7.59558	0.10851
-7.58307	0.06742	-7.58307	0.18295	-7.58307	0.08798	-7.58307	0.14835	-7.58307	0.1082
-7.57056	0.06792	-7.57056	0.18351	-7.57056	0.08865	-7.57056	0.14893	-7.57056	0.1079
-7.55805	0.06844	-7.55805	0.18401	-7.55805	0.0893	-7.55805	0.14943	-7.55805	0.10755
-7.54555	0.06895	-7.54555	0.18451	-7.54555	0.08995	-7.54555	0.14992	-7.54555	0.10721
-7.53304	0.06947	-7.53304	0.185	-7.53304	0.09061	-7.53304	0.15042	-7.53304	0.10686
-7.52053	0.06999	-7.52053	0.1855	-7.52053	0.09126	-7.52053	0.15091	-7.52053	0.10652
-7.50803	0.07051	-7.50803	0.186	-7.50803	0.09191	-7.50803	0.1514	-7.50803	0.10617
-7.49552	0.07102	-7.49552	0.18649	-7.49552	0.09256	-7.49552	0.15189	-7.49552	0.10583
-7.48301	0.07154	-7.48301	0.18699	-7.48301	0.09322	-7.48301	0.15239	-7.48301	0.10549
-7.4705	0.07206	-7.4705	0.18749	-7.4705	0.09387	-7.4705	0.15288	-7.4705	0.10514
-7.458	0.07258	-7.458	0.18789	-7.458	0.09448	-7.458	0.15326	-7.458	0.10478
-7.44549	0.0731	-7.44549	0.18829	-7.44549	0.0951	-7.44549	0.15363	-7.44549	0.10441
-7.43298	0.07362	-7.43298	0.18869	-7.43298	0.09571	-7.43298	0.15401	-7.43298	0.10405
-7.42047	0.07414	-7.42047	0.18909	-7.42047	0.09632	-7.42047	0.15438	-7.42047	0.10368
-7.40797	0.07466	-7.40797	0.18949	-7.40797	0.09693	-7.40797	0.15476	-7.40797	0.10332
-7.39546	0.07518	-7.39546	0.18989	-7.39546	0.09754	-7.39546	0.15514	-7.39546	0.10296
-7.38295	0.0757	-7.38295	0.19029	-7.38295	0.09815	-7.38295	0.15551	-7.38295	0.10259
-7.37044	0.07622	-7.37044	0.19069	-7.37044	0.09877	-7.37044	0.15589	-7.37044	0.10223
-7.35794	0.07675	-7.35794	0.19102	-7.35794	0.09936	-7.35794	0.15617	-7.35794	0.10185
-7.34543	0.07728	-7.34543	0.19135	-7.34543	0.09995	-7.34543	0.15645	-7.34543	0.10147
-7.33292	0.07782	-7.33292	0.19168	-7.33292	0.10054	-7.33292	0.15673	-7.33292	0.1011
-7.32042	0.07835	-7.32042	0.19201	-7.32042	0.10113	-7.32042	0.15701	-7.32042	0.10072
-7.30791	0.07888	-7.30791	0.19234	-7.30791	0.10172	-7.30791	0.15728	-7.30791	0.10034
-7.2954	0.07942	-7.2954	0.19268	-7.2954	0.10231	-7.2954	0.15756	-7.2954	0.09996
-7.28289	0.07995	-7.28289	0.19301	-7.28289	0.1029	-7.28289	0.15784	-7.28289	0.09959
-7.27039	0.08048	-7.27039	0.19334	-7.27039	0.10349	-7.27039	0.15812	-7.27039	0.09921
-7.25788	0.08102	-7.25788	0.1936	-7.25788	0.10405	-7.25788	0.15831	-7.25788	0.09883
-7.24537	0.08156	-7.24537	0.19386	-7.24537	0.10459	-7.24537	0.1585	-7.24537	0.09845
-7.23286	0.0821	-7.23286	0.19411	-7.23286	0.10515	-7.23286	0.15868	-7.23286	0.09806
-7.22036	0.08264	-7.22036	0.19437	-7.22036	0.1057	-7.22036	0.15886	-7.22036	0.09768
-7.20785	0.08318	-7.20785	0.19463	-7.20785	0.10625	-7.20785	0.15905	-7.20785	0.0973
-7.19534	0.08371	-7.19534	0.19488	-7.19534	0.1068	-7.19534	0.15923	-7.19534	0.09692
-7.18284	0.08425	-7.18284	0.19514	-7.18284	0.10735	-7.18284	0.15942	-7.18284	0.09654
-7.17033	0.08479	-7.17033	0.1954	-7.17033	0.1079	-7.17033	0.1596	-7.17033	0.09615
-7.15782	0.08534	-7.15782	0.19559	-7.15782	0.10841	-7.15782	0.15971	-7.15782	0.09577
-7.14531	0.08589	-7.14531	0.19577	-7.14531	0.10892	-7.14531	0.1598	-7.14531	0.09539
-7.13281	0.08645	-7.13281	0.19596	-7.13281	0.10943	-7.13281	0.1599	-7.13281	0.09501
-7.1203	0.087	-7.1203	0.19614	-7.1203	0.10994	-7.1203	0.15999	-7.1203	0.09463
-7.10779	0.08755	-7.10779	0.19632	-7.10779	0.11044	-7.10779	0.16008	-7.10779	0.09425
-7.09528	0.0881	-7.09528	0.19651	-7.09528	0.11095	-7.09528	0.16018	-7.09528	0.09386
-7.08278	0.08866	-7.08278	0.19669	-7.08278	0.11146	-7.08278	0.16027	-7.08278	0.09348
-7.07027	0.08921	-7.07027	0.19687	-7.07027	0.11197	-7.07027	0.16036	-7.07027	0.0931
-7.05776	0.08977	-7.05776	0.19701	-7.05776	0.11245	-7.05776	0.1604	-7.05776	0.09272
-7.04525	0.09034	-7.04525	0.19714	-7.04525	0.11293	-7.04525	0.16042	-7.04525	0.09235
-7.03275	0.0909	-7.03275	0.19727	-7.03275	0.11341	-7.03275	0.16044	-7.03275	0.09197
-7.02024	0.09147	-7.02024	0.1974	-7.02024	0.11388	-7.02024	0.16046	-7.02024	0.0916
-7.00773	0.09203	-7.00773	0.19753	-7.00773	0.11436	-7.00773	0.16049	-7.00773	0.09122
-6.99523	0.09259	-6.99523	0.19766	-6.99523	0.11484	-6.99523	0.16051	-6.99523	0.09084
-6.98272	0.09316	-6.98272	0.19779	-6.98272	0.11532	-6.98272	0.16053	-6.98272	0.09047
-6.97021	0.09372	-6.97021	0.19792	-6.97021	0.1158	-6.97021	0.16055	-6.97021	0.09009
-6.9577	0.09429	-6.9577	0.198	-6.9577	0.11624	-6.9577	0.16051	-6.9577	0.08973
-6.9452	0.09485	-6.9452	0.19807	-6.9452	0.11667	-6.9452	0.16047	-6.9452	0.08937
-6.93269	0.09541	-6.93269	0.19814	-6.93269	0.1171	-6.93269	0.16043	-6.93269	0.089
-6.92018	0.09597	-6.92018	0.19821	-6.92018	0.11753	-6.92018	0.16038	-6.92018	0.08864
-6.90767	0.09653	-6.90767	0.19828	-6.90767	0.11796	-6.90767	0.16033	-6.90767	0.08828
-6.89517	0.0971	-6.89517	0.19835	-6.89517	0.11839	-6.89517	0.16029	-6.89517	0.08792
-6.88266	0.09766	-6.88266	0.19842	-6.88266	0.11883	-6.88266	0.16024	-6.88266	0.08756
-6.87015	0.09822	-6.87015	0.19849	-6.87015	0.11926	-6.87015	0.1602	-6.87015	0.08719
-6.85765	0.09879	-6.85765	0.19853	-6.85765	0.11966	-6.85765	0.16011	-6.85765	0.08685
-6.84514	0.09936	-6.84514	0.19856	-6.84514	0.12006	-6.84514	0.16001	-6.84514	0.0865
-6.83263	0.09993	-6.83263	0.19859	-6.83263	0.12046	-6.83263	0.15992	-6.83263	0.08616
-6.82012	0.1005	-6.82012	0.19862	-6.82012	0.12086	-6.82012	0.15982	-6.82012	0.08581
-6.80762	0.10107	-6.80762	0.19865	-6.80762	0.12126	-6.80762	0.15973	-6.80762	0.08547
-6.79511	0.10165	-6.79511	0.19869	-6.79511	0.12166	-6.79511	0.15963	-6.79511	0.08512
-6.7826	0.10222	-6.7826	0.19872	-6.7826	0.12206	-6.7826	0.15954	-6.7826	0.08478
-6.77009	0.10279	-6.77009	0.19875	-6.77009	0.12246	-6.77009	0.15944	-6.77009	0.08444
-6.75759	0.10335	-6.75759	0.19875	-6.75759	0.12284	-6.75759	0.15931	-6.75759	0.08411
-6.74508	0.10391	-6.74508	0.19874	-6.74508	0.12321	-6.74508	0.15917	-6.74508	0.08378
-6.73257	0.10448	-6.73257	0.19873	-6.73257	0.12358	-6.73257	0.15903	-6.73257	0.08346
-6.72006	0.10504	-6.72006	0.19873	-6.72006	0.12395	-6.72006	0.15888	-6.72006	0.08313
-6.70756	0.1056	-6.70756	0.19872	-6.70756	0.12432	-6.70756	0.15874	-6.70756	0.08281
-6.69505	0.10616	-6.69505	0.19871	-6.69505	0.12469	-6.69505	0.1586	-6.69505	0.08248
-6.68254	0.10672	-6.68254	0.1987	-6.68254	0.12506	-6.68254	0.15846	-6.68254	0.08216
-6.67004	0.10728	-6.67004	0.19869	-6.67004	0.12543	-6.67004	0.15832	-6.67004	0.08183
-6.65753	0.10786	-6.65753	0.19868	-6.65753	0.1258	-6.65753	0.15816	-6.65753	0.08152
-6.64502	0.10845	-6.64502	0.19865	-6.64502	0.12617	-6.64502	0.15799	-6.64502	0.08121
-6.63251	0.10903	-6.63251	0.19863	-6.63251	0.12653	-6.63251	0.15782	-6.63251	0.0809
-6.62001	0.10961	-6.62001	0.19861	-6.62001	0.1269	-6.62001	0.15765	-6.62001	0.08059
-6.6075	0.1102	-6.6075	0.19858	-6.6075	0.12726	-6.6075	0.15749	-6.6075	0.08028
-6.59499	0.11078	-6.59499	0.19856	-6.59499	0.12762	-6.59499	0.15732	-6.59499	0.07997
-6.58248	0.11136	-6.58248	0.19853	-6.58248	0.12799	-6.58248	0.15715	-6.58248	0.07966
-6.56998	0.11195	-6.56998	0.19851	-6.56998	0.12835	-6.56998	0.15698	-6.56998	0.07936
-6.55747	0.11252	-6.55747	0.19848	-6.55747	0.1287	-6.55747	0.15679	-6.55747	0.07906
-6.54496	0.11309	-6.54496	0.19844	-6.54496	0.12904	-6.54496	0.1566	-6.54496	0.07878
-6.53246	0.11365	-6.53246	0.19841	-6.53246	0.12938	-6.53246	0.1564	-6.53246	0.07849
-6.51995	0.11422	-6.51995	0.19837	-6.51995	0.12971	-6.51995	0.1562	-6.51995	0.07821
-6.50744	0.11478	-6.50744	0.19834	-6.50744	0.13005	-6.50744	0.156	-6.50744	0.07792
-6.49493	0.11535	-6.49493	0.1983	-6.49493	0.13039	-6.49493	0.15581	-6.49493	0.07764
-6.48243	0.11592	-6.48243	0.19827	-6.48243	0.13073	-6.48243	0.15561	-6.48243	0.07735
-6.46992	0.11648	-6.46992	0.19823	-6.46992	0.13107	-6.46992	0.15541	-6.46992	0.07707
-6.45741	0.11706	-6.45741	0.1982	-6.45741	0.1314	-6.45741	0.1552	-6.45741	0.0768
-6.4449	0.11765	-6.4449	0.19818	-6.4449	0.13174	-6.4449	0.15498	-6.4449	0.07654
-6.4324	0.11823	-6.4324	0.19815	-6.4324	0.13208	-6.4324	0.15477	-6.4324	0.07628
-6.41989	0.11882	-6.41989	0.19812	-6.41989	0.13242	-6.41989	0.15455	-6.41989	0.07602
-6.40738	0.1194	-6.40738	0.19809	-6.40738	0.13276	-6.40738	0.15434	-6.40738	0.07576
-6.39488	0.11999	-6.39488	0.19807	-6.39488	0.1331	-6.39488	0.15412	-6.39488	0.07549
-6.38237	0.12058	-6.38237	0.19804	-6.38237	0.13344	-6.38237	0.1539	-6.38237	0.07523
-6.36986	0.12116	-6.36986	0.19801	-6.36986	0.13377	-6.36986	0.15369	-6.36986	0.07497
-6.35735	0.12173	-6.35735	0.19799	-6.35735	0.13412	-6.35735	0.15346	-6.35735	0.07473
-6.34485	0.1223	-6.34485	0.19797	-6.34485	0.13446	-6.34485	0.15322	-6.34485	0.07449
-6.33234	0.12287	-6.33234	0.19794	-6.33234	0.1348	-6.33234	0.15298	-6.33234	0.07425
-6.31983	0.12343	-6.31983	0.19792	-6.31983	0.13514	-6.31983	0.15274	-6.31983	0.07402
-6.30732	0.124	-6.30732	0.19789	-6.30732	0.13548	-6.30732	0.15251	-6.30732	0.07378
-6.29482	0.12457	-6.29482	0.19787	-6.29482	0.13582	-6.29482	0.15227	-6.29482	0.07354
-6.28231	0.12513	-6.28231	0.19785	-6.28231	0.13617	-6.28231	0.15203	-6.28231	0.07331
-6.2698	0.1257	-6.2698	0.19783	-6.2698	0.13651	-6.2698	0.15179	-6.2698	0.07307
-6.25729	0.12628	-6.25729	0.1978	-6.25729	0.13686	-6.25729	0.15155	-6.25729	0.07285
-6.24479	0.12686	-6.24479	0.19778	-6.24479	0.13722	-6.24479	0.1513	-6.24479	0.07264
-6.23228	0.12745	-6.23228	0.19775	-6.23228	0.13757	-6.23228	0.15105	-6.23228	0.07243
-6.21977	0.12803	-6.21977	0.19773	-6.21977	0.13793	-6.21977	0.1508	-6.21977	0.07222
-6.20727	0.12862	-6.20727	0.19771	-6.20727	0.13828	-6.20727	0.15055	-6.20727	0.07201
-6.19476	0.1292	-6.19476	0.19769	-6.19476	0.13864	-6.19476	0.15031	-6.19476	0.07179
-6.18225	0.12979	-6.18225	0.19766	-6.18225	0.139	-6.18225	0.15006	-6.18225	0.07158
-6.16974	0.13037	-6.16974	0.19764	-6.16974	0.13935	-6.16974	0.14981	-6.16974	0.07137
-6.15724	0.13096	-6.15724	0.19762	-6.15724	0.13972	-6.15724	0.14955	-6.15724	0.07117
-6.14473	0.13156	-6.14473	0.1976	-6.14473	0.1401	-6.14473	0.14929	-6.14473	0.07098
-6.13222	0.13215	-6.13222	0.19758	-6.13222	0.14048	-6.13222	0.14902	-6.13222	0.07078
-6.11971	0.13274	-6.11971	0.19756	-6.11971	0.14086	-6.11971	0.14876	-6.11971	0.07058
-6.10721	0.13334	-6.10721	0.19754	-6.10721	0.14124	-6.10721	0.14849	-6.10721	0.07039
-6.0947	0.13393	-6.0947	0.19752	-6.0947	0.14162	-6.0947	0.14823	-6.0947	0.07019
-6.08219	0.13452	-6.08219	0.1975	-6.08219	0.142	-6.08219	0.14796	-6.08219	0.07
-6.06969	0.13512	-6.06969	0.19748	-6.06969	0.14238	-6.06969	0.1477	-6.06969	0.0698
-6.05718	0.13571	-6.05718	0.19747	-6.05718	0.14277	-6.05718	0.14744	-6.05718	0.06963
-6.04467	0.1363	-6.04467	0.19746	-6.04467	0.14318	-6.04467	0.14718	-6.04467	0.06946
-6.03216	0.13689	-6.03216	0.19745	-6.03216	0.14358	-6.03216	0.14692	-6.03216	0.0693
-6.01966	0.13748	-6.01966	0.19744	-6.01966	0.14398	-6.01966	0.14666	-6.01966	0.06914
-6.00715	0.13807	-6.00715	0.19744	-6.00715	0.14439	-6.00715	0.1464	-6.00715	0.06898
-5.99464	0.13866	-5.99464	0.19743	-5.99464	0.14479	-5.99464	0.14614	-5.99464	0.06881
-5.98213	0.13925	-5.98213	0.19742	-5.98213	0.14519	-5.98213	0.14588	-5.98213	0.06865
-5.96963	0.13984	-5.96963	0.19741	-5.96963	0.1456	-5.96963	0.14562	-5.96963	0.06849
-5.95712	0.14043	-5.95712	0.19742	-5.95712	0.14602	-5.95712	0.14537	-5.95712	0.06834
-5.94461	0.14104	-5.94461	0.19743	-5.94461	0.14646	-5.94461	0.14512	-5.94461	0.0682
-5.9321	0.14164	-5.9321	0.19745	-5.9321	0.1469	-5.9321	0.14487	-5.9321	0.06806
-5.9196	0.14225	-5.9196	0.19747	-5.9196	0.14734	-5.9196	0.14462	-5.9196	0.06793
-5.90709	0.14285	-5.90709	0.19748	-5.90709	0.14777	-5.90709	0.14438	-5.90709	0.06779
-5.89458	0.14345	-5.89458	0.1975	-5.89458	0.14821	-5.89458	0.14413	-5.89458	0.06765
-5.88208	0.14406	-5.88208	0.19751	-5.88208	0.14865	-5.88208	0.14388	-5.88208	0.06751
-5.86957	0.14466	-5.86957	0.19753	-5.86957	0.14909	-5.86957	0.14363	-5.86957	0.06737
-5.85706	0.14526	-5.85706	0.19755	-5.85706	0.14955	-5.85706	0.14339	-5.85706	0.06725
-5.84455	0.14585	-5.84455	0.19759	-5.84455	0.15002	-5.84455	0.14315	-5.84455	0.06713
-5.83205	0.14644	-5.83205	0.19762	-5.83205	0.1505	-5.83205	0.14291	-5.83205	0.06702
-5.81954	0.14703	-5.81954	0.19766	-5.81954	0.15098	-5.81954	0.14268	-5.81954	0.06691
-5.80703	0.14762	-5.80703	0.19769	-5.80703	0.15145	-5.80703	0.14244	-5.80703	0.06679
-5.79452	0.14821	-5.79452	0.19773	-5.79452	0.15193	-5.79452	0.1422	-5.79452	0.06668
-5.78202	0.1488	-5.78202	0.19776	-5.78202	0.1524	-5.78202	0.14196	-5.78202	0.06656
-5.76951	0.14939	-5.76951	0.1978	-5.76951	0.15288	-5.76951	0.14172	-5.76951	0.06645
-5.757	0.14998	-5.757	0.19785	-5.757	0.15338	-5.757	0.1415	-5.757	0.06635
-5.7445	0.15058	-5.7445	0.19792	-5.7445	0.15391	-5.7445	0.14128	-5.7445	0.06626
-5.73199	0.15118	-5.73199	0.19799	-5.73199	0.15444	-5.73199	0.14106	-5.73199	0.06617
-5.71948	0.15178	-5.71948	0.19806	-5.71948	0.15498	-5.71948	0.14084	-5.71948	0.06608
-5.70697	0.15238	-5.70697	0.19813	-5.70697	0.15551	-5.70697	0.14062	-5.70697	0.066
-5.69447	0.15298	-5.69447	0.1982	-5.69447	0.15604	-5.69447	0.1404	-5.69447	0.06591
-5.68196	0.15358	-5.68196	0.19827	-5.68196	0.15657	-5.68196	0.14018	-5.68196	0.06582
-5.66945	0.15418	-5.66945	0.19834	-5.66945	0.15711	-5.66945	0.13996	-5.66945	0.06573
-5.65694	0.15486	-5.65694	0.19842	-5.65694	0.15767	-5.65694	0.13976	-5.65694	0.06566
-5.64444	0.15566	-5.64444	0.19853	-5.64444	0.15828	-5.64444	0.13957	-5.64444	0.06559
-5.63193	0.15647	-5.63193	0.19863	-5.63193	0.15888	-5.63193	0.13939	-5.63193	0.06553
-5.61942	0.15727	-5.61942	0.19873	-5.61942	0.15949	-5.61942	0.1392	-5.61942	0.06547
-5.60691	0.15807	-5.60691	0.19883	-5.60691	0.16009	-5.60691	0.13901	-5.60691	0.06541
-5.59441	0.15887	-5.59441	0.19894	-5.59441	0.1607	-5.59441	0.13883	-5.59441	0.06534
-5.5819	0.15967	-5.5819	0.19904	-5.5819	0.1613	-5.5819	0.13864	-5.5819	0.06528
-5.56939	0.16048	-5.56939	0.19914	-5.56939	0.16191	-5.56939	0.13845	-5.56939	0.06522
-5.55689	0.16122	-5.55689	0.19926	-5.55689	0.16255	-5.55689	0.13828	-5.55689	0.06518
-5.54438	0.16189	-5.54438	0.1994	-5.54438	0.16322	-5.54438	0.13811	-5.54438	0.06515
-5.53187	0.16257	-5.53187	0.19954	-5.53187	0.16389	-5.53187	0.13795	-5.53187	0.06513
-5.51936	0.16324	-5.51936	0.19968	-5.51936	0.16455	-5.51936	0.13779	-5.51936	0.0651
-5.50686	0.16391	-5.50686	0.19982	-5.50686	0.16522	-5.50686	0.13763	-5.50686	0.06508
-5.49435	0.16459	-5.49435	0.19996	-5.49435	0.16589	-5.49435	0.13746	-5.49435	0.06506
-5.48184	0.16526	-5.48184	0.2001	-5.48184	0.16656	-5.48184	0.1373	-5.48184	0.06503
-5.46933	0.16594	-5.46933	0.20024	-5.46933	0.16723	-5.46933	0.13714	-5.46933	0.06501
-5.45683	0.16664	-5.45683	0.2004	-5.45683	0.16793	-5.45683	0.13695	-5.45683	0.06499
-5.44432	0.16737	-5.44432	0.20059	-5.44432	0.16868	-5.44432	0.13675	-5.44432	0.06499
-5.43181	0.16811	-5.43181	0.20077	-5.43181	0.16942	-5.43181	0.13654	-5.43181	0.06498
-5.41931	0.16884	-5.41931	0.20096	-5.41931	0.17017	-5.41931	0.13633	-5.41931	0.06498
-5.4068	0.16958	-5.4068	0.20115	-5.4068	0.17091	-5.4068	0.13612	-5.4068	0.06497
-5.39429	0.17031	-5.39429	0.20133	-5.39429	0.17166	-5.39429	0.13591	-5.39429	0.06497
-5.38178	0.17105	-5.38178	0.20152	-5.38178	0.1724	-5.38178	0.1357	-5.38178	0.06497
-5.36928	0.17178	-5.36928	0.20171	-5.36928	0.17315	-5.36928	0.1355	-5.36928	0.06496
-5.35677	0.17254	-5.35677	0.20192	-5.35677	0.17393	-5.35677	0.13533	-5.35677	0.06497
-5.34426	0.17334	-5.34426	0.20217	-5.34426	0.17477	-5.34426	0.13522	-5.34426	0.06501
-5.33175	0.17413	-5.33175	0.20242	-5.33175	0.17562	-5.33175	0.13511	-5.33175	0.06505
-5.31925	0.17493	-5.31925	0.20268	-5.31925	0.17646	-5.31925	0.13501	-5.31925	0.06508
-5.30674	0.17572	-5.30674	0.20293	-5.30674	0.1773	-5.30674	0.1349	-5.30674	0.06512
-5.29423	0.17652	-5.29423	0.20318	-5.29423	0.17814	-5.29423	0.13479	-5.29423	0.06516
-5.28173	0.17732	-5.28173	0.20343	-5.28173	0.17899	-5.28173	0.13469	-5.28173	0.0652
-5.26922	0.17811	-5.26922	0.20369	-5.26922	0.17983	-5.26922	0.13458	-5.26922	0.06523
-5.25671	0.17893	-5.25671	0.20396	-5.25671	0.1807	-5.25671	0.13456	-5.25671	0.06528
-5.2442	0.1798	-5.2442	0.20427	-5.2442	0.18165	-5.2442	0.13471	-5.2442	0.06535
-5.2317	0.18066	-5.2317	0.20459	-5.2317	0.1826	-5.2317	0.13486	-5.2317	0.06542
-5.21919	0.18153	-5.21919	0.2049	-5.21919	0.18354	-5.21919	0.13501	-5.21919	0.06549
-5.20668	0.1824	-5.20668	0.20522	-5.20668	0.18449	-5.20668	0.13517	-5.20668	0.06556
-5.19417	0.18326	-5.19417	0.20553	-5.19417	0.18544	-5.19417	0.13532	-5.19417	0.06563
-5.18167	0.18413	-5.18167	0.20585	-5.18167	0.18638	-5.18167	0.13547	-5.18167	0.0657
-5.16916	0.18499	-5.16916	0.20616	-5.16916	0.18733	-5.16916	0.13562	-5.16916	0.06577
-5.15665	0.18588	-5.15665	0.2065	-5.15665	0.18832	-5.15665	0.13575	-5.15665	0.06586
-5.14414	0.18684	-5.14414	0.20689	-5.14414	0.1894	-5.14414	0.13582	-5.14414	0.06597
-5.13164	0.18779	-5.13164	0.20727	-5.13164	0.19048	-5.13164	0.13589	-5.13164	0.06609
-5.11913	0.18875	-5.11913	0.20766	-5.11913	0.19157	-5.11913	0.13596	-5.11913	0.0662
-5.10662	0.1897	-5.10662	0.20804	-5.10662	0.19265	-5.10662	0.13603	-5.10662	0.06632
-5.09412	0.19065	-5.09412	0.20843	-5.09412	0.19373	-5.09412	0.1361	-5.09412	0.06643
-5.08161	0.19161	-5.08161	0.20882	-5.08161	0.19482	-5.08161	0.13617	-5.08161	0.06655
-5.0691	0.19256	-5.0691	0.2092	-5.0691	0.1959	-5.0691	0.13625	-5.0691	0.06667
-5.05659	0.19354	-5.05659	0.20961	-5.05659	0.19703	-5.05659	0.13634	-5.05659	0.0668
-5.04409	0.19457	-5.04409	0.21006	-5.04409	0.19825	-5.04409	0.13647	-5.04409	0.06696
-5.03158	0.1956	-5.03158	0.2105	-5.03158	0.19947	-5.03158	0.1366	-5.03158	0.06712
-5.01907	0.19663	-5.01907	0.21095	-5.01907	0.20069	-5.01907	0.13673	-5.01907	0.06728
-5.00656	0.19766	-5.00656	0.2114	-5.00656	0.20191	-5.00656	0.13686	-5.00656	0.06744
-4.99406	0.19869	-4.99406	0.21184	-4.99406	0.20313	-4.99406	0.13699	-4.99406	0.0676
-4.98155	0.19972	-4.98155	0.21229	-4.98155	0.20435	-4.98155	0.13712	-4.98155	0.06776
-4.96904	0.20075	-4.96904	0.21274	-4.96904	0.20557	-4.96904	0.13725	-4.96904	0.06792
-4.95654	0.20181	-4.95654	0.21321	-4.95654	0.20683	-4.95654	0.1374	-4.95654	0.06809
-4.94403	0.20294	-4.94403	0.21373	-4.94403	0.2082	-4.94403	0.13761	-4.94403	0.0683
-4.93152	0.20407	-4.93152	0.21426	-4.93152	0.20957	-4.93152	0.13781	-4.93152	0.06851
-4.91901	0.2052	-4.91901	0.21478	-4.91901	0.21094	-4.91901	0.13801	-4.91901	0.06872
-4.90651	0.20632	-4.90651	0.21531	-4.90651	0.2123	-4.90651	0.13822	-4.90651	0.06893
-4.894	0.20745	-4.894	0.21583	-4.894	0.21367	-4.894	0.13842	-4.894	0.06913
-4.88149	0.20858	-4.88149	0.21636	-4.88149	0.21504	-4.88149	0.13862	-4.88149	0.06934
-4.86898	0.20971	-4.86898	0.21688	-4.86898	0.21641	-4.86898	0.13882	-4.86898	0.06955
-4.85648	0.21087	-4.85648	0.21743	-4.85648	0.21782	-4.85648	0.13904	-4.85648	0.06978
-4.84397	0.21212	-4.84397	0.21806	-4.84397	0.21938	-4.84397	0.13932	-4.84397	0.07005
-4.83146	0.21338	-4.83146	0.21869	-4.83146	0.22094	-4.83146	0.13959	-4.83146	0.07033
-4.81895	0.21463	-4.81895	0.21932	-4.81895	0.2225	-4.81895	0.13987	-4.81895	0.0706
-4.80645	0.21589	-4.80645	0.21995	-4.80645	0.22406	-4.80645	0.14014	-4.80645	0.07088
-4.79394	0.21714	-4.79394	0.22058	-4.79394	0.22561	-4.79394	0.14042	-4.79394	0.07116
-4.78143	0.2184	-4.78143	0.22121	-4.78143	0.22717	-4.78143	0.14069	-4.78143	0.07143
-4.76893	0.21965	-4.76893	0.22184	-4.76893	0.22873	-4.76893	0.14097	-4.76893	0.07171
-4.75642	0.22093	-4.75642	0.22249	-4.75642	0.23032	-4.75642	0.14125	-4.75642	0.072
-4.74391	0.2223	-4.74391	0.22321	-4.74391	0.23207	-4.74391	0.14154	-4.74391	0.07234
-4.7314	0.22368	-4.7314	0.22393	-4.7314	0.23382	-4.7314	0.14183	-4.7314	0.07268
-4.7189	0.22506	-4.7189	0.22466	-4.7189	0.23556	-4.7189	0.14212	-4.7189	0.07303
-4.70639	0.22643	-4.70639	0.22538	-4.70639	0.23731	-4.70639	0.14241	-4.70639	0.07337
-4.69388	0.22781	-4.69388	0.2261	-4.69388	0.23905	-4.69388	0.1427	-4.69388	0.07371
-4.68137	0.22919	-4.68137	0.22683	-4.68137	0.2408	-4.68137	0.14299	-4.68137	0.07405
-4.66887	0.23056	-4.66887	0.22755	-4.66887	0.24254	-4.66887	0.14328	-4.66887	0.07439
-4.65636	0.23196	-4.65636	0.22829	-4.65636	0.24432	-4.65636	0.14357	-4.65636	0.07475
-4.64385	0.23352	-4.64385	0.22915	-4.64385	0.24632	-4.64385	0.14382	-4.64385	0.07518
-4.63135	0.23507	-4.63135	0.23001	-4.63135	0.24832	-4.63135	0.14408	-4.63135	0.07561
-4.61884	0.23662	-4.61884	0.23087	-4.61884	0.25031	-4.61884	0.14433	-4.61884	0.07604
-4.60633	0.23817	-4.60633	0.23173	-4.60633	0.25231	-4.60633	0.14459	-4.60633	0.07647
-4.59382	0.23972	-4.59382	0.23259	-4.59382	0.2543	-4.59382	0.14484	-4.59382	0.0769
-4.58132	0.24128	-4.58132	0.23345	-4.58132	0.2563	-4.58132	0.1451	-4.58132	0.07732
-4.56881	0.24283	-4.56881	0.23431	-4.56881	0.25829	-4.56881	0.14535	-4.56881	0.07775
-4.5563	0.24441	-4.5563	0.23519	-4.5563	0.26033	-4.5563	0.14564	-4.5563	0.0782
-4.54379	0.24612	-4.54379	0.23617	-4.54379	0.26255	-4.54379	0.14608	-4.54379	0.07873
-4.53129	0.24783	-4.53129	0.23716	-4.53129	0.26476	-4.53129	0.14653	-4.53129	0.07927
-4.51878	0.24954	-4.51878	0.23814	-4.51878	0.26697	-4.51878	0.14697	-4.51878	0.0798
-4.50627	0.25125	-4.50627	0.23912	-4.50627	0.26919	-4.50627	0.14741	-4.50627	0.08033
-4.49376	0.25296	-4.49376	0.24011	-4.49376	0.2714	-4.49376	0.14786	-4.49376	0.08086
-4.48126	0.25466	-4.48126	0.24109	-4.48126	0.27362	-4.48126	0.1483	-4.48126	0.08139
-4.46875	0.25637	-4.46875	0.24207	-4.46875	0.27583	-4.46875	0.14874	-4.46875	0.08192
-4.45624	0.25811	-4.45624	0.24308	-4.45624	0.27808	-4.45624	0.14922	-4.45624	0.08247
-4.44374	0.26001	-4.44374	0.2442	-4.44374	0.28055	-4.44374	0.14986	-4.44374	0.08312
-4.43123	0.26191	-4.43123	0.24532	-4.43123	0.28303	-4.43123	0.1505	-4.43123	0.08378
-4.41872	0.26381	-4.41872	0.24644	-4.41872	0.2855	-4.41872	0.15114	-4.41872	0.08443
-4.40621	0.26571	-4.40621	0.24756	-4.40621	0.28797	-4.40621	0.15178	-4.40621	0.08508
-4.39371	0.26761	-4.39371	0.24868	-4.39371	0.29044	-4.39371	0.15242	-4.39371	0.08574
-4.3812	0.26952	-4.3812	0.24979	-4.3812	0.29291	-4.3812	0.15306	-4.3812	0.08639
-4.36869	0.27142	-4.36869	0.25091	-4.36869	0.29539	-4.36869	0.1537	-4.36869	0.08705
-4.35618	0.27334	-4.35618	0.25205	-4.35618	0.29789	-4.35618	0.15436	-4.35618	0.08771
-4.34368	0.27544	-4.34368	0.2533	-4.34368	0.30064	-4.34368	0.15516	-4.34368	0.08852
-4.33117	0.27754	-4.33117	0.25456	-4.33117	0.30339	-4.33117	0.15596	-4.33117	0.08933
-4.31866	0.27964	-4.31866	0.25581	-4.31866	0.30614	-4.31866	0.15676	-4.31866	0.09014
-4.30616	0.28175	-4.30616	0.25707	-4.30616	0.30889	-4.30616	0.15756	-4.30616	0.09094
-4.29365	0.28385	-4.29365	0.25833	-4.29365	0.31164	-4.29365	0.15836	-4.29365	0.09175
-4.28114	0.28595	-4.28114	0.25958	-4.28114	0.31439	-4.28114	0.15916	-4.28114	0.09256
-4.26863	0.28805	-4.26863	0.26084	-4.26863	0.31714	-4.26863	0.15996	-4.26863	0.09337
-4.25613	0.29016	-4.25613	0.2621	-4.25613	0.3199	-4.25613	0.16077	-4.25613	0.09418
-4.24362	0.29245	-4.24362	0.26352	-4.24362	0.3229	-4.24362	0.16175	-4.24362	0.09517
-4.23111	0.29474	-4.23111	0.26493	-4.23111	0.32591	-4.23111	0.16273	-4.23111	0.09616
-4.2186	0.29703	-4.2186	0.26635	-4.2186	0.32892	-4.2186	0.16371	-4.2186	0.09714
-4.2061	0.29932	-4.2061	0.26776	-4.2061	0.33192	-4.2061	0.16469	-4.2061	0.09813
-4.19359	0.30161	-4.19359	0.26918	-4.19359	0.33493	-4.19359	0.16567	-4.19359	0.09912
-4.18108	0.3039	-4.18108	0.27059	-4.18108	0.33793	-4.18108	0.16665	-4.18108	0.10011
-4.16858	0.30619	-4.16858	0.27201	-4.16858	0.34094	-4.16858	0.16763	-4.16858	0.10109
-4.15607	0.30848	-4.15607	0.27342	-4.15607	0.34394	-4.15607	0.16861	-4.15607	0.10208
-4.14356	0.31099	-4.14356	0.275	-4.14356	0.34724	-4.14356	0.16978	-4.14356	0.1033
-4.13105	0.3135	-4.13105	0.27657	-4.13105	0.35055	-4.13105	0.17096	-4.13105	0.10453
-4.11855	0.31601	-4.11855	0.27815	-4.11855	0.35385	-4.11855	0.17213	-4.11855	0.10576
-4.10604	0.31852	-4.10604	0.27973	-4.10604	0.35715	-4.10604	0.17331	-4.10604	0.10698
-4.09353	0.32103	-4.09353	0.2813	-4.09353	0.36045	-4.09353	0.17448	-4.09353	0.10821
-4.08102	0.32354	-4.08102	0.28288	-4.08102	0.36375	-4.08102	0.17566	-4.08102	0.10943
-4.06852	0.32605	-4.06852	0.28446	-4.06852	0.36705	-4.06852	0.17683	-4.06852	0.11066
-4.05601	0.32857	-4.05601	0.28604	-4.05601	0.37036	-4.05601	0.17802	-4.05601	0.1119
-4.0435	0.33119	-4.0435	0.28773	-4.0435	0.3738	-4.0435	0.17936	-4.0435	0.11337
-4.03099	0.33381	-4.03099	0.28942	-4.03099	0.37724	-4.03099	0.18071	-4.03099	0.11484
-4.01849	0.33643	-4.01849	0.29111	-4.01849	0.38068	-4.01849	0.18205	-4.01849	0.11631
-4.00598	0.33906	-4.00598	0.2928	-4.00598	0.38411	-4.00598	0.1834	-4.00598	0.11779
-3.99347	0.34168	-3.99347	0.29449	-3.99347	0.38755	-3.99347	0.18474	-3.99347	0.11926
-3.98097	0.3443	-3.98097	0.29618	-3.98097	0.39099	-3.98097	0.18609	-3.98097	0.12073
-3.96846	0.34692	-3.96846	0.29788	-3.96846	0.39443	-3.96846	0.18743	-3.96846	0.1222
-3.95595	0.34954	-3.95595	0.29957	-3.95595	0.39786	-3.95595	0.18878	-3.95595	0.12368
-3.94344	0.35226	-3.94344	0.30136	-3.94344	0.40141	-3.94344	0.19032	-3.94344	0.12547
-3.93094	0.35498	-3.93094	0.30315	-3.93094	0.40495	-3.93094	0.19185	-3.93094	0.12726
-3.91843	0.35771	-3.91843	0.30494	-3.91843	0.4085	-3.91843	0.19339	-3.91843	0.12905
-3.90592	0.36043	-3.90592	0.30674	-3.90592	0.41204	-3.90592	0.19492	-3.90592	0.13084
-3.89341	0.36315	-3.89341	0.30853	-3.89341	0.41559	-3.89341	0.19646	-3.89341	0.13263
-3.88091	0.36587	-3.88091	0.31032	-3.88091	0.41914	-3.88091	0.19799	-3.88091	0.13442
-3.8684	0.36859	-3.8684	0.31211	-3.8684	0.42268	-3.8684	0.19953	-3.8684	0.13621
-3.85589	0.37131	-3.85589	0.3139	-3.85589	0.42623	-3.85589	0.20106	-3.85589	0.138
-3.84339	0.374	-3.84339	0.31576	-3.84339	0.42978	-3.84339	0.20277	-3.84339	0.14018
-3.83088	0.3767	-3.83088	0.31763	-3.83088	0.43334	-3.83088	0.20449	-3.83088	0.14238
-3.81837	0.3794	-3.81837	0.31949	-3.81837	0.43689	-3.81837	0.20621	-3.81837	0.14458
-3.80586	0.38209	-3.80586	0.32135	-3.80586	0.44045	-3.80586	0.20793	-3.80586	0.14677
-3.79336	0.38479	-3.79336	0.32321	-3.79336	0.444	-3.79336	0.20965	-3.79336	0.14897
-3.78085	0.38749	-3.78085	0.32508	-3.78085	0.44756	-3.78085	0.21137	-3.78085	0.15117
-3.76834	0.39018	-3.76834	0.32694	-3.76834	0.45112	-3.76834	0.21309	-3.76834	0.15337
-3.75583	0.39288	-3.75583	0.3288	-3.75583	0.45467	-3.75583	0.21481	-3.75583	0.15557
-3.74333	0.39559	-3.74333	0.33069	-3.74333	0.45813	-3.74333	0.21668	-3.74333	0.15819
-3.73082	0.39831	-3.73082	0.33258	-3.73082	0.46159	-3.73082	0.21857	-3.73082	0.16086
-3.71831	0.40103	-3.71831	0.33446	-3.71831	0.46504	-3.71831	0.22045	-3.71831	0.16353
-3.7058	0.40374	-3.7058	0.33635	-3.7058	0.46849	-3.7058	0.22234	-3.7058	0.1662
-3.6933	0.40646	-3.6933	0.33824	-3.6933	0.47194	-3.6933	0.22423	-3.6933	0.16887
-3.68079	0.40917	-3.68079	0.34013	-3.68079	0.47539	-3.68079	0.22612	-3.68079	0.17154
-3.66828	0.41189	-3.66828	0.34202	-3.66828	0.47885	-3.66828	0.228	-3.66828	0.17421
-3.65578	0.4146	-3.65578	0.34391	-3.65578	0.4823	-3.65578	0.22989	-3.65578	0.17688
-3.64327	0.41727	-3.64327	0.34582	-3.64327	0.48563	-3.64327	0.23194	-3.64327	0.17994
-3.63076	0.41992	-3.63076	0.34772	-3.63076	0.48894	-3.63076	0.23402	-3.63076	0.18307
-3.61825	0.42257	-3.61825	0.34963	-3.61825	0.49225	-3.61825	0.23611	-3.61825	0.1862
-3.60575	0.42523	-3.60575	0.35154	-3.60575	0.49556	-3.60575	0.23819	-3.60575	0.18933
-3.59324	0.42788	-3.59324	0.35345	-3.59324	0.49886	-3.59324	0.24027	-3.59324	0.19245
-3.58073	0.43053	-3.58073	0.35535	-3.58073	0.50217	-3.58073	0.24235	-3.58073	0.19558
-3.56822	0.43318	-3.56822	0.35726	-3.56822	0.50548	-3.56822	0.24443	-3.56822	0.19871
-3.55572	0.43584	-3.55572	0.35917	-3.55572	0.50879	-3.55572	0.24651	-3.55572	0.20183
-3.54321	0.43831	-3.54321	0.36103	-3.54321	0.51221	-3.54321	0.24869	-3.54321	0.20527
-3.5307	0.44077	-3.5307	0.36288	-3.5307	0.51564	-3.5307	0.25088	-3.5307	0.20874
-3.5182	0.44323	-3.5182	0.36474	-3.5182	0.51907	-3.5182	0.25306	-3.5182	0.21221
-3.50569	0.44569	-3.50569	0.36659	-3.50569	0.5225	-3.50569	0.25525	-3.50569	0.21568
-3.49318	0.44814	-3.49318	0.36845	-3.49318	0.52593	-3.49318	0.25744	-3.49318	0.21915
-3.48067	0.4506	-3.48067	0.3703	-3.48067	0.52936	-3.48067	0.25962	-3.48067	0.22262
-3.46817	0.45306	-3.46817	0.37215	-3.46817	0.53279	-3.46817	0.26181	-3.46817	0.22609
-3.45566	0.45552	-3.45566	0.37401	-3.45566	0.53622	-3.45566	0.26399	-3.45566	0.22956
-3.44315	0.45789	-3.44315	0.37587	-3.44315	0.53912	-3.44315	0.26632	-3.44315	0.23337
-3.43064	0.46024	-3.43064	0.37774	-3.43064	0.54193	-3.43064	0.26867	-3.43064	0.23724
-3.41814	0.4626	-3.41814	0.37961	-3.41814	0.54474	-3.41814	0.27102	-3.41814	0.24111
-3.40563	0.46495	-3.40563	0.38147	-3.40563	0.54755	-3.40563	0.27337	-3.40563	0.24497
-3.39312	0.46731	-3.39312	0.38334	-3.39312	0.55036	-3.39312	0.27572	-3.39312	0.24884
-3.38061	0.46966	-3.38061	0.3852	-3.38061	0.55317	-3.38061	0.27807	-3.38061	0.25271
-3.36811	0.47202	-3.36811	0.38707	-3.36811	0.55598	-3.36811	0.28042	-3.36811	0.25658
-3.3556	0.47437	-3.3556	0.38893	-3.3556	0.55879	-3.3556	0.28276	-3.3556	0.26044
-3.34309	0.47665	-3.34309	0.39079	-3.34309	0.56159	-3.34309	0.28524	-3.34309	0.26464
-3.33059	0.4789	-3.33059	0.39265	-3.33059	0.56438	-3.33059	0.28775	-3.33059	0.26892
-3.31808	0.48116	-3.31808	0.39451	-3.31808	0.56718	-3.31808	0.29026	-3.31808	0.27319
-3.30557	0.48342	-3.30557	0.39637	-3.30557	0.56997	-3.30557	0.29276	-3.30557	0.27746
-3.29306	0.48567	-3.29306	0.39823	-3.29306	0.57276	-3.29306	0.29527	-3.29306	0.28174
-3.28056	0.48793	-3.28056	0.40009	-3.28056	0.57556	-3.28056	0.29778	-3.28056	0.28601
-3.26805	0.49019	-3.26805	0.40194	-3.26805	0.57835	-3.26805	0.30028	-3.26805	0.29029
-3.25554	0.49244	-3.25554	0.4038	-3.25554	0.58114	-3.25554	0.30279	-3.25554	0.29456
-3.24303	0.49466	-3.24303	0.40566	-3.24303	0.58386	-3.24303	0.30545	-3.24303	0.2992
-3.23053	0.49686	-3.23053	0.40751	-3.23053	0.58654	-3.23053	0.30817	-3.23053	0.30394
-3.21802	0.49906	-3.21802	0.40936	-3.21802	0.58923	-3.21802	0.31088	-3.21802	0.30869
-3.20551	0.50126	-3.20551	0.41121	-3.20551	0.59192	-3.20551	0.31359	-3.20551	0.31343
-3.19301	0.50347	-3.19301	0.41307	-3.19301	0.59461	-3.19301	0.3163	-3.19301	0.31818
-3.1805	0.50567	-3.1805	0.41492	-3.1805	0.5973	-3.1805	0.31901	-3.1805	0.32293
-3.16799	0.50787	-3.16799	0.41677	-3.16799	0.59999	-3.16799	0.32172	-3.16799	0.32767
-3.15548	0.51007	-3.15548	0.41862	-3.15548	0.60268	-3.15548	0.32444	-3.15548	0.33242
-3.14298	0.51217	-3.14298	0.42041	-3.14298	0.60518	-3.14298	0.32724	-3.14298	0.33742
-3.13047	0.51425	-3.13047	0.42219	-3.13047	0.60764	-3.13047	0.33007	-3.13047	0.34248
-3.11796	0.51633	-3.11796	0.42398	-3.11796	0.6101	-3.11796	0.33289	-3.11796	0.34754
-3.10545	0.51841	-3.10545	0.42576	-3.10545	0.61257	-3.10545	0.33571	-3.10545	0.3526
-3.09295	0.52049	-3.09295	0.42754	-3.09295	0.61503	-3.09295	0.33854	-3.09295	0.35766
-3.08044	0.52257	-3.08044	0.42932	-3.08044	0.61749	-3.08044	0.34136	-3.08044	0.36272
-3.06793	0.52465	-3.06793	0.4311	-3.06793	0.61995	-3.06793	0.34419	-3.06793	0.36778
-3.05543	0.52672	-3.05543	0.43288	-3.05543	0.62241	-3.05543	0.34701	-3.05543	0.37284
-3.04292	0.52869	-3.04292	0.43452	-3.04292	0.62472	-3.04292	0.34993	-3.04292	0.37817
-3.03041	0.53063	-3.03041	0.43611	-3.03041	0.62699	-3.03041	0.35288	-3.03041	0.38359
-3.0179	0.53257	-3.0179	0.43771	-3.0179	0.62926	-3.0179	0.35583	-3.0179	0.389
-3.0054	0.53451	-3.0054	0.43931	-3.0054	0.63153	-3.0054	0.35877	-3.0054	0.39442
-2.99289	0.53645	-2.99289	0.44091	-2.99289	0.63379	-2.99289	0.36172	-2.99289	0.39983
-2.98038	0.53839	-2.98038	0.44251	-2.98038	0.63606	-2.98038	0.36467	-2.98038	0.40524
-2.96787	0.54032	-2.96787	0.4441	-2.96787	0.63833	-2.96787	0.36761	-2.96787	0.41066
-2.95537	0.54226	-2.95537	0.4457	-2.95537	0.6406	-2.95537	0.37056	-2.95537	0.41607
-2.94286	0.54407	-2.94286	0.4472	-2.94286	0.64267	-2.94286	0.37356	-2.94286	0.42173
-2.93035	0.54584	-2.93035	0.44867	-2.93035	0.64466	-2.93035	0.37659	-2.93035	0.42747
-2.91784	0.54761	-2.91784	0.45014	-2.91784	0.64665	-2.91784	0.37961	-2.91784	0.43321
-2.90534	0.54937	-2.90534	0.4516	-2.90534	0.64865	-2.90534	0.38264	-2.90534	0.43895
-2.89283	0.55114	-2.89283	0.45307	-2.89283	0.65064	-2.89283	0.38566	-2.89283	0.44469
-2.88032	0.5529	-2.88032	0.45453	-2.88032	0.65264	-2.88032	0.38869	-2.88032	0.45043
-2.86782	0.55467	-2.86782	0.456	-2.86782	0.65463	-2.86782	0.39171	-2.86782	0.45618
-2.85531	0.55643	-2.85531	0.45746	-2.85531	0.65663	-2.85531	0.39474	-2.85531	0.46192
-2.8428	0.55809	-2.8428	0.45881	-2.8428	0.65842	-2.8428	0.39781	-2.8428	0.46792
-2.83029	0.55969	-2.83029	0.46011	-2.83029	0.66011	-2.83029	0.4009	-2.83029	0.47404
-2.81779	0.56129	-2.81779	0.4614	-2.81779	0.66181	-2.81779	0.404	-2.81779	0.48016
-2.80528	0.56289	-2.80528	0.4627	-2.80528	0.6635	-2.80528	0.40709	-2.80528	0.48629
-2.79277	0.56449	-2.79277	0.46399	-2.79277	0.6652	-2.79277	0.41019	-2.79277	0.49241
-2.78026	0.56609	-2.78026	0.46529	-2.78026	0.66689	-2.78026	0.41328	-2.78026	0.49853
-2.76776	0.56769	-2.76776	0.46658	-2.76776	0.66859	-2.76776	0.41637	-2.76776	0.50465
-2.75525	0.56929	-2.75525	0.46787	-2.75525	0.67028	-2.75525	0.41947	-2.75525	0.51078
-2.74274	0.57083	-2.74274	0.46904	-2.74274	0.67191	-2.74274	0.42265	-2.74274	0.51722
-2.73024	0.57233	-2.73024	0.47014	-2.73024	0.6735	-2.73024	0.42589	-2.73024	0.52387
-2.71773	0.57383	-2.71773	0.47124	-2.71773	0.6751	-2.71773	0.42913	-2.71773	0.53051
-2.70522	0.57533	-2.70522	0.47233	-2.70522	0.67669	-2.70522	0.43237	-2.70522	0.53715
-2.69271	0.57683	-2.69271	0.47343	-2.69271	0.67828	-2.69271	0.43561	-2.69271	0.54379
-2.68021	0.57833	-2.68021	0.47452	-2.68021	0.67987	-2.68021	0.43885	-2.68021	0.55043
-2.6677	0.57983	-2.6677	0.47562	-2.6677	0.68146	-2.6677	0.44209	-2.6677	0.55707
-2.65519	0.58133	-2.65519	0.47672	-2.65519	0.68305	-2.65519	0.44533	-2.65519	0.56371
-2.64268	0.58277	-2.64268	0.47781	-2.64268	0.68455	-2.64268	0.44864	-2.64268	0.57056
-2.63018	0.58418	-2.63018	0.4789	-2.63018	0.68601	-2.63018	0.45198	-2.63018	0.57749
-2.61767	0.58559	-2.61767	0.47999	-2.61767	0.68746	-2.61767	0.45532	-2.61767	0.58443
-2.60516	0.587	-2.60516	0.48108	-2.60516	0.68892	-2.60516	0.45865	-2.60516	0.59137
-2.59265	0.5884	-2.59265	0.48218	-2.59265	0.69038	-2.59265	0.46199	-2.59265	0.59831
-2.58015	0.58981	-2.58015	0.48327	-2.58015	0.69184	-2.58015	0.46533	-2.58015	0.60524
-2.56764	0.59122	-2.56764	0.48436	-2.56764	0.6933	-2.56764	0.46867	-2.56764	0.61218
-2.55513	0.59263	-2.55513	0.48546	-2.55513	0.69475	-2.55513	0.47201	-2.55513	0.61912
-2.54263	0.59399	-2.54263	0.48661	-2.54263	0.69619	-2.54263	0.47542	-2.54263	0.62606
-2.53012	0.59532	-2.53012	0.48781	-2.53012	0.69762	-2.53012	0.47885	-2.53012	0.63301
-2.51761	0.59665	-2.51761	0.48901	-2.51761	0.69905	-2.51761	0.48229	-2.51761	0.63995
-2.5051	0.59798	-2.5051	0.49021	-2.5051	0.70048	-2.5051	0.48573	-2.5051	0.6469
-2.4926	0.59931	-2.4926	0.4914	-2.4926	0.70191	-2.4926	0.48917	-2.4926	0.65385
-2.48009	0.60064	-2.48009	0.4926	-2.48009	0.70334	-2.48009	0.49261	-2.48009	0.66079
-2.46758	0.60197	-2.46758	0.4938	-2.46758	0.70477	-2.46758	0.49605	-2.46758	0.66774
-2.45507	0.6033	-2.45507	0.495	-2.45507	0.7062	-2.45507	0.49949	-2.45507	0.67468
-2.44257	0.60452	-2.44257	0.49616	-2.44257	0.70762	-2.44257	0.50289	-2.44257	0.68134
-2.43006	0.60566	-2.43006	0.4973	-2.43006	0.70905	-2.43006	0.50627	-2.43006	0.68779
-2.41755	0.60679	-2.41755	0.49844	-2.41755	0.71048	-2.41755	0.50966	-2.41755	0.69424
-2.40505	0.60793	-2.40505	0.49958	-2.40505	0.71191	-2.40505	0.51304	-2.40505	0.70069
-2.39254	0.60907	-2.39254	0.50072	-2.39254	0.71334	-2.39254	0.51642	-2.39254	0.70714
-2.38003	0.61021	-2.38003	0.50185	-2.38003	0.71477	-2.38003	0.5198	-2.38003	0.71359
-2.36752	0.61134	-2.36752	0.50299	-2.36752	0.7162	-2.36752	0.52319	-2.36752	0.72004
-2.35502	0.61248	-2.35502	0.50413	-2.35502	0.71763	-2.35502	0.52657	-2.35502	0.72649
-2.34251	0.61349	-2.34251	0.50521	-2.34251	0.71902	-2.34251	0.52987	-2.34251	0.73255
-2.33	0.6144	-2.33	0.50625	-2.33	0.72037	-2.33	0.53311	-2.33	0.73828
-2.31749	0.6153	-2.31749	0.50728	-2.31749	0.72173	-2.31749	0.53634	-2.31749	0.74401
-2.30499	0.6162	-2.30499	0.50832	-2.30499	0.72309	-2.30499	0.53958	-2.30499	0.74973
-2.29248	0.61711	-2.29248	0.50935	-2.29248	0.72444	-2.29248	0.54281	-2.29248	0.75546
-2.27997	0.61801	-2.27997	0.51039	-2.27997	0.7258	-2.27997	0.54605	-2.27997	0.76119
-2.26746	0.61891	-2.26746	0.51142	-2.26746	0.72716	-2.26746	0.54929	-2.26746	0.76691
-2.25496	0.61982	-2.25496	0.51245	-2.25496	0.72852	-2.25496	0.55252	-2.25496	0.77264
-2.24245	0.62067	-2.24245	0.51348	-2.24245	0.72998	-2.24245	0.55576	-2.24245	0.77821
-2.22994	0.62147	-2.22994	0.5145	-2.22994	0.73154	-2.22994	0.559	-2.22994	0.78363
-2.21744	0.62226	-2.21744	0.51551	-2.21744	0.73311	-2.21744	0.56224	-2.21744	0.78904
-2.20493	0.62306	-2.20493	0.51653	-2.20493	0.73468	-2.20493	0.56548	-2.20493	0.79445
-2.19242	0.62386	-2.19242	0.51755	-2.19242	0.73625	-2.19242	0.56872	-2.19242	0.79986
-2.17991	0.62466	-2.17991	0.51856	-2.17991	0.73782	-2.17991	0.57195	-2.17991	0.80527
-2.16741	0.62545	-2.16741	0.51958	-2.16741	0.73939	-2.16741	0.5752	-2.16741	0.81068
-2.1549	0.62625	-2.1549	0.5206	-2.1549	0.74096	-2.1549	0.57843	-2.1549	0.81609
-2.14239	0.62713	-2.14239	0.52168	-2.14239	0.7427	-2.14239	0.58179	-2.14239	0.82146
-2.12988	0.62808	-2.12988	0.52283	-2.12988	0.74459	-2.12988	0.58524	-2.12988	0.8268
-2.11738	0.62902	-2.11738	0.52398	-2.11738	0.74648	-2.11738	0.58869	-2.11738	0.83214
-2.10487	0.62997	-2.10487	0.52512	-2.10487	0.74837	-2.10487	0.59213	-2.10487	0.83748
-2.09236	0.63091	-2.09236	0.52627	-2.09236	0.75026	-2.09236	0.59558	-2.09236	0.84282
-2.07986	0.63186	-2.07986	0.52742	-2.07986	0.75215	-2.07986	0.59903	-2.07986	0.84816
-2.06735	0.6328	-2.06735	0.52856	-2.06735	0.75404	-2.06735	0.60248	-2.06735	0.8535
-2.05484	0.63375	-2.05484	0.52971	-2.05484	0.75593	-2.05484	0.60593	-2.05484	0.85884
-2.04233	0.63492	-2.04233	0.53101	-2.04233	0.75809	-2.04233	0.60967	-2.04233	0.86428
-2.02983	0.63631	-2.02983	0.53248	-2.02983	0.76052	-2.02983	0.61371	-2.02983	0.8698
-2.01732	0.63771	-2.01732	0.53394	-2.01732	0.76296	-2.01732	0.61775	-2.01732	0.87533
-2.00481	0.6391	-2.00481	0.5354	-2.00481	0.7654	-2.00481	0.6218	-2.00481	0.88086
-1.9923	0.6405	-1.9923	0.53686	-1.9923	0.76783	-1.9923	0.62584	-1.9923	0.88639
-1.9798	0.64189	-1.9798	0.53832	-1.9798	0.77027	-1.9798	0.62988	-1.9798	0.89192
-1.96729	0.64329	-1.96729	0.53978	-1.96729	0.77271	-1.96729	0.63392	-1.96729	0.89745
-1.95478	0.64468	-1.95478	0.54125	-1.95478	0.77514	-1.95478	0.63796	-1.95478	0.90298
-1.94227	0.64636	-1.94227	0.54291	-1.94227	0.77784	-1.94227	0.64235	-1.94227	0.90839
-1.92977	0.64838	-1.92977	0.54483	-1.92977	0.78085	-1.92977	0.64718	-1.92977	0.91367
-1.91726	0.6504	-1.91726	0.54675	-1.91726	0.78386	-1.91726	0.652	-1.91726	0.91894
-1.90475	0.65242	-1.90475	0.54867	-1.90475	0.78687	-1.90475	0.65682	-1.90475	0.92421
-1.89225	0.65445	-1.89225	0.55059	-1.89225	0.78988	-1.89225	0.66165	-1.89225	0.92948
-1.87974	0.65647	-1.87974	0.55251	-1.87974	0.7929	-1.87974	0.66647	-1.87974	0.93476
-1.86723	0.65849	-1.86723	0.55443	-1.86723	0.79591	-1.86723	0.6713	-1.86723	0.94003
-1.85472	0.66051	-1.85472	0.55636	-1.85472	0.79892	-1.85472	0.67612	-1.85472	0.9453
-1.84222	0.6628	-1.84222	0.55846	-1.84222	0.8021	-1.84222	0.68124	-1.84222	0.95008
-1.82971	0.66548	-1.82971	0.56086	-1.82971	0.80552	-1.82971	0.68683	-1.82971	0.9541
-1.8172	0.66816	-1.8172	0.56326	-1.8172	0.80894	-1.8172	0.69241	-1.8172	0.95813
-1.80469	0.67084	-1.80469	0.56566	-1.80469	0.81237	-1.80469	0.698	-1.80469	0.96215
-1.79219	0.67353	-1.79219	0.56806	-1.79219	0.81579	-1.79219	0.70358	-1.79219	0.96618
-1.77968	0.67621	-1.77968	0.57046	-1.77968	0.81921	-1.77968	0.70917	-1.77968	0.9702
-1.76717	0.67889	-1.76717	0.57285	-1.76717	0.82263	-1.76717	0.71475	-1.76717	0.97422
-1.75467	0.68158	-1.75467	0.57525	-1.75467	0.82606	-1.75467	0.72033	-1.75467	0.97825
-1.74216	0.68449	-1.74216	0.57783	-1.74216	0.82959	-1.74216	0.72613	-1.74216	0.98162
-1.72965	0.68784	-1.72965	0.58074	-1.72965	0.83334	-1.72965	0.73231	-1.72965	0.98374
-1.71714	0.69119	-1.71714	0.58366	-1.71714	0.83709	-1.71714	0.7385	-1.71714	0.98587
-1.70464	0.69454	-1.70464	0.58658	-1.70464	0.84084	-1.70464	0.74469	-1.70464	0.988
-1.69213	0.69789	-1.69213	0.58949	-1.69213	0.84459	-1.69213	0.75087	-1.69213	0.99012
-1.67962	0.70124	-1.67962	0.59241	-1.67962	0.84835	-1.67962	0.75706	-1.67962	0.99225
-1.66711	0.70459	-1.66711	0.59533	-1.66711	0.8521	-1.66711	0.76324	-1.66711	0.99438
-1.65461	0.70794	-1.65461	0.59824	-1.65461	0.85585	-1.65461	0.76943	-1.65461	0.9965
-1.6421	0.71152	-1.6421	0.60135	-1.6421	0.85962	-1.6421	0.77564	-1.6421	0.9979
-1.62959	0.71542	-1.62959	0.60473	-1.62959	0.86344	-1.62959	0.78187	-1.62959	0.9982
-1.61709	0.71932	-1.61709	0.60811	-1.61709	0.86726	-1.61709	0.7881	-1.61709	0.9985
-1.60458	0.72323	-1.60458	0.61149	-1.60458	0.87108	-1.60458	0.79434	-1.60458	0.9988
-1.59207	0.72713	-1.59207	0.61487	-1.59207	0.8749	-1.59207	0.80057	-1.59207	0.9991
-1.57956	0.73104	-1.57956	0.61826	-1.57956	0.87872	-1.57956	0.80681	-1.57956	0.9994
-1.56706	0.73494	-1.56706	0.62164	-1.56706	0.88254	-1.56706	0.81304	-1.56706	0.9997
-1.55455	0.73885	-1.55455	0.62502	-1.55455	0.88636	-1.55455	0.81927	-1.55455	1
-1.54204	0.74296	-1.54204	0.6286	-1.54204	0.89017	-1.54204	0.82539	-1.54204	0.99996
-1.52953	0.74746	-1.52953	0.63252	-1.52953	0.89399	-1.52953	0.8313	-1.52953	0.99931
-1.51703	0.75196	-1.51703	0.63644	-1.51703	0.8978	-1.51703	0.83722	-1.51703	0.99865
-1.50452	0.75646	-1.50452	0.64036	-1.50452	0.90161	-1.50452	0.84313	-1.50452	0.998
-1.49201	0.76096	-1.49201	0.64429	-1.49201	0.90542	-1.49201	0.84904	-1.49201	0.99734
-1.4795	0.76546	-1.4795	0.64821	-1.4795	0.90923	-1.4795	0.85495	-1.4795	0.99668
-1.467	0.76996	-1.467	0.65213	-1.467	0.91304	-1.467	0.86086	-1.467	0.99603
-1.45449	0.77446	-1.45449	0.65605	-1.45449	0.91686	-1.45449	0.86677	-1.45449	0.99537
-1.44198	0.7791	-1.44198	0.66013	-1.44198	0.92059	-1.44198	0.87237	-1.44198	0.99474
-1.42948	0.78405	-1.42948	0.66457	-1.42948	0.92415	-1.42948	0.87725	-1.42948	0.99416
-1.41697	0.78901	-1.41697	0.66901	-1.41697	0.9277	-1.41697	0.88214	-1.41697	0.99358
-1.40446	0.79397	-1.40446	0.67345	-1.40446	0.93126	-1.40446	0.88702	-1.40446	0.99299
-1.39195	0.79893	-1.39195	0.67789	-1.39195	0.93481	-1.39195	0.89191	-1.39195	0.99241
-1.37945	0.80388	-1.37945	0.68233	-1.37945	0.93837	-1.37945	0.8968	-1.37945	0.99183
-1.36694	0.80884	-1.36694	0.68677	-1.36694	0.94193	-1.36694	0.90168	-1.36694	0.99125
-1.35443	0.8138	-1.35443	0.69121	-1.35443	0.94548	-1.35443	0.90656	-1.35443	0.99067
-1.34192	0.81876	-1.34192	0.69572	-1.34192	0.9489	-1.34192	0.9111	-1.34192	0.99018
-1.32942	0.82375	-1.32942	0.70044	-1.32942	0.95189	-1.32942	0.91458	-1.32942	0.98998
-1.31691	0.82873	-1.31691	0.70517	-1.31691	0.95488	-1.31691	0.91807	-1.31691	0.98978
-1.3044	0.83371	-1.3044	0.70989	-1.3044	0.95788	-1.3044	0.92156	-1.3044	0.98959
-1.2919	0.83869	-1.2919	0.71461	-1.2919	0.96088	-1.2919	0.92505	-1.2919	0.98938
-1.27939	0.84367	-1.27939	0.71934	-1.27939	0.96387	-1.27939	0.92853	-1.27939	0.98918
-1.26688	0.84866	-1.26688	0.72406	-1.26688	0.96686	-1.26688	0.93202	-1.26688	0.98899
-1.25437	0.85364	-1.25437	0.72878	-1.25437	0.96986	-1.25437	0.93551	-1.25437	0.98879
-1.24187	0.8585	-1.24187	0.73349	-1.24187	0.97267	-1.24187	0.93874	-1.24187	0.98842
-1.22936	0.86287	-1.22936	0.73813	-1.22936	0.97477	-1.22936	0.94097	-1.22936	0.98739
-1.21685	0.86725	-1.21685	0.74277	-1.21685	0.97686	-1.21685	0.9432	-1.21685	0.98636
-1.20434	0.87162	-1.20434	0.74741	-1.20434	0.97896	-1.20434	0.94543	-1.20434	0.98534
-1.19184	0.876	-1.19184	0.75204	-1.19184	0.98105	-1.19184	0.94766	-1.19184	0.98431
-1.17933	0.88038	-1.17933	0.75668	-1.17933	0.98314	-1.17933	0.94989	-1.17933	0.98328
-1.16682	0.88475	-1.16682	0.76132	-1.16682	0.98524	-1.16682	0.95212	-1.16682	0.98225
-1.15431	0.88913	-1.15431	0.76596	-1.15431	0.98733	-1.15431	0.95435	-1.15431	0.98123
-1.14181	0.8932	-1.14181	0.77044	-1.14181	0.98916	-1.14181	0.95643	-1.14181	0.97951
-1.1293	0.89639	-1.1293	0.77449	-1.1293	0.99023	-1.1293	0.95811	-1.1293	0.97582
-1.11679	0.89959	-1.11679	0.77854	-1.11679	0.9913	-1.11679	0.95979	-1.11679	0.97213
-1.10429	0.90279	-1.10429	0.78258	-1.10429	0.99237	-1.10429	0.96146	-1.10429	0.96845
-1.09178	0.90599	-1.09178	0.78663	-1.09178	0.99343	-1.09178	0.96314	-1.09178	0.96476
-1.07927	0.90918	-1.07927	0.79068	-1.07927	0.9945	-1.07927	0.96481	-1.07927	0.96108
-1.06676	0.91238	-1.06676	0.79472	-1.06676	0.99557	-1.06676	0.96649	-1.06676	0.95739
-1.05426	0.91558	-1.05426	0.79877	-1.05426	0.99664	-1.05426	0.96817	-1.05426	0.95371
-1.04175	0.9186	-1.04175	0.80272	-1.04175	0.99755	-1.04175	0.96987	-1.04175	0.94929
-1.02924	0.92098	-1.02924	0.80631	-1.02924	0.99787	-1.02924	0.97165	-1.02924	0.94213
-1.01673	0.92336	-1.01673	0.80989	-1.01673	0.99819	-1.01673	0.97343	-1.01673	0.93497
-1.00423	0.92574	-1.00423	0.81347	-1.00423	0.9985	-1.00423	0.97522	-1.00423	0.92781
-0.99172	0.92812	-0.99172	0.81706	-0.99172	0.99882	-0.99172	0.977	-0.99172	0.92065
-0.97921	0.9305	-0.97921	0.82064	-0.97921	0.99914	-0.97921	0.97878	-0.97921	0.91348
-0.96671	0.93288	-0.96671	0.82423	-0.96671	0.99945	-0.96671	0.98057	-0.96671	0.90632
-0.9542	0.93525	-0.9542	0.82781	-0.9542	0.99977	-0.9542	0.98235	-0.9542	0.89916
-0.94169	0.93758	-0.94169	0.83136	-0.94169	1	-0.94169	0.9841	-0.94169	0.89164
-0.92918	0.93966	-0.92918	0.83474	-0.92918	0.99978	-0.92918	0.98564	-0.92918	0.88223
-0.91668	0.94173	-0.91668	0.83812	-0.91668	0.99956	-0.91668	0.98719	-0.91668	0.87283
-0.90417	0.94381	-0.90417	0.8415	-0.90417	0.99934	-0.90417	0.98873	-0.90417	0.86343
-0.89166	0.94588	-0.89166	0.84488	-0.89166	0.99912	-0.89166	0.99028	-0.89166	0.85403
-0.87915	0.94795	-0.87915	0.84826	-0.87915	0.9989	-0.87915	0.99182	-0.87915	0.84462
-0.86665	0.95003	-0.86665	0.85163	-0.86665	0.99868	-0.86665	0.99337	-0.86665	0.83522
-0.85414	0.9521	-0.85414	0.85501	-0.85414	0.99846	-0.85414	0.99492	-0.85414	0.82581
-0.84163	0.95412	-0.84163	0.85834	-0.84163	0.99816	-0.84163	0.99634	-0.84163	0.81636
-0.82913	0.9557	-0.82913	0.8613	-0.82913	0.99724	-0.82913	0.99681	-0.82913	0.80651
-0.81662	0.95729	-0.81662	0.86426	-0.81662	0.99631	-0.81662	0.99728	-0.81662	0.79666
-0.80411	0.95887	-0.80411	0.86722	-0.80411	0.99539	-0.80411	0.99775	-0.80411	0.7868
-0.7916	0.96045	-0.7916	0.87018	-0.7916	0.99447	-0.7916	0.99822	-0.7916	0.77695
-0.7791	0.96203	-0.7791	0.87314	-0.7791	0.99354	-0.7791	0.99869	-0.7791	0.7671
-0.76659	0.96362	-0.76659	0.87609	-0.76659	0.99262	-0.76659	0.99916	-0.76659	0.75725
-0.75408	0.9652	-0.75408	0.87905	-0.75408	0.99169	-0.75408	0.99963	-0.75408	0.74739
-0.74157	0.96671	-0.74157	0.88196	-0.74157	0.9907	-0.74157	1	-0.74157	0.73758
-0.72907	0.96709	-0.72907	0.88406	-0.72907	0.98877	-0.72907	0.99881	-0.72907	0.72841
-0.71656	0.96748	-0.71656	0.88615	-0.71656	0.98684	-0.71656	0.99761	-0.71656	0.71924
-0.70405	0.96786	-0.70405	0.88825	-0.70405	0.98491	-0.70405	0.99642	-0.70405	0.71007
-0.69154	0.96825	-0.69154	0.89035	-0.69154	0.98298	-0.69154	0.99523	-0.69154	0.70089
-0.67904	0.96863	-0.67904	0.89244	-0.67904	0.98105	-0.67904	0.99403	-0.67904	0.69172
-0.66653	0.96901	-0.66653	0.89454	-0.66653	0.97912	-0.66653	0.99284	-0.66653	0.68255
-0.65402	0.9694	-0.65402	0.89663	-0.65402	0.97719	-0.65402	0.99165	-0.65402	0.67338
-0.64151	0.96963	-0.64151	0.89862	-0.64151	0.97518	-0.64151	0.99033	-0.64151	0.66441
-0.62901	0.96874	-0.62901	0.89977	-0.62901	0.97257	-0.62901	0.98807	-0.62901	0.65695
-0.6165	0.96784	-0.6165	0.90093	-0.6165	0.96995	-0.6165	0.98582	-0.6165	0.64948
-0.60399	0.96695	-0.60399	0.90208	-0.60399	0.96733	-0.60399	0.98357	-0.60399	0.64202
-0.59149	0.96605	-0.59149	0.90324	-0.59149	0.96471	-0.59149	0.98131	-0.59149	0.63455
-0.57898	0.96516	-0.57898	0.90439	-0.57898	0.9621	-0.57898	0.97906	-0.57898	0.62709
-0.56647	0.96427	-0.56647	0.90555	-0.56647	0.95948	-0.56647	0.97681	-0.56647	0.61962
-0.55396	0.96337	-0.55396	0.9067	-0.55396	0.95686	-0.55396	0.97455	-0.55396	0.61216
-0.54146	0.96246	-0.54146	0.90786	-0.54146	0.95425	-0.54146	0.97228	-0.54146	0.60481
-0.52895	0.96135	-0.52895	0.90909	-0.52895	0.95167	-0.52895	0.96974	-0.52895	0.59901
-0.51644	0.96023	-0.51644	0.91031	-0.51644	0.94909	-0.51644	0.96719	-0.51644	0.59322
-0.50394	0.95912	-0.50394	0.91153	-0.50394	0.94651	-0.50394	0.96465	-0.50394	0.58742
-0.49143	0.958	-0.49143	0.91276	-0.49143	0.94393	-0.49143	0.9621	-0.49143	0.58162
-0.47892	0.95689	-0.47892	0.91398	-0.47892	0.94135	-0.47892	0.95956	-0.47892	0.57582
-0.46641	0.95578	-0.46641	0.91521	-0.46641	0.93877	-0.46641	0.95701	-0.46641	0.57002
-0.45391	0.95466	-0.45391	0.91643	-0.45391	0.93619	-0.45391	0.95447	-0.45391	0.56422
-0.4414	0.95357	-0.4414	0.91768	-0.4414	0.93362	-0.4414	0.95192	-0.4414	0.55845
-0.42889	0.95369	-0.42889	0.9202	-0.42889	0.93177	-0.42889	0.9492	-0.42889	0.55392
-0.41638	0.95381	-0.41638	0.92272	-0.41638	0.92993	-0.41638	0.94649	-0.41638	0.54939
-0.40388	0.95392	-0.40388	0.92524	-0.40388	0.92808	-0.40388	0.94377	-0.40388	0.54486
-0.39137	0.95404	-0.39137	0.92776	-0.39137	0.92623	-0.39137	0.94105	-0.39137	0.54034
-0.37886	0.95416	-0.37886	0.93028	-0.37886	0.92439	-0.37886	0.93833	-0.37886	0.53581
-0.36635	0.95427	-0.36635	0.9328	-0.36635	0.92254	-0.36635	0.93562	-0.36635	0.53128
-0.35385	0.95439	-0.35385	0.93532	-0.35385	0.92069	-0.35385	0.9329	-0.35385	0.52675
-0.34134	0.95451	-0.34134	0.93783	-0.34134	0.91885	-0.34134	0.93018	-0.34134	0.52222
-0.32883	0.95646	-0.32883	0.9416	-0.32883	0.91804	-0.32883	0.92668	-0.32883	0.51848
-0.31633	0.95846	-0.31633	0.94541	-0.31633	0.91727	-0.31633	0.92315	-0.31633	0.51475
-0.30382	0.96047	-0.30382	0.94922	-0.30382	0.9165	-0.30382	0.91963	-0.30382	0.51103
-0.29131	0.96247	-0.29131	0.95302	-0.29131	0.91572	-0.29131	0.9161	-0.29131	0.50731
-0.2788	0.96447	-0.2788	0.95683	-0.2788	0.91494	-0.2788	0.91257	-0.2788	0.50358
-0.2663	0.96647	-0.2663	0.96062	-0.2663	0.91416	-0.2663	0.90903	-0.2663	0.49985
-0.25379	0.96845	-0.25379	0.96441	-0.25379	0.91337	-0.25379	0.90549	-0.25379	0.49612
-0.24128	0.97043	-0.24128	0.96819	-0.24128	0.91257	-0.24128	0.90193	-0.24128	0.49238
-0.22877	0.97406	-0.22877	0.97244	-0.22877	0.91273	-0.22877	0.89733	-0.22877	0.48909
-0.21627	0.97779	-0.21627	0.97671	-0.21627	0.91294	-0.21627	0.89261	-0.21627	0.48582
-0.20376	0.98148	-0.20376	0.98092	-0.20376	0.91309	-0.20376	0.88784	-0.20376	0.48252
-0.19125	0.98506	-0.19125	0.98504	-0.19125	0.91317	-0.19125	0.88299	-0.19125	0.47918
-0.17874	0.9885	-0.17874	0.989	-0.17874	0.9131	-0.17874	0.878	-0.17874	0.47576
-0.16624	0.9917	-0.16624	0.99272	-0.16624	0.91282	-0.16624	0.87281	-0.16624	0.47224
-0.15373	0.99449	-0.15373	0.99605	-0.15373	0.91217	-0.15373	0.86729	-0.15373	0.46853
-0.14122	0.99665	-0.14122	0.99873	-0.14122	0.91095	-0.14122	0.86123	-0.14122	0.46454
-0.12872	0.99914	-0.12872	1	-0.12872	0.90982	-0.12872	0.85384	-0.12872	0.46044
-0.11621	1	-0.11621	0.9996	-0.11621	0.90721	-0.11621	0.84508	-0.11621	0.45562
-0.1037	0.99819	-0.1037	0.99655	-0.1037	0.90223	-0.1037	0.83418	-0.1037	0.44964
-0.09119	0.99218	-0.09119	0.98933	-0.09119	0.89351	-0.09119	0.81993	-0.09119	0.44186
-0.07869	0.97965	-0.07869	0.97565	-0.07869	0.87902	-0.07869	0.80056	-0.07869	0.43133
-0.06618	0.95729	-0.06618	0.95223	-0.06618	0.85585	-0.06618	0.77357	-0.06618	0.41669
-0.05367	0.92077	-0.05367	0.9148	-0.05367	0.82024	-0.05367	0.73576	-0.05367	0.39623
-0.04116	0.86522	-0.04116	0.85859	-0.04116	0.768	-0.04116	0.68365	-0.04116	0.36808
-0.02866	0.78765	-0.02866	0.77958	-0.02866	0.69645	-0.02866	0.61467	-0.02866	0.33092
-0.01615	0.68674	-0.01615	0.67788	-0.01615	0.60488	-0.01615	0.52926	-0.01615	0.28492
-0.00364	0.56826	-0.00364	0.55944	-0.00364	0.49861	-0.00364	0.4325	-0.00364	0.23282
0.00886	0.44413	0.00886	0.43609	0.00886	0.38823	0.00886	0.33382	0.00886	0.1797
0.02137	0.3283	0.02137	0.32151	0.02137	0.2859	0.02137	0.24369	0.02137	0.13117
0.03388	0.2311	0.03388	0.22574	0.03388	0.2005	0.03388	0.1694	0.03388	0.09118
0.04639	0.15648	0.04639	0.15246	0.04639	0.13526	0.04639	0.11327	0.04639	0.06097
0.05889	0.10295	0.05889	0.10005	0.05889	0.08866	0.05889	0.0736	0.05889	0.03961
0.0714	0.06647	0.0714	0.06435	0.0714	0.057	0.0714	0.04687	0.0714	0.02522
0.08391	0.04236	0.08391	0.04084	0.08391	0.03617	0.08391	0.02946	0.08391	0.01584
0.09642	0.02676	0.09642	0.02569	0.09642	0.02275	0.09642	0.01835	0.09642	0.00986
0.10892	0.01681	0.10892	0.01608	0.10892	0.01423	0.10892	0.01137	0.10892	0.00611
0.12143	0.01052	0.12143	0.01003	0.12143	0.00887	0.12143	0.00702	0.12143	0.00377
0.13394	0.00657	0.13394	0.00624	0.13394	0.00552	0.13394	0.00432	0.13394	0.00232
0.14644	0.0041	0.14644	0.00388	0.14644	0.00343	0.14644	0.00266	0.14644	0.00143
0.15895	0.00256	0.15895	0.00241	0.15895	0.00213	0.15895	0.00164	0.15895	0.000876265
0.17146	0.00159	0.17146	0.00149	0.17146	0.00132	0.17146	0.001	0.17146	0.000537416
0.18397	0.000993668	0.18397	0.000925387	0.18397	0.000818809	0.18397	0.000616269	0.18397	0.000329398
0.19647	0.000619443	0.19647	0.000573616	0.19647	0.000507707	0.19647	0.000378141	0.19647	0.000201842
0.20898	0.000386081	0.20898	0.000355519	0.20898	0.000314766	0.20898	0.000231984	0.20898	0.000123655
0.22149	0.0002406	0.22149	0.000220327	0.22149	0.00019513	0.22149	0.000142299	0.22149	7.57426e-05
0.234	0.000149921	0.234	0.000136537	0.234	0.000120959	0.234	8.72771e-05	0.234	4.63887e-05
0.2465	9.34098e-05	0.2465	8.46094e-05	0.2465	7.49783e-05	0.2465	5.35252e-05	0.2465	2.84076e-05
0.25901	5.81951e-05	0.25901	5.24295e-05	0.25901	4.64753e-05	0.25901	3.28232e-05	0.25901	1.73944e-05
0.27152	3.62907e-05	0.27152	3.2448e-05	0.27152	2.879e-05	0.27152	2.011e-05	0.27152	1.06391e-05
0.28403	2.2632e-05	0.28403	2.00784e-05	0.28403	1.78329e-05	0.28403	1.23186e-05	0.28403	6.50563e-06
0.29653	1.41129e-05	0.29653	1.24242e-05	0.29653	1.10458e-05	0.29653	7.54522e-06	0.29653	3.97761e-06
0.30904	8.79984e-06	0.30904	7.68784e-06	0.30904	6.84184e-06	0.30904	4.62109e-06	0.30904	2.43165e-06
0.32155	5.48656e-06	0.32155	4.75707e-06	0.32155	4.23784e-06	0.32155	2.82995e-06	0.32155	1.48637e-06
0.33405	3.42053e-06	0.33405	2.94357e-06	0.33405	2.62491e-06	0.33405	1.73291e-06	0.33405	9.08437e-07
0.34656	2.13233e-06	0.34656	1.82141e-06	0.34656	1.62585e-06	0.34656	1.06104e-06	0.34656	5.55147e-07
0.35907	1.32918e-06	0.35907	1.12705e-06	0.35907	1.00704e-06	0.35907	6.49606e-07	0.35907	3.39205e-07
0.37158	8.29057e-07	0.37158	6.96059e-07	0.37158	6.23011e-07	0.37158	3.97311e-07	0.37158	2.0706e-07
0.38408	5.17138e-07	0.38408	4.29723e-07	0.38408	3.85341e-07	0.38408	2.42932e-07	0.38408	1.26355e-07
0.39659	3.22547e-07	0.39659	2.65296e-07	0.39659	2.38338e-07	0.39659	1.4852e-07	0.39659	7.70926e-08
0.4091	2.01162e-07	0.4091	1.63784e-07	0.4091	1.47415e-07	0.4091	9.07891e-08	0.4091	4.70283e-08
0.42161	1.25448e-07	0.42161	1.01114e-07	0.42161	9.11783e-08	0.42161	5.54917e-08	0.42161	2.86833e-08
0.43411	7.82254e-08	0.43411	6.24242e-08	0.43411	5.63949e-08	0.43411	3.3913e-08	0.43411	1.74912e-08
0.44662	4.87752e-08	0.44662	3.85383e-08	0.44662	3.48809e-08	0.44662	2.07227e-08	0.44662	1.06642e-08
0.45913	3.04101e-08	0.45913	2.3792e-08	0.45913	2.15743e-08	0.45913	1.26611e-08	0.45913	6.50063e-09
0.47164	1.89534e-08	0.47164	1.46559e-08	0.47164	1.33224e-08	0.47164	7.72998e-09	0.47164	3.96103e-09
0.48414	1.18113e-08	0.48414	9.02254e-09	0.48414	8.22309e-09	0.48414	4.71791e-09	0.48414	2.41294e-09
0.49665	7.35998e-09	0.49665	5.55442e-09	0.49665	5.07561e-09	0.49665	2.87906e-09	0.49665	1.46957e-09
0.50916	4.58595e-09	0.50916	3.41933e-09	0.50916	3.13286e-09	0.50916	1.75662e-09	0.50916	8.94826e-10
0.52166	2.85729e-09	0.52166	2.10492e-09	0.52166	1.93372e-09	0.52166	1.0716e-09	0.52166	5.44736e-10
0.53417	1.78013e-09	0.53417	1.29576e-09	0.53417	1.19356e-09	0.53417	6.53594e-10	0.53417	3.31536e-10
0.54668	1.10898e-09	0.54668	7.97634e-10	0.54668	7.36704e-10	0.54668	3.98571e-10	0.54668	2.01729e-10
0.55919	6.90825e-10	0.55919	4.90994e-10	0.55919	4.54718e-10	0.55919	2.43009e-10	0.55919	1.22715e-10
0.57169	4.29784e-10	0.57169	3.01659e-10	0.57169	2.80189e-10	0.57169	1.4813e-10	0.57169	7.46598e-11
0.5842	2.67254e-10	0.5842	1.85202e-10	0.5842	1.72541e-10	0.5842	9.02759e-11	0.5842	4.54179e-11
0.59671	1.66182e-10	0.59671	1.13699e-10	0.59671	1.0625e-10	0.59671	5.50063e-11	0.59671	2.7622e-11
0.60921	1.0333e-10	0.60921	6.97983e-11	0.60921	6.54272e-11	0.60921	3.3509e-11	0.60921	1.67944e-11
0.62172	6.42476e-11	0.62172	4.28463e-11	0.62172	4.02885e-11	0.62172	2.04088e-11	0.62172	1.02084e-11
0.63423	3.99458e-11	0.63423	2.63003e-11	0.63423	2.48084e-11	0.63423	1.24273e-11	0.63423	6.20329e-12
0.64674	2.48354e-11	0.64674	1.61431e-11	0.64674	1.5276e-11	0.64674	7.56548e-12	0.64674	3.76842e-12
0.65924	1.54403e-11	0.65924	9.90809e-12	0.65924	9.40616e-12	0.65924	4.60462e-12	0.65924	2.28857e-12
0.67175	9.5796e-12	0.67175	6.07291e-12	0.67175	5.78227e-12	0.67175	2.80285e-12	0.67175	1.39048e-12
0.68426	5.93792e-12	0.68426	3.71971e-12	0.68426	3.55177e-12	0.68426	1.70598e-12	0.68426	8.44873e-13
0.69677	3.6806e-12	0.69677	2.27816e-12	0.69677	2.1816e-12	0.69677	1.03811e-12	0.69677	5.13201e-13
0.70927	2.28139e-12	0.70927	1.39516e-12	0.70927	1.33995e-12	0.70927	6.31541e-13	0.70927	3.11637e-13
0.72178	1.41409e-12	0.72178	8.54326e-13	0.72178	8.22966e-13	0.72178	3.84104e-13	0.72178	1.89178e-13
0.73429	8.76498e-13	0.73429	5.231e-13	0.73429	5.05427e-13	0.73429	2.33551e-13	0.73429	1.14801e-13
0.74679	5.43278e-13	0.74679	3.20263e-13	0.74679	3.10396e-13	0.74679	1.41969e-13	0.74679	6.96421e-14
0.7593	3.36736e-13	0.7593	1.9606e-13	0.7593	1.90615e-13	0.7593	8.62743e-14	0.7593	4.2232e-14
0.77181	2.08102e-13	0.77181	1.1994e-13	0.77181	1.16875e-13	0.77181	5.2476e-14	0.77181	2.56433e-14
0.78432	1.28478e-13	0.78432	7.33507e-14	0.78432	7.16199e-14	0.78432	3.1923e-14	0.78432	1.55745e-14
0.79683	7.93201e-14	0.79683	4.48531e-14	0.79683	4.38846e-14	0.79683	1.94149e-14	0.79683	9.4562e-15
0.80933	4.89706e-14	0.80933	2.7424e-14	0.80933	2.6888e-14	0.80933	1.18045e-14	0.80933	5.73955e-15
0.82184	3.02334e-14	0.82184	1.67654e-14	0.82184	1.64729e-14	0.82184	7.17533e-15	0.82184	3.48251e-15
0.83435	1.86654e-14	0.83435	1.02482e-14	0.83435	1.00913e-14	0.83435	4.36025e-15	0.83435	2.11229e-15
0.84685	1.15236e-14	0.84685	6.26358e-15	0.84685	6.1814e-15	0.84685	2.64881e-15	0.84685	1.28072e-15
0.85936	7.1144e-15	0.85936	3.82775e-15	0.85936	3.7861e-15	0.85936	1.60864e-15	0.85936	7.76236e-16
0.87187	4.37922e-15	0.87187	2.33877e-15	0.87187	2.31569e-15	0.87187	9.77933e-16	0.87187	4.71108e-16
0.88438	2.69205e-15	0.88438	1.42878e-15	0.88438	1.41535e-15	0.88438	5.94694e-16	0.88438	2.86045e-16
0.89688	1.65484e-15	0.89688	8.7273e-16	0.89688	8.64948e-16	0.89688	3.61544e-16	0.89688	1.73623e-16
0.90939	1.01722e-15	0.90939	5.33008e-16	0.90939	5.28519e-16	0.90939	2.19738e-16	0.90939	1.0535e-16
0.9219	6.25264e-16	0.9219	3.2548e-16	0.9219	3.22903e-16	0.9219	1.33513e-16	0.9219	6.39009e-17
0.93441	3.84323e-16	0.93441	1.98723e-16	0.93441	1.97253e-16	0.93441	8.10984e-17	0.93441	3.87456e-17
0.94691	2.36219e-16	0.94691	1.21313e-16	0.94691	1.2048e-16	0.94691	4.92454e-17	0.94691	2.34841e-17
0.95942	1.45184e-16	0.95942	7.4045e-17	0.95942	7.35769e-17	0.95942	2.98936e-17	0.95942	1.42284e-17
0.97193	8.90069e-17	0.97193	4.52036e-17	0.97193	4.48947e-17	0.97193	1.81686e-17	0.97193	8.63411e-18
0.98443	5.44877e-17	0.98443	2.75975e-17	0.98443	2.73781e-17	0.98443	1.10488e-17	0.98443	5.24334e-18
0.99694	3.33527e-17	0.99694	1.68461e-17	0.99694	1.66928e-17	0.99694	6.71719e-18	0.99694	3.18318e-18
1.00945	2.04138e-17	1.00945	1.02816e-17	1.00945	1.0176e-17	1.00945	4.08264e-18	1.00945	1.93183e-18
1.02196	1.24931e-17	1.02196	6.27406e-18	1.02196	6.20204e-18	1.02196	2.48066e-18	1.02196	1.172e-18
1.03446	7.64498e-18	1.03446	3.82794e-18	1.03446	3.77926e-18	1.03446	1.50683e-18	1.03446	7.10775e-19
1.04697	4.67774e-18	1.04697	2.3351e-18	1.04697	2.30244e-18	1.04697	9.1501e-19	1.04697	4.30899e-19
1.05948	2.86188e-18	1.05948	1.4242e-18	1.05948	1.40242e-18	1.05948	5.55454e-19	1.05948	2.61127e-19
1.07199	1.74796e-18	1.07199	8.69139e-19	1.07199	8.53905e-19	1.07199	3.37652e-19	1.07199	1.58531e-19
1.08449	1.06629e-18	1.08449	5.30597e-19	1.08449	5.19756e-19	1.08449	2.05436e-19	1.08449	9.63582e-20
1.097	6.50349e-19	1.097	3.23871e-19	1.097	3.1629e-19	1.097	1.24961e-19	1.097	5.85517e-20
1.10951	3.96585e-19	1.10951	1.97656e-19	1.10951	1.92426e-19	1.10951	7.59898e-20	1.10951	3.55681e-20
1.12201	2.41794e-19	1.12201	1.20608e-19	1.12201	1.17038e-19	1.12201	4.61977e-20	1.12201	2.15997e-20
1.13452	1.47391e-19	1.13452	7.35813e-20	1.13452	7.11671e-20	1.13452	2.80778e-20	1.13452	1.31128e-20
1.14703	8.9828e-20	1.14703	4.48832e-20	1.14703	4.32624e-20	1.14703	1.706e-20	1.14703	7.95794e-21
1.15954	5.47348e-20	1.15954	2.73731e-20	1.15954	2.62917e-20	1.15954	1.03625e-20	1.15954	4.82787e-21
1.17204	3.33297e-20	1.17204	1.67068e-20	1.17204	1.59849e-20	1.17204	6.30354e-21	1.17204	2.93424e-21
1.18455	2.02833e-20	1.18455	1.02031e-20	1.18455	9.72167e-21	1.18455	3.83916e-21	1.18455	1.78607e-21
1.19706	1.23406e-20	1.19706	6.23033e-21	1.19706	5.91092e-21	1.19706	2.33771e-21	1.19706	1.08692e-21
1.20957	7.50629e-21	1.20957	3.80384e-21	1.20957	3.59293e-21	1.20957	1.42313e-21	1.20957	6.61286e-22
1.22207	4.56456e-21	1.22207	2.32203e-21	1.22207	2.18332e-21	1.22207	8.66161e-22	1.22207	4.02226e-22
1.23458	2.77495e-21	1.23458	1.41724e-21	1.23458	1.32635e-21	1.23458	5.27042e-22	1.23458	2.44588e-22
1.24709	1.6865e-21	1.24709	8.64863e-22	1.24709	8.055e-22	1.24709	3.20614e-22	1.24709	1.4869e-22
1.25959	1.02469e-21	1.25959	5.27691e-22	1.25959	4.89029e-22	1.25959	1.94987e-22	1.25959	9.03663e-23
1.2721	6.23163e-22	1.2721	3.22402e-22	1.2721	2.97349e-22	1.2721	1.18829e-22	1.2721	5.50533e-23
1.28461	3.79178e-22	1.28461	1.97148e-22	1.28461	1.80972e-22	1.28461	7.25133e-23	1.28461	3.35928e-23
1.29712	2.30662e-22	1.29712	1.20541e-22	1.29712	1.10116e-22	1.29712	4.42425e-23	1.29712	2.04944e-23
1.30962	1.4028e-22	1.30962	7.36926e-23	1.30962	6.6985e-23	1.30962	2.6989e-23	1.30962	1.25011e-23
1.32213	8.52899e-23	1.32213	4.50464e-23	1.32213	4.07374e-23	1.32213	1.6461e-23	1.32213	7.62404e-24
1.33464	5.18418e-23	1.33464	2.75323e-23	1.33464	2.47681e-23	1.33464	1.0038e-23	1.33464	4.6488e-24
1.34715	3.15019e-23	1.34715	1.68255e-23	1.34715	1.50546e-23	1.34715	6.12008e-24	1.34715	2.8341e-24
1.35965	1.91366e-23	1.35965	1.0281e-23	1.35965	9.14794e-24	1.35965	3.73064e-24	1.35965	1.72745e-24
1.37216	1.1643e-23	1.37216	6.28971e-24	1.37216	5.5679e-24	1.37216	2.27779e-24	1.37216	1.05488e-24
1.38467	7.09268e-24	1.38467	3.85166e-24	1.38467	3.39343e-24	1.38467	1.39257e-24	1.38467	6.45143e-25
1.39718	4.31978e-24	1.39718	2.35845e-24	1.39718	2.06776e-24	1.39718	8.51266e-25	1.39718	3.94512e-25
1.40968	2.63036e-24	1.40968	1.444e-24	1.40968	1.2597e-24	1.40968	5.20307e-25	1.40968	2.4122e-25
1.42219	1.60129e-24	1.42219	8.84027e-25	1.42219	7.67265e-25	1.42219	3.17979e-25	1.42219	1.47474e-25
1.4347	9.74591e-25	1.4347	5.41158e-25	1.4347	4.67225e-25	1.4347	1.94303e-25	1.4347	9.01493e-26
1.4472	5.93018e-25	1.4472	3.31239e-25	1.4472	2.84451e-25	1.4472	1.18715e-25	1.4472	5.51006e-26
1.45971	3.60749e-25	1.45971	2.0273e-25	1.45971	1.73136e-25	1.45971	7.25217e-26	1.45971	3.3674e-26
1.47222	2.19798e-25	1.47222	1.24198e-25	1.47222	1.05534e-25	1.47222	4.43559e-26	1.47222	2.06068e-26
1.48473	1.34134e-25	1.48473	7.61615e-26	1.48473	6.44219e-26	1.48473	2.71617e-26	1.48473	1.26273e-26
1.49723	8.18433e-26	1.49723	4.67013e-26	1.49723	3.93193e-26	1.49723	1.66312e-26	1.49723	7.73706e-27
1.50974	4.99289e-26	1.50974	2.86348e-26	1.50974	2.39943e-26	1.50974	1.01824e-26	1.50974	4.74033e-27
1.52225	3.04541e-26	1.52225	1.75562e-26	1.52225	1.46398e-26	1.52225	6.23359e-27	1.52225	2.90406e-27
1.53476	1.85721e-26	1.53476	1.07631e-26	1.53476	8.9308e-27	1.53476	3.81579e-27	1.53476	1.77897e-27
1.54726	1.13238e-26	1.54726	6.59803e-27	1.54726	5.44713e-27	1.54726	2.33555e-27	1.54726	1.08967e-27
1.55977	6.90313e-27	1.55977	4.04447e-27	1.55977	3.32175e-27	1.55977	1.42939e-27	1.55977	6.67399e-28
1.57228	4.2135e-27	1.57228	2.48091e-27	1.57228	2.02783e-27	1.57228	8.75505e-28	1.57228	4.09109e-28
1.58478	2.57592e-27	1.58478	1.52313e-27	1.58478	1.23962e-27	1.58478	5.36781e-28	1.58478	2.5104e-28
1.59729	1.57459e-27	1.59729	9.35064e-28	1.59729	7.57689e-28	1.59729	3.29084e-28	1.59729	1.54036e-28
1.6098	9.62383e-28	1.6098	5.74019e-28	1.6098	4.63061e-28	1.6098	2.01738e-28	1.6098	9.45106e-29
1.62231	5.88129e-28	1.62231	3.52363e-28	1.62231	2.82963e-28	1.62231	1.23662e-28	1.62231	5.79847e-29
1.63481	3.59369e-28	1.63481	2.16288e-28	1.63481	1.72887e-28	1.63481	7.57979e-29	1.63481	3.55731e-29
1.64732	2.19558e-28	1.64732	1.32756e-28	1.64732	1.05617e-28	1.64732	4.64564e-29	1.64732	2.18225e-29
1.65983	1.34121e-28	1.65983	8.14804e-29	1.65983	6.4513e-29	1.65983	2.8471e-29	1.65983	1.33864e-29
1.67234	8.19985e-29	1.67234	5.00318e-29	1.67234	3.94336e-29	1.67234	1.74569e-29	1.67234	8.21546e-30
1.68484	5.01974e-29	1.68484	3.07423e-29	1.68484	2.41311e-29	1.68484	1.07116e-29	1.68484	5.04577e-30
1.69735	3.07267e-29	1.69735	1.88891e-29	1.69735	1.47654e-29	1.69735	6.57237e-30	1.69735	3.09888e-30
1.70986	1.88065e-29	1.70986	1.16057e-29	1.70986	9.03369e-30	1.70986	4.0324e-30	1.70986	1.90311e-30
1.72236	1.15095e-29	1.72236	7.13042e-30	1.72236	5.52637e-30	1.72236	2.47389e-30	1.72236	1.16871e-30
1.73487	7.0431e-30	1.73487	4.38069e-30	1.73487	3.3804e-30	1.73487	1.51766e-30	1.73487	7.17676e-31
1.74738	4.30948e-30	1.74738	2.69125e-30	1.74738	2.06751e-30	1.74738	9.30982e-31	1.74738	4.40688e-31
1.75989	2.63658e-30	1.75989	1.65329e-30	1.75989	1.26438e-30	1.75989	5.71062e-31	1.75989	2.70593e-31
1.77239	1.6145e-30	1.77239	1.01612e-30	1.77239	7.73838e-31	1.77239	3.50466e-31	1.77239	1.66241e-31
1.7849	9.89679e-31	1.7849	6.24854e-31	1.7849	4.74064e-31	1.7849	2.15214e-31	1.7849	1.02197e-31
1.79741	6.06624e-31	1.79741	3.84239e-31	1.79741	2.90394e-31	1.79741	1.32153e-31	1.79741	6.28242e-32
1.80992	3.71804e-31	1.80992	2.36272e-31	1.80992	1.7787e-31	1.80992	8.11456e-32	1.80992	3.86191e-32
1.82242	2.27864e-31	1.82242	1.45282e-31	1.82242	1.08939e-31	1.82242	4.98233e-32	1.82242	2.37391e-32
1.83493	1.39639e-31	1.83493	8.93301e-32	1.83493	6.6715e-32	1.83493	3.05901e-32	1.83493	1.45919e-32
1.84744	8.55666e-32	1.84744	5.49253e-32	1.84744	4.08533e-32	1.84744	1.87806e-32	1.84744	8.96904e-33
1.85995	5.24287e-32	1.85995	3.37703e-32	1.85995	2.50145e-32	1.85995	1.15297e-32	1.85995	5.51273e-33
1.87245	3.21421e-32	1.87245	2.07692e-32	1.87245	1.53246e-32	1.87245	7.08042e-33	1.87245	3.38924e-33
1.88496	1.97216e-32	1.88496	1.27787e-32	1.88496	9.39583e-33	1.88496	4.35013e-33	1.88496	2.08454e-33
1.89747	1.21e-32	1.89747	7.8622e-33	1.89747	5.7604e-33	1.89747	2.67257e-33	1.89747	1.28205e-33
1.90997	7.42339e-33	1.90997	4.83717e-33	1.90997	3.53135e-33	1.90997	1.64187e-33	1.90997	7.88481e-34
1.92248	4.55403e-33	1.92248	2.97598e-33	1.92248	2.16471e-33	1.92248	1.00863e-33	1.92248	4.84914e-34
1.93499	2.7936e-33	1.93499	1.83087e-33	1.93499	1.32687e-33	1.93499	6.19598e-34	1.93499	2.98214e-34
1.9475	1.71359e-33	1.9475	1.12636e-33	1.9475	8.13249e-34	1.9475	3.80601e-34	1.9475	1.83391e-34
1.96	1.05105e-33	1.96	6.92924e-34	1.96	4.98412e-34	1.96	2.33783e-34	1.96	1.12776e-34
1.97251	6.44917e-34	1.97251	4.2636e-34	1.97251	3.0557e-34	1.97251	1.43635e-34	1.97251	6.9368e-35
1.98502	3.95997e-34	1.98502	2.62435e-34	1.98502	1.87472e-34	1.98502	8.82892e-35	1.98502	4.26862e-35
1.99753	2.43142e-34	1.99753	1.61532e-34	1.99753	1.1501e-34	1.99753	5.42676e-35	1.99753	2.62667e-35
2.01003	1.49283e-34	2.01003	9.9423e-35	2.01003	7.05522e-35	2.01003	3.33549e-35	2.01003	1.61628e-35
2.02254	9.16511e-35	2.02254	6.11939e-35	2.02254	4.32773e-35	2.02254	2.05005e-35	2.02254	9.94528e-36
2.03505	5.6266e-35	2.03505	3.76635e-35	2.03505	2.65451e-35	2.03505	1.25996e-35	2.03505	6.1194e-36
2.04755	3.45409e-35	2.04755	2.31806e-35	2.04755	1.6281e-35	2.04755	7.74342e-36	2.04755	3.76523e-36
2.06006	2.12032e-35	2.06006	1.42667e-35	2.06006	9.98512e-36	2.06006	4.75878e-36	2.06006	2.31667e-36
2.07257	1.3019e-35	2.07257	8.78153e-36	2.07257	6.1251e-36	2.07257	2.92484e-36	2.07257	1.42556e-36
2.08508	7.99859e-36	2.08508	5.4068e-36	2.08508	3.75925e-36	2.08508	1.79815e-36	2.08508	8.77439e-37
2.09758	4.91399e-36	2.09758	3.32893e-36	2.09758	2.30711e-36	2.09758	1.10545e-36	2.09758	5.40059e-37
2.11009	3.01883e-36	2.11009	2.04956e-36	2.11009	1.41583e-36	2.11009	6.79574e-37	2.11009	3.32398e-37
2.1226	1.8545e-36	2.1226	1.26186e-36	2.1226	8.68823e-37	2.1226	4.17756e-37	2.1226	2.04582e-37
2.13511	1.1392e-36	2.13511	7.76881e-37	2.13511	5.33125e-37	2.13511	2.568e-37	2.13511	1.25912e-37
2.14761	6.99766e-37	2.14761	4.78289e-37	2.14761	3.27117e-37	2.14761	1.57853e-37	2.14761	7.74923e-38
2.16012	4.29823e-37	2.16012	2.94455e-37	2.16012	2.00703e-37	2.16012	9.70282e-38	2.16012	4.76917e-38
2.17263	2.64051e-37	2.17263	1.81291e-37	2.17263	1.23165e-37	2.17263	5.96439e-38	2.17263	2.93541e-38
2.18514	1.62289e-37	2.18514	1.11641e-37	2.18514	7.56314e-38	2.18514	3.66709e-38	2.18514	1.8073e-38
2.19764	9.9742e-38	2.19764	6.87483e-38	2.19764	4.64406e-38	2.19764	2.25458e-38	2.19764	1.11272e-38
2.21015	6.12987e-38	2.21015	4.23346e-38	2.21015	2.85151e-38	2.21015	1.38611e-38	2.21015	6.85065e-39
2.22266	3.76713e-38	2.22266	2.60689e-38	2.22266	1.75078e-38	2.22266	8.52149e-39	2.22266	4.21767e-39
2.23516	2.31502e-38	2.23516	1.60525e-38	2.23516	1.0749e-38	2.23516	5.23867e-39	2.23516	2.5966e-39
2.24767	1.4226e-38	2.24767	9.88459e-39	2.24767	6.59912e-39	2.24767	3.22043e-39	2.24767	1.59857e-39
2.26018	8.74173e-39	2.26018	6.08649e-39	2.26018	4.05119e-39	2.26018	1.97967e-39	2.26018	9.84127e-40
2.27269	5.37269e-39	2.27269	3.74814e-39	2.27269	2.48736e-39	2.27269	1.21704e-39	2.27269	6.05912e-40
2.28519	3.30348e-39	2.28519	2.30864e-39	2.28519	1.52771e-39	2.28519	7.48352e-40	2.28519	3.73129e-40
2.2977	2.03114e-39	2.2977	1.42198e-39	2.2977	9.38268e-40	2.2977	4.60144e-40	2.2977	2.29775e-40
2.31021	1.24881e-39	2.31021	8.75837e-40	2.31021	5.76228e-40	2.31021	2.82924e-40	2.31021	1.41494e-40
2.32272	7.67784e-40	2.32272	5.39446e-40	2.32272	3.53869e-40	2.32272	1.73953e-40	2.32272	8.71305e-41
2.33522	4.7203e-40	2.33522	3.32252e-40	2.33522	2.17307e-40	2.33522	1.06951e-40	2.33522	5.36531e-41
2.34773	2.90193e-40	2.34773	2.04635e-40	2.34773	1.3344e-40	2.34773	6.57541e-41	2.34773	3.30379e-41
2.36024	1.78399e-40	2.36024	1.26034e-40	2.36024	8.19365e-41	2.36024	4.04249e-41	2.36024	2.03434e-41
2.37274	1.09685e-40	2.37274	7.76277e-41	2.37274	5.0318e-41	2.37274	2.48552e-41	2.37274	1.25275e-41
2.38525	6.74614e-41	2.38525	4.782e-41	2.38525	3.09134e-41	2.38525	1.52871e-41	2.38525	7.7159e-42
2.39776	4.14909e-41	2.39776	2.94576e-41	2.39776	1.89912e-41	2.39776	9.40203e-42	2.39776	4.7523e-42
2.41027	2.55176e-41	2.41027	1.8146e-41	2.41027	1.16666e-41	2.41027	5.78239e-42	2.41027	2.92695e-42
2.42277	1.56933e-41	2.42277	1.11778e-41	2.42277	7.16665e-42	2.42277	3.55616e-42	2.42277	1.80269e-42
2.43528	9.65114e-42	2.43528	6.88541e-42	2.43528	4.40223e-42	2.43528	2.18698e-42	2.43528	1.11025e-42
2.44779	5.93515e-42	2.44779	4.24128e-42	2.44779	2.70403e-42	2.44779	1.34492e-42	2.44779	6.83781e-43
2.4603	3.64983e-42	2.4603	2.61251e-42	2.4603	1.66086e-42	2.4603	8.27058e-43	2.4603	4.2112e-43
2.4728	2.24463e-42	2.4728	1.60929e-42	2.4728	1.02021e-42	2.4728	5.08645e-43	2.4728	2.59371e-43
2.48531	1.38089e-42	2.48531	9.91443e-43	2.48531	6.2692e-43	2.48531	3.12939e-43	2.48531	1.59788e-43
2.49782	8.49493e-43	2.49782	6.10797e-43	2.49782	3.8523e-43	2.49782	1.92528e-43	2.49782	9.84381e-44
2.51033	5.22579e-43	2.51033	3.76289e-43	2.51033	2.36708e-43	2.51033	1.18445e-43	2.51033	6.06425e-44
2.52283	3.21465e-43	2.52283	2.31815e-43	2.52283	1.45442e-43	2.52283	7.28674e-44	2.52283	3.73581e-44
2.53534	1.97745e-43	2.53534	1.42809e-43	2.53534	8.93617e-44	2.53534	4.48268e-44	2.53534	2.30138e-44
2.54785	1.21638e-43	2.54785	8.79764e-44	2.54785	5.49031e-44	2.54785	2.75761e-44	2.54785	1.41771e-44
2.56035	7.48202e-44	2.56035	5.41965e-44	2.56035	3.37308e-44	2.56035	1.69636e-44	2.56035	8.73334e-45
2.57286	4.60246e-44	2.57286	3.33874e-44	2.57286	2.07244e-44	2.57286	1.04355e-44	2.57286	5.38003e-45
2.58537	2.83204e-44	2.58537	2.05706e-44	2.58537	1.27385e-44	2.58537	6.4209e-45	2.58537	3.31484e-45
2.59788	1.7426e-44	2.59788	1.26738e-44	2.59788	7.82965e-45	2.59788	3.95066e-45	2.59788	2.04237e-45
2.61038	1.07223e-44	2.61038	7.80842e-45	2.61038	4.81229e-45	2.61038	2.43071e-45	2.61038	1.25835e-45
2.62289	6.59736e-45	2.62289	4.81076e-45	2.62289	2.95765e-45	2.62289	1.49551e-45	2.62289	7.75293e-46
2.6354	4.05922e-45	2.6354	2.96387e-45	2.6354	1.81773e-45	2.6354	9.20097e-46	2.6354	4.77666e-46
2.64791	2.4975e-45	2.64791	1.826e-45	2.64791	1.11711e-45	2.64791	5.66069e-46	2.64791	2.94292e-46
2.66041	1.53659e-45	2.66041	1.12496e-45	2.66041	6.86511e-46	2.66041	3.48253e-46	2.66041	1.81313e-46
2.67292	9.45405e-46	2.67292	6.93068e-46	2.67292	4.21895e-46	2.67292	2.14253e-46	2.67292	1.11707e-46
2.68543	5.81811e-46	2.68543	4.27038e-46	2.68543	2.5935e-46	2.68543	1.31846e-46	2.68543	6.88334e-47
2.69793	3.58044e-46	2.69793	2.63119e-46	2.69793	1.59425e-46	2.69793	8.11328e-47	2.69793	4.24143e-47
2.71044	2.20335e-46	2.71044	1.62119e-46	2.71044	9.79967e-47	2.71044	4.9925e-47	2.71044	2.61349e-47
2.72295	1.35588e-46	2.72295	9.98872e-47	2.72295	6.02356e-47	2.72295	3.07207e-47	2.72295	1.61037e-47
2.73546	8.34354e-47	2.73546	6.15434e-47	2.73546	3.70239e-47	2.73546	1.89031e-47	2.73546	9.92262e-48
2.74796	5.13418e-47	2.74796	3.79183e-47	2.74796	2.2756e-47	2.74796	1.16313e-47	2.74796	6.11395e-48
2.76047	3.15924e-47	2.76047	2.33621e-47	2.76047	1.39861e-47	2.76047	7.15672e-48	2.76047	3.76715e-48
2.77298	1.9441e-47	2.77298	1.43942e-47	2.77298	8.59651e-48	2.77298	4.40377e-48	2.77298	2.32127e-48
2.78549	1.19673e-47	2.78549	8.8702e-48	2.78549	5.28582e-48	2.78549	2.71072e-48	2.78549	1.43069e-48
2.79799	7.36655e-48	2.79799	5.46608e-48	2.79799	3.25005e-48	2.79799	1.66854e-48	2.79799	8.81782e-49
2.8105	4.53446e-48	2.8105	3.36832e-48	2.8105	1.99828e-48	2.8105	1.02702e-48	2.8105	5.43468e-49
2.82301	2.79113e-48	2.82301	2.07562e-48	2.82301	1.22859e-48	2.82301	6.32143e-49	2.82301	3.34952e-49
2.83552	1.71801e-48	2.83552	1.27902e-48	2.83552	7.55352e-49	2.83552	3.89084e-49	2.83552	2.06437e-49
2.84802	1.05746e-48	2.84802	7.88139e-49	2.84802	4.64384e-49	2.84802	2.39477e-49	2.84802	1.2723e-49
2.86053	6.5087e-49	2.86053	4.85651e-49	2.86053	2.85491e-49	2.86053	1.47393e-49	2.86053	7.84127e-50
2.87304	4.00623e-49	2.87304	2.99256e-49	2.87304	1.75518e-49	2.87304	9.07187e-50	2.87304	4.83271e-50
2.88554	2.46656e-49	2.88554	1.84405e-49	2.88554	1.07947e-49	2.88554	5.58501e-50	2.88554	2.97894e-50
2.89805	1.51859e-49	2.89805	1.13632e-49	2.89805	6.63883e-50	2.89805	3.43831e-50	2.89805	1.83624e-50
2.91056	9.34936e-50	2.91056	7.00198e-50	2.91056	4.08282e-50	2.91056	2.11669e-50	2.91056	1.13186e-50
2.92307	5.75594e-50	2.92307	4.31458e-50	2.92307	2.51083e-50	2.92307	1.30306e-50	2.92307	6.97676e-51
2.93557	3.5436e-50	2.93557	2.65859e-50	2.93557	1.54405e-50	2.93557	8.02162e-51	2.93557	4.30042e-51
2.94808	2.18155e-50	2.94808	1.63817e-50	2.94808	9.49504e-51	2.94808	4.93802e-51	2.94808	2.65073e-51
2.96059	1.34301e-50	2.96059	1.0094e-50	2.96059	5.83874e-51	2.96059	3.03974e-51	2.96059	1.63386e-51
2.9731	8.2678e-51	2.9731	6.21953e-51	2.9731	3.59036e-51	2.9731	1.87119e-51	2.9731	1.00707e-51
2.9856	5.09041e-51	2.9856	3.83151e-51	2.9856	2.20822e-51	2.9856	1.15201e-51	2.9856	6.20669e-52
2.99811	3.13408e-51	2.99811	2.36035e-51	2.99811	1.35811e-51	2.99811	7.09225e-52	2.99811	3.82523e-52
3.01062	1.92956e-51	3.01062	1.45405e-51	3.01062	8.35247e-52	3.01062	4.36623e-52	3.01062	2.3575e-52
3.02312	1.18796e-51	3.02312	8.95728e-52	3.02312	5.13671e-52	3.02312	2.68795e-52	3.02312	1.45292e-52
3.03563	7.31371e-52	3.03563	5.51783e-52	3.03563	3.15896e-52	3.03563	1.65474e-52	3.03563	8.95424e-53
3.04814	4.50263e-52	3.04814	3.39903e-52	3.04814	1.94263e-52	3.04814	1.01866e-52	3.04814	5.51838e-53
3.06065	2.77196e-52	3.06065	2.09381e-52	3.06065	1.19461e-52	3.06065	6.2708e-53	3.06065	3.40087e-53
3.07315	1.70649e-52	3.07315	1.28978e-52	3.07315	7.34607e-53	3.07315	3.86023e-53	3.07315	2.09589e-53
3.08566	1.05077e-52	3.08566	7.94538e-53	3.08566	4.51853e-53	3.08566	2.37689e-53	3.08566	1.2919e-53
3.09817	6.46994e-53	3.09817	4.89451e-53	3.09817	2.77926e-53	3.09817	1.46352e-53	3.09817	7.96314e-54
3.11068	3.98372e-53	3.11068	3.01508e-53	3.11068	1.70942e-53	3.11068	9.01114e-54	3.11068	4.90837e-54
3.12318	2.45284e-53	3.12318	1.85731e-53	3.12318	1.05138e-53	3.12318	5.54825e-54	3.12318	3.02543e-54
3.13569	1.51023e-53	3.13569	1.1441e-53	3.13569	6.46635e-54	3.13569	3.41605e-54	3.13569	1.86481e-54
3.1482	9.29849e-54	3.1482	7.04755e-54	3.1482	3.97693e-54	3.1482	2.10323e-54	3.1482	1.14941e-54
3.1607	5.72497e-54	3.1607	4.34117e-54	3.1607	2.44582e-54	3.1607	1.29492e-54	3.1607	7.0846e-55
3.17321	3.52483e-54	3.17321	2.67411e-54	3.17321	1.50419e-54	3.17321	7.97257e-55	3.17321	4.36671e-55
3.18572	2.17068e-54	3.18572	1.64753e-54	3.18572	9.25342e-55	3.18572	4.90932e-55	3.18572	2.69169e-55
3.19823	1.33674e-54	3.19823	1.01504e-54	3.19823	5.69234e-55	3.19823	3.023e-55	3.19823	1.65918e-55
3.21073	8.23172e-55	3.21073	6.25359e-55	3.21073	3.50162e-55	3.21073	1.86144e-55	3.21073	1.02272e-55
3.22324	5.06908e-55	3.22324	3.85274e-55	3.22324	2.15396e-55	3.22324	1.14618e-55	3.22324	6.30402e-56
3.23575	3.12149e-55	3.23575	2.37359e-55	3.23575	1.32494e-55	3.23575	7.05749e-56	3.23575	3.88575e-56
3.24826	1.92215e-55	3.24826	1.4623e-55	3.24826	8.14972e-56	3.24826	4.34551e-56	3.24826	2.39512e-56
3.26076	1.18361e-55	3.26076	9.00869e-56	3.26076	5.01279e-56	3.26076	2.67562e-56	3.26076	1.47631e-56
3.27327	7.28827e-56	3.27327	5.54989e-56	3.27327	3.08327e-56	3.27327	1.64743e-56	3.27327	9.09969e-57
3.28578	4.48875e-56	3.28578	3.41931e-56	3.28578	1.89695e-56	3.28578	1.01457e-56	3.28578	5.60936e-57
3.29829	2.76453e-56	3.29829	2.10663e-56	3.29829	1.16705e-56	3.29829	6.24814e-57	3.29829	3.45778e-57
3.31079	1.70259e-56	3.31079	1.29788e-56	3.31079	7.17985e-57	3.31079	3.84781e-57	3.31079	2.13147e-57
3.3233	1.04856e-56	3.3233	7.99602e-57	3.3233	4.41703e-57	3.3233	2.36958e-57	3.3233	1.31388e-57
3.33581	6.45762e-57	3.33581	4.92617e-57	3.33581	2.71729e-57	3.33581	1.45922e-57	3.33581	8.09897e-58
3.34831	3.9769e-57	3.34831	3.03487e-57	3.34831	1.6716e-57	3.34831	8.98601e-58	3.34831	4.99229e-58
3.36082	2.44912e-57	3.36082	1.86967e-57	3.36082	1.02829e-57	3.36082	5.53357e-58	3.36082	3.07728e-58
3.37333	1.50824e-57	3.37333	1.15183e-57	3.37333	6.32545e-58	3.37333	3.40751e-58	3.37333	1.89684e-58
3.38584	9.28973e-58	3.38584	7.09647e-58	3.38584	3.89195e-58	3.38584	2.09865e-58	3.38584	1.16939e-58
3.39834	5.72177e-58	3.39834	4.37213e-58	3.39834	2.39461e-58	3.39834	1.29252e-58	3.39834	7.20915e-59
3.41085	3.52413e-58	3.41085	2.69364e-58	3.41085	1.4733e-58	3.41085	7.96028e-59	3.41085	4.44433e-59
3.42336	2.17054e-58	3.42336	1.65951e-58	3.42336	9.06443e-59	3.42336	4.90246e-59	3.42336	2.73984e-59
3.43587	1.33684e-58	3.43587	1.02239e-58	3.43587	5.57673e-59	3.43587	3.01921e-59	3.43587	1.68905e-59
3.44837	8.23349e-59	3.44837	6.29867e-59	3.44837	3.4309e-59	3.44837	1.85937e-59	3.44837	1.04125e-59
3.46088	5.07088e-59	3.46088	3.8804e-59	3.46088	2.11071e-59	3.46088	1.14508e-59	3.46088	6.41895e-60
3.47339	3.12303e-59	3.47339	2.39055e-59	3.47339	1.29849e-59	3.47339	7.05174e-60	3.47339	3.95704e-60
3.48589	1.92366e-59	3.48589	1.47275e-59	3.48589	7.98999e-60	3.48589	4.34366e-60	3.48589	2.43972e-60
3.4984	1.1849e-59	3.4984	9.07306e-60	3.4984	4.91646e-60	3.4984	2.67557e-60	3.4984	1.50421e-60
3.51091	7.29837e-60	3.51091	5.58952e-60	3.51091	3.02517e-60	3.51091	1.64806e-60	3.51091	9.27419e-61
3.52342	4.49537e-60	3.52342	3.44343e-60	3.52342	1.86139e-60	3.52342	1.01513e-60	3.52342	5.71795e-61
3.53592	2.76886e-60	3.53592	2.1213e-60	3.53592	1.1453e-60	3.53592	6.2527e-61	3.53592	3.52534e-61
3.54843	1.70541e-60	3.54843	1.3068e-60	3.54843	7.04673e-61	3.54843	3.85129e-61	3.54843	2.1735e-61
3.56094	1.0504e-60	3.56094	8.05024e-61	3.56094	4.33559e-61	3.56094	2.37214e-61	3.56094	1.34003e-61
3.57345	6.4695e-61	3.57345	4.95912e-61	3.57345	2.66747e-61	3.57345	1.46106e-61	3.57345	8.26167e-62
3.58595	3.98496e-61	3.58595	3.05511e-61	3.58595	1.64137e-61	3.58595	8.99985e-62	3.58595	5.09351e-62
3.59846	2.45457e-61	3.59846	1.88212e-61	3.59846	1.00997e-61	3.59846	5.54372e-62	3.59846	3.14025e-62
3.61097	1.5119e-61	3.61097	1.15948e-61	3.61097	6.2145e-62	3.61097	3.41478e-62	3.61097	1.93601e-62
3.62348	9.31245e-62	3.62348	7.1429e-62	3.62348	3.82378e-62	3.62348	2.10338e-62	3.62348	1.19357e-62
3.63598	5.73587e-62	3.63598	4.40029e-62	3.63598	2.35272e-62	3.63598	1.29559e-62	3.63598	7.35845e-63
3.64849	3.53289e-62	3.64849	2.7107e-62	3.64849	1.44757e-62	3.64849	7.9802e-63	3.64849	4.5365e-63
3.661	2.17598e-62	3.661	1.66985e-62	3.661	8.90631e-63	3.661	4.91533e-63	3.661	2.79674e-63
3.6735	1.34021e-62	3.6735	1.02865e-62	3.6735	5.47958e-63	3.6735	3.02752e-63	3.6735	1.72418e-63
3.68601	8.254e-63	3.68601	6.33626e-63	3.68601	3.37019e-63	3.68601	1.86466e-63	3.68601	1.0629e-63
3.69852	5.08329e-63	3.69852	3.90291e-63	3.69852	2.07265e-63	3.69852	1.14843e-63	3.69852	6.55241e-64
3.71103	3.13054e-63	3.71103	2.40402e-63	3.71103	1.27464e-63	3.71103	7.07299e-64	3.71103	4.03929e-64
3.72353	1.92792e-63	3.72353	1.48075e-63	3.72353	7.83857e-64	3.72353	4.35608e-64	3.72353	2.49004e-64
3.73604	1.18728e-63	3.73604	9.12056e-64	3.73604	4.8203e-64	3.73604	2.68277e-64	3.73604	1.53498e-64
3.74855	7.31153e-64	3.74855	5.61765e-64	3.74855	2.96415e-64	3.74855	1.6522e-64	3.74855	9.46232e-65
3.76106	4.50255e-64	3.76106	3.46005e-64	3.76106	1.8227e-64	3.76106	1.01751e-64	3.76106	5.83295e-65
3.77356	2.77309e-64	3.77356	2.1314e-64	3.77356	1.12132e-64	3.77356	6.26718e-65	3.77356	3.59601e-65
3.78607	1.70872e-64	3.78607	1.31355e-64	3.78607	6.90966e-65	3.78607	3.86205e-65	3.78607	2.21769e-65
3.79858	1.05287e-64	3.79858	8.09512e-65	3.79858	4.25775e-65	3.79858	2.37991e-65	3.79858	1.36766e-65
3.81108	6.48745e-65	3.81108	4.98881e-65	3.81108	2.62361e-65	3.81108	1.46655e-65	3.81108	8.4344e-66
3.82359	3.99731e-65	3.82359	3.07444e-65	3.82359	1.61664e-65	3.82359	9.03714e-66	3.82359	5.20148e-66
3.8361	2.46297e-65	3.8361	1.89466e-65	3.8361	9.96149e-66	3.8361	5.56878e-66	3.8361	3.20773e-66
3.84861	1.51755e-65	3.84861	1.1676e-65	3.84861	6.13805e-66	3.84861	3.43151e-66	3.84861	1.97818e-66
3.86111	9.35028e-66	3.86111	7.19533e-66	3.86111	3.78209e-66	3.86111	2.11449e-66	3.86111	1.21992e-66
3.87362	5.76104e-66	3.87362	4.43408e-66	3.87362	2.33039e-66	3.87362	1.30293e-66	3.87362	7.52309e-67
3.88613	3.54878e-66	3.88613	2.73193e-66	3.88613	1.43479e-66	3.88613	8.02696e-67	3.88613	4.63868e-67
3.89864	2.18557e-66	3.89864	1.68289e-66	3.89864	8.8275e-67	3.89864	4.94424e-67	3.89864	2.85978e-67
3.91114	1.346e-66	3.91114	1.03666e-66	3.91114	5.43096e-67	3.91114	3.04538e-67	3.91114	1.76307e-67
3.92365	8.28934e-67	3.92365	6.38572e-67	3.92365	3.34123e-67	3.92365	1.87577e-67	3.92365	1.08693e-67
3.93616	5.10492e-67	3.93616	3.9335e-67	3.93616	2.05554e-67	3.93616	1.15534e-67	3.93616	6.70087e-68
3.94867	3.14377e-67	3.94867	2.42295e-67	3.94867	1.26455e-67	3.94867	7.11601e-68	3.94867	4.13102e-68
3.96117	1.93601e-67	3.96117	1.49246e-67	3.96117	7.77922e-68	3.96117	4.38285e-68	3.96117	2.54672e-68
3.97368	1.19223e-67	3.97368	9.19299e-68	3.97368	4.78549e-68	3.97368	2.69943e-68	3.97368	1.57001e-68
3.98619	7.34286e-68	3.98619	5.66305e-68	3.98619	2.94478e-68	3.98619	1.66278e-68	3.98619	9.67929e-69
3.99869	4.52244e-68	3.99869	3.48853e-68	3.99869	1.81211e-68	3.99869	1.02423e-68	3.99869	5.9674e-69
4.0112	2.78532e-68	4.0112	2.14897e-68	4.0112	1.11509e-68	4.0112	6.30888e-69	4.0112	3.67895e-69
4.02371	1.71542e-68	4.02371	1.32377e-68	4.02371	6.86158e-69	4.02371	3.886e-69	4.02371	2.26809e-69
4.03622	1.05648e-68	4.03622	8.15437e-69	4.03622	4.22211e-69	4.03622	2.39358e-69	4.03622	1.39827e-69
4.04872	6.50647e-69	4.04872	5.02299e-69	4.04872	2.59793e-69	4.04872	1.47431e-69	4.04872	8.62028e-70
4.06123	4.00704e-69	4.06123	3.09406e-69	4.06123	1.59851e-69	4.06123	9.08079e-70	4.06123	5.31432e-70
4.07374	2.46815e-69	4.07374	1.90617e-69	4.07374	9.8378e-70	4.07374	5.59397e-70	4.07374	3.27658e-70
4.08625	1.52088e-69	4.08625	1.17479e-69	4.08625	6.05795e-70	4.08625	3.44726e-70	4.08625	2.02074e-70
4.09875	9.37164e-70	4.09875	7.24029e-70	4.09875	3.73033e-70	4.09875	2.12433e-70	4.09875	1.24623e-70
4.11126	5.77472e-70	4.11126	4.46218e-70	4.11126	2.297e-70	4.11126	1.30908e-70	4.11126	7.68571e-71
4.12377	3.5583e-70	4.12377	2.75001e-70	4.12377	1.41439e-70	4.12377	8.06694e-71	4.12377	4.73988e-71
4.13627	2.19255e-70	4.13627	1.6948e-70	4.13627	8.70908e-71	4.13627	4.97102e-71	4.13627	2.92313e-71
4.14878	1.35099e-70	4.14878	1.04448e-70	4.14878	5.36251e-71	4.14878	3.06322e-71	4.14878	1.80271e-71
4.16129	8.32432e-71	4.16129	6.43686e-71	4.16129	3.30185e-71	4.16129	1.88759e-71	4.16129	1.11174e-71
4.1738	5.12912e-71	4.1738	3.96685e-71	4.1738	2.03301e-71	4.1738	1.16314e-71	4.1738	6.85608e-72
4.1863	3.15967e-71	4.1863	2.44412e-71	4.1863	1.25151e-71	4.1863	7.16591e-72	4.1863	4.22745e-72
4.19881	1.94614e-71	4.19881	1.50568e-71	4.19881	7.70315e-72	4.19881	4.4142e-72	4.19881	2.60634e-72
4.21132	1.19868e-71	4.21132	9.2755e-72	4.21132	4.74126e-72	4.21132	2.71912e-72	4.21132	1.60687e-72
4.22383	7.38284e-72	4.22383	5.71395e-72	4.22383	2.91817e-72	4.22383	1.67494e-72	4.22383	9.90664e-73
4.23633	4.54715e-72	4.23633	3.51991e-72	4.23633	1.79606e-72	4.23633	1.03172e-72	4.23633	6.10759e-73
4.24884	2.80059e-72	4.24884	2.16831e-72	4.24884	1.1054e-72	4.24884	6.35511e-73	4.24884	3.76539e-73
4.26135	1.72486e-72	4.26135	1.33569e-72	4.26135	6.80322e-73	4.26135	3.91451e-73	4.26135	2.32139e-73
4.27385	1.06231e-72	4.27385	8.2278e-73	4.27385	4.18696e-73	4.27385	2.41116e-73	4.27385	1.43114e-73
4.28636	6.54622e-73	4.28636	5.07094e-73	4.28636	2.57857e-73	4.28636	1.48592e-73	4.28636	8.82579e-74
4.29887	4.03394e-73	4.29887	3.12532e-73	4.29887	1.58803e-73	4.29887	9.15721e-74	4.29887	5.44286e-74
4.31138	2.48579e-73	4.31138	1.92617e-73	4.31138	9.77985e-74	4.31138	5.64323e-74	4.31138	3.35658e-74
4.32388	1.53177e-73	4.32388	1.18712e-73	4.32388	6.02283e-74	4.32388	3.47767e-74	4.32388	2.06998e-74
4.33639	9.43887e-74	4.33639	7.31624e-74	4.33639	3.70905e-74	4.33639	2.14311e-74	4.33639	1.27653e-74
4.3489	5.81624e-74	4.3489	4.50898e-74	4.3489	2.28412e-74	4.3489	1.32068e-74	4.3489	7.87218e-75
4.36141	3.58393e-74	4.36141	2.77885e-74	4.36141	1.40659e-74	4.36141	8.13854e-75	4.36141	4.85463e-75
4.37391	2.20837e-74	4.37391	1.71257e-74	4.37391	8.66188e-75	4.37391	5.01523e-75	4.37391	2.99375e-75
4.38642	1.36063e-74	4.38642	1.05532e-74	4.38642	5.33339e-75	4.38642	3.09019e-75	4.38642	1.84603e-75
4.39893	8.38087e-75	4.39893	6.50144e-75	4.39893	3.28296e-75	4.39893	1.90348e-75	4.39893	1.13809e-75
4.41144	5.16218e-75	4.41144	4.00524e-75	4.41144	2.02078e-75	4.41144	1.17249e-75	4.41144	7.0163e-76
4.42394	3.1796e-75	4.42394	2.46742e-75	4.42394	1.24384e-75	4.42394	7.22208e-76	4.42394	4.32552e-76
4.43645	1.95842e-75	4.43645	1.52003e-75	4.43645	7.65603e-76	4.43645	4.44848e-76	4.43645	2.66664e-76
4.44896	1.20624e-75	4.44896	9.36389e-76	4.44896	4.71231e-76	4.44896	2.74002e-76	4.44896	1.64395e-76
4.46146	7.42944e-76	4.46146	5.7684e-76	4.46146	2.90039e-76	4.46146	1.68769e-76	4.46146	1.01347e-76
4.47397	4.57586e-76	4.47397	3.55345e-76	4.47397	1.78514e-76	4.47397	1.0395e-76	4.47397	6.2478e-77
4.48648	2.81843e-76	4.48648	2.18912e-76	4.48648	1.09878e-76	4.48648	6.40273e-77	4.48648	3.8516e-77
4.49899	1.73599e-76	4.49899	1.34865e-76	4.49899	6.76336e-77	4.49899	3.94374e-77	4.49899	2.3744e-77
4.51149	1.06926e-76	4.51149	8.30857e-77	4.51149	4.16299e-77	4.51149	2.4291e-77	4.51149	1.46373e-77
4.524	6.58585e-77	4.524	5.11856e-77	4.524	2.56236e-77	4.524	1.49616e-77	4.524	9.02331e-78
4.53651	4.05635e-77	4.53651	3.15329e-77	4.53651	1.57713e-77	4.53651	9.2152e-78	4.53651	5.56247e-78
4.54902	2.49835e-77	4.54902	1.94256e-77	4.54902	9.70703e-78	4.54902	5.67578e-78	4.54902	3.42899e-78
4.56152	1.53874e-77	4.56152	1.19669e-77	4.56152	5.97444e-78	4.56152	3.49576e-78	4.56152	2.11379e-78
4.57403	9.4773e-78	4.57403	7.37214e-78	4.57403	3.67717e-78	4.57403	2.15309e-78	4.57403	1.30305e-78
4.58654	5.84035e-78	4.58654	4.54405e-78	4.58654	2.2646e-78	4.58654	1.32679e-78	4.58654	8.03576e-79
4.59904	3.59906e-78	4.59904	2.80084e-78	4.59904	1.39464e-78	4.59904	8.17598e-79	4.59904	4.95552e-79
4.61155	2.21787e-78	4.61155	1.72636e-78	4.61155	8.58874e-79	4.61155	5.03817e-79	4.61155	3.05597e-79
4.62406	1.36671e-78	4.62406	1.06407e-78	4.62406	5.2892e-79	4.62406	3.10457e-79	4.62406	1.88455e-79
4.63657	8.422e-79	4.63657	6.55851e-79	4.63657	3.2572e-79	4.63657	1.91305e-79	4.63657	1.16215e-79
4.64907	5.18978e-79	4.64907	4.04238e-79	4.64907	2.00582e-79	4.64907	1.17882e-79	4.64907	7.16665e-80
4.66158	3.198e-79	4.66158	2.49152e-79	4.66158	1.23519e-79	4.66158	7.26376e-80	4.66158	4.41943e-80
4.67409	1.97062e-79	4.67409	1.53564e-79	4.67409	7.60622e-80	4.67409	4.47583e-80	4.67409	2.7253e-80
4.6866	1.21412e-79	4.6866	9.46372e-80	4.6866	4.68299e-80	4.6866	2.75753e-80	4.6866	1.68035e-80
4.6991	7.47811e-80	4.6991	5.83092e-80	4.6991	2.88222e-80	4.6991	1.69844e-80	4.6991	1.03577e-80
4.71161	4.60592e-80	4.71161	3.59259e-80	4.71161	1.77387e-80	4.71161	1.0461e-80	4.71161	6.38441e-81
4.72412	2.83684e-80	4.72412	2.21347e-80	4.72412	1.09171e-80	4.72412	6.44302e-81	4.72412	3.93529e-81
4.73663	1.74722e-80	4.73663	1.36375e-80	4.73663	6.71874e-81	4.73663	3.96827e-81	4.73663	2.42566e-81
4.74913	1.07611e-80	4.74913	8.40218e-81	4.74913	4.13483e-81	4.74913	2.44403e-81	4.74913	1.49513e-81
4.76164	6.62763e-81	4.76164	5.1766e-81	4.76164	2.5446e-81	4.76164	1.50524e-81	4.76164	9.21561e-82
4.77415	4.08183e-81	4.77415	3.18927e-81	4.77415	1.56593e-81	4.77415	9.27045e-82	4.77415	5.68023e-82
4.78665	2.51392e-81	4.78665	1.965e-81	4.78665	9.63678e-82	4.78665	5.70961e-82	4.78665	3.50129e-82
4.79916	1.54827e-81	4.79916	1.21071e-81	4.79916	5.93044e-82	4.79916	3.51652e-82	4.79916	2.15822e-82
4.81167	9.5353e-82	4.81167	7.4596e-82	4.81167	3.6495e-82	4.81167	2.16578e-82	4.81167	1.33033e-82
4.82418	5.87242e-82	4.82418	4.59605e-82	4.82418	2.2458e-82	4.82418	1.33386e-82	4.82418	8.20009e-83
4.83668	3.61654e-82	4.83668	2.83171e-82	4.83668	1.38198e-82	4.83668	8.21482e-83	4.83668	5.05447e-83
4.84919	2.22722e-82	4.84919	1.74465e-82	4.84919	8.50396e-83	4.84919	5.05919e-83	4.84919	3.11551e-83
4.8617	1.3716e-82	4.8617	1.07489e-82	4.8617	5.23278e-83	4.8617	3.11572e-83	4.8617	1.92034e-83
4.87421	8.44726e-83	4.87421	6.62279e-83	4.87421	3.22005e-83	4.87421	1.91891e-83	4.87421	1.1837e-83
4.88671	5.20503e-83	4.88671	4.08237e-83	4.88671	1.98247e-83	4.88671	1.18235e-83	4.88671	7.29861e-84
4.89922	3.20721e-83	4.89922	2.5164e-83	4.89922	1.22051e-83	4.89922	7.285e-84	4.89922	4.50023e-84
4.91173	1.97618e-83	4.91173	1.55111e-83	4.91173	7.51399e-84	4.91173	4.48859e-84	4.91173	2.77477e-84
4.92423	1.21765e-83	4.92423	9.56103e-84	4.92423	4.62585e-84	4.92423	2.76558e-84	4.92423	1.71087e-84
4.93674	7.50259e-84	4.93674	5.89335e-84	4.93674	2.84778e-84	4.93674	1.70395e-84	4.93674	1.05488e-84
4.94925	4.62272e-84	4.94925	3.63259e-84	4.94925	1.75313e-84	4.94925	1.04984e-84	4.94925	6.50412e-85
4.96176	2.84825e-84	4.96176	2.23906e-84	4.96176	1.07923e-84	4.96176	6.46825e-85	4.96176	4.01024e-85
4.97426	1.75491e-84	4.97426	1.38011e-84	4.97426	6.64364e-85	4.97426	3.98515e-85	4.97426	2.47257e-85
4.98677	1.08099e-84	4.98677	8.50553e-85	4.98677	4.08878e-85	4.98677	2.45484e-85	4.98677	1.52431e-85
4.99928	6.65617e-85	4.99928	5.2409e-85	4.99928	2.51555e-85	4.99928	1.51179e-85	4.99928	9.39552e-86
5.01179	4.09847e-85	5.01179	3.22928e-85	5.01179	1.54761e-85	5.01179	9.31007e-86	5.01179	5.79115e-86
5.02429	2.52356e-85	5.02429	1.98976e-85	5.02429	9.52099e-86	5.02429	5.73335e-86	5.02429	3.56948e-86
5.0368	1.55381e-85	5.0368	1.22601e-85	5.0368	5.85723e-86	5.0368	3.53068e-86	5.0368	2.2001e-86
5.04931	9.567e-86	5.04931	7.55403e-86	5.04931	3.60323e-86	5.04931	2.17421e-86	5.04931	1.35605e-86
5.06182	5.89043e-86	5.06182	4.65437e-86	5.06182	2.21657e-86	5.06182	1.33887e-86	5.06182	8.35805e-87
5.07432	3.6267e-86	5.07432	2.86773e-86	5.07432	1.36352e-86	5.07432	8.24459e-87	5.07432	5.15147e-87
5.08683	2.23197e-86	5.08683	1.76741e-86	5.08683	8.39154e-87	5.08683	5.07856e-87	5.08683	3.17564e-87
5.09934	1.37344e-86	5.09934	1.08934e-86	5.09934	5.16497e-87	5.09934	3.12857e-87	5.09934	1.95771e-87
5.11184	8.45126e-87	5.11184	6.71408e-87	5.11184	3.17897e-87	5.11184	1.92728e-87	5.11184	1.20688e-87
5.12435	5.20026e-87	5.12435	4.13815e-87	5.12435	1.95657e-87	5.12435	1.18724e-87	5.12435	7.44002e-88
5.13686	3.19977e-87	5.13686	2.55048e-87	5.13686	1.2042e-87	5.13686	7.31355e-88	5.13686	4.58651e-88
5.14937	1.96881e-87	5.14937	1.57193e-87	5.14937	7.41126e-88	5.14937	4.50518e-88	5.14937	2.8274e-88
5.16187	1.21138e-87	5.16187	9.68819e-88	5.16187	4.56119e-88	5.16187	2.77518e-88	5.16187	1.74296e-88
5.17438	7.45328e-88	5.17438	5.971e-88	5.17438	2.80708e-88	5.17438	1.70948e-88	5.17438	1.07445e-88
5.18689	4.58713e-88	5.18689	3.67992e-88	5.18689	1.72751e-88	5.18689	1.053e-88	5.18689	6.62346e-89
5.1994	2.83181e-88	5.1994	2.26741e-88	5.1994	1.06304e-88	5.1994	6.48579e-89	5.1994	4.08335e-89
5.2119	1.74819e-88	5.2119	1.39706e-88	5.2119	6.54134e-89	5.2119	3.99475e-89	5.2119	2.51735e-89
5.22441	1.07922e-88	5.22441	8.60791e-89	5.22441	4.0251e-89	5.22441	2.46043e-89	5.22441	1.55192e-89
5.23692	6.66242e-89	5.23692	5.30366e-89	5.23692	2.47672e-89	5.23692	1.5154e-89	5.23692	9.56733e-90
5.24942	4.11294e-89	5.24942	3.26775e-89	5.24942	1.52394e-89	5.24942	9.33336e-90	5.24942	5.89806e-90
5.26193	2.53906e-89	5.26193	2.01334e-89	5.26193	9.37672e-90	5.26193	5.74834e-90	5.26193	3.63601e-90
5.27444	1.56745e-89	5.27444	1.24045e-89	5.27444	5.76931e-90	5.27444	3.54031e-90	5.27444	2.24149e-90
5.28695	9.6641e-90	5.28695	7.64248e-90	5.28695	3.54967e-90	5.28695	2.18033e-90	5.28695	1.3817e-90
5.29945	5.9501e-90	5.29945	4.70844e-90	5.29945	2.18395e-90	5.29945	1.34271e-90	5.29945	8.51623e-91
5.31196	3.66336e-90	5.31196	2.90078e-90	5.31196	1.34365e-90	5.31196	8.26866e-91	5.31196	5.24902e-91
5.32447	2.25543e-90	5.32447	1.7871e-90	5.32447	8.2665e-91	5.32447	5.09193e-91	5.32447	3.23523e-91
5.33698	1.38858e-90	5.33698	1.10097e-90	5.33698	5.08566e-91	5.33698	3.13562e-91	5.33698	1.99402e-91
5.34948	8.54882e-91	5.34948	6.78267e-91	5.34948	3.12869e-91	5.34948	1.9309e-91	5.34948	1.22899e-91
5.36199	5.26301e-91	5.36199	4.17849e-91	5.36199	1.92472e-91	5.36199	1.18902e-91	5.36199	7.57471e-92
5.3745	3.24008e-91	5.3745	2.57415e-91	5.3745	1.18403e-91	5.3745	7.32167e-92	5.3745	4.66851e-92
5.387	1.99569e-91	5.387	1.58642e-91	5.387	7.28837e-92	5.387	4.51031e-92	5.387	2.87841e-92
5.39951	1.22931e-91	5.39951	9.77753e-92	5.39951	4.48676e-92	5.39951	2.7786e-92	5.39951	1.7748e-92
5.41202	7.57228e-92	5.41202	6.02608e-92	5.41202	2.76203e-92	5.41202	1.71175e-92	5.41202	1.09432e-92
5.42453	4.66429e-92	5.42453	3.71396e-92	5.42453	1.70027e-92	5.42453	1.05451e-92	5.42453	6.7474e-93
5.43703	2.87302e-92	5.43703	2.28895e-92	5.43703	1.04664e-92	5.43703	6.49613e-93	5.43703	4.16031e-93
5.44954	1.76964e-92	5.44954	1.41069e-92	5.44954	6.44274e-93	5.44954	4.00179e-93	5.44954	2.56515e-93
5.46205	1.09e-92	5.46205	8.69405e-93	5.46205	3.96585e-93	5.46205	2.46518e-93	5.46205	1.5816e-93
5.47456	6.71374e-93	5.47456	5.35808e-93	5.47456	2.44115e-93	5.47456	1.51858e-93	5.47456	9.75163e-94
5.48706	4.13487e-93	5.48706	3.30187e-93	5.48706	1.5025e-93	5.48706	9.35411e-94	5.48706	6.01215e-94
5.49957	2.54552e-93	5.49957	2.03396e-93	5.49957	9.24413e-94	5.49957	5.76042e-94	5.49957	3.7055e-94
5.51208	1.56705e-93	5.51208	1.2529e-93	5.51208	5.68734e-94	5.51208	3.54731e-94	5.51208	2.28381e-94
5.52459	9.64679e-94	5.52459	7.71769e-94	5.52459	3.49899e-94	5.52459	2.18443e-94	5.52459	1.40757e-94
5.53709	5.93848e-94	5.53709	4.75393e-94	5.53709	2.15261e-94	5.53709	1.34515e-94	5.53709	8.67511e-95
5.5496	3.65561e-94	5.5496	2.92828e-94	5.5496	1.32428e-94	5.5496	8.2832e-95	5.5496	5.34659e-95
5.56211	2.25029e-94	5.56211	1.80371e-94	5.56211	8.14674e-95	5.56211	5.10057e-95	5.56211	3.29515e-95
5.57461	1.38519e-94	5.57461	1.111e-94	5.57461	5.01161e-95	5.57461	3.14074e-95	5.57461	2.03081e-95
5.58712	8.52938e-95	5.58712	6.84504e-95	5.58712	3.08436e-95	5.58712	1.9345e-95	5.58712	1.25194e-95
5.59963	5.25344e-95	5.59963	4.21822e-95	5.59963	1.89896e-95	5.59963	1.19181e-95	5.59963	7.7197e-96
5.61214	3.23567e-95	5.61214	2.59944e-95	5.61214	1.16912e-95	5.61214	7.34244e-96	5.61214	4.76008e-96
5.62464	1.99287e-95	5.62464	1.60186e-95	5.62464	7.19772e-96	5.62464	4.52344e-96	5.62464	2.93511e-96
5.63715	1.22741e-95	5.63715	9.8711e-96	5.63715	4.43123e-96	5.63715	2.78672e-96	5.63715	1.80981e-96
5.64966	7.55948e-96	5.64966	6.08279e-96	5.64966	2.72801e-96	5.64966	1.71677e-96	5.64966	1.11593e-96
5.66217	4.65575e-96	5.66217	3.74831e-96	5.66217	1.67943e-96	5.66217	1.05761e-96	5.66217	6.88083e-97
5.67467	2.86735e-96	5.67467	2.30974e-96	5.67467	1.03388e-96	5.67467	6.5153e-97	5.67467	4.24268e-97
5.68718	1.76591e-96	5.68718	1.42327e-96	5.68718	6.36456e-97	5.68718	4.01364e-97	5.68718	2.616e-97
5.69969	1.08722e-96	5.69969	8.76708e-97	5.69969	3.91682e-97	5.69969	2.47193e-97	5.69969	1.61275e-97
5.71219	6.6932e-97	5.71219	5.39992e-97	5.71219	2.41028e-97	5.71219	1.52233e-97	5.71219	9.94216e-98
5.7247	4.12045e-97	5.7247	3.32594e-97	5.7247	1.48317e-97	5.7247	9.37512e-98	5.7247	6.12902e-98
5.73721	2.53657e-97	5.73721	2.0485e-97	5.73721	9.12655e-98	5.73721	5.77349e-98	5.73721	3.77832e-98
5.74972	1.5615e-97	5.74972	1.26168e-97	5.74972	5.61582e-98	5.74972	3.55544e-98	5.74972	2.32918e-98
5.76222	9.61239e-98	5.76222	7.77071e-98	5.76222	3.4555e-98	5.76222	2.18949e-98	5.76222	1.43583e-98
5.77473	5.91715e-98	5.77473	4.78591e-98	5.77473	2.12618e-98	5.77473	1.3483e-98	5.77473	8.85118e-99
5.78724	3.64231e-98	5.78724	2.94752e-98	5.78724	1.30827e-98	5.78724	8.30303e-99	5.78724	5.45649e-99
5.79975	2.24184e-98	5.79975	1.8152e-98	5.79975	8.05098e-99	5.79975	5.11364e-99	5.79975	3.36422e-99
5.81225	1.37983e-98	5.81225	1.11785e-98	5.81225	4.95441e-99	5.81225	3.14933e-99	5.81225	2.07421e-99
5.82476	8.49251e-99	5.82476	6.88397e-99	5.82476	3.04878e-99	5.82476	1.93955e-99	5.82476	1.27884e-99
5.83727	5.22685e-99	5.83727	4.23923e-99	5.83727	1.87608e-99	5.83727	1.19448e-99	5.83727	7.8846e-100
5.84978	3.21688e-99	5.84978	2.61053e-99	5.84978	1.15443e-99	5.84978	7.35611e-100	5.84978	4.86115e-100
5.86228	1.9798e-99	5.86228	1.60755e-99	5.86228	7.10357e-100	5.86228	4.53015e-100	5.86228	2.99706e-100
5.87479	1.21843e-99	5.87479	9.89907e-100	5.87479	4.37094e-100	5.87479	2.78979e-100	5.87479	1.84777e-100
5.8873	7.50063e-100	5.8873	6.09731e-100	5.8873	2.69069e-100	5.8873	1.71871e-100	5.8873	1.13943e-100
5.8998	4.61813e-100	5.8998	3.75623e-100	5.8998	1.6568e-100	5.8998	1.05911e-100	5.8998	7.02709e-101
5.91231	2.84333e-100	5.91231	2.31399e-100	5.91231	1.02016e-100	5.91231	6.52638e-101	5.91231	4.33374e-101
5.92482	1.75058e-100	5.92482	1.4255e-100	5.92482	6.28149e-101	5.92482	4.02163e-101	5.92482	2.67269e-101
5.93733	1.07778e-100	5.93733	8.78142e-101	5.93733	3.86767e-101	5.93733	2.47815e-101	5.93733	1.64828e-101
5.94983	6.63547e-101	5.94983	5.40952e-101	5.94983	2.38138e-101	5.94983	1.52703e-101	5.94983	1.01651e-101
5.96234	4.08513e-101	5.96234	3.33233e-101	5.96234	1.46623e-101	5.96234	9.40946e-102	5.96234	6.26889e-102
5.97485	2.51497e-101	5.97485	2.05273e-101	5.97485	9.02754e-102	5.97485	5.79798e-102	5.97485	3.86604e-102
5.98736	1.54829e-101	5.98736	1.26448e-101	5.98736	5.55813e-102	5.98736	3.5726e-102	5.98736	2.38419e-102
5.99986	9.52652e-102	5.99986	7.7855e-102	5.99986	3.42128e-102	5.99986	2.20074e-102	5.99986	1.47025e-102
6.01237	5.86117e-102	6.01237	4.79333e-102	6.01237	2.10587e-102	6.01237	1.35562e-102	6.01237	9.06652e-103
6.02488	3.60599e-102	6.02488	2.95108e-102	6.02488	1.29619e-102	6.02488	8.35027e-103	6.02488	5.59096e-103
6.03738	2.21848e-102	6.03738	1.81684e-102	6.03738	7.97801e-103	6.03738	5.14349e-103	6.03738	3.4477e-103
6.04989	1.36482e-102	6.04989	1.11853e-102	6.04989	4.91037e-103	6.04989	3.16818e-103	6.04989	2.12603e-103
6.0624	8.39627e-103	6.0624	6.88603e-103	6.0624	3.02222e-103	6.0624	1.95145e-103	6.0624	1.31102e-103
6.07491	5.16521e-103	6.07491	4.2392e-103	6.07491	1.86007e-103	6.07491	1.20198e-103	6.07491	8.08433e-104
6.08741	3.17751e-103	6.08741	2.60974e-103	6.08741	1.1449e-103	6.08741	7.40414e-104	6.08741	4.98557e-104
6.09992	1.95477e-103	6.09992	1.60661e-103	6.09992	7.04865e-104	6.09992	4.56187e-104	6.09992	3.07519e-104
6.11243	1.20253e-103	6.11243	9.89052e-104	6.11243	4.33947e-104	6.11243	2.81065e-104	6.11243	1.89682e-104
6.12494	7.3975e-104	6.12494	6.08863e-104	6.12494	2.67153e-104	6.12494	1.73168e-104	6.12494	1.16998e-104
6.13744	4.55055e-104	6.13744	3.74811e-104	6.13744	1.64466e-104	6.13744	1.06689e-104	6.13744	7.21657e-105
6.14995	2.79919e-104	6.14995	2.30727e-104	6.14995	1.01248e-104	6.14995	6.57311e-105	6.14995	4.45123e-105
6.16246	1.72183e-104	6.16246	1.42029e-104	6.16246	6.23288e-105	6.16246	4.04964e-105	6.16246	2.74554e-105
6.17497	1.05911e-104	6.17497	8.74274e-105	6.17497	3.83693e-105	6.17497	2.49492e-105	6.17497	1.69345e-105
6.18747	6.51744e-105	6.18747	5.38341e-105	6.18747	2.36319e-105	6.18747	1.5378e-105	6.18747	1.04489e-105
6.19998	4.01145e-105	6.19998	3.31535e-105	6.19998	1.45584e-105	6.19998	9.48063e-106	6.19998	6.44827e-106
6.21249	2.46897e-105	6.21249	2.04172e-105	6.21249	8.96858e-106	6.21249	5.84482e-106	6.21249	3.97936e-106
6.22499	1.51958e-105	6.22499	1.25735e-105	6.22499	5.52496e-106	6.22499	3.60332e-106	6.22499	2.45574e-106
6.2375	9.35241e-106	6.2375	7.743e-106	6.2375	3.40353e-106	6.2375	2.22142e-106	6.2375	1.51548e-106
6.25001	5.75592e-106	6.25001	4.76823e-106	6.25001	2.09664e-106	6.25001	1.36948e-106	6.25001	9.35228e-107
6.26252	3.5424e-106	6.26252	2.93629e-106	6.26252	1.29156e-106	6.26252	8.44262e-107	6.26252	5.77143e-107
6.27502	2.18008e-106	6.27502	1.80815e-106	6.27502	7.9561e-107	6.27502	5.2047e-107	6.27502	3.56162e-107
6.28753	1.34165e-106	6.28753	1.11343e-106	6.28753	4.90095e-107	6.28753	3.20857e-107	6.28753	2.19792e-107
6.30004	8.25307e-107	6.30004	6.8528e-107	6.30004	3.01878e-107	6.30004	1.97805e-107	6.30004	1.35657e-107
6.31255	5.07666e-107	6.31255	4.21755e-107	6.31255	1.85941e-107	6.31255	1.21944e-107	6.31255	8.37285e-108
6.32505	3.1227e-107	6.32505	2.59564e-107	6.32505	1.14529e-107	6.32505	7.51761e-108	6.32505	5.16778e-108
6.33756	1.92076e-107	6.33756	1.59742e-107	6.33756	7.05424e-108	6.33756	4.63443e-108	6.33756	3.18958e-108
6.35007	1.18142e-107	6.35007	9.83075e-108	6.35007	4.34489e-108	6.35007	2.857e-108	6.35007	1.96862e-108
6.36257	7.26649e-108	6.36257	6.04986e-108	6.36257	2.6761e-108	6.36257	1.76125e-108	6.36257	1.21504e-108
6.37508	4.46925e-108	6.37508	3.72302e-108	6.37508	1.64824e-108	6.37508	1.08574e-108	6.37508	7.49923e-109
6.38759	2.74966e-108	6.38759	2.29166e-108	6.38759	1.01556e-108	6.38759	6.69544e-109	6.38759	4.63003e-109
6.4001	1.69265e-108	6.4001	1.41122e-108	6.4001	6.26179e-109	6.4001	4.1313e-109	6.4001	2.86021e-109
6.4126	1.04195e-108	6.4126	8.69033e-109	6.4126	3.86089e-109	6.4126	2.54914e-109	6.4126	1.7669e-109
6.42511	6.41386e-109	6.42511	5.35143e-109	6.42511	2.38053e-109	6.42511	1.57289e-109	6.42511	1.0915e-109
6.43762	3.94807e-109	6.43762	3.29532e-109	6.43762	1.46777e-109	6.43762	9.70513e-110	6.43762	6.74278e-110
6.45013	2.4302e-109	6.45013	2.02917e-109	6.45013	9.04976e-110	6.45013	5.9883e-110	6.45013	4.16536e-110
6.46263	1.49587e-109	6.46263	1.24949e-109	6.46263	5.57975e-110	6.46263	3.69491e-110	6.46263	2.57316e-110
6.47514	9.20736e-110	6.47514	7.69381e-110	6.47514	3.44025e-110	6.47514	2.27984e-110	6.47514	1.58957e-110
6.48765	5.66721e-110	6.48765	4.73744e-110	6.48765	2.1211e-110	6.48765	1.4067e-110	6.48765	9.81956e-111
6.50015	3.48866e-110	6.50015	2.91681e-110	6.50015	1.30832e-110	6.50015	8.68452e-111	6.50015	6.07056e-111
6.51266	2.14769e-110	6.51266	1.79577e-110	6.51266	8.07157e-111	6.51266	5.3631e-111	6.51266	3.75432e-111
6.52517	1.32214e-110	6.52517	1.10557e-110	6.52517	4.97967e-111	6.52517	3.31197e-111	6.52517	2.32185e-111
6.53768	8.1391e-111	6.53768	6.80632e-111	6.53768	3.07214e-111	6.53768	2.04529e-111	6.53768	1.43594e-111
6.55018	5.01035e-111	6.55018	4.19018e-111	6.55018	1.89531e-111	6.55018	1.26306e-111	6.55018	8.88053e-112
6.56269	3.08427e-111	6.56269	2.57956e-111	6.56269	1.16928e-111	6.56269	7.79999e-112	6.56269	5.49213e-112
6.5752	1.89858e-111	6.5752	1.58801e-111	6.5752	7.21362e-112	6.5752	4.81684e-112	6.5752	3.39659e-112
6.58771	1.1687e-111	6.58771	9.77588e-112	6.58771	4.45043e-112	6.58771	2.97471e-112	6.58771	2.10067e-112
6.60021	7.19528e-112	6.60021	6.01933e-112	6.60021	2.74752e-112	6.60021	1.83829e-112	6.60021	1.29994e-112
6.61272	4.42982e-112	6.61272	3.70624e-112	6.61272	1.6962e-112	6.61272	1.13601e-112	6.61272	8.04427e-113
6.62523	2.72721e-112	6.62523	2.28198e-112	6.62523	1.04717e-112	6.62523	7.02026e-113	6.62523	4.97795e-113
6.63774	1.67897e-112	6.63774	1.40503e-112	6.63774	6.46476e-113	6.63774	4.33833e-113	6.63774	3.08045e-113
6.65024	1.03362e-112	6.65024	8.65068e-113	6.65024	3.99106e-113	6.65024	2.68097e-113	6.65024	1.90624e-113
6.66275	6.36314e-113	6.66275	5.3261e-113	6.66275	2.4639e-113	6.66275	1.65677e-113	6.66275	1.17961e-113
6.67526	3.91719e-113	6.67526	3.27915e-113	6.67526	1.5211e-113	6.67526	1.02384e-113	6.67526	7.29962e-114
6.68776	2.41056e-113	6.68776	2.0196e-113	6.68776	9.39654e-114	6.68776	6.33086e-114	6.68776	4.5201e-114
6.70027	1.48269e-113	6.70027	1.24444e-113	6.70027	5.80953e-114	6.70027	3.91779e-114	6.70027	2.80137e-114
6.71278	9.1195e-114	6.71278	7.66791e-114	6.71278	3.59181e-114	6.71278	2.42448e-114	6.71278	1.73616e-114
6.72529	5.60895e-114	6.72529	4.72473e-114	6.72529	2.22068e-114	6.72529	1.50036e-114	6.72529	1.07598e-114
6.73779	3.4497e-114	6.73779	2.9112e-114	6.73779	1.37296e-114	6.73779	9.28476e-115	6.73779	6.66833e-115
6.7503	2.12163e-114	6.7503	1.79375e-114	6.7503	8.4885e-115	6.7503	5.74574e-115	6.7503	4.13263e-115
6.76281	1.30481e-114	6.76281	1.10522e-114	6.76281	5.24811e-115	6.76281	3.55567e-115	6.76281	2.56114e-115
6.77532	8.02442e-115	6.77532	6.80973e-115	6.77532	3.24471e-115	6.77532	2.20037e-115	6.77532	1.58722e-115
6.78782	4.93479e-115	6.78782	4.19573e-115	6.78782	2.00608e-115	6.78782	1.36166e-115	6.78782	9.83647e-116
6.80033	3.04073e-115	6.80033	2.58786e-115	6.80033	1.24373e-115	6.80033	8.45172e-116	6.80033	6.11664e-116
6.81284	1.87502e-115	6.81284	1.59677e-115	6.81284	7.71874e-116	6.81284	5.25163e-116	6.81284	3.80816e-116
6.82534	1.1562e-115	6.82534	9.85243e-116	6.82534	4.79026e-116	6.82534	3.26311e-116	6.82534	2.3708e-116
6.83785	7.12943e-116	6.83785	6.07915e-116	6.83785	2.9728e-116	6.83785	2.02749e-116	6.83785	1.47589e-116
6.85036	4.39617e-116	6.85036	3.75095e-116	6.85036	1.84487e-116	6.85036	1.25971e-116	6.85036	9.18733e-117
6.86287	2.71077e-116	6.86287	2.31439e-116	6.86287	1.14487e-116	6.86287	7.82664e-117	6.86287	5.71879e-117
6.87537	1.6715e-116	6.87537	1.42801e-116	6.87537	7.10466e-117	6.87537	4.86258e-117	6.87537	3.55957e-117
6.88788	1.03101e-116	6.88788	8.81348e-117	6.88788	4.41106e-117	6.88788	3.02252e-117	6.88788	2.21674e-117
6.90039	6.37544e-117	6.90039	5.45129e-117	6.90039	2.74933e-117	6.90039	1.88609e-117	6.90039	1.38637e-117
6.9129	3.94238e-117	6.9129	3.37171e-117	6.9129	1.71349e-117	6.9129	1.17684e-117	6.9129	8.66934e-118
6.9254	2.43785e-117	6.9254	2.08546e-117	6.9254	1.06785e-117	6.9254	7.34237e-118	6.9254	5.42044e-118
6.93791	1.5075e-117	6.93791	1.28989e-117	6.93791	6.65435e-118	6.93791	4.58054e-118	6.93791	3.38865e-118
6.95042	9.3219e-118	6.95042	7.97818e-118	6.95042	4.14644e-118	6.95042	2.85733e-118	6.95042	2.11819e-118
6.96293	5.76439e-118	6.96293	4.93463e-118	6.96293	2.58355e-118	6.96293	1.78225e-118	6.96293	1.32388e-118
6.97543	3.56452e-118	6.97543	3.05214e-118	6.97543	1.60965e-118	6.97543	1.11158e-118	6.97543	8.27331e-119
6.98794	2.20721e-118	6.98794	1.89003e-118	6.98794	1.00433e-118	6.98794	6.94273e-119	6.98794	5.17688e-119
7.00045	1.36859e-118	7.00045	1.17178e-118	7.00045	6.27531e-119	7.00045	4.34226e-119	7.00045	3.24334e-119
7.01295	8.48599e-119	7.01295	7.26468e-119	7.01295	3.92053e-119	7.01295	2.71545e-119	7.01295	2.03161e-119
7.02546	5.2617e-119	7.02546	4.50385e-119	7.02546	2.4491e-119	7.02546	1.69789e-119	7.02546	1.27237e-119
7.03797	3.26246e-119	7.03797	2.79221e-119	7.03797	1.52975e-119	7.03797	1.0615e-119	7.03797	7.96731e-120
7.05048	2.02284e-119	7.05048	1.73105e-119	7.05048	9.55401e-120	7.05048	6.63556e-120	7.05048	4.98814e-120
7.06298	1.25421e-119	7.06298	1.07316e-119	7.06298	5.96632e-120	7.06298	4.14744e-120	7.06298	3.12245e-120
7.07549	7.77641e-120	7.07549	6.65301e-120	7.07549	3.72548e-120	7.07549	2.59196e-120	7.07549	1.95427e-120
7.088	4.8215e-120	7.088	4.12446e-120	7.088	2.32602e-120	7.088	1.61967e-120	7.088	1.22294e-120
7.10051	2.99708e-120	7.10051	2.56254e-120	7.10051	1.4573e-120	7.10051	1.01545e-120	7.10051	7.67842e-121
7.11301	1.86417e-120	7.11301	1.59297e-120	7.11301	9.13674e-121	7.11301	6.37058e-121	7.11301	4.82403e-121
7.12552	1.15945e-120	7.12552	9.90214e-121	7.12552	5.72729e-121	7.12552	3.99581e-121	7.12552	3.02995e-121
7.13803	7.21118e-121	7.13803	6.15514e-121	7.13803	3.58941e-121	7.13803	2.50576e-121	7.13803	1.90262e-121
7.15053	4.48479e-121	7.15053	3.82589e-121	7.15053	2.24914e-121	7.15053	1.57103e-121	7.15053	1.19444e-121
7.16304	2.78909e-121	7.16304	2.37801e-121	7.16304	1.40906e-121	7.16304	9.84792e-122	7.16304	7.49672e-122
7.17555	1.73447e-121	7.17555	1.47803e-121	7.17555	8.82602e-122	7.17555	6.17192e-122	7.17555	4.70413e-122
7.18806	1.07865e-121	7.18806	9.18629e-122	7.18806	5.52608e-122	7.18806	3.86605e-122	7.18806	2.94985e-122
7.20056	6.70952e-122	7.20056	5.70943e-122	7.20056	3.45557e-122	7.20056	2.41762e-122	7.20056	1.84578e-122
7.21307	4.17335e-122	7.21307	3.5484e-122	7.21307	2.16056e-122	7.21307	1.51165e-122	7.21307	1.15477e-122
7.22558	2.59575e-122	7.22558	2.20526e-122	7.22558	1.35069e-122	7.22558	9.45058e-123	7.22558	7.22354e-123
7.23809	1.61444e-122	7.23809	1.37049e-122	7.23809	8.44285e-123	7.23809	5.90758e-123	7.23809	4.51797e-123
7.25059	1.00408e-122	7.25059	8.51681e-123	7.25059	5.27679e-123	7.25059	3.69239e-123	7.25059	2.82538e-123
7.2631	6.24445e-123	7.2631	5.29257e-123	7.2631	3.2976e-123	7.2631	2.30755e-123	7.2631	1.76666e-123
7.27561	3.88334e-123	7.27561	3.28885e-123	7.27561	2.06051e-123	7.27561	1.44193e-123	7.27561	1.10452e-123
7.28812	2.41491e-123	7.28812	2.04367e-123	7.28812	1.28737e-123	7.28812	9.00922e-124	7.28812	6.90455e-124
7.30062	1.50228e-123	7.30062	1.27016e-123	7.30062	8.04253e-124	7.30062	5.62737e-124	7.30062	4.314e-124
7.31313	9.34903e-124	7.31313	7.89577e-124	7.31313	5.02398e-124	7.31313	3.51395e-124	7.31313	2.69401e-124
7.32564	5.81784e-124	7.32564	4.90815e-124	7.32564	3.13802e-124	7.32564	2.19402e-124	7.32564	1.68218e-124
7.33814	3.62025e-124	7.33814	3.05089e-124	7.33814	1.95982e-124	7.33814	1.36976e-124	7.33814	1.05028e-124
7.35065	2.25266e-124	7.35065	1.89637e-124	7.35065	1.22386e-124	7.35065	8.55074e-125	7.35065	6.55677e-125
7.36316	1.40163e-124	7.36316	1.17871e-124	7.36316	7.64194e-125	7.36316	5.33731e-125	7.36316	4.09294e-125
7.37567	8.72074e-125	7.37567	7.32614e-125	7.37567	4.77123e-125	7.37567	3.33119e-125	7.37567	2.55469e-125
7.38817	5.42568e-125	7.38817	4.55335e-125	7.38817	2.97861e-125	7.38817	2.07892e-125	7.38817	1.59441e-125
7.40068	3.37343e-125	7.40068	2.82762e-125	7.40068	1.85608e-125	7.40068	1.2947e-125	7.40068	9.9278e-126
7.41319	2.09717e-125	7.41319	1.75568e-125	7.41319	1.1562e-125	7.41319	8.06011e-126	7.41319	6.17918e-126
7.4257	1.30371e-125	7.4257	1.09008e-125	7.4257	7.20183e-126	7.4257	5.01755e-126	7.4257	3.84581e-126
7.4382	8.10429e-126	7.4382	6.7681e-126	7.4382	4.48568e-126	7.4382	3.12335e-126	7.4382	2.39346e-126
7.45071	5.03773e-126	7.45071	4.20209e-126	7.45071	2.79375e-126	7.45071	1.94414e-126	7.45071	1.48951e-126
7.46322	3.13142e-126	7.46322	2.60889e-126	7.46322	1.7399e-126	7.46322	1.21008e-126	7.46322	9.26915e-127
7.47572	1.94641e-126	7.47572	1.61971e-126	7.47572	1.08352e-126	7.47572	7.5315e-127	7.47572	5.7679e-127
7.48823	1.20935e-126	7.48823	1.0052e-126	7.48823	6.7426e-127	7.48823	4.6841e-127	7.48823	3.5864e-127
7.50074	7.50541e-127	7.50074	6.23138e-127	7.50074	4.18714e-127	7.50074	2.90706e-127	7.50074	2.225e-127
7.51325	4.6579e-127	7.51325	3.8629e-127	7.51325	2.60015e-127	7.51325	1.80416e-127	7.51325	1.38037e-127
7.52575	2.89067e-127	7.52575	2.39463e-127	7.52575	1.61462e-127	7.52575	1.11967e-127	7.52575	8.56358e-128
7.53826	1.79391e-127	7.53826	1.48443e-127	7.53826	1.00261e-127	7.53826	6.94861e-128	7.53826	5.31263e-128
7.55077	1.11326e-127	7.55077	9.2019e-128	7.55077	6.22568e-128	7.55077	4.31219e-128	7.55077	3.29578e-128
7.56328	6.90851e-128	7.56328	5.70417e-128	7.56328	3.86573e-128	7.56328	2.67604e-128	7.56328	2.04457e-128
7.57578	4.28712e-128	7.57578	3.53593e-128	7.57578	2.40031e-128	7.57578	1.66065e-128	7.57578	1.26835e-128
7.58829	2.66036e-128	7.58829	2.19185e-128	7.58829	1.49037e-128	7.58829	1.03053e-128	7.58829	7.86811e-129
7.6008	1.65044e-128	7.6008	1.35816e-128	7.6008	9.24755e-129	7.6008	6.39009e-129	7.6008	4.87681e-129
7.61331	1.02367e-128	7.61331	8.41304e-129	7.61331	5.73475e-129	7.61331	3.95986e-129	7.61331	3.02064e-129
7.62581	6.3492e-129	7.62581	5.21138e-129	7.62581	3.5563e-129	7.62581	2.45386e-129	7.62581	1.87094e-129
7.63832	3.93796e-129	7.63832	3.22813e-129	7.63832	2.20535e-129	7.63832	1.5206e-129	7.63832	1.15883e-129
7.65083	2.44241e-129	7.65083	1.99962e-129	7.65083	1.36758e-129	7.65083	9.42281e-130	7.65083	7.17756e-130
7.66333	1.51482e-129	7.66333	1.23863e-129	7.66333	8.4805e-130	7.66333	5.83905e-130	7.66333	4.44562e-130
7.67584	9.39501e-130	7.67584	7.67243e-130	7.67584	5.25881e-130	7.67584	3.61827e-130	7.67584	2.75351e-130
7.68835	5.82679e-130	7.68835	4.75251e-130	7.68835	3.26098e-130	7.68835	2.24211e-130	7.68835	1.70545e-130
7.70086	3.60933e-130	7.70086	2.94061e-130	7.70086	2.01869e-130	7.70086	1.38712e-130	7.70086	1.05469e-130
7.71336	2.23555e-130	7.71336	1.81935e-130	7.71336	1.2495e-130	7.71336	8.58069e-131	7.71336	6.52176e-131
7.72587	1.38464e-130	7.72587	1.12563e-130	7.72587	7.73397e-131	7.72587	5.30798e-131	7.72587	4.03277e-131
7.73838	8.57613e-131	7.73838	6.96422e-131	7.73838	4.78705e-131	7.73838	3.28349e-131	7.73838	2.49368e-131
7.75089	5.31182e-131	7.75089	4.30874e-131	7.75089	2.96301e-131	7.75089	2.03115e-131	7.75089	1.54198e-131
7.76339	3.28998e-131	7.76339	2.6658e-131	7.76339	1.83399e-131	7.76339	1.25646e-131	7.76339	9.53494e-132
7.7759	2.0377e-131	7.7759	1.64932e-131	7.7759	1.13517e-131	7.7759	7.77238e-132	7.7759	5.89598e-132
7.78841	1.26208e-131	7.78841	1.02042e-131	7.78841	7.02621e-132	7.78841	4.80794e-132	7.78841	3.64581e-132
7.80091	7.81515e-132	7.80091	6.31185e-132	7.80091	4.34751e-132	7.80091	2.97324e-132	7.80091	2.25372e-132
7.81342	4.83583e-132	7.81342	3.90119e-132	7.81342	2.68711e-132	7.81342	1.83673e-132	7.81342	1.39175e-132
7.82593	2.99229e-132	7.82593	2.41122e-132	7.82593	1.66085e-132	7.82593	1.13465e-132	7.82593	8.59449e-133
7.83844	1.85155e-132	7.83844	1.49031e-132	7.83844	1.02654e-132	7.83844	7.00934e-133	7.83844	5.30737e-133
7.85094	1.14569e-132	7.85094	9.21125e-133	7.85094	6.34483e-133	7.85094	4.33005e-133	7.85094	3.27747e-133
7.86345	7.08924e-133	7.86345	5.69323e-133	7.86345	3.92161e-133	7.86345	2.67491e-133	7.86345	2.02394e-133
7.87596	4.38663e-133	7.87596	3.51884e-133	7.87596	2.42387e-133	7.87596	1.65243e-133	7.87596	1.24984e-133
7.88847	2.71432e-133	7.88847	2.1749e-133	7.88847	1.49815e-133	7.88847	1.0208e-133	7.88847	7.71815e-134
7.90097	1.67835e-133	7.90097	1.34337e-133	7.90097	9.2533e-134	7.90097	6.30177e-134	7.90097	4.76331e-134
7.91348	1.03732e-133	7.91348	8.29411e-134	7.91348	5.7128e-134	7.91348	3.88868e-134	7.91348	2.93859e-134
7.92599	6.41121e-134	7.92599	5.12088e-134	7.92599	3.52696e-134	7.92599	2.39962e-134	7.92599	1.81288e-134
7.93849	3.96249e-134	7.93849	3.16169e-134	7.93849	2.17747e-134	7.93849	1.48074e-134	7.93849	1.1184e-134
7.951	2.44904e-134	7.951	1.95206e-134	7.951	1.34432e-134	7.951	9.13725e-135	7.951	6.89955e-135
7.96351	1.51365e-134	7.96351	1.20522e-134	7.96351	8.29952e-135	7.96351	5.63833e-135	7.96351	4.25642e-135
7.97602	9.3552e-135	7.97602	7.44113e-135	7.97602	5.12392e-135	7.97602	3.47924e-135	7.97602	2.62583e-135
7.98852	5.78204e-135	7.98852	4.59421e-135	7.98852	3.16338e-135	7.98852	2.14693e-135	7.98852	1.61989e-135
8.00103	3.57134e-135	8.00103	2.83537e-135	8.00103	1.95231e-135	8.00103	1.32463e-135	8.00103	9.99388e-136
8.01354	2.20587e-135	8.01354	1.74988e-135	8.01354	1.20488e-135	8.01354	8.17285e-136	8.01354	6.16566e-136
8.02605	1.36248e-135	8.02605	1.07995e-135	8.02605	7.43601e-136	8.02605	5.04254e-136	8.02605	3.80385e-136
8.03855	8.41548e-136	8.03855	6.66501e-136	8.03855	4.58917e-136	8.03855	3.11117e-136	8.03855	2.34674e-136
8.05106	5.19789e-136	8.05106	4.11335e-136	8.05106	2.83222e-136	8.05106	1.91954e-136	8.05106	1.44779e-136
8.06357	3.21052e-136	8.06357	2.53857e-136	8.06357	1.74791e-136	8.06357	1.18432e-136	8.06357	8.93193e-137
8.07608	1.98301e-136	8.07608	1.56669e-136	8.07608	1.07872e-136	8.07608	7.30699e-137	8.07608	5.51039e-137
8.08858	1.22482e-136	8.08858	9.66882e-137	8.08858	6.65734e-137	8.08858	4.50824e-137	8.08858	3.39952e-137
8.10109	7.56388e-137	8.10109	5.96612e-137	8.10109	4.10795e-137	8.10109	2.78112e-137	8.10109	2.09702e-137
8.1136	4.66916e-137	8.1136	3.67991e-137	8.1136	2.53394e-137	8.1136	1.71516e-137	8.1136	1.2932e-137
8.1261	2.88225e-137	8.1261	2.26977e-137	8.1261	1.56303e-137	8.1261	1.05776e-137	8.1261	7.97496e-138
8.13861	1.7792e-137	8.13861	1.39998e-137	8.13861	9.64128e-138	8.13861	6.5233e-138	8.13861	4.91799e-138
8.15112	1.09829e-137	8.15112	8.635e-138	8.15112	5.94704e-138	8.15112	4.02296e-138	8.15112	3.03281e-138
8.16363	6.77965e-138	8.16363	5.32599e-138	8.16363	3.6683e-138	8.16363	2.48096e-138	8.16363	1.87025e-138
8.17613	4.18502e-138	8.17613	3.285e-138	8.17613	2.2627e-138	8.17613	1.53001e-138	8.17613	1.15333e-138
8.18864	2.58337e-138	8.18864	2.02614e-138	8.18864	1.39568e-138	8.18864	9.43549e-139	8.18864	7.11216e-139
8.20115	1.5942e-138	8.20115	1.2494e-138	8.20115	8.60726e-139	8.20115	5.818e-139	8.20115	4.38548e-139
8.21366	9.83641e-139	8.21366	7.70341e-139	8.21366	5.30765e-139	8.21366	3.58718e-139	8.21366	2.70405e-139
8.22616	6.06916e-139	8.22616	4.74966e-139	8.22616	3.27294e-139	8.22616	2.21171e-139	8.22616	1.66728e-139
8.23867	3.74472e-139	8.23867	2.92846e-139	8.23867	2.01823e-139	8.23867	1.36365e-139	8.23867	1.02802e-139
8.25118	2.31051e-139	8.25118	1.80556e-139	8.25118	1.24452e-139	8.25118	8.40762e-140	8.25118	6.33856e-140
8.26368	1.4256e-139	8.26368	1.11323e-139	8.26368	7.6741e-140	8.26368	5.18372e-140	8.26368	3.9082e-140
8.27619	8.79595e-140	8.27619	6.8636e-140	8.27619	4.73209e-140	8.27619	3.196e-140	8.27619	2.40969e-140
8.2887	5.427e-140	8.2887	4.23173e-140	8.2887	2.91794e-140	8.2887	1.97049e-140	8.2887	1.48576e-140
8.30121	3.34761e-140	8.30121	2.60918e-140	8.30121	1.79939e-140	8.30121	1.21517e-140	8.30121	9.16316e-141
8.31371	2.06494e-140	8.31371	1.60874e-140	8.31371	1.10961e-140	8.31371	7.49368e-141	8.31371	5.65117e-141
8.32622	1.27373e-140	8.32622	9.91892e-141	8.32622	6.84245e-141	8.32622	4.62117e-141	8.32622	3.48521e-141
8.33873	7.85683e-141	8.33873	6.11563e-141	8.33873	4.21941e-141	8.33873	2.84974e-141	8.33873	2.1494e-141
8.35124	4.84634e-141	8.35124	3.77064e-141	8.35124	2.60189e-141	8.35124	1.75735e-141	8.35124	1.32558e-141
8.36374	2.98937e-141	8.36374	2.3248e-141	8.36374	1.60444e-141	8.36374	1.08369e-141	8.36374	8.17501e-142
8.37625	1.84392e-141	8.37625	1.43335e-141	8.37625	9.89364e-142	8.37625	6.68271e-142	8.37625	5.04162e-142
8.38876	1.13737e-141	8.38876	8.83727e-142	8.38876	6.10079e-142	8.38876	4.12095e-142	8.38876	3.10921e-142
8.40127	7.0142e-142	8.40127	5.44746e-142	8.40127	3.76154e-142	8.40127	2.54093e-142	8.40127	1.91735e-142
8.41377	4.32417e-142	8.41377	3.35673e-142	8.41377	2.31878e-142	8.41377	1.56641e-142	8.41377	1.18224e-142
8.42628	2.66578e-142	8.42628	2.06839e-142	8.42628	1.42939e-142	8.42628	9.65637e-143	8.42628	7.28965e-143
8.43879	1.64339e-142	8.43879	1.27452e-142	8.43879	8.81124e-143	8.43879	5.95278e-143	8.43879	4.49475e-143
8.45129	1.01311e-142	8.45129	7.85335e-143	8.45129	5.43151e-143	8.45129	3.66963e-143	8.45129	2.77142e-143
8.4638	6.24552e-143	8.4638	4.83904e-143	8.4638	3.34812e-143	8.4638	2.26215e-143	8.4638	1.70881e-143
8.47631	3.85015e-143	8.47631	2.98167e-143	8.47631	2.06385e-143	8.47631	1.3945e-143	8.47631	1.05362e-143
8.48882	2.37347e-143	8.48882	1.83719e-143	8.48882	1.27219e-143	8.48882	8.59629e-144	8.48882	6.49641e-144
8.50132	1.46345e-143	8.50132	1.13239e-143	8.50132	7.84498e-144	8.50132	5.30156e-144	8.50132	4.00722e-144
8.51383	9.024e-144	8.51383	6.98051e-144	8.51383	4.83821e-144	8.51383	3.2701e-144	8.51383	2.47214e-144
8.52634	5.5644e-144	8.52634	4.30302e-144	8.52634	2.98384e-144	8.52634	2.01705e-144	8.52634	1.52511e-144
8.53885	3.43111e-144	8.53885	2.6525e-144	8.53885	1.8402e-144	8.53885	1.24414e-144	8.53885	9.40867e-145
8.55135	2.11568e-144	8.55135	1.63507e-144	8.55135	1.13488e-144	8.55135	7.67399e-145	8.55135	5.80434e-145
8.56386	1.30455e-144	8.56386	1.00789e-144	8.56386	6.99897e-145	8.56386	4.73338e-145	8.56386	3.58077e-145
8.57637	8.04396e-145	8.57637	6.21275e-145	8.57637	4.31634e-145	8.57637	2.91957e-145	8.57637	2.20901e-145
8.58887	4.95993e-145	8.58887	3.8296e-145	8.58887	2.66192e-145	8.58887	1.80079e-145	8.58887	1.36275e-145
8.60138	3.05827e-145	8.60138	2.36057e-145	8.60138	1.64162e-145	8.60138	1.11073e-145	8.60138	8.40696e-146
8.61389	1.88537e-145	8.61389	1.45485e-145	8.61389	1.01245e-145	8.61389	6.8514e-146	8.61389	5.18722e-146
8.6264	1.16229e-145	8.6264	8.9663e-146	8.6264	6.24416e-146	8.6264	4.22618e-146	8.6264	3.20058e-146
8.6389	7.16519e-146	8.6389	5.52594e-146	8.6389	3.85098e-146	8.6389	2.60684e-146	8.6389	1.97479e-146
8.65141	4.41712e-146	8.65141	3.40561e-146	8.65141	2.37501e-146	8.65141	1.60798e-146	8.65141	1.21846e-146
8.66392	2.723e-146	8.66392	2.09884e-146	8.66392	1.46473e-146	8.66392	9.91843e-147	8.66392	7.51801e-147
8.67643	1.67862e-146	8.67643	1.29348e-146	8.67643	9.03333e-147	8.67643	6.11792e-147	8.67643	4.63865e-147
8.68893	1.03479e-146	8.68893	7.97146e-147	8.68893	5.57103e-147	8.68893	3.77366e-147	8.68893	2.86206e-147
8.70144	6.37889e-147	8.70144	4.91268e-147	8.70144	3.43582e-147	8.70144	2.32777e-147	8.70144	1.76598e-147
8.71395	3.93211e-147	8.71395	3.02764e-147	8.71395	2.11902e-147	8.71395	1.43596e-147	8.71395	1.08974e-147
8.72646	2.42383e-147	8.72646	1.86589e-147	8.72646	1.30689e-147	8.72646	8.85818e-148	8.72646	6.72444e-148
8.73896	1.49408e-147	8.73896	1.14991e-147	8.73896	8.06008e-148	8.73896	5.46441e-148	8.73896	4.14944e-148
8.75147	9.20969e-148	8.75147	7.0866e-148	8.75147	4.97093e-148	8.75147	3.37086e-148	8.75147	2.56048e-148
8.76398	5.6769e-148	8.76398	4.36725e-148	8.76398	3.06573e-148	8.76398	2.07939e-148	8.76398	1.57998e-148
8.77648	3.49924e-148	8.77648	2.69137e-148	8.77648	1.89072e-148	8.77648	1.28272e-148	8.77648	9.74947e-149
8.78899	2.15692e-148	8.78899	1.65858e-148	8.78899	1.16606e-148	8.78899	7.91265e-149	8.78899	6.01601e-149
8.8015	1.32972e-148	8.8015	1.02242e-148	8.8015	7.19301e-149	8.8015	4.88226e-149	8.8015	3.7129e-149
8.81401	8.19782e-149	8.81401	6.30305e-149	8.81401	4.43734e-149	8.81401	3.01261e-149	8.81401	2.29157e-149
8.82651	5.05399e-149	8.82651	3.88569e-149	8.82651	2.73736e-149	8.82651	1.85893e-149	8.82651	1.41433e-149
8.83902	3.11578e-149	8.83902	2.39543e-149	8.83902	1.68866e-149	8.83902	1.14705e-149	8.83902	8.72911e-150
8.85153	1.92086e-149	8.85153	1.47671e-149	8.85153	1.04171e-149	8.85153	7.07781e-150	8.85153	5.3875e-150
8.86404	1.18419e-149	8.86404	9.10337e-150	8.86404	6.42617e-150	8.86404	4.36732e-150	8.86404	3.32509e-150
8.87654	7.30039e-150	8.87654	5.61186e-150	8.87654	3.9642e-150	8.87654	2.69482e-150	8.87654	2.05219e-150
8.88905	4.50056e-150	8.88905	3.45946e-150	8.88905	2.44544e-150	8.88905	1.66281e-150	8.88905	1.26658e-150
8.90156	2.77445e-150	8.90156	2.13254e-150	8.90156	1.50856e-150	8.90156	1.02604e-150	8.90156	7.81733e-151
8.91406	1.71015e-150	8.91406	1.31434e-150	8.91406	9.30709e-151	8.91406	6.33191e-151	8.91406	4.82599e-151
8.92657	1.05412e-150	8.92657	8.10059e-151	8.92657	5.742e-151	8.92657	3.90756e-151	8.92657	2.97929e-151
8.93908	6.49742e-151	8.93908	4.99253e-151	8.93908	3.54251e-151	8.93908	2.41143e-151	8.93908	1.83924e-151
8.95159	4.00487e-151	8.95159	3.07695e-151	8.95159	2.18553e-151	8.95159	1.48814e-151	8.95159	1.13544e-151
8.96409	2.4685e-151	8.96409	1.89634e-151	8.96409	1.34835e-151	8.96409	9.18356e-152	8.96409	7.00954e-152
8.9766	1.52151e-151	8.9766	1.16872e-151	8.9766	8.31851e-152	8.9766	5.66731e-152	8.9766	4.32727e-152
8.98911	9.37802e-152	8.98911	7.20275e-152	8.98911	5.132e-152	8.98911	3.49737e-152	8.98911	2.67139e-152
9.00162	5.78152e-152	9.00162	4.44023e-152	9.00162	3.16695e-152	9.00162	2.15889e-152	9.00162	1.64961e-152
9.01412	3.56507e-152	9.01412	2.738e-152	9.01412	1.95482e-152	9.01412	1.33303e-152	9.01412	1.01893e-152
9.02663	2.19832e-152	9.02663	1.68834e-152	9.02663	1.20663e-152	9.02663	8.23098e-153	9.02663	6.29368e-153
9.03914	1.35554e-152	9.03914	1.04107e-152	9.03914	7.44797e-153	9.03914	5.08232e-153	9.03914	3.88746e-153
9.05164	8.35851e-153	9.05164	6.4195e-153	9.05164	4.59729e-153	9.05164	3.13813e-153	9.05164	2.4012e-153
9.06415	5.154e-153	9.06415	3.95839e-153	9.06415	2.83769e-153	9.06415	1.93767e-153	9.06415	1.48317e-153
9.07666	3.17802e-153	9.07666	2.44081e-153	9.07666	1.75157e-153	9.07666	1.19643e-153	9.07666	9.16117e-154
9.08917	1.9596e-153	9.08917	1.50503e-153	9.08917	1.08116e-153	9.08917	7.38749e-154	9.08917	5.65863e-154
9.10167	1.20877e-153	9.10167	9.28388e-154	9.10167	6.67587e-154	9.10167	4.56283e-154	9.10167	3.49633e-154
9.11418	7.45663e-154	9.11418	5.72709e-154	9.11418	4.12237e-154	9.11418	2.81831e-154	9.11418	2.16038e-154
9.12669	4.5998e-154	9.12669	3.53295e-154	9.12669	2.54557e-154	9.12669	1.74078e-154	9.12669	1.3349e-154
9.1392	2.83748e-154	9.1392	2.1794e-154	9.1392	1.57189e-154	9.1392	1.07522e-154	9.1392	8.24834e-155
9.1517	1.75035e-154	9.1517	1.34443e-154	9.1517	9.70644e-155	9.1517	6.64125e-155	9.1517	5.09665e-155
9.16421	1.07973e-154	9.16421	8.29344e-155	9.16421	5.99373e-155	9.16421	4.10207e-155	9.16421	3.14922e-155
9.17672	6.66047e-155	9.17672	5.116e-155	9.17672	3.70112e-155	9.17672	2.5337e-155	9.17672	1.9459e-155
9.18923	4.10858e-155	9.18923	3.15591e-155	9.18923	2.28544e-155	9.18923	1.56498e-155	9.18923	1.20237e-155
9.20173	2.53426e-155	9.20173	1.94667e-155	9.20173	1.41119e-155	9.20173	9.66613e-156	9.20173	7.42928e-156
9.21424	1.56275e-155	9.21424	1.20048e-155	9.21424	8.71182e-156	9.21424	5.96977e-156	9.21424	4.59002e-156
9.22675	9.63659e-156	9.22675	7.40313e-156	9.22675	5.37815e-156	9.22675	3.68691e-156	9.22675	2.83584e-156
9.23925	5.94232e-156	9.23925	4.56534e-156	9.23925	3.32014e-156	9.23925	2.27702e-156	9.23925	1.75206e-156
9.25176	3.66426e-156	9.25176	2.81532e-156	9.25176	2.04964e-156	9.25176	1.40628e-156	9.25176	1.08247e-156
9.26427	2.25951e-156	9.26427	1.73612e-156	9.26427	1.26532e-156	9.26427	8.68508e-157	9.26427	6.68778e-157
9.27678	1.39328e-156	9.27678	1.07061e-156	9.27678	7.81126e-157	9.27678	5.36386e-157	9.27678	4.13189e-157
9.28928	8.59135e-157	9.28928	6.60206e-157	9.28928	4.82215e-157	9.28928	3.31269e-157	9.28928	2.55279e-157
9.30179	5.29918e-157	9.30179	4.07269e-157	9.30179	2.97787e-157	9.30179	2.0465e-157	9.30179	1.57763e-157
9.3143	3.26926e-157	9.3143	2.51305e-157	9.3143	1.83942e-157	9.3143	1.26456e-157	9.3143	9.75186e-158
9.32681	2.01692e-157	9.32681	1.55067e-157	9.32681	1.1362e-157	9.32681	7.81386e-158	9.32681	6.02796e-158
9.33931	1.24431e-157	9.33931	9.56833e-158	9.33931	7.01824e-158	9.33931	4.82829e-158	9.33931	3.72609e-158
9.35182	7.6765e-158	9.35182	5.90408e-158	9.35182	4.33513e-158	9.35182	2.98346e-158	9.35182	2.30322e-158
9.36433	4.73585e-158	9.36433	3.64306e-158	9.36433	2.67778e-158	9.36433	1.84352e-158	9.36433	1.4237e-158
9.37683	2.92167e-158	9.37683	2.24791e-158	9.37683	1.65405e-158	9.37683	1.13913e-158	9.37683	8.80036e-159
9.38934	1.80244e-158	9.38934	1.38705e-158	9.38934	1.0217e-158	9.38934	7.03885e-159	9.38934	5.4398e-159
9.40185	1.11197e-158	9.40185	8.55856e-159	9.40185	6.31095e-159	9.40185	4.34939e-159	9.40185	3.36253e-159
9.41436	6.86136e-159	9.41436	5.28213e-159	9.41436	3.90027e-159	9.41436	2.68919e-159	9.41436	2.08006e-159
9.42686	4.23391e-159	9.42686	3.26011e-159	9.42686	2.41063e-159	9.42686	1.66287e-159	9.42686	1.28687e-159
9.43937	2.61259e-159	9.43937	2.01212e-159	9.43937	1.48993e-159	9.43937	1.02823e-159	9.43937	7.96151e-160
9.45188	1.61213e-159	9.45188	1.24187e-159	9.45188	9.20876e-160	9.45188	6.35809e-160	9.45188	4.92555e-160
9.46439	9.9478e-160	9.46439	7.66471e-160	9.46439	5.69163e-160	9.46439	3.93153e-160	9.46439	3.04729e-160
9.47689	6.13837e-160	9.47689	4.73058e-160	9.47689	3.51781e-160	9.47689	2.43106e-160	9.47689	1.88527e-160
9.4894	3.78772e-160	9.4894	2.91966e-160	9.4894	2.17424e-160	9.4894	1.50325e-160	9.4894	1.16636e-160
9.50191	2.33754e-160	9.50191	1.80226e-160	9.50191	1.34404e-160	9.50191	9.29698e-161	9.50191	7.21712e-161
9.51442	1.44315e-160	9.51442	1.11301e-160	9.51442	8.31251e-161	9.51442	5.75281e-161	9.51442	4.46803e-161
9.52692	8.90969e-161	9.52692	6.87356e-161	9.52692	5.14104e-161	9.52692	3.55974e-161	9.52692	2.7661e-161
9.53943	5.50065e-161	9.53943	4.24486e-161	9.53943	3.17958e-161	9.53943	2.2027e-161	9.53943	1.71245e-161
9.55194	3.39597e-161	9.55194	2.62147e-161	9.55194	1.96647e-161	9.55194	1.36299e-161	9.55194	1.06015e-161
9.56444	2.09659e-161	9.56444	1.61893e-161	9.56444	1.2162e-161	9.56444	8.4339e-162	9.56444	6.5632e-162
9.57695	1.29438e-161	9.57695	9.99788e-162	9.57695	7.52184e-162	9.57695	5.21872e-162	9.57695	4.06315e-162
9.58946	7.99118e-162	9.58946	6.17431e-162	9.58946	4.65203e-162	9.58946	3.22924e-162	9.58946	2.51541e-162
9.60197	4.93402e-162	9.60197	3.81339e-162	9.60197	2.87736e-162	9.60197	1.99834e-162	9.60197	1.55747e-162
9.61447	3.0466e-162	9.61447	2.35537e-162	9.61447	1.77977e-162	9.61447	1.23668e-162	9.61447	9.64421e-163
9.62698	1.88117e-162	9.62698	1.45481e-162	9.62698	1.10087e-162	9.62698	7.65321e-163	9.62698	5.97189e-163
9.63949	1.16156e-162	9.63949	8.98569e-163	9.63949	6.80934e-163	9.63949	4.7362e-163	9.63949	3.69791e-163
9.652	7.17223e-163	9.652	5.55006e-163	9.652	4.21187e-163	9.652	2.931e-163	9.652	2.28981e-163
9.6645	4.4286e-163	9.6645	3.42802e-163	9.6645	2.60522e-163	9.6645	1.81385e-163	9.6645	1.41788e-163
9.67701	2.7345e-163	9.67701	2.11733e-163	9.67701	1.61144e-163	9.67701	1.1225e-163	9.67701	8.77971e-164
9.68952	1.68845e-163	9.68952	1.30778e-163	9.68952	9.96744e-164	9.68952	6.94657e-164	9.68952	5.43649e-164
9.70202	1.04256e-163	9.70202	8.07756e-164	9.70202	6.16528e-164	9.70202	4.29887e-164	9.70202	3.36632e-164
9.71453	6.44342e-164	9.71453	4.99524e-164	9.71453	3.82014e-164	9.71453	2.66572e-164	9.71453	2.08902e-164
9.72704	3.98257e-164	9.72704	3.08937e-164	9.72704	2.36732e-164	9.72704	1.65323e-164	9.72704	1.29655e-164
9.73955	2.46156e-164	9.73955	1.91066e-164	9.73955	1.46701e-164	9.73955	1.02529e-164	9.73955	8.04696e-165
9.75205	1.52144e-164	9.75205	1.18167e-164	9.75205	9.09087e-165	9.75205	6.35855e-165	9.75205	4.99419e-165
9.76456	9.40379e-165	9.76456	7.30821e-165	9.76456	5.63346e-165	9.76456	3.94333e-165	9.76456	3.0995e-165
9.77707	5.81232e-165	9.77707	4.51985e-165	9.77707	3.49094e-165	9.77707	2.44547e-165	9.77707	1.92359e-165
9.78958	3.59249e-165	9.78958	2.79536e-165	9.78958	2.16325e-165	9.78958	1.51656e-165	9.78958	1.19378e-165
9.80208	2.22148e-165	9.80208	1.72972e-165	9.80208	1.34143e-165	9.80208	9.41199e-166	9.80208	7.41497e-166
9.81459	1.37505e-165	9.81459	1.07152e-165	9.81459	8.33034e-166	9.81459	5.85065e-166	9.81459	4.61411e-166
9.8271	8.51128e-166	9.8271	6.63772e-166	9.8271	5.17307e-166	9.8271	3.63675e-166	9.8271	2.8711e-166
9.83961	5.26829e-166	9.83961	4.11185e-166	9.83961	3.21236e-166	9.83961	2.26052e-166	9.83961	1.78644e-166
9.85211	3.26094e-166	9.85211	2.54714e-166	9.85211	1.99476e-166	9.85211	1.40505e-166	9.85211	1.11151e-166
9.86462	2.01844e-166	9.86462	1.57786e-166	9.86462	1.23865e-166	9.86462	8.73292e-167	9.86462	6.91537e-167
9.87713	1.24936e-166	9.87713	9.77417e-167	9.87713	7.69127e-167	9.87713	5.42769e-167	9.87713	4.3023e-167
9.88963	7.73321e-167	9.88963	6.05466e-167	9.88963	4.77572e-167	9.88963	3.37333e-167	9.88963	2.67651e-167
9.90214	4.79138e-167	9.90214	3.75439e-167	9.90214	2.96878e-167	9.90214	2.09892e-167	9.90214	1.66697e-167
9.91465	2.96989e-167	9.91465	2.329e-167	9.91465	1.84637e-167	9.91465	1.30655e-167	9.91465	1.03867e-167
9.92716	1.84084e-167	9.92716	1.44475e-167	9.92716	1.14826e-167	9.92716	8.13272e-168	9.92716	6.4714e-168
9.93966	1.14101e-167	9.93966	8.96216e-168	9.93966	7.14081e-168	9.93966	5.06203e-168	9.93966	4.03173e-168
9.95217	7.07226e-168	9.95217	5.55938e-168	9.95217	4.44057e-168	9.95217	3.15059e-168	9.95217	2.51165e-168
9.96468	4.38353e-168	9.96468	3.44854e-168	9.96468	2.76131e-168	9.96468	1.96083e-168	9.96468	1.56459e-168
9.97719	2.71698e-168	9.97719	2.13913e-168	9.97719	1.71702e-168	9.97719	1.2203e-168	9.97719	9.74576e-169
[truncated: 2 more rows]
