# Supplementary material for: Interplay between disorder and electronic correlations in compositionally complex alloys
Source: Nat Commun. 2024 Sep 12;15:7983. doi: 10.1038/s41467-024-52349-8 (PMC11393320; doi:10.1038/s41467-024-52349-8)
Supplement: Supplementary file 3 — Source Data [file 41467_2024_52349_MOESM3_ESM.zip › Source Data SF5a - self-convolution CST LDA.xlsx]

## Sheet: Tabelle1
Cr		Mn		Fe		Co		Ni
E (eV)	Intensity (arb. Units)	E (eV)	Intensity (arb. Units)	E (eV)	Intensity (arb. Units)	E (eV)	Intensity (arb. Units)	E (eV)	Intensity (arb. Units)
-29.999	1.83414e-10	-29.999	1.32826e-10	-29.999	1.03632e-10	-29.999	7.48297e-11	-29.999	6.17038e-11
-29.9865	3.67395e-10	-29.9865	2.66079e-10	-29.9865	2.07615e-10	-29.9865	1.49915e-10	-29.9865	1.23621e-10
-29.974	5.51944e-10	-29.974	3.9976e-10	-29.974	3.11949e-10	-29.974	2.25255e-10	-29.974	1.85751e-10
-29.9615	7.37062e-10	-29.9615	5.3387e-10	-29.9615	4.16634e-10	-29.9615	3.00851e-10	-29.9615	2.48094e-10
-29.949	9.22748e-10	-29.949	6.68409e-10	-29.949	5.21671e-10	-29.949	3.76703e-10	-29.949	3.10651e-10
-29.9365	1.109e-09	-29.9365	8.03377e-10	-29.9365	6.27059e-10	-29.9365	4.5281e-10	-29.9365	3.73422e-10
-29.9239	1.29583e-09	-29.9239	9.38775e-10	-29.9239	7.32799e-10	-29.9239	5.29174e-10	-29.9239	4.36407e-10
-29.9114	1.48323e-09	-29.9114	1.0746e-09	-29.9114	8.38892e-10	-29.9114	6.05795e-10	-29.9114	4.99606e-10
-29.8989	1.67119e-09	-29.8989	1.21086e-09	-29.8989	9.45337e-10	-29.8989	6.82672e-10	-29.8989	5.6302e-10
-29.8864	1.85975e-09	-29.8864	1.34755e-09	-29.8864	1.05213e-09	-29.8864	7.59802e-10	-29.8864	6.26653e-10
-29.8739	2.04889e-09	-29.8739	1.48468e-09	-29.8739	1.15928e-09	-29.8739	8.37185e-10	-29.8739	6.90506e-10
-29.8614	2.23862e-09	-29.8614	1.62224e-09	-29.8614	1.26677e-09	-29.8614	9.1482e-10	-29.8614	7.54579e-10
-29.8489	2.42895e-09	-29.8489	1.76024e-09	-29.8489	1.37462e-09	-29.8489	9.9271e-10	-29.8489	8.18873e-10
-29.8364	2.61986e-09	-29.8364	1.89868e-09	-29.8364	1.48281e-09	-29.8364	1.07085e-09	-29.8364	8.83387e-10
-29.8239	2.81136e-09	-29.8239	2.03755e-09	-29.8239	1.59136e-09	-29.8239	1.14925e-09	-29.8239	9.48121e-10
-29.8114	3.00346e-09	-29.8114	2.17686e-09	-29.8114	1.70025e-09	-29.8114	1.2279e-09	-29.8114	1.01308e-09
-29.7989	3.19614e-09	-29.7989	2.3166e-09	-29.7989	1.8095e-09	-29.7989	1.30681e-09	-29.7989	1.07825e-09
-29.7864	3.38945e-09	-29.7864	2.45681e-09	-29.7864	1.91911e-09	-29.7864	1.38598e-09	-29.7864	1.14366e-09
-29.7738	3.58338e-09	-29.7738	2.59746e-09	-29.7738	2.02907e-09	-29.7738	1.46541e-09	-29.7738	1.20929e-09
-29.7613	3.77793e-09	-29.7613	2.73858e-09	-29.7613	2.1394e-09	-29.7613	1.54511e-09	-29.7613	1.27515e-09
-29.7488	3.9731e-09	-29.7488	2.88015e-09	-29.7488	2.25008e-09	-29.7488	1.62508e-09	-29.7488	1.34124e-09
-29.7363	4.16889e-09	-29.7363	3.02219e-09	-29.7363	2.36112e-09	-29.7363	1.70531e-09	-29.7363	1.40756e-09
-29.7238	4.36531e-09	-29.7238	3.16468e-09	-29.7238	2.47253e-09	-29.7238	1.78581e-09	-29.7238	1.47411e-09
-29.7113	4.56235e-09	-29.7113	3.30762e-09	-29.7113	2.58429e-09	-29.7113	1.86657e-09	-29.7113	1.54089e-09
-29.6988	4.76002e-09	-29.6988	3.45103e-09	-29.6988	2.69641e-09	-29.6988	1.9476e-09	-29.6988	1.6079e-09
-29.6863	4.95831e-09	-29.6863	3.5949e-09	-29.6863	2.80891e-09	-29.6863	2.0289e-09	-29.6863	1.67514e-09
-29.6738	5.15723e-09	-29.6738	3.73922e-09	-29.6738	2.92178e-09	-29.6738	2.11047e-09	-29.6738	1.74262e-09
-29.6613	5.35677e-09	-29.6613	3.88401e-09	-29.6613	3.03503e-09	-29.6613	2.1923e-09	-29.6613	1.81032e-09
-29.6488	5.55694e-09	-29.6488	4.02925e-09	-29.6488	3.14865e-09	-29.6488	2.2744e-09	-29.6488	1.87825e-09
-29.6362	5.75773e-09	-29.6362	4.17496e-09	-29.6362	3.26264e-09	-29.6362	2.35676e-09	-29.6362	1.94642e-09
-29.6237	5.95915e-09	-29.6237	4.32112e-09	-29.6237	3.37702e-09	-29.6237	2.4394e-09	-29.6237	2.01482e-09
-29.6112	6.16121e-09	-29.6112	4.46775e-09	-29.6112	3.49177e-09	-29.6112	2.5223e-09	-29.6112	2.08345e-09
-29.5987	6.36389e-09	-29.5987	4.61483e-09	-29.5987	3.60689e-09	-29.5987	2.60547e-09	-29.5987	2.15231e-09
-29.5862	6.56719e-09	-29.5862	4.7624e-09	-29.5862	3.72241e-09	-29.5862	2.68892e-09	-29.5862	2.22141e-09
-29.5737	6.77113e-09	-29.5737	4.91045e-09	-29.5737	3.83831e-09	-29.5737	2.77265e-09	-29.5737	2.29076e-09
-29.5612	6.9757e-09	-29.5612	5.05898e-09	-29.5612	3.95461e-09	-29.5612	2.85665e-09	-29.5612	2.36034e-09
-29.5487	7.1809e-09	-29.5487	5.208e-09	-29.5487	4.07131e-09	-29.5487	2.94094e-09	-29.5487	2.43017e-09
-29.5362	7.38673e-09	-29.5362	5.3575e-09	-29.5362	4.18839e-09	-29.5362	3.0255e-09	-29.5362	2.50023e-09
-29.5237	7.59319e-09	-29.5237	5.50748e-09	-29.5237	4.30587e-09	-29.5237	3.11033e-09	-29.5237	2.57054e-09
-29.5112	7.80028e-09	-29.5112	5.65794e-09	-29.5112	4.42374e-09	-29.5112	3.19545e-09	-29.5112	2.64109e-09
-29.4987	8.00801e-09	-29.4987	5.8089e-09	-29.4987	4.542e-09	-29.4987	3.28085e-09	-29.4987	2.71187e-09
-29.4861	8.2164e-09	-29.4861	5.96034e-09	-29.4861	4.66067e-09	-29.4861	3.36654e-09	-29.4861	2.78292e-09
-29.4736	8.42545e-09	-29.4736	6.11229e-09	-29.4736	4.77974e-09	-29.4736	3.45252e-09	-29.4736	2.85421e-09
-29.4611	8.63518e-09	-29.4611	6.26474e-09	-29.4611	4.89922e-09	-29.4611	3.5388e-09	-29.4611	2.92575e-09
-29.4486	8.84558e-09	-29.4486	6.41769e-09	-29.4486	5.01911e-09	-29.4486	3.62537e-09	-29.4486	2.99755e-09
-29.4361	9.05665e-09	-29.4361	6.57114e-09	-29.4361	5.1394e-09	-29.4361	3.71224e-09	-29.4361	3.0696e-09
-29.4236	9.2684e-09	-29.4236	6.72509e-09	-29.4236	5.26011e-09	-29.4236	3.7994e-09	-29.4236	3.14191e-09
-29.4111	9.48081e-09	-29.4111	6.87955e-09	-29.4111	5.38121e-09	-29.4111	3.88686e-09	-29.4111	3.21446e-09
-29.3986	9.6939e-09	-29.3986	7.0345e-09	-29.3986	5.50273e-09	-29.3986	3.97462e-09	-29.3986	3.28728e-09
-29.3861	9.90765e-09	-29.3861	7.18996e-09	-29.3861	5.62466e-09	-29.3861	4.06267e-09	-29.3861	3.36034e-09
-29.3736	1.01221e-08	-29.3736	7.34591e-09	-29.3736	5.747e-09	-29.3736	4.15103e-09	-29.3736	3.43365e-09
-29.3611	1.03372e-08	-29.3611	7.50236e-09	-29.3611	5.86975e-09	-29.3611	4.23969e-09	-29.3611	3.50722e-09
-29.3485	1.05529e-08	-29.3485	7.65931e-09	-29.3485	5.99292e-09	-29.3485	4.32866e-09	-29.3485	3.58104e-09
-29.336	1.07693e-08	-29.336	7.81676e-09	-29.336	6.1165e-09	-29.336	4.41793e-09	-29.336	3.65511e-09
-29.3235	1.09864e-08	-29.3235	7.97471e-09	-29.3235	6.24049e-09	-29.3235	4.5075e-09	-29.3235	3.72943e-09
-29.311	1.12041e-08	-29.311	8.13316e-09	-29.311	6.36489e-09	-29.311	4.59738e-09	-29.311	3.80401e-09
-29.2985	1.14226e-08	-29.2985	8.29211e-09	-29.2985	6.48971e-09	-29.2985	4.68756e-09	-29.2985	3.87884e-09
-29.286	1.16417e-08	-29.286	8.45158e-09	-29.286	6.61495e-09	-29.286	4.77805e-09	-29.286	3.95394e-09
-29.2735	1.18615e-08	-29.2735	8.61157e-09	-29.2735	6.7406e-09	-29.2735	4.86884e-09	-29.2735	4.02931e-09
-29.261	1.2082e-08	-29.261	8.77208e-09	-29.261	6.86668e-09	-29.261	4.95993e-09	-29.261	4.10495e-09
-29.2485	1.23032e-08	-29.2485	8.93311e-09	-29.2485	6.99318e-09	-29.2485	5.05133e-09	-29.2485	4.18086e-09
-29.236	1.25251e-08	-29.236	9.09466e-09	-29.236	7.1201e-09	-29.236	5.14304e-09	-29.236	4.25704e-09
-29.2235	1.27477e-08	-29.2235	9.25674e-09	-29.2235	7.24744e-09	-29.2235	5.23505e-09	-29.2235	4.3335e-09
-29.211	1.2971e-08	-29.211	9.41934e-09	-29.211	7.3752e-09	-29.211	5.32737e-09	-29.211	4.41022e-09
-29.1984	1.3195e-08	-29.1984	9.58246e-09	-29.1984	7.50339e-09	-29.1984	5.41999e-09	-29.1984	4.48722e-09
-29.1859	1.34197e-08	-29.1859	9.74611e-09	-29.1859	7.63201e-09	-29.1859	5.51293e-09	-29.1859	4.56449e-09
-29.1734	1.36451e-08	-29.1734	9.91031e-09	-29.1734	7.76106e-09	-29.1734	5.60618e-09	-29.1734	4.64203e-09
-29.1609	1.38713e-08	-29.1609	1.00751e-08	-29.1609	7.89056e-09	-29.1609	5.69975e-09	-29.1609	4.71985e-09
-29.1484	1.40982e-08	-29.1484	1.02403e-08	-29.1484	8.0205e-09	-29.1484	5.79364e-09	-29.1484	4.79793e-09
-29.1359	1.43259e-08	-29.1359	1.04062e-08	-29.1359	8.15087e-09	-29.1359	5.88785e-09	-29.1359	4.87629e-09
-29.1234	1.45542e-08	-29.1234	1.05725e-08	-29.1234	8.28169e-09	-29.1234	5.98237e-09	-29.1234	4.95491e-09
-29.1109	1.47833e-08	-29.1109	1.07395e-08	-29.1109	8.41294e-09	-29.1109	6.07721e-09	-29.1109	5.03381e-09
-29.0984	1.50132e-08	-29.0984	1.09069e-08	-29.0984	8.54464e-09	-29.0984	6.17237e-09	-29.0984	5.11299e-09
-29.0859	1.52438e-08	-29.0859	1.1075e-08	-29.0859	8.67678e-09	-29.0859	6.26785e-09	-29.0859	5.19244e-09
-29.0734	1.54751e-08	-29.0734	1.12435e-08	-29.0734	8.80937e-09	-29.0734	6.36365e-09	-29.0734	5.27217e-09
-29.0609	1.57071e-08	-29.0609	1.14127e-08	-29.0609	8.94241e-09	-29.0609	6.45978e-09	-29.0609	5.35219e-09
-29.0483	1.594e-08	-29.0483	1.15823e-08	-29.0483	9.0759e-09	-29.0483	6.55623e-09	-29.0483	5.43249e-09
-29.0358	1.61735e-08	-29.0358	1.17526e-08	-29.0358	9.20983e-09	-29.0358	6.653e-09	-29.0358	5.51308e-09
-29.0233	1.64078e-08	-29.0233	1.19234e-08	-29.0233	9.34421e-09	-29.0233	6.7501e-09	-29.0233	5.59394e-09
-29.0108	1.66429e-08	-29.0108	1.20947e-08	-29.0108	9.47905e-09	-29.0108	6.84752e-09	-29.0108	5.6751e-09
-28.9983	1.68787e-08	-28.9983	1.22666e-08	-28.9983	9.61433e-09	-28.9983	6.94527e-09	-28.9983	5.75653e-09
-28.9858	1.71152e-08	-28.9858	1.24391e-08	-28.9858	9.75007e-09	-28.9858	7.04336e-09	-28.9858	5.83826e-09
-28.9733	1.73525e-08	-28.9733	1.26121e-08	-28.9733	9.88628e-09	-28.9733	7.14179e-09	-28.9733	5.92028e-09
-28.9608	1.75906e-08	-28.9608	1.27858e-08	-28.9608	1.0023e-08	-28.9608	7.24055e-09	-28.9608	6.00258e-09
-28.9483	1.78295e-08	-28.9483	1.29599e-08	-28.9483	1.01601e-08	-28.9483	7.33967e-09	-28.9483	6.08518e-09
-28.9358	1.80691e-08	-28.9358	1.31347e-08	-28.9358	1.02977e-08	-28.9358	7.43912e-09	-28.9358	6.16808e-09
-28.9233	1.83095e-08	-28.9233	1.331e-08	-28.9233	1.04358e-08	-28.9233	7.53892e-09	-28.9233	6.25126e-09
-28.9107	1.85507e-08	-28.9107	1.34859e-08	-28.9107	1.05743e-08	-28.9107	7.63906e-09	-28.9107	6.33474e-09
-28.8982	1.87926e-08	-28.8982	1.36624e-08	-28.8982	1.07133e-08	-28.8982	7.73954e-09	-28.8982	6.4185e-09
-28.8857	1.90353e-08	-28.8857	1.38395e-08	-28.8857	1.08528e-08	-28.8857	7.84037e-09	-28.8857	6.50257e-09
-28.8732	1.92788e-08	-28.8732	1.40171e-08	-28.8732	1.09928e-08	-28.8732	7.94154e-09	-28.8732	6.58692e-09
-28.8607	1.95231e-08	-28.8607	1.41954e-08	-28.8607	1.11333e-08	-28.8607	8.04306e-09	-28.8607	6.67156e-09
-28.8482	1.97681e-08	-28.8482	1.43742e-08	-28.8482	1.12742e-08	-28.8482	8.14493e-09	-28.8482	6.7565e-09
-28.8357	2.0014e-08	-28.8357	1.45536e-08	-28.8357	1.14156e-08	-28.8357	8.24713e-09	-28.8357	6.84173e-09
-28.8232	2.02605e-08	-28.8232	1.47337e-08	-28.8232	1.15576e-08	-28.8232	8.34969e-09	-28.8232	6.92726e-09
-28.8107	2.05079e-08	-28.8107	1.49143e-08	-28.8107	1.16999e-08	-28.8107	8.45259e-09	-28.8107	7.01308e-09
-28.7982	2.07561e-08	-28.7982	1.50955e-08	-28.7982	1.18428e-08	-28.7982	8.55584e-09	-28.7982	7.09919e-09
-28.7857	2.1005e-08	-28.7857	1.52773e-08	-28.7857	1.19862e-08	-28.7857	8.65944e-09	-28.7857	7.18561e-09
-28.7732	2.12547e-08	-28.7732	1.54598e-08	-28.7732	1.21301e-08	-28.7732	8.76339e-09	-28.7732	7.27233e-09
-28.7606	2.15053e-08	-28.7606	1.56428e-08	-28.7606	1.22744e-08	-28.7606	8.86771e-09	-28.7606	7.35938e-09
-28.7481	2.17567e-08	-28.7481	1.58265e-08	-28.7481	1.24192e-08	-28.7481	8.97238e-09	-28.7481	7.44673e-09
-28.7356	2.20088e-08	-28.7356	1.60107e-08	-28.7356	1.25645e-08	-28.7356	9.0774e-09	-28.7356	7.53439e-09
-28.7231	2.22618e-08	-28.7231	1.61956e-08	-28.7231	1.27104e-08	-28.7231	9.18278e-09	-28.7231	7.62237e-09
-28.7106	2.25156e-08	-28.7106	1.63811e-08	-28.7106	1.28566e-08	-28.7106	9.28852e-09	-28.7106	7.71065e-09
-28.6981	2.27702e-08	-28.6981	1.65671e-08	-28.6981	1.30034e-08	-28.6981	9.39462e-09	-28.6981	7.79926e-09
-28.6856	2.30256e-08	-28.6856	1.67538e-08	-28.6856	1.31507e-08	-28.6856	9.50108e-09	-28.6856	7.88817e-09
-28.6731	2.32818e-08	-28.6731	1.69411e-08	-28.6731	1.32985e-08	-28.6731	9.6079e-09	-28.6731	7.97742e-09
-28.6606	2.35388e-08	-28.6606	1.7129e-08	-28.6606	1.34468e-08	-28.6606	9.71508e-09	-28.6606	8.06698e-09
-28.6481	2.37967e-08	-28.6481	1.73176e-08	-28.6481	1.35957e-08	-28.6481	9.82263e-09	-28.6481	8.15686e-09
-28.6356	2.40553e-08	-28.6356	1.75067e-08	-28.6356	1.3745e-08	-28.6356	9.93054e-09	-28.6356	8.24707e-09
-28.623	2.43148e-08	-28.623	1.76965e-08	-28.623	1.38948e-08	-28.623	1.00388e-08	-28.623	8.33759e-09
-28.6105	2.45751e-08	-28.6105	1.78868e-08	-28.6105	1.40452e-08	-28.6105	1.01474e-08	-28.6105	8.42844e-09
-28.598	2.48362e-08	-28.598	1.80778e-08	-28.598	1.41961e-08	-28.598	1.02564e-08	-28.598	8.51962e-09
-28.5855	2.50981e-08	-28.5855	1.82694e-08	-28.5855	1.43475e-08	-28.5855	1.03658e-08	-28.5855	8.61112e-09
-28.573	2.5361e-08	-28.573	1.84617e-08	-28.573	1.44994e-08	-28.573	1.04756e-08	-28.573	8.70295e-09
-28.5605	2.56247e-08	-28.5605	1.86546e-08	-28.5605	1.46519e-08	-28.5605	1.05857e-08	-28.5605	8.79511e-09
-28.548	2.58893e-08	-28.548	1.88482e-08	-28.548	1.48049e-08	-28.548	1.06963e-08	-28.548	8.8876e-09
-28.5355	2.61548e-08	-28.5355	1.90425e-08	-28.5355	1.49584e-08	-28.5355	1.08072e-08	-28.5355	8.98042e-09
-28.523	2.64212e-08	-28.523	1.92373e-08	-28.523	1.51124e-08	-28.523	1.09185e-08	-28.523	9.07357e-09
-28.5105	2.66885e-08	-28.5105	1.94329e-08	-28.5105	1.5267e-08	-28.5105	1.10302e-08	-28.5105	9.16705e-09
-28.498	2.69566e-08	-28.498	1.96291e-08	-28.498	1.54221e-08	-28.498	1.11422e-08	-28.498	9.26086e-09
-28.4855	2.72257e-08	-28.4855	1.9826e-08	-28.4855	1.55778e-08	-28.4855	1.12547e-08	-28.4855	9.35501e-09
-28.4729	2.74956e-08	-28.4729	2.00235e-08	-28.4729	1.5734e-08	-28.4729	1.13676e-08	-28.4729	9.4495e-09
-28.4604	2.77664e-08	-28.4604	2.02216e-08	-28.4604	1.58907e-08	-28.4604	1.14808e-08	-28.4604	9.54434e-09
-28.4479	2.80381e-08	-28.4479	2.04205e-08	-28.4479	1.60479e-08	-28.4479	1.15945e-08	-28.4479	9.63951e-09
-28.4354	2.83107e-08	-28.4354	2.062e-08	-28.4354	1.62057e-08	-28.4354	1.17085e-08	-28.4354	9.73502e-09
-28.4229	2.85841e-08	-28.4229	2.08201e-08	-28.4229	1.6364e-08	-28.4229	1.1823e-08	-28.4229	9.83088e-09
-28.4104	2.88584e-08	-28.4104	2.1021e-08	-28.4104	1.65229e-08	-28.4104	1.19378e-08	-28.4104	9.92707e-09
-28.3979	2.91336e-08	-28.3979	2.12224e-08	-28.3979	1.66823e-08	-28.3979	1.20531e-08	-28.3979	1.00236e-08
-28.3854	2.94097e-08	-28.3854	2.14246e-08	-28.3854	1.68422e-08	-28.3854	1.21687e-08	-28.3854	1.01205e-08
-28.3729	2.96868e-08	-28.3729	2.16275e-08	-28.3729	1.70027e-08	-28.3729	1.22847e-08	-28.3729	1.02177e-08
-28.3604	2.99647e-08	-28.3604	2.1831e-08	-28.3604	1.71638e-08	-28.3604	1.24012e-08	-28.3604	1.03153e-08
-28.3479	3.02436e-08	-28.3479	2.20352e-08	-28.3479	1.73254e-08	-28.3479	1.2518e-08	-28.3479	1.04133e-08
-28.3353	3.05233e-08	-28.3353	2.22402e-08	-28.3353	1.74876e-08	-28.3353	1.26353e-08	-28.3353	1.05116e-08
-28.3228	3.0804e-08	-28.3228	2.24458e-08	-28.3228	1.76504e-08	-28.3228	1.27529e-08	-28.3228	1.06102e-08
-28.3103	3.10856e-08	-28.3103	2.26521e-08	-28.3103	1.78137e-08	-28.3103	1.28709e-08	-28.3103	1.07092e-08
-28.2978	3.13681e-08	-28.2978	2.28591e-08	-28.2978	1.79775e-08	-28.2978	1.29894e-08	-28.2978	1.08086e-08
-28.2853	3.16516e-08	-28.2853	2.30668e-08	-28.2853	1.8142e-08	-28.2853	1.31082e-08	-28.2853	1.09083e-08
-28.2728	3.19359e-08	-28.2728	2.32753e-08	-28.2728	1.8307e-08	-28.2728	1.32275e-08	-28.2728	1.10084e-08
-28.2603	3.22212e-08	-28.2603	2.34844e-08	-28.2603	1.84726e-08	-28.2603	1.33472e-08	-28.2603	1.11088e-08
-28.2478	3.25074e-08	-28.2478	2.36942e-08	-28.2478	1.86388e-08	-28.2478	1.34673e-08	-28.2478	1.12096e-08
-28.2353	3.27945e-08	-28.2353	2.39047e-08	-28.2353	1.88055e-08	-28.2353	1.35878e-08	-28.2353	1.13107e-08
-28.2228	3.30826e-08	-28.2228	2.41159e-08	-28.2228	1.89729e-08	-28.2228	1.37088e-08	-28.2228	1.14122e-08
-28.2103	3.33716e-08	-28.2103	2.43278e-08	-28.2103	1.91408e-08	-28.2103	1.38302e-08	-28.2103	1.15141e-08
-28.1978	3.36614e-08	-28.1978	2.45404e-08	-28.1978	1.93093e-08	-28.1978	1.3952e-08	-28.1978	1.16163e-08
-28.1852	3.39523e-08	-28.1852	2.47537e-08	-28.1852	1.94784e-08	-28.1852	1.40742e-08	-28.1852	1.17188e-08
-28.1727	3.42441e-08	-28.1727	2.49678e-08	-28.1727	1.9648e-08	-28.1727	1.41969e-08	-28.1727	1.18218e-08
-28.1602	3.45368e-08	-28.1602	2.51825e-08	-28.1602	1.98183e-08	-28.1602	1.432e-08	-28.1602	1.19251e-08
-28.1477	3.48305e-08	-28.1477	2.5398e-08	-28.1477	1.99892e-08	-28.1477	1.44435e-08	-28.1477	1.20288e-08
-28.1352	3.51252e-08	-28.1352	2.56142e-08	-28.1352	2.01607e-08	-28.1352	1.45674e-08	-28.1352	1.21329e-08
-28.1227	3.54208e-08	-28.1227	2.58312e-08	-28.1227	2.03327e-08	-28.1227	1.46918e-08	-28.1227	1.22373e-08
-28.1102	3.57174e-08	-28.1102	2.60489e-08	-28.1102	2.05054e-08	-28.1102	1.48166e-08	-28.1102	1.23422e-08
-28.0977	3.6015e-08	-28.0977	2.62673e-08	-28.0977	2.06787e-08	-28.0977	1.49418e-08	-28.0977	1.24474e-08
-28.0852	3.63135e-08	-28.0852	2.64864e-08	-28.0852	2.08526e-08	-28.0852	1.50674e-08	-28.0852	1.25529e-08
-28.0727	3.66131e-08	-28.0727	2.67063e-08	-28.0727	2.10271e-08	-28.0727	1.51935e-08	-28.0727	1.26589e-08
-28.0602	3.69136e-08	-28.0602	2.6927e-08	-28.0602	2.12022e-08	-28.0602	1.53201e-08	-28.0602	1.27653e-08
-28.0476	3.72153e-08	-28.0476	2.71484e-08	-28.0476	2.13779e-08	-28.0476	1.54471e-08	-28.0476	1.28721e-08
-28.0351	3.75179e-08	-28.0351	2.73706e-08	-28.0351	2.15543e-08	-28.0351	1.55746e-08	-28.0351	1.29793e-08
-28.0226	3.78216e-08	-28.0226	2.75936e-08	-28.0226	2.17313e-08	-28.0226	1.57025e-08	-28.0226	1.30868e-08
-28.0101	3.81263e-08	-28.0101	2.78173e-08	-28.0101	2.1909e-08	-28.0101	1.58309e-08	-28.0101	1.31948e-08
-27.9976	3.84321e-08	-27.9976	2.80418e-08	-27.9976	2.20872e-08	-27.9976	1.59598e-08	-27.9976	1.33032e-08
-27.9851	3.87389e-08	-27.9851	2.82671e-08	-27.9851	2.22661e-08	-27.9851	1.6089e-08	-27.9851	1.3412e-08
-27.9726	3.90467e-08	-27.9726	2.84932e-08	-27.9726	2.24456e-08	-27.9726	1.62188e-08	-27.9726	1.35211e-08
-27.9601	3.93555e-08	-27.9601	2.872e-08	-27.9601	2.26258e-08	-27.9601	1.6349e-08	-27.9601	1.36307e-08
-27.9476	3.96654e-08	-27.9476	2.89476e-08	-27.9476	2.28066e-08	-27.9476	1.64797e-08	-27.9476	1.37407e-08
-27.9351	3.99763e-08	-27.9351	2.9176e-08	-27.9351	2.2988e-08	-27.9351	1.66108e-08	-27.9351	1.3851e-08
-27.9226	4.02882e-08	-27.9226	2.94051e-08	-27.9226	2.317e-08	-27.9226	1.67423e-08	-27.9226	1.39618e-08
-27.9101	4.06012e-08	-27.9101	2.9635e-08	-27.9101	2.33527e-08	-27.9101	1.68743e-08	-27.9101	1.40729e-08
-27.8975	4.09151e-08	-27.8975	2.98657e-08	-27.8975	2.35361e-08	-27.8975	1.70068e-08	-27.8975	1.41845e-08
-27.885	4.12302e-08	-27.885	3.00972e-08	-27.885	2.37201e-08	-27.885	1.71397e-08	-27.885	1.42965e-08
-27.8725	4.15463e-08	-27.8725	3.03295e-08	-27.8725	2.39047e-08	-27.8725	1.72732e-08	-27.8725	1.44088e-08
-27.86	4.18634e-08	-27.86	3.05626e-08	-27.86	2.409e-08	-27.86	1.74071e-08	-27.86	1.45216e-08
-27.8475	4.21816e-08	-27.8475	3.07965e-08	-27.8475	2.42759e-08	-27.8475	1.75414e-08	-27.8475	1.46348e-08
-27.835	4.25009e-08	-27.835	3.10311e-08	-27.835	2.44625e-08	-27.835	1.76763e-08	-27.835	1.47485e-08
-27.8225	4.28213e-08	-27.8225	3.12666e-08	-27.8225	2.46498e-08	-27.8225	1.78116e-08	-27.8225	1.48625e-08
-27.81	4.31427e-08	-27.81	3.15029e-08	-27.81	2.48377e-08	-27.81	1.79474e-08	-27.81	1.4977e-08
-27.7975	4.34651e-08	-27.7975	3.174e-08	-27.7975	2.50263e-08	-27.7975	1.80837e-08	-27.7975	1.50918e-08
-27.785	4.37887e-08	-27.785	3.19779e-08	-27.785	2.52155e-08	-27.785	1.82204e-08	-27.785	1.52071e-08
-27.7725	4.41133e-08	-27.7725	3.22166e-08	-27.7725	2.54054e-08	-27.7725	1.83577e-08	-27.7725	1.53228e-08
-27.76	4.4439e-08	-27.76	3.24562e-08	-27.76	2.55961e-08	-27.76	1.84954e-08	-27.76	1.5439e-08
-27.7474	4.47657e-08	-27.7474	3.26966e-08	-27.7474	2.57873e-08	-27.7474	1.86337e-08	-27.7474	1.55556e-08
-27.7349	4.50935e-08	-27.7349	3.29378e-08	-27.7349	2.59793e-08	-27.7349	1.87724e-08	-27.7349	1.56726e-08
-27.7224	4.54224e-08	-27.7224	3.31799e-08	-27.7224	2.6172e-08	-27.7224	1.89116e-08	-27.7224	1.579e-08
-27.7099	4.57524e-08	-27.7099	3.34228e-08	-27.7099	2.63653e-08	-27.7099	1.90513e-08	-27.7099	1.59079e-08
-27.6974	4.60835e-08	-27.6974	3.36665e-08	-27.6974	2.65593e-08	-27.6974	1.91915e-08	-27.6974	1.60262e-08
-27.6849	4.64156e-08	-27.6849	3.39111e-08	-27.6849	2.67541e-08	-27.6849	1.93322e-08	-27.6849	1.61449e-08
-27.6724	4.67489e-08	-27.6724	3.41565e-08	-27.6724	2.69495e-08	-27.6724	1.94734e-08	-27.6724	1.6264e-08
-27.6599	4.70833e-08	-27.6599	3.44028e-08	-27.6599	2.71456e-08	-27.6599	1.96152e-08	-27.6599	1.63836e-08
-27.6474	4.74189e-08	-27.6474	3.465e-08	-27.6474	2.73424e-08	-27.6474	1.97574e-08	-27.6474	1.65037e-08
-27.6349	4.77556e-08	-27.6349	3.4898e-08	-27.6349	2.75399e-08	-27.6349	1.99001e-08	-27.6349	1.66242e-08
-27.6224	4.80934e-08	-27.6224	3.51468e-08	-27.6224	2.77382e-08	-27.6224	2.00433e-08	-27.6224	1.67451e-08
-27.6098	4.84324e-08	-27.6098	3.53965e-08	-27.6098	2.79371e-08	-27.6098	2.01871e-08	-27.6098	1.68665e-08
-27.5973	4.87725e-08	-27.5973	3.5647e-08	-27.5973	2.81367e-08	-27.5973	2.03313e-08	-27.5973	1.69883e-08
-27.5848	4.91138e-08	-27.5848	3.58984e-08	-27.5848	2.83371e-08	-27.5848	2.04761e-08	-27.5848	1.71105e-08
-27.5723	4.94562e-08	-27.5723	3.61507e-08	-27.5723	2.85382e-08	-27.5723	2.06214e-08	-27.5723	1.72332e-08
-27.5598	4.97998e-08	-27.5598	3.64039e-08	-27.5598	2.874e-08	-27.5598	2.07672e-08	-27.5598	1.73564e-08
-27.5473	5.01447e-08	-27.5473	3.6658e-08	-27.5473	2.89425e-08	-27.5473	2.09135e-08	-27.5473	1.74801e-08
-27.5348	5.04907e-08	-27.5348	3.69129e-08	-27.5348	2.91458e-08	-27.5348	2.10604e-08	-27.5348	1.76042e-08
-27.5223	5.08378e-08	-27.5223	3.71688e-08	-27.5223	2.93498e-08	-27.5223	2.12078e-08	-27.5223	1.77288e-08
-27.5098	5.11862e-08	-27.5098	3.74255e-08	-27.5098	2.95545e-08	-27.5098	2.13557e-08	-27.5098	1.78538e-08
-27.4973	5.15358e-08	-27.4973	3.76831e-08	-27.4973	2.976e-08	-27.4973	2.15041e-08	-27.4973	1.79793e-08
-27.4848	5.18866e-08	-27.4848	3.79417e-08	-27.4848	2.99662e-08	-27.4848	2.16531e-08	-27.4848	1.81053e-08
-27.4723	5.22385e-08	-27.4723	3.82011e-08	-27.4723	3.01731e-08	-27.4723	2.18027e-08	-27.4723	1.82317e-08
-27.4597	5.25917e-08	-27.4597	3.84615e-08	-27.4597	3.03808e-08	-27.4597	2.19527e-08	-27.4597	1.83587e-08
-27.4472	5.29461e-08	-27.4472	3.87227e-08	-27.4472	3.05893e-08	-27.4472	2.21033e-08	-27.4472	1.84861e-08
-27.4347	5.33017e-08	-27.4347	3.89849e-08	-27.4347	3.07985e-08	-27.4347	2.22545e-08	-27.4347	1.8614e-08
-27.4222	5.36585e-08	-27.4222	3.9248e-08	-27.4222	3.10085e-08	-27.4222	2.24062e-08	-27.4222	1.87423e-08
-27.4097	5.40166e-08	-27.4097	3.9512e-08	-27.4097	3.12192e-08	-27.4097	2.25585e-08	-27.4097	1.88712e-08
-27.3972	5.43758e-08	-27.3972	3.97769e-08	-27.3972	3.14306e-08	-27.3972	2.27112e-08	-27.3972	1.90005e-08
-27.3847	5.47363e-08	-27.3847	4.00428e-08	-27.3847	3.16429e-08	-27.3847	2.28646e-08	-27.3847	1.91303e-08
-27.3722	5.5098e-08	-27.3722	4.03096e-08	-27.3722	3.18559e-08	-27.3722	2.30185e-08	-27.3722	1.92606e-08
-27.3597	5.54609e-08	-27.3597	4.05773e-08	-27.3597	3.20696e-08	-27.3597	2.3173e-08	-27.3597	1.93914e-08
-27.3472	5.5825e-08	-27.3472	4.08459e-08	-27.3472	3.22842e-08	-27.3472	2.3328e-08	-27.3472	1.95227e-08
-27.3347	5.61903e-08	-27.3347	4.11156e-08	-27.3347	3.24995e-08	-27.3347	2.34836e-08	-27.3347	1.96545e-08
-27.3221	5.65569e-08	-27.3221	4.13861e-08	-27.3221	3.27156e-08	-27.3221	2.36397e-08	-27.3221	1.97868e-08
-27.3096	5.69246e-08	-27.3096	4.16576e-08	-27.3096	3.29325e-08	-27.3096	2.37964e-08	-27.3096	1.99195e-08
-27.2971	5.72936e-08	-27.2971	4.193e-08	-27.2971	3.31502e-08	-27.2971	2.39537e-08	-27.2971	2.00528e-08
-27.2846	5.76639e-08	-27.2846	4.22034e-08	-27.2846	3.33686e-08	-27.2846	2.41115e-08	-27.2846	2.01865e-08
-27.2721	5.80354e-08	-27.2721	4.24778e-08	-27.2721	3.35879e-08	-27.2721	2.427e-08	-27.2721	2.03208e-08
-27.2596	5.84082e-08	-27.2596	4.27531e-08	-27.2596	3.3808e-08	-27.2596	2.4429e-08	-27.2596	2.04556e-08
-27.2471	5.87823e-08	-27.2471	4.30293e-08	-27.2471	3.40288e-08	-27.2471	2.45885e-08	-27.2471	2.05909e-08
-27.2346	5.91577e-08	-27.2346	4.33066e-08	-27.2346	3.42505e-08	-27.2346	2.47487e-08	-27.2346	2.07267e-08
-27.2221	5.95344e-08	-27.2221	4.35848e-08	-27.2221	3.44729e-08	-27.2221	2.49095e-08	-27.2221	2.0863e-08
-27.2096	5.99123e-08	-27.2096	4.3864e-08	-27.2096	3.46962e-08	-27.2096	2.50708e-08	-27.2096	2.09998e-08
-27.1971	6.02916e-08	-27.1971	4.41442e-08	-27.1971	3.49203e-08	-27.1971	2.52327e-08	-27.1971	2.11371e-08
-27.1846	6.06721e-08	-27.1846	4.44253e-08	-27.1846	3.51452e-08	-27.1846	2.53953e-08	-27.1846	2.1275e-08
-27.172	6.1054e-08	-27.172	4.47075e-08	-27.172	3.53709e-08	-27.172	2.55584e-08	-27.172	2.14133e-08
-27.1595	6.14372e-08	-27.1595	4.49906e-08	-27.1595	3.55974e-08	-27.1595	2.57221e-08	-27.1595	2.15522e-08
-27.147	6.18217e-08	-27.147	4.52748e-08	-27.147	3.58248e-08	-27.147	2.58864e-08	-27.147	2.16917e-08
-27.1345	6.22075e-08	-27.1345	4.556e-08	-27.1345	3.6053e-08	-27.1345	2.60513e-08	-27.1345	2.18316e-08
-27.122	6.25947e-08	-27.122	4.58462e-08	-27.122	3.6282e-08	-27.122	2.62169e-08	-27.122	2.19721e-08
-27.1095	6.29832e-08	-27.1095	4.61334e-08	-27.1095	3.65119e-08	-27.1095	2.6383e-08	-27.1095	2.21131e-08
-27.097	6.3373e-08	-27.097	4.64216e-08	-27.097	3.67426e-08	-27.097	2.65497e-08	-27.097	2.22546e-08
-27.0845	6.37642e-08	-27.0845	4.67109e-08	-27.0845	3.69741e-08	-27.0845	2.6717e-08	-27.0845	2.23966e-08
-27.072	6.41567e-08	-27.072	4.70012e-08	-27.072	3.72066e-08	-27.072	2.6885e-08	-27.072	2.25392e-08
-27.0595	6.45507e-08	-27.0595	4.72926e-08	-27.0595	3.74398e-08	-27.0595	2.70536e-08	-27.0595	2.26824e-08
-27.047	6.49461e-08	-27.047	4.7585e-08	-27.047	3.7674e-08	-27.047	2.72228e-08	-27.047	2.28261e-08
-27.0344	6.53429e-08	-27.0344	4.78785e-08	-27.0344	3.7909e-08	-27.0344	2.73926e-08	-27.0344	2.29703e-08
-27.0219	6.57411e-08	-27.0219	4.8173e-08	-27.0219	3.81449e-08	-27.0219	2.7563e-08	-27.0219	2.31151e-08
-27.0094	6.61407e-08	-27.0094	4.84686e-08	-27.0094	3.83816e-08	-27.0094	2.77341e-08	-27.0094	2.32605e-08
-26.9969	6.65418e-08	-26.9969	4.87653e-08	-26.9969	3.86192e-08	-26.9969	2.79058e-08	-26.9969	2.34064e-08
-26.9844	6.69442e-08	-26.9844	4.9063e-08	-26.9844	3.88577e-08	-26.9844	2.80781e-08	-26.9844	2.35528e-08
-26.9719	6.7348e-08	-26.9719	4.93617e-08	-26.9719	3.90971e-08	-26.9719	2.82511e-08	-26.9719	2.36999e-08
-26.9594	6.77533e-08	-26.9594	4.96616e-08	-26.9594	3.93374e-08	-26.9594	2.84247e-08	-26.9594	2.38475e-08
-26.9469	6.81599e-08	-26.9469	4.99625e-08	-26.9469	3.95786e-08	-26.9469	2.85989e-08	-26.9469	2.39956e-08
-26.9344	6.8568e-08	-26.9344	5.02645e-08	-26.9344	3.98207e-08	-26.9344	2.87738e-08	-26.9344	2.41443e-08
-26.9219	6.89774e-08	-26.9219	5.05676e-08	-26.9219	4.00636e-08	-26.9219	2.89493e-08	-26.9219	2.42936e-08
-26.9094	6.93883e-08	-26.9094	5.08717e-08	-26.9094	4.03075e-08	-26.9094	2.91255e-08	-26.9094	2.44435e-08
-26.8969	6.98005e-08	-26.8969	5.11769e-08	-26.8969	4.05523e-08	-26.8969	2.93023e-08	-26.8969	2.45939e-08
-26.8843	7.02142e-08	-26.8843	5.14832e-08	-26.8843	4.0798e-08	-26.8843	2.94798e-08	-26.8843	2.47449e-08
-26.8718	7.06293e-08	-26.8718	5.17906e-08	-26.8718	4.10446e-08	-26.8718	2.96579e-08	-26.8718	2.48965e-08
-26.8593	7.1046e-08	-26.8593	5.20991e-08	-26.8593	4.12922e-08	-26.8593	2.98367e-08	-26.8593	2.50487e-08
-26.8468	7.1464e-08	-26.8468	5.24088e-08	-26.8468	4.15406e-08	-26.8468	3.00161e-08	-26.8468	2.52014e-08
-26.8343	7.18836e-08	-26.8343	5.27195e-08	-26.8343	4.179e-08	-26.8343	3.01963e-08	-26.8343	2.53548e-08
-26.8218	7.23046e-08	-26.8218	5.30314e-08	-26.8218	4.20403e-08	-26.8218	3.03771e-08	-26.8218	2.55087e-08
-26.8093	7.27271e-08	-26.8093	5.33444e-08	-26.8093	4.22916e-08	-26.8093	3.05586e-08	-26.8093	2.56632e-08
-26.7968	7.31511e-08	-26.7968	5.36586e-08	-26.7968	4.25437e-08	-26.7968	3.07407e-08	-26.7968	2.58183e-08
-26.7843	7.35766e-08	-26.7843	5.39738e-08	-26.7843	4.27968e-08	-26.7843	3.09235e-08	-26.7843	2.5974e-08
-26.7718	7.40036e-08	-26.7718	5.42902e-08	-26.7718	4.30509e-08	-26.7718	3.1107e-08	-26.7718	2.61303e-08
-26.7593	7.4432e-08	-26.7593	5.46078e-08	-26.7593	4.33059e-08	-26.7593	3.12912e-08	-26.7593	2.62872e-08
-26.7467	7.4862e-08	-26.7467	5.49265e-08	-26.7467	4.35618e-08	-26.7467	3.14761e-08	-26.7467	2.64447e-08
-26.7342	7.52935e-08	-26.7342	5.52463e-08	-26.7342	4.38187e-08	-26.7342	3.16617e-08	-26.7342	2.66029e-08
-26.7217	7.57266e-08	-26.7217	5.55673e-08	-26.7217	4.40766e-08	-26.7217	3.18479e-08	-26.7217	2.67616e-08
-26.7092	7.61611e-08	-26.7092	5.58895e-08	-26.7092	4.43355e-08	-26.7092	3.20349e-08	-26.7092	2.6921e-08
-26.6967	7.65971e-08	-26.6967	5.62128e-08	-26.6967	4.45953e-08	-26.6967	3.22225e-08	-26.6967	2.70809e-08
-26.6842	7.70347e-08	-26.6842	5.65372e-08	-26.6842	4.4856e-08	-26.6842	3.24109e-08	-26.6842	2.72415e-08
-26.6717	7.74739e-08	-26.6717	5.68629e-08	-26.6717	4.51178e-08	-26.6717	3.25999e-08	-26.6717	2.74027e-08
-26.6592	7.79146e-08	-26.6592	5.71897e-08	-26.6592	4.53806e-08	-26.6592	3.27897e-08	-26.6592	2.75646e-08
-26.6467	7.83569e-08	-26.6467	5.75178e-08	-26.6467	4.56443e-08	-26.6467	3.29802e-08	-26.6467	2.7727e-08
-26.6342	7.88008e-08	-26.6342	5.7847e-08	-26.6342	4.5909e-08	-26.6342	3.31714e-08	-26.6342	2.78902e-08
-26.6217	7.92463e-08	-26.6217	5.81775e-08	-26.6217	4.61747e-08	-26.6217	3.33633e-08	-26.6217	2.80539e-08
-26.6092	7.96934e-08	-26.6092	5.85091e-08	-26.6092	4.64415e-08	-26.6092	3.35559e-08	-26.6092	2.82183e-08
-26.5966	8.01421e-08	-26.5966	5.88419e-08	-26.5966	4.67092e-08	-26.5966	3.37493e-08	-26.5966	2.83834e-08
-26.5841	8.05923e-08	-26.5841	5.9176e-08	-26.5841	4.69779e-08	-26.5841	3.39434e-08	-26.5841	2.8549e-08
-26.5716	8.10442e-08	-26.5716	5.95113e-08	-26.5716	4.72476e-08	-26.5716	3.41382e-08	-26.5716	2.87154e-08
-26.5591	8.14977e-08	-26.5591	5.98478e-08	-26.5591	4.75184e-08	-26.5591	3.43338e-08	-26.5591	2.88824e-08
-26.5466	8.19529e-08	-26.5466	6.01856e-08	-26.5466	4.77902e-08	-26.5466	3.45301e-08	-26.5466	2.905e-08
-26.5341	8.24097e-08	-26.5341	6.05246e-08	-26.5341	4.80631e-08	-26.5341	3.47271e-08	-26.5341	2.92183e-08
-26.5216	8.28681e-08	-26.5216	6.08649e-08	-26.5216	4.8337e-08	-26.5216	3.49249e-08	-26.5216	2.93873e-08
-26.5091	8.33282e-08	-26.5091	6.12064e-08	-26.5091	4.86119e-08	-26.5091	3.51235e-08	-26.5091	2.95569e-08
-26.4966	8.37899e-08	-26.4966	6.15492e-08	-26.4966	4.88879e-08	-26.4966	3.53228e-08	-26.4966	2.97272e-08
-26.4841	8.42533e-08	-26.4841	6.18933e-08	-26.4841	4.91649e-08	-26.4841	3.55228e-08	-26.4841	2.98982e-08
-26.4716	8.47183e-08	-26.4716	6.22386e-08	-26.4716	4.9443e-08	-26.4716	3.57237e-08	-26.4716	3.00698e-08
-26.4591	8.5185e-08	-26.4591	6.25853e-08	-26.4591	4.97221e-08	-26.4591	3.59252e-08	-26.4591	3.02422e-08
-26.4465	8.56534e-08	-26.4465	6.29332e-08	-26.4465	5.00023e-08	-26.4465	3.61276e-08	-26.4465	3.04152e-08
-26.434	8.61234e-08	-26.434	6.32824e-08	-26.434	5.02836e-08	-26.434	3.63307e-08	-26.434	3.05888e-08
-26.4215	8.65951e-08	-26.4215	6.36328e-08	-26.4215	5.0566e-08	-26.4215	3.65346e-08	-26.4215	3.07632e-08
-26.409	8.70685e-08	-26.409	6.39846e-08	-26.409	5.08494e-08	-26.409	3.67392e-08	-26.409	3.09383e-08
-26.3965	8.75435e-08	-26.3965	6.43377e-08	-26.3965	5.11339e-08	-26.3965	3.69446e-08	-26.3965	3.1114e-08
-26.384	8.80202e-08	-26.384	6.46921e-08	-26.384	5.14194e-08	-26.384	3.71508e-08	-26.384	3.12904e-08
-26.3715	8.84987e-08	-26.3715	6.50478e-08	-26.3715	5.17061e-08	-26.3715	3.73578e-08	-26.3715	3.14675e-08
-26.359	8.8979e-08	-26.359	6.54048e-08	-26.359	5.19939e-08	-26.359	3.75656e-08	-26.359	3.16454e-08
-26.3465	8.9461e-08	-26.3465	6.57632e-08	-26.3465	5.22828e-08	-26.3465	3.77742e-08	-26.3465	3.18239e-08
-26.334	8.99448e-08	-26.334	6.61229e-08	-26.334	5.25728e-08	-26.334	3.79836e-08	-26.334	3.20031e-08
-26.3215	9.04303e-08	-26.3215	6.64839e-08	-26.3215	5.28639e-08	-26.3215	3.81938e-08	-26.3215	3.21831e-08
-26.3089	9.09176e-08	-26.3089	6.68463e-08	-26.3089	5.31562e-08	-26.3089	3.84047e-08	-26.3089	3.23637e-08
-26.2964	9.14067e-08	-26.2964	6.721e-08	-26.2964	5.34495e-08	-26.2964	3.86166e-08	-26.2964	3.25451e-08
-26.2839	9.18975e-08	-26.2839	6.75751e-08	-26.2839	5.3744e-08	-26.2839	3.88292e-08	-26.2839	3.27272e-08
-26.2714	9.23902e-08	-26.2714	6.79416e-08	-26.2714	5.40396e-08	-26.2714	3.90426e-08	-26.2714	3.291e-08
-26.2589	9.28847e-08	-26.2589	6.83094e-08	-26.2589	5.43364e-08	-26.2589	3.92568e-08	-26.2589	3.30935e-08
-26.2464	9.3381e-08	-26.2464	6.86786e-08	-26.2464	5.46343e-08	-26.2464	3.94719e-08	-26.2464	3.32778e-08
-26.2339	9.38791e-08	-26.2339	6.90492e-08	-26.2339	5.49334e-08	-26.2339	3.96878e-08	-26.2339	3.34628e-08
-26.2214	9.4379e-08	-26.2214	6.94212e-08	-26.2214	5.52336e-08	-26.2214	3.99045e-08	-26.2214	3.36486e-08
-26.2089	9.48807e-08	-26.2089	6.97946e-08	-26.2089	5.5535e-08	-26.2089	4.01221e-08	-26.2089	3.38351e-08
-26.1964	9.53842e-08	-26.1964	7.01693e-08	-26.1964	5.58376e-08	-26.1964	4.03405e-08	-26.1964	3.40223e-08
-26.1839	9.58896e-08	-26.1839	7.05455e-08	-26.1839	5.61413e-08	-26.1839	4.05597e-08	-26.1839	3.42103e-08
-26.1714	9.63968e-08	-26.1714	7.0923e-08	-26.1714	5.64462e-08	-26.1714	4.07798e-08	-26.1714	3.4399e-08
-26.1588	9.69059e-08	-26.1588	7.1302e-08	-26.1588	5.67523e-08	-26.1588	4.10007e-08	-26.1588	3.45885e-08
-26.1463	9.74168e-08	-26.1463	7.16824e-08	-26.1463	5.70595e-08	-26.1463	4.12225e-08	-26.1463	3.47788e-08
-26.1338	9.79296e-08	-26.1338	7.20643e-08	-26.1338	5.7368e-08	-26.1338	4.14451e-08	-26.1338	3.49698e-08
-26.1213	9.84442e-08	-26.1213	7.24475e-08	-26.1213	5.76777e-08	-26.1213	4.16686e-08	-26.1213	3.51615e-08
-26.1088	9.89607e-08	-26.1088	7.28322e-08	-26.1088	5.79886e-08	-26.1088	4.1893e-08	-26.1088	3.53541e-08
-26.0963	9.94791e-08	-26.0963	7.32183e-08	-26.0963	5.83006e-08	-26.0963	4.21182e-08	-26.0963	3.55474e-08
-26.0838	9.99993e-08	-26.0838	7.36059e-08	-26.0838	5.86139e-08	-26.0838	4.23443e-08	-26.0838	3.57415e-08
-26.0713	1.00522e-07	-26.0713	7.39949e-08	-26.0713	5.89284e-08	-26.0713	4.25713e-08	-26.0713	3.59363e-08
-26.0588	1.01046e-07	-26.0588	7.43855e-08	-26.0588	5.92442e-08	-26.0588	4.27992e-08	-26.0588	3.6132e-08
-26.0463	1.01572e-07	-26.0463	7.47775e-08	-26.0463	5.95611e-08	-26.0463	4.3028e-08	-26.0463	3.63284e-08
-26.0338	1.021e-07	-26.0338	7.5171e-08	-26.0338	5.98794e-08	-26.0338	4.32577e-08	-26.0338	3.65256e-08
-26.0212	1.0263e-07	-26.0212	7.5566e-08	-26.0212	6.01988e-08	-26.0212	4.34882e-08	-26.0212	3.67237e-08
-26.0087	1.03162e-07	-26.0087	7.59625e-08	-26.0087	6.05196e-08	-26.0087	4.37197e-08	-26.0087	3.69225e-08
-25.9962	1.03696e-07	-25.9962	7.63605e-08	-25.9962	6.08415e-08	-25.9962	4.3952e-08	-25.9962	3.71221e-08
-25.9837	1.04232e-07	-25.9837	7.67601e-08	-25.9837	6.11647e-08	-25.9837	4.41853e-08	-25.9837	3.73225e-08
-25.9712	1.0477e-07	-25.9712	7.71611e-08	-25.9712	6.14892e-08	-25.9712	4.44194e-08	-25.9712	3.75238e-08
-25.9587	1.05309e-07	-25.9587	7.75637e-08	-25.9587	6.1815e-08	-25.9587	4.46545e-08	-25.9587	3.77258e-08
-25.9462	1.05851e-07	-25.9462	7.79678e-08	-25.9462	6.21421e-08	-25.9462	4.48905e-08	-25.9462	3.79287e-08
-25.9337	1.06395e-07	-25.9337	7.83735e-08	-25.9337	6.24704e-08	-25.9337	4.51275e-08	-25.9337	3.81325e-08
-25.9212	1.06941e-07	-25.9212	7.87807e-08	-25.9212	6.28001e-08	-25.9212	4.53654e-08	-25.9212	3.8337e-08
-25.9087	1.07489e-07	-25.9087	7.91894e-08	-25.9087	6.3131e-08	-25.9087	4.56042e-08	-25.9087	3.85424e-08
-25.8962	1.08039e-07	-25.8962	7.95997e-08	-25.8962	6.34632e-08	-25.8962	4.58439e-08	-25.8962	3.87487e-08
-25.8837	1.08591e-07	-25.8837	8.00115e-08	-25.8837	6.37968e-08	-25.8837	4.60846e-08	-25.8837	3.89557e-08
-25.8711	1.09145e-07	-25.8711	8.0425e-08	-25.8711	6.41316e-08	-25.8711	4.63262e-08	-25.8711	3.91637e-08
-25.8586	1.09701e-07	-25.8586	8.084e-08	-25.8586	6.44678e-08	-25.8586	4.65688e-08	-25.8586	3.93724e-08
-25.8461	1.1026e-07	-25.8461	8.12566e-08	-25.8461	6.48054e-08	-25.8461	4.68124e-08	-25.8461	3.95821e-08
-25.8336	1.1082e-07	-25.8336	8.16749e-08	-25.8336	6.51443e-08	-25.8336	4.70569e-08	-25.8336	3.97926e-08
-25.8211	1.11382e-07	-25.8211	8.20947e-08	-25.8211	6.54845e-08	-25.8211	4.73023e-08	-25.8211	4.00039e-08
-25.8086	1.11947e-07	-25.8086	8.25161e-08	-25.8086	6.58261e-08	-25.8086	4.75488e-08	-25.8086	4.02161e-08
-25.7961	1.12514e-07	-25.7961	8.29392e-08	-25.7961	6.6169e-08	-25.7961	4.77962e-08	-25.7961	4.04292e-08
-25.7836	1.13083e-07	-25.7836	8.33638e-08	-25.7836	6.65133e-08	-25.7836	4.80445e-08	-25.7836	4.06431e-08
-25.7711	1.13654e-07	-25.7711	8.37902e-08	-25.7711	6.6859e-08	-25.7711	4.82939e-08	-25.7711	4.08579e-08
-25.7586	1.14227e-07	-25.7586	8.42181e-08	-25.7586	6.72061e-08	-25.7586	4.85442e-08	-25.7586	4.10737e-08
-25.7461	1.14802e-07	-25.7461	8.46478e-08	-25.7461	6.75545e-08	-25.7461	4.87956e-08	-25.7461	4.12903e-08
-25.7335	1.1538e-07	-25.7335	8.50791e-08	-25.7335	6.79044e-08	-25.7335	4.90479e-08	-25.7335	4.15078e-08
-25.721	1.15959e-07	-25.721	8.55121e-08	-25.721	6.82557e-08	-25.721	4.93013e-08	-25.721	4.17262e-08
-25.7085	1.16541e-07	-25.7085	8.59467e-08	-25.7085	6.86083e-08	-25.7085	4.95556e-08	-25.7085	4.19455e-08
-25.696	1.17125e-07	-25.696	8.6383e-08	-25.696	6.89624e-08	-25.696	4.9811e-08	-25.696	4.21657e-08
-25.6835	1.17712e-07	-25.6835	8.6821e-08	-25.6835	6.93178e-08	-25.6835	5.00674e-08	-25.6835	4.23868e-08
-25.671	1.183e-07	-25.671	8.72607e-08	-25.671	6.96747e-08	-25.671	5.03248e-08	-25.671	4.26089e-08
-25.6585	1.18891e-07	-25.6585	8.77022e-08	-25.6585	7.00331e-08	-25.6585	5.05832e-08	-25.6585	4.28318e-08
-25.646	1.19484e-07	-25.646	8.81453e-08	-25.646	7.03929e-08	-25.646	5.08427e-08	-25.646	4.30557e-08
-25.6335	1.20079e-07	-25.6335	8.85902e-08	-25.6335	7.07541e-08	-25.6335	5.11032e-08	-25.6335	4.32805e-08
-25.621	1.20676e-07	-25.621	8.90369e-08	-25.621	7.11168e-08	-25.621	5.13647e-08	-25.621	4.35062e-08
-25.6085	1.21276e-07	-25.6085	8.94852e-08	-25.6085	7.14809e-08	-25.6085	5.16273e-08	-25.6085	4.37328e-08
-25.596	1.21878e-07	-25.596	8.99353e-08	-25.596	7.18465e-08	-25.596	5.1891e-08	-25.596	4.39604e-08
-25.5834	1.22482e-07	-25.5834	9.03871e-08	-25.5834	7.22136e-08	-25.5834	5.21556e-08	-25.5834	4.41889e-08
-25.5709	1.23089e-07	-25.5709	9.08407e-08	-25.5709	7.25822e-08	-25.5709	5.24214e-08	-25.5709	4.44183e-08
-25.5584	1.23697e-07	-25.5584	9.12962e-08	-25.5584	7.29522e-08	-25.5584	5.26882e-08	-25.5584	4.46488e-08
-25.5459	1.24309e-07	-25.5459	9.17534e-08	-25.5459	7.33238e-08	-25.5459	5.29561e-08	-25.5459	4.48802e-08
-25.5334	1.24922e-07	-25.5334	9.22123e-08	-25.5334	7.36969e-08	-25.5334	5.32251e-08	-25.5334	4.51125e-08
-25.5209	1.25538e-07	-25.5209	9.26731e-08	-25.5209	7.40715e-08	-25.5209	5.34952e-08	-25.5209	4.53459e-08
-25.5084	1.26156e-07	-25.5084	9.31357e-08	-25.5084	7.44476e-08	-25.5084	5.37664e-08	-25.5084	4.55802e-08
-25.4959	1.26777e-07	-25.4959	9.36001e-08	-25.4959	7.48252e-08	-25.4959	5.40387e-08	-25.4959	4.58155e-08
-25.4834	1.274e-07	-25.4834	9.40664e-08	-25.4834	7.52043e-08	-25.4834	5.4312e-08	-25.4834	4.60517e-08
-25.4709	1.28026e-07	-25.4709	9.45344e-08	-25.4709	7.5585e-08	-25.4709	5.45865e-08	-25.4709	4.6289e-08
-25.4584	1.28654e-07	-25.4584	9.50043e-08	-25.4584	7.59673e-08	-25.4584	5.4862e-08	-25.4584	4.65273e-08
-25.4458	1.29284e-07	-25.4458	9.54761e-08	-25.4458	7.63512e-08	-25.4458	5.51387e-08	-25.4458	4.67666e-08
-25.4333	1.29917e-07	-25.4333	9.59498e-08	-25.4333	7.67366e-08	-25.4333	5.54166e-08	-25.4333	4.70069e-08
-25.4208	1.30552e-07	-25.4208	9.64254e-08	-25.4208	7.71236e-08	-25.4208	5.56955e-08	-25.4208	4.72482e-08
-25.4083	1.3119e-07	-25.4083	9.69028e-08	-25.4083	7.75122e-08	-25.4083	5.59756e-08	-25.4083	4.74905e-08
-25.3958	1.3183e-07	-25.3958	9.73821e-08	-25.3958	7.79023e-08	-25.3958	5.62568e-08	-25.3958	4.77338e-08
-25.3833	1.32473e-07	-25.3833	9.78632e-08	-25.3833	7.82941e-08	-25.3833	5.65391e-08	-25.3833	4.79781e-08
-25.3708	1.33118e-07	-25.3708	9.83464e-08	-25.3708	7.86874e-08	-25.3708	5.68226e-08	-25.3708	4.82235e-08
-25.3583	1.33765e-07	-25.3583	9.88314e-08	-25.3583	7.90824e-08	-25.3583	5.71073e-08	-25.3583	4.84699e-08
-25.3458	1.34415e-07	-25.3458	9.93184e-08	-25.3458	7.9479e-08	-25.3458	5.73931e-08	-25.3458	4.87174e-08
-25.3333	1.35068e-07	-25.3333	9.98074e-08	-25.3333	7.98773e-08	-25.3333	5.76801e-08	-25.3333	4.89659e-08
-25.3208	1.35723e-07	-25.3208	1.00298e-07	-25.3208	8.02772e-08	-25.3208	5.79683e-08	-25.3208	4.92155e-08
-25.3083	1.36381e-07	-25.3083	1.00791e-07	-25.3083	8.06787e-08	-25.3083	5.82577e-08	-25.3083	4.94662e-08
-25.2957	1.37041e-07	-25.2957	1.01286e-07	-25.2957	8.10819e-08	-25.2957	5.85483e-08	-25.2957	4.97179e-08
-25.2832	1.37704e-07	-25.2832	1.01783e-07	-25.2832	8.14867e-08	-25.2832	5.884e-08	-25.2832	4.99707e-08
-25.2707	1.3837e-07	-25.2707	1.02282e-07	-25.2707	8.18932e-08	-25.2707	5.91329e-08	-25.2707	5.02246e-08
-25.2582	1.39038e-07	-25.2582	1.02782e-07	-25.2582	8.23015e-08	-25.2582	5.94271e-08	-25.2582	5.04795e-08
-25.2457	1.39708e-07	-25.2457	1.03285e-07	-25.2457	8.27114e-08	-25.2457	5.97225e-08	-25.2457	5.07356e-08
-25.2332	1.40382e-07	-25.2332	1.0379e-07	-25.2332	8.3123e-08	-25.2332	6.00191e-08	-25.2332	5.09927e-08
-25.2207	1.41058e-07	-25.2207	1.04297e-07	-25.2207	8.35364e-08	-25.2207	6.03169e-08	-25.2207	5.12509e-08
-25.2082	1.41736e-07	-25.2082	1.04806e-07	-25.2082	8.39514e-08	-25.2082	6.0616e-08	-25.2082	5.15103e-08
-25.1957	1.42417e-07	-25.1957	1.05317e-07	-25.1957	8.43682e-08	-25.1957	6.09162e-08	-25.1957	5.17707e-08
-25.1832	1.43101e-07	-25.1832	1.0583e-07	-25.1832	8.47867e-08	-25.1832	6.12177e-08	-25.1832	5.20322e-08
-25.1707	1.43788e-07	-25.1707	1.06345e-07	-25.1707	8.52069e-08	-25.1707	6.15205e-08	-25.1707	5.22949e-08
-25.1582	1.44477e-07	-25.1582	1.06862e-07	-25.1582	8.5629e-08	-25.1582	6.18245e-08	-25.1582	5.25587e-08
-25.1456	1.45169e-07	-25.1456	1.07381e-07	-25.1456	8.60528e-08	-25.1456	6.21298e-08	-25.1456	5.28236e-08
-25.1331	1.45864e-07	-25.1331	1.07903e-07	-25.1331	8.64783e-08	-25.1331	6.24364e-08	-25.1331	5.30897e-08
-25.1206	1.46562e-07	-25.1206	1.08426e-07	-25.1206	8.69057e-08	-25.1206	6.27442e-08	-25.1206	5.3357e-08
-25.1081	1.47262e-07	-25.1081	1.08952e-07	-25.1081	8.73348e-08	-25.1081	6.30533e-08	-25.1081	5.36253e-08
-25.0956	1.47965e-07	-25.0956	1.0948e-07	-25.0956	8.77658e-08	-25.0956	6.33637e-08	-25.0956	5.38949e-08
-25.0831	1.48671e-07	-25.0831	1.10009e-07	-25.0831	8.81985e-08	-25.0831	6.36754e-08	-25.0831	5.41656e-08
-25.0706	1.4938e-07	-25.0706	1.10541e-07	-25.0706	8.8633e-08	-25.0706	6.39884e-08	-25.0706	5.44374e-08
-25.0581	1.50091e-07	-25.0581	1.11076e-07	-25.0581	8.90694e-08	-25.0581	6.43027e-08	-25.0581	5.47105e-08
-25.0456	1.50806e-07	-25.0456	1.11612e-07	-25.0456	8.95077e-08	-25.0456	6.46183e-08	-25.0456	5.49847e-08
-25.0331	1.51523e-07	-25.0331	1.12151e-07	-25.0331	8.99478e-08	-25.0331	6.49353e-08	-25.0331	5.52602e-08
-25.0206	1.52243e-07	-25.0206	1.12692e-07	-25.0206	9.03898e-08	-25.0206	6.52536e-08	-25.0206	5.55368e-08
-25.008	1.52966e-07	-25.008	1.13235e-07	-25.008	9.08337e-08	-25.008	6.55732e-08	-25.008	5.58147e-08
-24.9955	1.53692e-07	-24.9955	1.1378e-07	-24.9955	9.12794e-08	-24.9955	6.58941e-08	-24.9955	5.60937e-08
-24.983	1.5442e-07	-24.983	1.14327e-07	-24.983	9.1727e-08	-24.983	6.62163e-08	-24.983	5.6374e-08
-24.9705	1.55152e-07	-24.9705	1.14877e-07	-24.9705	9.21765e-08	-24.9705	6.654e-08	-24.9705	5.66555e-08
-24.958	1.55886e-07	-24.958	1.15429e-07	-24.958	9.2628e-08	-24.958	6.6865e-08	-24.958	5.69382e-08
-24.9455	1.56624e-07	-24.9455	1.15983e-07	-24.9455	9.30814e-08	-24.9455	6.71914e-08	-24.9455	5.72222e-08
-24.933	1.57365e-07	-24.933	1.1654e-07	-24.933	9.35367e-08	-24.933	6.75191e-08	-24.933	5.75074e-08
-24.9205	1.58108e-07	-24.9205	1.17099e-07	-24.9205	9.3994e-08	-24.9205	6.78483e-08	-24.9205	5.77939e-08
-24.908	1.58855e-07	-24.908	1.1766e-07	-24.908	9.44533e-08	-24.908	6.81789e-08	-24.908	5.80816e-08
-24.8955	1.59605e-07	-24.8955	1.18224e-07	-24.8955	9.49145e-08	-24.8955	6.85108e-08	-24.8955	5.83706e-08
-24.883	1.60357e-07	-24.883	1.1879e-07	-24.883	9.53776e-08	-24.883	6.88442e-08	-24.883	5.86609e-08
-24.8705	1.61113e-07	-24.8705	1.19358e-07	-24.8705	9.58428e-08	-24.8705	6.9179e-08	-24.8705	5.89524e-08
-24.8579	1.61872e-07	-24.8579	1.19929e-07	-24.8579	9.631e-08	-24.8579	6.95152e-08	-24.8579	5.92453e-08
-24.8454	1.62634e-07	-24.8454	1.20502e-07	-24.8454	9.67792e-08	-24.8454	6.98528e-08	-24.8454	5.95394e-08
-24.8329	1.63399e-07	-24.8329	1.21077e-07	-24.8329	9.72504e-08	-24.8329	7.01919e-08	-24.8329	5.98349e-08
-24.8204	1.64167e-07	-24.8204	1.21655e-07	-24.8204	9.77237e-08	-24.8204	7.05324e-08	-24.8204	6.01317e-08
-24.8079	1.64938e-07	-24.8079	1.22235e-07	-24.8079	9.8199e-08	-24.8079	7.08744e-08	-24.8079	6.04297e-08
-24.7954	1.65713e-07	-24.7954	1.22818e-07	-24.7954	9.86763e-08	-24.7954	7.12178e-08	-24.7954	6.07291e-08
-24.7829	1.6649e-07	-24.7829	1.23403e-07	-24.7829	9.91557e-08	-24.7829	7.15627e-08	-24.7829	6.10298e-08
-24.7704	1.67271e-07	-24.7704	1.2399e-07	-24.7704	9.96371e-08	-24.7704	7.19091e-08	-24.7704	6.13318e-08
-24.7579	1.68055e-07	-24.7579	1.2458e-07	-24.7579	1.00121e-07	-24.7579	7.22569e-08	-24.7579	6.16352e-08
-24.7454	1.68842e-07	-24.7454	1.25173e-07	-24.7454	1.00606e-07	-24.7454	7.26063e-08	-24.7454	6.194e-08
-24.7329	1.69633e-07	-24.7329	1.25768e-07	-24.7329	1.01094e-07	-24.7329	7.29572e-08	-24.7329	6.22461e-08
-24.7203	1.70426e-07	-24.7203	1.26365e-07	-24.7203	1.01584e-07	-24.7203	7.33097e-08	-24.7203	6.25536e-08
-24.7078	1.71223e-07	-24.7078	1.26965e-07	-24.7078	1.02076e-07	-24.7078	7.36636e-08	-24.7078	6.28625e-08
-24.6953	1.72023e-07	-24.6953	1.27568e-07	-24.6953	1.0257e-07	-24.6953	7.40191e-08	-24.6953	6.31728e-08
-24.6828	1.72827e-07	-24.6828	1.28173e-07	-24.6828	1.03067e-07	-24.6828	7.43761e-08	-24.6828	6.34844e-08
-24.6703	1.73634e-07	-24.6703	1.2878e-07	-24.6703	1.03565e-07	-24.6703	7.47346e-08	-24.6703	6.37974e-08
-24.6578	1.74444e-07	-24.6578	1.29391e-07	-24.6578	1.04066e-07	-24.6578	7.50947e-08	-24.6578	6.41119e-08
-24.6453	1.75257e-07	-24.6453	1.30004e-07	-24.6453	1.04569e-07	-24.6453	7.54564e-08	-24.6453	6.44277e-08
-24.6328	1.76074e-07	-24.6328	1.30619e-07	-24.6328	1.05074e-07	-24.6328	7.58197e-08	-24.6328	6.47451e-08
-24.6203	1.76895e-07	-24.6203	1.31237e-07	-24.6203	1.05581e-07	-24.6203	7.61845e-08	-24.6203	6.50638e-08
-24.6078	1.77718e-07	-24.6078	1.31858e-07	-24.6078	1.06091e-07	-24.6078	7.65509e-08	-24.6078	6.5384e-08
-24.5953	1.78546e-07	-24.5953	1.32481e-07	-24.5953	1.06603e-07	-24.5953	7.69189e-08	-24.5953	6.57056e-08
-24.5828	1.79376e-07	-24.5828	1.33107e-07	-24.5828	1.07117e-07	-24.5828	7.72885e-08	-24.5828	6.60287e-08
-24.5702	1.8021e-07	-24.5702	1.33736e-07	-24.5702	1.07633e-07	-24.5702	7.76596e-08	-24.5702	6.63532e-08
-24.5577	1.81048e-07	-24.5577	1.34367e-07	-24.5577	1.08151e-07	-24.5577	7.80325e-08	-24.5577	6.66792e-08
-24.5452	1.81889e-07	-24.5452	1.35001e-07	-24.5452	1.08672e-07	-24.5452	7.84069e-08	-24.5452	6.70067e-08
-24.5327	1.82734e-07	-24.5327	1.35638e-07	-24.5327	1.09196e-07	-24.5327	7.87831e-08	-24.5327	6.73357e-08
-24.5202	1.83582e-07	-24.5202	1.36278e-07	-24.5202	1.09721e-07	-24.5202	7.91608e-08	-24.5202	6.76662e-08
-24.5077	1.84434e-07	-24.5077	1.3692e-07	-24.5077	1.10249e-07	-24.5077	7.95402e-08	-24.5077	6.79982e-08
-24.4952	1.85289e-07	-24.4952	1.37565e-07	-24.4952	1.10779e-07	-24.4952	7.99213e-08	-24.4952	6.83317e-08
-24.4827	1.86148e-07	-24.4827	1.38213e-07	-24.4827	1.11312e-07	-24.4827	8.0304e-08	-24.4827	6.86667e-08
-24.4702	1.87011e-07	-24.4702	1.38863e-07	-24.4702	1.11847e-07	-24.4702	8.06884e-08	-24.4702	6.90032e-08
-24.4577	1.87877e-07	-24.4577	1.39517e-07	-24.4577	1.12384e-07	-24.4577	8.10745e-08	-24.4577	6.93413e-08
-24.4452	1.88747e-07	-24.4452	1.40173e-07	-24.4452	1.12924e-07	-24.4452	8.14623e-08	-24.4452	6.9681e-08
-24.4326	1.89621e-07	-24.4326	1.40832e-07	-24.4326	1.13466e-07	-24.4326	8.18519e-08	-24.4326	7.00222e-08
-24.4201	1.90499e-07	-24.4201	1.41494e-07	-24.4201	1.14011e-07	-24.4201	8.22432e-08	-24.4201	7.0365e-08
-24.4076	1.9138e-07	-24.4076	1.42159e-07	-24.4076	1.14558e-07	-24.4076	8.26363e-08	-24.4076	7.07094e-08
-24.3951	1.92264e-07	-24.3951	1.42827e-07	-24.3951	1.15108e-07	-24.3951	8.30311e-08	-24.3951	7.10553e-08
-24.3826	1.93153e-07	-24.3826	1.43498e-07	-24.3826	1.1566e-07	-24.3826	8.34276e-08	-24.3826	7.14028e-08
-24.3701	1.94045e-07	-24.3701	1.44171e-07	-24.3701	1.16214e-07	-24.3701	8.38259e-08	-24.3701	7.17519e-08
-24.3576	1.94942e-07	-24.3576	1.44848e-07	-24.3576	1.16771e-07	-24.3576	8.4226e-08	-24.3576	7.21027e-08
-24.3451	1.95842e-07	-24.3451	1.45527e-07	-24.3451	1.17331e-07	-24.3451	8.46279e-08	-24.3451	7.24551e-08
-24.3326	1.96746e-07	-24.3326	1.4621e-07	-24.3326	1.17893e-07	-24.3326	8.50316e-08	-24.3326	7.28092e-08
-24.3201	1.97653e-07	-24.3201	1.46895e-07	-24.3201	1.18457e-07	-24.3201	8.54372e-08	-24.3201	7.31648e-08
-24.3076	1.98565e-07	-24.3076	1.47584e-07	-24.3076	1.19025e-07	-24.3076	8.58445e-08	-24.3076	7.35222e-08
-24.2951	1.9948e-07	-24.2951	1.48275e-07	-24.2951	1.19594e-07	-24.2951	8.62536e-08	-24.2951	7.38812e-08
-24.2825	2.004e-07	-24.2825	1.4897e-07	-24.2825	1.20167e-07	-24.2825	8.66645e-08	-24.2825	7.42418e-08
-24.27	2.01323e-07	-24.27	1.49668e-07	-24.27	1.20742e-07	-24.27	8.70773e-08	-24.27	7.46041e-08
-24.2575	2.0225e-07	-24.2575	1.50368e-07	-24.2575	1.21319e-07	-24.2575	8.7492e-08	-24.2575	7.49682e-08
-24.245	2.03182e-07	-24.245	1.51072e-07	-24.245	1.21899e-07	-24.245	8.79085e-08	-24.245	7.53339e-08
-24.2325	2.04117e-07	-24.2325	1.51779e-07	-24.2325	1.22482e-07	-24.2325	8.8327e-08	-24.2325	7.57014e-08
-24.22	2.05057e-07	-24.22	1.52489e-07	-24.22	1.23068e-07	-24.22	8.87473e-08	-24.22	7.60706e-08
-24.2075	2.06e-07	-24.2075	1.53203e-07	-24.2075	1.23656e-07	-24.2075	8.91695e-08	-24.2075	7.64416e-08
-24.195	2.06948e-07	-24.195	1.53919e-07	-24.195	1.24247e-07	-24.195	8.95936e-08	-24.195	7.68142e-08
-24.1825	2.079e-07	-24.1825	1.54639e-07	-24.1825	1.24841e-07	-24.1825	9.00196e-08	-24.1825	7.71886e-08
-24.17	2.08856e-07	-24.17	1.55361e-07	-24.17	1.25437e-07	-24.17	9.04475e-08	-24.17	7.75648e-08
-24.1575	2.09816e-07	-24.1575	1.56088e-07	-24.1575	1.26036e-07	-24.1575	9.08774e-08	-24.1575	7.79428e-08
-24.1449	2.1078e-07	-24.1449	1.56817e-07	-24.1449	1.26638e-07	-24.1449	9.13093e-08	-24.1449	7.83226e-08
-24.1324	2.11749e-07	-24.1324	1.5755e-07	-24.1324	1.27243e-07	-24.1324	9.17432e-08	-24.1324	7.87042e-08
-24.1199	2.12722e-07	-24.1199	1.58286e-07	-24.1199	1.2785e-07	-24.1199	9.2179e-08	-24.1199	7.90876e-08
-24.1074	2.13699e-07	-24.1074	1.59025e-07	-24.1074	1.28461e-07	-24.1074	9.26169e-08	-24.1074	7.94728e-08
-24.0949	2.1468e-07	-24.0949	1.59767e-07	-24.0949	1.29074e-07	-24.0949	9.30567e-08	-24.0949	7.98598e-08
-24.0824	2.15666e-07	-24.0824	1.60513e-07	-24.0824	1.2969e-07	-24.0824	9.34986e-08	-24.0824	8.02487e-08
-24.0699	2.16656e-07	-24.0699	1.61263e-07	-24.0699	1.30309e-07	-24.0699	9.39425e-08	-24.0699	8.06394e-08
-24.0574	2.17651e-07	-24.0574	1.62015e-07	-24.0574	1.3093e-07	-24.0574	9.43884e-08	-24.0574	8.1032e-08
-24.0449	2.1865e-07	-24.0449	1.62771e-07	-24.0449	1.31555e-07	-24.0449	9.48365e-08	-24.0449	8.14264e-08
-24.0324	2.19653e-07	-24.0324	1.63531e-07	-24.0324	1.32183e-07	-24.0324	9.52866e-08	-24.0324	8.18228e-08
-24.0199	2.20661e-07	-24.0199	1.64294e-07	-24.0199	1.32813e-07	-24.0199	9.57388e-08	-24.0199	8.22211e-08
-24.0074	2.21673e-07	-24.0074	1.65061e-07	-24.0074	1.33447e-07	-24.0074	9.61931e-08	-24.0074	8.26212e-08
-23.9948	2.2269e-07	-23.9948	1.6583e-07	-23.9948	1.34083e-07	-23.9948	9.66494e-08	-23.9948	8.30233e-08
-23.9823	2.23711e-07	-23.9823	1.66604e-07	-23.9823	1.34723e-07	-23.9823	9.71079e-08	-23.9823	8.34273e-08
-23.9698	2.24737e-07	-23.9698	1.67381e-07	-23.9698	1.35365e-07	-23.9698	9.75685e-08	-23.9698	8.38332e-08
-23.9573	2.25767e-07	-23.9573	1.68161e-07	-23.9573	1.36011e-07	-23.9573	9.80313e-08	-23.9573	8.42411e-08
-23.9448	2.26803e-07	-23.9448	1.68946e-07	-23.9448	1.36659e-07	-23.9448	9.84962e-08	-23.9448	8.4651e-08
-23.9323	2.27843e-07	-23.9323	1.69733e-07	-23.9323	1.37311e-07	-23.9323	9.89633e-08	-23.9323	8.50629e-08
-23.9198	2.28887e-07	-23.9198	1.70525e-07	-23.9198	1.37966e-07	-23.9198	9.94326e-08	-23.9198	8.54769e-08
-23.9073	2.29937e-07	-23.9073	1.7132e-07	-23.9073	1.38624e-07	-23.9073	9.99041e-08	-23.9073	8.58928e-08
-23.8948	2.30991e-07	-23.8948	1.72119e-07	-23.8948	1.39285e-07	-23.8948	1.00378e-07	-23.8948	8.63108e-08
-23.8823	2.32049e-07	-23.8823	1.72921e-07	-23.8823	1.39949e-07	-23.8823	1.00854e-07	-23.8823	8.67307e-08
-23.8698	2.33113e-07	-23.8698	1.73727e-07	-23.8698	1.40617e-07	-23.8698	1.01332e-07	-23.8698	8.71527e-08
-23.8573	2.34182e-07	-23.8573	1.74537e-07	-23.8573	1.41287e-07	-23.8573	1.01812e-07	-23.8573	8.75768e-08
-23.8447	2.35255e-07	-23.8447	1.7535e-07	-23.8447	1.41961e-07	-23.8447	1.02295e-07	-23.8447	8.8003e-08
-23.8322	2.36333e-07	-23.8322	1.76168e-07	-23.8322	1.42638e-07	-23.8322	1.0278e-07	-23.8322	8.84313e-08
-23.8197	2.37417e-07	-23.8197	1.76989e-07	-23.8197	1.43319e-07	-23.8197	1.03267e-07	-23.8197	8.88617e-08
-23.8072	2.38505e-07	-23.8072	1.77814e-07	-23.8072	1.44002e-07	-23.8072	1.03757e-07	-23.8072	8.92942e-08
-23.7947	2.39598e-07	-23.7947	1.78643e-07	-23.7947	1.44689e-07	-23.7947	1.04248e-07	-23.7947	8.97288e-08
-23.7822	2.40696e-07	-23.7822	1.79476e-07	-23.7822	1.45379e-07	-23.7822	1.04743e-07	-23.7822	9.01656e-08
-23.7697	2.41799e-07	-23.7697	1.80313e-07	-23.7697	1.46073e-07	-23.7697	1.05239e-07	-23.7697	9.06044e-08
-23.7572	2.42907e-07	-23.7572	1.81153e-07	-23.7572	1.4677e-07	-23.7572	1.05738e-07	-23.7572	9.10455e-08
-23.7447	2.44021e-07	-23.7447	1.81998e-07	-23.7447	1.4747e-07	-23.7447	1.06239e-07	-23.7447	9.14888e-08
-23.7322	2.45139e-07	-23.7322	1.82847e-07	-23.7322	1.48174e-07	-23.7322	1.06743e-07	-23.7322	9.19343e-08
-23.7197	2.46263e-07	-23.7197	1.837e-07	-23.7197	1.48881e-07	-23.7197	1.07249e-07	-23.7197	9.23821e-08
-23.7071	2.47392e-07	-23.7071	1.84556e-07	-23.7071	1.49592e-07	-23.7071	1.07758e-07	-23.7071	9.28321e-08
-23.6946	2.48526e-07	-23.6946	1.85417e-07	-23.6946	1.50306e-07	-23.6946	1.08269e-07	-23.6946	9.32843e-08
-23.6821	2.49666e-07	-23.6821	1.86282e-07	-23.6821	1.51024e-07	-23.6821	1.08783e-07	-23.6821	9.37387e-08
-23.6696	2.5081e-07	-23.6696	1.87151e-07	-23.6696	1.51745e-07	-23.6696	1.09299e-07	-23.6696	9.41954e-08
-23.6571	2.51961e-07	-23.6571	1.88024e-07	-23.6571	1.5247e-07	-23.6571	1.09817e-07	-23.6571	9.46544e-08
-23.6446	2.53116e-07	-23.6446	1.88902e-07	-23.6446	1.53198e-07	-23.6446	1.10338e-07	-23.6446	9.51158e-08
-23.6321	2.54277e-07	-23.6321	1.89783e-07	-23.6321	1.5393e-07	-23.6321	1.10862e-07	-23.6321	9.55795e-08
-23.6196	2.55444e-07	-23.6196	1.90669e-07	-23.6196	1.54666e-07	-23.6196	1.11388e-07	-23.6196	9.60455e-08
-23.6071	2.56616e-07	-23.6071	1.9156e-07	-23.6071	1.55405e-07	-23.6071	1.11917e-07	-23.6071	9.65139e-08
-23.5946	2.57793e-07	-23.5946	1.92454e-07	-23.5946	1.56148e-07	-23.5946	1.12448e-07	-23.5946	9.69847e-08
-23.5821	2.58976e-07	-23.5821	1.93353e-07	-23.5821	1.56895e-07	-23.5821	1.12982e-07	-23.5821	9.74578e-08
-23.5696	2.60165e-07	-23.5696	1.94256e-07	-23.5696	1.57645e-07	-23.5696	1.13518e-07	-23.5696	9.79332e-08
-23.557	2.61359e-07	-23.557	1.95163e-07	-23.557	1.58399e-07	-23.557	1.14057e-07	-23.557	9.84111e-08
-23.5445	2.62559e-07	-23.5445	1.96075e-07	-23.5445	1.59157e-07	-23.5445	1.14599e-07	-23.5445	9.88914e-08
-23.532	2.63765e-07	-23.532	1.96991e-07	-23.532	1.59918e-07	-23.532	1.15143e-07	-23.532	9.93742e-08
-23.5195	2.64976e-07	-23.5195	1.97911e-07	-23.5195	1.60684e-07	-23.5195	1.1569e-07	-23.5195	9.98594e-08
-23.507	2.66192e-07	-23.507	1.98836e-07	-23.507	1.61453e-07	-23.507	1.1624e-07	-23.507	1.00347e-07
-23.4945	2.67415e-07	-23.4945	1.99765e-07	-23.4945	1.62226e-07	-23.4945	1.16792e-07	-23.4945	1.00837e-07
-23.482	2.68643e-07	-23.482	2.00699e-07	-23.482	1.63003e-07	-23.482	1.17347e-07	-23.482	1.0133e-07
-23.4695	2.69877e-07	-23.4695	2.01637e-07	-23.4695	1.63783e-07	-23.4695	1.17905e-07	-23.4695	1.01825e-07
-23.457	2.71117e-07	-23.457	2.0258e-07	-23.457	1.64568e-07	-23.457	1.18465e-07	-23.457	1.02322e-07
-23.4445	2.72363e-07	-23.4445	2.03528e-07	-23.4445	1.65357e-07	-23.4445	1.19029e-07	-23.4445	1.02823e-07
-23.432	2.73616e-07	-23.432	2.04481e-07	-23.432	1.6615e-07	-23.432	1.19595e-07	-23.432	1.03326e-07
-23.4194	2.74875e-07	-23.4194	2.05438e-07	-23.4194	1.66947e-07	-23.4194	1.20164e-07	-23.4194	1.03831e-07
-23.4069	2.7614e-07	-23.4069	2.06401e-07	-23.4069	1.67748e-07	-23.4069	1.20736e-07	-23.4069	1.0434e-07
-23.3944	2.77412e-07	-23.3944	2.07368e-07	-23.3944	1.68554e-07	-23.3944	1.21311e-07	-23.3944	1.04851e-07
-23.3819	2.7869e-07	-23.3819	2.0834e-07	-23.3819	1.69363e-07	-23.3819	1.21889e-07	-23.3819	1.05364e-07
-23.3694	2.79974e-07	-23.3694	2.09318e-07	-23.3694	1.70177e-07	-23.3694	1.2247e-07	-23.3694	1.05881e-07
-23.3569	2.81267e-07	-23.3569	2.10301e-07	-23.3569	1.70996e-07	-23.3569	1.23055e-07	-23.3569	1.064e-07
-23.3444	2.82567e-07	-23.3444	2.1129e-07	-23.3444	1.7182e-07	-23.3444	1.23643e-07	-23.3444	1.06923e-07
-23.3319	2.83876e-07	-23.3319	2.12285e-07	-23.3319	1.72649e-07	-23.3319	1.24234e-07	-23.3319	1.07449e-07
-23.3194	2.85192e-07	-23.3194	2.13286e-07	-23.3194	1.73483e-07	-23.3194	1.24829e-07	-23.3194	1.07977e-07
-23.3069	2.86516e-07	-23.3069	2.14293e-07	-23.3069	1.74322e-07	-23.3069	1.25427e-07	-23.3069	1.08509e-07
-23.2944	2.87847e-07	-23.2944	2.15306e-07	-23.2944	1.75165e-07	-23.2944	1.26028e-07	-23.2944	1.09044e-07
-23.2819	2.89187e-07	-23.2819	2.16325e-07	-23.2819	1.76014e-07	-23.2819	1.26633e-07	-23.2819	1.09582e-07
-23.2693	2.90535e-07	-23.2693	2.1735e-07	-23.2693	1.76868e-07	-23.2693	1.27242e-07	-23.2693	1.10124e-07
-23.2568	2.91892e-07	-23.2568	2.18382e-07	-23.2568	1.77728e-07	-23.2568	1.27854e-07	-23.2568	1.10669e-07
-23.2443	2.93259e-07	-23.2443	2.19421e-07	-23.2443	1.78593e-07	-23.2443	1.28471e-07	-23.2443	1.11217e-07
-23.2318	2.94634e-07	-23.2318	2.20467e-07	-23.2318	1.79464e-07	-23.2318	1.29091e-07	-23.2318	1.11769e-07
-23.2193	2.96019e-07	-23.2193	2.21519e-07	-23.2193	1.80341e-07	-23.2193	1.29715e-07	-23.2193	1.12324e-07
-23.2068	2.97413e-07	-23.2068	2.22579e-07	-23.2068	1.81223e-07	-23.2068	1.30344e-07	-23.2068	1.12883e-07
-23.1943	2.98816e-07	-23.1943	2.23645e-07	-23.1943	1.82111e-07	-23.1943	1.30976e-07	-23.1943	1.13445e-07
-23.1818	3.00228e-07	-23.1818	2.24719e-07	-23.1818	1.83005e-07	-23.1818	1.31612e-07	-23.1818	1.14011e-07
-23.1693	3.0165e-07	-23.1693	2.25799e-07	-23.1693	1.83905e-07	-23.1693	1.32252e-07	-23.1693	1.14581e-07
-23.1568	3.03083e-07	-23.1568	2.26887e-07	-23.1568	1.84811e-07	-23.1568	1.32896e-07	-23.1568	1.15154e-07
-23.1443	3.04526e-07	-23.1443	2.27983e-07	-23.1443	1.85724e-07	-23.1443	1.33545e-07	-23.1443	1.15731e-07
-23.1317	3.05979e-07	-23.1317	2.29087e-07	-23.1317	1.86643e-07	-23.1317	1.34198e-07	-23.1317	1.16313e-07
-23.1192	3.07443e-07	-23.1192	2.30199e-07	-23.1192	1.87568e-07	-23.1192	1.34856e-07	-23.1192	1.16898e-07
-23.1067	3.08918e-07	-23.1067	2.31318e-07	-23.1067	1.885e-07	-23.1067	1.35518e-07	-23.1067	1.17487e-07
-23.0942	3.10403e-07	-23.0942	2.32446e-07	-23.0942	1.89439e-07	-23.0942	1.36184e-07	-23.0942	1.1808e-07
-23.0817	3.11898e-07	-23.0817	2.33581e-07	-23.0817	1.90383e-07	-23.0817	1.36855e-07	-23.0817	1.18677e-07
-23.0692	3.13406e-07	-23.0692	2.34724e-07	-23.0692	1.91335e-07	-23.0692	1.3753e-07	-23.0692	1.19278e-07
-23.0567	3.14927e-07	-23.0567	2.35878e-07	-23.0567	1.92295e-07	-23.0567	1.38211e-07	-23.0567	1.19884e-07
-23.0442	3.16462e-07	-23.0442	2.37042e-07	-23.0442	1.93263e-07	-23.0442	1.38898e-07	-23.0442	1.20494e-07
-23.0317	3.18011e-07	-23.0317	2.38216e-07	-23.0317	1.9424e-07	-23.0317	1.3959e-07	-23.0317	1.2111e-07
-23.0192	3.19575e-07	-23.0192	2.39401e-07	-23.0192	1.95224e-07	-23.0192	1.40288e-07	-23.0192	1.21731e-07
-23.0067	3.21153e-07	-23.0067	2.40596e-07	-23.0067	1.96217e-07	-23.0067	1.40991e-07	-23.0067	1.22356e-07
-22.9942	3.22745e-07	-22.9942	2.41801e-07	-22.9942	1.97219e-07	-22.9942	1.417e-07	-22.9942	1.22986e-07
-22.9816	3.24351e-07	-22.9816	2.43016e-07	-22.9816	1.98228e-07	-22.9816	1.42414e-07	-22.9816	1.23621e-07
-22.9691	3.25972e-07	-22.9691	2.44243e-07	-22.9691	1.99246e-07	-22.9691	1.43135e-07	-22.9691	1.24261e-07
-22.9566	3.2761e-07	-22.9566	2.45481e-07	-22.9566	2.00274e-07	-22.9566	1.43862e-07	-22.9566	1.24907e-07
-22.9441	3.29265e-07	-22.9441	2.46732e-07	-22.9441	2.01312e-07	-22.9441	1.44595e-07	-22.9441	1.25559e-07
-22.9316	3.30937e-07	-22.9316	2.47995e-07	-22.9316	2.0236e-07	-22.9316	1.45335e-07	-22.9316	1.26216e-07
-22.9191	3.32627e-07	-22.9191	2.4927e-07	-22.9191	2.03417e-07	-22.9191	1.46082e-07	-22.9191	1.26879e-07
-22.9066	3.34333e-07	-22.9066	2.50558e-07	-22.9066	2.04485e-07	-22.9066	1.46835e-07	-22.9066	1.27548e-07
-22.8941	3.36058e-07	-22.8941	2.51859e-07	-22.8941	2.05562e-07	-22.8941	1.47595e-07	-22.8941	1.28222e-07
-22.8816	3.37799e-07	-22.8816	2.53171e-07	-22.8816	2.0665e-07	-22.8816	1.48361e-07	-22.8816	1.28902e-07
-22.8691	3.39559e-07	-22.8691	2.54497e-07	-22.8691	2.07747e-07	-22.8691	1.49135e-07	-22.8691	1.29588e-07
-22.8566	3.41343e-07	-22.8566	2.55841e-07	-22.8566	2.08859e-07	-22.8566	1.49917e-07	-22.8566	1.30282e-07
-22.844	3.43152e-07	-22.844	2.57201e-07	-22.844	2.09984e-07	-22.844	1.50709e-07	-22.844	1.30983e-07
-22.8315	3.44985e-07	-22.8315	2.58579e-07	-22.8315	2.11122e-07	-22.8315	1.51509e-07	-22.8315	1.31692e-07
-22.819	3.46843e-07	-22.819	2.59975e-07	-22.819	2.12274e-07	-22.819	1.52319e-07	-22.819	1.32409e-07
-22.8065	3.48726e-07	-22.8065	2.61387e-07	-22.8065	2.1344e-07	-22.8065	1.53137e-07	-22.8065	1.33133e-07
-22.794	3.50634e-07	-22.794	2.62818e-07	-22.794	2.1462e-07	-22.794	1.53965e-07	-22.794	1.33865e-07
-22.7815	3.52566e-07	-22.7815	2.64266e-07	-22.7815	2.15813e-07	-22.7815	1.54801e-07	-22.7815	1.34604e-07
-22.769	3.54523e-07	-22.769	2.65731e-07	-22.769	2.1702e-07	-22.769	1.55647e-07	-22.769	1.35351e-07
-22.7565	3.56507e-07	-22.7565	2.67216e-07	-22.7565	2.18242e-07	-22.7565	1.56502e-07	-22.7565	1.36107e-07
-22.744	3.58518e-07	-22.744	2.68719e-07	-22.744	2.19478e-07	-22.744	1.57368e-07	-22.744	1.36871e-07
-22.7315	3.60556e-07	-22.7315	2.70242e-07	-22.7315	2.2073e-07	-22.7315	1.58243e-07	-22.7315	1.37643e-07
-22.719	3.62621e-07	-22.719	2.71783e-07	-22.719	2.21996e-07	-22.719	1.59128e-07	-22.719	1.38424e-07
-22.7065	3.64713e-07	-22.7065	2.73344e-07	-22.7065	2.23277e-07	-22.7065	1.60023e-07	-22.7065	1.39213e-07
-22.6939	3.66833e-07	-22.6939	2.74924e-07	-22.6939	2.24574e-07	-22.6939	1.60928e-07	-22.6939	1.40011e-07
-22.6814	3.68979e-07	-22.6814	2.76523e-07	-22.6814	2.25885e-07	-22.6814	1.61843e-07	-22.6814	1.40817e-07
-22.6689	3.71153e-07	-22.6689	2.78142e-07	-22.6689	2.27211e-07	-22.6689	1.62768e-07	-22.6689	1.41632e-07
-22.6564	3.7336e-07	-22.6564	2.79784e-07	-22.6564	2.28556e-07	-22.6564	1.63704e-07	-22.6564	1.42456e-07
-22.6439	3.75599e-07	-22.6439	2.81448e-07	-22.6439	2.29918e-07	-22.6439	1.64653e-07	-22.6439	1.4329e-07
-22.6314	3.77871e-07	-22.6314	2.83136e-07	-22.6314	2.31298e-07	-22.6314	1.65613e-07	-22.6314	1.44135e-07
-22.6189	3.80176e-07	-22.6189	2.84847e-07	-22.6189	2.32696e-07	-22.6189	1.66584e-07	-22.6189	1.44989e-07
-22.6064	3.82513e-07	-22.6064	2.86581e-07	-22.6064	2.34112e-07	-22.6064	1.67567e-07	-22.6064	1.45853e-07
-22.5939	3.84883e-07	-22.5939	2.88338e-07	-22.5939	2.35546e-07	-22.5939	1.68562e-07	-22.5939	1.46727e-07
-22.5814	3.87286e-07	-22.5814	2.90118e-07	-22.5814	2.36998e-07	-22.5814	1.69569e-07	-22.5814	1.4761e-07
-22.5689	3.89722e-07	-22.5689	2.91921e-07	-22.5689	2.38468e-07	-22.5689	1.70588e-07	-22.5689	1.48504e-07
-22.5564	3.92195e-07	-22.5564	2.9375e-07	-22.5564	2.39958e-07	-22.5564	1.71619e-07	-22.5564	1.49409e-07
-22.5438	3.94703e-07	-22.5438	2.95604e-07	-22.5438	2.41468e-07	-22.5438	1.72663e-07	-22.5438	1.50324e-07
-22.5313	3.97249e-07	-22.5313	2.97484e-07	-22.5313	2.42997e-07	-22.5313	1.73721e-07	-22.5313	1.51251e-07
-22.5188	3.99831e-07	-22.5188	2.9939e-07	-22.5188	2.44547e-07	-22.5188	1.74791e-07	-22.5188	1.52188e-07
-22.5063	4.02449e-07	-22.5063	3.01321e-07	-22.5063	2.46117e-07	-22.5063	1.75875e-07	-22.5063	1.53137e-07
-22.4938	4.05104e-07	-22.4938	3.03277e-07	-22.4938	2.47706e-07	-22.4938	1.76971e-07	-22.4938	1.54096e-07
-22.4813	4.07796e-07	-22.4813	3.0526e-07	-22.4813	2.49316e-07	-22.4813	1.78081e-07	-22.4813	1.55066e-07
-22.4688	4.10526e-07	-22.4688	3.07268e-07	-22.4688	2.50945e-07	-22.4688	1.79203e-07	-22.4688	1.56048e-07
-22.4563	4.13301e-07	-22.4563	3.09308e-07	-22.4563	2.526e-07	-22.4563	1.80342e-07	-22.4563	1.57043e-07
-22.4438	4.16121e-07	-22.4438	3.1138e-07	-22.4438	2.54279e-07	-22.4438	1.81497e-07	-22.4438	1.58051e-07
-22.4313	4.18987e-07	-22.4313	3.13484e-07	-22.4313	2.55983e-07	-22.4313	1.82668e-07	-22.4313	1.59072e-07
-22.4188	4.21899e-07	-22.4188	3.1562e-07	-22.4188	2.57711e-07	-22.4188	1.83854e-07	-22.4188	1.60107e-07
-22.4062	4.24857e-07	-22.4062	3.17788e-07	-22.4062	2.59465e-07	-22.4062	1.85057e-07	-22.4062	1.61156e-07
-22.3937	4.27861e-07	-22.3937	3.19988e-07	-22.3937	2.61243e-07	-22.3937	1.86276e-07	-22.3937	1.62218e-07
-22.3812	4.30911e-07	-22.3812	3.2222e-07	-22.3812	2.63045e-07	-22.3812	1.87512e-07	-22.3812	1.63293e-07
-22.3687	4.34006e-07	-22.3687	3.24485e-07	-22.3687	2.64873e-07	-22.3687	1.88763e-07	-22.3687	1.64382e-07
-22.3562	4.37159e-07	-22.3562	3.26789e-07	-22.3562	2.66732e-07	-22.3562	1.90034e-07	-22.3562	1.65487e-07
-22.3437	4.40369e-07	-22.3437	3.29133e-07	-22.3437	2.6862e-07	-22.3437	1.91325e-07	-22.3437	1.66609e-07
-22.3312	4.43636e-07	-22.3312	3.31517e-07	-22.3312	2.7054e-07	-22.3312	1.92636e-07	-22.3312	1.67747e-07
-22.3187	4.4696e-07	-22.3187	3.3394e-07	-22.3187	2.72489e-07	-22.3187	1.93966e-07	-22.3187	1.68902e-07
-22.3062	4.50342e-07	-22.3062	3.36404e-07	-22.3062	2.7447e-07	-22.3062	1.95317e-07	-22.3062	1.70073e-07
-22.2937	4.5378e-07	-22.2937	3.38907e-07	-22.2937	2.76481e-07	-22.2937	1.96687e-07	-22.2937	1.71261e-07
-22.2812	4.57276e-07	-22.2812	3.41451e-07	-22.2812	2.78523e-07	-22.2812	1.98077e-07	-22.2812	1.72466e-07
-22.2687	4.6083e-07	-22.2687	3.44034e-07	-22.2687	2.80596e-07	-22.2687	1.99487e-07	-22.2687	1.73687e-07
-22.2561	4.6444e-07	-22.2561	3.46657e-07	-22.2561	2.82699e-07	-22.2561	2.00917e-07	-22.2561	1.74924e-07
-22.2436	4.68106e-07	-22.2436	3.4932e-07	-22.2436	2.84833e-07	-22.2436	2.02367e-07	-22.2436	1.76179e-07
-22.2311	4.71829e-07	-22.2311	3.52021e-07	-22.2311	2.86997e-07	-22.2311	2.03836e-07	-22.2311	1.77449e-07
-22.2186	4.75607e-07	-22.2186	3.54763e-07	-22.2186	2.89192e-07	-22.2186	2.05325e-07	-22.2186	1.78737e-07
-22.2061	4.79443e-07	-22.2061	3.57543e-07	-22.2061	2.91418e-07	-22.2061	2.06834e-07	-22.2061	1.80041e-07
-22.1936	4.83334e-07	-22.1936	3.60363e-07	-22.1936	2.93674e-07	-22.1936	2.08362e-07	-22.1936	1.81362e-07
-22.1811	4.87283e-07	-22.1811	3.63223e-07	-22.1811	2.95962e-07	-22.1811	2.0991e-07	-22.1811	1.82699e-07
-22.1686	4.91288e-07	-22.1686	3.66123e-07	-22.1686	2.9828e-07	-22.1686	2.11479e-07	-22.1686	1.84054e-07
-22.1561	4.95375e-07	-22.1561	3.69079e-07	-22.1561	3.00642e-07	-22.1561	2.13075e-07	-22.1561	1.85431e-07
-22.1436	4.99543e-07	-22.1436	3.72092e-07	-22.1436	3.03046e-07	-22.1436	2.14698e-07	-22.1436	1.86831e-07
-22.1311	5.03793e-07	-22.1311	3.75161e-07	-22.1311	3.05494e-07	-22.1311	2.1635e-07	-22.1311	1.88254e-07
-22.1185	5.08124e-07	-22.1185	3.78286e-07	-22.1185	3.07986e-07	-22.1185	2.18029e-07	-22.1185	1.897e-07
-22.106	5.12537e-07	-22.106	3.81468e-07	-22.106	3.10521e-07	-22.106	2.19737e-07	-22.106	1.9117e-07
-22.0935	5.17032e-07	-22.0935	3.84707e-07	-22.0935	3.13099e-07	-22.0935	2.21472e-07	-22.0935	1.92662e-07
-22.081	5.21608e-07	-22.081	3.88003e-07	-22.081	3.15722e-07	-22.081	2.23235e-07	-22.081	1.94178e-07
-22.0685	5.26267e-07	-22.0685	3.91356e-07	-22.0685	3.18387e-07	-22.0685	2.25027e-07	-22.0685	1.95716e-07
-22.056	5.30994e-07	-22.056	3.94757e-07	-22.056	3.2109e-07	-22.056	2.26842e-07	-22.056	1.97275e-07
-22.0435	5.35789e-07	-22.0435	3.98205e-07	-22.0435	3.2383e-07	-22.0435	2.2868e-07	-22.0435	1.98854e-07
-22.031	5.40652e-07	-22.031	4.01701e-07	-22.031	3.26608e-07	-22.031	2.30543e-07	-22.031	2.00453e-07
-22.0185	5.45583e-07	-22.0185	4.05245e-07	-22.0185	3.29422e-07	-22.0185	2.32429e-07	-22.0185	2.02071e-07
-22.006	5.50583e-07	-22.006	4.08836e-07	-22.006	3.32274e-07	-22.006	2.34339e-07	-22.006	2.0371e-07
-21.9935	5.55651e-07	-21.9935	4.12475e-07	-21.9935	3.35162e-07	-21.9935	2.36273e-07	-21.9935	2.05369e-07
-21.981	5.60788e-07	-21.981	4.16163e-07	-21.981	3.38089e-07	-21.981	2.38231e-07	-21.981	2.07048e-07
-21.9684	5.65993e-07	-21.9684	4.19898e-07	-21.9684	3.41052e-07	-21.9684	2.40212e-07	-21.9684	2.08748e-07
-21.9559	5.71307e-07	-21.9559	4.23709e-07	-21.9559	3.44074e-07	-21.9559	2.42231e-07	-21.9559	2.10478e-07
-21.9434	5.76735e-07	-21.9434	4.27599e-07	-21.9434	3.47156e-07	-21.9434	2.44288e-07	-21.9434	2.12239e-07
-21.9309	5.82275e-07	-21.9309	4.31567e-07	-21.9309	3.50297e-07	-21.9309	2.46382e-07	-21.9309	2.14033e-07
-21.9184	5.87929e-07	-21.9184	4.35613e-07	-21.9184	3.53499e-07	-21.9184	2.48515e-07	-21.9184	2.15858e-07
-21.9059	5.93695e-07	-21.9059	4.39738e-07	-21.9059	3.56761e-07	-21.9059	2.50687e-07	-21.9059	2.17715e-07
-21.8934	5.99576e-07	-21.8934	4.43941e-07	-21.8934	3.60084e-07	-21.8934	2.52896e-07	-21.8934	2.19604e-07
-21.8809	6.0557e-07	-21.8809	4.48224e-07	-21.8809	3.63467e-07	-21.8809	2.55144e-07	-21.8809	2.21524e-07
-21.8684	6.11678e-07	-21.8684	4.52586e-07	-21.8684	3.6691e-07	-21.8684	2.57431e-07	-21.8684	2.23477e-07
-21.8559	6.17871e-07	-21.8559	4.57006e-07	-21.8559	3.704e-07	-21.8559	2.59747e-07	-21.8559	2.25455e-07
-21.8434	6.24143e-07	-21.8434	4.61483e-07	-21.8434	3.73933e-07	-21.8434	2.6209e-07	-21.8434	2.27456e-07
-21.8308	6.30495e-07	-21.8308	4.66016e-07	-21.8308	3.77511e-07	-21.8308	2.64462e-07	-21.8308	2.29481e-07
-21.8183	6.36927e-07	-21.8183	4.70606e-07	-21.8183	3.81133e-07	-21.8183	2.66862e-07	-21.8183	2.3153e-07
-21.8058	6.4344e-07	-21.8058	4.75252e-07	-21.8058	3.848e-07	-21.8058	2.6929e-07	-21.8058	2.33603e-07
-21.7933	6.50033e-07	-21.7933	4.79955e-07	-21.7933	3.88511e-07	-21.7933	2.71746e-07	-21.7933	2.357e-07
-21.7808	6.56706e-07	-21.7808	4.84714e-07	-21.7808	3.92266e-07	-21.7808	2.74231e-07	-21.7808	2.37821e-07
-21.7683	6.6346e-07	-21.7683	4.8953e-07	-21.7683	3.96066e-07	-21.7683	2.76744e-07	-21.7683	2.39966e-07
-21.7558	6.70372e-07	-21.7558	4.94456e-07	-21.7558	3.99953e-07	-21.7558	2.79311e-07	-21.7558	2.42156e-07
-21.7433	6.77459e-07	-21.7433	4.99503e-07	-21.7433	4.03934e-07	-21.7433	2.81939e-07	-21.7433	2.44396e-07
-21.7308	6.84721e-07	-21.7308	5.0467e-07	-21.7308	4.08012e-07	-21.7308	2.84628e-07	-21.7308	2.46685e-07
-21.7183	6.92158e-07	-21.7183	5.0996e-07	-21.7183	4.12185e-07	-21.7183	2.87377e-07	-21.7183	2.49024e-07
-21.7058	6.99771e-07	-21.7058	5.15371e-07	-21.7058	4.16454e-07	-21.7058	2.90187e-07	-21.7058	2.51413e-07
-21.6933	7.07559e-07	-21.6933	5.20904e-07	-21.6933	4.20819e-07	-21.6933	2.93058e-07	-21.6933	2.53852e-07
-21.6807	7.15524e-07	-21.6807	5.26558e-07	-21.6807	4.25281e-07	-21.6807	2.9599e-07	-21.6807	2.56341e-07
-21.6682	7.23665e-07	-21.6682	5.32335e-07	-21.6682	4.29839e-07	-21.6682	2.98983e-07	-21.6682	2.5888e-07
-21.6557	7.31934e-07	-21.6557	5.38207e-07	-21.6557	4.34468e-07	-21.6557	3.0202e-07	-21.6557	2.61456e-07
-21.6432	7.40325e-07	-21.6432	5.44169e-07	-21.6432	4.39165e-07	-21.6432	3.05098e-07	-21.6432	2.64068e-07
-21.6307	7.48837e-07	-21.6307	5.50223e-07	-21.6307	4.4393e-07	-21.6307	3.08217e-07	-21.6307	2.66714e-07
-21.6182	7.57472e-07	-21.6182	5.56367e-07	-21.6182	4.48763e-07	-21.6182	3.11378e-07	-21.6182	2.69396e-07
-21.6057	7.66228e-07	-21.6057	5.62603e-07	-21.6057	4.53665e-07	-21.6057	3.1458e-07	-21.6057	2.72114e-07
-21.5932	7.75108e-07	-21.5932	5.6893e-07	-21.5932	4.58635e-07	-21.5932	3.17824e-07	-21.5932	2.74866e-07
-21.5807	7.84109e-07	-21.5807	5.75349e-07	-21.5807	4.63674e-07	-21.5807	3.2111e-07	-21.5807	2.77655e-07
-21.5682	7.93234e-07	-21.5682	5.81859e-07	-21.5682	4.68781e-07	-21.5682	3.24438e-07	-21.5682	2.80479e-07
-21.5557	8.02588e-07	-21.5557	5.88524e-07	-21.5557	4.74007e-07	-21.5557	3.2784e-07	-21.5557	2.83367e-07
-21.5431	8.12192e-07	-21.5431	5.95357e-07	-21.5431	4.79363e-07	-21.5431	3.31324e-07	-21.5431	2.86324e-07
-21.5306	8.22046e-07	-21.5306	6.02357e-07	-21.5306	4.84848e-07	-21.5306	3.3489e-07	-21.5306	2.8935e-07
-21.5181	8.32152e-07	-21.5181	6.09525e-07	-21.5181	4.90463e-07	-21.5181	3.38537e-07	-21.5181	2.92446e-07
-21.5056	8.4251e-07	-21.5056	6.16862e-07	-21.5056	4.96208e-07	-21.5056	3.42267e-07	-21.5056	2.95612e-07
-21.4931	8.5312e-07	-21.4931	6.24367e-07	-21.4931	5.02083e-07	-21.4931	3.46079e-07	-21.4931	2.98847e-07
-21.4806	8.63983e-07	-21.4806	6.32041e-07	-21.4806	5.08089e-07	-21.4806	3.49974e-07	-21.4806	3.02153e-07
-21.4681	8.75098e-07	-21.4681	6.39884e-07	-21.4681	5.14225e-07	-21.4681	3.53951e-07	-21.4681	3.05528e-07
-21.4556	8.86381e-07	-21.4556	6.47847e-07	-21.4556	5.20453e-07	-21.4556	3.57985e-07	-21.4556	3.08951e-07
-21.4431	8.97809e-07	-21.4431	6.55918e-07	-21.4431	5.2676e-07	-21.4431	3.62068e-07	-21.4431	3.12417e-07
-21.4306	9.09381e-07	-21.4306	6.64095e-07	-21.4306	5.33147e-07	-21.4306	3.66201e-07	-21.4306	3.15924e-07
-21.4181	9.21099e-07	-21.4181	6.72379e-07	-21.4181	5.39615e-07	-21.4181	3.70384e-07	-21.4181	3.19473e-07
-21.4056	9.32963e-07	-21.4056	6.80771e-07	-21.4056	5.46163e-07	-21.4056	3.74617e-07	-21.4056	3.23065e-07
-21.393	9.44971e-07	-21.393	6.89271e-07	-21.393	5.52792e-07	-21.393	3.789e-07	-21.393	3.26698e-07
-21.3805	9.57126e-07	-21.3805	6.97878e-07	-21.3805	5.59501e-07	-21.3805	3.83233e-07	-21.3805	3.30374e-07
-21.368	9.69427e-07	-21.368	7.06593e-07	-21.368	5.66291e-07	-21.368	3.87616e-07	-21.368	3.34093e-07
-21.3555	9.81961e-07	-21.3555	7.15467e-07	-21.3555	5.73207e-07	-21.3555	3.92077e-07	-21.3555	3.37877e-07
-21.343	9.9476e-07	-21.343	7.24519e-07	-21.343	5.80264e-07	-21.343	3.96624e-07	-21.343	3.41734e-07
-21.3305	1.00782e-06	-21.3305	7.33748e-07	-21.3305	5.87463e-07	-21.3305	4.01258e-07	-21.3305	3.45665e-07
-21.318	1.02115e-06	-21.318	7.43156e-07	-21.318	5.94804e-07	-21.318	4.05979e-07	-21.318	3.49669e-07
-21.3055	1.03475e-06	-21.3055	7.52742e-07	-21.3055	6.02287e-07	-21.3055	4.10787e-07	-21.3055	3.53748e-07
-21.293	1.04861e-06	-21.293	7.62506e-07	-21.293	6.09913e-07	-21.293	4.15683e-07	-21.293	3.579e-07
-21.2805	1.06274e-06	-21.2805	7.72449e-07	-21.2805	6.17682e-07	-21.2805	4.20667e-07	-21.2805	3.62127e-07
-21.268	1.07714e-06	-21.268	7.82572e-07	-21.268	6.25594e-07	-21.268	4.25738e-07	-21.268	3.66428e-07
-21.2555	1.09175e-06	-21.2555	7.92849e-07	-21.2555	6.33628e-07	-21.2555	4.30884e-07	-21.2555	3.70791e-07
-21.2429	1.10657e-06	-21.2429	8.03271e-07	-21.2429	6.41774e-07	-21.2429	4.36099e-07	-21.2429	3.75212e-07
-21.2304	1.12158e-06	-21.2304	8.13837e-07	-21.2304	6.50033e-07	-21.2304	4.41384e-07	-21.2304	3.7969e-07
-21.2179	1.13679e-06	-21.2179	8.24547e-07	-21.2179	6.58404e-07	-21.2179	4.46737e-07	-21.2179	3.84225e-07
-21.2054	1.1522e-06	-21.2054	8.35401e-07	-21.2054	6.66889e-07	-21.2054	4.5216e-07	-21.2054	3.88818e-07
-21.1929	1.16781e-06	-21.1929	8.46401e-07	-21.1929	6.75487e-07	-21.1929	4.57652e-07	-21.1929	3.93469e-07
-21.1804	1.18362e-06	-21.1804	8.57546e-07	-21.1804	6.84198e-07	-21.1804	4.63214e-07	-21.1804	3.98177e-07
-21.1679	1.19963e-06	-21.1679	8.68836e-07	-21.1679	6.93022e-07	-21.1679	4.68846e-07	-21.1679	4.02943e-07
-21.1554	1.2159e-06	-21.1554	8.80312e-07	-21.1554	7.01998e-07	-21.1554	4.74569e-07	-21.1554	4.07788e-07
-21.1429	1.23247e-06	-21.1429	8.9199e-07	-21.1429	7.11137e-07	-21.1429	4.80391e-07	-21.1429	4.12718e-07
-21.1304	1.24932e-06	-21.1304	9.03868e-07	-21.1304	7.20441e-07	-21.1304	4.86313e-07	-21.1304	4.17735e-07
-21.1179	1.26647e-06	-21.1179	9.15948e-07	-21.1179	7.29909e-07	-21.1179	4.92333e-07	-21.1179	4.22837e-07
-21.1053	1.2839e-06	-21.1053	9.28229e-07	-21.1053	7.39541e-07	-21.1053	4.98453e-07	-21.1053	4.28026e-07
-21.0928	1.30163e-06	-21.0928	9.40713e-07	-21.0928	7.49339e-07	-21.0928	5.04673e-07	-21.0928	4.33301e-07
-21.0803	1.31964e-06	-21.0803	9.53399e-07	-21.0803	7.59301e-07	-21.0803	5.10993e-07	-21.0803	4.38662e-07
-21.0678	1.33795e-06	-21.0678	9.66287e-07	-21.0678	7.69429e-07	-21.0678	5.17412e-07	-21.0678	4.4411e-07
-21.0553	1.35651e-06	-21.0553	9.79362e-07	-21.0553	7.79704e-07	-21.0553	5.23921e-07	-21.0553	4.49637e-07
-21.0428	1.37532e-06	-21.0428	9.92615e-07	-21.0428	7.90117e-07	-21.0428	5.30513e-07	-21.0428	4.55237e-07
-21.0303	1.39436e-06	-21.0303	1.00605e-06	-21.0303	8.00668e-07	-21.0303	5.37189e-07	-21.0303	4.60911e-07
-21.0178	1.41364e-06	-21.0178	1.01966e-06	-21.0178	8.11358e-07	-21.0178	5.4395e-07	-21.0178	4.6666e-07
-21.0053	1.43316e-06	-21.0053	1.03345e-06	-21.0053	8.22188e-07	-21.0053	5.50794e-07	-21.0053	4.72483e-07
-20.9928	1.45292e-06	-20.9928	1.04742e-06	-20.9928	8.33156e-07	-20.9928	5.57723e-07	-20.9928	4.78382e-07
-20.9803	1.47292e-06	-20.9803	1.06156e-06	-20.9803	8.44264e-07	-20.9803	5.64737e-07	-20.9803	4.84355e-07
-20.9678	1.49316e-06	-20.9678	1.07589e-06	-20.9678	8.55511e-07	-20.9678	5.71836e-07	-20.9678	4.90402e-07
-20.9552	1.51391e-06	-20.9552	1.09058e-06	-20.9552	8.6704e-07	-20.9552	5.79105e-07	-20.9552	4.96595e-07
-20.9427	1.53532e-06	-20.9427	1.10573e-06	-20.9427	8.78928e-07	-20.9427	5.86591e-07	-20.9427	5.02972e-07
-20.9302	1.55739e-06	-20.9302	1.12133e-06	-20.9302	8.91175e-07	-20.9302	5.94296e-07	-20.9302	5.09532e-07
-20.9177	1.58013e-06	-20.9177	1.13739e-06	-20.9177	9.03782e-07	-20.9177	6.02218e-07	-20.9177	5.16277e-07
-20.9052	1.60353e-06	-20.9052	1.15392e-06	-20.9052	9.16749e-07	-20.9052	6.10359e-07	-20.9052	5.23206e-07
-20.8927	1.62759e-06	-20.8927	1.1709e-06	-20.8927	9.30078e-07	-20.8927	6.1872e-07	-20.8927	5.3032e-07
-20.8802	1.65231e-06	-20.8802	1.18834e-06	-20.8802	9.43768e-07	-20.8802	6.273e-07	-20.8802	5.37618e-07
-20.8677	1.67771e-06	-20.8677	1.20625e-06	-20.8677	9.57822e-07	-20.8677	6.36099e-07	-20.8677	5.45103e-07
-20.8552	1.70358e-06	-20.8552	1.22449e-06	-20.8552	9.72143e-07	-20.8552	6.45059e-07	-20.8552	5.52725e-07
-20.8427	1.7298e-06	-20.8427	1.24298e-06	-20.8427	9.86671e-07	-20.8427	6.54141e-07	-20.8427	5.60454e-07
-20.8302	1.75637e-06	-20.8302	1.26171e-06	-20.8302	1.0014e-06	-20.8302	6.63344e-07	-20.8302	5.68289e-07
-20.8176	1.78329e-06	-20.8176	1.2807e-06	-20.8176	1.01634e-06	-20.8176	6.72669e-07	-20.8176	5.76231e-07
-20.8051	1.81056e-06	-20.8051	1.29995e-06	-20.8051	1.03149e-06	-20.8051	6.82115e-07	-20.8051	5.84279e-07
-20.7926	1.83819e-06	-20.7926	1.31944e-06	-20.7926	1.04684e-06	-20.7926	6.91684e-07	-20.7926	5.92435e-07
-20.7801	1.86617e-06	-20.7801	1.33918e-06	-20.7801	1.06241e-06	-20.7801	7.01375e-07	-20.7801	6.00698e-07
-20.7676	1.8945e-06	-20.7676	1.35918e-06	-20.7676	1.07817e-06	-20.7676	7.11189e-07	-20.7676	6.09068e-07
-20.7551	1.92338e-06	-20.7551	1.37957e-06	-20.7551	1.09425e-06	-20.7551	7.21188e-07	-20.7551	6.17599e-07
-20.7426	1.95295e-06	-20.7426	1.40045e-06	-20.7426	1.11073e-06	-20.7426	7.31426e-07	-20.7426	6.26332e-07
-20.7301	1.98323e-06	-20.7301	1.42183e-06	-20.7301	1.1276e-06	-20.7301	7.41903e-07	-20.7301	6.35269e-07
-20.7176	2.01421e-06	-20.7176	1.44371e-06	-20.7176	1.14486e-06	-20.7176	7.52619e-07	-20.7176	6.4441e-07
-20.7051	2.04589e-06	-20.7051	1.46609e-06	-20.7051	1.16253e-06	-20.7051	7.63575e-07	-20.7051	6.53755e-07
-20.6926	2.07828e-06	-20.6926	1.48898e-06	-20.6926	1.18059e-06	-20.6926	7.74772e-07	-20.6926	6.63305e-07
-20.6801	2.11138e-06	-20.6801	1.51236e-06	-20.6801	1.19905e-06	-20.6801	7.86209e-07	-20.6801	6.7306e-07
-20.6675	2.14518e-06	-20.6675	1.53625e-06	-20.6675	1.2179e-06	-20.6675	7.97886e-07	-20.6675	6.8302e-07
-20.655	2.17958e-06	-20.655	1.56057e-06	-20.655	1.23711e-06	-20.655	8.09768e-07	-20.655	6.93158e-07
-20.6425	2.2145e-06	-20.6425	1.58526e-06	-20.6425	1.25661e-06	-20.6425	8.21828e-07	-20.6425	7.03455e-07
-20.63	2.24996e-06	-20.63	1.61034e-06	-20.63	1.27643e-06	-20.63	8.34068e-07	-20.63	7.13913e-07
-20.6175	2.28594e-06	-20.6175	1.6358e-06	-20.6175	1.29655e-06	-20.6175	8.46489e-07	-20.6175	7.24531e-07
-20.605	2.32245e-06	-20.605	1.66163e-06	-20.605	1.31698e-06	-20.605	8.59089e-07	-20.605	7.35309e-07
-20.5925	2.3595e-06	-20.5925	1.68785e-06	-20.5925	1.33773e-06	-20.5925	8.7187e-07	-20.5925	7.46249e-07
-20.58	2.39708e-06	-20.58	1.71446e-06	-20.58	1.35878e-06	-20.58	8.84832e-07	-20.58	7.57349e-07
-20.5675	2.43519e-06	-20.5675	1.74144e-06	-20.5675	1.38014e-06	-20.5675	8.97975e-07	-20.5675	7.68612e-07
-20.555	2.47406e-06	-20.555	1.76897e-06	-20.555	1.40194e-06	-20.555	9.11374e-07	-20.555	7.80098e-07
-20.5425	2.51386e-06	-20.5425	1.79716e-06	-20.5425	1.42429e-06	-20.5425	9.25087e-07	-20.5425	7.91857e-07
-20.5299	2.5546e-06	-20.5299	1.82603e-06	-20.5299	1.44718e-06	-20.5299	9.39114e-07	-20.5299	8.0389e-07
-20.5174	2.59628e-06	-20.5174	1.85556e-06	-20.5174	1.47062e-06	-20.5174	9.53457e-07	-20.5174	8.16196e-07
-20.5049	2.6389e-06	-20.5049	1.88576e-06	-20.5049	1.4946e-06	-20.5049	9.68116e-07	-20.5049	8.28777e-07
-20.4924	2.68245e-06	-20.4924	1.91664e-06	-20.4924	1.51913e-06	-20.4924	9.83092e-07	-20.4924	8.41633e-07
-20.4799	2.72695e-06	-20.4799	1.94818e-06	-20.4799	1.54422e-06	-20.4799	9.98384e-07	-20.4799	8.54765e-07
-20.4674	2.77239e-06	-20.4674	1.98041e-06	-20.4674	1.56985e-06	-20.4674	1.01399e-06	-20.4674	8.68172e-07
-20.4549	2.81856e-06	-20.4549	2.01315e-06	-20.4549	1.59591e-06	-20.4549	1.02986e-06	-20.4549	8.81801e-07
-20.4424	2.86525e-06	-20.4424	2.04629e-06	-20.4424	1.62231e-06	-20.4424	1.0459e-06	-20.4424	8.95598e-07
-20.4299	2.91246e-06	-20.4299	2.07982e-06	-20.4299	1.64903e-06	-20.4299	1.06214e-06	-20.4299	9.09565e-07
-20.4174	2.9602e-06	-20.4174	2.11373e-06	-20.4174	1.67609e-06	-20.4174	1.07856e-06	-20.4174	9.237e-07
-20.4049	3.00845e-06	-20.4049	2.14803e-06	-20.4049	1.70347e-06	-20.4049	1.09517e-06	-20.4049	9.38006e-07
-20.3924	3.05723e-06	-20.3924	2.18272e-06	-20.3924	1.73119e-06	-20.3924	1.11196e-06	-20.3924	9.52481e-07
-20.3798	3.10653e-06	-20.3798	2.21781e-06	-20.3798	1.75923e-06	-20.3798	1.12894e-06	-20.3798	9.67127e-07
-20.3673	3.15636e-06	-20.3673	2.25328e-06	-20.3673	1.78761e-06	-20.3673	1.14612e-06	-20.3673	9.81943e-07
-20.3548	3.20699e-06	-20.3548	2.28934e-06	-20.3548	1.81648e-06	-20.3548	1.16356e-06	-20.3548	9.97007e-07
-20.3423	3.25872e-06	-20.3423	2.32619e-06	-20.3423	1.84601e-06	-20.3423	1.18138e-06	-20.3423	1.01241e-06
-20.3298	3.31156e-06	-20.3298	2.36385e-06	-20.3298	1.87621e-06	-20.3298	1.19958e-06	-20.3298	1.02814e-06
-20.3173	3.36551e-06	-20.3173	2.40231e-06	-20.3173	1.90709e-06	-20.3173	1.21815e-06	-20.3173	1.04422e-06
-20.3048	3.42058e-06	-20.3048	2.44158e-06	-20.3048	1.93863e-06	-20.3048	1.2371e-06	-20.3048	1.06063e-06
-20.2923	3.47677e-06	-20.2923	2.48166e-06	-20.2923	1.97085e-06	-20.2923	1.25642e-06	-20.2923	1.07738e-06
-20.2798	3.53407e-06	-20.2798	2.52254e-06	-20.2798	2.00374e-06	-20.2798	1.27613e-06	-20.2798	1.09447e-06
-20.2673	3.59249e-06	-20.2673	2.56423e-06	-20.2673	2.0373e-06	-20.2673	1.29621e-06	-20.2673	1.1119e-06
-20.2548	3.65211e-06	-20.2548	2.60679e-06	-20.2548	2.0716e-06	-20.2548	1.3167e-06	-20.2548	1.1297e-06
-20.2422	3.71304e-06	-20.2422	2.65031e-06	-20.2422	2.10669e-06	-20.2422	1.33763e-06	-20.2422	1.1479e-06
-20.2297	3.77529e-06	-20.2297	2.69478e-06	-20.2297	2.14258e-06	-20.2297	1.35902e-06	-20.2297	1.1665e-06
-20.2172	3.83885e-06	-20.2172	2.74021e-06	-20.2172	2.17927e-06	-20.2172	1.38085e-06	-20.2172	1.1855e-06
-20.2047	3.90373e-06	-20.2047	2.7866e-06	-20.2047	2.21677e-06	-20.2047	1.40314e-06	-20.2047	1.20492e-06
-20.1922	3.96994e-06	-20.1922	2.83396e-06	-20.1922	2.25507e-06	-20.1922	1.42588e-06	-20.1922	1.22473e-06
-20.1797	4.03746e-06	-20.1797	2.88228e-06	-20.1797	2.29417e-06	-20.1797	1.44907e-06	-20.1797	1.24496e-06
-20.1672	4.10631e-06	-20.1672	2.93156e-06	-20.1672	2.33409e-06	-20.1672	1.47271e-06	-20.1672	1.26559e-06
-20.1547	4.17658e-06	-20.1547	2.98188e-06	-20.1547	2.37487e-06	-20.1547	1.49684e-06	-20.1547	1.28666e-06
-20.1422	4.24837e-06	-20.1422	3.03332e-06	-20.1422	2.41661e-06	-20.1422	1.52148e-06	-20.1422	1.30819e-06
-20.1297	4.32168e-06	-20.1297	3.08587e-06	-20.1297	2.4593e-06	-20.1297	1.54663e-06	-20.1297	1.3302e-06
-20.1172	4.39652e-06	-20.1172	3.13953e-06	-20.1172	2.50294e-06	-20.1172	1.57231e-06	-20.1172	1.35267e-06
-20.1047	4.47289e-06	-20.1047	3.19432e-06	-20.1047	2.54753e-06	-20.1047	1.5985e-06	-20.1047	1.37562e-06
-20.0921	4.5508e-06	-20.0921	3.25022e-06	-20.0921	2.59308e-06	-20.0921	1.62521e-06	-20.0921	1.39903e-06
-20.0796	4.63023e-06	-20.0796	3.30725e-06	-20.0796	2.63958e-06	-20.0796	1.65244e-06	-20.0796	1.42292e-06
-20.0671	4.71121e-06	-20.0671	3.36541e-06	-20.0671	2.68705e-06	-20.0671	1.68019e-06	-20.0671	1.44728e-06
-20.0546	4.79397e-06	-20.0546	3.42488e-06	-20.0546	2.73563e-06	-20.0546	1.70855e-06	-20.0546	1.4722e-06
-20.0421	4.87885e-06	-20.0421	3.48591e-06	-20.0421	2.78556e-06	-20.0421	1.73763e-06	-20.0421	1.49778e-06
-20.0296	4.96586e-06	-20.0296	3.54852e-06	-20.0296	2.83683e-06	-20.0296	1.76744e-06	-20.0296	1.52401e-06
-20.0171	5.055e-06	-20.0171	3.6127e-06	-20.0171	2.88946e-06	-20.0171	1.79797e-06	-20.0171	1.55091e-06
-20.0046	5.14627e-06	-20.0046	3.67846e-06	-20.0046	2.94343e-06	-20.0046	1.82923e-06	-20.0046	1.57848e-06
-19.9921	5.23968e-06	-19.9921	3.74579e-06	-19.9921	2.99875e-06	-19.9921	1.86123e-06	-19.9921	1.60671e-06
-19.9796	5.33524e-06	-19.9796	3.81471e-06	-19.9796	3.05543e-06	-19.9796	1.89395e-06	-19.9796	1.6356e-06
-19.9671	5.43293e-06	-19.9671	3.88521e-06	-19.9671	3.11347e-06	-19.9671	1.9274e-06	-19.9671	1.66517e-06
-19.9546	5.53279e-06	-19.9546	3.95732e-06	-19.9546	3.1729e-06	-19.9546	1.96159e-06	-19.9546	1.69541e-06
-19.942	5.63484e-06	-19.942	4.03107e-06	-19.942	3.23376e-06	-19.942	1.99651e-06	-19.942	1.72633e-06
-19.9295	5.73907e-06	-19.9295	4.10646e-06	-19.9295	3.29607e-06	-19.9295	2.03216e-06	-19.9295	1.75795e-06
-19.917	5.84551e-06	-19.917	4.18349e-06	-19.917	3.35983e-06	-19.917	2.06855e-06	-19.917	1.79026e-06
-19.9045	5.95414e-06	-19.9045	4.26218e-06	-19.9045	3.42503e-06	-19.9045	2.10567e-06	-19.9045	1.82326e-06
-19.892	6.06497e-06	-19.892	4.34251e-06	-19.892	3.49169e-06	-19.892	2.14352e-06	-19.892	1.85695e-06
-19.8795	6.17801e-06	-19.8795	4.4245e-06	-19.8795	3.5598e-06	-19.8795	2.18212e-06	-19.8795	1.89134e-06
-19.867	6.29326e-06	-19.867	4.50814e-06	-19.867	3.62937e-06	-19.867	2.22145e-06	-19.867	1.92642e-06
-19.8545	6.4113e-06	-19.8545	4.59388e-06	-19.8545	3.70077e-06	-19.8545	2.26172e-06	-19.8545	1.96238e-06
-19.842	6.53333e-06	-19.842	4.6826e-06	-19.842	3.77479e-06	-19.842	2.30332e-06	-19.842	1.99957e-06
-19.8295	6.65937e-06	-19.8295	4.77431e-06	-19.8295	3.85143e-06	-19.8295	2.34626e-06	-19.8295	2.038e-06
-19.817	6.78942e-06	-19.817	4.86902e-06	-19.817	3.9307e-06	-19.817	2.39053e-06	-19.817	2.07768e-06
-19.8044	6.92349e-06	-19.8044	4.96673e-06	-19.8044	4.0126e-06	-19.8044	2.43615e-06	-19.8044	2.11859e-06
-19.7919	7.06157e-06	-19.7919	5.06744e-06	-19.7919	4.09713e-06	-19.7919	2.48311e-06	-19.7919	2.16075e-06
-19.7794	7.20369e-06	-19.7794	5.17117e-06	-19.7794	4.18431e-06	-19.7794	2.53141e-06	-19.7794	2.20416e-06
-19.7669	7.34984e-06	-19.7669	5.27791e-06	-19.7669	4.27413e-06	-19.7669	2.58107e-06	-19.7669	2.24882e-06
-19.7544	7.50023e-06	-19.7544	5.38785e-06	-19.7544	4.36679e-06	-19.7544	2.63212e-06	-19.7544	2.29479e-06
-19.7419	7.65541e-06	-19.7419	5.50141e-06	-19.7419	4.46275e-06	-19.7419	2.68471e-06	-19.7419	2.34222e-06
-19.7294	7.81537e-06	-19.7294	5.61861e-06	-19.7294	4.56203e-06	-19.7294	2.73883e-06	-19.7294	2.39111e-06
-19.7169	7.98013e-06	-19.7169	5.73945e-06	-19.7169	4.66463e-06	-19.7169	2.7945e-06	-19.7169	2.44147e-06
-19.7044	8.1497e-06	-19.7044	5.86395e-06	-19.7044	4.77056e-06	-19.7044	2.8517e-06	-19.7044	2.49329e-06
-19.6919	8.32407e-06	-19.6919	5.9921e-06	-19.6919	4.87982e-06	-19.6919	2.91046e-06	-19.6919	2.54659e-06
-19.6794	8.50327e-06	-19.6794	6.12391e-06	-19.6794	4.99241e-06	-19.6794	2.97075e-06	-19.6794	2.60137e-06
-19.6669	8.6873e-06	-19.6669	6.25939e-06	-19.6669	5.10836e-06	-19.6669	3.0326e-06	-19.6669	2.65762e-06
-19.6543	8.87882e-06	-19.6543	6.40056e-06	-19.6543	5.22951e-06	-19.6543	3.09679e-06	-19.6543	2.71609e-06
-19.6418	9.08311e-06	-19.6418	6.55142e-06	-19.6418	5.35958e-06	-19.6418	3.16485e-06	-19.6418	2.77824e-06
-19.6293	9.30019e-06	-19.6293	6.712e-06	-19.6293	5.49858e-06	-19.6293	3.23679e-06	-19.6293	2.84409e-06
-19.6168	9.53009e-06	-19.6168	6.88231e-06	-19.6168	5.64651e-06	-19.6168	3.31263e-06	-19.6168	2.91364e-06
-19.6043	9.77282e-06	-19.6043	7.06236e-06	-19.6043	5.80341e-06	-19.6043	3.39237e-06	-19.6043	2.98689e-06
-19.5918	1.00284e-05	-19.5918	7.25218e-06	-19.5918	5.96928e-06	-19.5918	3.47601e-06	-19.5918	3.06386e-06
-19.5793	1.02969e-05	-19.5793	7.45176e-06	-19.5793	6.14414e-06	-19.5793	3.56357e-06	-19.5793	3.14454e-06
-19.5668	1.05782e-05	-19.5668	7.66115e-06	-19.5668	6.328e-06	-19.5668	3.65505e-06	-19.5668	3.22895e-06
-19.5543	1.08775e-05	-19.5543	7.88409e-06	-19.5543	6.52424e-06	-19.5543	3.75211e-06	-19.5543	3.31867e-06
-19.5418	1.1207e-05	-19.5418	8.12994e-06	-19.5418	6.74124e-06	-19.5418	3.85889e-06	-19.5418	3.41764e-06
-19.5293	1.15669e-05	-19.5293	8.39876e-06	-19.5293	6.97905e-06	-19.5293	3.97542e-06	-19.5293	3.52588e-06
-19.5167	1.19573e-05	-19.5167	8.69056e-06	-19.5167	7.23769e-06	-19.5167	4.1017e-06	-19.5167	3.64339e-06
-19.5042	1.23781e-05	-19.5042	9.00539e-06	-19.5042	7.5172e-06	-19.5042	4.23776e-06	-19.5042	3.7702e-06
-19.4917	1.28293e-05	-19.4917	9.34328e-06	-19.4917	7.81762e-06	-19.4917	4.3836e-06	-19.4917	3.90633e-06
-19.4792	1.33112e-05	-19.4792	9.70428e-06	-19.4792	8.13897e-06	-19.4792	4.53926e-06	-19.4792	4.05178e-06
-19.4667	1.38236e-05	-19.4667	1.00884e-05	-19.4667	8.48131e-06	-19.4667	4.70473e-06	-19.4667	4.20658e-06
-19.4542	1.43631e-05	-19.4542	1.0493e-05	-19.4542	8.84216e-06	-19.4542	4.87929e-06	-19.4542	4.37005e-06
-19.4417	1.4918e-05	-19.4417	1.09096e-05	-19.4417	9.21357e-06	-19.4417	5.06051e-06	-19.4417	4.54003e-06
-19.4292	1.54884e-05	-19.4292	1.1338e-05	-19.4292	9.59557e-06	-19.4292	5.24841e-06	-19.4292	4.71653e-06
-19.4167	1.60743e-05	-19.4167	1.17784e-05	-19.4167	9.98816e-06	-19.4167	5.443e-06	-19.4167	4.89956e-06
-19.4042	1.66758e-05	-19.4042	1.22308e-05	-19.4042	1.03914e-05	-19.4042	5.64428e-06	-19.4042	5.08913e-06
-19.3917	1.72928e-05	-19.3917	1.26951e-05	-19.3917	1.08052e-05	-19.3917	5.85228e-06	-19.3917	5.28524e-06
-19.3792	1.79254e-05	-19.3792	1.31715e-05	-19.3792	1.12297e-05	-19.3792	6.067e-06	-19.3792	5.48793e-06
-19.3666	1.85736e-05	-19.3666	1.36598e-05	-19.3666	1.16649e-05	-19.3666	6.28845e-06	-19.3666	5.69718e-06
-19.3541	1.92373e-05	-19.3541	1.41602e-05	-19.3541	1.21108e-05	-19.3541	6.51663e-06	-19.3541	5.91304e-06
-19.3416	1.99162e-05	-19.3416	1.46726e-05	-19.3416	1.2568e-05	-19.3416	6.75147e-06	-19.3416	6.13558e-06
-19.3291	2.06101e-05	-19.3291	1.51971e-05	-19.3291	1.30364e-05	-19.3291	6.99298e-06	-19.3291	6.36482e-06
-19.3166	2.13191e-05	-19.3166	1.57336e-05	-19.3166	1.35161e-05	-19.3166	7.24118e-06	-19.3166	6.60077e-06
-19.3041	2.20433e-05	-19.3041	1.62821e-05	-19.3041	1.40071e-05	-19.3041	7.49608e-06	-19.3041	6.84344e-06
-19.2916	2.27827e-05	-19.2916	1.68428e-05	-19.2916	1.45093e-05	-19.2916	7.75768e-06	-19.2916	7.09284e-06
-19.2791	2.35373e-05	-19.2791	1.74155e-05	-19.2791	1.50229e-05	-19.2791	8.02601e-06	-19.2791	7.34899e-06
-19.2666	2.43071e-05	-19.2666	1.80004e-05	-19.2666	1.55479e-05	-19.2666	8.30106e-06	-19.2666	7.61189e-06
-19.2541	2.50903e-05	-19.2541	1.85961e-05	-19.2541	1.60829e-05	-19.2541	8.58232e-06	-19.2541	7.88106e-06
-19.2416	2.58814e-05	-19.2416	1.91984e-05	-19.2416	1.66243e-05	-19.2416	8.86813e-06	-19.2416	8.15499e-06
-19.229	2.66805e-05	-19.229	1.98074e-05	-19.229	1.71721e-05	-19.229	9.15852e-06	-19.229	8.43369e-06
-19.2165	2.74874e-05	-19.2165	2.04231e-05	-19.2165	1.77263e-05	-19.2165	9.45347e-06	-19.2165	8.71716e-06
-19.204	2.83023e-05	-19.204	2.10455e-05	-19.204	1.82869e-05	-19.204	9.75301e-06	-19.204	9.00542e-06
-19.1915	2.91252e-05	-19.1915	2.16745e-05	-19.1915	1.88539e-05	-19.1915	1.00571e-05	-19.1915	9.29847e-06
-19.179	2.9956e-05	-19.179	2.23103e-05	-19.179	1.94273e-05	-19.179	1.03659e-05	-19.179	9.59632e-06
-19.1665	3.07948e-05	-19.1665	2.29528e-05	-19.1665	2.00072e-05	-19.1665	1.06792e-05	-19.1665	9.89899e-06
-19.154	3.16411e-05	-19.154	2.36016e-05	-19.154	2.05932e-05	-19.154	1.09969e-05	-19.154	1.02063e-05
-19.1415	3.24923e-05	-19.1415	2.4255e-05	-19.1415	2.11839e-05	-19.1415	1.13181e-05	-19.1415	1.05174e-05
-19.129	3.33487e-05	-19.129	2.4913e-05	-19.129	2.17794e-05	-19.129	1.16427e-05	-19.129	1.08323e-05
-19.1165	3.42102e-05	-19.1165	2.55755e-05	-19.1165	2.23797e-05	-19.1165	1.19708e-05	-19.1165	1.11511e-05
-19.104	3.50767e-05	-19.104	2.62427e-05	-19.104	2.29848e-05	-19.104	1.23024e-05	-19.104	1.14737e-05
-19.0915	3.59484e-05	-19.0915	2.69145e-05	-19.0915	2.35946e-05	-19.0915	1.26374e-05	-19.0915	1.18002e-05
-19.0789	3.68252e-05	-19.0789	2.75909e-05	-19.0789	2.42093e-05	-19.0789	1.29759e-05	-19.0789	1.21306e-05
-19.0664	3.77071e-05	-19.0664	2.82719e-05	-19.0664	2.48287e-05	-19.0664	1.33179e-05	-19.0664	1.24648e-05
-19.0539	3.85942e-05	-19.0539	2.89576e-05	-19.0539	2.5453e-05	-19.0539	1.36634e-05	-19.0539	1.28029e-05
-19.0414	3.94864e-05	-19.0414	2.9648e-05	-19.0414	2.60825e-05	-19.0414	1.40124e-05	-19.0414	1.3145e-05
-19.0289	4.03838e-05	-19.0289	3.03432e-05	-19.0289	2.6717e-05	-19.0289	1.43648e-05	-19.0289	1.34911e-05
-19.0164	4.12863e-05	-19.0164	3.10432e-05	-19.0164	2.73567e-05	-19.0164	1.47208e-05	-19.0164	1.38412e-05
-19.0039	4.2194e-05	-19.0039	3.1748e-05	-19.0039	2.80016e-05	-19.0039	1.50802e-05	-19.0039	1.41954e-05
-18.9914	4.31069e-05	-18.9914	3.24575e-05	-18.9914	2.86516e-05	-18.9914	1.54431e-05	-18.9914	1.45535e-05
-18.9789	4.4025e-05	-18.9789	3.31718e-05	-18.9789	2.93067e-05	-18.9789	1.58095e-05	-18.9789	1.49157e-05
-18.9664	4.49483e-05	-18.9664	3.3891e-05	-18.9664	2.99671e-05	-18.9664	1.61795e-05	-18.9664	1.52819e-05
-18.9539	4.58767e-05	-18.9539	3.46148e-05	-18.9539	3.06325e-05	-18.9539	1.65529e-05	-18.9539	1.56521e-05
-18.9413	4.68086e-05	-18.9413	3.53423e-05	-18.9413	3.13024e-05	-18.9413	1.69292e-05	-18.9413	1.60259e-05
-18.9288	4.77442e-05	-18.9288	3.60736e-05	-18.9288	3.19767e-05	-18.9288	1.73085e-05	-18.9288	1.64032e-05
-18.9163	4.86834e-05	-18.9163	3.68085e-05	-18.9163	3.26555e-05	-18.9163	1.76906e-05	-18.9163	1.67841e-05
-18.9038	4.96262e-05	-18.9038	3.75471e-05	-18.9038	3.33387e-05	-18.9038	1.80758e-05	-18.9038	1.71686e-05
-18.8913	5.05727e-05	-18.8913	3.82894e-05	-18.8913	3.40264e-05	-18.8913	1.84638e-05	-18.8913	1.75567e-05
-18.8788	5.15228e-05	-18.8788	3.90354e-05	-18.8788	3.47186e-05	-18.8788	1.88549e-05	-18.8788	1.79484e-05
-18.8663	5.24765e-05	-18.8663	3.97852e-05	-18.8663	3.54152e-05	-18.8663	1.92488e-05	-18.8663	1.83437e-05
-18.8538	5.3434e-05	-18.8538	4.05387e-05	-18.8538	3.61164e-05	-18.8538	1.96458e-05	-18.8538	1.87426e-05
-18.8413	5.43963e-05	-18.8413	4.12971e-05	-18.8413	3.68232e-05	-18.8413	2.00465e-05	-18.8413	1.9146e-05
-18.8288	5.53636e-05	-18.8288	4.20602e-05	-18.8288	3.75356e-05	-18.8288	2.04508e-05	-18.8288	1.95537e-05
-18.8163	5.63359e-05	-18.8163	4.28282e-05	-18.8163	3.82536e-05	-18.8163	2.08587e-05	-18.8163	1.99659e-05
-18.8038	5.7313e-05	-18.8038	4.3601e-05	-18.8038	3.89773e-05	-18.8038	2.12704e-05	-18.8038	2.03825e-05
-18.7912	5.82952e-05	-18.7912	4.43786e-05	-18.7912	3.97065e-05	-18.7912	2.16857e-05	-18.7912	2.08035e-05
-18.7787	5.92823e-05	-18.7787	4.5161e-05	-18.7787	4.04415e-05	-18.7787	2.21047e-05	-18.7787	2.1229e-05
-18.7662	6.02744e-05	-18.7662	4.59483e-05	-18.7662	4.11821e-05	-18.7662	2.25274e-05	-18.7662	2.16589e-05
-18.7537	6.1272e-05	-18.7537	4.67409e-05	-18.7537	4.19289e-05	-18.7537	2.29539e-05	-18.7537	2.20936e-05
-18.7412	6.22789e-05	-18.7412	4.75423e-05	-18.7412	4.26861e-05	-18.7412	2.33859e-05	-18.7412	2.25348e-05
-18.7287	6.32951e-05	-18.7287	4.83523e-05	-18.7287	4.34536e-05	-18.7287	2.38233e-05	-18.7287	2.29826e-05
-18.7162	6.43206e-05	-18.7162	4.91711e-05	-18.7162	4.42315e-05	-18.7162	2.42662e-05	-18.7162	2.34371e-05
-18.7037	6.53555e-05	-18.7037	4.99987e-05	-18.7037	4.50198e-05	-18.7037	2.47144e-05	-18.7037	2.38983e-05
-18.6912	6.63998e-05	-18.6912	5.08351e-05	-18.6912	4.58186e-05	-18.6912	2.51682e-05	-18.6912	2.4366e-05
-18.6787	6.74534e-05	-18.6787	5.16803e-05	-18.6787	4.66278e-05	-18.6787	2.56273e-05	-18.6787	2.48405e-05
-18.6662	6.85165e-05	-18.6662	5.25342e-05	-18.6662	4.74475e-05	-18.6662	2.6092e-05	-18.6662	2.53216e-05
-18.6537	6.95898e-05	-18.6537	5.33977e-05	-18.6537	4.82783e-05	-18.6537	2.65624e-05	-18.6537	2.58098e-05
-18.6411	7.06845e-05	-18.6411	5.42805e-05	-18.6411	4.91312e-05	-18.6411	2.70439e-05	-18.6411	2.63111e-05
-18.6286	7.18006e-05	-18.6286	5.51827e-05	-18.6286	5.00062e-05	-18.6286	2.75362e-05	-18.6286	2.68255e-05
-18.6161	7.29383e-05	-18.6161	5.61042e-05	-18.6161	5.09034e-05	-18.6161	2.80396e-05	-18.6161	2.73531e-05
-18.6036	7.40975e-05	-18.6036	5.70451e-05	-18.6036	5.18226e-05	-18.6036	2.8554e-05	-18.6036	2.78938e-05
-18.5911	7.52784e-05	-18.5911	5.80056e-05	-18.5911	5.27641e-05	-18.5911	2.90794e-05	-18.5911	2.84477e-05
-18.5786	7.64808e-05	-18.5786	5.89854e-05	-18.5786	5.37278e-05	-18.5786	2.96159e-05	-18.5786	2.90148e-05
-18.5661	7.77049e-05	-18.5661	5.99849e-05	-18.5661	5.47138e-05	-18.5661	3.01634e-05	-18.5661	2.95951e-05
-18.5536	7.89507e-05	-18.5536	6.10038e-05	-18.5536	5.57221e-05	-18.5536	3.07221e-05	-18.5536	3.01887e-05
-18.5411	8.02192e-05	-18.5411	6.20418e-05	-18.5411	5.67484e-05	-18.5411	3.1294e-05	-18.5411	3.07971e-05
-18.5286	8.15103e-05	-18.5286	6.30988e-05	-18.5286	5.7793e-05	-18.5286	3.18793e-05	-18.5286	3.14204e-05
-18.5161	8.28242e-05	-18.5161	6.41749e-05	-18.5161	5.88556e-05	-18.5161	3.24779e-05	-18.5161	3.20585e-05
-18.5035	8.41609e-05	-18.5035	6.52701e-05	-18.5035	5.99365e-05	-18.5035	3.30899e-05	-18.5035	3.27115e-05
-18.491	8.55203e-05	-18.491	6.63844e-05	-18.491	6.10357e-05	-18.491	3.37153e-05	-18.491	3.33795e-05
-18.4785	8.69026e-05	-18.4785	6.75179e-05	-18.4785	6.21531e-05	-18.4785	3.4354e-05	-18.4785	3.40624e-05
-18.466	8.83078e-05	-18.466	6.86706e-05	-18.466	6.32888e-05	-18.466	3.50063e-05	-18.466	3.47603e-05
-18.4535	8.97359e-05	-18.4535	6.98425e-05	-18.4535	6.44429e-05	-18.4535	3.5672e-05	-18.4535	3.54732e-05
-18.441	9.11739e-05	-18.441	7.10232e-05	-18.441	6.56048e-05	-18.441	3.63456e-05	-18.441	3.6195e-05
-18.4285	9.26212e-05	-18.4285	7.22123e-05	-18.4285	6.6774e-05	-18.4285	3.70269e-05	-18.4285	3.69255e-05
-18.416	9.4078e-05	-18.416	7.34097e-05	-18.416	6.79506e-05	-18.416	3.7716e-05	-18.416	3.76647e-05
-18.4035	9.55442e-05	-18.4035	7.46156e-05	-18.4035	6.91347e-05	-18.4035	3.84129e-05	-18.4035	3.84126e-05
-18.391	9.70198e-05	-18.391	7.58298e-05	-18.391	7.03261e-05	-18.391	3.91175e-05	-18.391	3.91693e-05
-18.3785	9.85048e-05	-18.3785	7.70525e-05	-18.3785	7.15251e-05	-18.3785	3.98299e-05	-18.3785	3.99347e-05
-18.366	9.99994e-05	-18.366	7.82837e-05	-18.366	7.27315e-05	-18.366	4.05501e-05	-18.366	4.07089e-05
-18.3534	0.000101503	-18.3534	7.95233e-05	-18.3534	7.39454e-05	-18.3534	4.12781e-05	-18.3534	4.14919e-05
-18.3409	0.00010301	-18.3409	8.07659e-05	-18.3409	7.51618e-05	-18.3409	4.20102e-05	-18.3409	4.22803e-05
-18.3284	0.000104518	-18.3284	8.20109e-05	-18.3284	7.63805e-05	-18.3284	4.27459e-05	-18.3284	4.30737e-05
-18.3159	0.000106028	-18.3159	8.32584e-05	-18.3159	7.76012e-05	-18.3159	4.34853e-05	-18.3159	4.38722e-05
-18.3034	0.000107539	-18.3034	8.45083e-05	-18.3034	7.88242e-05	-18.3034	4.42284e-05	-18.3034	4.46758e-05
-18.2909	0.000109053	-18.2909	8.57607e-05	-18.2909	8.00493e-05	-18.2909	4.49752e-05	-18.2909	4.54845e-05
-18.2784	0.000110568	-18.2784	8.70155e-05	-18.2784	8.12766e-05	-18.2784	4.57257e-05	-18.2784	4.62982e-05
-18.2659	0.000112084	-18.2659	8.82729e-05	-18.2659	8.2506e-05	-18.2659	4.64799e-05	-18.2659	4.71171e-05
-18.2534	0.000113603	-18.2534	8.95326e-05	-18.2534	8.37377e-05	-18.2534	4.72378e-05	-18.2534	4.79411e-05
-18.2409	0.00011512	-18.2409	9.07922e-05	-18.2409	8.4969e-05	-18.2409	4.79976e-05	-18.2409	4.87688e-05
-18.2284	0.000116635	-18.2284	9.20516e-05	-18.2284	8.61999e-05	-18.2284	4.87592e-05	-18.2284	4.96001e-05
-18.2158	0.000118149	-18.2158	9.33106e-05	-18.2158	8.74304e-05	-18.2158	4.95227e-05	-18.2158	5.0435e-05
-18.2033	0.000119662	-18.2033	9.45695e-05	-18.2033	8.86605e-05	-18.2033	5.0288e-05	-18.2033	5.12736e-05
-18.1908	0.000121172	-18.1908	9.5828e-05	-18.1908	8.98902e-05	-18.1908	5.10551e-05	-18.1908	5.21159e-05
-18.1783	0.000122682	-18.1783	9.70863e-05	-18.1783	9.11195e-05	-18.1783	5.18242e-05	-18.1783	5.29619e-05
-18.1658	0.00012419	-18.1658	9.83444e-05	-18.1658	9.23485e-05	-18.1658	5.2595e-05	-18.1658	5.38115e-05
-18.1533	0.000125696	-18.1533	9.96022e-05	-18.1533	9.3577e-05	-18.1533	5.33678e-05	-18.1533	5.46648e-05
-18.1408	0.0001272	-18.1408	0.000100859	-18.1408	9.48047e-05	-18.1408	5.41421e-05	-18.1408	5.55218e-05
-18.1283	0.000128702	-18.1283	0.000102116	-18.1283	9.60314e-05	-18.1283	5.49178e-05	-18.1283	5.63825e-05
-18.1158	0.000130202	-18.1158	0.000103371	-18.1158	9.72572e-05	-18.1158	5.56951e-05	-18.1158	5.72469e-05
-18.1033	0.0001317	-18.1033	0.000104625	-18.1033	9.84821e-05	-18.1033	5.6474e-05	-18.1033	5.8115e-05
-18.0908	0.000133195	-18.0908	0.000105879	-18.0908	9.97061e-05	-18.0908	5.72543e-05	-18.0908	5.89868e-05
-18.0783	0.000134688	-18.0783	0.000107132	-18.0783	0.000100929	-18.0783	5.80362e-05	-18.0783	5.98624e-05
-18.0657	0.00013618	-18.0657	0.000108384	-18.0657	0.000102151	-18.0657	5.88196e-05	-18.0657	6.07416e-05
-18.0532	0.000137669	-18.0532	0.000109636	-18.0532	0.000103373	-18.0532	5.96046e-05	-18.0532	6.16247e-05
-18.0407	0.000139164	-18.0407	0.000110893	-18.0407	0.000104598	-18.0407	6.03957e-05	-18.0407	6.25164e-05
-18.0282	0.000140666	-18.0282	0.000112156	-18.0282	0.000105829	-18.0282	6.11937e-05	-18.0282	6.34176e-05
-18.0157	0.000142176	-18.0157	0.000113427	-18.0157	0.000107065	-18.0157	6.19985e-05	-18.0157	6.43282e-05
-18.0032	0.000143693	-18.0032	0.000114704	-18.0032	0.000108306	-18.0032	6.28102e-05	-18.0032	6.52482e-05
-17.9907	0.000145217	-17.9907	0.000115987	-17.9907	0.000109552	-17.9907	6.36288e-05	-17.9907	6.61778e-05
-17.9782	0.000146748	-17.9782	0.000117277	-17.9782	0.000110804	-17.9782	6.44543e-05	-17.9782	6.71168e-05
-17.9657	0.000148287	-17.9657	0.000118574	-17.9657	0.000112061	-17.9657	6.52867e-05	-17.9657	6.80653e-05
-17.9532	0.000149832	-17.9532	0.000119878	-17.9532	0.000113323	-17.9532	6.6126e-05	-17.9532	6.90234e-05
-17.9407	0.000151393	-17.9407	0.000121192	-17.9407	0.00011459	-17.9407	6.69763e-05	-17.9407	6.99914e-05
-17.9281	0.000152969	-17.9281	0.000122516	-17.9281	0.000115863	-17.9281	6.78384e-05	-17.9281	7.09695e-05
-17.9156	0.000154561	-17.9156	0.000123852	-17.9156	0.00011714	-17.9156	6.87123e-05	-17.9156	7.19578e-05
-17.9031	0.000156169	-17.9031	0.000125199	-17.9031	0.000118423	-17.9031	6.95981e-05	-17.9031	7.29561e-05
-17.8906	0.000157793	-17.8906	0.000126557	-17.8906	0.000119712	-17.8906	7.04957e-05	-17.8906	7.39646e-05
-17.8781	0.000159433	-17.8781	0.000127926	-17.8781	0.000121005	-17.8781	7.14053e-05	-17.8781	7.49832e-05
-17.8656	0.000161089	-17.8656	0.000129306	-17.8656	0.000122304	-17.8656	7.23267e-05	-17.8656	7.60121e-05
-17.8531	0.000162761	-17.8531	0.000130697	-17.8531	0.000123609	-17.8531	7.32601e-05	-17.8531	7.70511e-05
-17.8406	0.000164438	-17.8406	0.00013209	-17.8406	0.000124914	-17.8406	7.41987e-05	-17.8406	7.80933e-05
-17.8281	0.000166116	-17.8281	0.000133485	-17.8281	0.000126218	-17.8281	7.51404e-05	-17.8281	7.91365e-05
-17.8156	0.000167796	-17.8156	0.00013488	-17.8156	0.000127522	-17.8156	7.60853e-05	-17.8156	8.01809e-05
-17.8031	0.000169477	-17.8031	0.000136275	-17.8031	0.000128825	-17.8031	7.70334e-05	-17.8031	8.12264e-05
-17.7906	0.00017116	-17.7906	0.000137671	-17.7906	0.000130128	-17.7906	7.79848e-05	-17.7906	8.2273e-05
-17.778	0.000172844	-17.778	0.000139068	-17.778	0.00013143	-17.778	7.89394e-05	-17.778	8.33207e-05
-17.7655	0.000174529	-17.7655	0.000140465	-17.7655	0.000132732	-17.7655	7.98972e-05	-17.7655	8.43695e-05
-17.753	0.000176216	-17.753	0.000141862	-17.753	0.000134033	-17.753	8.08582e-05	-17.753	8.54195e-05
-17.7405	0.0001779	-17.7405	0.000143258	-17.7405	0.000135332	-17.7405	8.18199e-05	-17.7405	8.64692e-05
-17.728	0.000179581	-17.728	0.000144652	-17.728	0.00013663	-17.728	8.27817e-05	-17.728	8.75185e-05
-17.7155	0.000181259	-17.7155	0.000146043	-17.7155	0.000137927	-17.7155	8.37436e-05	-17.7155	8.85672e-05
-17.703	0.000182933	-17.703	0.000147432	-17.703	0.000139223	-17.703	8.47056e-05	-17.703	8.96155e-05
-17.6905	0.000184603	-17.6905	0.000148819	-17.6905	0.000140517	-17.6905	8.56678e-05	-17.6905	9.06633e-05
-17.678	0.000186271	-17.678	0.000150204	-17.678	0.000141809	-17.678	8.66302e-05	-17.678	9.17106e-05
-17.6655	0.000187935	-17.6655	0.000151586	-17.6655	0.000143101	-17.6655	8.75926e-05	-17.6655	9.27575e-05
-17.653	0.000189596	-17.653	0.000152966	-17.653	0.00014439	-17.653	8.85552e-05	-17.653	9.38038e-05
-17.6404	0.000191251	-17.6404	0.000154343	-17.6404	0.000145679	-17.6404	8.95168e-05	-17.6404	9.48497e-05
-17.6279	0.0001929	-17.6279	0.000155716	-17.6279	0.000146966	-17.6279	9.04771e-05	-17.6279	9.58951e-05
-17.6154	0.000194543	-17.6154	0.000157086	-17.6154	0.000148251	-17.6154	9.14361e-05	-17.6154	9.69399e-05
-17.6029	0.00019618	-17.6029	0.000158452	-17.6029	0.000149535	-17.6029	9.23938e-05	-17.6029	9.79843e-05
-17.5904	0.000197811	-17.5904	0.000159814	-17.5904	0.000150817	-17.5904	9.33502e-05	-17.5904	9.90281e-05
-17.5779	0.000199436	-17.5779	0.000161172	-17.5779	0.000152098	-17.5779	9.43053e-05	-17.5779	0.000100071
-17.5654	0.000201054	-17.5654	0.000162527	-17.5654	0.000153377	-17.5654	9.52591e-05	-17.5654	0.000101114
-17.5529	0.000202667	-17.5529	0.000163878	-17.5529	0.000154655	-17.5529	9.62116e-05	-17.5529	0.000102157
-17.5404	0.000204274	-17.5404	0.000165226	-17.5404	0.000155932	-17.5404	9.71631e-05	-17.5404	0.0001032
-17.5279	0.000205874	-17.5279	0.000166571	-17.5279	0.000157211	-17.5279	9.81136e-05	-17.5279	0.000104246
-17.5154	0.000207467	-17.5154	0.000167913	-17.5154	0.00015849	-17.5154	9.90633e-05	-17.5154	0.000105294
-17.5029	0.000209055	-17.5029	0.000169252	-17.5029	0.00015977	-17.5029	0.000100012	-17.5029	0.000106344
-17.4903	0.000210636	-17.4903	0.000170588	-17.4903	0.00016105	-17.4903	0.00010096	-17.4903	0.000107395
-17.4778	0.00021221	-17.4778	0.000171921	-17.4778	0.000162332	-17.4778	0.000101907	-17.4778	0.000108449
-17.4653	0.000213778	-17.4653	0.000173251	-17.4653	0.000163614	-17.4653	0.000102853	-17.4653	0.000109505
-17.4528	0.00021534	-17.4528	0.000174578	-17.4528	0.000164896	-17.4528	0.000103798	-17.4528	0.000110563
-17.4403	0.000216901	-17.4403	0.000175908	-17.4403	0.000166186	-17.4403	0.000104747	-17.4403	0.000111629
-17.4278	0.000218465	-17.4278	0.000177243	-17.4278	0.000167484	-17.4278	0.000105701	-17.4278	0.000112706
-17.4153	0.00022003	-17.4153	0.000178583	-17.4153	0.000168792	-17.4153	0.000106661	-17.4153	0.000113795
-17.4028	0.000221597	-17.4028	0.000179928	-17.4028	0.000170108	-17.4028	0.000107627	-17.4028	0.000114895
-17.3903	0.000223167	-17.3903	0.000181279	-17.3903	0.000171434	-17.3903	0.000108599	-17.3903	0.000116007
-17.3778	0.000224738	-17.3778	0.000182635	-17.3778	0.00017277	-17.3778	0.000109576	-17.3778	0.00011713
-17.3653	0.000226312	-17.3653	0.000183996	-17.3653	0.000174114	-17.3653	0.000110559	-17.3653	0.000118264
-17.3528	0.000227888	-17.3528	0.000185362	-17.3528	0.000175468	-17.3528	0.000111548	-17.3528	0.000119409
-17.3402	0.000229471	-17.3402	0.000186737	-17.3402	0.000176833	-17.3402	0.000112546	-17.3402	0.000120569
-17.3277	0.000231065	-17.3277	0.000188125	-17.3277	0.000178209	-17.3277	0.000113557	-17.3277	0.000121743
-17.3152	0.000232671	-17.3152	0.000189524	-17.3152	0.000179597	-17.3152	0.000114579	-17.3152	0.000122933
-17.3027	0.000234287	-17.3027	0.000190934	-17.3027	0.000180997	-17.3027	0.000115613	-17.3027	0.000124138
-17.2902	0.000235914	-17.2902	0.000192357	-17.2902	0.000182408	-17.2902	0.000116659	-17.2902	0.000125358
-17.2777	0.000237552	-17.2777	0.000193791	-17.2777	0.000183831	-17.2777	0.000117716	-17.2777	0.000126593
-17.2652	0.000239201	-17.2652	0.000195238	-17.2652	0.000185266	-17.2652	0.000118786	-17.2652	0.000127844
-17.2527	0.000240861	-17.2527	0.000196696	-17.2527	0.000186712	-17.2527	0.000119868	-17.2527	0.00012911
-17.2402	0.000242532	-17.2402	0.000198165	-17.2402	0.000188169	-17.2402	0.000120961	-17.2402	0.000130388
-17.2277	0.000244214	-17.2277	0.000199646	-17.2277	0.000189634	-17.2277	0.000122067	-17.2277	0.000131679
-17.2152	0.000245908	-17.2152	0.000201137	-17.2152	0.000191109	-17.2152	0.000123184	-17.2152	0.000132982
-17.2026	0.000247612	-17.2026	0.00020264	-17.2026	0.000192592	-17.2026	0.000124313	-17.2026	0.000134297
-17.1901	0.000249328	-17.1901	0.000204154	-17.1901	0.000194085	-17.1901	0.000125455	-17.1901	0.000135624
-17.1776	0.000251055	-17.1776	0.000205679	-17.1776	0.000195587	-17.1776	0.000126608	-17.1776	0.000136963
-17.1651	0.000252794	-17.1651	0.000207216	-17.1651	0.000197098	-17.1651	0.000127774	-17.1651	0.000138314
-17.1526	0.000254544	-17.1526	0.000208763	-17.1526	0.000198617	-17.1526	0.000128951	-17.1526	0.000139678
-17.1401	0.000256305	-17.1401	0.000210321	-17.1401	0.000200146	-17.1401	0.00013014	-17.1401	0.000141051
-17.1276	0.000258077	-17.1276	0.00021189	-17.1276	0.000201681	-17.1276	0.000131342	-17.1276	0.000142434
-17.1151	0.000259861	-17.1151	0.00021347	-17.1151	0.000203225	-17.1151	0.000132555	-17.1151	0.000143826
-17.1026	0.000261656	-17.1026	0.00021506	-17.1026	0.000204776	-17.1026	0.00013378	-17.1026	0.000145228
-17.0901	0.000263463	-17.0901	0.000216661	-17.0901	0.000206334	-17.0901	0.000135017	-17.0901	0.000146638
-17.0776	0.000265281	-17.0776	0.000218273	-17.0776	0.000207901	-17.0776	0.000136266	-17.0776	0.000148059
-17.0651	0.000267111	-17.0651	0.000219896	-17.0651	0.000209475	-17.0651	0.000137527	-17.0651	0.000149488
-17.0525	0.000268952	-17.0525	0.000221529	-17.0525	0.000211057	-17.0525	0.0001388	-17.0525	0.000150927
-17.04	0.000270805	-17.04	0.000223172	-17.04	0.000212647	-17.04	0.000140084	-17.04	0.000152374
-17.0275	0.000272669	-17.0275	0.000224826	-17.0275	0.000214244	-17.0275	0.000141381	-17.0275	0.000153829
-17.015	0.000274544	-17.015	0.00022649	-17.015	0.000215848	-17.015	0.000142688	-17.015	0.00015529
-17.0025	0.00027643	-17.0025	0.000228165	-17.0025	0.00021746	-17.0025	0.000144007	-17.0025	0.00015676
-16.99	0.000278327	-16.99	0.000229849	-16.99	0.00021908	-16.99	0.000145338	-16.99	0.000158236
-16.9775	0.000280235	-16.9775	0.000231544	-16.9775	0.000220708	-16.9775	0.00014668	-16.9775	0.00015972
-16.965	0.000282155	-16.965	0.000233249	-16.965	0.000222343	-16.965	0.000148034	-16.965	0.000161211
-16.9525	0.000284086	-16.9525	0.000234964	-16.9525	0.000223985	-16.9525	0.000149399	-16.9525	0.000162709
-16.94	0.000286029	-16.94	0.000236691	-16.94	0.000225636	-16.94	0.000150776	-16.94	0.000164215
-16.9275	0.000287984	-16.9275	0.000238428	-16.9275	0.000227296	-16.9275	0.000152166	-16.9275	0.000165729
-16.9149	0.000289952	-16.9149	0.000240177	-16.9149	0.000228966	-16.9149	0.000153568	-16.9149	0.00016725
-16.9024	0.000291931	-16.9024	0.000241938	-16.9024	0.000230644	-16.9024	0.000154983	-16.9024	0.000168779
-16.8899	0.000293923	-16.8899	0.00024371	-16.8899	0.000232332	-16.8899	0.00015641	-16.8899	0.000170315
-16.8774	0.000295927	-16.8774	0.000245494	-16.8774	0.000234028	-16.8774	0.000157849	-16.8774	0.000171859
-16.8649	0.000297943	-16.8649	0.000247289	-16.8649	0.000235734	-16.8649	0.000159301	-16.8649	0.00017341
-16.8524	0.000299972	-16.8524	0.000249096	-16.8524	0.00023745	-16.8524	0.000160766	-16.8524	0.000174969
-16.8399	0.000302015	-16.8399	0.000250916	-16.8399	0.000239175	-16.8399	0.000162244	-16.8399	0.000176535
-16.8274	0.000304074	-16.8274	0.00025275	-16.8274	0.000240911	-16.8274	0.000163737	-16.8274	0.000178109
-16.8149	0.00030615	-16.8149	0.000254599	-16.8149	0.000242657	-16.8149	0.000165244	-16.8149	0.000179689
-16.8024	0.000308242	-16.8024	0.000256463	-16.8024	0.000244415	-16.8024	0.000166767	-16.8024	0.000181277
-16.7899	0.000310351	-16.7899	0.000258341	-16.7899	0.000246183	-16.7899	0.000168304	-16.7899	0.000182872
-16.7774	0.000312476	-16.7774	0.000260233	-16.7774	0.000247961	-16.7774	0.000169855	-16.7774	0.000184475
-16.7648	0.000314618	-16.7648	0.000262141	-16.7648	0.000249751	-16.7648	0.000171422	-16.7648	0.000186084
-16.7523	0.000316777	-16.7523	0.000264063	-16.7523	0.000251552	-16.7523	0.000173003	-16.7523	0.000187701
-16.7398	0.000318953	-16.7398	0.000266	-16.7398	0.000253363	-16.7398	0.000174598	-16.7398	0.000189324
-16.7273	0.00032115	-16.7273	0.000267952	-16.7273	0.000255184	-16.7273	0.000176206	-16.7273	0.000190952
-16.7148	0.000323367	-16.7148	0.000269919	-16.7148	0.000257016	-16.7148	0.000177828	-16.7148	0.000192584
-16.7023	0.000325604	-16.7023	0.000271902	-16.7023	0.000258858	-16.7023	0.000179463	-16.7023	0.000194222
-16.6898	0.000327861	-16.6898	0.000273901	-16.6898	0.000260711	-16.6898	0.000181111	-16.6898	0.000195865
-16.6773	0.000330138	-16.6773	0.000275914	-16.6773	0.000262574	-16.6773	0.000182772	-16.6773	0.000197512
-16.6648	0.000332435	-16.6648	0.000277943	-16.6648	0.000264448	-16.6648	0.000184447	-16.6648	0.000199165
-16.6523	0.000334752	-16.6523	0.000279988	-16.6523	0.000266332	-16.6523	0.000186136	-16.6523	0.000200822
-16.6398	0.000337089	-16.6398	0.000282047	-16.6398	0.000268227	-16.6398	0.000187835	-16.6398	0.000202484
-16.6272	0.000339447	-16.6272	0.00028412	-16.6272	0.00027013	-16.6272	0.000189543	-16.6272	0.000204148
-16.6147	0.000341825	-16.6147	0.000286206	-16.6147	0.000272042	-16.6147	0.00019126	-16.6147	0.000205814
-16.6022	0.000344224	-16.6022	0.000288306	-16.6022	0.000273963	-16.6022	0.000192986	-16.6022	0.000207484
-16.5897	0.000346643	-16.5897	0.000290419	-16.5897	0.000275893	-16.5897	0.000194721	-16.5897	0.000209156
-16.5772	0.000349083	-16.5772	0.000292547	-16.5772	0.000277833	-16.5772	0.000196465	-16.5772	0.000210831
-16.5647	0.000351543	-16.5647	0.000294688	-16.5647	0.000279781	-16.5647	0.000198218	-16.5647	0.000212508
-16.5522	0.000354023	-16.5522	0.000296842	-16.5522	0.000281738	-16.5522	0.000199979	-16.5522	0.000214188
-16.5397	0.000356523	-16.5397	0.000299009	-16.5397	0.000283704	-16.5397	0.000201748	-16.5397	0.00021587
-16.5272	0.000359038	-16.5272	0.000301186	-16.5272	0.000285676	-16.5272	0.000203521	-16.5272	0.000217553
-16.5147	0.000361571	-16.5147	0.000303373	-16.5147	0.000287654	-16.5147	0.000205298	-16.5147	0.000219236
-16.5022	0.00036412	-16.5022	0.00030557	-16.5022	0.000289639	-16.5022	0.00020708	-16.5022	0.000220919
-16.4897	0.000366685	-16.4897	0.000307777	-16.4897	0.00029163	-16.4897	0.000208866	-16.4897	0.000222603
-16.4771	0.000369268	-16.4771	0.000309994	-16.4771	0.000293628	-16.4771	0.000210656	-16.4771	0.000224287
-16.4646	0.000371866	-16.4646	0.000312221	-16.4646	0.000295633	-16.4646	0.000212451	-16.4646	0.000225972
-16.4521	0.000374482	-16.4521	0.000314458	-16.4521	0.000297644	-16.4521	0.00021425	-16.4521	0.000227657
-16.4396	0.000377113	-16.4396	0.000316705	-16.4396	0.000299661	-16.4396	0.000216052	-16.4396	0.000229343
-16.4271	0.000379756	-16.4271	0.00031896	-16.4271	0.000301683	-16.4271	0.000217858	-16.4271	0.000231028
-16.4146	0.000382411	-16.4146	0.000321222	-16.4146	0.00030371	-16.4146	0.000219666	-16.4146	0.000232712
-16.4021	0.00038508	-16.4021	0.000323492	-16.4021	0.000305741	-16.4021	0.000221478	-16.4021	0.000234396
-16.3896	0.00038776	-16.3896	0.00032577	-16.3896	0.000307778	-16.3896	0.000223292	-16.3896	0.00023608
-16.3771	0.000390454	-16.3771	0.000328055	-16.3771	0.000309819	-16.3771	0.000225108	-16.3771	0.000237763
-16.3646	0.00039316	-16.3646	0.000330349	-16.3646	0.000311866	-16.3646	0.000226928	-16.3646	0.000239446
-16.3521	0.000395878	-16.3521	0.000332651	-16.3521	0.000313917	-16.3521	0.00022875	-16.3521	0.000241128
-16.3395	0.000398609	-16.3395	0.00033496	-16.3395	0.000315973	-16.3395	0.000230576	-16.3395	0.000242809
-16.327	0.00040135	-16.327	0.000337276	-16.327	0.000318033	-16.327	0.000232404	-16.327	0.000244488
-16.3145	0.000404101	-16.3145	0.0003396	-16.3145	0.000320096	-16.3145	0.000234236	-16.3145	0.000246164
-16.302	0.000406862	-16.302	0.00034193	-16.302	0.000322164	-16.302	0.00023607	-16.302	0.000247837
-16.2895	0.000409634	-16.2895	0.000344268	-16.2895	0.000324235	-16.2895	0.000237908	-16.2895	0.000249508
-16.277	0.000412417	-16.277	0.000346613	-16.277	0.000326311	-16.277	0.000239749	-16.277	0.000251177
-16.2645	0.00041521	-16.2645	0.000348965	-16.2645	0.00032839	-16.2645	0.000241592	-16.2645	0.000252842
-16.252	0.000418013	-16.252	0.000351324	-16.252	0.000330473	-16.252	0.000243439	-16.252	0.000254506
-16.2395	0.000420826	-16.2395	0.00035369	-16.2395	0.000332559	-16.2395	0.000245289	-16.2395	0.000256165
-16.227	0.000423646	-16.227	0.000356062	-16.227	0.000334648	-16.227	0.000247141	-16.227	0.000257819
-16.2145	0.000426475	-16.2145	0.00035844	-16.2145	0.000336739	-16.2145	0.000248995	-16.2145	0.000259468
-16.202	0.000429311	-16.202	0.000360824	-16.202	0.000338832	-16.202	0.000250852	-16.202	0.00026111
-16.1894	0.000432155	-16.1894	0.000363214	-16.1894	0.000340927	-16.1894	0.000252711	-16.1894	0.000262748
-16.1769	0.000435008	-16.1769	0.00036561	-16.1769	0.000343025	-16.1769	0.000254572	-16.1769	0.000264379
-16.1644	0.000437868	-16.1644	0.000368013	-16.1644	0.000345125	-16.1644	0.000256436	-16.1644	0.000266005
-16.1519	0.000440737	-16.1519	0.000370421	-16.1519	0.000347228	-16.1519	0.000258302	-16.1519	0.000267626
-16.1394	0.000443612	-16.1394	0.000372834	-16.1394	0.000349332	-16.1394	0.000260169	-16.1394	0.00026924
-16.1269	0.000446491	-16.1269	0.000375251	-16.1269	0.000351436	-16.1269	0.000262038	-16.1269	0.000270847
-16.1144	0.000449374	-16.1144	0.000377673	-16.1144	0.00035354	-16.1144	0.000263908	-16.1144	0.000272447
-16.1019	0.000452262	-16.1019	0.000380098	-16.1019	0.000355645	-16.1019	0.000265779	-16.1019	0.00027404
-16.0894	0.000455154	-16.0894	0.000382527	-16.0894	0.00035775	-16.0894	0.000267651	-16.0894	0.000275625
-16.0769	0.000458051	-16.0769	0.00038496	-16.0769	0.000359855	-16.0769	0.000269524	-16.0769	0.000277202
-16.0644	0.000460952	-16.0644	0.000387397	-16.0644	0.000361961	-16.0644	0.000271398	-16.0644	0.000278773
-16.0519	0.000463857	-16.0519	0.000389839	-16.0519	0.000364067	-16.0519	0.000273273	-16.0519	0.000280336
-16.0393	0.000466766	-16.0393	0.000392283	-16.0393	0.000366173	-16.0393	0.000275148	-16.0393	0.000281892
-16.0268	0.000469675	-16.0268	0.00039473	-16.0268	0.000368277	-16.0268	0.000277024	-16.0268	0.00028344
-16.0143	0.000472585	-16.0143	0.000397178	-16.0143	0.00037038	-16.0143	0.000278899	-16.0143	0.000284981
-16.0018	0.000475496	-16.0018	0.000399629	-16.0018	0.000372482	-16.0018	0.000280775	-16.0018	0.000286515
-15.9893	0.000478407	-15.9893	0.000402081	-15.9893	0.000374582	-15.9893	0.00028265	-15.9893	0.000288042
-15.9768	0.000481319	-15.9768	0.000404535	-15.9768	0.000376682	-15.9768	0.000284525	-15.9768	0.000289562
-15.9643	0.000484232	-15.9643	0.000406992	-15.9643	0.00037878	-15.9643	0.000286401	-15.9643	0.000291074
-15.9518	0.000487146	-15.9518	0.00040945	-15.9518	0.000380876	-15.9518	0.000288276	-15.9518	0.000292578
-15.9393	0.000490059	-15.9393	0.000411911	-15.9393	0.000382972	-15.9393	0.000290151	-15.9393	0.000294076
-15.9268	0.000492972	-15.9268	0.000414372	-15.9268	0.000385065	-15.9268	0.000292026	-15.9268	0.000295568
-15.9143	0.000495883	-15.9143	0.000416834	-15.9143	0.000387157	-15.9143	0.000293901	-15.9143	0.000297054
-15.9017	0.000498793	-15.9017	0.000419297	-15.9017	0.000389248	-15.9017	0.000295776	-15.9017	0.000298535
-15.8892	0.000501702	-15.8892	0.000421761	-15.8892	0.000391337	-15.8892	0.000297651	-15.8892	0.000300009
-15.8767	0.00050461	-15.8767	0.000424226	-15.8767	0.000393424	-15.8767	0.000299525	-15.8767	0.000301477
-15.8642	0.000507516	-15.8642	0.000426692	-15.8642	0.00039551	-15.8642	0.0003014	-15.8642	0.000302939
-15.8517	0.000510421	-15.8517	0.00042916	-15.8517	0.000397594	-15.8517	0.000303275	-15.8517	0.000304396
-15.8392	0.000513326	-15.8392	0.000431628	-15.8392	0.000399677	-15.8392	0.00030515	-15.8392	0.000305847
-15.8267	0.00051623	-15.8267	0.000434099	-15.8267	0.00040176	-15.8267	0.000307025	-15.8267	0.000307294
-15.8142	0.000519134	-15.8142	0.000436572	-15.8142	0.000403842	-15.8142	0.000308902	-15.8142	0.000308736
-15.8017	0.000522038	-15.8017	0.000439047	-15.8017	0.000405924	-15.8017	0.00031078	-15.8017	0.000310175
-15.7892	0.000524942	-15.7892	0.000441525	-15.7892	0.000408005	-15.7892	0.000312659	-15.7892	0.000311609
-15.7767	0.000527846	-15.7767	0.000444005	-15.7767	0.000410086	-15.7767	0.00031454	-15.7767	0.000313039
-15.7642	0.00053075	-15.7642	0.000446487	-15.7642	0.000412167	-15.7642	0.000316421	-15.7642	0.000314465
-15.7516	0.000533654	-15.7516	0.000448971	-15.7516	0.000414247	-15.7516	0.000318303	-15.7516	0.000315886
-15.7391	0.000536559	-15.7391	0.000451458	-15.7391	0.000416327	-15.7391	0.000320186	-15.7391	0.000317304
-15.7266	0.000539467	-15.7266	0.00045395	-15.7266	0.000418409	-15.7266	0.000322071	-15.7266	0.000318719
-15.7141	0.000542378	-15.7141	0.000456446	-15.7141	0.000420491	-15.7141	0.000323958	-15.7141	0.00032013
-15.7016	0.000545292	-15.7016	0.000458946	-15.7016	0.000422575	-15.7016	0.000325847	-15.7016	0.000321538
-15.6891	0.000548209	-15.6891	0.000461451	-15.6891	0.00042466	-15.6891	0.000327737	-15.6891	0.000322944
-15.6766	0.000551129	-15.6766	0.00046396	-15.6766	0.000426747	-15.6766	0.000329629	-15.6766	0.000324346
-15.6641	0.000554052	-15.6641	0.000466473	-15.6641	0.000428834	-15.6641	0.000331523	-15.6641	0.000325745
-15.6516	0.000556979	-15.6516	0.000468991	-15.6516	0.000430923	-15.6516	0.000333418	-15.6516	0.000327141
-15.6391	0.000559909	-15.6391	0.000471514	-15.6391	0.000433014	-15.6391	0.000335315	-15.6391	0.000328535
-15.6266	0.000562846	-15.6266	0.000474043	-15.6266	0.000435107	-15.6266	0.000337213	-15.6266	0.000329926
-15.614	0.00056579	-15.614	0.000476579	-15.614	0.000437203	-15.614	0.000339113	-15.614	0.000331314
-15.6015	0.000568741	-15.6015	0.000479121	-15.6015	0.000439301	-15.6015	0.000341014	-15.6015	0.0003327
-15.589	0.000571698	-15.589	0.000481669	-15.589	0.000441403	-15.589	0.000342915	-15.589	0.000334084
-15.5765	0.000574662	-15.5765	0.000484224	-15.5765	0.000443507	-15.5765	0.000344819	-15.5765	0.000335465
-15.564	0.000577632	-15.564	0.000486785	-15.564	0.000445614	-15.564	0.000346723	-15.564	0.000336845
-15.5515	0.00058061	-15.5515	0.000489353	-15.5515	0.000447724	-15.5515	0.000348628	-15.5515	0.000338221
-15.539	0.000583594	-15.539	0.000491928	-15.539	0.000449837	-15.539	0.000350535	-15.539	0.000339596
-15.5265	0.000586589	-15.5265	0.00049451	-15.5265	0.000451954	-15.5265	0.000352442	-15.5265	0.000340969
-15.514	0.000589593	-15.514	0.000497099	-15.514	0.000454075	-15.514	0.000354349	-15.514	0.00034234
-15.5015	0.000592607	-15.5015	0.000499696	-15.5015	0.0004562	-15.5015	0.000356256	-15.5015	0.000343709
-15.489	0.00059563	-15.489	0.000502301	-15.489	0.00045833	-15.489	0.000358164	-15.489	0.000345077
-15.4765	0.000598664	-15.4765	0.000504914	-15.4765	0.000460464	-15.4765	0.000360071	-15.4765	0.000346444
-15.4639	0.000601707	-15.4639	0.000507534	-15.4639	0.000462602	-15.4639	0.000361979	-15.4639	0.000347809
-15.4514	0.00060476	-15.4514	0.000510162	-15.4514	0.000464744	-15.4514	0.000363888	-15.4514	0.000349172
-15.4389	0.000607823	-15.4389	0.000512797	-15.4389	0.000466891	-15.4389	0.000365796	-15.4389	0.000350533
-15.4264	0.000610898	-15.4264	0.000515441	-15.4264	0.000469043	-15.4264	0.000367704	-15.4264	0.000351894
-15.4139	0.000613985	-15.4139	0.000518093	-15.4139	0.0004712	-15.4139	0.00036961	-15.4139	0.000353253
-15.4014	0.000617084	-15.4014	0.000520753	-15.4014	0.000473363	-15.4014	0.000371517	-15.4014	0.000354612
-15.3889	0.000620194	-15.3889	0.000523421	-15.3889	0.000475531	-15.3889	0.000373422	-15.3889	0.000355969
-15.3764	0.000623317	-15.3764	0.000526098	-15.3764	0.000477704	-15.3764	0.000375327	-15.3764	0.000357326
-15.3639	0.000626452	-15.3639	0.000528783	-15.3639	0.000479883	-15.3639	0.00037723	-15.3639	0.000358681
-15.3514	0.000629599	-15.3514	0.000531476	-15.3514	0.000482066	-15.3514	0.000379134	-15.3514	0.000360036
-15.3389	0.000632758	-15.3389	0.000534178	-15.3389	0.000484256	-15.3389	0.000381036	-15.3389	0.000361389
-15.3263	0.000635931	-15.3263	0.000536888	-15.3263	0.000486452	-15.3263	0.000382937	-15.3263	0.000362742
-15.3138	0.000639118	-15.3138	0.000539606	-15.3138	0.000488654	-15.3138	0.000384838	-15.3138	0.000364095
-15.3013	0.000642317	-15.3013	0.000542334	-15.3013	0.000490862	-15.3013	0.000386737	-15.3013	0.000365448
-15.2888	0.000645531	-15.2888	0.00054507	-15.2888	0.000493076	-15.2888	0.000388635	-15.2888	0.0003668
-15.2763	0.000648758	-15.2763	0.000547814	-15.2763	0.000495298	-15.2763	0.000390532	-15.2763	0.000368152
-15.2638	0.000651999	-15.2638	0.000550567	-15.2638	0.000497525	-15.2638	0.000392427	-15.2638	0.000369503
-15.2513	0.000655253	-15.2513	0.000553329	-15.2513	0.000499759	-15.2513	0.000394322	-15.2513	0.000370855
-15.2388	0.000658522	-15.2388	0.0005561	-15.2388	0.000501999	-15.2388	0.000396216	-15.2388	0.000372206
-15.2263	0.000661805	-15.2263	0.000558879	-15.2263	0.000504246	-15.2263	0.000398108	-15.2263	0.000373557
-15.2138	0.000665103	-15.2138	0.000561668	-15.2138	0.000506501	-15.2138	0.0004	-15.2138	0.000374908
-15.2013	0.000668416	-15.2013	0.000564465	-15.2013	0.000508762	-15.2013	0.00040189	-15.2013	0.000376259
-15.1888	0.000671743	-15.1888	0.000567271	-15.1888	0.00051103	-15.1888	0.000403779	-15.1888	0.00037761
-15.1762	0.000675084	-15.1762	0.000570085	-15.1762	0.000513304	-15.1762	0.000405666	-15.1762	0.000378961
-15.1637	0.000678439	-15.1637	0.000572907	-15.1637	0.000515586	-15.1637	0.000407552	-15.1637	0.000380312
-15.1512	0.000681807	-15.1512	0.000575736	-15.1512	0.000517872	-15.1512	0.000409435	-15.1512	0.000381662
-15.1387	0.000685187	-15.1387	0.000578572	-15.1387	0.000520165	-15.1387	0.000411316	-15.1387	0.000383012
-15.1262	0.000688577	-15.1262	0.000581412	-15.1262	0.000522461	-15.1262	0.000413193	-15.1262	0.00038436
-15.1137	0.000691974	-15.1137	0.000584254	-15.1137	0.000524759	-15.1137	0.000415064	-15.1137	0.000385707
-15.1012	0.000695372	-15.1012	0.000587093	-15.1012	0.000527057	-15.1012	0.000416927	-15.1012	0.00038705
-15.0887	0.000698762	-15.0887	0.000589922	-15.0887	0.000529347	-15.0887	0.000418776	-15.0887	0.000388387
-15.0762	0.000702129	-15.0762	0.000592729	-15.0762	0.000531623	-15.0762	0.000420606	-15.0762	0.000389716
-15.0637	0.000705452	-15.0637	0.000595497	-15.0637	0.000533872	-15.0637	0.000422406	-15.0637	0.00039103
-15.0512	0.000708701	-15.0512	0.000598201	-15.0512	0.000536076	-15.0512	0.000424163	-15.0512	0.000392324
-15.0386	0.000711836	-15.0386	0.00060081	-15.0386	0.000538212	-15.0386	0.000425857	-15.0386	0.000393588
-15.0261	0.000714809	-15.0261	0.000603286	-15.0261	0.000540255	-15.0261	0.000427468	-15.0261	0.000394811
-15.0136	0.000717575	-15.0136	0.000605593	-15.0136	0.000542176	-15.0136	0.000428976	-15.0136	0.000395984
-15.0011	0.000720102	-15.0011	0.000607705	-15.0011	0.00054396	-15.0011	0.000430368	-15.0011	0.000397101
-14.9886	0.000722382	-14.9886	0.00060962	-14.9886	0.000545603	-14.9886	0.000431643	-14.9886	0.000398161
-14.9761	0.000724437	-14.9761	0.000611354	-14.9761	0.000547117	-14.9761	0.000432813	-14.9761	0.000399171
-14.9636	0.000726308	-14.9636	0.00061294	-14.9636	0.000548527	-14.9636	0.000433899	-14.9636	0.000400141
-14.9511	0.00072804	-14.9511	0.000614417	-14.9511	0.00054986	-14.9511	0.000434922	-14.9511	0.000401081
-14.9386	0.000729676	-14.9386	0.000615817	-14.9386	0.000551138	-14.9386	0.000435903	-14.9386	0.000402002
-14.9261	0.000731247	-14.9261	0.000617167	-14.9261	0.000552382	-14.9261	0.000436855	-14.9261	0.000402911
-14.9136	0.000732779	-14.9136	0.000618485	-14.9136	0.000553605	-14.9136	0.000437791	-14.9136	0.000403814
-14.9011	0.000734287	-14.9011	0.000619785	-14.9011	0.000554815	-14.9011	0.000438717	-14.9011	0.000404713
-14.8885	0.000735781	-14.8885	0.000621075	-14.8885	0.000556019	-14.8885	0.000439639	-14.8885	0.000405612
-14.876	0.000737269	-14.876	0.00062236	-14.876	0.000557222	-14.876	0.000440558	-14.876	0.000406512
-14.8635	0.000738755	-14.8635	0.000623644	-14.8635	0.000558424	-14.8635	0.000441478	-14.8635	0.000407413
-14.851	0.000740241	-14.851	0.00062493	-14.851	0.000559629	-14.851	0.000442399	-14.851	0.000408317
-14.8385	0.00074173	-14.8385	0.000626218	-14.8385	0.000560836	-14.8385	0.000443323	-14.8385	0.000409224
-14.826	0.000743223	-14.826	0.000627509	-14.826	0.000562047	-14.826	0.000444248	-14.826	0.000410134
-14.8135	0.00074472	-14.8135	0.000628804	-14.8135	0.000563262	-14.8135	0.000445177	-14.8135	0.000411047
-14.801	0.000746222	-14.801	0.000630103	-14.801	0.000564482	-14.801	0.000446109	-14.801	0.000411963
-14.7885	0.000747728	-14.7885	0.000631406	-14.7885	0.000565705	-14.7885	0.000447044	-14.7885	0.000412883
-14.776	0.00074924	-14.776	0.000632715	-14.776	0.000566933	-14.776	0.000447982	-14.776	0.000413806
-14.7635	0.000750757	-14.7635	0.000634027	-14.7635	0.000568166	-14.7635	0.000448924	-14.7635	0.000414732
-14.751	0.00075228	-14.751	0.000635345	-14.751	0.000569404	-14.751	0.000449869	-14.751	0.000415662
-14.7384	0.000753808	-14.7384	0.000636667	-14.7384	0.000570646	-14.7384	0.000450817	-14.7384	0.000416596
-14.7259	0.000755341	-14.7259	0.000637995	-14.7259	0.000571893	-14.7259	0.000451769	-14.7259	0.000417533
-14.7134	0.00075688	-14.7134	0.000639327	-14.7134	0.000573144	-14.7134	0.000452725	-14.7134	0.000418474
-14.7009	0.000758425	-14.7009	0.000640664	-14.7009	0.000574401	-14.7009	0.000453683	-14.7009	0.000419418
-14.6884	0.000759976	-14.6884	0.000642006	-14.6884	0.000575662	-14.6884	0.000454646	-14.6884	0.000420366
-14.6759	0.000761532	-14.6759	0.000643353	-14.6759	0.000576928	-14.6759	0.000455611	-14.6759	0.000421318
-14.6634	0.000763094	-14.6634	0.000644705	-14.6634	0.000578199	-14.6634	0.000456581	-14.6634	0.000422273
-14.6509	0.000764661	-14.6509	0.000646062	-14.6509	0.000579475	-14.6509	0.000457554	-14.6509	0.000423232
-14.6384	0.000766235	-14.6384	0.000647424	-14.6384	0.000580756	-14.6384	0.00045853	-14.6384	0.000424194
-14.6259	0.000767814	-14.6259	0.000648792	-14.6259	0.000582042	-14.6259	0.000459511	-14.6259	0.000425161
-14.6134	0.0007694	-14.6134	0.000650164	-14.6134	0.000583333	-14.6134	0.000460494	-14.6134	0.000426131
-14.6008	0.000770991	-14.6008	0.000651542	-14.6008	0.000584629	-14.6008	0.000461482	-14.6008	0.000427104
-14.5883	0.000772589	-14.5883	0.000652925	-14.5883	0.00058593	-14.5883	0.000462473	-14.5883	0.000428082
-14.5758	0.000774192	-14.5758	0.000654314	-14.5758	0.000587236	-14.5758	0.000463468	-14.5758	0.000429063
-14.5633	0.000775802	-14.5633	0.000655707	-14.5633	0.000588547	-14.5633	0.000464467	-14.5633	0.000430049
-14.5508	0.000777418	-14.5508	0.000657106	-14.5508	0.000589863	-14.5508	0.000465469	-14.5508	0.000431038
-14.5383	0.00077904	-14.5383	0.00065851	-14.5383	0.000591185	-14.5383	0.000466475	-14.5383	0.000432031
-14.5258	0.000780668	-14.5258	0.00065992	-14.5258	0.000592511	-14.5258	0.000467485	-14.5258	0.000433028
-14.5133	0.000782303	-14.5133	0.000661335	-14.5133	0.000593843	-14.5133	0.000468499	-14.5133	0.000434028
-14.5008	0.000783944	-14.5008	0.000662756	-14.5008	0.00059518	-14.5008	0.000469516	-14.5008	0.000435033
-14.4883	0.000785591	-14.4883	0.000664181	-14.4883	0.000596523	-14.4883	0.000470537	-14.4883	0.000436042
-14.4758	0.000787245	-14.4758	0.000665613	-14.4758	0.00059787	-14.4758	0.000471562	-14.4758	0.000437054
-14.4633	0.000788906	-14.4633	0.00066705	-14.4633	0.000599223	-14.4633	0.000472591	-14.4633	0.000438071
-14.4507	0.000790572	-14.4507	0.000668492	-14.4507	0.000600582	-14.4507	0.000473624	-14.4507	0.000439092
-14.4382	0.000792246	-14.4382	0.000669941	-14.4382	0.000601945	-14.4382	0.000474661	-14.4382	0.000440116
-14.4257	0.000793925	-14.4257	0.000671395	-14.4257	0.000603315	-14.4257	0.000475702	-14.4257	0.000441145
-14.4132	0.000795612	-14.4132	0.000672854	-14.4132	0.00060469	-14.4132	0.000476746	-14.4132	0.000442178
-14.4007	0.000797305	-14.4007	0.000674319	-14.4007	0.00060607	-14.4007	0.000477795	-14.4007	0.000443215
-14.3882	0.000799005	-14.3882	0.00067579	-14.3882	0.000607456	-14.3882	0.000478847	-14.3882	0.000444256
-14.3757	0.000800711	-14.3757	0.000677267	-14.3757	0.000608847	-14.3757	0.000479904	-14.3757	0.000445302
-14.3632	0.000802425	-14.3632	0.00067875	-14.3632	0.000610244	-14.3632	0.000480964	-14.3632	0.000446351
-14.3507	0.000804145	-14.3507	0.000680239	-14.3507	0.000611647	-14.3507	0.000482029	-14.3507	0.000447405
-14.3382	0.000805873	-14.3382	0.000681734	-14.3382	0.000613056	-14.3382	0.000483098	-14.3382	0.000448463
-14.3257	0.000807607	-14.3257	0.000683235	-14.3257	0.00061447	-14.3257	0.000484171	-14.3257	0.000449526
-14.3131	0.000809348	-14.3131	0.000684741	-14.3131	0.00061589	-14.3131	0.000485247	-14.3131	0.000450592
-14.3006	0.000811097	-14.3006	0.000686254	-14.3006	0.000617317	-14.3006	0.000486329	-14.3006	0.000451663
-14.2881	0.000812853	-14.2881	0.000687774	-14.2881	0.000618749	-14.2881	0.000487414	-14.2881	0.000452739
-14.2756	0.000814616	-14.2756	0.000689299	-14.2756	0.000620186	-14.2756	0.000488503	-14.2756	0.000453819
-14.2631	0.000816386	-14.2631	0.00069083	-14.2631	0.00062163	-14.2631	0.000489597	-14.2631	0.000454903
-14.2506	0.000818163	-14.2506	0.000692368	-14.2506	0.00062308	-14.2506	0.000490695	-14.2506	0.000455991
-14.2381	0.000819948	-14.2381	0.000693912	-14.2381	0.000624536	-14.2381	0.000491798	-14.2381	0.000457085
-14.2256	0.00082174	-14.2256	0.000695463	-14.2256	0.000625998	-14.2256	0.000492905	-14.2256	0.000458182
-14.2131	0.00082354	-14.2131	0.00069702	-14.2131	0.000627467	-14.2131	0.000494016	-14.2131	0.000459284
-14.2006	0.000825347	-14.2006	0.000698583	-14.2006	0.000628941	-14.2006	0.000495131	-14.2006	0.000460391
-14.1881	0.000827161	-14.1881	0.000700152	-14.1881	0.000630422	-14.1881	0.000496251	-14.1881	0.000461502
-14.1756	0.000828984	-14.1756	0.000701729	-14.1756	0.000631909	-14.1756	0.000497376	-14.1756	0.000462618
-14.163	0.000830813	-14.163	0.000703311	-14.163	0.000633402	-14.163	0.000498505	-14.163	0.000463738
-14.1505	0.000832651	-14.1505	0.000704901	-14.1505	0.000634902	-14.1505	0.000499638	-14.1505	0.000464863
-14.138	0.000834496	-14.138	0.000706497	-14.138	0.000636408	-14.138	0.000500776	-14.138	0.000465993
-14.1255	0.000836349	-14.1255	0.000708099	-14.1255	0.00063792	-14.1255	0.000501919	-14.1255	0.000467128
-14.113	0.00083821	-14.113	0.000709708	-14.113	0.000639439	-14.113	0.000503066	-14.113	0.000468267
-14.1005	0.000840078	-14.1005	0.000711324	-14.1005	0.000640964	-14.1005	0.000504218	-14.1005	0.000469411
-14.088	0.000841955	-14.088	0.000712947	-14.088	0.000642496	-14.088	0.000505374	-14.088	0.00047056
-14.0755	0.00084384	-14.0755	0.000714577	-14.0755	0.000644035	-14.0755	0.000506535	-14.0755	0.000471714
-14.063	0.000845732	-14.063	0.000716214	-14.063	0.00064558	-14.063	0.000507701	-14.063	0.000472872
-14.0505	0.000847633	-14.0505	0.000717857	-14.0505	0.000647132	-14.0505	0.000508872	-14.0505	0.000474036
-14.038	0.000849543	-14.038	0.000719508	-14.038	0.000648691	-14.038	0.000510047	-14.038	0.000475204
-14.0254	0.00085146	-14.0254	0.000721166	-14.0254	0.000650257	-14.0254	0.000511227	-14.0254	0.000476378
-14.0129	0.000853386	-14.0129	0.00072283	-14.0129	0.000651829	-14.0129	0.000512412	-14.0129	0.000477556
-14.0004	0.00085532	-14.0004	0.000724502	-14.0004	0.000653409	-14.0004	0.000513602	-14.0004	0.00047874
-13.9879	0.000857263	-13.9879	0.000726182	-13.9879	0.000654995	-13.9879	0.000514797	-13.9879	0.000479929
-13.9754	0.000859215	-13.9754	0.000727868	-13.9754	0.000656589	-13.9754	0.000515997	-13.9754	0.000481122
-13.9629	0.000861175	-13.9629	0.000729562	-13.9629	0.000658189	-13.9629	0.000517201	-13.9629	0.000482321
-13.9504	0.000863144	-13.9504	0.000731264	-13.9504	0.000659797	-13.9504	0.000518411	-13.9504	0.000483525
-13.9379	0.000865121	-13.9379	0.000732973	-13.9379	0.000661412	-13.9379	0.000519626	-13.9379	0.000484735
-13.9254	0.000867108	-13.9254	0.000734689	-13.9254	0.000663034	-13.9254	0.000520846	-13.9254	0.000485949
-13.9129	0.000869103	-13.9129	0.000736413	-13.9129	0.000664663	-13.9129	0.00052207	-13.9129	0.000487169
-13.9004	0.000871107	-13.9004	0.000738145	-13.9004	0.0006663	-13.9004	0.0005233	-13.9004	0.000488395
-13.8879	0.000873121	-13.8879	0.000739884	-13.8879	0.000667944	-13.8879	0.000524536	-13.8879	0.000489625
-13.8753	0.000875144	-13.8753	0.000741631	-13.8753	0.000669595	-13.8753	0.000525776	-13.8753	0.000490862
-13.8628	0.000877176	-13.8628	0.000743386	-13.8628	0.000671254	-13.8628	0.000527021	-13.8628	0.000492103
-13.8503	0.000879217	-13.8503	0.000745149	-13.8503	0.00067292	-13.8503	0.000528272	-13.8503	0.00049335
-13.8378	0.000881268	-13.8378	0.00074692	-13.8378	0.000674595	-13.8378	0.000529529	-13.8378	0.000494603
-13.8253	0.000883329	-13.8253	0.000748699	-13.8253	0.000676276	-13.8253	0.00053079	-13.8253	0.000495861
-13.8128	0.000885399	-13.8128	0.000750486	-13.8128	0.000677966	-13.8128	0.000532057	-13.8128	0.000497125
-13.8003	0.000887479	-13.8003	0.000752281	-13.8003	0.000679663	-13.8003	0.00053333	-13.8003	0.000498395
-13.7878	0.000889569	-13.7878	0.000754085	-13.7878	0.000681369	-13.7878	0.000534608	-13.7878	0.00049967
-13.7753	0.000891669	-13.7753	0.000755896	-13.7753	0.000683082	-13.7753	0.000535891	-13.7753	0.000500951
-13.7628	0.000893778	-13.7628	0.000757717	-13.7628	0.000684803	-13.7628	0.00053718	-13.7628	0.000502238
-13.7503	0.000895898	-13.7503	0.000759545	-13.7503	0.000686533	-13.7503	0.000538475	-13.7503	0.00050353
-13.7377	0.000898028	-13.7377	0.000761382	-13.7377	0.00068827	-13.7377	0.000539775	-13.7377	0.000504829
-13.7252	0.000900168	-13.7252	0.000763228	-13.7252	0.000690016	-13.7252	0.000541081	-13.7252	0.000506133
-13.7127	0.000902319	-13.7127	0.000765082	-13.7127	0.00069177	-13.7127	0.000542393	-13.7127	0.000507443
-13.7002	0.00090448	-13.7002	0.000766945	-13.7002	0.000693532	-13.7002	0.000543711	-13.7002	0.00050876
-13.6877	0.000906652	-13.6877	0.000768817	-13.6877	0.000695303	-13.6877	0.000545034	-13.6877	0.000510082
-13.6752	0.000908834	-13.6752	0.000770698	-13.6752	0.000697082	-13.6752	0.000546363	-13.6752	0.00051141
-13.6627	0.000911027	-13.6627	0.000772588	-13.6627	0.00069887	-13.6627	0.000547698	-13.6627	0.000512744
-13.6502	0.000913232	-13.6502	0.000774488	-13.6502	0.000700667	-13.6502	0.00054904	-13.6502	0.000514085
-13.6377	0.000915447	-13.6377	0.000776396	-13.6377	0.000702472	-13.6377	0.000550387	-13.6377	0.000515432
-13.6252	0.000917673	-13.6252	0.000778314	-13.6252	0.000704286	-13.6252	0.00055174	-13.6252	0.000516785
-13.6127	0.000919911	-13.6127	0.000780241	-13.6127	0.000706109	-13.6127	0.000553099	-13.6127	0.000518144
-13.6002	0.00092216	-13.6002	0.000782177	-13.6002	0.00070794	-13.6002	0.000554465	-13.6002	0.00051951
-13.5876	0.00092442	-13.5876	0.000784123	-13.5876	0.000709781	-13.5876	0.000555837	-13.5876	0.000520882
-13.5751	0.000926692	-13.5751	0.000786079	-13.5751	0.000711631	-13.5751	0.000557215	-13.5751	0.00052226
-13.5626	0.000928975	-13.5626	0.000788044	-13.5626	0.00071349	-13.5626	0.000558599	-13.5626	0.000523645
-13.5501	0.00093127	-13.5501	0.000790019	-13.5501	0.000715358	-13.5501	0.000559989	-13.5501	0.000525037
-13.5376	0.000933577	-13.5376	0.000792004	-13.5376	0.000717236	-13.5376	0.000561386	-13.5376	0.000526435
-13.5251	0.000935896	-13.5251	0.000793999	-13.5251	0.000719123	-13.5251	0.000562789	-13.5251	0.00052784
-13.5126	0.000938226	-13.5126	0.000796003	-13.5126	0.000721019	-13.5126	0.000564199	-13.5126	0.000529251
-13.5001	0.000940569	-13.5001	0.000798018	-13.5001	0.000722925	-13.5001	0.000565615	-13.5001	0.000530669
-13.4876	0.000942923	-13.4876	0.000800043	-13.4876	0.000724841	-13.4876	0.000567037	-13.4876	0.000532094
-13.4751	0.000945291	-13.4751	0.000802078	-13.4751	0.000726767	-13.4751	0.000568467	-13.4751	0.000533526
-13.4626	0.00094767	-13.4626	0.000804124	-13.4626	0.000728702	-13.4626	0.000569903	-13.4626	0.000534965
-13.4501	0.000950063	-13.4501	0.00080618	-13.4501	0.000730647	-13.4501	0.000571345	-13.4501	0.000536411
-13.4375	0.000952469	-13.4375	0.000808247	-13.4375	0.000732603	-13.4375	0.000572795	-13.4375	0.000537863
-13.425	0.000954887	-13.425	0.000810325	-13.425	0.000734568	-13.425	0.000574251	-13.425	0.000539323
-13.4125	0.000957319	-13.4125	0.000812413	-13.4125	0.000736544	-13.4125	0.000575714	-13.4125	0.00054079
-13.4	0.000959765	-13.4	0.000814513	-13.4	0.000738531	-13.4	0.000577184	-13.4	0.000542265
-13.3875	0.000962223	-13.3875	0.000816623	-13.3875	0.000740527	-13.3875	0.000578662	-13.3875	0.000543746
-13.375	0.000964696	-13.375	0.000818745	-13.375	0.000742535	-13.375	0.000580146	-13.375	0.000545235
-13.3625	0.000967182	-13.3625	0.000820878	-13.3625	0.000744553	-13.3625	0.000581637	-13.3625	0.000546731
-13.35	0.000969682	-13.35	0.000823022	-13.35	0.000746582	-13.35	0.000583136	-13.35	0.000548235
-13.3375	0.000972196	-13.3375	0.000825178	-13.3375	0.000748621	-13.3375	0.000584642	-13.3375	0.000549746
-13.325	0.000974724	-13.325	0.000827346	-13.325	0.000750672	-13.325	0.000586155	-13.325	0.000551265
-13.3125	0.000977266	-13.3125	0.000829525	-13.3125	0.000752733	-13.3125	0.000587676	-13.3125	0.000552791
-13.2999	0.000979823	-13.2999	0.000831716	-13.2999	0.000754806	-13.2999	0.000589204	-13.2999	0.000554325
-13.2874	0.000982394	-13.2874	0.000833919	-13.2874	0.00075689	-13.2874	0.00059074	-13.2874	0.000555867
-13.2749	0.000984981	-13.2749	0.000836134	-13.2749	0.000758985	-13.2749	0.000592283	-13.2749	0.000557417
-13.2624	0.000987583	-13.2624	0.000838361	-13.2624	0.000761092	-13.2624	0.000593834	-13.2624	0.000558975
-13.2499	0.0009902	-13.2499	0.000840601	-13.2499	0.00076321	-13.2499	0.000595393	-13.2499	0.000560541
-13.2374	0.000992832	-13.2374	0.000842854	-13.2374	0.000765341	-13.2374	0.000596959	-13.2374	0.000562114
-13.2249	0.000995481	-13.2249	0.000845119	-13.2249	0.000767483	-13.2249	0.000598534	-13.2249	0.000563696
-13.2124	0.000998145	-13.2124	0.000847398	-13.2124	0.000769637	-13.2124	0.000600116	-13.2124	0.000565287
-13.1999	0.001	-13.1999	0.000849689	-13.1999	0.000771804	-13.1999	0.000601706	-13.1999	0.000566885
-13.1874	0.001	-13.1874	0.000851994	-13.1874	0.000773983	-13.1874	0.000603305	-13.1874	0.000568492
-13.1749	0.00101	-13.1749	0.000854312	-13.1749	0.000776174	-13.1749	0.000604912	-13.1749	0.000570108
-13.1624	0.00101	-13.1624	0.000856643	-13.1624	0.000778378	-13.1624	0.000606527	-13.1624	0.000571732
-13.1498	0.00101	-13.1498	0.000858988	-13.1498	0.000780594	-13.1498	0.00060815	-13.1498	0.000573364
-13.1373	0.00101	-13.1373	0.000861347	-13.1373	0.000782824	-13.1373	0.000609782	-13.1373	0.000575005
-13.1248	0.00102	-13.1248	0.00086372	-13.1248	0.000785066	-13.1248	0.000611422	-13.1248	0.000576655
-13.1123	0.00102	-13.1123	0.000866106	-13.1123	0.000787321	-13.1123	0.000613071	-13.1123	0.000578314
-13.0998	0.00102	-13.0998	0.000868507	-13.0998	0.000789589	-13.0998	0.000614728	-13.0998	0.000579981
-13.0873	0.00103	-13.0873	0.000870922	-13.0873	0.000791871	-13.0873	0.000616394	-13.0873	0.000581658
-13.0748	0.00103	-13.0748	0.000873351	-13.0748	0.000794166	-13.0748	0.000618069	-13.0748	0.000583343
-13.0623	0.00103	-13.0623	0.000875796	-13.0623	0.000796475	-13.0623	0.000619753	-13.0623	0.000585038
-13.0498	0.00103	-13.0498	0.000878255	-13.0498	0.000798798	-13.0498	0.000621446	-13.0498	0.000586742
-13.0373	0.00104	-13.0373	0.00088073	-13.0373	0.000801135	-13.0373	0.000623148	-13.0373	0.000588455
-13.0248	0.00104	-13.0248	0.00088322	-13.0248	0.000803487	-13.0248	0.000624859	-13.0248	0.000590178
-13.0122	0.00104	-13.0122	0.000885725	-13.0122	0.000805853	-13.0122	0.000626579	-13.0122	0.00059191
-12.9997	0.00105	-12.9997	0.000888247	-12.9997	0.000808233	-12.9997	0.000628309	-12.9997	0.000593652
-12.9872	0.00105	-12.9872	0.000890784	-12.9872	0.000810629	-12.9872	0.000630049	-12.9872	0.000595404
-12.9747	0.00105	-12.9747	0.000893338	-12.9747	0.000813039	-12.9747	0.000631798	-12.9747	0.000597166
-12.9622	0.00106	-12.9622	0.000895908	-12.9622	0.000815465	-12.9622	0.000633556	-12.9622	0.000598937
-12.9497	0.00106	-12.9497	0.000898495	-12.9497	0.000817906	-12.9497	0.000635325	-12.9497	0.000600719
-12.9372	0.00106	-12.9372	0.000901099	-12.9372	0.000820363	-12.9372	0.000637103	-12.9372	0.000602511
-12.9247	0.00106	-12.9247	0.000903719	-12.9247	0.000822835	-12.9247	0.000638892	-12.9247	0.000604313
-12.9122	0.00107	-12.9122	0.000906357	-12.9122	0.000825324	-12.9122	0.00064069	-12.9122	0.000606125
-12.8997	0.00107	-12.8997	0.000909013	-12.8997	0.000827829	-12.8997	0.000642499	-12.8997	0.000607948
-12.8872	0.00107	-12.8872	0.000911687	-12.8872	0.00083035	-12.8872	0.000644319	-12.8872	0.000609782
-12.8747	0.00108	-12.8747	0.00091438	-12.8747	0.000832889	-12.8747	0.000646149	-12.8747	0.000611627
-12.8621	0.00108	-12.8621	0.000917091	-12.8621	0.000835445	-12.8621	0.00064799	-12.8621	0.000613482
-12.8496	0.00108	-12.8496	0.000919822	-12.8496	0.000838018	-12.8496	0.000649842	-12.8496	0.000615349
-12.8371	0.00109	-12.8371	0.000922572	-12.8371	0.00084061	-12.8371	0.000651705	-12.8371	0.000617227
-12.8246	0.00109	-12.8246	0.000925343	-12.8246	0.00084322	-12.8246	0.000653579	-12.8246	0.000619117
-12.8121	0.00109	-12.8121	0.000928133	-12.8121	0.000845848	-12.8121	0.000655465	-12.8121	0.000621018
-12.7996	0.0011	-12.7996	0.000930945	-12.7996	0.000848496	-12.7996	0.000657362	-12.7996	0.000622931
-12.7871	0.0011	-12.7871	0.000933777	-12.7871	0.000851162	-12.7871	0.000659271	-12.7871	0.000624856
-12.7746	0.0011	-12.7746	0.000936631	-12.7746	0.000853848	-12.7746	0.000661192	-12.7746	0.000626793
-12.7621	0.00111	-12.7621	0.000939506	-12.7621	0.000856554	-12.7621	0.000663124	-12.7621	0.000628742
-12.7496	0.00111	-12.7496	0.000942403	-12.7496	0.00085928	-12.7496	0.000665069	-12.7496	0.000630703
-12.7371	0.00111	-12.7371	0.000945322	-12.7371	0.000862026	-12.7371	0.000667027	-12.7371	0.000632677
-12.7245	0.00112	-12.7245	0.000948264	-12.7245	0.000864792	-12.7245	0.000668996	-12.7245	0.000634664
-12.712	0.00112	-12.712	0.000951228	-12.712	0.000867579	-12.712	0.000670978	-12.712	0.000636663
-12.6995	0.00112	-12.6995	0.000954217	-12.6995	0.000870388	-12.6995	0.000672974	-12.6995	0.000638676
-12.687	0.00113	-12.687	0.000957229	-12.687	0.000873219	-12.687	0.000674982	-12.687	0.000640702
-12.6745	0.00113	-12.6745	0.000960266	-12.6745	0.000876072	-12.6745	0.000677003	-12.6745	0.000642741
-12.662	0.00114	-12.662	0.000963329	-12.662	0.000878948	-12.662	0.000679039	-12.662	0.000644794
-12.6495	0.00114	-12.6495	0.000966417	-12.6495	0.000881848	-12.6495	0.000681088	-12.6495	0.000646861
-12.637	0.00114	-12.637	0.000969532	-12.637	0.000884772	-12.637	0.000683151	-12.637	0.000648942
-12.6245	0.00115	-12.6245	0.000972673	-12.6245	0.00088772	-12.6245	0.000685229	-12.6245	0.000651038
-12.612	0.00115	-12.612	0.000975843	-12.612	0.000890692	-12.612	0.000687321	-12.612	0.000653149
-12.5995	0.00115	-12.5995	0.00097904	-12.5995	0.000893691	-12.5995	0.000689428	-12.5995	0.000655274
-12.587	0.00116	-12.587	0.000982267	-12.587	0.000896715	-12.587	0.00069155	-12.587	0.000657415
-12.5744	0.00116	-12.5744	0.000985522	-12.5744	0.000899765	-12.5744	0.000693688	-12.5744	0.000659571
-12.5619	0.00117	-12.5619	0.000988807	-12.5619	0.000902843	-12.5619	0.000695841	-12.5619	0.000661742
-12.5494	0.00117	-12.5494	0.000992122	-12.5494	0.000905947	-12.5494	0.000698009	-12.5494	0.00066393
-12.5369	0.00117	-12.5369	0.000995469	-12.5369	0.000909079	-12.5369	0.000700194	-12.5369	0.000666133
-12.5244	0.00118	-12.5244	0.000998846	-12.5244	0.00091224	-12.5244	0.000702395	-12.5244	0.000668352
-12.5119	0.00118	-12.5119	0.001	-12.5119	0.000915429	-12.5119	0.000704612	-12.5119	0.000670589
-12.4994	0.00119	-12.4994	0.00101	-12.4994	0.000918648	-12.4994	0.000706846	-12.4994	0.000672841
-12.4869	0.00119	-12.4869	0.00101	-12.4869	0.000921897	-12.4869	0.000709098	-12.4869	0.000675112
-12.4744	0.00119	-12.4744	0.00101	-12.4744	0.000925178	-12.4744	0.000711367	-12.4744	0.0006774
-12.4619	0.0012	-12.4619	0.00102	-12.4619	0.00092849	-12.4619	0.000713654	-12.4619	0.000679705
-12.4494	0.0012	-12.4494	0.00102	-12.4494	0.000931835	-12.4494	0.000715959	-12.4494	0.000682029
-12.4368	0.00121	-12.4368	0.00102	-12.4368	0.000935214	-12.4368	0.000718283	-12.4368	0.000684372
-12.4243	0.00121	-12.4243	0.00103	-12.4243	0.000938627	-12.4243	0.000720627	-12.4243	0.000686734
-12.4118	0.00122	-12.4118	0.00103	-12.4118	0.000942075	-12.4118	0.000722989	-12.4118	0.000689116
-12.3993	0.00122	-12.3993	0.00103	-12.3993	0.000945559	-12.3993	0.000725372	-12.3993	0.000691517
-12.3868	0.00123	-12.3868	0.00104	-12.3868	0.00094908	-12.3868	0.000727775	-12.3868	0.000693938
-12.3743	0.00123	-12.3743	0.00104	-12.3743	0.000952637	-12.3743	0.000730199	-12.3743	0.00069638
-12.3618	0.00123	-12.3618	0.00105	-12.3618	0.000956233	-12.3618	0.000732644	-12.3618	0.000698843
-12.3493	0.00124	-12.3493	0.00105	-12.3493	0.000959868	-12.3493	0.000735109	-12.3493	0.000701327
-12.3368	0.00124	-12.3368	0.00105	-12.3368	0.000963543	-12.3368	0.000737597	-12.3368	0.000703832
-12.3243	0.00125	-12.3243	0.00106	-12.3243	0.000967257	-12.3243	0.000740107	-12.3243	0.000706359
-12.3118	0.00125	-12.3118	0.00106	-12.3118	0.000971013	-12.3118	0.000742639	-12.3118	0.000708909
-12.2993	0.00126	-12.2993	0.00107	-12.2993	0.000974811	-12.2993	0.000745194	-12.2993	0.000711481
-12.2867	0.00126	-12.2867	0.00107	-12.2867	0.000978653	-12.2867	0.000747773	-12.2867	0.000714077
-12.2742	0.00127	-12.2742	0.00107	-12.2742	0.000982538	-12.2742	0.000750375	-12.2742	0.000716696
-12.2617	0.00127	-12.2617	0.00108	-12.2617	0.000986468	-12.2617	0.000753002	-12.2617	0.00071934
-12.2492	0.00128	-12.2492	0.00108	-12.2492	0.000990445	-12.2492	0.000755654	-12.2492	0.000722008
-12.2367	0.00129	-12.2367	0.00109	-12.2367	0.000994468	-12.2367	0.000758331	-12.2367	0.000724702
-12.2242	0.00129	-12.2242	0.00109	-12.2242	0.00099854	-12.2242	0.000761034	-12.2242	0.000727421
-12.2117	0.0013	-12.2117	0.0011	-12.2117	0.001	-12.2117	0.000763764	-12.2117	0.000730167
-12.1992	0.0013	-12.1992	0.0011	-12.1992	0.00101	-12.1992	0.000766521	-12.1992	0.000732939
-12.1867	0.00131	-12.1867	0.00111	-12.1867	0.00101	-12.1867	0.000769304	-12.1867	0.000735738
-12.1742	0.00131	-12.1742	0.00111	-12.1742	0.00102	-12.1742	0.000772116	-12.1742	0.000738564
-12.1617	0.00132	-12.1617	0.00111	-12.1617	0.00102	-12.1617	0.000774956	-12.1617	0.000741418
-12.1492	0.00132	-12.1492	0.00112	-12.1492	0.00102	-12.1492	0.000777824	-12.1492	0.000744301
-12.1366	0.00133	-12.1366	0.00112	-12.1366	0.00103	-12.1366	0.000780722	-12.1366	0.000747213
-12.1241	0.00134	-12.1241	0.00113	-12.1241	0.00103	-12.1241	0.000783648	-12.1241	0.000750153
-12.1116	0.00134	-12.1116	0.00113	-12.1116	0.00104	-12.1116	0.000786605	-12.1116	0.000753124
-12.0991	0.00135	-12.0991	0.00114	-12.0991	0.00104	-12.0991	0.000789593	-12.0991	0.000756124
-12.0866	0.00136	-12.0866	0.00114	-12.0866	0.00105	-12.0866	0.000792611	-12.0866	0.000759156
-12.0741	0.00136	-12.0741	0.00115	-12.0741	0.00105	-12.0741	0.000795662	-12.0741	0.000762219
-12.0616	0.00137	-12.0616	0.00115	-12.0616	0.00106	-12.0616	0.000798745	-12.0616	0.000765315
-12.0491	0.00138	-12.0491	0.00116	-12.0491	0.00106	-12.0491	0.000801861	-12.0491	0.000768443
-12.0366	0.00138	-12.0366	0.00116	-12.0366	0.00107	-12.0366	0.000805011	-12.0366	0.000771604
-12.0241	0.00139	-12.0241	0.00117	-12.0241	0.00107	-12.0241	0.000808195	-12.0241	0.000774799
-12.0116	0.0014	-12.0116	0.00118	-12.0116	0.00108	-12.0116	0.000811414	-12.0116	0.000778029
-11.999	0.0014	-11.999	0.00118	-11.999	0.00108	-11.999	0.000814668	-11.999	0.000781295
-11.9865	0.00141	-11.9865	0.00119	-11.9865	0.00109	-11.9865	0.000817959	-11.9865	0.000784596
-11.974	0.00142	-11.974	0.00119	-11.974	0.00109	-11.974	0.000821287	-11.974	0.000787933
-11.9615	0.00142	-11.9615	0.0012	-11.9615	0.0011	-11.9615	0.000824653	-11.9615	0.000791308
-11.949	0.00143	-11.949	0.0012	-11.949	0.0011	-11.949	0.000828057	-11.949	0.000794721
-11.9365	0.00144	-11.9365	0.00121	-11.9365	0.00111	-11.9365	0.000831499	-11.9365	0.000798173
-11.924	0.00145	-11.924	0.00122	-11.924	0.00111	-11.924	0.000834982	-11.924	0.000801663
-11.9115	0.00145	-11.9115	0.00122	-11.9115	0.00112	-11.9115	0.000838504	-11.9115	0.000805194
-11.899	0.00146	-11.899	0.00123	-11.899	0.00112	-11.899	0.000842068	-11.899	0.000808766
-11.8865	0.00147	-11.8865	0.00123	-11.8865	0.00113	-11.8865	0.000845674	-11.8865	0.000812379
-11.874	0.00148	-11.874	0.00124	-11.874	0.00114	-11.874	0.000849323	-11.874	0.000816035
-11.8615	0.00149	-11.8615	0.00125	-11.8615	0.00114	-11.8615	0.000853016	-11.8615	0.000819734
-11.8489	0.00149	-11.8489	0.00125	-11.8489	0.00115	-11.8489	0.000856754	-11.8489	0.000823478
-11.8364	0.0015	-11.8364	0.00126	-11.8364	0.00115	-11.8364	0.000860538	-11.8364	0.000827268
-11.8239	0.00151	-11.8239	0.00127	-11.8239	0.00116	-11.8239	0.000864368	-11.8239	0.000831103
-11.8114	0.00152	-11.8114	0.00127	-11.8114	0.00117	-11.8114	0.000868246	-11.8114	0.000834986
-11.7989	0.00153	-11.7989	0.00128	-11.7989	0.00117	-11.7989	0.000872172	-11.7989	0.000838917
-11.7864	0.00154	-11.7864	0.00129	-11.7864	0.00118	-11.7864	0.000876147	-11.7864	0.000842897
-11.7739	0.00155	-11.7739	0.0013	-11.7739	0.00119	-11.7739	0.000880173	-11.7739	0.000846926
-11.7614	0.00156	-11.7614	0.0013	-11.7614	0.00119	-11.7614	0.000884249	-11.7614	0.000851006
-11.7489	0.00157	-11.7489	0.00131	-11.7489	0.0012	-11.7489	0.000888376	-11.7489	0.000855137
-11.7364	0.00158	-11.7364	0.00132	-11.7364	0.00121	-11.7364	0.000892557	-11.7364	0.000859321
-11.7239	0.00159	-11.7239	0.00133	-11.7239	0.00121	-11.7239	0.00089679	-11.7239	0.000863557
-11.7113	0.0016	-11.7113	0.00133	-11.7113	0.00122	-11.7113	0.000901078	-11.7113	0.000867848
-11.6988	0.00161	-11.6988	0.00134	-11.6988	0.00123	-11.6988	0.000905421	-11.6988	0.000872193
-11.6863	0.00162	-11.6863	0.00135	-11.6863	0.00124	-11.6863	0.00090982	-11.6863	0.000876595
-11.6738	0.00163	-11.6738	0.00136	-11.6738	0.00124	-11.6738	0.000914277	-11.6738	0.000881055
-11.6613	0.00164	-11.6613	0.00137	-11.6613	0.00125	-11.6613	0.000918794	-11.6613	0.000885574
-11.6488	0.00165	-11.6488	0.00137	-11.6488	0.00126	-11.6488	0.00092337	-11.6488	0.000890152
-11.6363	0.00166	-11.6363	0.00138	-11.6363	0.00127	-11.6363	0.000928008	-11.6363	0.000894792
-11.6238	0.00167	-11.6238	0.00139	-11.6238	0.00127	-11.6238	0.000932709	-11.6238	0.000899495
-11.6113	0.00168	-11.6113	0.0014	-11.6113	0.00128	-11.6113	0.000937473	-11.6113	0.000904261
-11.5988	0.00169	-11.5988	0.00141	-11.5988	0.00129	-11.5988	0.000942302	-11.5988	0.000909091
-11.5863	0.00171	-11.5863	0.00142	-11.5863	0.0013	-11.5863	0.000947197	-11.5863	0.000913988
-11.5738	0.00172	-11.5738	0.00143	-11.5738	0.00131	-11.5738	0.000952159	-11.5738	0.000918952
-11.5612	0.00173	-11.5612	0.00144	-11.5612	0.00132	-11.5612	0.000957189	-11.5612	0.000923983
-11.5487	0.00174	-11.5487	0.00145	-11.5487	0.00132	-11.5487	0.000962287	-11.5487	0.000929084
-11.5362	0.00175	-11.5362	0.00146	-11.5362	0.00133	-11.5362	0.000967456	-11.5362	0.000934255
-11.5237	0.00177	-11.5237	0.00147	-11.5237	0.00134	-11.5237	0.000972695	-11.5237	0.000939497
-11.5112	0.00178	-11.5112	0.00148	-11.5112	0.00135	-11.5112	0.000978007	-11.5112	0.000944812
-11.4987	0.00179	-11.4987	0.00149	-11.4987	0.00136	-11.4987	0.000983392	-11.4987	0.000950201
-11.4862	0.00181	-11.4862	0.0015	-11.4862	0.00137	-11.4862	0.000988853	-11.4862	0.000955666
-11.4737	0.00182	-11.4737	0.00151	-11.4737	0.00138	-11.4737	0.000994392	-11.4737	0.000961209
-11.4612	0.00183	-11.4612	0.00152	-11.4612	0.00139	-11.4612	0.001	-11.4612	0.000966832
-11.4487	0.00185	-11.4487	0.00153	-11.4487	0.0014	-11.4487	0.00101	-11.4487	0.000972535
-11.4362	0.00186	-11.4362	0.00154	-11.4362	0.00141	-11.4362	0.00101	-11.4362	0.000978322
-11.4236	0.00188	-11.4236	0.00155	-11.4236	0.00142	-11.4236	0.00102	-11.4236	0.000984193
-11.4111	0.00189	-11.4111	0.00156	-11.4111	0.00143	-11.4111	0.00102	-11.4111	0.00099015
-11.3986	0.00191	-11.3986	0.00157	-11.3986	0.00144	-11.3986	0.00103	-11.3986	0.000996196
-11.3861	0.00192	-11.3861	0.00159	-11.3861	0.00145	-11.3861	0.00104	-11.3861	0.001
-11.3736	0.00194	-11.3736	0.0016	-11.3736	0.00146	-11.3736	0.00104	-11.3736	0.00101
-11.3611	0.00195	-11.3611	0.00161	-11.3611	0.00147	-11.3611	0.00105	-11.3611	0.00101
-11.3486	0.00197	-11.3486	0.00162	-11.3486	0.00148	-11.3486	0.00105	-11.3486	0.00102
-11.3361	0.00199	-11.3361	0.00164	-11.3361	0.0015	-11.3361	0.00106	-11.3361	0.00103
-11.3236	0.002	-11.3236	0.00165	-11.3236	0.00151	-11.3236	0.00107	-11.3236	0.00103
-11.3111	0.00202	-11.3111	0.00166	-11.3111	0.00152	-11.3111	0.00107	-11.3111	0.00104
-11.2986	0.00204	-11.2986	0.00167	-11.2986	0.00153	-11.2986	0.00108	-11.2986	0.00105
-11.2861	0.00205	-11.2861	0.00169	-11.2861	0.00154	-11.2861	0.00109	-11.2861	0.00105
-11.2735	0.00207	-11.2735	0.0017	-11.2735	0.00156	-11.2735	0.00109	-11.2735	0.00106
-11.261	0.00209	-11.261	0.00172	-11.261	0.00157	-11.261	0.0011	-11.261	0.00107
-11.2485	0.00211	-11.2485	0.00173	-11.2485	0.00158	-11.2485	0.00111	-11.2485	0.00108
-11.236	0.00213	-11.236	0.00174	-11.236	0.00159	-11.236	0.00112	-11.236	0.00108
-11.2235	0.00215	-11.2235	0.00176	-11.2235	0.00161	-11.2235	0.00112	-11.2235	0.00109
-11.211	0.00216	-11.211	0.00177	-11.211	0.00162	-11.211	0.00113	-11.211	0.0011
-11.1985	0.00218	-11.1985	0.00179	-11.1985	0.00163	-11.1985	0.00114	-11.1985	0.00111
-11.186	0.0022	-11.186	0.0018	-11.186	0.00165	-11.186	0.00115	-11.186	0.00111
-11.1735	0.00223	-11.1735	0.00182	-11.1735	0.00166	-11.1735	0.00115	-11.1735	0.00112
-11.161	0.00225	-11.161	0.00184	-11.161	0.00168	-11.161	0.00116	-11.161	0.00113
-11.1485	0.00227	-11.1485	0.00185	-11.1485	0.00169	-11.1485	0.00117	-11.1485	0.00114
-11.1359	0.00229	-11.1359	0.00187	-11.1359	0.00171	-11.1359	0.00118	-11.1359	0.00115
-11.1234	0.00231	-11.1234	0.00189	-11.1234	0.00172	-11.1234	0.00119	-11.1234	0.00116
-11.1109	0.00233	-11.1109	0.0019	-11.1109	0.00174	-11.1109	0.0012	-11.1109	0.00116
-11.0984	0.00236	-11.0984	0.00192	-11.0984	0.00175	-11.0984	0.0012	-11.0984	0.00117
-11.0859	0.00238	-11.0859	0.00194	-11.0859	0.00177	-11.0859	0.00121	-11.0859	0.00118
-11.0734	0.0024	-11.0734	0.00196	-11.0734	0.00179	-11.0734	0.00122	-11.0734	0.00119
-11.0609	0.00243	-11.0609	0.00197	-11.0609	0.0018	-11.0609	0.00123	-11.0609	0.0012
-11.0484	0.00245	-11.0484	0.00199	-11.0484	0.00182	-11.0484	0.00124	-11.0484	0.00121
-11.0359	0.00247	-11.0359	0.00201	-11.0359	0.00184	-11.0359	0.00125	-11.0359	0.00122
-11.0234	0.0025	-11.0234	0.00203	-11.0234	0.00186	-11.0234	0.00126	-11.0234	0.00123
-11.0109	0.00253	-11.0109	0.00205	-11.0109	0.00187	-11.0109	0.00127	-11.0109	0.00124
-10.9984	0.00255	-10.9984	0.00207	-10.9984	0.00189	-10.9984	0.00128	-10.9984	0.00125
-10.9858	0.00258	-10.9858	0.00209	-10.9858	0.00191	-10.9858	0.00129	-10.9858	0.00126
-10.9733	0.00261	-10.9733	0.00211	-10.9733	0.00193	-10.9733	0.0013	-10.9733	0.00127
-10.9608	0.00263	-10.9608	0.00213	-10.9608	0.00195	-10.9608	0.00131	-10.9608	0.00128
-10.9483	0.00266	-10.9483	0.00215	-10.9483	0.00197	-10.9483	0.00132	-10.9483	0.00129
-10.9358	0.00269	-10.9358	0.00218	-10.9358	0.00199	-10.9358	0.00133	-10.9358	0.0013
-10.9233	0.00272	-10.9233	0.0022	-10.9233	0.00201	-10.9233	0.00134	-10.9233	0.00131
-10.9108	0.00275	-10.9108	0.00222	-10.9108	0.00203	-10.9108	0.00135	-10.9108	0.00132
-10.8983	0.00278	-10.8983	0.00224	-10.8983	0.00205	-10.8983	0.00136	-10.8983	0.00133
-10.8858	0.00281	-10.8858	0.00227	-10.8858	0.00207	-10.8858	0.00138	-10.8858	0.00135
-10.8733	0.00284	-10.8733	0.00229	-10.8733	0.00209	-10.8733	0.00139	-10.8733	0.00136
-10.8608	0.00287	-10.8608	0.00231	-10.8608	0.00211	-10.8608	0.0014	-10.8608	0.00137
-10.8483	0.0029	-10.8483	0.00234	-10.8483	0.00214	-10.8483	0.00141	-10.8483	0.00138
-10.8357	0.00294	-10.8357	0.00236	-10.8357	0.00216	-10.8357	0.00142	-10.8357	0.00139
-10.8232	0.00297	-10.8232	0.00239	-10.8232	0.00218	-10.8232	0.00144	-10.8232	0.00141
-10.8107	0.003	-10.8107	0.00241	-10.8107	0.00221	-10.8107	0.00145	-10.8107	0.00142
-10.7982	0.00304	-10.7982	0.00244	-10.7982	0.00223	-10.7982	0.00146	-10.7982	0.00143
-10.7857	0.00307	-10.7857	0.00247	-10.7857	0.00225	-10.7857	0.00147	-10.7857	0.00144
-10.7732	0.00311	-10.7732	0.00249	-10.7732	0.00228	-10.7732	0.00149	-10.7732	0.00146
-10.7607	0.00314	-10.7607	0.00252	-10.7607	0.0023	-10.7607	0.0015	-10.7607	0.00147
-10.7482	0.00318	-10.7482	0.00255	-10.7482	0.00233	-10.7482	0.00151	-10.7482	0.00148
-10.7357	0.00322	-10.7357	0.00258	-10.7357	0.00236	-10.7357	0.00153	-10.7357	0.0015
-10.7232	0.00325	-10.7232	0.00261	-10.7232	0.00238	-10.7232	0.00154	-10.7232	0.00151
-10.7107	0.00329	-10.7107	0.00264	-10.7107	0.00241	-10.7107	0.00156	-10.7107	0.00153
-10.6981	0.00333	-10.6981	0.00267	-10.6981	0.00244	-10.6981	0.00157	-10.6981	0.00154
-10.6856	0.00337	-10.6856	0.0027	-10.6856	0.00246	-10.6856	0.00158	-10.6856	0.00156
-10.6731	0.00341	-10.6731	0.00273	-10.6731	0.00249	-10.6731	0.0016	-10.6731	0.00157
-10.6606	0.00345	-10.6606	0.00276	-10.6606	0.00252	-10.6606	0.00161	-10.6606	0.00159
-10.6481	0.00349	-10.6481	0.00279	-10.6481	0.00255	-10.6481	0.00163	-10.6481	0.0016
-10.6356	0.00353	-10.6356	0.00282	-10.6356	0.00258	-10.6356	0.00165	-10.6356	0.00162
-10.6231	0.00358	-10.6231	0.00285	-10.6231	0.00261	-10.6231	0.00166	-10.6231	0.00164
-10.6106	0.00362	-10.6106	0.00289	-10.6106	0.00264	-10.6106	0.00168	-10.6106	0.00165
-10.5981	0.00367	-10.5981	0.00292	-10.5981	0.00267	-10.5981	0.00169	-10.5981	0.00167
-10.5856	0.00371	-10.5856	0.00296	-10.5856	0.0027	-10.5856	0.00171	-10.5856	0.00169
-10.5731	0.00376	-10.5731	0.00299	-10.5731	0.00274	-10.5731	0.00173	-10.5731	0.0017
-10.5606	0.0038	-10.5606	0.00303	-10.5606	0.00277	-10.5606	0.00174	-10.5606	0.00172
-10.548	0.00385	-10.548	0.00306	-10.548	0.0028	-10.548	0.00176	-10.548	0.00174
-10.5355	0.0039	-10.5355	0.0031	-10.5355	0.00284	-10.5355	0.00178	-10.5355	0.00176
-10.523	0.00395	-10.523	0.00314	-10.523	0.00287	-10.523	0.0018	-10.523	0.00177
-10.5105	0.004	-10.5105	0.00317	-10.5105	0.00291	-10.5105	0.00182	-10.5105	0.00179
-10.498	0.00405	-10.498	0.00321	-10.498	0.00294	-10.498	0.00183	-10.498	0.00181
-10.4855	0.0041	-10.4855	0.00325	-10.4855	0.00298	-10.4855	0.00185	-10.4855	0.00183
-10.473	0.00415	-10.473	0.00329	-10.473	0.00301	-10.473	0.00187	-10.473	0.00185
-10.4605	0.0042	-10.4605	0.00333	-10.4605	0.00305	-10.4605	0.00189	-10.4605	0.00187
-10.448	0.00426	-10.448	0.00337	-10.448	0.00309	-10.448	0.00191	-10.448	0.00189
-10.4355	0.00431	-10.4355	0.00342	-10.4355	0.00313	-10.4355	0.00193	-10.4355	0.00191
-10.423	0.00437	-10.423	0.00346	-10.423	0.00317	-10.423	0.00195	-10.423	0.00193
-10.4104	0.00442	-10.4104	0.0035	-10.4104	0.00321	-10.4104	0.00197	-10.4104	0.00196
-10.3979	0.00448	-10.3979	0.00355	-10.3979	0.00325	-10.3979	0.00199	-10.3979	0.00198
-10.3854	0.00454	-10.3854	0.00359	-10.3854	0.00329	-10.3854	0.00202	-10.3854	0.002
-10.3729	0.0046	-10.3729	0.00364	-10.3729	0.00333	-10.3729	0.00204	-10.3729	0.00202
-10.3604	0.00466	-10.3604	0.00369	-10.3604	0.00338	-10.3604	0.00206	-10.3604	0.00205
-10.3479	0.00472	-10.3479	0.00373	-10.3479	0.00342	-10.3479	0.00208	-10.3479	0.00207
-10.3354	0.00479	-10.3354	0.00378	-10.3354	0.00347	-10.3354	0.00211	-10.3354	0.00209
-10.3229	0.00485	-10.3229	0.00383	-10.3229	0.00351	-10.3229	0.00213	-10.3229	0.00212
-10.3104	0.00492	-10.3104	0.00388	-10.3104	0.00356	-10.3104	0.00215	-10.3104	0.00214
-10.2979	0.00498	-10.2979	0.00393	-10.2979	0.00361	-10.2979	0.00218	-10.2979	0.00217
-10.2854	0.00505	-10.2854	0.00399	-10.2854	0.00366	-10.2854	0.0022	-10.2854	0.00219
-10.2729	0.00512	-10.2729	0.00404	-10.2729	0.00371	-10.2729	0.00223	-10.2729	0.00222
-10.2603	0.00519	-10.2603	0.00409	-10.2603	0.00376	-10.2603	0.00225	-10.2603	0.00225
-10.2478	0.00526	-10.2478	0.00415	-10.2478	0.00381	-10.2478	0.00228	-10.2478	0.00227
-10.2353	0.00533	-10.2353	0.0042	-10.2353	0.00386	-10.2353	0.00231	-10.2353	0.0023
-10.2228	0.00541	-10.2228	0.00426	-10.2228	0.00391	-10.2228	0.00233	-10.2228	0.00233
-10.2103	0.00548	-10.2103	0.00432	-10.2103	0.00397	-10.2103	0.00236	-10.2103	0.00236
-10.1978	0.00556	-10.1978	0.00438	-10.1978	0.00402	-10.1978	0.00239	-10.1978	0.00239
-10.1853	0.00564	-10.1853	0.00444	-10.1853	0.00408	-10.1853	0.00242	-10.1853	0.00241
-10.1728	0.00572	-10.1728	0.0045	-10.1728	0.00413	-10.1728	0.00245	-10.1728	0.00244
-10.1603	0.0058	-10.1603	0.00456	-10.1603	0.00419	-10.1603	0.00248	-10.1603	0.00248
-10.1478	0.00588	-10.1478	0.00462	-10.1478	0.00425	-10.1478	0.00251	-10.1478	0.00251
-10.1353	0.00596	-10.1353	0.00469	-10.1353	0.00431	-10.1353	0.00254	-10.1353	0.00254
-10.1227	0.00605	-10.1227	0.00475	-10.1227	0.00437	-10.1227	0.00257	-10.1227	0.00257
-10.1102	0.00613	-10.1102	0.00482	-10.1102	0.00444	-10.1102	0.0026	-10.1102	0.0026
-10.0977	0.00622	-10.0977	0.00489	-10.0977	0.0045	-10.0977	0.00263	-10.0977	0.00264
-10.0852	0.00631	-10.0852	0.00496	-10.0852	0.00456	-10.0852	0.00266	-10.0852	0.00267
-10.0727	0.0064	-10.0727	0.00503	-10.0727	0.00463	-10.0727	0.0027	-10.0727	0.00271
-10.0602	0.00649	-10.0602	0.0051	-10.0602	0.0047	-10.0602	0.00273	-10.0602	0.00274
-10.0477	0.00659	-10.0477	0.00517	-10.0477	0.00477	-10.0477	0.00276	-10.0477	0.00278
-10.0352	0.00668	-10.0352	0.00525	-10.0352	0.00484	-10.0352	0.0028	-10.0352	0.00281
-10.0227	0.00678	-10.0227	0.00532	-10.0227	0.00491	-10.0227	0.00283	-10.0227	0.00285
-10.0102	0.00688	-10.0102	0.0054	-10.0102	0.00498	-10.0102	0.00287	-10.0102	0.00289
-9.99766	0.00698	-9.99766	0.00548	-9.99766	0.00505	-9.99766	0.00291	-9.99766	0.00293
-9.98515	0.00708	-9.98515	0.00555	-9.98515	0.00513	-9.98515	0.00295	-9.98515	0.00297
-9.97264	0.00719	-9.97264	0.00564	-9.97264	0.0052	-9.97264	0.00298	-9.97264	0.00301
-9.96014	0.00729	-9.96014	0.00572	-9.96014	0.00528	-9.96014	0.00302	-9.96014	0.00305
-9.94763	0.0074	-9.94763	0.0058	-9.94763	0.00536	-9.94763	0.00306	-9.94763	0.00309
-9.93512	0.00751	-9.93512	0.00589	-9.93512	0.00544	-9.93512	0.0031	-9.93512	0.00313
-9.92261	0.00762	-9.92261	0.00597	-9.92261	0.00552	-9.92261	0.00314	-9.92261	0.00317
-9.9101	0.00773	-9.9101	0.00606	-9.9101	0.0056	-9.9101	0.00318	-9.9101	0.00322
-9.89759	0.00785	-9.89759	0.00615	-9.89759	0.00569	-9.89759	0.00323	-9.89759	0.00326
-9.88508	0.00796	-9.88508	0.00624	-9.88508	0.00577	-9.88508	0.00327	-9.88508	0.00331
-9.87258	0.00808	-9.87258	0.00633	-9.87258	0.00586	-9.87258	0.00331	-9.87258	0.00335
-9.86007	0.0082	-9.86007	0.00642	-9.86007	0.00595	-9.86007	0.00336	-9.86007	0.0034
-9.84756	0.00832	-9.84756	0.00652	-9.84756	0.00604	-9.84756	0.0034	-9.84756	0.00345
-9.83505	0.00845	-9.83505	0.00662	-9.83505	0.00613	-9.83505	0.00345	-9.83505	0.00349
-9.82254	0.00857	-9.82254	0.00671	-9.82254	0.00622	-9.82254	0.00349	-9.82254	0.00354
-9.81003	0.0087	-9.81003	0.00681	-9.81003	0.00632	-9.81003	0.00354	-9.81003	0.00359
-9.79752	0.00883	-9.79752	0.00692	-9.79752	0.00642	-9.79752	0.00359	-9.79752	0.00364
-9.78501	0.00896	-9.78501	0.00702	-9.78501	0.00652	-9.78501	0.00364	-9.78501	0.0037
-9.77251	0.0091	-9.77251	0.00713	-9.77251	0.00662	-9.77251	0.00369	-9.77251	0.00375
-9.76	0.00924	-9.76	0.00723	-9.76	0.00672	-9.76	0.00374	-9.76	0.0038
-9.74749	0.00938	-9.74749	0.00734	-9.74749	0.00682	-9.74749	0.00379	-9.74749	0.00386
-9.73498	0.00952	-9.73498	0.00745	-9.73498	0.00693	-9.73498	0.00384	-9.73498	0.00391
-9.72247	0.00966	-9.72247	0.00757	-9.72247	0.00704	-9.72247	0.00389	-9.72247	0.00397
-9.70996	0.00981	-9.70996	0.00768	-9.70996	0.00715	-9.70996	0.00395	-9.70996	0.00403
-9.69745	0.00996	-9.69745	0.0078	-9.69745	0.00726	-9.69745	0.004	-9.69745	0.00409
-9.68495	0.01011	-9.68495	0.00792	-9.68495	0.00738	-9.68495	0.00406	-9.68495	0.00415
-9.67244	0.01027	-9.67244	0.00804	-9.67244	0.00749	-9.67244	0.00412	-9.67244	0.00421
-9.65993	0.01043	-9.65993	0.00817	-9.65993	0.00761	-9.65993	0.00417	-9.65993	0.00427
-9.64742	0.01059	-9.64742	0.00829	-9.64742	0.00773	-9.64742	0.00423	-9.64742	0.00433
-9.63491	0.01075	-9.63491	0.00842	-9.63491	0.00786	-9.63491	0.00429	-9.63491	0.0044
-9.6224	0.01092	-9.6224	0.00855	-9.6224	0.00799	-9.6224	0.00435	-9.6224	0.00446
-9.60989	0.01109	-9.60989	0.00869	-9.60989	0.00811	-9.60989	0.00442	-9.60989	0.00453
-9.59738	0.01126	-9.59738	0.00882	-9.59738	0.00825	-9.59738	0.00448	-9.59738	0.0046
-9.58488	0.01144	-9.58488	0.00896	-9.58488	0.00838	-9.58488	0.00455	-9.58488	0.00467
-9.57237	0.01162	-9.57237	0.0091	-9.57237	0.00852	-9.57237	0.00461	-9.57237	0.00474
-9.55986	0.0118	-9.55986	0.00925	-9.55986	0.00866	-9.55986	0.00468	-9.55986	0.00481
-9.54735	0.01199	-9.54735	0.00939	-9.54735	0.0088	-9.54735	0.00475	-9.54735	0.00488
-9.53484	0.01218	-9.53484	0.00954	-9.53484	0.00894	-9.53484	0.00482	-9.53484	0.00496
-9.52233	0.01237	-9.52233	0.0097	-9.52233	0.00909	-9.52233	0.00489	-9.52233	0.00503
-9.50982	0.01257	-9.50982	0.00985	-9.50982	0.00925	-9.50982	0.00496	-9.50982	0.00511
-9.49732	0.01277	-9.49732	0.01001	-9.49732	0.0094	-9.49732	0.00504	-9.49732	0.00519
-9.48481	0.01298	-9.48481	0.01017	-9.48481	0.00956	-9.48481	0.00511	-9.48481	0.00527
-9.4723	0.01319	-9.4723	0.01034	-9.4723	0.00972	-9.4723	0.00519	-9.4723	0.00536
-9.45979	0.0134	-9.45979	0.01051	-9.45979	0.00989	-9.45979	0.00527	-9.45979	0.00544
-9.44728	0.01362	-9.44728	0.01068	-9.44728	0.01005	-9.44728	0.00535	-9.44728	0.00553
-9.43477	0.01385	-9.43477	0.01086	-9.43477	0.01023	-9.43477	0.00543	-9.43477	0.00562
-9.42226	0.01407	-9.42226	0.01104	-9.42226	0.0104	-9.42226	0.00551	-9.42226	0.00571
-9.40975	0.0143	-9.40975	0.01122	-9.40975	0.01058	-9.40975	0.0056	-9.40975	0.0058
-9.39725	0.01454	-9.39725	0.01141	-9.39725	0.01077	-9.39725	0.00568	-9.39725	0.00589
-9.38474	0.01478	-9.38474	0.0116	-9.38474	0.01096	-9.38474	0.00577	-9.38474	0.00599
-9.37223	0.01503	-9.37223	0.0118	-9.37223	0.01115	-9.37223	0.00586	-9.37223	0.00608
-9.35972	0.01528	-9.35972	0.012	-9.35972	0.01134	-9.35972	0.00595	-9.35972	0.00618
-9.34721	0.01554	-9.34721	0.0122	-9.34721	0.01155	-9.34721	0.00605	-9.34721	0.00629
-9.3347	0.0158	-9.3347	0.01241	-9.3347	0.01175	-9.3347	0.00614	-9.3347	0.00639
-9.32219	0.01607	-9.32219	0.01262	-9.32219	0.01196	-9.32219	0.00624	-9.32219	0.0065
-9.30969	0.01634	-9.30969	0.01284	-9.30969	0.01218	-9.30969	0.00634	-9.30969	0.00661
-9.29718	0.01663	-9.29718	0.01306	-9.29718	0.0124	-9.29718	0.00644	-9.29718	0.00672
-9.28467	0.01691	-9.28467	0.01329	-9.28467	0.01263	-9.28467	0.00654	-9.28467	0.00683
-9.27216	0.01721	-9.27216	0.01353	-9.27216	0.01286	-9.27216	0.00665	-9.27216	0.00695
-9.25965	0.01751	-9.25965	0.01377	-9.25965	0.0131	-9.25965	0.00676	-9.25965	0.00706
-9.24714	0.01782	-9.24714	0.01401	-9.24714	0.01334	-9.24714	0.00687	-9.24714	0.00719
-9.23463	0.01813	-9.23463	0.01426	-9.23463	0.01359	-9.23463	0.00698	-9.23463	0.00731
-9.22213	0.01845	-9.22213	0.01452	-9.22213	0.01385	-9.22213	0.0071	-9.22213	0.00744
-9.20962	0.01878	-9.20962	0.01479	-9.20962	0.01412	-9.20962	0.00722	-9.20962	0.00757
-9.19711	0.01912	-9.19711	0.01506	-9.19711	0.01439	-9.19711	0.00734	-9.19711	0.0077
-9.1846	0.01947	-9.1846	0.01533	-9.1846	0.01467	-9.1846	0.00746	-9.1846	0.00784
-9.17209	0.01982	-9.17209	0.01562	-9.17209	0.01495	-9.17209	0.00759	-9.17209	0.00798
-9.15958	0.02019	-9.15958	0.01591	-9.15958	0.01525	-9.15958	0.00772	-9.15958	0.00812
-9.14707	0.02057	-9.14707	0.01621	-9.14707	0.01555	-9.14707	0.00786	-9.14707	0.00827
-9.13456	0.02095	-9.13456	0.01652	-9.13456	0.01587	-9.13456	0.00799	-9.13456	0.00842
-9.12206	0.02135	-9.12206	0.01684	-9.12206	0.01619	-9.12206	0.00813	-9.12206	0.00857
-9.10955	0.02176	-9.10955	0.01717	-9.10955	0.01652	-9.10955	0.00828	-9.10955	0.00873
-9.09704	0.02219	-9.09704	0.01751	-9.09704	0.01687	-9.09704	0.00843	-9.09704	0.0089
-9.08453	0.02262	-9.08453	0.01786	-9.08453	0.01723	-9.08453	0.00858	-9.08453	0.00907
-9.07202	0.02307	-9.07202	0.01823	-9.07202	0.01759	-9.07202	0.00874	-9.07202	0.00924
-9.05951	0.02354	-9.05951	0.0186	-9.05951	0.01797	-9.05951	0.0089	-9.05951	0.00942
-9.047	0.02402	-9.047	0.01898	-9.047	0.01837	-9.047	0.00906	-9.047	0.0096
-9.0345	0.02451	-9.0345	0.01938	-9.0345	0.01878	-9.0345	0.00923	-9.0345	0.00979
-9.02199	0.02502	-9.02199	0.01979	-9.02199	0.0192	-9.02199	0.00941	-9.02199	0.00999
-9.00948	0.02555	-9.00948	0.02022	-9.00948	0.01963	-9.00948	0.00959	-9.00948	0.01019
-8.99697	0.0261	-8.99697	0.02066	-8.99697	0.02008	-8.99697	0.00978	-8.99697	0.0104
-8.98446	0.02666	-8.98446	0.02111	-8.98446	0.02055	-8.98446	0.00997	-8.98446	0.01061
-8.97195	0.02723	-8.97195	0.02158	-8.97195	0.02103	-8.97195	0.01017	-8.97195	0.01083
-8.95944	0.02783	-8.95944	0.02206	-8.95944	0.02152	-8.95944	0.01037	-8.95944	0.01106
-8.94693	0.02844	-8.94693	0.02255	-8.94693	0.02203	-8.94693	0.01058	-8.94693	0.01129
-8.93443	0.02907	-8.93443	0.02306	-8.93443	0.02255	-8.93443	0.0108	-8.93443	0.01153
-8.92192	0.02971	-8.92192	0.02358	-8.92192	0.02309	-8.92192	0.01102	-8.92192	0.01178
-8.90941	0.03037	-8.90941	0.02411	-8.90941	0.02364	-8.90941	0.01125	-8.90941	0.01203
-8.8969	0.03104	-8.8969	0.02465	-8.8969	0.02421	-8.8969	0.01148	-8.8969	0.0123
-8.88439	0.03173	-8.88439	0.02521	-8.88439	0.02478	-8.88439	0.01172	-8.88439	0.01256
-8.87188	0.03244	-8.87188	0.02579	-8.87188	0.02538	-8.87188	0.01196	-8.87188	0.01284
-8.85937	0.03316	-8.85937	0.02637	-8.85937	0.02599	-8.85937	0.01222	-8.85937	0.01312
-8.84687	0.0339	-8.84687	0.02697	-8.84687	0.02661	-8.84687	0.01248	-8.84687	0.01341
-8.83436	0.03465	-8.83436	0.02758	-8.83436	0.02724	-8.83436	0.01274	-8.83436	0.01371
-8.82185	0.03542	-8.82185	0.02821	-8.82185	0.02789	-8.82185	0.01301	-8.82185	0.01402
-8.80934	0.0362	-8.80934	0.02885	-8.80934	0.02856	-8.80934	0.01329	-8.80934	0.01433
-8.79683	0.037	-8.79683	0.0295	-8.79683	0.02924	-8.79683	0.01357	-8.79683	0.01466
-8.78432	0.03781	-8.78432	0.03016	-8.78432	0.02993	-8.78432	0.01387	-8.78432	0.01499
-8.77181	0.03864	-8.77181	0.03084	-8.77181	0.03064	-8.77181	0.01416	-8.77181	0.01532
-8.7593	0.03949	-8.7593	0.03153	-8.7593	0.03136	-8.7593	0.01447	-8.7593	0.01567
-8.7468	0.04034	-8.7468	0.03223	-8.7468	0.0321	-8.7468	0.01478	-8.7468	0.01602
-8.73429	0.04121	-8.73429	0.03295	-8.73429	0.03285	-8.73429	0.0151	-8.73429	0.01639
-8.72178	0.04209	-8.72178	0.03367	-8.72178	0.03361	-8.72178	0.01542	-8.72178	0.01675
-8.70927	0.04299	-8.70927	0.03441	-8.70927	0.03438	-8.70927	0.01575	-8.70927	0.01713
-8.69676	0.0439	-8.69676	0.03516	-8.69676	0.03517	-8.69676	0.01609	-8.69676	0.01752
-8.68425	0.04482	-8.68425	0.03592	-8.68425	0.03597	-8.68425	0.01643	-8.68425	0.01791
-8.67174	0.04575	-8.67174	0.03669	-8.67174	0.03678	-8.67174	0.01678	-8.67174	0.01831
-8.65924	0.04669	-8.65924	0.03746	-8.65924	0.0376	-8.65924	0.01714	-8.65924	0.01872
-8.64673	0.04764	-8.64673	0.03825	-8.64673	0.03843	-8.64673	0.0175	-8.64673	0.01914
-8.63422	0.04861	-8.63422	0.03905	-8.63422	0.03928	-8.63422	0.01787	-8.63422	0.01956
-8.62171	0.04958	-8.62171	0.03986	-8.62171	0.04014	-8.62171	0.01824	-8.62171	0.01999
-8.6092	0.05057	-8.6092	0.04068	-8.6092	0.04101	-8.6092	0.01862	-8.6092	0.02043
-8.59669	0.05156	-8.59669	0.04151	-8.59669	0.04189	-8.59669	0.01901	-8.59669	0.02088
-8.58418	0.05257	-8.58418	0.04235	-8.58418	0.04278	-8.58418	0.0194	-8.58418	0.02134
-8.57168	0.05358	-8.57168	0.0432	-8.57168	0.04368	-8.57168	0.0198	-8.57168	0.0218
-8.55917	0.05461	-8.55917	0.04406	-8.55917	0.0446	-8.55917	0.02021	-8.55917	0.02228
-8.54666	0.05564	-8.54666	0.04493	-8.54666	0.04553	-8.54666	0.02062	-8.54666	0.02276
-8.53415	0.05669	-8.53415	0.0458	-8.53415	0.04646	-8.53415	0.02104	-8.53415	0.02325
-8.52164	0.05774	-8.52164	0.04669	-8.52164	0.04741	-8.52164	0.02146	-8.52164	0.02374
-8.50913	0.05881	-8.50913	0.04759	-8.50913	0.04838	-8.50913	0.02189	-8.50913	0.02425
-8.49662	0.05988	-8.49662	0.04849	-8.49662	0.04935	-8.49662	0.02233	-8.49662	0.02476
-8.48411	0.06096	-8.48411	0.04941	-8.48411	0.05033	-8.48411	0.02277	-8.48411	0.02528
-8.47161	0.06205	-8.47161	0.05033	-8.47161	0.05133	-8.47161	0.02322	-8.47161	0.02581
-8.4591	0.06315	-8.4591	0.05126	-8.4591	0.05234	-8.4591	0.02368	-8.4591	0.02635
-8.44659	0.06426	-8.44659	0.0522	-8.44659	0.05336	-8.44659	0.02414	-8.44659	0.0269
-8.43408	0.06538	-8.43408	0.05315	-8.43408	0.05439	-8.43408	0.02461	-8.43408	0.02745
-8.42157	0.06651	-8.42157	0.05411	-8.42157	0.05543	-8.42157	0.02508	-8.42157	0.02802
-8.40906	0.06764	-8.40906	0.05508	-8.40906	0.05648	-8.40906	0.02556	-8.40906	0.02859
-8.39655	0.06878	-8.39655	0.05606	-8.39655	0.05755	-8.39655	0.02605	-8.39655	0.02917
-8.38405	0.06994	-8.38405	0.05705	-8.38405	0.05863	-8.38405	0.02655	-8.38405	0.02976
-8.37154	0.0711	-8.37154	0.05804	-8.37154	0.05972	-8.37154	0.02705	-8.37154	0.03036
-8.35903	0.07227	-8.35903	0.05905	-8.35903	0.06083	-8.35903	0.02755	-8.35903	0.03097
-8.34652	0.07345	-8.34652	0.06007	-8.34652	0.06194	-8.34652	0.02807	-8.34652	0.03159
-8.33401	0.07465	-8.33401	0.06109	-8.33401	0.06308	-8.33401	0.02859	-8.33401	0.03221
-8.3215	0.07585	-8.3215	0.06213	-8.3215	0.06422	-8.3215	0.02912	-8.3215	0.03285
-8.30899	0.07706	-8.30899	0.06318	-8.30899	0.06538	-8.30899	0.02965	-8.30899	0.0335
-8.29648	0.07828	-8.29648	0.06424	-8.29648	0.06656	-8.29648	0.03019	-8.29648	0.03416
-8.28398	0.07952	-8.28398	0.06531	-8.28398	0.06775	-8.28398	0.03074	-8.28398	0.03482
-8.27147	0.08076	-8.27147	0.0664	-8.27147	0.06895	-8.27147	0.0313	-8.27147	0.0355
-8.25896	0.08202	-8.25896	0.06749	-8.25896	0.07018	-8.25896	0.03187	-8.25896	0.03619
-8.24645	0.0833	-8.24645	0.0686	-8.24645	0.07142	-8.24645	0.03244	-8.24645	0.03689
-8.23394	0.08458	-8.23394	0.06973	-8.23394	0.07268	-8.23394	0.03302	-8.23394	0.03761
-8.22143	0.08588	-8.22143	0.07086	-8.22143	0.07396	-8.22143	0.03361	-8.22143	0.03833
-8.20892	0.0872	-8.20892	0.07202	-8.20892	0.07526	-8.20892	0.03421	-8.20892	0.03907
-8.19642	0.08853	-8.19642	0.07319	-8.19642	0.07658	-8.19642	0.03482	-8.19642	0.03982
-8.18391	0.08988	-8.18391	0.07437	-8.18391	0.07793	-8.18391	0.03544	-8.18391	0.04059
-8.1714	0.09124	-8.1714	0.07558	-8.1714	0.07929	-8.1714	0.03607	-8.1714	0.04137
-8.15889	0.09263	-8.15889	0.0768	-8.15889	0.08068	-8.15889	0.03671	-8.15889	0.04216
-8.14638	0.09403	-8.14638	0.07804	-8.14638	0.0821	-8.14638	0.03736	-8.14638	0.04297
-8.13387	0.09546	-8.13387	0.07931	-8.13387	0.08354	-8.13387	0.03802	-8.13387	0.04379
-8.12136	0.09691	-8.12136	0.08059	-8.12136	0.08501	-8.12136	0.0387	-8.12136	0.04464
-8.10885	0.09838	-8.10885	0.08189	-8.10885	0.08651	-8.10885	0.03938	-8.10885	0.04549
-8.09635	0.09987	-8.09635	0.08322	-8.09635	0.08804	-8.09635	0.04008	-8.09635	0.04637
-8.08384	0.10139	-8.08384	0.08457	-8.08384	0.08959	-8.08384	0.04079	-8.08384	0.04727
-8.07133	0.10293	-8.07133	0.08595	-8.07133	0.09118	-8.07133	0.04152	-8.07133	0.04818
-8.05882	0.10449	-8.05882	0.08734	-8.05882	0.09279	-8.05882	0.04226	-8.05882	0.04911
-8.04631	0.10608	-8.04631	0.08876	-8.04631	0.09443	-8.04631	0.04301	-8.04631	0.05006
-8.0338	0.10769	-8.0338	0.0902	-8.0338	0.0961	-8.0338	0.04377	-8.0338	0.05103
-8.02129	0.10933	-8.02129	0.09167	-8.02129	0.0978	-8.02129	0.04455	-8.02129	0.05202
-8.00879	0.11099	-8.00879	0.09316	-8.00879	0.09953	-8.00879	0.04535	-8.00879	0.05303
-7.99628	0.11268	-7.99628	0.09467	-7.99628	0.10128	-7.99628	0.04616	-7.99628	0.05406
-7.98377	0.11439	-7.98377	0.09621	-7.98377	0.10306	-7.98377	0.04699	-7.98377	0.05511
-7.97126	0.11612	-7.97126	0.09776	-7.97126	0.10487	-7.97126	0.04783	-7.97126	0.05618
-7.95875	0.11788	-7.95875	0.09934	-7.95875	0.1067	-7.95875	0.04868	-7.95875	0.05728
-7.94624	0.11966	-7.94624	0.10094	-7.94624	0.10856	-7.94624	0.04955	-7.94624	0.05839
-7.93373	0.12146	-7.93373	0.10256	-7.93373	0.11044	-7.93373	0.05043	-7.93373	0.05952
-7.92123	0.12327	-7.92123	0.1042	-7.92123	0.11234	-7.92123	0.05133	-7.92123	0.06067
-7.90872	0.12511	-7.90872	0.10586	-7.90872	0.11427	-7.90872	0.05224	-7.90872	0.06184
-7.89621	0.12697	-7.89621	0.10754	-7.89621	0.11622	-7.89621	0.05317	-7.89621	0.06304
-7.8837	0.12884	-7.8837	0.10923	-7.8837	0.11819	-7.8837	0.05411	-7.8837	0.06425
-7.87119	0.13073	-7.87119	0.11094	-7.87119	0.12018	-7.87119	0.05507	-7.87119	0.06548
-7.85868	0.13264	-7.85868	0.11267	-7.85868	0.12218	-7.85868	0.05603	-7.85868	0.06673
-7.84617	0.13455	-7.84617	0.11441	-7.84617	0.12421	-7.84617	0.05702	-7.84617	0.068
-7.83366	0.13649	-7.83366	0.11617	-7.83366	0.12625	-7.83366	0.05801	-7.83366	0.06929
-7.82116	0.13843	-7.82116	0.11794	-7.82116	0.12831	-7.82116	0.05902	-7.82116	0.0706
-7.80865	0.14039	-7.80865	0.11972	-7.80865	0.13038	-7.80865	0.06004	-7.80865	0.07192
-7.79614	0.14236	-7.79614	0.12152	-7.79614	0.13247	-7.79614	0.06107	-7.79614	0.07327
-7.78363	0.14434	-7.78363	0.12333	-7.78363	0.13457	-7.78363	0.06211	-7.78363	0.07463
-7.77112	0.14633	-7.77112	0.12514	-7.77112	0.13668	-7.77112	0.06317	-7.77112	0.07601
-7.75861	0.14832	-7.75861	0.12697	-7.75861	0.13881	-7.75861	0.06424	-7.75861	0.07741
-7.7461	0.15033	-7.7461	0.12881	-7.7461	0.14094	-7.7461	0.06532	-7.7461	0.07882
-7.7336	0.15234	-7.7336	0.13065	-7.7336	0.14309	-7.7336	0.06641	-7.7336	0.08025
-7.72109	0.15436	-7.72109	0.13251	-7.72109	0.14525	-7.72109	0.06751	-7.72109	0.0817
-7.70858	0.15638	-7.70858	0.13437	-7.70858	0.14741	-7.70858	0.06862	-7.70858	0.08316
-7.69607	0.15841	-7.69607	0.13624	-7.69607	0.14958	-7.69607	0.06974	-7.69607	0.08464
-7.68356	0.16044	-7.68356	0.13811	-7.68356	0.15176	-7.68356	0.07087	-7.68356	0.08614
-7.67105	0.16248	-7.67105	0.14	-7.67105	0.15395	-7.67105	0.07201	-7.67105	0.08765
-7.65854	0.16451	-7.65854	0.14188	-7.65854	0.15615	-7.65854	0.07316	-7.65854	0.08918
-7.64603	0.16656	-7.64603	0.14378	-7.64603	0.15835	-7.64603	0.07432	-7.64603	0.09073
-7.63353	0.1686	-7.63353	0.14568	-7.63353	0.16056	-7.63353	0.07549	-7.63353	0.09229
-7.62102	0.17065	-7.62102	0.14758	-7.62102	0.16277	-7.62102	0.07667	-7.62102	0.09386
-7.60851	0.1727	-7.60851	0.14949	-7.60851	0.16499	-7.60851	0.07786	-7.60851	0.09545
-7.596	0.17476	-7.596	0.1514	-7.596	0.16722	-7.596	0.07906	-7.596	0.09706
-7.58349	0.17682	-7.58349	0.15332	-7.58349	0.16946	-7.58349	0.08027	-7.58349	0.09868
-7.57098	0.17888	-7.57098	0.15525	-7.57098	0.1717	-7.57098	0.08149	-7.57098	0.10032
-7.55847	0.18094	-7.55847	0.15718	-7.55847	0.17394	-7.55847	0.08271	-7.55847	0.10198
-7.54597	0.18301	-7.54597	0.15912	-7.54597	0.1762	-7.54597	0.08395	-7.54597	0.10365
-7.53346	0.18509	-7.53346	0.16107	-7.53346	0.17846	-7.53346	0.0852	-7.53346	0.10534
-7.52095	0.18717	-7.52095	0.16302	-7.52095	0.18073	-7.52095	0.08646	-7.52095	0.10705
-7.50844	0.18925	-7.50844	0.16498	-7.50844	0.18301	-7.50844	0.08773	-7.50844	0.10877
-7.49593	0.19135	-7.49593	0.16695	-7.49593	0.18529	-7.49593	0.08901	-7.49593	0.11052
-7.48342	0.19345	-7.48342	0.16892	-7.48342	0.18759	-7.48342	0.0903	-7.48342	0.11228
-7.47091	0.19556	-7.47091	0.17091	-7.47091	0.18989	-7.47091	0.09161	-7.47091	0.11405
-7.4584	0.19768	-7.4584	0.17291	-7.4584	0.1922	-7.4584	0.09292	-7.4584	0.11585
-7.4459	0.19981	-7.4459	0.17491	-7.4459	0.19452	-7.4459	0.09425	-7.4459	0.11767
-7.43339	0.20194	-7.43339	0.17692	-7.43339	0.19685	-7.43339	0.09559	-7.43339	0.1195
-7.42088	0.20409	-7.42088	0.17895	-7.42088	0.19919	-7.42088	0.09695	-7.42088	0.12135
-7.40837	0.20624	-7.40837	0.18098	-7.40837	0.20153	-7.40837	0.09831	-7.40837	0.12322
-7.39586	0.20841	-7.39586	0.18302	-7.39586	0.20389	-7.39586	0.09969	-7.39586	0.12511
-7.38335	0.21059	-7.38335	0.18507	-7.38335	0.20625	-7.38335	0.10108	-7.38335	0.12702
-7.37084	0.21277	-7.37084	0.18714	-7.37084	0.20862	-7.37084	0.10249	-7.37084	0.12895
-7.35834	0.21497	-7.35834	0.18921	-7.35834	0.211	-7.35834	0.10391	-7.35834	0.13089
-7.34583	0.21717	-7.34583	0.19129	-7.34583	0.21339	-7.34583	0.10534	-7.34583	0.13285
-7.33332	0.21938	-7.33332	0.19337	-7.33332	0.21579	-7.33332	0.10679	-7.33332	0.13483
-7.32081	0.2216	-7.32081	0.19547	-7.32081	0.2182	-7.32081	0.10824	-7.32081	0.13683
-7.3083	0.22383	-7.3083	0.19758	-7.3083	0.22061	-7.3083	0.10971	-7.3083	0.13885
-7.29579	0.22606	-7.29579	0.19969	-7.29579	0.22303	-7.29579	0.1112	-7.29579	0.14088
-7.28328	0.2283	-7.28328	0.20181	-7.28328	0.22547	-7.28328	0.11269	-7.28328	0.14293
-7.27078	0.23055	-7.27078	0.20394	-7.27078	0.22791	-7.27078	0.1142	-7.27078	0.145
-7.25827	0.2328	-7.25827	0.20607	-7.25827	0.23036	-7.25827	0.11572	-7.25827	0.14708
-7.24576	0.23506	-7.24576	0.20821	-7.24576	0.23283	-7.24576	0.11725	-7.24576	0.14919
-7.23325	0.23733	-7.23325	0.21036	-7.23325	0.2353	-7.23325	0.11879	-7.23325	0.15131
-7.22074	0.2396	-7.22074	0.21252	-7.22074	0.23779	-7.22074	0.12035	-7.22074	0.15345
-7.20823	0.24188	-7.20823	0.21469	-7.20823	0.24029	-7.20823	0.12192	-7.20823	0.15561
-7.19572	0.24416	-7.19572	0.21686	-7.19572	0.24279	-7.19572	0.12349	-7.19572	0.15779
-7.18321	0.24645	-7.18321	0.21905	-7.18321	0.24531	-7.18321	0.12509	-7.18321	0.15998
-7.17071	0.24874	-7.17071	0.22124	-7.17071	0.24785	-7.17071	0.12669	-7.17071	0.16219
-7.1582	0.25104	-7.1582	0.22343	-7.1582	0.25039	-7.1582	0.12831	-7.1582	0.16442
-7.14569	0.25334	-7.14569	0.22564	-7.14569	0.25294	-7.14569	0.12994	-7.14569	0.16667
-7.13318	0.25565	-7.13318	0.22785	-7.13318	0.25551	-7.13318	0.13158	-7.13318	0.16894
-7.12067	0.25796	-7.12067	0.23007	-7.12067	0.25809	-7.12067	0.13324	-7.12067	0.17122
-7.10816	0.26028	-7.10816	0.2323	-7.10816	0.26068	-7.10816	0.1349	-7.10816	0.17353
-7.09565	0.26259	-7.09565	0.23453	-7.09565	0.26328	-7.09565	0.13658	-7.09565	0.17585
-7.08315	0.26491	-7.08315	0.23677	-7.08315	0.26589	-7.08315	0.13827	-7.08315	0.1782
-7.07064	0.26724	-7.07064	0.23901	-7.07064	0.26851	-7.07064	0.13997	-7.07064	0.18056
-7.05813	0.26956	-7.05813	0.24126	-7.05813	0.27114	-7.05813	0.14168	-7.05813	0.18294
-7.04562	0.27188	-7.04562	0.24352	-7.04562	0.27378	-7.04562	0.1434	-7.04562	0.18534
-7.03311	0.27421	-7.03311	0.24578	-7.03311	0.27643	-7.03311	0.14514	-7.03311	0.18776
-7.0206	0.27654	-7.0206	0.24805	-7.0206	0.27909	-7.0206	0.14689	-7.0206	0.19019
-7.00809	0.27887	-7.00809	0.25032	-7.00809	0.28176	-7.00809	0.14865	-7.00809	0.19265
-6.99558	0.28119	-6.99558	0.2526	-6.99558	0.28444	-6.99558	0.15041	-6.99558	0.19513
-6.98308	0.28352	-6.98308	0.25488	-6.98308	0.28713	-6.98308	0.1522	-6.98308	0.19762
-6.97057	0.28585	-6.97057	0.25717	-6.97057	0.28983	-6.97057	0.15399	-6.97057	0.20014
-6.95806	0.28818	-6.95806	0.25946	-6.95806	0.29253	-6.95806	0.15579	-6.95806	0.20268
-6.94555	0.29051	-6.94555	0.26176	-6.94555	0.29525	-6.94555	0.15761	-6.94555	0.20524
-6.93304	0.29284	-6.93304	0.26406	-6.93304	0.29797	-6.93304	0.15944	-6.93304	0.20781
-6.92053	0.29517	-6.92053	0.26637	-6.92053	0.30071	-6.92053	0.16128	-6.92053	0.21041
-6.90802	0.29751	-6.90802	0.26869	-6.90802	0.30345	-6.90802	0.16313	-6.90802	0.21303
-6.89552	0.29984	-6.89552	0.27101	-6.89552	0.3062	-6.89552	0.16499	-6.89552	0.21568
-6.88301	0.30217	-6.88301	0.27333	-6.88301	0.30896	-6.88301	0.16687	-6.88301	0.21834
-6.8705	0.30451	-6.8705	0.27567	-6.8705	0.31173	-6.8705	0.16876	-6.8705	0.22103
-6.85799	0.30684	-6.85799	0.27801	-6.85799	0.31451	-6.85799	0.17066	-6.85799	0.22373
-6.84548	0.30918	-6.84548	0.28036	-6.84548	0.31729	-6.84548	0.17258	-6.84548	0.22646
-6.83297	0.31152	-6.83297	0.28271	-6.83297	0.32009	-6.83297	0.1745	-6.83297	0.22922
-6.82046	0.31387	-6.82046	0.28507	-6.82046	0.32289	-6.82046	0.17645	-6.82046	0.23199
-6.80795	0.31622	-6.80795	0.28745	-6.80795	0.32571	-6.80795	0.1784	-6.80795	0.23479
-6.79545	0.31857	-6.79545	0.28982	-6.79545	0.32853	-6.79545	0.18037	-6.79545	0.23761
-6.78294	0.32093	-6.78294	0.29221	-6.78294	0.33136	-6.78294	0.18235	-6.78294	0.24046
-6.77043	0.32329	-6.77043	0.29461	-6.77043	0.3342	-6.77043	0.18435	-6.77043	0.24333
-6.75792	0.32565	-6.75792	0.29701	-6.75792	0.33705	-6.75792	0.18636	-6.75792	0.24623
-6.74541	0.32803	-6.74541	0.29943	-6.74541	0.33991	-6.74541	0.18839	-6.74541	0.24914
-6.7329	0.33041	-6.7329	0.30185	-6.7329	0.34278	-6.7329	0.19043	-6.7329	0.25209
-6.72039	0.33279	-6.72039	0.30429	-6.72039	0.34565	-6.72039	0.19249	-6.72039	0.25505
-6.70789	0.33518	-6.70789	0.30673	-6.70789	0.34854	-6.70789	0.19457	-6.70789	0.25804
-6.69538	0.33758	-6.69538	0.30918	-6.69538	0.35143	-6.69538	0.19666	-6.69538	0.26106
-6.68287	0.33999	-6.68287	0.31165	-6.68287	0.35434	-6.68287	0.19877	-6.68287	0.2641
-6.67036	0.3424	-6.67036	0.31413	-6.67036	0.35725	-6.67036	0.20089	-6.67036	0.26717
-6.65785	0.34483	-6.65785	0.31662	-6.65785	0.36018	-6.65785	0.20304	-6.65785	0.27026
-6.64534	0.34727	-6.64534	0.31913	-6.64534	0.36311	-6.64534	0.2052	-6.64534	0.27338
-6.63283	0.34972	-6.63283	0.32165	-6.63283	0.36606	-6.63283	0.20738	-6.63283	0.27652
-6.62033	0.35218	-6.62033	0.32418	-6.62033	0.36901	-6.62033	0.20958	-6.62033	0.2797
-6.60782	0.35465	-6.60782	0.32673	-6.60782	0.37199	-6.60782	0.2118	-6.60782	0.2829
-6.59531	0.35714	-6.59531	0.3293	-6.59531	0.37497	-6.59531	0.21404	-6.59531	0.28612
-6.5828	0.35965	-6.5828	0.33188	-6.5828	0.37796	-6.5828	0.2163	-6.5828	0.28937
-6.57029	0.36217	-6.57029	0.33448	-6.57029	0.38097	-6.57029	0.21859	-6.57029	0.29266
-6.55778	0.36471	-6.55778	0.33709	-6.55778	0.38399	-6.55778	0.2209	-6.55778	0.29597
-6.54527	0.36727	-6.54527	0.33973	-6.54527	0.38703	-6.54527	0.22323	-6.54527	0.2993
-6.53276	0.36984	-6.53276	0.34238	-6.53276	0.39008	-6.53276	0.22558	-6.53276	0.30267
-6.52026	0.37244	-6.52026	0.34506	-6.52026	0.39314	-6.52026	0.22796	-6.52026	0.30606
-6.50775	0.37505	-6.50775	0.34775	-6.50775	0.39622	-6.50775	0.23036	-6.50775	0.30948
-6.49524	0.37769	-6.49524	0.35047	-6.49524	0.39931	-6.49524	0.23279	-6.49524	0.31293
-6.48273	0.38035	-6.48273	0.3532	-6.48273	0.40241	-6.48273	0.23524	-6.48273	0.31641
-6.47022	0.38303	-6.47022	0.35595	-6.47022	0.40553	-6.47022	0.23772	-6.47022	0.31991
-6.45771	0.38573	-6.45771	0.35873	-6.45771	0.40866	-6.45771	0.24022	-6.45771	0.32344
-6.4452	0.38845	-6.4452	0.36152	-6.4452	0.41181	-6.4452	0.24275	-6.4452	0.327
-6.4327	0.3912	-6.4327	0.36434	-6.4327	0.41497	-6.4327	0.24531	-6.4327	0.33058
-6.42019	0.39396	-6.42019	0.36718	-6.42019	0.41814	-6.42019	0.24789	-6.42019	0.33419
-6.40768	0.39675	-6.40768	0.37003	-6.40768	0.42133	-6.40768	0.2505	-6.40768	0.33782
-6.39517	0.39956	-6.39517	0.37291	-6.39517	0.42452	-6.39517	0.25314	-6.39517	0.34147
-6.38266	0.4024	-6.38266	0.37581	-6.38266	0.42773	-6.38266	0.2558	-6.38266	0.34515
-6.37015	0.40525	-6.37015	0.37872	-6.37015	0.43095	-6.37015	0.25849	-6.37015	0.34885
-6.35764	0.40813	-6.35764	0.38166	-6.35764	0.43419	-6.35764	0.2612	-6.35764	0.35256
-6.34513	0.41103	-6.34513	0.38461	-6.34513	0.43743	-6.34513	0.26394	-6.34513	0.3563
-6.33263	0.41394	-6.33263	0.38758	-6.33263	0.44069	-6.33263	0.2667	-6.33263	0.36006
-6.32012	0.41688	-6.32012	0.39056	-6.32012	0.44395	-6.32012	0.26949	-6.32012	0.36383
-6.30761	0.41983	-6.30761	0.39357	-6.30761	0.44723	-6.30761	0.2723	-6.30761	0.36762
-6.2951	0.42281	-6.2951	0.39659	-6.2951	0.45052	-6.2951	0.27513	-6.2951	0.37142
-6.28259	0.4258	-6.28259	0.39962	-6.28259	0.45381	-6.28259	0.27798	-6.28259	0.37524
-6.27008	0.42881	-6.27008	0.40268	-6.27008	0.45711	-6.27008	0.28086	-6.27008	0.37907
-6.25757	0.43183	-6.25757	0.40574	-6.25757	0.46043	-6.25757	0.28376	-6.25757	0.38292
-6.24507	0.43488	-6.24507	0.40882	-6.24507	0.46375	-6.24507	0.28667	-6.24507	0.38678
-6.23256	0.43794	-6.23256	0.41192	-6.23256	0.46708	-6.23256	0.28961	-6.23256	0.39065
-6.22005	0.44101	-6.22005	0.41503	-6.22005	0.47043	-6.22005	0.29257	-6.22005	0.39453
-6.20754	0.44411	-6.20754	0.41815	-6.20754	0.47378	-6.20754	0.29554	-6.20754	0.39842
-6.19503	0.44721	-6.19503	0.42129	-6.19503	0.47714	-6.19503	0.29853	-6.19503	0.40232
-6.18252	0.45034	-6.18252	0.42444	-6.18252	0.48051	-6.18252	0.30154	-6.18252	0.40623
-6.17001	0.45347	-6.17001	0.4276	-6.17001	0.48388	-6.17001	0.30457	-6.17001	0.41014
-6.1575	0.45663	-6.1575	0.43078	-6.1575	0.48727	-6.1575	0.30761	-6.1575	0.41407
-6.145	0.4598	-6.145	0.43397	-6.145	0.49067	-6.145	0.31067	-6.145	0.41801
-6.13249	0.46298	-6.13249	0.43717	-6.13249	0.49407	-6.13249	0.31375	-6.13249	0.42195
-6.11998	0.46618	-6.11998	0.44038	-6.11998	0.49749	-6.11998	0.31684	-6.11998	0.42591
-6.10747	0.46939	-6.10747	0.4436	-6.10747	0.50092	-6.10747	0.31994	-6.10747	0.42987
-6.09496	0.47262	-6.09496	0.44684	-6.09496	0.50435	-6.09496	0.32306	-6.09496	0.43384
-6.08245	0.47586	-6.08245	0.45009	-6.08245	0.5078	-6.08245	0.3262	-6.08245	0.43782
-6.06994	0.47912	-6.06994	0.45335	-6.06994	0.51126	-6.06994	0.32934	-6.06994	0.44181
-6.05744	0.48239	-6.05744	0.45662	-6.05744	0.51473	-6.05744	0.3325	-6.05744	0.44581
-6.04493	0.48568	-6.04493	0.45991	-6.04493	0.51821	-6.04493	0.33568	-6.04493	0.44982
-6.03242	0.48898	-6.03242	0.46321	-6.03242	0.52171	-6.03242	0.33887	-6.03242	0.45385
-6.01991	0.4923	-6.01991	0.46653	-6.01991	0.52522	-6.01991	0.34208	-6.01991	0.45788
-6.0074	0.49564	-6.0074	0.46985	-6.0074	0.52875	-6.0074	0.3453	-6.0074	0.46193
-5.99489	0.49899	-5.99489	0.4732	-5.99489	0.53229	-5.99489	0.34853	-5.99489	0.46599
-5.98238	0.50236	-5.98238	0.47656	-5.98238	0.53585	-5.98238	0.35178	-5.98238	0.47007
-5.96988	0.50575	-5.96988	0.47993	-5.96988	0.53942	-5.96988	0.35504	-5.96988	0.47416
-5.95737	0.50915	-5.95737	0.48332	-5.95737	0.54301	-5.95737	0.35832	-5.95737	0.47827
-5.94486	0.51257	-5.94486	0.48673	-5.94486	0.54662	-5.94486	0.36162	-5.94486	0.4824
-5.93235	0.51602	-5.93235	0.49015	-5.93235	0.55025	-5.93235	0.36494	-5.93235	0.48654
-5.91984	0.51948	-5.91984	0.49359	-5.91984	0.55389	-5.91984	0.36827	-5.91984	0.4907
-5.90733	0.52296	-5.90733	0.49705	-5.90733	0.55755	-5.90733	0.37162	-5.90733	0.49488
-5.89482	0.52647	-5.89482	0.50053	-5.89482	0.56123	-5.89482	0.37499	-5.89482	0.49908
-5.88231	0.52999	-5.88231	0.50403	-5.88231	0.56493	-5.88231	0.37838	-5.88231	0.50331
-5.86981	0.53354	-5.86981	0.50755	-5.86981	0.56865	-5.86981	0.38179	-5.86981	0.50755
-5.8573	0.53711	-5.8573	0.51109	-5.8573	0.57238	-5.8573	0.38522	-5.8573	0.51181
-5.84479	0.5407	-5.84479	0.51464	-5.84479	0.57614	-5.84479	0.38867	-5.84479	0.51609
-5.83228	0.54431	-5.83228	0.51822	-5.83228	0.57991	-5.83228	0.39215	-5.83228	0.52039
-5.81977	0.54795	-5.81977	0.52182	-5.81977	0.58369	-5.81977	0.39564	-5.81977	0.5247
-5.80726	0.55161	-5.80726	0.52544	-5.80726	0.58749	-5.80726	0.39916	-5.80726	0.52904
-5.79475	0.5553	-5.79475	0.52909	-5.79475	0.59131	-5.79475	0.4027	-5.79475	0.53339
-5.78225	0.55901	-5.78225	0.53275	-5.78225	0.59514	-5.78225	0.40626	-5.78225	0.53776
-5.76974	0.56274	-5.76974	0.53643	-5.76974	0.59899	-5.76974	0.40985	-5.76974	0.54215
-5.75723	0.56649	-5.75723	0.54013	-5.75723	0.60285	-5.75723	0.41346	-5.75723	0.54655
-5.74472	0.57026	-5.74472	0.54385	-5.74472	0.60672	-5.74472	0.41708	-5.74472	0.55096
-5.73221	0.57405	-5.73221	0.54759	-5.73221	0.61061	-5.73221	0.42073	-5.73221	0.55538
-5.7197	0.57786	-5.7197	0.55134	-5.7197	0.6145	-5.7197	0.4244	-5.7197	0.55981
-5.70719	0.58169	-5.70719	0.55512	-5.70719	0.6184	-5.70719	0.42809	-5.70719	0.56426
-5.69468	0.58553	-5.69468	0.5589	-5.69468	0.62231	-5.69468	0.4318	-5.69468	0.56871
-5.68218	0.58939	-5.68218	0.56271	-5.68218	0.62623	-5.68218	0.43553	-5.68218	0.57316
-5.66967	0.59327	-5.66967	0.56652	-5.66967	0.63016	-5.66967	0.43927	-5.66967	0.57763
-5.65716	0.59715	-5.65716	0.57035	-5.65716	0.63409	-5.65716	0.44304	-5.65716	0.58209
-5.64465	0.60105	-5.64465	0.5742	-5.64465	0.63802	-5.64465	0.44682	-5.64465	0.58656
-5.63214	0.60496	-5.63214	0.57805	-5.63214	0.64197	-5.63214	0.45062	-5.63214	0.59103
-5.61963	0.60889	-5.61963	0.58192	-5.61963	0.64591	-5.61963	0.45443	-5.61963	0.5955
-5.60712	0.61282	-5.60712	0.5858	-5.60712	0.64986	-5.60712	0.45826	-5.60712	0.59997
-5.59462	0.61676	-5.59462	0.58969	-5.59462	0.65381	-5.59462	0.46211	-5.59462	0.60444
-5.58211	0.62071	-5.58211	0.59359	-5.58211	0.65776	-5.58211	0.46597	-5.58211	0.60891
-5.5696	0.62467	-5.5696	0.5975	-5.5696	0.66171	-5.5696	0.46984	-5.5696	0.61338
-5.55709	0.62863	-5.55709	0.60142	-5.55709	0.66566	-5.55709	0.47373	-5.55709	0.61784
-5.54458	0.6326	-5.54458	0.60534	-5.54458	0.66962	-5.54458	0.47764	-5.54458	0.6223
-5.53207	0.63657	-5.53207	0.60928	-5.53207	0.67357	-5.53207	0.48155	-5.53207	0.62675
-5.51956	0.64054	-5.51956	0.61322	-5.51956	0.67752	-5.51956	0.48548	-5.51956	0.6312
-5.50705	0.64451	-5.50705	0.61716	-5.50705	0.68147	-5.50705	0.48942	-5.50705	0.63564
-5.49455	0.64849	-5.49455	0.62111	-5.49455	0.68542	-5.49455	0.49337	-5.49455	0.64008
-5.48204	0.65247	-5.48204	0.62507	-5.48204	0.68936	-5.48204	0.49733	-5.48204	0.64451
-5.46953	0.65644	-5.46953	0.62903	-5.46953	0.6933	-5.46953	0.50131	-5.46953	0.64893
-5.45702	0.66042	-5.45702	0.633	-5.45702	0.69725	-5.45702	0.50529	-5.45702	0.65335
-5.44451	0.6644	-5.44451	0.63697	-5.44451	0.70119	-5.44451	0.50929	-5.44451	0.65776
-5.432	0.66838	-5.432	0.64096	-5.432	0.70513	-5.432	0.5133	-5.432	0.66217
-5.41949	0.67236	-5.41949	0.64494	-5.41949	0.70906	-5.41949	0.51732	-5.41949	0.66657
-5.40699	0.67634	-5.40699	0.64894	-5.40699	0.713	-5.40699	0.52136	-5.40699	0.67097
-5.39448	0.68033	-5.39448	0.65294	-5.39448	0.71694	-5.39448	0.52541	-5.39448	0.67536
-5.38197	0.68431	-5.38197	0.65694	-5.38197	0.72087	-5.38197	0.52946	-5.38197	0.67974
-5.36946	0.6883	-5.36946	0.66096	-5.36946	0.72481	-5.36946	0.53354	-5.36946	0.68412
-5.35695	0.69229	-5.35695	0.66498	-5.35695	0.72874	-5.35695	0.53762	-5.35695	0.6885
-5.34444	0.69628	-5.34444	0.66901	-5.34444	0.73268	-5.34444	0.54172	-5.34444	0.69287
-5.33193	0.70027	-5.33193	0.67305	-5.33193	0.73661	-5.33193	0.54584	-5.33193	0.69724
-5.31943	0.70427	-5.31943	0.6771	-5.31943	0.74054	-5.31943	0.54996	-5.31943	0.70161
-5.30692	0.70827	-5.30692	0.68116	-5.30692	0.74447	-5.30692	0.55411	-5.30692	0.70597
-5.29441	0.71228	-5.29441	0.68522	-5.29441	0.7484	-5.29441	0.55827	-5.29441	0.71033
-5.2819	0.71629	-5.2819	0.6893	-5.2819	0.75233	-5.2819	0.56244	-5.2819	0.71468
-5.26939	0.72031	-5.26939	0.69338	-5.26939	0.75626	-5.26939	0.56663	-5.26939	0.71903
-5.25688	0.72434	-5.25688	0.69748	-5.25688	0.76019	-5.25688	0.57083	-5.25688	0.72338
-5.24437	0.72837	-5.24437	0.70158	-5.24437	0.76411	-5.24437	0.57505	-5.24437	0.72772
-5.23186	0.73241	-5.23186	0.70569	-5.23186	0.76804	-5.23186	0.57928	-5.23186	0.73205
-5.21936	0.73645	-5.21936	0.70982	-5.21936	0.77196	-5.21936	0.58353	-5.21936	0.73638
-5.20685	0.74051	-5.20685	0.71395	-5.20685	0.77587	-5.20685	0.58779	-5.20685	0.74069
-5.19434	0.74457	-5.19434	0.71809	-5.19434	0.77978	-5.19434	0.59207	-5.19434	0.745
-5.18183	0.74865	-5.18183	0.72224	-5.18183	0.78369	-5.18183	0.59636	-5.18183	0.7493
-5.16932	0.75273	-5.16932	0.7264	-5.16932	0.7876	-5.16932	0.60067	-5.16932	0.75359
-5.15681	0.75683	-5.15681	0.73057	-5.15681	0.79149	-5.15681	0.60498	-5.15681	0.75787
-5.1443	0.76093	-5.1443	0.73475	-5.1443	0.79539	-5.1443	0.60931	-5.1443	0.76213
-5.1318	0.76504	-5.1318	0.73894	-5.1318	0.79927	-5.1318	0.61365	-5.1318	0.76638
-5.11929	0.76916	-5.11929	0.74313	-5.11929	0.80315	-5.11929	0.618	-5.11929	0.77061
-5.10678	0.77329	-5.10678	0.74733	-5.10678	0.80702	-5.10678	0.62236	-5.10678	0.77482
-5.09427	0.77743	-5.09427	0.75153	-5.09427	0.81088	-5.09427	0.62672	-5.09427	0.77902
-5.08176	0.78158	-5.08176	0.75574	-5.08176	0.81473	-5.08176	0.63109	-5.08176	0.78319
-5.06925	0.78574	-5.06925	0.75996	-5.06925	0.81857	-5.06925	0.63547	-5.06925	0.78735
-5.05674	0.7899	-5.05674	0.76417	-5.05674	0.82241	-5.05674	0.63985	-5.05674	0.79148
-5.04423	0.79407	-5.04423	0.76839	-5.04423	0.82622	-5.04423	0.64424	-5.04423	0.79558
-5.03173	0.79825	-5.03173	0.77261	-5.03173	0.83003	-5.03173	0.64862	-5.03173	0.79967
-5.01922	0.80243	-5.01922	0.77684	-5.01922	0.83382	-5.01922	0.65301	-5.01922	0.80373
[truncated: 2,001 more rows]
