# Supplementary material for: Interplay between disorder and electronic correlations in compositionally complex alloys
Source: Nat Commun. 2024 Sep 12;15:7983. doi: 10.1038/s41467-024-52349-8 (PMC11393320; doi:10.1038/s41467-024-52349-8)
Supplement: Supplementary file 3 — Source Data [file 41467_2024_52349_MOESM3_ESM.zip › Source Data SF5a - self-convolution CST LDA-DMFT.xlsx]

## Sheet: Tabelle1
Cr		Mn		Fe		Co		Ni
E (eV)	Intensity (arb. Units)	E (eV)	Intensity (arb. Units)	E (eV)	Intensity (arb. Units)	E (eV)	Intensity (arb. Units)	E (eV)	Intensity (arb. Units)
-29.9998	8.55035e-09	-29.9998	4.59118e-08	-29.9998	3.58858e-09	-29.9998	1.46344e-08	-29.9998	3.42327e-08
-29.9873	1.71758e-08	-29.9873	9.22817e-08	-29.9873	7.20711e-09	-29.9873	2.94074e-08	-29.9873	6.88028e-08
-29.9748	2.58764e-08	-29.9748	1.39111e-07	-29.9748	1.08556e-08	-29.9748	4.43195e-08	-29.9748	1.03711e-07
-29.9623	3.46525e-08	-29.9623	1.864e-07	-29.9623	1.45343e-08	-29.9623	5.9371e-08	-29.9623	1.38959e-07
-29.9498	4.35042e-08	-29.9498	2.34151e-07	-29.9498	1.8243e-08	-29.9498	7.45621e-08	-29.9498	1.74546e-07
-29.9373	5.24315e-08	-29.9373	2.82364e-07	-29.9373	2.1982e-08	-29.9373	8.98933e-08	-29.9373	2.10474e-07
-29.9248	6.14348e-08	-29.9248	3.31041e-07	-29.9248	2.57512e-08	-29.9248	1.05365e-07	-29.9248	2.46744e-07
-29.9122	7.05142e-08	-29.9122	3.80183e-07	-29.9122	2.95508e-08	-29.9122	1.20977e-07	-29.9122	2.83356e-07
-29.8997	7.96697e-08	-29.8997	4.29791e-07	-29.8997	3.33807e-08	-29.8997	1.3673e-07	-29.8997	3.20312e-07
-29.8872	8.89068e-08	-29.8872	4.79898e-07	-29.8872	3.72432e-08	-29.8872	1.52633e-07	-29.8872	3.57681e-07
-29.8747	9.82257e-08	-29.8747	5.30506e-07	-29.8747	4.11386e-08	-29.8747	1.68686e-07	-29.8747	3.95469e-07
-29.8622	1.07627e-07	-29.8622	5.81616e-07	-29.8622	4.50668e-08	-29.8622	1.8489e-07	-29.8622	4.33676e-07
-29.8497	1.1711e-07	-29.8497	6.33231e-07	-29.8497	4.9028e-08	-29.8497	2.01246e-07	-29.8497	4.72304e-07
-29.8372	1.26676e-07	-29.8372	6.85351e-07	-29.8372	5.30223e-08	-29.8372	2.17753e-07	-29.8372	5.11354e-07
-29.8247	1.36325e-07	-29.8247	7.37978e-07	-29.8247	5.70496e-08	-29.8247	2.34411e-07	-29.8247	5.50827e-07
-29.8122	1.46056e-07	-29.8122	7.91112e-07	-29.8122	6.111e-08	-29.8122	2.51223e-07	-29.8122	5.90725e-07
-29.7997	1.55871e-07	-29.7997	8.44756e-07	-29.7997	6.52038e-08	-29.7997	2.68186e-07	-29.7997	6.31048e-07
-29.7872	1.6577e-07	-29.7872	8.98928e-07	-29.7872	6.93317e-08	-29.7872	2.85309e-07	-29.7872	6.71724e-07
-29.7747	1.75753e-07	-29.7747	9.53629e-07	-29.7747	7.34939e-08	-29.7747	3.02591e-07	-29.7747	7.12755e-07
-29.7622	1.85822e-07	-29.7622	1.00886e-06	-29.7622	7.76904e-08	-29.7622	3.20033e-07	-29.7622	7.54141e-07
-29.7497	1.95976e-07	-29.7497	1.06462e-06	-29.7497	8.19213e-08	-29.7497	3.37635e-07	-29.7497	7.95884e-07
-29.7371	2.06215e-07	-29.7371	1.12092e-06	-29.7371	8.61868e-08	-29.7371	3.55398e-07	-29.7371	8.37983e-07
-29.7246	2.1654e-07	-29.7246	1.17775e-06	-29.7246	9.04868e-08	-29.7246	3.73321e-07	-29.7246	8.80441e-07
-29.7121	2.2695e-07	-29.7121	1.23512e-06	-29.7121	9.48215e-08	-29.7121	3.91406e-07	-29.7121	9.23257e-07
-29.6996	2.37447e-07	-29.6996	1.29302e-06	-29.6996	9.91909e-08	-29.6996	4.09652e-07	-29.6996	9.66433e-07
-29.6871	2.48033e-07	-29.6871	1.35149e-06	-29.6871	1.03597e-07	-29.6871	4.28069e-07	-29.6871	1.0101e-06
-29.6746	2.58711e-07	-29.6746	1.41053e-06	-29.6746	1.08039e-07	-29.6746	4.46657e-07	-29.6746	1.05426e-06
-29.6621	2.69479e-07	-29.6621	1.47014e-06	-29.6621	1.12518e-07	-29.6621	4.65417e-07	-29.6621	1.09892e-06
-29.6496	2.80338e-07	-29.6496	1.53032e-06	-29.6496	1.17034e-07	-29.6496	4.84349e-07	-29.6496	1.14408e-06
-29.6371	2.91289e-07	-29.6371	1.59108e-06	-29.6371	1.21586e-07	-29.6371	5.03454e-07	-29.6371	1.18975e-06
-29.6246	3.02331e-07	-29.6246	1.65241e-06	-29.6246	1.26175e-07	-29.6246	5.22732e-07	-29.6246	1.23591e-06
-29.6121	3.13465e-07	-29.6121	1.71432e-06	-29.6121	1.30802e-07	-29.6121	5.42183e-07	-29.6121	1.28258e-06
-29.5996	3.24691e-07	-29.5996	1.7768e-06	-29.5996	1.35465e-07	-29.5996	5.61808e-07	-29.5996	1.32976e-06
-29.5871	3.36014e-07	-29.5871	1.83989e-06	-29.5871	1.40167e-07	-29.5871	5.81616e-07	-29.5871	1.37738e-06
-29.5746	3.47435e-07	-29.5746	1.90359e-06	-29.5746	1.44908e-07	-29.5746	6.01606e-07	-29.5746	1.42544e-06
-29.562	3.58954e-07	-29.562	1.96791e-06	-29.562	1.49689e-07	-29.562	6.2178e-07	-29.562	1.47395e-06
-29.5495	3.70571e-07	-29.5495	2.03283e-06	-29.5495	1.54508e-07	-29.5495	6.42139e-07	-29.5495	1.52289e-06
-29.537	3.82287e-07	-29.537	2.09838e-06	-29.537	1.59367e-07	-29.537	6.62682e-07	-29.537	1.57229e-06
-29.5245	3.94102e-07	-29.5245	2.16453e-06	-29.5245	1.64266e-07	-29.5245	6.83411e-07	-29.5245	1.62213e-06
-29.512	4.06015e-07	-29.512	2.23131e-06	-29.512	1.69203e-07	-29.512	7.04325e-07	-29.512	1.67241e-06
-29.4995	4.18028e-07	-29.4995	2.29871e-06	-29.4995	1.74181e-07	-29.4995	7.25425e-07	-29.4995	1.72315e-06
-29.487	4.30143e-07	-29.487	2.36676e-06	-29.487	1.792e-07	-29.487	7.4672e-07	-29.487	1.77439e-06
-29.4745	4.42362e-07	-29.4745	2.43546e-06	-29.4745	1.84261e-07	-29.4745	7.68212e-07	-29.4745	1.82616e-06
-29.462	4.54683e-07	-29.462	2.50482e-06	-29.462	1.89363e-07	-29.462	7.89901e-07	-29.462	1.87844e-06
-29.4495	4.67108e-07	-29.4495	2.57485e-06	-29.4495	1.94508e-07	-29.4495	8.11788e-07	-29.4495	1.93125e-06
-29.437	4.79637e-07	-29.437	2.64554e-06	-29.437	1.99694e-07	-29.437	8.33873e-07	-29.437	1.98458e-06
-29.4245	4.9227e-07	-29.4245	2.71689e-06	-29.4245	2.04923e-07	-29.4245	8.56157e-07	-29.4245	2.03843e-06
-29.412	5.05008e-07	-29.412	2.78891e-06	-29.412	2.10194e-07	-29.412	8.78641e-07	-29.412	2.09281e-06
-29.3994	5.1785e-07	-29.3994	2.8616e-06	-29.3994	2.15507e-07	-29.3994	9.01324e-07	-29.3994	2.14772e-06
-29.3869	5.30802e-07	-29.3869	2.93499e-06	-29.3869	2.20865e-07	-29.3869	9.24218e-07	-29.3869	2.20316e-06
-29.3744	5.43865e-07	-29.3744	3.00909e-06	-29.3744	2.26268e-07	-29.3744	9.47326e-07	-29.3744	2.25914e-06
-29.3619	5.5704e-07	-29.3619	3.08391e-06	-29.3619	2.31717e-07	-29.3619	9.70647e-07	-29.3619	2.31566e-06
-29.3494	5.70327e-07	-29.3494	3.15945e-06	-29.3494	2.37211e-07	-29.3494	9.94183e-07	-29.3494	2.37272e-06
-29.3369	5.83727e-07	-29.3369	3.2357e-06	-29.3369	2.42751e-07	-29.3369	1.01793e-06	-29.3369	2.43032e-06
-29.3244	5.97239e-07	-29.3244	3.31268e-06	-29.3244	2.48336e-07	-29.3244	1.0419e-06	-29.3244	2.48846e-06
-29.3119	6.10863e-07	-29.3119	3.39039e-06	-29.3119	2.53968e-07	-29.3119	1.06608e-06	-29.3119	2.54716e-06
-29.2994	6.24601e-07	-29.2994	3.46882e-06	-29.2994	2.59645e-07	-29.2994	1.09048e-06	-29.2994	2.6064e-06
-29.2869	6.38456e-07	-29.2869	3.548e-06	-29.2869	2.6537e-07	-29.2869	1.11511e-06	-29.2869	2.66624e-06
-29.2744	6.52429e-07	-29.2744	3.62794e-06	-29.2744	2.71143e-07	-29.2744	1.13996e-06	-29.2744	2.72669e-06
-29.2619	6.6652e-07	-29.2619	3.70865e-06	-29.2619	2.76964e-07	-29.2619	1.16504e-06	-29.2619	2.78776e-06
-29.2494	6.80729e-07	-29.2494	3.79011e-06	-29.2494	2.82832e-07	-29.2494	1.19034e-06	-29.2494	2.84945e-06
-29.2369	6.95057e-07	-29.2369	3.87235e-06	-29.2369	2.88749e-07	-29.2369	1.21588e-06	-29.2369	2.91175e-06
-29.2243	7.09503e-07	-29.2243	3.95535e-06	-29.2243	2.94715e-07	-29.2243	1.24164e-06	-29.2243	2.97467e-06
-29.2118	7.2407e-07	-29.2118	4.03913e-06	-29.2118	3.00729e-07	-29.2118	1.26763e-06	-29.2118	3.03821e-06
-29.1993	7.38756e-07	-29.1993	4.12368e-06	-29.1993	3.06791e-07	-29.1993	1.29386e-06	-29.1993	3.10238e-06
-29.1868	7.53566e-07	-29.1868	4.20904e-06	-29.1868	3.12905e-07	-29.1868	1.32032e-06	-29.1868	3.16717e-06
-29.1743	7.68503e-07	-29.1743	4.29522e-06	-29.1743	3.19069e-07	-29.1743	1.34703e-06	-29.1743	3.23259e-06
-29.1618	7.83567e-07	-29.1618	4.38224e-06	-29.1618	3.25285e-07	-29.1618	1.37398e-06	-29.1618	3.29864e-06
-29.1493	7.98758e-07	-29.1493	4.47008e-06	-29.1493	3.31553e-07	-29.1493	1.40117e-06	-29.1493	3.36532e-06
-29.1368	8.14076e-07	-29.1368	4.55875e-06	-29.1368	3.37873e-07	-29.1368	1.42861e-06	-29.1368	3.43263e-06
-29.1243	8.29522e-07	-29.1243	4.64825e-06	-29.1243	3.44244e-07	-29.1243	1.4563e-06	-29.1243	3.50058e-06
-29.1118	8.45096e-07	-29.1118	4.73859e-06	-29.1118	3.50668e-07	-29.1118	1.48423e-06	-29.1118	3.56917e-06
-29.0993	8.60798e-07	-29.0993	4.82977e-06	-29.0993	3.57143e-07	-29.0993	1.51241e-06	-29.0993	3.6384e-06
-29.0868	8.76634e-07	-29.0868	4.92186e-06	-29.0868	3.63673e-07	-29.0868	1.54085e-06	-29.0868	3.70832e-06
-29.0743	8.92603e-07	-29.0743	5.01489e-06	-29.0743	3.70257e-07	-29.0743	1.56955e-06	-29.0743	3.77896e-06
-29.0618	9.08707e-07	-29.0618	5.10885e-06	-29.0618	3.76897e-07	-29.0618	1.59851e-06	-29.0618	3.8503e-06
-29.0492	9.24947e-07	-29.0492	5.20376e-06	-29.0492	3.83591e-07	-29.0492	1.62773e-06	-29.0492	3.92237e-06
-29.0367	9.41322e-07	-29.0367	5.2996e-06	-29.0367	3.9034e-07	-29.0367	1.65722e-06	-29.0367	3.99515e-06
-29.0242	9.57833e-07	-29.0242	5.3964e-06	-29.0242	3.97145e-07	-29.0242	1.68698e-06	-29.0242	4.06865e-06
-29.0117	9.7448e-07	-29.0117	5.49414e-06	-29.0117	4.04005e-07	-29.0117	1.71699e-06	-29.0117	4.14287e-06
-28.9992	9.91263e-07	-28.9992	5.59283e-06	-28.9992	4.1092e-07	-28.9992	1.74728e-06	-28.9992	4.21782e-06
-28.9867	1.00819e-06	-28.9867	5.69249e-06	-28.9867	4.17893e-07	-28.9867	1.77783e-06	-28.9867	4.29349e-06
-28.9742	1.02526e-06	-28.9742	5.7931e-06	-28.9742	4.24925e-07	-28.9742	1.80863e-06	-28.9742	4.3699e-06
-28.9617	1.04247e-06	-28.9617	5.89467e-06	-28.9617	4.32016e-07	-28.9617	1.83971e-06	-28.9617	4.44704e-06
-28.9492	1.05982e-06	-28.9492	5.9972e-06	-28.9492	4.39166e-07	-28.9492	1.87104e-06	-28.9492	4.52491e-06
-28.9367	1.07732e-06	-28.9367	6.10071e-06	-28.9367	4.46374e-07	-28.9367	1.90264e-06	-28.9367	4.60352e-06
-28.9242	1.09496e-06	-28.9242	6.20519e-06	-28.9242	4.53642e-07	-28.9242	1.9345e-06	-28.9242	4.68287e-06
-28.9117	1.11275e-06	-28.9117	6.31064e-06	-28.9117	4.6097e-07	-28.9117	1.96663e-06	-28.9117	4.76296e-06
-28.8992	1.13068e-06	-28.8992	6.41706e-06	-28.8992	4.68357e-07	-28.8992	1.99902e-06	-28.8992	4.84379e-06
-28.8866	1.14877e-06	-28.8866	6.52448e-06	-28.8866	4.75806e-07	-28.8866	2.03173e-06	-28.8866	4.92542e-06
-28.8741	1.16701e-06	-28.8741	6.63289e-06	-28.8741	4.83319e-07	-28.8741	2.06477e-06	-28.8741	5.00789e-06
-28.8616	1.1854e-06	-28.8616	6.7423e-06	-28.8616	4.90896e-07	-28.8616	2.09815e-06	-28.8616	5.09117e-06
-28.8491	1.20395e-06	-28.8491	6.85271e-06	-28.8491	4.98536e-07	-28.8491	2.13186e-06	-28.8491	5.1753e-06
-28.8366	1.22266e-06	-28.8366	6.96412e-06	-28.8366	5.06241e-07	-28.8366	2.16592e-06	-28.8366	5.26025e-06
-28.8241	1.24152e-06	-28.8241	7.07655e-06	-28.8241	5.14009e-07	-28.8241	2.20031e-06	-28.8241	5.34605e-06
-28.8116	1.26054e-06	-28.8116	7.18998e-06	-28.8116	5.21843e-07	-28.8116	2.23504e-06	-28.8116	5.43268e-06
-28.7991	1.27972e-06	-28.7991	7.30443e-06	-28.7991	5.2974e-07	-28.7991	2.27011e-06	-28.7991	5.52016e-06
-28.7866	1.29906e-06	-28.7866	7.41989e-06	-28.7866	5.37705e-07	-28.7866	2.30553e-06	-28.7866	5.60848e-06
-28.7741	1.31856e-06	-28.7741	7.53636e-06	-28.7741	5.45736e-07	-28.7741	2.34128e-06	-28.7741	5.69764e-06
-28.7616	1.33823e-06	-28.7616	7.65384e-06	-28.7616	5.53835e-07	-28.7616	2.37737e-06	-28.7616	5.78763e-06
-28.7491	1.35806e-06	-28.7491	7.77233e-06	-28.7491	5.62002e-07	-28.7491	2.41381e-06	-28.7491	5.87848e-06
-28.7366	1.37806e-06	-28.7366	7.89185e-06	-28.7366	5.70237e-07	-28.7366	2.45059e-06	-28.7366	5.97017e-06
-28.7241	1.39822e-06	-28.7241	8.01238e-06	-28.7241	5.7854e-07	-28.7241	2.48771e-06	-28.7241	6.06271e-06
-28.7115	1.41855e-06	-28.7115	8.13395e-06	-28.7115	5.86911e-07	-28.7115	2.52518e-06	-28.7115	6.15611e-06
-28.699	1.43905e-06	-28.699	8.25654e-06	-28.699	5.95351e-07	-28.699	2.56299e-06	-28.699	6.25037e-06
-28.6865	1.45972e-06	-28.6865	8.38027e-06	-28.6865	6.03861e-07	-28.6865	2.60115e-06	-28.6865	6.34553e-06
-28.674	1.48056e-06	-28.674	8.5052e-06	-28.674	6.12445e-07	-28.674	2.63966e-06	-28.674	6.44162e-06
-28.6615	1.50157e-06	-28.6615	8.63133e-06	-28.6615	6.21101e-07	-28.6615	2.67852e-06	-28.6615	6.53865e-06
-28.649	1.52277e-06	-28.649	8.75867e-06	-28.649	6.2983e-07	-28.649	2.71774e-06	-28.649	6.63661e-06
-28.6365	1.54414e-06	-28.6365	8.88721e-06	-28.6365	6.38632e-07	-28.6365	2.7573e-06	-28.6365	6.73551e-06
-28.624	1.56568e-06	-28.624	9.01697e-06	-28.624	6.47507e-07	-28.624	2.79721e-06	-28.624	6.83536e-06
-28.6115	1.58741e-06	-28.6115	9.14794e-06	-28.6115	6.56457e-07	-28.6115	2.83748e-06	-28.6115	6.93615e-06
-28.599	1.60931e-06	-28.599	9.28014e-06	-28.599	6.65479e-07	-28.599	2.87811e-06	-28.599	7.03789e-06
-28.5865	1.63139e-06	-28.5865	9.41356e-06	-28.5865	6.74578e-07	-28.5865	2.91909e-06	-28.5865	7.14063e-06
-28.574	1.65366e-06	-28.574	9.54821e-06	-28.574	6.83755e-07	-28.574	2.96043e-06	-28.574	7.24439e-06
-28.5615	1.67612e-06	-28.5615	9.68409e-06	-28.5615	6.93009e-07	-28.5615	3.00213e-06	-28.5615	7.34918e-06
-28.549	1.69877e-06	-28.549	9.82121e-06	-28.549	7.02341e-07	-28.549	3.04419e-06	-28.549	7.455e-06
-28.5364	1.72161e-06	-28.5364	9.95958e-06	-28.5364	7.11751e-07	-28.5364	3.08661e-06	-28.5364	7.56186e-06
-28.5239	1.74464e-06	-28.5239	1.00992e-05	-28.5239	7.2124e-07	-28.5239	3.12939e-06	-28.5239	7.66975e-06
-28.5114	1.76785e-06	-28.5114	1.024e-05	-28.5114	7.30807e-07	-28.5114	3.17253e-06	-28.5114	7.77869e-06
-28.4989	1.79126e-06	-28.4989	1.03822e-05	-28.4989	7.40453e-07	-28.4989	3.21604e-06	-28.4989	7.88868e-06
-28.4864	1.81487e-06	-28.4864	1.05256e-05	-28.4864	7.5018e-07	-28.4864	3.25995e-06	-28.4864	7.99975e-06
-28.4739	1.83867e-06	-28.4739	1.06705e-05	-28.4739	7.5999e-07	-28.4739	3.30428e-06	-28.4739	8.11195e-06
-28.4614	1.86267e-06	-28.4614	1.08168e-05	-28.4614	7.69884e-07	-28.4614	3.34903e-06	-28.4614	8.22527e-06
-28.4489	1.88687e-06	-28.4489	1.09646e-05	-28.4489	7.79861e-07	-28.4489	3.39421e-06	-28.4489	8.33973e-06
-28.4364	1.91127e-06	-28.4364	1.11138e-05	-28.4364	7.89922e-07	-28.4364	3.43982e-06	-28.4364	8.45531e-06
-28.4239	1.93587e-06	-28.4239	1.12644e-05	-28.4239	8.00067e-07	-28.4239	3.48586e-06	-28.4239	8.57204e-06
-28.4114	1.96068e-06	-28.4114	1.14165e-05	-28.4114	8.10296e-07	-28.4114	3.53233e-06	-28.4114	8.68991e-06
-28.3989	1.98568e-06	-28.3989	1.15701e-05	-28.3989	8.2061e-07	-28.3989	3.57923e-06	-28.3989	8.80892e-06
-28.3864	2.0109e-06	-28.3864	1.17251e-05	-28.3864	8.31012e-07	-28.3864	3.62657e-06	-28.3864	8.92909e-06
-28.3739	2.03633e-06	-28.3739	1.18816e-05	-28.3739	8.41504e-07	-28.3739	3.67434e-06	-28.3739	9.05043e-06
-28.3613	2.06198e-06	-28.3613	1.20396e-05	-28.3613	8.52087e-07	-28.3613	3.72256e-06	-28.3613	9.17294e-06
-28.3488	2.08784e-06	-28.3488	1.2199e-05	-28.3488	8.62761e-07	-28.3488	3.77122e-06	-28.3488	9.29663e-06
-28.3363	2.11393e-06	-28.3363	1.236e-05	-28.3363	8.73526e-07	-28.3363	3.82032e-06	-28.3363	9.42149e-06
-28.3238	2.14023e-06	-28.3238	1.25225e-05	-28.3238	8.84383e-07	-28.3238	3.86987e-06	-28.3238	9.54755e-06
-28.3113	2.16675e-06	-28.3113	1.26864e-05	-28.3113	8.95331e-07	-28.3113	3.91987e-06	-28.3113	9.67479e-06
-28.2988	2.19349e-06	-28.2988	1.28519e-05	-28.2988	9.06372e-07	-28.2988	3.97032e-06	-28.2988	9.80322e-06
-28.2863	2.22046e-06	-28.2863	1.3019e-05	-28.2863	9.17508e-07	-28.2863	4.02121e-06	-28.2863	9.93288e-06
-28.2738	2.24766e-06	-28.2738	1.31878e-05	-28.2738	9.28739e-07	-28.2738	4.07255e-06	-28.2738	1.00638e-05
-28.2613	2.27508e-06	-28.2613	1.33582e-05	-28.2613	9.40068e-07	-28.2613	4.12434e-06	-28.2613	1.0196e-05
-28.2488	2.30273e-06	-28.2488	1.35304e-05	-28.2488	9.51493e-07	-28.2488	4.17658e-06	-28.2488	1.03294e-05
-28.2363	2.33062e-06	-28.2363	1.37042e-05	-28.2363	9.63016e-07	-28.2363	4.22927e-06	-28.2363	1.04642e-05
-28.2238	2.35873e-06	-28.2238	1.38797e-05	-28.2238	9.74636e-07	-28.2238	4.28241e-06	-28.2238	1.06002e-05
-28.2113	2.38708e-06	-28.2113	1.40569e-05	-28.2113	9.86353e-07	-28.2113	4.33601e-06	-28.2113	1.07374e-05
-28.1987	2.41566e-06	-28.1987	1.42358e-05	-28.1987	9.98169e-07	-28.1987	4.39006e-06	-28.1987	1.0876e-05
-28.1862	2.44448e-06	-28.1862	1.44164e-05	-28.1862	1.01009e-06	-28.1862	4.4446e-06	-28.1862	1.10159e-05
-28.1737	2.47355e-06	-28.1737	1.45988e-05	-28.1737	1.02211e-06	-28.1737	4.49966e-06	-28.1737	1.11573e-05
-28.1612	2.50286e-06	-28.1612	1.47828e-05	-28.1612	1.03423e-06	-28.1612	4.55524e-06	-28.1612	1.13001e-05
-28.1487	2.53241e-06	-28.1487	1.49686e-05	-28.1487	1.04646e-06	-28.1487	4.61133e-06	-28.1487	1.14443e-05
-28.1362	2.56221e-06	-28.1362	1.51562e-05	-28.1362	1.0588e-06	-28.1362	4.66795e-06	-28.1362	1.159e-05
-28.1237	2.59226e-06	-28.1237	1.53454e-05	-28.1237	1.07123e-06	-28.1237	4.72509e-06	-28.1237	1.17371e-05
-28.1112	2.62256e-06	-28.1112	1.55365e-05	-28.1112	1.08378e-06	-28.1112	4.78275e-06	-28.1112	1.18857e-05
-28.0987	2.65311e-06	-28.0987	1.57293e-05	-28.0987	1.09643e-06	-28.0987	4.84094e-06	-28.0987	1.20358e-05
-28.0862	2.68391e-06	-28.0862	1.59238e-05	-28.0862	1.10919e-06	-28.0862	4.89966e-06	-28.0862	1.21873e-05
-28.0737	2.71498e-06	-28.0737	1.61201e-05	-28.0737	1.12206e-06	-28.0737	4.95891e-06	-28.0737	1.23403e-05
-28.0612	2.7463e-06	-28.0612	1.63182e-05	-28.0612	1.13504e-06	-28.0612	5.01869e-06	-28.0612	1.24948e-05
-28.0487	2.7779e-06	-28.0487	1.65181e-05	-28.0487	1.14813e-06	-28.0487	5.079e-06	-28.0487	1.26508e-05
-28.0362	2.80975e-06	-28.0362	1.67198e-05	-28.0362	1.16134e-06	-28.0362	5.13986e-06	-28.0362	1.28083e-05
-28.0236	2.84188e-06	-28.0236	1.69233e-05	-28.0236	1.17466e-06	-28.0236	5.20125e-06	-28.0236	1.29672e-05
-28.0111	2.87427e-06	-28.0111	1.71285e-05	-28.0111	1.18809e-06	-28.0111	5.26318e-06	-28.0111	1.31277e-05
-27.9986	2.90692e-06	-27.9986	1.73356e-05	-27.9986	1.20163e-06	-27.9986	5.32565e-06	-27.9986	1.32897e-05
-27.9861	2.93986e-06	-27.9861	1.75446e-05	-27.9861	1.21529e-06	-27.9861	5.3887e-06	-27.9861	1.34532e-05
-27.9736	2.97307e-06	-27.9736	1.77556e-05	-27.9736	1.22907e-06	-27.9736	5.45235e-06	-27.9736	1.36184e-05
-27.9611	3.00657e-06	-27.9611	1.79686e-05	-27.9611	1.24298e-06	-27.9611	5.51661e-06	-27.9611	1.37851e-05
-27.9486	3.04035e-06	-27.9486	1.81836e-05	-27.9486	1.257e-06	-27.9486	5.58149e-06	-27.9486	1.39535e-05
-27.9361	3.07442e-06	-27.9361	1.84006e-05	-27.9361	1.27115e-06	-27.9361	5.64698e-06	-27.9361	1.41235e-05
-27.9236	3.10877e-06	-27.9236	1.86197e-05	-27.9236	1.28542e-06	-27.9236	5.71308e-06	-27.9236	1.42951e-05
-27.9111	3.14341e-06	-27.9111	1.88408e-05	-27.9111	1.29982e-06	-27.9111	5.77981e-06	-27.9111	1.44684e-05
-27.8986	3.17834e-06	-27.8986	1.9064e-05	-27.8986	1.31433e-06	-27.8986	5.84715e-06	-27.8986	1.46433e-05
-27.8861	3.21357e-06	-27.8861	1.92892e-05	-27.8861	1.32898e-06	-27.8861	5.91512e-06	-27.8861	1.48199e-05
-27.8736	3.24909e-06	-27.8736	1.95167e-05	-27.8736	1.34375e-06	-27.8736	5.98371e-06	-27.8736	1.49983e-05
-27.8611	3.28492e-06	-27.8611	1.97464e-05	-27.8611	1.35865e-06	-27.8611	6.05292e-06	-27.8611	1.51784e-05
-27.8485	3.32105e-06	-27.8485	1.99784e-05	-27.8485	1.37369e-06	-27.8485	6.12275e-06	-27.8485	1.53604e-05
-27.836	3.35748e-06	-27.836	2.02125e-05	-27.836	1.38885e-06	-27.836	6.19321e-06	-27.836	1.55442e-05
-27.8235	3.39421e-06	-27.8235	2.04489e-05	-27.8235	1.40414e-06	-27.8235	6.2643e-06	-27.8235	1.57297e-05
-27.811	3.43125e-06	-27.811	2.06876e-05	-27.811	1.41957e-06	-27.811	6.33602e-06	-27.811	1.59171e-05
-27.7985	3.4686e-06	-27.7985	2.09285e-05	-27.7985	1.43513e-06	-27.7985	6.40838e-06	-27.7985	1.61063e-05
-27.786	3.50626e-06	-27.786	2.11718e-05	-27.786	1.45082e-06	-27.786	6.4814e-06	-27.786	1.62973e-05
-27.7735	3.54424e-06	-27.7735	2.14174e-05	-27.7735	1.46665e-06	-27.7735	6.55511e-06	-27.7735	1.64903e-05
-27.761	3.58255e-06	-27.761	2.16656e-05	-27.761	1.48262e-06	-27.761	6.62952e-06	-27.761	1.66851e-05
-27.7485	3.62118e-06	-27.7485	2.19162e-05	-27.7485	1.49874e-06	-27.7485	6.70462e-06	-27.7485	1.68819e-05
-27.736	3.66014e-06	-27.736	2.21692e-05	-27.736	1.51499e-06	-27.736	6.78043e-06	-27.736	1.70806e-05
-27.7235	3.69942e-06	-27.7235	2.24247e-05	-27.7235	1.53139e-06	-27.7235	6.85695e-06	-27.7235	1.72813e-05
-27.711	3.73904e-06	-27.711	2.26828e-05	-27.711	1.54792e-06	-27.711	6.93417e-06	-27.711	1.74838e-05
-27.6985	3.77898e-06	-27.6985	2.29433e-05	-27.6985	1.5646e-06	-27.6985	7.01211e-06	-27.6985	1.76883e-05
-27.6859	3.81926e-06	-27.6859	2.32063e-05	-27.6859	1.58143e-06	-27.6859	7.09077e-06	-27.6859	1.78948e-05
-27.6734	3.85988e-06	-27.6734	2.34718e-05	-27.6734	1.59841e-06	-27.6734	7.17021e-06	-27.6734	1.81034e-05
-27.6609	3.90085e-06	-27.6609	2.37398e-05	-27.6609	1.61553e-06	-27.6609	7.25043e-06	-27.6609	1.83139e-05
-27.6484	3.94216e-06	-27.6484	2.40104e-05	-27.6484	1.63281e-06	-27.6484	7.33142e-06	-27.6484	1.85266e-05
-27.6359	3.98383e-06	-27.6359	2.42835e-05	-27.6359	1.65024e-06	-27.6359	7.41319e-06	-27.6359	1.87412e-05
-27.6234	4.02585e-06	-27.6234	2.45592e-05	-27.6234	1.66783e-06	-27.6234	7.49575e-06	-27.6234	1.8958e-05
-27.6109	4.06821e-06	-27.6109	2.48374e-05	-27.6109	1.68556e-06	-27.6109	7.57909e-06	-27.6109	1.91768e-05
-27.5984	4.11093e-06	-27.5984	2.51183e-05	-27.5984	1.70345e-06	-27.5984	7.66323e-06	-27.5984	1.93977e-05
-27.5859	4.15401e-06	-27.5859	2.54017e-05	-27.5859	1.7215e-06	-27.5859	7.74815e-06	-27.5859	1.96207e-05
-27.5734	4.19746e-06	-27.5734	2.56879e-05	-27.5734	1.73971e-06	-27.5734	7.83388e-06	-27.5734	1.98461e-05
-27.5609	4.24128e-06	-27.5609	2.59769e-05	-27.5609	1.75808e-06	-27.5609	7.9204e-06	-27.5609	2.00737e-05
-27.5484	4.28547e-06	-27.5484	2.62686e-05	-27.5484	1.77661e-06	-27.5484	8.00772e-06	-27.5484	2.03037e-05
-27.5359	4.33004e-06	-27.5359	2.65632e-05	-27.5359	1.79531e-06	-27.5359	8.09585e-06	-27.5359	2.0536e-05
-27.5234	4.37498e-06	-27.5234	2.68605e-05	-27.5234	1.81417e-06	-27.5234	8.18478e-06	-27.5234	2.07707e-05
-27.5108	4.42031e-06	-27.5108	2.71606e-05	-27.5108	1.8332e-06	-27.5108	8.27453e-06	-27.5108	2.10076e-05
-27.4983	4.46601e-06	-27.4983	2.74636e-05	-27.4983	1.8524e-06	-27.4983	8.36509e-06	-27.4983	2.1247e-05
-27.4858	4.51209e-06	-27.4858	2.77695e-05	-27.4858	1.87176e-06	-27.4858	8.45649e-06	-27.4858	2.14887e-05
-27.4733	4.55858e-06	-27.4733	2.80783e-05	-27.4733	1.8913e-06	-27.4733	8.54877e-06	-27.4733	2.17329e-05
-27.4608	4.60548e-06	-27.4608	2.83903e-05	-27.4608	1.91102e-06	-27.4608	8.64194e-06	-27.4608	2.19794e-05
-27.4483	4.65277e-06	-27.4483	2.87053e-05	-27.4483	1.93092e-06	-27.4483	8.73601e-06	-27.4483	2.22284e-05
-27.4358	4.70047e-06	-27.4358	2.90233e-05	-27.4358	1.95099e-06	-27.4358	8.83096e-06	-27.4358	2.24798e-05
-27.4233	4.74858e-06	-27.4233	2.93445e-05	-27.4233	1.97125e-06	-27.4233	8.92682e-06	-27.4233	2.27336e-05
-27.4108	4.7971e-06	-27.4108	2.96688e-05	-27.4108	1.99168e-06	-27.4108	9.02358e-06	-27.4108	2.29899e-05
-27.3983	4.84603e-06	-27.3983	2.99961e-05	-27.3983	2.0123e-06	-27.3983	9.12125e-06	-27.3983	2.32486e-05
-27.3858	4.89538e-06	-27.3858	3.03266e-05	-27.3858	2.0331e-06	-27.3858	9.21984e-06	-27.3858	2.35099e-05
-27.3733	4.94515e-06	-27.3733	3.06604e-05	-27.3733	2.05409e-06	-27.3733	9.3194e-06	-27.3733	2.37739e-05
-27.3608	4.99535e-06	-27.3608	3.09975e-05	-27.3608	2.07527e-06	-27.3608	9.41991e-06	-27.3608	2.40405e-05
-27.3483	5.04598e-06	-27.3483	3.13379e-05	-27.3483	2.09664e-06	-27.3483	9.5214e-06	-27.3483	2.43098e-05
-27.3357	5.09704e-06	-27.3357	3.16815e-05	-27.3357	2.1182e-06	-27.3357	9.62386e-06	-27.3357	2.45818e-05
-27.3232	5.14854e-06	-27.3232	3.20285e-05	-27.3232	2.13996e-06	-27.3232	9.72729e-06	-27.3232	2.48565e-05
-27.3107	5.20047e-06	-27.3107	3.23789e-05	-27.3107	2.16191e-06	-27.3107	9.83171e-06	-27.3107	2.5134e-05
-27.2982	5.25283e-06	-27.2982	3.27325e-05	-27.2982	2.18405e-06	-27.2982	9.93711e-06	-27.2982	2.54142e-05
-27.2857	5.30564e-06	-27.2857	3.30896e-05	-27.2857	2.20639e-06	-27.2857	1.00435e-05	-27.2857	2.56971e-05
-27.2732	5.35891e-06	-27.2732	3.345e-05	-27.2732	2.22893e-06	-27.2732	1.0151e-05	-27.2732	2.59829e-05
-27.2607	5.41264e-06	-27.2607	3.38138e-05	-27.2607	2.25168e-06	-27.2607	1.02595e-05	-27.2607	2.62717e-05
-27.2482	5.46683e-06	-27.2482	3.4181e-05	-27.2482	2.27464e-06	-27.2482	1.0369e-05	-27.2482	2.65634e-05
-27.2357	5.52148e-06	-27.2357	3.45516e-05	-27.2357	2.29781e-06	-27.2357	1.04796e-05	-27.2357	2.68579e-05
-27.2232	5.57659e-06	-27.2232	3.49256e-05	-27.2232	2.32118e-06	-27.2232	1.05913e-05	-27.2232	2.71555e-05
-27.2107	5.63217e-06	-27.2107	3.53031e-05	-27.2107	2.34476e-06	-27.2107	1.07041e-05	-27.2107	2.74559e-05
-27.1982	5.68822e-06	-27.1982	3.56841e-05	-27.1982	2.36856e-06	-27.1982	1.08179e-05	-27.1982	2.77594e-05
-27.1857	5.74474e-06	-27.1857	3.60686e-05	-27.1857	2.39256e-06	-27.1857	1.09328e-05	-27.1857	2.80659e-05
-27.1731	5.80176e-06	-27.1731	3.64569e-05	-27.1731	2.41679e-06	-27.1731	1.10488e-05	-27.1731	2.83754e-05
-27.1606	5.85927e-06	-27.1606	3.6849e-05	-27.1606	2.44124e-06	-27.1606	1.11659e-05	-27.1606	2.86882e-05
-27.1481	5.91728e-06	-27.1481	3.7245e-05	-27.1481	2.46592e-06	-27.1481	1.1284e-05	-27.1481	2.90041e-05
-27.1356	5.97579e-06	-27.1356	3.76449e-05	-27.1356	2.49082e-06	-27.1356	1.14033e-05	-27.1356	2.93231e-05
-27.1231	6.03479e-06	-27.1231	3.80486e-05	-27.1231	2.51594e-06	-27.1231	1.15237e-05	-27.1231	2.96453e-05
-27.1106	6.0943e-06	-27.1106	3.84562e-05	-27.1106	2.54129e-06	-27.1106	1.16451e-05	-27.1106	2.99708e-05
-27.0981	6.15431e-06	-27.0981	3.88677e-05	-27.0981	2.56687e-06	-27.0981	1.17677e-05	-27.0981	3.02994e-05
-27.0856	6.21483e-06	-27.0856	3.92831e-05	-27.0856	2.59268e-06	-27.0856	1.18914e-05	-27.0856	3.06313e-05
-27.0731	6.27587e-06	-27.0731	3.97027e-05	-27.0731	2.61873e-06	-27.0731	1.20163e-05	-27.0731	3.09666e-05
-27.0606	6.33744e-06	-27.0606	4.01264e-05	-27.0606	2.64502e-06	-27.0606	1.21425e-05	-27.0606	3.13052e-05
-27.0481	6.39954e-06	-27.0481	4.05542e-05	-27.0481	2.67155e-06	-27.0481	1.22699e-05	-27.0481	3.16472e-05
-27.0356	6.46216e-06	-27.0356	4.09861e-05	-27.0356	2.69833e-06	-27.0356	1.23985e-05	-27.0356	3.19927e-05
-27.0231	6.52532e-06	-27.0231	4.14223e-05	-27.0231	2.72535e-06	-27.0231	1.25285e-05	-27.0231	3.23416e-05
-27.0106	6.58901e-06	-27.0106	4.18626e-05	-27.0106	2.75261e-06	-27.0106	1.26596e-05	-27.0106	3.2694e-05
-26.998	6.65323e-06	-26.998	4.23071e-05	-26.998	2.78012e-06	-26.998	1.2792e-05	-26.998	3.30498e-05
-26.9855	6.71799e-06	-26.9855	4.27559e-05	-26.9855	2.80789e-06	-26.9855	1.29257e-05	-26.9855	3.34091e-05
-26.973	6.7833e-06	-26.973	4.32093e-05	-26.973	2.83592e-06	-26.973	1.30608e-05	-26.973	3.37721e-05
-26.9605	6.84916e-06	-26.9605	4.36674e-05	-26.9605	2.86424e-06	-26.9605	1.31971e-05	-26.9605	3.41389e-05
-26.948	6.91556e-06	-26.948	4.413e-05	-26.948	2.89282e-06	-26.948	1.33349e-05	-26.948	3.45095e-05
-26.9355	6.98252e-06	-26.9355	4.45974e-05	-26.9355	2.92169e-06	-26.9355	1.34739e-05	-26.9355	3.48838e-05
-26.923	7.05003e-06	-26.923	4.50694e-05	-26.923	2.95083e-06	-26.923	1.36144e-05	-26.923	3.5262e-05
-26.9105	7.1181e-06	-26.9105	4.55461e-05	-26.9105	2.98026e-06	-26.9105	1.37562e-05	-26.9105	3.56439e-05
-26.898	7.18673e-06	-26.898	4.60276e-05	-26.898	3.00996e-06	-26.898	1.38994e-05	-26.898	3.60297e-05
-26.8855	7.25593e-06	-26.8855	4.65138e-05	-26.8855	3.03994e-06	-26.8855	1.4044e-05	-26.8855	3.64194e-05
-26.873	7.32575e-06	-26.873	4.7005e-05	-26.873	3.0702e-06	-26.873	1.419e-05	-26.873	3.68131e-05
-26.8605	7.39622e-06	-26.8605	4.7501e-05	-26.8605	3.10074e-06	-26.8605	1.43374e-05	-26.8605	3.72108e-05
-26.848	7.46731e-06	-26.848	4.8002e-05	-26.848	3.13157e-06	-26.848	1.44863e-05	-26.848	3.76127e-05
-26.8355	7.53904e-06	-26.8355	4.85079e-05	-26.8355	3.16267e-06	-26.8355	1.46366e-05	-26.8355	3.80186e-05
-26.8229	7.61141e-06	-26.8229	4.90187e-05	-26.8229	3.19405e-06	-26.8229	1.47884e-05	-26.8229	3.84286e-05
-26.8104	7.68442e-06	-26.8104	4.95346e-05	-26.8104	3.22572e-06	-26.8104	1.49416e-05	-26.8104	3.88428e-05
-26.7979	7.75808e-06	-26.7979	5.00555e-05	-26.7979	3.25767e-06	-26.7979	1.50963e-05	-26.7979	3.9261e-05
-26.7854	7.83238e-06	-26.7854	5.05815e-05	-26.7854	3.28992e-06	-26.7854	1.52525e-05	-26.7854	3.96835e-05
-26.7729	7.90733e-06	-26.7729	5.11128e-05	-26.7729	3.32248e-06	-26.7729	1.54102e-05	-26.7729	4.01104e-05
-26.7604	7.98293e-06	-26.7604	5.16496e-05	-26.7604	3.35536e-06	-26.7604	1.55696e-05	-26.7604	4.05417e-05
-26.7479	8.05918e-06	-26.7479	5.21918e-05	-26.7479	3.38857e-06	-26.7479	1.57306e-05	-26.7479	4.09774e-05
-26.7354	8.13609e-06	-26.7354	5.27394e-05	-26.7354	3.42209e-06	-26.7354	1.58932e-05	-26.7354	4.14175e-05
-26.7229	8.21366e-06	-26.7229	5.32926e-05	-26.7229	3.45595e-06	-26.7229	1.60574e-05	-26.7229	4.18622e-05
-26.7104	8.29189e-06	-26.7104	5.38512e-05	-26.7104	3.49012e-06	-26.7104	1.62232e-05	-26.7104	4.23113e-05
-26.6979	8.37078e-06	-26.6979	5.44153e-05	-26.6979	3.52462e-06	-26.6979	1.63906e-05	-26.6979	4.27649e-05
-26.6854	8.45035e-06	-26.6854	5.49851e-05	-26.6854	3.55945e-06	-26.6854	1.65597e-05	-26.6854	4.32231e-05
-26.6729	8.53065e-06	-26.6729	5.55605e-05	-26.6729	3.59461e-06	-26.6729	1.67305e-05	-26.6729	4.36861e-05
-26.6603	8.61171e-06	-26.6603	5.61418e-05	-26.6603	3.6301e-06	-26.6603	1.6903e-05	-26.6603	4.41539e-05
-26.6478	8.6935e-06	-26.6478	5.67288e-05	-26.6478	3.66592e-06	-26.6478	1.70773e-05	-26.6478	4.46266e-05
-26.6353	8.77605e-06	-26.6353	5.73216e-05	-26.6353	3.70207e-06	-26.6353	1.72532e-05	-26.6353	4.51042e-05
-26.6228	8.85934e-06	-26.6228	5.79202e-05	-26.6228	3.73856e-06	-26.6228	1.74309e-05	-26.6228	4.55866e-05
-26.6103	8.9434e-06	-26.6103	5.85247e-05	-26.6103	3.77538e-06	-26.6103	1.76103e-05	-26.6103	4.60741e-05
-26.5978	9.02821e-06	-26.5978	5.91351e-05	-26.5978	3.81254e-06	-26.5978	1.77914e-05	-26.5978	4.65664e-05
-26.5853	9.11378e-06	-26.5853	5.97514e-05	-26.5853	3.85004e-06	-26.5853	1.79743e-05	-26.5853	4.70638e-05
-26.5728	9.20011e-06	-26.5728	6.0374e-05	-26.5728	3.88791e-06	-26.5728	1.81591e-05	-26.5728	4.75664e-05
-26.5603	9.28721e-06	-26.5603	6.10029e-05	-26.5603	3.92615e-06	-26.5603	1.83458e-05	-26.5603	4.80743e-05
-26.5478	9.37507e-06	-26.5478	6.16381e-05	-26.5478	3.96476e-06	-26.5478	1.85343e-05	-26.5478	4.85875e-05
-26.5353	9.46371e-06	-26.5353	6.22796e-05	-26.5353	4.00375e-06	-26.5353	1.87248e-05	-26.5353	4.91061e-05
-26.5228	9.55313e-06	-26.5228	6.29275e-05	-26.5228	4.04312e-06	-26.5228	1.89171e-05	-26.5228	4.96301e-05
-26.5103	9.64332e-06	-26.5103	6.35818e-05	-26.5103	4.08286e-06	-26.5103	1.91114e-05	-26.5103	5.01594e-05
-26.4978	9.7343e-06	-26.4978	6.42425e-05	-26.4978	4.12299e-06	-26.4978	1.93076e-05	-26.4978	5.06941e-05
-26.4852	9.82605e-06	-26.4852	6.49097e-05	-26.4852	4.1635e-06	-26.4852	1.95057e-05	-26.4852	5.12343e-05
-26.4727	9.91868e-06	-26.4727	6.5584e-05	-26.4727	4.20439e-06	-26.4727	1.97058e-05	-26.4727	5.17802e-05
-26.4602	1.00122e-05	-26.4602	6.62653e-05	-26.4602	4.24567e-06	-26.4602	1.99081e-05	-26.4602	5.23319e-05
-26.4477	1.01065e-05	-26.4477	6.69536e-05	-26.4477	4.28734e-06	-26.4477	2.01124e-05	-26.4477	5.28893e-05
-26.4352	1.02018e-05	-26.4352	6.76492e-05	-26.4352	4.3294e-06	-26.4352	2.03189e-05	-26.4352	5.34525e-05
-26.4227	1.02979e-05	-26.4227	6.83519e-05	-26.4227	4.37186e-06	-26.4227	2.05274e-05	-26.4227	5.40216e-05
-26.4102	1.03949e-05	-26.4102	6.90617e-05	-26.4102	4.41471e-06	-26.4102	2.07381e-05	-26.4102	5.45965e-05
-26.3977	1.04928e-05	-26.3977	6.97789e-05	-26.3977	4.45795e-06	-26.3977	2.09509e-05	-26.3977	5.51773e-05
-26.3852	1.05916e-05	-26.3852	7.05032e-05	-26.3852	4.50159e-06	-26.3852	2.11658e-05	-26.3852	5.5764e-05
-26.3727	1.06913e-05	-26.3727	7.1235e-05	-26.3727	4.54566e-06	-26.3727	2.13829e-05	-26.3727	5.6357e-05
-26.3602	1.07919e-05	-26.3602	7.19741e-05	-26.3602	4.59016e-06	-26.3602	2.16023e-05	-26.3602	5.69564e-05
-26.3477	1.08933e-05	-26.3477	7.27207e-05	-26.3477	4.63509e-06	-26.3477	2.1824e-05	-26.3477	5.7562e-05
-26.3352	1.09957e-05	-26.3352	7.34748e-05	-26.3352	4.68044e-06	-26.3352	2.20479e-05	-26.3352	5.8174e-05
-26.3227	1.10989e-05	-26.3227	7.42364e-05	-26.3227	4.72624e-06	-26.3227	2.2274e-05	-26.3227	5.87925e-05
-26.3101	1.12031e-05	-26.3101	7.50056e-05	-26.3101	4.77246e-06	-26.3101	2.25025e-05	-26.3101	5.94173e-05
-26.2976	1.13081e-05	-26.2976	7.57823e-05	-26.2976	4.81913e-06	-26.2976	2.27332e-05	-26.2976	6.00487e-05
-26.2851	1.14141e-05	-26.2851	7.65666e-05	-26.2851	4.86623e-06	-26.2851	2.29663e-05	-26.2851	6.06865e-05
-26.2726	1.1521e-05	-26.2726	7.73591e-05	-26.2726	4.9138e-06	-26.2726	2.32018e-05	-26.2726	6.13311e-05
-26.2601	1.16288e-05	-26.2601	7.81598e-05	-26.2601	4.96186e-06	-26.2601	2.34397e-05	-26.2601	6.19826e-05
-26.2476	1.17375e-05	-26.2476	7.89687e-05	-26.2476	5.01039e-06	-26.2476	2.36801e-05	-26.2476	6.26409e-05
-26.2351	1.18472e-05	-26.2351	7.97859e-05	-26.2351	5.05939e-06	-26.2351	2.39229e-05	-26.2351	6.33062e-05
-26.2226	1.19578e-05	-26.2226	8.06114e-05	-26.2226	5.10889e-06	-26.2226	2.41682e-05	-26.2226	6.39785e-05
-26.2101	1.20693e-05	-26.2101	8.14453e-05	-26.2101	5.15886e-06	-26.2101	2.4416e-05	-26.2101	6.46577e-05
-26.1976	1.21817e-05	-26.1976	8.22875e-05	-26.1976	5.20932e-06	-26.1976	2.46663e-05	-26.1976	6.53439e-05
-26.1851	1.22951e-05	-26.1851	8.31382e-05	-26.1851	5.26027e-06	-26.1851	2.49191e-05	-26.1851	6.60372e-05
-26.1726	1.24096e-05	-26.1726	8.39978e-05	-26.1726	5.31174e-06	-26.1726	2.51746e-05	-26.1726	6.6738e-05
-26.1601	1.25252e-05	-26.1601	8.48664e-05	-26.1601	5.36373e-06	-26.1601	2.54328e-05	-26.1601	6.74464e-05
-26.1476	1.26419e-05	-26.1476	8.57441e-05	-26.1476	5.41625e-06	-26.1476	2.56937e-05	-26.1476	6.81624e-05
-26.135	1.27597e-05	-26.135	8.66308e-05	-26.135	5.46929e-06	-26.135	2.59573e-05	-26.135	6.88861e-05
-26.1225	1.28786e-05	-26.1225	8.75266e-05	-26.1225	5.52287e-06	-26.1225	2.62237e-05	-26.1225	6.96176e-05
-26.11	1.29986e-05	-26.11	8.84316e-05	-26.11	5.57698e-06	-26.11	2.64928e-05	-26.11	7.03567e-05
-26.0975	1.31197e-05	-26.0975	8.93459e-05	-26.0975	5.63162e-06	-26.0975	2.67647e-05	-26.0975	7.11036e-05
-26.085	1.32419e-05	-26.085	9.02693e-05	-26.085	5.6868e-06	-26.085	2.70394e-05	-26.085	7.18584e-05
-26.0725	1.33653e-05	-26.0725	9.12025e-05	-26.0725	5.74255e-06	-26.0725	2.7317e-05	-26.0725	7.26213e-05
-26.06	1.34898e-05	-26.06	9.21455e-05	-26.06	5.79888e-06	-26.06	2.75976e-05	-26.06	7.33924e-05
-26.0475	1.36154e-05	-26.0475	9.30984e-05	-26.0475	5.85577e-06	-26.0475	2.78811e-05	-26.0475	7.41719e-05
-26.035	1.37422e-05	-26.035	9.40612e-05	-26.035	5.91325e-06	-26.035	2.81677e-05	-26.035	7.49596e-05
-26.0225	1.38701e-05	-26.0225	9.50339e-05	-26.0225	5.97131e-06	-26.0225	2.84573e-05	-26.0225	7.57557e-05
-26.01	1.39992e-05	-26.01	9.60167e-05	-26.01	6.02995e-06	-26.01	2.87499e-05	-26.01	7.65601e-05
-25.9975	1.41294e-05	-25.9975	9.70095e-05	-25.9975	6.08917e-06	-25.9975	2.90455e-05	-25.9975	7.7373e-05
-25.985	1.42608e-05	-25.985	9.80124e-05	-25.985	6.14899e-06	-25.985	2.93442e-05	-25.985	7.81944e-05
-25.9724	1.43934e-05	-25.9724	9.90261e-05	-25.9724	6.20942e-06	-25.9724	2.96461e-05	-25.9724	7.90248e-05
-25.9599	1.45272e-05	-25.9599	0.000100051	-25.9599	6.27048e-06	-25.9599	2.99512e-05	-25.9599	7.98643e-05
-25.9474	1.46623e-05	-25.9474	0.000101086	-25.9474	6.33216e-06	-25.9474	3.02597e-05	-25.9474	8.0713e-05
-25.9349	1.47986e-05	-25.9349	0.000102132	-25.9349	6.39448e-06	-25.9349	3.05714e-05	-25.9349	8.15708e-05
-25.9224	1.49362e-05	-25.9224	0.00010319	-25.9224	6.45742e-06	-25.9224	3.08864e-05	-25.9224	8.24379e-05
-25.9099	1.50751e-05	-25.9099	0.000104258	-25.9099	6.52101e-06	-25.9099	3.12047e-05	-25.9099	8.33143e-05
-25.8974	1.52152e-05	-25.8974	0.000105338	-25.8974	6.58523e-06	-25.8974	3.15263e-05	-25.8974	8.42e-05
-25.8849	1.53566e-05	-25.8849	0.000106428	-25.8849	6.65009e-06	-25.8849	3.18513e-05	-25.8849	8.5095e-05
-25.8724	1.54993e-05	-25.8724	0.00010753	-25.8724	6.71562e-06	-25.8724	3.21798e-05	-25.8724	8.59999e-05
-25.8599	1.56432e-05	-25.8599	0.000108644	-25.8599	6.78183e-06	-25.8599	3.25119e-05	-25.8599	8.69148e-05
-25.8474	1.57884e-05	-25.8474	0.00010977	-25.8474	6.84872e-06	-25.8474	3.28476e-05	-25.8474	8.78396e-05
-25.8349	1.5935e-05	-25.8349	0.000110908	-25.8349	6.9163e-06	-25.8349	3.3187e-05	-25.8349	8.87745e-05
-25.8224	1.60828e-05	-25.8224	0.000112058	-25.8224	6.98456e-06	-25.8224	3.353e-05	-25.8224	8.97194e-05
-25.8099	1.62319e-05	-25.8099	0.000113219	-25.8099	7.05351e-06	-25.8099	3.38767e-05	-25.8099	9.06745e-05
-25.7973	1.63823e-05	-25.7973	0.000114393	-25.7973	7.12316e-06	-25.7973	3.4227e-05	-25.7973	9.16398e-05
-25.7848	1.65341e-05	-25.7848	0.000115578	-25.7848	7.1935e-06	-25.7848	3.45811e-05	-25.7848	9.26154e-05
-25.7723	1.66873e-05	-25.7723	0.000116777	-25.7723	7.26459e-06	-25.7723	3.4939e-05	-25.7723	9.36017e-05
-25.7598	1.68419e-05	-25.7598	0.000117988	-25.7598	7.33645e-06	-25.7598	3.53008e-05	-25.7598	9.45988e-05
-25.7473	1.6998e-05	-25.7473	0.000119212	-25.7473	7.40907e-06	-25.7473	3.56666e-05	-25.7473	9.5607e-05
-25.7348	1.71557e-05	-25.7348	0.000120449	-25.7348	7.48247e-06	-25.7348	3.60362e-05	-25.7348	9.66261e-05
-25.7223	1.73147e-05	-25.7223	0.000121699	-25.7223	7.55665e-06	-25.7223	3.64099e-05	-25.7223	9.76563e-05
-25.7098	1.74753e-05	-25.7098	0.000122963	-25.7098	7.6316e-06	-25.7098	3.67875e-05	-25.7098	9.86976e-05
-25.6973	1.76374e-05	-25.6973	0.000124239	-25.6973	7.70734e-06	-25.6973	3.71691e-05	-25.6973	9.975e-05
-25.6848	1.7801e-05	-25.6848	0.000125529	-25.6848	7.78386e-06	-25.6848	3.75547e-05	-25.6848	0.000100814
-25.6723	1.79661e-05	-25.6723	0.000126832	-25.6723	7.8612e-06	-25.6723	3.79446e-05	-25.6723	0.000101889
-25.6598	1.81327e-05	-25.6598	0.00012815	-25.6598	7.93936e-06	-25.6598	3.83388e-05	-25.6598	0.000102977
-25.6473	1.83009e-05	-25.6473	0.000129482	-25.6473	8.01835e-06	-25.6473	3.87374e-05	-25.6473	0.000104076
-25.6348	1.84706e-05	-25.6348	0.000130828	-25.6348	8.09817e-06	-25.6348	3.91404e-05	-25.6348	0.000105188
-25.6222	1.86418e-05	-25.6222	0.000132189	-25.6222	8.17883e-06	-25.6222	3.95477e-05	-25.6222	0.000106312
-25.6097	1.88146e-05	-25.6097	0.000133564	-25.6097	8.26033e-06	-25.6097	3.99595e-05	-25.6097	0.000107448
-25.5972	1.89889e-05	-25.5972	0.000134954	-25.5972	8.34267e-06	-25.5972	4.03757e-05	-25.5972	0.000108597
-25.5847	1.91647e-05	-25.5847	0.000136358	-25.5847	8.42585e-06	-25.5847	4.07964e-05	-25.5847	0.000109758
-25.5722	1.93423e-05	-25.5722	0.000137778	-25.5722	8.50991e-06	-25.5722	4.12218e-05	-25.5722	0.000110931
-25.5597	1.95216e-05	-25.5597	0.000139213	-25.5597	8.59486e-06	-25.5597	4.16519e-05	-25.5597	0.000112118
-25.5472	1.97025e-05	-25.5472	0.000140664	-25.5472	8.68069e-06	-25.5472	4.20869e-05	-25.5472	0.000113319
-25.5347	1.98853e-05	-25.5347	0.00014213	-25.5347	8.76742e-06	-25.5347	4.25267e-05	-25.5347	0.000114532
-25.5222	2.00697e-05	-25.5222	0.000143612	-25.5222	8.85504e-06	-25.5222	4.29713e-05	-25.5222	0.000115759
-25.5097	2.02559e-05	-25.5097	0.00014511	-25.5097	8.94356e-06	-25.5097	4.34208e-05	-25.5097	0.000116999
-25.4972	2.04439e-05	-25.4972	0.000146624	-25.4972	9.03299e-06	-25.4972	4.38753e-05	-25.4972	0.000118252
-25.4847	2.06336e-05	-25.4847	0.000148154	-25.4847	9.12333e-06	-25.4847	4.43346e-05	-25.4847	0.000119519
-25.4722	2.08251e-05	-25.4722	0.000149701	-25.4722	9.21465e-06	-25.4722	4.47991e-05	-25.4722	0.000120801
-25.4596	2.10185e-05	-25.4596	0.000151265	-25.4596	9.30699e-06	-25.4596	4.52688e-05	-25.4596	0.000122096
-25.4471	2.12137e-05	-25.4471	0.000152846	-25.4471	9.40034e-06	-25.4471	4.57438e-05	-25.4471	0.000123407
-25.4346	2.14108e-05	-25.4346	0.000154444	-25.4346	9.49471e-06	-25.4346	4.62242e-05	-25.4346	0.000124732
-25.4221	2.16097e-05	-25.4221	0.00015606	-25.4221	9.59012e-06	-25.4221	4.67098e-05	-25.4221	0.000126071
-25.4096	2.18106e-05	-25.4096	0.000157693	-25.4096	9.68655e-06	-25.4096	4.72008e-05	-25.4096	0.000127426
-25.3971	2.20133e-05	-25.3971	0.000159344	-25.3971	9.78401e-06	-25.3971	4.76972e-05	-25.3971	0.000128795
-25.3846	2.22179e-05	-25.3846	0.000161012	-25.3846	9.88252e-06	-25.3846	4.81989e-05	-25.3846	0.000130179
-25.3721	2.24245e-05	-25.3721	0.000162699	-25.3721	9.98211e-06	-25.3721	4.87064e-05	-25.3721	0.000131579
-25.3596	2.2633e-05	-25.3596	0.000164404	-25.3596	1.00828e-05	-25.3596	4.92198e-05	-25.3596	0.000132994
-25.3471	2.28436e-05	-25.3471	0.000166128	-25.3471	1.01846e-05	-25.3471	4.9739e-05	-25.3471	0.000134426
-25.3346	2.30561e-05	-25.3346	0.000167871	-25.3346	1.02876e-05	-25.3346	5.02641e-05	-25.3346	0.000135873
-25.3221	2.32706e-05	-25.3221	0.000169633	-25.3221	1.03917e-05	-25.3221	5.07951e-05	-25.3221	0.000137337
-25.3096	2.34872e-05	-25.3096	0.000171413	-25.3096	1.04969e-05	-25.3096	5.13322e-05	-25.3096	0.000138816
-25.2971	2.37058e-05	-25.2971	0.000173213	-25.2971	1.06032e-05	-25.2971	5.18751e-05	-25.2971	0.000140312
-25.2845	2.39264e-05	-25.2845	0.000175032	-25.2845	1.07107e-05	-25.2845	5.24242e-05	-25.2845	0.000141824
-25.272	2.41491e-05	-25.272	0.000176871	-25.272	1.08194e-05	-25.272	5.29795e-05	-25.272	0.000143353
-25.2595	2.43741e-05	-25.2595	0.000178731	-25.2595	1.09293e-05	-25.2595	5.35412e-05	-25.2595	0.0001449
-25.247	2.46012e-05	-25.247	0.000180611	-25.247	1.10404e-05	-25.247	5.41093e-05	-25.247	0.000146464
-25.2345	2.48306e-05	-25.2345	0.000182513	-25.2345	1.11527e-05	-25.2345	5.4684e-05	-25.2345	0.000148046
-25.222	2.50622e-05	-25.222	0.000184435	-25.222	1.12663e-05	-25.222	5.52651e-05	-25.222	0.000149646
-25.2095	2.5296e-05	-25.2095	0.000186379	-25.2095	1.13811e-05	-25.2095	5.58529e-05	-25.2095	0.000151263
-25.197	2.55321e-05	-25.197	0.000188343	-25.197	1.14972e-05	-25.197	5.64471e-05	-25.197	0.000152898
-25.1845	2.57704e-05	-25.1845	0.000190329	-25.1845	1.16145e-05	-25.1845	5.7048e-05	-25.1845	0.000154551
-25.172	2.60111e-05	-25.172	0.000192337	-25.172	1.17331e-05	-25.172	5.76558e-05	-25.172	0.000156223
-25.1595	2.62541e-05	-25.1595	0.000194368	-25.1595	1.1853e-05	-25.1595	5.82708e-05	-25.1595	0.000157914
-25.147	2.64994e-05	-25.147	0.000196422	-25.147	1.19743e-05	-25.147	5.88929e-05	-25.147	0.000159624
-25.1345	2.67471e-05	-25.1345	0.000198498	-25.1345	1.20969e-05	-25.1345	5.95222e-05	-25.1345	0.000161353
-25.122	2.69972e-05	-25.122	0.000200598	-25.122	1.22208e-05	-25.122	6.01588e-05	-25.122	0.000163102
-25.1094	2.72496e-05	-25.1094	0.00020272	-25.1094	1.23461e-05	-25.1094	6.08026e-05	-25.1094	0.00016487
-25.0969	2.75045e-05	-25.0969	0.000204866	-25.0969	1.24728e-05	-25.0969	6.14536e-05	-25.0969	0.000166658
-25.0844	2.77618e-05	-25.0844	0.000207035	-25.0844	1.26008e-05	-25.0844	6.21121e-05	-25.0844	0.000168465
-25.0719	2.80215e-05	-25.0719	0.000209228	-25.0719	1.27302e-05	-25.0719	6.27782e-05	-25.0719	0.000170293
-25.0594	2.82839e-05	-25.0594	0.000211446	-25.0594	1.28612e-05	-25.0594	6.34521e-05	-25.0594	0.000172142
-25.0469	2.85488e-05	-25.0469	0.00021369	-25.0469	1.29936e-05	-25.0469	6.4134e-05	-25.0469	0.000174012
-25.0344	2.88164e-05	-25.0344	0.000215958	-25.0344	1.31276e-05	-25.0344	6.48238e-05	-25.0344	0.000175902
-25.0219	2.90865e-05	-25.0219	0.000218251	-25.0219	1.32631e-05	-25.0219	6.55215e-05	-25.0219	0.000177814
-25.0094	2.93592e-05	-25.0094	0.00022057	-25.0094	1.34001e-05	-25.0094	6.62273e-05	-25.0094	0.000179748
-24.9969	2.96346e-05	-24.9969	0.000222915	-24.9969	1.35387e-05	-24.9969	6.69411e-05	-24.9969	0.000181703
-24.9844	2.99126e-05	-24.9844	0.000225285	-24.9844	1.36788e-05	-24.9844	6.76631e-05	-24.9844	0.000183679
-24.9719	3.01934e-05	-24.9719	0.000227681	-24.9719	1.38205e-05	-24.9719	6.83935e-05	-24.9719	0.000185678
-24.9594	3.0477e-05	-24.9594	0.000230106	-24.9594	1.39639e-05	-24.9594	6.91326e-05	-24.9594	0.000187699
-24.9468	3.07634e-05	-24.9468	0.000232557	-24.9468	1.41089e-05	-24.9468	6.98806e-05	-24.9468	0.000189744
-24.9343	3.10526e-05	-24.9343	0.000235036	-24.9343	1.42556e-05	-24.9343	7.06373e-05	-24.9343	0.000191811
-24.9218	3.13447e-05	-24.9218	0.000237543	-24.9218	1.4404e-05	-24.9218	7.14029e-05	-24.9218	0.000193902
-24.9093	3.16396e-05	-24.9093	0.000240078	-24.9093	1.4554e-05	-24.9093	7.21775e-05	-24.9093	0.000196017
-24.8968	3.19374e-05	-24.8968	0.000242641	-24.8968	1.47058e-05	-24.8968	7.2961e-05	-24.8968	0.000198154
-24.8843	3.22381e-05	-24.8843	0.000245232	-24.8843	1.48592e-05	-24.8843	7.37534e-05	-24.8843	0.000200316
-24.8718	3.25417e-05	-24.8718	0.000247852	-24.8718	1.50144e-05	-24.8718	7.45553e-05	-24.8718	0.000202501
-24.8593	3.28483e-05	-24.8593	0.000250503	-24.8593	1.51714e-05	-24.8593	7.53669e-05	-24.8593	0.000204712
-24.8468	3.31579e-05	-24.8468	0.000253183	-24.8468	1.53302e-05	-24.8468	7.61881e-05	-24.8468	0.000206948
-24.8343	3.34706e-05	-24.8343	0.000255893	-24.8343	1.54909e-05	-24.8343	7.70191e-05	-24.8343	0.000209209
-24.8218	3.37862e-05	-24.8218	0.000258634	-24.8218	1.56534e-05	-24.8218	7.78599e-05	-24.8218	0.000211495
-24.8093	3.41048e-05	-24.8093	0.000261406	-24.8093	1.58177e-05	-24.8093	7.87105e-05	-24.8093	0.000213807
-24.7968	3.44266e-05	-24.7968	0.000264208	-24.7968	1.59839e-05	-24.7968	7.9571e-05	-24.7968	0.000216144
-24.7843	3.47513e-05	-24.7843	0.000267041	-24.7843	1.61519e-05	-24.7843	8.04415e-05	-24.7843	0.000218507
-24.7717	3.50793e-05	-24.7717	0.000269906	-24.7717	1.63219e-05	-24.7717	8.13224e-05	-24.7717	0.000220897
-24.7592	3.54107e-05	-24.7592	0.000272804	-24.7592	1.64939e-05	-24.7592	8.22139e-05	-24.7592	0.000223314
-24.7467	3.57455e-05	-24.7467	0.000275736	-24.7467	1.66679e-05	-24.7467	8.31163e-05	-24.7467	0.000225758
-24.7342	3.60837e-05	-24.7342	0.0002787	-24.7342	1.68439e-05	-24.7342	8.40295e-05	-24.7342	0.000228229
-24.7217	3.64253e-05	-24.7217	0.000281698	-24.7217	1.70219e-05	-24.7217	8.49536e-05	-24.7217	0.000230728
-24.7092	3.67704e-05	-24.7092	0.00028473	-24.7092	1.7202e-05	-24.7092	8.58886e-05	-24.7092	0.000233254
-24.6967	3.71189e-05	-24.6967	0.000287795	-24.6967	1.73842e-05	-24.6967	8.68346e-05	-24.6967	0.000235809
-24.6842	3.74709e-05	-24.6842	0.000290895	-24.6842	1.75684e-05	-24.6842	8.77917e-05	-24.6842	0.000238391
-24.6717	3.78264e-05	-24.6717	0.00029403	-24.6717	1.77547e-05	-24.6717	8.87602e-05	-24.6717	0.000241003
-24.6592	3.81855e-05	-24.6592	0.0002972	-24.6592	1.79434e-05	-24.6592	8.97407e-05	-24.6592	0.000243643
-24.6467	3.85481e-05	-24.6467	0.000300407	-24.6467	1.81343e-05	-24.6467	9.07331e-05	-24.6467	0.000246313
-24.6342	3.89144e-05	-24.6342	0.000303651	-24.6342	1.83275e-05	-24.6342	9.17375e-05	-24.6342	0.000249013
-24.6217	3.92843e-05	-24.6217	0.000306931	-24.6217	1.85231e-05	-24.6217	9.27541e-05	-24.6217	0.000251743
-24.6092	3.96578e-05	-24.6092	0.000310248	-24.6092	1.87209e-05	-24.6092	9.37827e-05	-24.6092	0.000254503
-24.5966	4.0035e-05	-24.5966	0.000313603	-24.5966	1.89211e-05	-24.5966	9.48235e-05	-24.5966	0.000257294
-24.5841	4.04159e-05	-24.5841	0.000316994	-24.5841	1.91236e-05	-24.5841	9.58766e-05	-24.5841	0.000260114
-24.5716	4.08005e-05	-24.5716	0.000320424	-24.5716	1.93285e-05	-24.5716	9.69425e-05	-24.5716	0.000262966
-24.5591	4.11891e-05	-24.5591	0.000323894	-24.5591	1.95359e-05	-24.5591	9.80215e-05	-24.5591	0.00026585
-24.5466	4.15816e-05	-24.5466	0.000327403	-24.5466	1.97458e-05	-24.5466	9.91137e-05	-24.5466	0.000268765
-24.5341	4.19781e-05	-24.5341	0.000330953	-24.5341	1.99582e-05	-24.5341	0.000100219	-24.5341	0.000271712
-24.5216	4.23785e-05	-24.5216	0.000334542	-24.5216	2.01731e-05	-24.5216	0.000101338	-24.5216	0.000274692
-24.5091	4.2783e-05	-24.5091	0.000338172	-24.5091	2.03905e-05	-24.5091	0.000102471	-24.5091	0.000277704
-24.4966	4.31914e-05	-24.4966	0.000341843	-24.4966	2.06105e-05	-24.4966	0.000103616	-24.4966	0.000280748
-24.4841	4.36039e-05	-24.4841	0.000345555	-24.4841	2.08331e-05	-24.4841	0.000104776	-24.4841	0.000283825
-24.4716	4.40205e-05	-24.4716	0.000349308	-24.4716	2.10582e-05	-24.4716	0.000105949	-24.4716	0.000286936
-24.4591	4.44414e-05	-24.4591	0.000353105	-24.4591	2.12862e-05	-24.4591	0.000107137	-24.4591	0.000290081
-24.4466	4.48666e-05	-24.4466	0.000356946	-24.4466	2.15168e-05	-24.4466	0.00010834	-24.4466	0.000293261
-24.434	4.52961e-05	-24.434	0.00036083	-24.434	2.17503e-05	-24.434	0.000109558	-24.434	0.000296475
-24.4215	4.573e-05	-24.4215	0.000364759	-24.4215	2.19865e-05	-24.4215	0.00011079	-24.4215	0.000299723
-24.409	4.61682e-05	-24.409	0.000368732	-24.409	2.22255e-05	-24.409	0.000112037	-24.409	0.000303007
-24.3965	4.66108e-05	-24.3965	0.000372749	-24.3965	2.24673e-05	-24.3965	0.000113299	-24.3965	0.000306326
-24.384	4.70578e-05	-24.384	0.000376811	-24.384	2.27119e-05	-24.384	0.000114576	-24.384	0.000309681
-24.3715	4.75093e-05	-24.3715	0.00038092	-24.3715	2.29595e-05	-24.3715	0.000115869	-24.3715	0.000313071
-24.359	4.79655e-05	-24.359	0.000385075	-24.359	2.32101e-05	-24.359	0.000117177	-24.359	0.000316498
-24.3465	4.84263e-05	-24.3465	0.000389278	-24.3465	2.34638e-05	-24.3465	0.000118502	-24.3465	0.000319961
-24.334	4.88919e-05	-24.334	0.000393529	-24.334	2.37206e-05	-24.334	0.000119844	-24.334	0.000323461
-24.3215	4.93622e-05	-24.3215	0.000397828	-24.3215	2.39806e-05	-24.3215	0.000121202	-24.3215	0.000326999
-24.309	4.98372e-05	-24.309	0.000402176	-24.309	2.42436e-05	-24.309	0.000122576	-24.309	0.000330573
-24.2965	5.03169e-05	-24.2965	0.000406572	-24.2965	2.45098e-05	-24.2965	0.000123967	-24.2965	0.000334185
-24.284	5.08015e-05	-24.284	0.000411017	-24.284	2.47791e-05	-24.284	0.000125374	-24.284	0.000337835
-24.2715	5.1291e-05	-24.2715	0.000415512	-24.2715	2.50517e-05	-24.2715	0.000126799	-24.2715	0.000341523
-24.2589	5.17855e-05	-24.2589	0.000420058	-24.2589	2.53277e-05	-24.2589	0.000128242	-24.2589	0.000345249
-24.2464	5.22851e-05	-24.2464	0.000424657	-24.2464	2.56071e-05	-24.2464	0.000129702	-24.2464	0.000349015
-24.2339	5.27897e-05	-24.2339	0.000429308	-24.2339	2.589e-05	-24.2339	0.000131181	-24.2339	0.000352819
-24.2214	5.32995e-05	-24.2214	0.000434011	-24.2214	2.61763e-05	-24.2214	0.000132678	-24.2214	0.000356663
-24.2089	5.38144e-05	-24.2089	0.000438767	-24.2089	2.64661e-05	-24.2089	0.000134193	-24.2089	0.000360546
-24.1964	5.43345e-05	-24.1964	0.000443576	-24.1964	2.67594e-05	-24.1964	0.000135726	-24.1964	0.000364469
-24.1839	5.48598e-05	-24.1839	0.000448438	-24.1839	2.70562e-05	-24.1839	0.000137277	-24.1839	0.000368431
-24.1714	5.53904e-05	-24.1714	0.000453355	-24.1714	2.73566e-05	-24.1714	0.000138848	-24.1714	0.000372435
-24.1589	5.59264e-05	-24.1589	0.000458328	-24.1589	2.76607e-05	-24.1589	0.000140438	-24.1589	0.000376478
-24.1464	5.64679e-05	-24.1464	0.000463357	-24.1464	2.79687e-05	-24.1464	0.000142047	-24.1464	0.000380563
-24.1339	5.70149e-05	-24.1339	0.000468443	-24.1339	2.82804e-05	-24.1339	0.000143677	-24.1339	0.000384689
-24.1214	5.75674e-05	-24.1214	0.000473585	-24.1214	2.8596e-05	-24.1214	0.000145327	-24.1214	0.000388856
-24.1089	5.81255e-05	-24.1089	0.000478785	-24.1089	2.89154e-05	-24.1089	0.000146996	-24.1089	0.000393065
-24.0964	5.86892e-05	-24.0964	0.000484042	-24.0964	2.92386e-05	-24.0964	0.000148686	-24.0964	0.000397316
-24.0838	5.92584e-05	-24.0838	0.000489357	-24.0838	2.95657e-05	-24.0838	0.000150396	-24.0838	0.000401609
-24.0713	5.98334e-05	-24.0713	0.000494731	-24.0713	2.98968e-05	-24.0713	0.000152127	-24.0713	0.000405945
-24.0588	6.04145e-05	-24.0588	0.000500166	-24.0588	3.02321e-05	-24.0588	0.000153879	-24.0588	0.000410322
-24.0463	6.10016e-05	-24.0463	0.000505661	-24.0463	3.05715e-05	-24.0463	0.000155653	-24.0463	0.000414743
-24.0338	6.15948e-05	-24.0338	0.000511218	-24.0338	3.09152e-05	-24.0338	0.000157449	-24.0338	0.000419206
-24.0213	6.21941e-05	-24.0213	0.000516836	-24.0213	3.12631e-05	-24.0213	0.000159267	-24.0213	0.000423713
-24.0088	6.27995e-05	-24.0088	0.000522516	-24.0088	3.16152e-05	-24.0088	0.000161107	-24.0088	0.000428263
-23.9963	6.34111e-05	-23.9963	0.000528259	-23.9963	3.19716e-05	-23.9963	0.000162969	-23.9963	0.000432857
-23.9838	6.40289e-05	-23.9838	0.000534064	-23.9838	3.23323e-05	-23.9838	0.000164854	-23.9838	0.000437494
-23.9713	6.4653e-05	-23.9713	0.000539932	-23.9713	3.26974e-05	-23.9713	0.000166761	-23.9713	0.000442176
-23.9588	6.52835e-05	-23.9588	0.000545866	-23.9588	3.30671e-05	-23.9588	0.000168692	-23.9588	0.000446902
-23.9463	6.59206e-05	-23.9463	0.000551865	-23.9463	3.34415e-05	-23.9463	0.000170647	-23.9463	0.000451672
-23.9338	6.65641e-05	-23.9338	0.00055793	-23.9338	3.38205e-05	-23.9338	0.000172625	-23.9338	0.000456486
-23.9213	6.72142e-05	-23.9213	0.000564061	-23.9213	3.42042e-05	-23.9213	0.000174628	-23.9213	0.000461345
-23.9087	6.78709e-05	-23.9087	0.000570259	-23.9087	3.45925e-05	-23.9087	0.000176655	-23.9087	0.000466249
-23.8962	6.85342e-05	-23.8962	0.000576523	-23.8962	3.49857e-05	-23.8962	0.000178706	-23.8962	0.000471198
-23.8837	6.92042e-05	-23.8837	0.000582855	-23.8837	3.53835e-05	-23.8837	0.000180781	-23.8837	0.000476192
-23.8712	6.98809e-05	-23.8712	0.000589255	-23.8712	3.57862e-05	-23.8712	0.000182882	-23.8712	0.000481232
-23.8587	7.05645e-05	-23.8587	0.000595725	-23.8587	3.6194e-05	-23.8587	0.000185008	-23.8587	0.000486317
-23.8462	7.12551e-05	-23.8462	0.000602265	-23.8462	3.66069e-05	-23.8462	0.00018716	-23.8462	0.000491447
-23.8337	7.19526e-05	-23.8337	0.000608876	-23.8337	3.7025e-05	-23.8337	0.000189338	-23.8337	0.000496622
-23.8212	7.26572e-05	-23.8212	0.000615557	-23.8212	3.74482e-05	-23.8212	0.000191542	-23.8212	0.000501844
-23.8087	7.33689e-05	-23.8087	0.00062231	-23.8087	3.78765e-05	-23.8087	0.000193773	-23.8087	0.000507111
-23.7962	7.40876e-05	-23.7962	0.000629134	-23.7962	3.83101e-05	-23.7962	0.000196031	-23.7962	0.000512425
-23.7837	7.48134e-05	-23.7837	0.000636031	-23.7837	3.87489e-05	-23.7837	0.000198315	-23.7837	0.000517785
-23.7712	7.55466e-05	-23.7712	0.000643	-23.7712	3.9193e-05	-23.7712	0.000200626	-23.7712	0.000523191
-23.7587	7.62872e-05	-23.7587	0.000650045	-23.7587	3.96427e-05	-23.7587	0.000202965	-23.7587	0.000528643
-23.7461	7.70355e-05	-23.7461	0.000657163	-23.7461	4.0098e-05	-23.7461	0.000205333	-23.7461	0.000534141
-23.7336	7.77913e-05	-23.7336	0.000664358	-23.7336	4.05589e-05	-23.7336	0.000207728	-23.7336	0.000539684
-23.7211	7.85549e-05	-23.7211	0.000671628	-23.7211	4.10255e-05	-23.7211	0.000210153	-23.7211	0.000545274
-23.7086	7.93261e-05	-23.7086	0.000678974	-23.7086	4.14978e-05	-23.7086	0.000212606	-23.7086	0.00055091
-23.6961	8.0105e-05	-23.6961	0.000686397	-23.6961	4.19757e-05	-23.6961	0.000215088	-23.6961	0.000556593
-23.6836	8.08917e-05	-23.6836	0.000693897	-23.6836	4.24594e-05	-23.6836	0.000217598	-23.6836	0.000562324
-23.6711	8.16864e-05	-23.6711	0.000701474	-23.6711	4.29489e-05	-23.6711	0.000220139	-23.6711	0.000568101
-23.6586	8.24891e-05	-23.6586	0.00070913	-23.6586	4.34445e-05	-23.6586	0.000222709	-23.6586	0.000573923
-23.6461	8.33001e-05	-23.6461	0.000716865	-23.6461	4.39463e-05	-23.6461	0.000225309	-23.6461	0.000579792
-23.6336	8.41194e-05	-23.6336	0.000724679	-23.6336	4.44543e-05	-23.6336	0.00022794	-23.6336	0.000585707
-23.6211	8.49469e-05	-23.6211	0.000732574	-23.6211	4.49685e-05	-23.6211	0.000230601	-23.6211	0.000591669
-23.6086	8.57828e-05	-23.6086	0.000740548	-23.6086	4.54889e-05	-23.6086	0.000233293	-23.6086	0.000597677
-23.5961	8.66271e-05	-23.5961	0.000748604	-23.5961	4.60155e-05	-23.5961	0.000236016	-23.5961	0.000603732
-23.5836	8.74797e-05	-23.5836	0.000756741	-23.5836	4.65485e-05	-23.5836	0.000238769	-23.5836	0.000609835
-23.571	8.83409e-05	-23.571	0.000764959	-23.571	4.70879e-05	-23.571	0.000241555	-23.571	0.000615985
-23.5585	8.92108e-05	-23.5585	0.000773262	-23.5585	4.7634e-05	-23.5585	0.000244373	-23.5585	0.000622181
-23.546	9.00896e-05	-23.546	0.000781649	-23.546	4.81869e-05	-23.546	0.000247223	-23.546	0.000628423
-23.5335	9.09773e-05	-23.5335	0.00079012	-23.5335	4.87466e-05	-23.5335	0.000250107	-23.5335	0.00063471
-23.521	9.18738e-05	-23.521	0.000798677	-23.521	4.93132e-05	-23.521	0.000253024	-23.521	0.000641045
-23.5085	9.27794e-05	-23.5085	0.000807319	-23.5085	4.98866e-05	-23.5085	0.000255974	-23.5085	0.000647426
-23.496	9.36939e-05	-23.496	0.000816048	-23.496	5.0467e-05	-23.496	0.000258958	-23.496	0.000653855
-23.4835	9.46174e-05	-23.4835	0.000824863	-23.4835	5.10543e-05	-23.4835	0.000261975	-23.4835	0.00066033
-23.471	9.55501e-05	-23.471	0.000833765	-23.471	5.16486e-05	-23.471	0.000265027	-23.471	0.000666853
-23.4585	9.64922e-05	-23.4585	0.000842754	-23.4585	5.22502e-05	-23.4585	0.000268113	-23.4585	0.000673421
-23.446	9.74436e-05	-23.446	0.00085183	-23.446	5.28592e-05	-23.446	0.000271233	-23.446	0.000680034
-23.4335	9.84045e-05	-23.4335	0.000860994	-23.4335	5.34755e-05	-23.4335	0.000274388	-23.4335	0.000686692
-23.421	9.93749e-05	-23.421	0.000870247	-23.421	5.40991e-05	-23.421	0.000277578	-23.421	0.000693397
-23.4085	0.000100355	-23.4085	0.000879588	-23.4085	5.47302e-05	-23.4085	0.000280803	-23.4085	0.000700147
-23.3959	0.000101344	-23.3959	0.000889019	-23.3959	5.53687e-05	-23.3959	0.000284063	-23.3959	0.000706944
-23.3834	0.000102343	-23.3834	0.000898539	-23.3834	5.60147e-05	-23.3834	0.000287359	-23.3834	0.000713788
-23.3709	0.000103352	-23.3709	0.00090815	-23.3709	5.66684e-05	-23.3709	0.000290691	-23.3709	0.000720678
-23.3584	0.000104371	-23.3584	0.000917851	-23.3584	5.73299e-05	-23.3584	0.000294059	-23.3584	0.000727613
-23.3459	0.0001054	-23.3459	0.000927643	-23.3459	5.79993e-05	-23.3459	0.000297463	-23.3459	0.000734592
-23.3334	0.000106439	-23.3334	0.000937527	-23.3334	5.86767e-05	-23.3334	0.000300904	-23.3334	0.000741616
-23.3209	0.000107489	-23.3209	0.000947502	-23.3209	5.93621e-05	-23.3209	0.000304382	-23.3209	0.000748685
-23.3084	0.000108548	-23.3084	0.00095757	-23.3084	6.00555e-05	-23.3084	0.000307897	-23.3084	0.000755799
-23.2959	0.000109618	-23.2959	0.000967731	-23.2959	6.0757e-05	-23.2959	0.000311449	-23.2959	0.00076296
-23.2834	0.000110699	-23.2834	0.000977985	-23.2834	6.14666e-05	-23.2834	0.000315039	-23.2834	0.000770166
-23.2709	0.00011179	-23.2709	0.000988333	-23.2709	6.21845e-05	-23.2709	0.000318667	-23.2709	0.000777419
-23.2584	0.000112891	-23.2584	0.000998775	-23.2584	6.29109e-05	-23.2584	0.000322333	-23.2584	0.000784715
-23.2459	0.000114004	-23.2459	0.00101	-23.2459	6.36458e-05	-23.2459	0.000326036	-23.2459	0.000792055
-23.2333	0.000115127	-23.2333	0.00102	-23.2333	6.43893e-05	-23.2333	0.000329778	-23.2333	0.000799439
-23.2208	0.000116261	-23.2208	0.00103	-23.2208	6.51415e-05	-23.2208	0.000333559	-23.2208	0.000806867
-23.2083	0.000117406	-23.2083	0.00104	-23.2083	6.59024e-05	-23.2083	0.000337379	-23.2083	0.00081434
-23.1958	0.000118562	-23.1958	0.00105	-23.1958	6.6672e-05	-23.1958	0.000341238	-23.1958	0.000821858
-23.1833	0.00011973	-23.1833	0.00106	-23.1833	6.74504e-05	-23.1833	0.000345136	-23.1833	0.000829422
-23.1708	0.000120908	-23.1708	0.00107	-23.1708	6.82377e-05	-23.1708	0.000349073	-23.1708	0.000837031
-23.1583	0.000122098	-23.1583	0.00109	-23.1583	6.9034e-05	-23.1583	0.00035305	-23.1583	0.000844682
-23.1458	0.000123299	-23.1458	0.0011	-23.1458	6.98396e-05	-23.1458	0.000357066	-23.1458	0.000852377
-23.1333	0.000124513	-23.1333	0.00111	-23.1333	7.06543e-05	-23.1333	0.000361122	-23.1333	0.000860115
-23.1208	0.000125737	-23.1208	0.00112	-23.1208	7.14783e-05	-23.1208	0.000365218	-23.1208	0.000867897
-23.1083	0.000126974	-23.1083	0.00113	-23.1083	7.23116e-05	-23.1083	0.000369355	-23.1083	0.000875724
-23.0958	0.000128223	-23.0958	0.00114	-23.0958	7.31543e-05	-23.0958	0.000373532	-23.0958	0.000883594
-23.0833	0.000129483	-23.0833	0.00116	-23.0833	7.40063e-05	-23.0833	0.000377749	-23.0833	0.000891509
-23.0708	0.000130755	-23.0708	0.00117	-23.0708	7.48679e-05	-23.0708	0.000382008	-23.0708	0.000899469
-23.0582	0.00013204	-23.0582	0.00118	-23.0582	7.57391e-05	-23.0582	0.000386307	-23.0582	0.000907471
-23.0457	0.000133337	-23.0457	0.00119	-23.0457	7.66202e-05	-23.0457	0.000390647	-23.0457	0.000915515
-23.0332	0.000134646	-23.0332	0.0012	-23.0332	7.75112e-05	-23.0332	0.000395029	-23.0332	0.000923603
-23.0207	0.000135968	-23.0207	0.00122	-23.0207	7.84121e-05	-23.0207	0.000399452	-23.0207	0.000931734
-23.0082	0.000137303	-23.0082	0.00123	-23.0082	7.93229e-05	-23.0082	0.000403916	-23.0082	0.000939908
-22.9957	0.00013865	-22.9957	0.00124	-22.9957	8.02437e-05	-22.9957	0.000408423	-22.9957	0.000948126
-22.9832	0.00014001	-22.9832	0.00125	-22.9832	8.11746e-05	-22.9832	0.000412971	-22.9832	0.000956388
-22.9707	0.000141382	-22.9707	0.00127	-22.9707	8.21157e-05	-22.9707	0.000417562	-22.9707	0.000964694
-22.9582	0.000142768	-22.9582	0.00128	-22.9582	8.3067e-05	-22.9582	0.000422194	-22.9582	0.000973042
-22.9457	0.000144166	-22.9457	0.00129	-22.9457	8.40287e-05	-22.9457	0.000426868	-22.9457	0.000981433
-22.9332	0.000145578	-22.9332	0.0013	-22.9332	8.50009e-05	-22.9332	0.000431584	-22.9332	0.000989867
-22.9207	0.000147003	-22.9207	0.00132	-22.9207	8.59834e-05	-22.9207	0.000436341	-22.9207	0.000998343
-22.9082	0.000148442	-22.9082	0.00133	-22.9082	8.69766e-05	-22.9082	0.000441141	-22.9082	0.00101
-22.8957	0.000149894	-22.8957	0.00134	-22.8957	8.79803e-05	-22.8957	0.000445984	-22.8957	0.00102
-22.8831	0.000151359	-22.8831	0.00136	-22.8831	8.89946e-05	-22.8831	0.00045087	-22.8831	0.00102
-22.8706	0.000152838	-22.8706	0.00137	-22.8706	9.00196e-05	-22.8706	0.000455798	-22.8706	0.00103
-22.8581	0.000154331	-22.8581	0.00138	-22.8581	9.10554e-05	-22.8581	0.000460768	-22.8581	0.00104
-22.8456	0.000155837	-22.8456	0.0014	-22.8456	9.2102e-05	-22.8456	0.000465781	-22.8456	0.00105
-22.8331	0.000157358	-22.8331	0.00141	-22.8331	9.31595e-05	-22.8331	0.000470835	-22.8331	0.00106
-22.8206	0.000158892	-22.8206	0.00143	-22.8206	9.42279e-05	-22.8206	0.000475932	-22.8206	0.00107
-22.8081	0.000160441	-22.8081	0.00144	-22.8081	9.53073e-05	-22.8081	0.000481072	-22.8081	0.00108
-22.7956	0.000162004	-22.7956	0.00145	-22.7956	9.63978e-05	-22.7956	0.000486255	-22.7956	0.00109
-22.7831	0.00016358	-22.7831	0.00147	-22.7831	9.74994e-05	-22.7831	0.000491481	-22.7831	0.00109
-22.7706	0.000165172	-22.7706	0.00148	-22.7706	9.86121e-05	-22.7706	0.000496751	-22.7706	0.0011
-22.7581	0.000166778	-22.7581	0.0015	-22.7581	9.97361e-05	-22.7581	0.000502063	-22.7581	0.00111
-22.7456	0.000168398	-22.7456	0.00151	-22.7456	0.000100871	-22.7456	0.000507417	-22.7456	0.00112
-22.7331	0.000170033	-22.7331	0.00153	-22.7331	0.000102018	-22.7331	0.000512813	-22.7331	0.00113
-22.7205	0.000171683	-22.7205	0.00154	-22.7205	0.000103176	-22.7205	0.000518253	-22.7205	0.00114
-22.708	0.000173348	-22.708	0.00156	-22.708	0.000104345	-22.708	0.000523735	-22.708	0.00115
-22.6955	0.000175028	-22.6955	0.00157	-22.6955	0.000105526	-22.6955	0.000529261	-22.6955	0.00116
-22.683	0.000176723	-22.683	0.00159	-22.683	0.000106719	-22.683	0.00053483	-22.683	0.00117
-22.6705	0.000178433	-22.6705	0.0016	-22.6705	0.000107923	-22.6705	0.000540443	-22.6705	0.00118
-22.658	0.000180158	-22.658	0.00162	-22.658	0.000109139	-22.658	0.000546098	-22.658	0.00119
-22.6455	0.0001819	-22.6455	0.00163	-22.6455	0.000110367	-22.6455	0.000551796	-22.6455	0.0012
-22.633	0.000183656	-22.633	0.00165	-22.633	0.000111606	-22.633	0.000557536	-22.633	0.00121
-22.6205	0.000185429	-22.6205	0.00166	-22.6205	0.000112858	-22.6205	0.000563319	-22.6205	0.00121
-22.608	0.000187217	-22.608	0.00168	-22.608	0.000114121	-22.608	0.000569146	-22.608	0.00122
-22.5955	0.000189022	-22.5955	0.0017	-22.5955	0.000115396	-22.5955	0.000575016	-22.5955	0.00123
-22.583	0.000190842	-22.583	0.00171	-22.583	0.000116684	-22.583	0.000580929	-22.583	0.00124
-22.5705	0.000192678	-22.5705	0.00173	-22.5705	0.000117983	-22.5705	0.000586887	-22.5705	0.00125
-22.558	0.000194531	-22.558	0.00174	-22.558	0.000119295	-22.558	0.000592887	-22.558	0.00126
-22.5454	0.000196401	-22.5454	0.00176	-22.5454	0.000120619	-22.5454	0.00059893	-22.5454	0.00127
-22.5329	0.000198287	-22.5329	0.00178	-22.5329	0.000121955	-22.5329	0.000605016	-22.5329	0.00128
-22.5204	0.00020019	-22.5204	0.00179	-22.5204	0.000123304	-22.5204	0.000611145	-22.5204	0.00129
-22.5079	0.00020211	-22.5079	0.00181	-22.5079	0.000124664	-22.5079	0.000617317	-22.5079	0.0013
-22.4954	0.000204046	-22.4954	0.00183	-22.4954	0.000126037	-22.4954	0.000623533	-22.4954	0.00131
-22.4829	0.000206	-22.4829	0.00184	-22.4829	0.000127423	-22.4829	0.000629793	-22.4829	0.00132
-22.4704	0.000207971	-22.4704	0.00186	-22.4704	0.000128821	-22.4704	0.000636097	-22.4704	0.00133
-22.4579	0.000209959	-22.4579	0.00188	-22.4579	0.000130232	-22.4579	0.000642443	-22.4579	0.00134
-22.4454	0.000211964	-22.4454	0.00189	-22.4454	0.000131655	-22.4454	0.000648832	-22.4454	0.00135
-22.4329	0.000213987	-22.4329	0.00191	-22.4329	0.00013309	-22.4329	0.000655263	-22.4329	0.00136
-22.4204	0.000216027	-22.4204	0.00193	-22.4204	0.000134538	-22.4204	0.000661737	-22.4204	0.00137
-22.4079	0.000218084	-22.4079	0.00195	-22.4079	0.000135998	-22.4079	0.000668254	-22.4079	0.00138
-22.3954	0.00022016	-22.3954	0.00196	-22.3954	0.000137471	-22.3954	0.000674815	-22.3954	0.00139
-22.3829	0.000222253	-22.3829	0.00198	-22.3829	0.000138956	-22.3829	0.000681419	-22.3829	0.0014
-22.3703	0.000224364	-22.3703	0.002	-22.3703	0.000140454	-22.3703	0.000688068	-22.3703	0.00142
-22.3578	0.000226493	-22.3578	0.00202	-22.3578	0.000141965	-22.3578	0.000694758	-22.3578	0.00143
-22.3453	0.00022864	-22.3453	0.00204	-22.3453	0.000143489	-22.3453	0.000701492	-22.3453	0.00144
-22.3328	0.000230806	-22.3328	0.00205	-22.3328	0.000145025	-22.3328	0.000708268	-22.3328	0.00145
-22.3203	0.00023299	-22.3203	0.00207	-22.3203	0.000146574	-22.3203	0.000715087	-22.3203	0.00146
-22.3078	0.000235192	-22.3078	0.00209	-22.3078	0.000148137	-22.3078	0.000721949	-22.3078	0.00147
-22.2953	0.000237413	-22.2953	0.00211	-22.2953	0.000149712	-22.2953	0.000728855	-22.2953	0.00148
-22.2828	0.000239653	-22.2828	0.00213	-22.2828	0.0001513	-22.2828	0.000735805	-22.2828	0.00149
-22.2703	0.000241912	-22.2703	0.00215	-22.2703	0.000152901	-22.2703	0.000742799	-22.2703	0.0015
-22.2578	0.000244189	-22.2578	0.00217	-22.2578	0.000154515	-22.2578	0.000749836	-22.2578	0.00151
-22.2453	0.000246486	-22.2453	0.00219	-22.2453	0.000156142	-22.2453	0.000756916	-22.2453	0.00152
-22.2328	0.000248802	-22.2328	0.0022	-22.2328	0.000157782	-22.2328	0.000764039	-22.2328	0.00153
-22.2203	0.000251137	-22.2203	0.00222	-22.2203	0.000159435	-22.2203	0.000771205	-22.2203	0.00154
-22.2077	0.000253492	-22.2077	0.00224	-22.2077	0.000161102	-22.2077	0.000778415	-22.2077	0.00156
-22.1952	0.000255866	-22.1952	0.00226	-22.1952	0.000162781	-22.1952	0.000785669	-22.1952	0.00157
-22.1827	0.000258259	-22.1827	0.00228	-22.1827	0.000164474	-22.1827	0.000792967	-22.1827	0.00158
-22.1702	0.000260672	-22.1702	0.0023	-22.1702	0.00016618	-22.1702	0.00080031	-22.1702	0.00159
-22.1577	0.000263105	-22.1577	0.00232	-22.1577	0.000167899	-22.1577	0.000807696	-22.1577	0.0016
-22.1452	0.000265559	-22.1452	0.00234	-22.1452	0.000169632	-22.1452	0.000815125	-22.1452	0.00161
-22.1327	0.000268032	-22.1327	0.00236	-22.1327	0.000171377	-22.1327	0.000822598	-22.1327	0.00162
-22.1202	0.000270526	-22.1202	0.00238	-22.1202	0.000173136	-22.1202	0.000830115	-22.1202	0.00164
-22.1077	0.00027304	-22.1077	0.0024	-22.1077	0.000174909	-22.1077	0.000837676	-22.1077	0.00165
-22.0952	0.000275575	-22.0952	0.00242	-22.0952	0.000176695	-22.0952	0.000845281	-22.0952	0.00166
-22.0827	0.00027813	-22.0827	0.00244	-22.0827	0.000178494	-22.0827	0.000852931	-22.0827	0.00167
-22.0702	0.000280706	-22.0702	0.00246	-22.0702	0.000180307	-22.0702	0.000860627	-22.0702	0.00168
-22.0577	0.000283303	-22.0577	0.00249	-22.0577	0.000182133	-22.0577	0.000868366	-22.0577	0.00169
-22.0452	0.000285921	-22.0452	0.00251	-22.0452	0.000183973	-22.0452	0.00087615	-22.0452	0.00171
-22.0326	0.000288561	-22.0326	0.00253	-22.0326	0.000185827	-22.0326	0.000883978	-22.0326	0.00172
-22.0201	0.000291222	-22.0201	0.00255	-22.0201	0.000187694	-22.0201	0.000891851	-22.0201	0.00173
-22.0076	0.000293904	-22.0076	0.00257	-22.0076	0.000189575	-22.0076	0.000899769	-22.0076	0.00174
-21.9951	0.000296608	-21.9951	0.00259	-21.9951	0.00019147	-21.9951	0.000907733	-21.9951	0.00175
-21.9826	0.000299333	-21.9826	0.00261	-21.9826	0.000193378	-21.9826	0.000915743	-21.9826	0.00177
-21.9701	0.000302081	-21.9701	0.00264	-21.9701	0.000195301	-21.9701	0.000923798	-21.9701	0.00178
-21.9576	0.00030485	-21.9576	0.00266	-21.9576	0.000197237	-21.9576	0.000931899	-21.9576	0.00179
-21.9451	0.000307641	-21.9451	0.00268	-21.9451	0.000199188	-21.9451	0.000940045	-21.9451	0.0018
-21.9326	0.000310455	-21.9326	0.0027	-21.9326	0.000201152	-21.9326	0.000948237	-21.9326	0.00182
-21.9201	0.00031329	-21.9201	0.00272	-21.9201	0.00020313	-21.9201	0.000956475	-21.9201	0.00183
-21.9076	0.000316148	-21.9076	0.00275	-21.9076	0.000205122	-21.9076	0.000964759	-21.9076	0.00184
-21.8951	0.000319029	-21.8951	0.00277	-21.8951	0.000207128	-21.8951	0.00097309	-21.8951	0.00185
-21.8826	0.000321932	-21.8826	0.00279	-21.8826	0.000209148	-21.8826	0.000981468	-21.8826	0.00187
-21.8701	0.000324858	-21.8701	0.00281	-21.8701	0.000211182	-21.8701	0.000989894	-21.8701	0.00188
-21.8575	0.000327806	-21.8575	0.00284	-21.8575	0.000213231	-21.8575	0.000998366	-21.8575	0.00189
-21.845	0.000330778	-21.845	0.00286	-21.845	0.000215294	-21.845	0.00101	-21.845	0.0019
-21.8325	0.000333773	-21.8325	0.00288	-21.8325	0.000217371	-21.8325	0.00102	-21.8325	0.00192
-21.82	0.000336792	-21.82	0.00291	-21.82	0.000219462	-21.82	0.00102	-21.82	0.00193
-21.8075	0.000339833	-21.8075	0.00293	-21.8075	0.000221568	-21.8075	0.00103	-21.8075	0.00194
-21.795	0.000342899	-21.795	0.00295	-21.795	0.000223689	-21.795	0.00104	-21.795	0.00196
-21.7825	0.000345988	-21.7825	0.00298	-21.7825	0.000225824	-21.7825	0.00105	-21.7825	0.00197
-21.77	0.000349101	-21.77	0.003	-21.77	0.000227973	-21.77	0.00106	-21.77	0.00198
-21.7575	0.000352238	-21.7575	0.00303	-21.7575	0.000230138	-21.7575	0.00107	-21.7575	0.002
-21.745	0.000355399	-21.745	0.00305	-21.745	0.000232316	-21.745	0.00108	-21.745	0.00201
-21.7325	0.000358584	-21.7325	0.00307	-21.7325	0.00023451	-21.7325	0.00109	-21.7325	0.00202
-21.72	0.000361793	-21.72	0.0031	-21.72	0.000236718	-21.72	0.00109	-21.72	0.00204
-21.7075	0.000365026	-21.7075	0.00312	-21.7075	0.000238942	-21.7075	0.0011	-21.7075	0.00205
-21.695	0.000368284	-21.695	0.00315	-21.695	0.00024118	-21.695	0.00111	-21.695	0.00207
-21.6824	0.000371567	-21.6824	0.00317	-21.6824	0.000243434	-21.6824	0.00112	-21.6824	0.00208
-21.6699	0.000374874	-21.6699	0.0032	-21.6699	0.000245702	-21.6699	0.00113	-21.6699	0.00209
-21.6574	0.000378207	-21.6574	0.00322	-21.6574	0.000247986	-21.6574	0.00114	-21.6574	0.00211
-21.6449	0.000381565	-21.6449	0.00325	-21.6449	0.000250285	-21.6449	0.00115	-21.6449	0.00212
-21.6324	0.000384948	-21.6324	0.00327	-21.6324	0.0002526	-21.6324	0.00116	-21.6324	0.00214
-21.6199	0.000388357	-21.6199	0.0033	-21.6199	0.00025493	-21.6199	0.00117	-21.6199	0.00215
-21.6074	0.000391792	-21.6074	0.00333	-21.6074	0.000257276	-21.6074	0.00118	-21.6074	0.00216
-21.5949	0.000395252	-21.5949	0.00335	-21.5949	0.000259638	-21.5949	0.00119	-21.5949	0.00218
-21.5824	0.000398739	-21.5824	0.00338	-21.5824	0.000262015	-21.5824	0.0012	-21.5824	0.00219
-21.5699	0.000402252	-21.5699	0.0034	-21.5699	0.000264408	-21.5699	0.00121	-21.5699	0.00221
-21.5574	0.000405791	-21.5574	0.00343	-21.5574	0.000266818	-21.5574	0.00122	-21.5574	0.00222
-21.5449	0.000409356	-21.5449	0.00346	-21.5449	0.000269243	-21.5449	0.00123	-21.5449	0.00224
-21.5324	0.000412948	-21.5324	0.00348	-21.5324	0.000271684	-21.5324	0.00124	-21.5324	0.00225
-21.5198	0.000416566	-21.5198	0.00351	-21.5198	0.000274141	-21.5198	0.00125	-21.5198	0.00227
-21.5073	0.000420211	-21.5073	0.00354	-21.5073	0.000276615	-21.5073	0.00126	-21.5073	0.00228
-21.4948	0.000423882	-21.4948	0.00357	-21.4948	0.000279104	-21.4948	0.00127	-21.4948	0.0023
-21.4823	0.000427581	-21.4823	0.00359	-21.4823	0.000281611	-21.4823	0.00128	-21.4823	0.00231
-21.4698	0.000431306	-21.4698	0.00362	-21.4698	0.000284133	-21.4698	0.00129	-21.4698	0.00233
-21.4573	0.000435059	-21.4573	0.00365	-21.4573	0.000286673	-21.4573	0.0013	-21.4573	0.00234
-21.4448	0.00043884	-21.4448	0.00368	-21.4448	0.000289229	-21.4448	0.00131	-21.4448	0.00236
-21.4323	0.000442648	-21.4323	0.0037	-21.4323	0.000291802	-21.4323	0.00132	-21.4323	0.00237
-21.4198	0.000446485	-21.4198	0.00373	-21.4198	0.000294392	-21.4198	0.00133	-21.4198	0.00239
-21.4073	0.00045035	-21.4073	0.00376	-21.4073	0.000297	-21.4073	0.00134	-21.4073	0.0024
-21.3948	0.000454243	-21.3948	0.00379	-21.3948	0.000299624	-21.3948	0.00135	-21.3948	0.00242
-21.3823	0.000458164	-21.3823	0.00382	-21.3823	0.000302266	-21.3823	0.00136	-21.3823	0.00244
-21.3698	0.000462114	-21.3698	0.00385	-21.3698	0.000304925	-21.3698	0.00137	-21.3698	0.00245
-21.3573	0.000466093	-21.3573	0.00388	-21.3573	0.000307602	-21.3573	0.00138	-21.3573	0.00247
-21.3447	0.0004701	-21.3447	0.00391	-21.3447	0.000310296	-21.3447	0.00139	-21.3447	0.00248
-21.3322	0.000474136	-21.3322	0.00394	-21.3322	0.000313009	-21.3322	0.0014	-21.3322	0.0025
-21.3197	0.000478201	-21.3197	0.00397	-21.3197	0.000315739	-21.3197	0.00141	-21.3197	0.00252
-21.3072	0.000482295	-21.3072	0.004	-21.3072	0.000318488	-21.3072	0.00142	-21.3072	0.00253
-21.2947	0.000486418	-21.2947	0.00403	-21.2947	0.000321254	-21.2947	0.00143	-21.2947	0.00255
-21.2822	0.000490571	-21.2822	0.00406	-21.2822	0.000324039	-21.2822	0.00144	-21.2822	0.00257
-21.2697	0.000494754	-21.2697	0.00409	-21.2697	0.000326842	-21.2697	0.00145	-21.2697	0.00258
-21.2572	0.000498966	-21.2572	0.00412	-21.2572	0.000329664	-21.2572	0.00147	-21.2572	0.0026
-21.2447	0.000503209	-21.2447	0.00415	-21.2447	0.000332505	-21.2447	0.00148	-21.2447	0.00262
-21.2322	0.000507482	-21.2322	0.00418	-21.2322	0.000335365	-21.2322	0.00149	-21.2322	0.00263
-21.2197	0.000511786	-21.2197	0.00421	-21.2197	0.000338244	-21.2197	0.0015	-21.2197	0.00265
-21.2072	0.00051612	-21.2072	0.00424	-21.2072	0.000341142	-21.2072	0.00151	-21.2072	0.00267
-21.1947	0.000520485	-21.1947	0.00427	-21.1947	0.000344059	-21.1947	0.00152	-21.1947	0.00268
-21.1822	0.000524882	-21.1822	0.0043	-21.1822	0.000346996	-21.1822	0.00153	-21.1822	0.0027
-21.1696	0.000529309	-21.1696	0.00434	-21.1696	0.000349953	-21.1696	0.00155	-21.1696	0.00272
-21.1571	0.000533769	-21.1571	0.00437	-21.1571	0.000352929	-21.1571	0.00156	-21.1571	0.00274
-21.1446	0.00053826	-21.1446	0.0044	-21.1446	0.000355925	-21.1446	0.00157	-21.1446	0.00275
-21.1321	0.000542782	-21.1321	0.00443	-21.1321	0.000358942	-21.1321	0.00158	-21.1321	0.00277
-21.1196	0.000547337	-21.1196	0.00447	-21.1196	0.000361979	-21.1196	0.00159	-21.1196	0.00279
-21.1071	0.000551925	-21.1071	0.0045	-21.1071	0.000365037	-21.1071	0.0016	-21.1071	0.00281
-21.0946	0.000556545	-21.0946	0.00453	-21.0946	0.000368115	-21.0946	0.00162	-21.0946	0.00283
-21.0821	0.000561197	-21.0821	0.00456	-21.0821	0.000371214	-21.0821	0.00163	-21.0821	0.00284
-21.0696	0.000565882	-21.0696	0.0046	-21.0696	0.000374333	-21.0696	0.00164	-21.0696	0.00286
-21.0571	0.0005706	-21.0571	0.00463	-21.0571	0.000377474	-21.0571	0.00165	-21.0571	0.00288
-21.0446	0.000575352	-21.0446	0.00467	-21.0446	0.000380637	-21.0446	0.00166	-21.0446	0.0029
-21.0321	0.000580137	-21.0321	0.0047	-21.0321	0.000383821	-21.0321	0.00168	-21.0321	0.00292
-21.0196	0.000584955	-21.0196	0.00473	-21.0196	0.000387026	-21.0196	0.00169	-21.0196	0.00294
-21.007	0.000589807	-21.007	0.00477	-21.007	0.000390254	-21.007	0.0017	-21.007	0.00296
-20.9945	0.000594693	-20.9945	0.0048	-20.9945	0.000393503	-20.9945	0.00171	-20.9945	0.00298
-20.982	0.000599613	-20.982	0.00484	-20.982	0.000396775	-20.982	0.00173	-20.982	0.00299
-20.9695	0.000604568	-20.9695	0.00487	-20.9695	0.000400069	-20.9695	0.00174	-20.9695	0.00301
-20.957	0.000609557	-20.957	0.00491	-20.957	0.000403386	-20.957	0.00175	-20.957	0.00303
-20.9445	0.000614581	-20.9445	0.00494	-20.9445	0.000406726	-20.9445	0.00176	-20.9445	0.00305
-20.932	0.00061964	-20.932	0.00498	-20.932	0.000410088	-20.932	0.00178	-20.932	0.00307
-20.9195	0.000624734	-20.9195	0.00502	-20.9195	0.000413474	-20.9195	0.00179	-20.9195	0.00309
-20.907	0.000629864	-20.907	0.00505	-20.907	0.000416884	-20.907	0.0018	-20.907	0.00311
-20.8945	0.00063503	-20.8945	0.00509	-20.8945	0.000420317	-20.8945	0.00182	-20.8945	0.00313
-20.882	0.000640232	-20.882	0.00513	-20.882	0.000423774	-20.882	0.00183	-20.882	0.00315
-20.8695	0.00064547	-20.8695	0.00516	-20.8695	0.000427254	-20.8695	0.00184	-20.8695	0.00317
-20.857	0.000650744	-20.857	0.0052	-20.857	0.000430759	-20.857	0.00186	-20.857	0.00319
-20.8445	0.000656054	-20.8445	0.00524	-20.8445	0.000434289	-20.8445	0.00187	-20.8445	0.00321
-20.8319	0.000661401	-20.8319	0.00528	-20.8319	0.000437843	-20.8319	0.00188	-20.8319	0.00323
-20.8194	0.000666785	-20.8194	0.00531	-20.8194	0.000441423	-20.8194	0.0019	-20.8194	0.00325
-20.8069	0.000672206	-20.8069	0.00535	-20.8069	0.000445027	-20.8069	0.00191	-20.8069	0.00327
-20.7944	0.000677664	-20.7944	0.00539	-20.7944	0.000448657	-20.7944	0.00192	-20.7944	0.0033
-20.7819	0.000683159	-20.7819	0.00543	-20.7819	0.000452312	-20.7819	0.00194	-20.7819	0.00332
-20.7694	0.000688692	-20.7694	0.00547	-20.7694	0.000455992	-20.7694	0.00195	-20.7694	0.00334
-20.7569	0.000694263	-20.7569	0.00551	-20.7569	0.000459699	-20.7569	0.00197	-20.7569	0.00336
-20.7444	0.000699873	-20.7444	0.00555	-20.7444	0.000463432	-20.7444	0.00198	-20.7444	0.00338
-20.7319	0.00070552	-20.7319	0.00559	-20.7319	0.000467192	-20.7319	0.002	-20.7319	0.0034
-20.7194	0.000711207	-20.7194	0.00563	-20.7194	0.000470979	-20.7194	0.00201	-20.7194	0.00342
-20.7069	0.000716932	-20.7069	0.00567	-20.7069	0.000474793	-20.7069	0.00202	-20.7069	0.00345
-20.6944	0.000722696	-20.6944	0.00571	-20.6944	0.000478634	-20.6944	0.00204	-20.6944	0.00347
-20.6819	0.0007285	-20.6819	0.00575	-20.6819	0.000482503	-20.6819	0.00205	-20.6819	0.00349
-20.6694	0.000734344	-20.6694	0.00579	-20.6694	0.000486399	-20.6694	0.00207	-20.6694	0.00351
-20.6568	0.000740228	-20.6568	0.00583	-20.6568	0.000490323	-20.6568	0.00208	-20.6568	0.00354
-20.6443	0.000746156	-20.6443	0.00587	-20.6443	0.000494276	-20.6443	0.0021	-20.6443	0.00356
-20.6318	0.000752127	-20.6318	0.00591	-20.6318	0.000498258	-20.6318	0.00211	-20.6318	0.00358
-20.6193	0.000758142	-20.6193	0.00596	-20.6193	0.000502269	-20.6193	0.00213	-20.6193	0.0036
-20.6068	0.0007642	-20.6068	0.006	-20.6068	0.000506309	-20.6068	0.00214	-20.6068	0.00363
-20.5943	0.000770303	-20.5943	0.00604	-20.5943	0.000510379	-20.5943	0.00216	-20.5943	0.00365
-20.5818	0.000776451	-20.5818	0.00608	-20.5818	0.000514478	-20.5818	0.00217	-20.5818	0.00367
-20.5693	0.000782643	-20.5693	0.00613	-20.5693	0.000518608	-20.5693	0.00219	-20.5693	0.0037
-20.5568	0.000788879	-20.5568	0.00617	-20.5568	0.000522768	-20.5568	0.0022	-20.5568	0.00372
-20.5443	0.000795158	-20.5443	0.00622	-20.5443	0.000526958	-20.5443	0.00222	-20.5443	0.00374
-20.5318	0.000801481	-20.5318	0.00626	-20.5318	0.00053118	-20.5318	0.00224	-20.5318	0.00377
-20.5193	0.000807848	-20.5193	0.0063	-20.5193	0.000535433	-20.5193	0.00225	-20.5193	0.00379
-20.5068	0.000814259	-20.5068	0.00635	-20.5068	0.000539718	-20.5068	0.00227	-20.5068	0.00382
-20.4942	0.000820714	-20.4942	0.00639	-20.4942	0.000544034	-20.4942	0.00228	-20.4942	0.00384
-20.4817	0.000827213	-20.4817	0.00644	-20.4817	0.000548383	-20.4817	0.0023	-20.4817	0.00386
-20.4692	0.000833757	-20.4692	0.00648	-20.4692	0.000552763	-20.4692	0.00232	-20.4692	0.00389
-20.4567	0.000840347	-20.4567	0.00653	-20.4567	0.000557177	-20.4567	0.00233	-20.4567	0.00391
-20.4442	0.000846983	-20.4442	0.00658	-20.4442	0.000561624	-20.4442	0.00235	-20.4442	0.00394
-20.4317	0.000853666	-20.4317	0.00662	-20.4317	0.000566104	-20.4317	0.00237	-20.4317	0.00396
-20.4192	0.000860395	-20.4192	0.00667	-20.4192	0.000570618	-20.4192	0.00238	-20.4192	0.00399
-20.4067	0.000867172	-20.4067	0.00672	-20.4067	0.000575167	-20.4067	0.0024	-20.4067	0.00402
-20.3942	0.000873996	-20.3942	0.00676	-20.3942	0.000579749	-20.3942	0.00242	-20.3942	0.00404
-20.3817	0.000880868	-20.3817	0.00681	-20.3817	0.000584366	-20.3817	0.00243	-20.3817	0.00407
-20.3692	0.000887787	-20.3692	0.00686	-20.3692	0.000589018	-20.3692	0.00245	-20.3692	0.00409
-20.3567	0.000894755	-20.3567	0.00691	-20.3567	0.000593706	-20.3567	0.00247	-20.3567	0.00412
-20.3442	0.000901773	-20.3442	0.00696	-20.3442	0.000598429	-20.3442	0.00248	-20.3442	0.00414
-20.3317	0.00090884	-20.3317	0.00701	-20.3317	0.000603189	-20.3317	0.0025	-20.3317	0.00417
-20.3191	0.000915958	-20.3191	0.00706	-20.3191	0.000607986	-20.3191	0.00252	-20.3191	0.0042
-20.3066	0.000923125	-20.3066	0.00711	-20.3066	0.00061282	-20.3066	0.00254	-20.3066	0.00422
-20.2941	0.000930344	-20.2941	0.00716	-20.2941	0.000617691	-20.2941	0.00256	-20.2941	0.00425
-20.2816	0.000937613	-20.2816	0.00721	-20.2816	0.000622599	-20.2816	0.00257	-20.2816	0.00428
-20.2691	0.000944934	-20.2691	0.00726	-20.2691	0.000627545	-20.2691	0.00259	-20.2691	0.00431
-20.2566	0.000952306	-20.2566	0.00731	-20.2566	0.000632529	-20.2566	0.00261	-20.2566	0.00433
-20.2441	0.000959732	-20.2441	0.00736	-20.2441	0.000637553	-20.2441	0.00263	-20.2441	0.00436
-20.2316	0.00096721	-20.2316	0.00741	-20.2316	0.000642616	-20.2316	0.00265	-20.2316	0.00439
-20.2191	0.000974742	-20.2191	0.00746	-20.2191	0.000647719	-20.2191	0.00267	-20.2191	0.00442
-20.2066	0.000982328	-20.2066	0.00752	-20.2066	0.000652862	-20.2066	0.00268	-20.2066	0.00445
-20.1941	0.000989969	-20.1941	0.00757	-20.1941	0.000658045	-20.1941	0.0027	-20.1941	0.00447
-20.1816	0.000997664	-20.1816	0.00762	-20.1816	0.000663269	-20.1816	0.00272	-20.1816	0.0045
-20.1691	0.00101	-20.1691	0.00767	-20.1691	0.000668533	-20.1691	0.00274	-20.1691	0.00453
-20.1566	0.00101	-20.1566	0.00773	-20.1566	0.00067384	-20.1566	0.00276	-20.1566	0.00456
-20.144	0.00102	-20.144	0.00778	-20.144	0.000679189	-20.144	0.00278	-20.144	0.00459
-20.1315	0.00103	-20.1315	0.00784	-20.1315	0.000684581	-20.1315	0.0028	-20.1315	0.00462
-20.119	0.00104	-20.119	0.00789	-20.119	0.000690016	-20.119	0.00282	-20.119	0.00465
-20.1065	0.00105	-20.1065	0.00795	-20.1065	0.000695495	-20.1065	0.00284	-20.1065	0.00468
-20.094	0.00105	-20.094	0.008	-20.094	0.000701018	-20.094	0.00286	-20.094	0.00471
-20.0815	0.00106	-20.0815	0.00806	-20.0815	0.000706585	-20.0815	0.00288	-20.0815	0.00474
-20.069	0.00107	-20.069	0.00812	-20.069	0.000712197	-20.069	0.0029	-20.069	0.00477
-20.0565	0.00108	-20.0565	0.00817	-20.0565	0.000717854	-20.0565	0.00292	-20.0565	0.0048
-20.044	0.00109	-20.044	0.00823	-20.044	0.000723557	-20.044	0.00294	-20.044	0.00483
-20.0315	0.00109	-20.0315	0.00829	-20.0315	0.000729307	-20.0315	0.00296	-20.0315	0.00486
-20.019	0.0011	-20.019	0.00835	-20.019	0.000735104	-20.019	0.00298	-20.019	0.00489
-20.0065	0.00111	-20.0065	0.00841	-20.0065	0.000740949	-20.0065	0.003	-20.0065	0.00492
-19.994	0.00112	-19.994	0.00846	-19.994	0.000746841	-19.994	0.00302	-19.994	0.00495
-19.9814	0.00113	-19.9814	0.00852	-19.9814	0.000752782	-19.9814	0.00305	-19.9814	0.00498
-19.9689	0.00114	-19.9689	0.00858	-19.9689	0.000758771	-19.9689	0.00307	-19.9689	0.00502
-19.9564	0.00115	-19.9564	0.00864	-19.9564	0.000764809	-19.9564	0.00309	-19.9564	0.00505
-19.9439	0.00115	-19.9439	0.0087	-19.9439	0.000770897	-19.9439	0.00311	-19.9439	0.00508
-19.9314	0.00116	-19.9314	0.00877	-19.9314	0.000777037	-19.9314	0.00313	-19.9314	0.00511
-19.9189	0.00117	-19.9189	0.00883	-19.9189	0.000783227	-19.9189	0.00315	-19.9189	0.00514
-19.9064	0.00118	-19.9064	0.00889	-19.9064	0.000789469	-19.9064	0.00318	-19.9064	0.00518
-19.8939	0.00119	-19.8939	0.00895	-19.8939	0.000795763	-19.8939	0.0032	-19.8939	0.00521
-19.8814	0.0012	-19.8814	0.00901	-19.8814	0.000802109	-19.8814	0.00322	-19.8814	0.00524
-19.8689	0.00121	-19.8689	0.00908	-19.8689	0.000808508	-19.8689	0.00324	-19.8689	0.00528
-19.8564	0.00122	-19.8564	0.00914	-19.8564	0.00081496	-19.8564	0.00327	-19.8564	0.00531
-19.8439	0.00123	-19.8439	0.00921	-19.8439	0.000821467	-19.8439	0.00329	-19.8439	0.00534
-19.8314	0.00124	-19.8314	0.00927	-19.8314	0.00082803	-19.8314	0.00331	-19.8314	0.00538
-19.8189	0.00125	-19.8189	0.00934	-19.8189	0.000834648	-19.8189	0.00334	-19.8189	0.00541
-19.8063	0.00126	-19.8063	0.0094	-19.8063	0.000841323	-19.8063	0.00336	-19.8063	0.00545
-19.7938	0.00127	-19.7938	0.00947	-19.7938	0.000848055	-19.7938	0.00338	-19.7938	0.00548
-19.7813	0.00128	-19.7813	0.00953	-19.7813	0.000854843	-19.7813	0.00341	-19.7813	0.00552
-19.7688	0.00129	-19.7688	0.0096	-19.7688	0.000861689	-19.7688	0.00343	-19.7688	0.00555
-19.7563	0.0013	-19.7563	0.00967	-19.7563	0.000868593	-19.7563	0.00346	-19.7563	0.00559
-19.7438	0.00131	-19.7438	0.00974	-19.7438	0.000875557	-19.7438	0.00348	-19.7438	0.00562
-19.7313	0.00132	-19.7313	0.0098	-19.7313	0.000882582	-19.7313	0.00351	-19.7313	0.00566
-19.7188	0.00133	-19.7188	0.00987	-19.7188	0.000889667	-19.7188	0.00353	-19.7188	0.00569
-19.7063	0.00134	-19.7063	0.00994	-19.7063	0.000896814	-19.7063	0.00356	-19.7063	0.00573
-19.6938	0.00135	-19.6938	0.01001	-19.6938	0.000904022	-19.6938	0.00358	-19.6938	0.00577
-19.6813	0.00136	-19.6813	0.01008	-19.6813	0.000911292	-19.6813	0.00361	-19.6813	0.0058
-19.6688	0.00137	-19.6688	0.01015	-19.6688	0.000918625	-19.6688	0.00363	-19.6688	0.00584
-19.6563	0.00138	-19.6563	0.01022	-19.6563	0.000926021	-19.6563	0.00366	-19.6563	0.00588
-19.6438	0.00139	-19.6438	0.0103	-19.6438	0.000933483	-19.6438	0.00368	-19.6438	0.00592
-19.6312	0.0014	-19.6312	0.01037	-19.6312	0.000941011	-19.6312	0.00371	-19.6312	0.00595
-19.6187	0.00141	-19.6187	0.01044	-19.6187	0.000948605	-19.6187	0.00374	-19.6187	0.00599
-19.6062	0.00142	-19.6062	0.01051	-19.6062	0.000956267	-19.6062	0.00376	-19.6062	0.00603
-19.5937	0.00143	-19.5937	0.01059	-19.5937	0.000963996	-19.5937	0.00379	-19.5937	0.00607
-19.5812	0.00144	-19.5812	0.01066	-19.5812	0.000971793	-19.5812	0.00382	-19.5812	0.00611
-19.5687	0.00145	-19.5687	0.01074	-19.5687	0.000979659	-19.5687	0.00384	-19.5687	0.00615
-19.5562	0.00146	-19.5562	0.01081	-19.5562	0.000987594	-19.5562	0.00387	-19.5562	0.00618
-19.5437	0.00148	-19.5437	0.01089	-19.5437	0.000995601	-19.5437	0.0039	-19.5437	0.00622
-19.5312	0.00149	-19.5312	0.01097	-19.5312	0.001	-19.5312	0.00393	-19.5312	0.00626
-19.5187	0.0015	-19.5187	0.01104	-19.5187	0.00101	-19.5187	0.00396	-19.5187	0.0063
-19.5062	0.00151	-19.5062	0.01112	-19.5062	0.00102	-19.5062	0.00398	-19.5062	0.00634
-19.4937	0.00152	-19.4937	0.0112	-19.4937	0.00103	-19.4937	0.00401	-19.4937	0.00638
-19.4812	0.00153	-19.4812	0.01128	-19.4812	0.00104	-19.4812	0.00404	-19.4812	0.00642
-19.4687	0.00155	-19.4687	0.01136	-19.4687	0.00105	-19.4687	0.00407	-19.4687	0.00646
-19.4561	0.00156	-19.4561	0.01144	-19.4561	0.00105	-19.4561	0.0041	-19.4561	0.00651
-19.4436	0.00157	-19.4436	0.01152	-19.4436	0.00106	-19.4436	0.00413	-19.4436	0.00655
-19.4311	0.00158	-19.4311	0.0116	-19.4311	0.00107	-19.4311	0.00416	-19.4311	0.00659
-19.4186	0.00159	-19.4186	0.01168	-19.4186	0.00108	-19.4186	0.00419	-19.4186	0.00663
-19.4061	0.00161	-19.4061	0.01176	-19.4061	0.00109	-19.4061	0.00422	-19.4061	0.00667
-19.3936	0.00162	-19.3936	0.01185	-19.3936	0.0011	-19.3936	0.00425	-19.3936	0.00671
-19.3811	0.00163	-19.3811	0.01193	-19.3811	0.00111	-19.3811	0.00428	-19.3811	0.00676
-19.3686	0.00164	-19.3686	0.01201	-19.3686	0.00112	-19.3686	0.00431	-19.3686	0.0068
-19.3561	0.00166	-19.3561	0.0121	-19.3561	0.00112	-19.3561	0.00434	-19.3561	0.00684
-19.3436	0.00167	-19.3436	0.01218	-19.3436	0.00113	-19.3436	0.00437	-19.3436	0.00689
-19.3311	0.00168	-19.3311	0.01227	-19.3311	0.00114	-19.3311	0.0044	-19.3311	0.00693
-19.3186	0.00169	-19.3186	0.01236	-19.3186	0.00115	-19.3186	0.00444	-19.3186	0.00697
-19.3061	0.00171	-19.3061	0.01244	-19.3061	0.00116	-19.3061	0.00447	-19.3061	0.00702
-19.2935	0.00172	-19.2935	0.01253	-19.2935	0.00117	-19.2935	0.0045	-19.2935	0.00706
-19.281	0.00173	-19.281	0.01262	-19.281	0.00118	-19.281	0.00453	-19.281	0.00711
-19.2685	0.00175	-19.2685	0.01271	-19.2685	0.00119	-19.2685	0.00456	-19.2685	0.00715
-19.256	0.00176	-19.256	0.0128	-19.256	0.0012	-19.256	0.0046	-19.256	0.0072
-19.2435	0.00177	-19.2435	0.01289	-19.2435	0.00121	-19.2435	0.00463	-19.2435	0.00724
-19.231	0.00179	-19.231	0.01298	-19.231	0.00122	-19.231	0.00466	-19.231	0.00729
-19.2185	0.0018	-19.2185	0.01307	-19.2185	0.00123	-19.2185	0.0047	-19.2185	0.00734
-19.206	0.00182	-19.206	0.01317	-19.206	0.00124	-19.206	0.00473	-19.206	0.00738
-19.1935	0.00183	-19.1935	0.01326	-19.1935	0.00125	-19.1935	0.00477	-19.1935	0.00743
-19.181	0.00184	-19.181	0.01335	-19.181	0.00126	-19.181	0.0048	-19.181	0.00748
-19.1685	0.00186	-19.1685	0.01345	-19.1685	0.00127	-19.1685	0.00484	-19.1685	0.00752
-19.156	0.00187	-19.156	0.01354	-19.156	0.00128	-19.156	0.00487	-19.156	0.00757
-19.1435	0.00189	-19.1435	0.01364	-19.1435	0.00129	-19.1435	0.00491	-19.1435	0.00762
-19.131	0.0019	-19.131	0.01374	-19.131	0.0013	-19.131	0.00494	-19.131	0.00767
-19.1184	0.00192	-19.1184	0.01383	-19.1184	0.00132	-19.1184	0.00498	-19.1184	0.00771
-19.1059	0.00193	-19.1059	0.01393	-19.1059	0.00133	-19.1059	0.00502	-19.1059	0.00776
-19.0934	0.00195	-19.0934	0.01403	-19.0934	0.00134	-19.0934	0.00505	-19.0934	0.00781
-19.0809	0.00196	-19.0809	0.01413	-19.0809	0.00135	-19.0809	0.00509	-19.0809	0.00786
-19.0684	0.00198	-19.0684	0.01423	-19.0684	0.00136	-19.0684	0.00513	-19.0684	0.00791
-19.0559	0.00199	-19.0559	0.01433	-19.0559	0.00137	-19.0559	0.00516	-19.0559	0.00796
-19.0434	0.00201	-19.0434	0.01443	-19.0434	0.00138	-19.0434	0.0052	-19.0434	0.00801
-19.0309	0.00202	-19.0309	0.01454	-19.0309	0.0014	-19.0309	0.00524	-19.0309	0.00806
-19.0184	0.00204	-19.0184	0.01464	-19.0184	0.00141	-19.0184	0.00528	-19.0184	0.00811
-19.0059	0.00206	-19.0059	0.01474	-19.0059	0.00142	-19.0059	0.00532	-19.0059	0.00816
-18.9934	0.00207	-18.9934	0.01485	-18.9934	0.00143	-18.9934	0.00536	-18.9934	0.00821
-18.9809	0.00209	-18.9809	0.01495	-18.9809	0.00144	-18.9809	0.0054	-18.9809	0.00827
-18.9684	0.0021	-18.9684	0.01506	-18.9684	0.00145	-18.9684	0.00544	-18.9684	0.00832
-18.9559	0.00212	-18.9559	0.01517	-18.9559	0.00147	-18.9559	0.00548	-18.9559	0.00837
-18.9433	0.00214	-18.9433	0.01528	-18.9433	0.00148	-18.9433	0.00552	-18.9433	0.00842
-18.9308	0.00215	-18.9308	0.01538	-18.9308	0.00149	-18.9308	0.00556	-18.9308	0.00847
-18.9183	0.00217	-18.9183	0.01549	-18.9183	0.0015	-18.9183	0.0056	-18.9183	0.00853
-18.9058	0.00219	-18.9058	0.0156	-18.9058	0.00152	-18.9058	0.00564	-18.9058	0.00858
-18.8933	0.00221	-18.8933	0.01572	-18.8933	0.00153	-18.8933	0.00568	-18.8933	0.00864
-18.8808	0.00222	-18.8808	0.01583	-18.8808	0.00154	-18.8808	0.00572	-18.8808	0.00869
-18.8683	0.00224	-18.8683	0.01594	-18.8683	0.00156	-18.8683	0.00577	-18.8683	0.00874
-18.8558	0.00226	-18.8558	0.01605	-18.8558	0.00157	-18.8558	0.00581	-18.8558	0.0088
-18.8433	0.00227	-18.8433	0.01617	-18.8433	0.00158	-18.8433	0.00585	-18.8433	0.00885
-18.8308	0.00229	-18.8308	0.01628	-18.8308	0.0016	-18.8308	0.0059	-18.8308	0.00891
-18.8183	0.00231	-18.8183	0.0164	-18.8183	0.00161	-18.8183	0.00594	-18.8183	0.00896
-18.8058	0.00233	-18.8058	0.01652	-18.8058	0.00162	-18.8058	0.00598	-18.8058	0.00902
-18.7933	0.00235	-18.7933	0.01663	-18.7933	0.00164	-18.7933	0.00603	-18.7933	0.00908
-18.7807	0.00237	-18.7807	0.01675	-18.7807	0.00165	-18.7807	0.00607	-18.7807	0.00913
-18.7682	0.00238	-18.7682	0.01687	-18.7682	0.00167	-18.7682	0.00612	-18.7682	0.00919
-18.7557	0.0024	-18.7557	0.01699	-18.7557	0.00168	-18.7557	0.00617	-18.7557	0.00925
-18.7432	0.00242	-18.7432	0.01711	-18.7432	0.00169	-18.7432	0.00621	-18.7432	0.00931
-18.7307	0.00244	-18.7307	0.01724	-18.7307	0.00171	-18.7307	0.00626	-18.7307	0.00936
-18.7182	0.00246	-18.7182	0.01736	-18.7182	0.00172	-18.7182	0.0063	-18.7182	0.00942
-18.7057	0.00248	-18.7057	0.01748	-18.7057	0.00174	-18.7057	0.00635	-18.7057	0.00948
-18.6932	0.0025	-18.6932	0.01761	-18.6932	0.00175	-18.6932	0.0064	-18.6932	0.00954
-18.6807	0.00252	-18.6807	0.01773	-18.6807	0.00177	-18.6807	0.00645	-18.6807	0.0096
-18.6682	0.00254	-18.6682	0.01786	-18.6682	0.00178	-18.6682	0.0065	-18.6682	0.00966
-18.6557	0.00256	-18.6557	0.01799	-18.6557	0.0018	-18.6557	0.00655	-18.6557	0.00972
-18.6432	0.00258	-18.6432	0.01812	-18.6432	0.00181	-18.6432	0.00659	-18.6432	0.00978
-18.6307	0.0026	-18.6307	0.01825	-18.6307	0.00183	-18.6307	0.00664	-18.6307	0.00984
-18.6182	0.00262	-18.6182	0.01838	-18.6182	0.00185	-18.6182	0.00669	-18.6182	0.0099
-18.6056	0.00264	-18.6056	0.01851	-18.6056	0.00186	-18.6056	0.00674	-18.6056	0.00996
-18.5931	0.00266	-18.5931	0.01864	-18.5931	0.00188	-18.5931	0.0068	-18.5931	0.01002
-18.5806	0.00268	-18.5806	0.01877	-18.5806	0.00189	-18.5806	0.00685	-18.5806	0.01009
-18.5681	0.0027	-18.5681	0.01891	-18.5681	0.00191	-18.5681	0.0069	-18.5681	0.01015
-18.5556	0.00272	-18.5556	0.01904	-18.5556	0.00193	-18.5556	0.00695	-18.5556	0.01021
-18.5431	0.00274	-18.5431	0.01918	-18.5431	0.00194	-18.5431	0.007	-18.5431	0.01028
-18.5306	0.00277	-18.5306	0.01931	-18.5306	0.00196	-18.5306	0.00706	-18.5306	0.01034
-18.5181	0.00279	-18.5181	0.01945	-18.5181	0.00198	-18.5181	0.00711	-18.5181	0.0104
-18.5056	0.00281	-18.5056	0.01959	-18.5056	0.00199	-18.5056	0.00716	-18.5056	0.01047
-18.4931	0.00283	-18.4931	0.01973	-18.4931	0.00201	-18.4931	0.00722	-18.4931	0.01053
-18.4806	0.00285	-18.4806	0.01987	-18.4806	0.00203	-18.4806	0.00727	-18.4806	0.0106
-18.4681	0.00288	-18.4681	0.02001	-18.4681	0.00204	-18.4681	0.00733	-18.4681	0.01066
-18.4556	0.0029	-18.4556	0.02016	-18.4556	0.00206	-18.4556	0.00738	-18.4556	0.01073
-18.4431	0.00292	-18.4431	0.0203	-18.4431	0.00208	-18.4431	0.00744	-18.4431	0.01079
-18.4305	0.00294	-18.4305	0.02044	-18.4305	0.0021	-18.4305	0.0075	-18.4305	0.01086
-18.418	0.00297	-18.418	0.02059	-18.418	0.00212	-18.418	0.00755	-18.418	0.01093
-18.4055	0.00299	-18.4055	0.02074	-18.4055	0.00213	-18.4055	0.00761	-18.4055	0.01099
-18.393	0.00301	-18.393	0.02088	-18.393	0.00215	-18.393	0.00767	-18.393	0.01106
-18.3805	0.00304	-18.3805	0.02103	-18.3805	0.00217	-18.3805	0.00773	-18.3805	0.01113
-18.368	0.00306	-18.368	0.02118	-18.368	0.00219	-18.368	0.00779	-18.368	0.0112
-18.3555	0.00308	-18.3555	0.02133	-18.3555	0.00221	-18.3555	0.00785	-18.3555	0.01127
-18.343	0.00311	-18.343	0.02149	-18.343	0.00223	-18.343	0.00791	-18.343	0.01134
-18.3305	0.00313	-18.3305	0.02164	-18.3305	0.00225	-18.3305	0.00797	-18.3305	0.01141
-18.318	0.00316	-18.318	0.02179	-18.318	0.00226	-18.318	0.00803	-18.318	0.01147
-18.3055	0.00318	-18.3055	0.02195	-18.3055	0.00228	-18.3055	0.00809	-18.3055	0.01154
-18.293	0.00321	-18.293	0.0221	-18.293	0.0023	-18.293	0.00815	-18.293	0.01162
-18.2805	0.00323	-18.2805	0.02226	-18.2805	0.00232	-18.2805	0.00822	-18.2805	0.01169
-18.2679	0.00326	-18.2679	0.02242	-18.2679	0.00234	-18.2679	0.00828	-18.2679	0.01176
-18.2554	0.00328	-18.2554	0.02258	-18.2554	0.00236	-18.2554	0.00834	-18.2554	0.01183
-18.2429	0.00331	-18.2429	0.02274	-18.2429	0.00238	-18.2429	0.00841	-18.2429	0.0119
-18.2304	0.00333	-18.2304	0.0229	-18.2304	0.0024	-18.2304	0.00847	-18.2304	0.01197
-18.2179	0.00336	-18.2179	0.02306	-18.2179	0.00242	-18.2179	0.00854	-18.2179	0.01205
-18.2054	0.00339	-18.2054	0.02323	-18.2054	0.00244	-18.2054	0.0086	-18.2054	0.01212
-18.1929	0.00341	-18.1929	0.02339	-18.1929	0.00247	-18.1929	0.00867	-18.1929	0.01219
-18.1804	0.00344	-18.1804	0.02356	-18.1804	0.00249	-18.1804	0.00873	-18.1804	0.01227
-18.1679	0.00346	-18.1679	0.02372	-18.1679	0.00251	-18.1679	0.0088	-18.1679	0.01234
-18.1554	0.00349	-18.1554	0.02389	-18.1554	0.00253	-18.1554	0.00887	-18.1554	0.01241
-18.1429	0.00352	-18.1429	0.02406	-18.1429	0.00255	-18.1429	0.00894	-18.1429	0.01249
-18.1304	0.00355	-18.1304	0.02423	-18.1304	0.00257	-18.1304	0.00901	-18.1304	0.01256
-18.1179	0.00357	-18.1179	0.0244	-18.1179	0.00259	-18.1179	0.00908	-18.1179	0.01264
-18.1054	0.0036	-18.1054	0.02458	-18.1054	0.00262	-18.1054	0.00915	-18.1054	0.01272
-18.0928	0.00363	-18.0928	0.02475	-18.0928	0.00264	-18.0928	0.00922	-18.0928	0.01279
-18.0803	0.00366	-18.0803	0.02492	-18.0803	0.00266	-18.0803	0.00929	-18.0803	0.01287
-18.0678	0.00368	-18.0678	0.0251	-18.0678	0.00268	-18.0678	0.00936	-18.0678	0.01295
-18.0553	0.00371	-18.0553	0.02528	-18.0553	0.00271	-18.0553	0.00943	-18.0553	0.01302
-18.0428	0.00374	-18.0428	0.02546	-18.0428	0.00273	-18.0428	0.00951	-18.0428	0.0131
-18.0303	0.00377	-18.0303	0.02564	-18.0303	0.00275	-18.0303	0.00958	-18.0303	0.01318
-18.0178	0.0038	-18.0178	0.02582	-18.0178	0.00278	-18.0178	0.00965	-18.0178	0.01326
-18.0053	0.00383	-18.0053	0.026	-18.0053	0.0028	-18.0053	0.00973	-18.0053	0.01334
-17.9928	0.00386	-17.9928	0.02618	-17.9928	0.00282	-17.9928	0.0098	-17.9928	0.01342
-17.9803	0.00389	-17.9803	0.02636	-17.9803	0.00285	-17.9803	0.00988	-17.9803	0.0135
-17.9678	0.00392	-17.9678	0.02655	-17.9678	0.00287	-17.9678	0.00995	-17.9678	0.01358
-17.9553	0.00395	-17.9553	0.02674	-17.9553	0.00289	-17.9553	0.01003	-17.9553	0.01366
-17.9428	0.00398	-17.9428	0.02692	-17.9428	0.00292	-17.9428	0.01011	-17.9428	0.01374
-17.9303	0.00401	-17.9303	0.02711	-17.9303	0.00294	-17.9303	0.01019	-17.9303	0.01382
-17.9177	0.00404	-17.9177	0.0273	-17.9177	0.00297	-17.9177	0.01027	-17.9177	0.0139
-17.9052	0.00407	-17.9052	0.02749	-17.9052	0.00299	-17.9052	0.01035	-17.9052	0.01398
-17.8927	0.0041	-17.8927	0.02769	-17.8927	0.00302	-17.8927	0.01043	-17.8927	0.01406
-17.8802	0.00413	-17.8802	0.02788	-17.8802	0.00304	-17.8802	0.01051	-17.8802	0.01414
-17.8677	0.00416	-17.8677	0.02808	-17.8677	0.00307	-17.8677	0.01059	-17.8677	0.01423
-17.8552	0.00419	-17.8552	0.02827	-17.8552	0.0031	-17.8552	0.01067	-17.8552	0.01431
-17.8427	0.00422	-17.8427	0.02847	-17.8427	0.00312	-17.8427	0.01075	-17.8427	0.01439
-17.8302	0.00426	-17.8302	0.02867	-17.8302	0.00315	-17.8302	0.01084	-17.8302	0.01448
-17.8177	0.00429	-17.8177	0.02887	-17.8177	0.00317	-17.8177	0.01092	-17.8177	0.01456
-17.8052	0.00432	-17.8052	0.02907	-17.8052	0.0032	-17.8052	0.011	-17.8052	0.01465
-17.7927	0.00435	-17.7927	0.02927	-17.7927	0.00323	-17.7927	0.01109	-17.7927	0.01473
-17.7802	0.00439	-17.7802	0.02947	-17.7802	0.00325	-17.7802	0.01118	-17.7802	0.01482
-17.7677	0.00442	-17.7677	0.02968	-17.7677	0.00328	-17.7677	0.01126	-17.7677	0.0149
-17.7551	0.00445	-17.7551	0.02988	-17.7551	0.00331	-17.7551	0.01135	-17.7551	0.01499
-17.7426	0.00449	-17.7426	0.03009	-17.7426	0.00334	-17.7426	0.01144	-17.7426	0.01507
-17.7301	0.00452	-17.7301	0.0303	-17.7301	0.00336	-17.7301	0.01153	-17.7301	0.01516
-17.7176	0.00455	-17.7176	0.03051	-17.7176	0.00339	-17.7176	0.01162	-17.7176	0.01525
-17.7051	0.00459	-17.7051	0.03072	-17.7051	0.00342	-17.7051	0.01171	-17.7051	0.01534
-17.6926	0.00462	-17.6926	0.03093	-17.6926	0.00345	-17.6926	0.0118	-17.6926	0.01542
-17.6801	0.00466	-17.6801	0.03115	-17.6801	0.00348	-17.6801	0.01189	-17.6801	0.01551
-17.6676	0.00469	-17.6676	0.03136	-17.6676	0.00351	-17.6676	0.01198	-17.6676	0.0156
-17.6551	0.00473	-17.6551	0.03158	-17.6551	0.00354	-17.6551	0.01207	-17.6551	0.01569
-17.6426	0.00476	-17.6426	0.03179	-17.6426	0.00356	-17.6426	0.01217	-17.6426	0.01578
-17.6301	0.0048	-17.6301	0.03201	-17.6301	0.00359	-17.6301	0.01226	-17.6301	0.01587
-17.6176	0.00483	-17.6176	0.03223	-17.6176	0.00362	-17.6176	0.01235	-17.6176	0.01596
-17.6051	0.00487	-17.6051	0.03245	-17.6051	0.00365	-17.6051	0.01245	-17.6051	0.01605
-17.5926	0.00491	-17.5926	0.03268	-17.5926	0.00368	-17.5926	0.01255	-17.5926	0.01614
-17.58	0.00494	-17.58	0.0329	-17.58	0.00371	-17.58	0.01264	-17.58	0.01623
-17.5675	0.00498	-17.5675	0.03312	-17.5675	0.00375	-17.5675	0.01274	-17.5675	0.01632
-17.555	0.00502	-17.555	0.03335	-17.555	0.00378	-17.555	0.01284	-17.555	0.01641
-17.5425	0.00505	-17.5425	0.03358	-17.5425	0.00381	-17.5425	0.01294	-17.5425	0.0165
-17.53	0.00509	-17.53	0.03381	-17.53	0.00384	-17.53	0.01304	-17.53	0.01659
-17.5175	0.00513	-17.5175	0.03404	-17.5175	0.00387	-17.5175	0.01314	-17.5175	0.01668
-17.505	0.00517	-17.505	0.03427	-17.505	0.0039	-17.505	0.01324	-17.505	0.01678
-17.4925	0.0052	-17.4925	0.0345	-17.4925	0.00393	-17.4925	0.01334	-17.4925	0.01687
-17.48	0.00524	-17.48	0.03473	-17.48	0.00397	-17.48	0.01344	-17.48	0.01696
-17.4675	0.00528	-17.4675	0.03497	-17.4675	0.004	-17.4675	0.01355	-17.4675	0.01706
-17.455	0.00532	-17.455	0.03521	-17.455	0.00403	-17.455	0.01365	-17.455	0.01715
-17.4425	0.00536	-17.4425	0.03544	-17.4425	0.00407	-17.4425	0.01376	-17.4425	0.01724
-17.43	0.0054	-17.43	0.03568	-17.43	0.0041	-17.43	0.01386	-17.43	0.01734
-17.4175	0.00544	-17.4175	0.03592	-17.4175	0.00413	-17.4175	0.01397	-17.4175	0.01743
-17.4049	0.00548	-17.4049	0.03617	-17.4049	0.00417	-17.4049	0.01408	-17.4049	0.01753
-17.3924	0.00552	-17.3924	0.03641	-17.3924	0.0042	-17.3924	0.01418	-17.3924	0.01762
-17.3799	0.00556	-17.3799	0.03665	-17.3799	0.00423	-17.3799	0.01429	-17.3799	0.01772
-17.3674	0.0056	-17.3674	0.0369	-17.3674	0.00427	-17.3674	0.0144	-17.3674	0.01781
-17.3549	0.00564	-17.3549	0.03715	-17.3549	0.0043	-17.3549	0.01451	-17.3549	0.01791
-17.3424	0.00568	-17.3424	0.0374	-17.3424	0.00434	-17.3424	0.01462	-17.3424	0.018
-17.3299	0.00572	-17.3299	0.03765	-17.3299	0.00437	-17.3299	0.01473	-17.3299	0.0181
-17.3174	0.00577	-17.3174	0.0379	-17.3174	0.00441	-17.3174	0.01485	-17.3174	0.0182
-17.3049	0.00581	-17.3049	0.03815	-17.3049	0.00445	-17.3049	0.01496	-17.3049	0.01829
-17.2924	0.00585	-17.2924	0.0384	-17.2924	0.00448	-17.2924	0.01507	-17.2924	0.01839
-17.2799	0.00589	-17.2799	0.03866	-17.2799	0.00452	-17.2799	0.01519	-17.2799	0.01849
-17.2674	0.00594	-17.2674	0.03892	-17.2674	0.00456	-17.2674	0.01531	-17.2674	0.01859
-17.2549	0.00598	-17.2549	0.03917	-17.2549	0.00459	-17.2549	0.01542	-17.2549	0.01868
-17.2424	0.00602	-17.2424	0.03943	-17.2424	0.00463	-17.2424	0.01554	-17.2424	0.01878
-17.2298	0.00607	-17.2298	0.03969	-17.2298	0.00467	-17.2298	0.01566	-17.2298	0.01888
-17.2173	0.00611	-17.2173	0.03996	-17.2173	0.00471	-17.2173	0.01578	-17.2173	0.01898
-17.2048	0.00615	-17.2048	0.04022	-17.2048	0.00474	-17.2048	0.0159	-17.2048	0.01908
-17.1923	0.0062	-17.1923	0.04048	-17.1923	0.00478	-17.1923	0.01602	-17.1923	0.01917
-17.1798	0.00624	-17.1798	0.04075	-17.1798	0.00482	-17.1798	0.01614	-17.1798	0.01927
-17.1673	0.00629	-17.1673	0.04102	-17.1673	0.00486	-17.1673	0.01626	-17.1673	0.01937
-17.1548	0.00633	-17.1548	0.04129	-17.1548	0.0049	-17.1548	0.01638	-17.1548	0.01947
-17.1423	0.00638	-17.1423	0.04156	-17.1423	0.00494	-17.1423	0.01651	-17.1423	0.01957
-17.1298	0.00643	-17.1298	0.04183	-17.1298	0.00498	-17.1298	0.01663	-17.1298	0.01967
-17.1173	0.00647	-17.1173	0.0421	-17.1173	0.00502	-17.1173	0.01675	-17.1173	0.01977
-17.1048	0.00652	-17.1048	0.04237	-17.1048	0.00506	-17.1048	0.01688	-17.1048	0.01987
-17.0923	0.00656	-17.0923	0.04265	-17.0923	0.0051	-17.0923	0.01701	-17.0923	0.01997
-17.0798	0.00661	-17.0798	0.04293	-17.0798	0.00514	-17.0798	0.01714	-17.0798	0.02007
-17.0672	0.00666	-17.0672	0.04321	-17.0672	0.00518	-17.0672	0.01726	-17.0672	0.02017
-17.0547	0.00671	-17.0547	0.04349	-17.0547	0.00522	-17.0547	0.01739	-17.0547	0.02027
-17.0422	0.00675	-17.0422	0.04377	-17.0422	0.00527	-17.0422	0.01752	-17.0422	0.02037
-17.0297	0.0068	-17.0297	0.04405	-17.0297	0.00531	-17.0297	0.01765	-17.0297	0.02047
-17.0172	0.00685	-17.0172	0.04433	-17.0172	0.00535	-17.0172	0.01779	-17.0172	0.02058
-17.0047	0.0069	-17.0047	0.04462	-17.0047	0.00539	-17.0047	0.01792	-17.0047	0.02068
-16.9922	0.00695	-16.9922	0.0449	-16.9922	0.00544	-16.9922	0.01805	-16.9922	0.02078
-16.9797	0.007	-16.9797	0.04519	-16.9797	0.00548	-16.9797	0.01819	-16.9797	0.02088
-16.9672	0.00705	-16.9672	0.04548	-16.9672	0.00553	-16.9672	0.01832	-16.9672	0.02098
-16.9547	0.0071	-16.9547	0.04577	-16.9547	0.00557	-16.9547	0.01846	-16.9547	0.02108
-16.9422	0.00715	-16.9422	0.04606	-16.9422	0.00561	-16.9422	0.01859	-16.9422	0.02119
-16.9297	0.0072	-16.9297	0.04636	-16.9297	0.00566	-16.9297	0.01873	-16.9297	0.02129
-16.9172	0.00725	-16.9172	0.04665	-16.9172	0.00571	-16.9172	0.01887	-16.9172	0.02139
-16.9047	0.0073	-16.9047	0.04695	-16.9047	0.00575	-16.9047	0.01901	-16.9047	0.02149
-16.8921	0.00736	-16.8921	0.04725	-16.8921	0.0058	-16.8921	0.01915	-16.8921	0.0216
-16.8796	0.00741	-16.8796	0.04755	-16.8796	0.00584	-16.8796	0.01929	-16.8796	0.0217
-16.8671	0.00746	-16.8671	0.04785	-16.8671	0.00589	-16.8671	0.01943	-16.8671	0.0218
-16.8546	0.00751	-16.8546	0.04815	-16.8546	0.00594	-16.8546	0.01958	-16.8546	0.02191
-16.8421	0.00757	-16.8421	0.04845	-16.8421	0.00599	-16.8421	0.01972	-16.8421	0.02201
-16.8296	0.00762	-16.8296	0.04876	-16.8296	0.00603	-16.8296	0.01986	-16.8296	0.02211
-16.8171	0.00767	-16.8171	0.04906	-16.8171	0.00608	-16.8171	0.02001	-16.8171	0.02222
-16.8046	0.00773	-16.8046	0.04937	-16.8046	0.00613	-16.8046	0.02016	-16.8046	0.02232
-16.7921	0.00778	-16.7921	0.04968	-16.7921	0.00618	-16.7921	0.0203	-16.7921	0.02242
-16.7796	0.00784	-16.7796	0.04999	-16.7796	0.00623	-16.7796	0.02045	-16.7796	0.02253
-16.7671	0.00789	-16.7671	0.0503	-16.7671	0.00628	-16.7671	0.0206	-16.7671	0.02263
-16.7546	0.00795	-16.7546	0.05061	-16.7546	0.00633	-16.7546	0.02075	-16.7546	0.02274
-16.7421	0.00801	-16.7421	0.05093	-16.7421	0.00638	-16.7421	0.0209	-16.7421	0.02284
-16.7296	0.00806	-16.7296	0.05124	-16.7296	0.00643	-16.7296	0.02105	-16.7296	0.02295
-16.717	0.00812	-16.717	0.05156	-16.717	0.00648	-16.717	0.0212	-16.717	0.02305
-16.7045	0.00818	-16.7045	0.05188	-16.7045	0.00653	-16.7045	0.02136	-16.7045	0.02315
-16.692	0.00824	-16.692	0.0522	-16.692	0.00658	-16.692	0.02151	-16.692	0.02326
-16.6795	0.00829	-16.6795	0.05252	-16.6795	0.00664	-16.6795	0.02167	-16.6795	0.02336
-16.667	0.00835	-16.667	0.05284	-16.667	0.00669	-16.667	0.02182	-16.667	0.02347
-16.6545	0.00841	-16.6545	0.05317	-16.6545	0.00674	-16.6545	0.02198	-16.6545	0.02357
-16.642	0.00847	-16.642	0.05349	-16.642	0.0068	-16.642	0.02214	-16.642	0.02368
-16.6295	0.00853	-16.6295	0.05382	-16.6295	0.00685	-16.6295	0.0223	-16.6295	0.02378
-16.617	0.00859	-16.617	0.05415	-16.617	0.00691	-16.617	0.02246	-16.617	0.02389
-16.6045	0.00865	-16.6045	0.05448	-16.6045	0.00696	-16.6045	0.02262	-16.6045	0.02399
-16.592	0.00871	-16.592	0.05481	-16.592	0.00702	-16.592	0.02278	-16.592	0.02409
-16.5795	0.00877	-16.5795	0.05514	-16.5795	0.00707	-16.5795	0.02294	-16.5795	0.0242
-16.567	0.00884	-16.567	0.05548	-16.567	0.00713	-16.567	0.0231	-16.567	0.0243
-16.5544	0.0089	-16.5544	0.05581	-16.5544	0.00718	-16.5544	0.02327	-16.5544	0.02441
-16.5419	0.00896	-16.5419	0.05615	-16.5419	0.00724	-16.5419	0.02343	-16.5419	0.02451
-16.5294	0.00902	-16.5294	0.05649	-16.5294	0.0073	-16.5294	0.0236	-16.5294	0.02462
-16.5169	0.00909	-16.5169	0.05683	-16.5169	0.00736	-16.5169	0.02376	-16.5169	0.02472
-16.5044	0.00915	-16.5044	0.05717	-16.5044	0.00741	-16.5044	0.02393	-16.5044	0.02483
-16.4919	0.00922	-16.4919	0.05751	-16.4919	0.00747	-16.4919	0.0241	-16.4919	0.02493
-16.4794	0.00928	-16.4794	0.05785	-16.4794	0.00753	-16.4794	0.02427	-16.4794	0.02503
-16.4669	0.00935	-16.4669	0.0582	-16.4669	0.00759	-16.4669	0.02444	-16.4669	0.02514
-16.4544	0.00941	-16.4544	0.05855	-16.4544	0.00765	-16.4544	0.02461	-16.4544	0.02524
-16.4419	0.00948	-16.4419	0.05889	-16.4419	0.00771	-16.4419	0.02478	-16.4419	0.02535
-16.4294	0.00955	-16.4294	0.05924	-16.4294	0.00777	-16.4294	0.02495	-16.4294	0.02545
-16.4169	0.00961	-16.4169	0.0596	-16.4169	0.00783	-16.4169	0.02513	-16.4169	0.02556
-16.4044	0.00968	-16.4044	0.05995	-16.4044	0.0079	-16.4044	0.0253	-16.4044	0.02566
-16.3919	0.00975	-16.3919	0.0603	-16.3919	0.00796	-16.3919	0.02548	-16.3919	0.02577
-16.3793	0.00982	-16.3793	0.06066	-16.3793	0.00802	-16.3793	0.02565	-16.3793	0.02587
-16.3668	0.00989	-16.3668	0.06101	-16.3668	0.00808	-16.3668	0.02583	-16.3668	0.02597
-16.3543	0.00996	-16.3543	0.06137	-16.3543	0.00815	-16.3543	0.02601	-16.3543	0.02608
-16.3418	0.01003	-16.3418	0.06173	-16.3418	0.00821	-16.3418	0.02619	-16.3418	0.02618
-16.3293	0.0101	-16.3293	0.06209	-16.3293	0.00828	-16.3293	0.02637	-16.3293	0.02629
-16.3168	0.01017	-16.3168	0.06245	-16.3168	0.00834	-16.3168	0.02655	-16.3168	0.02639
-16.3043	0.01024	-16.3043	0.06282	-16.3043	0.00841	-16.3043	0.02673	-16.3043	0.02649
-16.2918	0.01032	-16.2918	0.06318	-16.2918	0.00847	-16.2918	0.02691	-16.2918	0.0266
-16.2793	0.01039	-16.2793	0.06355	-16.2793	0.00854	-16.2793	0.02709	-16.2793	0.0267
-16.2668	0.01046	-16.2668	0.06392	-16.2668	0.00861	-16.2668	0.02727	-16.2668	0.02681
-16.2543	0.01054	-16.2543	0.06429	-16.2543	0.00867	-16.2543	0.02746	-16.2543	0.02691
-16.2418	0.01061	-16.2418	0.06466	-16.2418	0.00874	-16.2418	0.02764	-16.2418	0.02702
-16.2293	0.01069	-16.2293	0.06503	-16.2293	0.00881	-16.2293	0.02783	-16.2293	0.02712
-16.2168	0.01076	-16.2168	0.0654	-16.2168	0.00888	-16.2168	0.02801	-16.2168	0.02723
-16.2042	0.01084	-16.2042	0.06578	-16.2042	0.00895	-16.2042	0.0282	-16.2042	0.02733
-16.1917	0.01091	-16.1917	0.06615	-16.1917	0.00902	-16.1917	0.02839	-16.1917	0.02743
-16.1792	0.01099	-16.1792	0.06653	-16.1792	0.00909	-16.1792	0.02858	-16.1792	0.02754
-16.1667	0.01107	-16.1667	0.06691	-16.1667	0.00916	-16.1667	0.02877	-16.1667	0.02764
-16.1542	0.01115	-16.1542	0.06729	-16.1542	0.00923	-16.1542	0.02896	-16.1542	0.02775
-16.1417	0.01123	-16.1417	0.06767	-16.1417	0.0093	-16.1417	0.02915	-16.1417	0.02785
-16.1292	0.0113	-16.1292	0.06806	-16.1292	0.00937	-16.1292	0.02934	-16.1292	0.02796
-16.1167	0.01138	-16.1167	0.06844	-16.1167	0.00945	-16.1167	0.02953	-16.1167	0.02806
-16.1042	0.01146	-16.1042	0.06883	-16.1042	0.00952	-16.1042	0.02972	-16.1042	0.02817
-16.0917	0.01155	-16.0917	0.06921	-16.0917	0.00959	-16.0917	0.02991	-16.0917	0.02827
-16.0792	0.01163	-16.0792	0.0696	-16.0792	0.00967	-16.0792	0.03011	-16.0792	0.02838
-16.0667	0.01171	-16.0667	0.06999	-16.0667	0.00974	-16.0667	0.0303	-16.0667	0.02848
-16.0542	0.01179	-16.0542	0.07038	-16.0542	0.00982	-16.0542	0.0305	-16.0542	0.02858
-16.0416	0.01187	-16.0416	0.07077	-16.0416	0.00989	-16.0416	0.03069	-16.0416	0.02869
-16.0291	0.01196	-16.0291	0.07117	-16.0291	0.00997	-16.0291	0.03089	-16.0291	0.02879
-16.0166	0.01204	-16.0166	0.07156	-16.0166	0.01004	-16.0166	0.03109	-16.0166	0.0289
-16.0041	0.01213	-16.0041	0.07196	-16.0041	0.01012	-16.0041	0.03128	-16.0041	0.029
-15.9916	0.01221	-15.9916	0.07236	-15.9916	0.0102	-15.9916	0.03148	-15.9916	0.02911
-15.9791	0.0123	-15.9791	0.07275	-15.9791	0.01028	-15.9791	0.03168	-15.9791	0.02921
-15.9666	0.01238	-15.9666	0.07315	-15.9666	0.01036	-15.9666	0.03188	-15.9666	0.02931
-15.9541	0.01247	-15.9541	0.07355	-15.9541	0.01043	-15.9541	0.03208	-15.9541	0.02942
-15.9416	0.01256	-15.9416	0.07396	-15.9416	0.01051	-15.9416	0.03228	-15.9416	0.02952
-15.9291	0.01264	-15.9291	0.07436	-15.9291	0.01059	-15.9291	0.03248	-15.9291	0.02962
-15.9166	0.01273	-15.9166	0.07477	-15.9166	0.01068	-15.9166	0.03269	-15.9166	0.02973
-15.9041	0.01282	-15.9041	0.07517	-15.9041	0.01076	-15.9041	0.03289	-15.9041	0.02983
-15.8916	0.01291	-15.8916	0.07558	-15.8916	0.01084	-15.8916	0.03309	-15.8916	0.02993
-15.8791	0.013	-15.8791	0.07599	-15.8791	0.01092	-15.8791	0.0333	-15.8791	0.03004
-15.8665	0.01309	-15.8665	0.0764	-15.8665	0.011	-15.8665	0.0335	-15.8665	0.03014
-15.854	0.01318	-15.854	0.07681	-15.854	0.01109	-15.854	0.03371	-15.854	0.03024
-15.8415	0.01327	-15.8415	0.07722	-15.8415	0.01117	-15.8415	0.03391	-15.8415	0.03035
-15.829	0.01336	-15.829	0.07763	-15.829	0.01125	-15.829	0.03412	-15.829	0.03045
-15.8165	0.01346	-15.8165	0.07805	-15.8165	0.01134	-15.8165	0.03433	-15.8165	0.03055
-15.804	0.01355	-15.804	0.07846	-15.804	0.01142	-15.804	0.03453	-15.804	0.03065
-15.7915	0.01364	-15.7915	0.07888	-15.7915	0.01151	-15.7915	0.03474	-15.7915	0.03076
-15.779	0.01374	-15.779	0.0793	-15.779	0.0116	-15.779	0.03495	-15.779	0.03086
-15.7665	0.01383	-15.7665	0.07972	-15.7665	0.01168	-15.7665	0.03516	-15.7665	0.03096
-15.754	0.01393	-15.754	0.08014	-15.754	0.01177	-15.754	0.03537	-15.754	0.03106
-15.7415	0.01403	-15.7415	0.08056	-15.7415	0.01186	-15.7415	0.03558	-15.7415	0.03116
-15.729	0.01412	-15.729	0.08099	-15.729	0.01195	-15.729	0.03579	-15.729	0.03127
-15.7165	0.01422	-15.7165	0.08141	-15.7165	0.01203	-15.7165	0.036	-15.7165	0.03137
-15.704	0.01432	-15.704	0.08183	-15.704	0.01212	-15.704	0.03621	-15.704	0.03147
-15.6914	0.01442	-15.6914	0.08226	-15.6914	0.01221	-15.6914	0.03642	-15.6914	0.03157
-15.6789	0.01452	-15.6789	0.08269	-15.6789	0.0123	-15.6789	0.03663	-15.6789	0.03167
-15.6664	0.01462	-15.6664	0.08312	-15.6664	0.0124	-15.6664	0.03685	-15.6664	0.03178
-15.6539	0.01472	-15.6539	0.08355	-15.6539	0.01249	-15.6539	0.03706	-15.6539	0.03188
-15.6414	0.01482	-15.6414	0.08398	-15.6414	0.01258	-15.6414	0.03727	-15.6414	0.03198
-15.6289	0.01492	-15.6289	0.08441	-15.6289	0.01267	-15.6289	0.03749	-15.6289	0.03208
-15.6164	0.01502	-15.6164	0.08484	-15.6164	0.01277	-15.6164	0.0377	-15.6164	0.03218
-15.6039	0.01512	-15.6039	0.08528	-15.6039	0.01286	-15.6039	0.03792	-15.6039	0.03229
-15.5914	0.01523	-15.5914	0.08571	-15.5914	0.01295	-15.5914	0.03813	-15.5914	0.03239
-15.5789	0.01533	-15.5789	0.08615	-15.5789	0.01305	-15.5789	0.03835	-15.5789	0.03249
-15.5664	0.01543	-15.5664	0.08659	-15.5664	0.01314	-15.5664	0.03856	-15.5664	0.03259
-15.5539	0.01554	-15.5539	0.08703	-15.5539	0.01324	-15.5539	0.03878	-15.5539	0.0327
-15.5414	0.01564	-15.5414	0.08747	-15.5414	0.01334	-15.5414	0.039	-15.5414	0.0328
-15.5288	0.01575	-15.5288	0.08791	-15.5288	0.01343	-15.5288	0.03921	-15.5288	0.0329
-15.5163	0.01586	-15.5163	0.08835	-15.5163	0.01353	-15.5163	0.03943	-15.5163	0.033
-15.5038	0.01597	-15.5038	0.08879	-15.5038	0.01363	-15.5038	0.03965	-15.5038	0.03311
-15.4913	0.01607	-15.4913	0.08924	-15.4913	0.01373	-15.4913	0.03987	-15.4913	0.03321
-15.4788	0.01618	-15.4788	0.08968	-15.4788	0.01383	-15.4788	0.04009	-15.4788	0.03331
-15.4663	0.01629	-15.4663	0.09013	-15.4663	0.01393	-15.4663	0.04031	-15.4663	0.03342
-15.4538	0.0164	-15.4538	0.09058	-15.4538	0.01403	-15.4538	0.04052	-15.4538	0.03352
-15.4413	0.01651	-15.4413	0.09102	-15.4413	0.01413	-15.4413	0.04074	-15.4413	0.03363
-15.4288	0.01662	-15.4288	0.09147	-15.4288	0.01423	-15.4288	0.04096	-15.4288	0.03373
-15.4163	0.01674	-15.4163	0.09192	-15.4163	0.01433	-15.4163	0.04118	-15.4163	0.03384
-15.4038	0.01685	-15.4038	0.09238	-15.4038	0.01444	-15.4038	0.0414	-15.4038	0.03394
-15.3913	0.01696	-15.3913	0.09283	-15.3913	0.01454	-15.3913	0.04163	-15.3913	0.03405
-15.3788	0.01707	-15.3788	0.09328	-15.3788	0.01464	-15.3788	0.04185	-15.3788	0.03415
-15.3663	0.01719	-15.3663	0.09374	-15.3663	0.01475	-15.3663	0.04207	-15.3663	0.03426
-15.3537	0.0173	-15.3537	0.0942	-15.3537	0.01485	-15.3537	0.04229	-15.3537	0.03437
-15.3412	0.01742	-15.3412	0.09465	-15.3412	0.01496	-15.3412	0.04251	-15.3412	0.03447
-15.3287	0.01754	-15.3287	0.09511	-15.3287	0.01507	-15.3287	0.04273	-15.3287	0.03458
-15.3162	0.01765	-15.3162	0.09557	-15.3162	0.01517	-15.3162	0.04296	-15.3162	0.03469
-15.3037	0.01777	-15.3037	0.09603	-15.3037	0.01528	-15.3037	0.04318	-15.3037	0.0348
-15.2912	0.01789	-15.2912	0.0965	-15.2912	0.01539	-15.2912	0.0434	-15.2912	0.0349
-15.2787	0.01801	-15.2787	0.09696	-15.2787	0.0155	-15.2787	0.04362	-15.2787	0.03501
-15.2662	0.01813	-15.2662	0.09742	-15.2662	0.01561	-15.2662	0.04385	-15.2662	0.03512
-15.2537	0.01825	-15.2537	0.09789	-15.2537	0.01572	-15.2537	0.04407	-15.2537	0.03523
-15.2412	0.01837	-15.2412	0.09836	-15.2412	0.01583	-15.2412	0.0443	-15.2412	0.03534
-15.2287	0.0185	-15.2287	0.09883	-15.2287	0.01594	-15.2287	0.04452	-15.2287	0.03545
-15.2162	0.01862	-15.2162	0.0993	-15.2162	0.01605	-15.2162	0.04474	-15.2162	0.03556
-15.2037	0.01874	-15.2037	0.09977	-15.2037	0.01616	-15.2037	0.04497	-15.2037	0.03568
-15.1912	0.01887	-15.1912	0.10024	-15.1912	0.01628	-15.1912	0.04519	-15.1912	0.03579
-15.1786	0.01899	-15.1786	0.10071	-15.1786	0.01639	-15.1786	0.04542	-15.1786	0.0359
-15.1661	0.01912	-15.1661	0.10119	-15.1661	0.01651	-15.1661	0.04564	-15.1661	0.03601
-15.1536	0.01925	-15.1536	0.10166	-15.1536	0.01662	-15.1536	0.04587	-15.1536	0.03613
-15.1411	0.01937	-15.1411	0.10214	-15.1411	0.01674	-15.1411	0.04609	-15.1411	0.03624
-15.1286	0.0195	-15.1286	0.10262	-15.1286	0.01685	-15.1286	0.04632	-15.1286	0.03636
-15.1161	0.01963	-15.1161	0.1031	-15.1161	0.01697	-15.1161	0.04655	-15.1161	0.03647
-15.1036	0.01976	-15.1036	0.10358	-15.1036	0.01709	-15.1036	0.04677	-15.1036	0.03659
-15.0911	0.01989	-15.0911	0.10406	-15.0911	0.01721	-15.0911	0.047	-15.0911	0.03671
-15.0786	0.02002	-15.0786	0.10454	-15.0786	0.01733	-15.0786	0.04722	-15.0786	0.03682
-15.0661	0.02015	-15.0661	0.10502	-15.0661	0.01745	-15.0661	0.04745	-15.0661	0.03694
-15.0536	0.02029	-15.0536	0.10551	-15.0536	0.01757	-15.0536	0.04767	-15.0536	0.03706
-15.0411	0.02042	-15.0411	0.10599	-15.0411	0.01769	-15.0411	0.0479	-15.0411	0.03717
-15.0286	0.02055	-15.0286	0.10646	-15.0286	0.01781	-15.0286	0.04812	-15.0286	0.03729
-15.0161	0.02068	-15.0161	0.10694	-15.0161	0.01793	-15.0161	0.04834	-15.0161	0.03741
-15.0035	0.02081	-15.0035	0.10741	-15.0035	0.01805	-15.0035	0.04856	-15.0035	0.03752
-14.991	0.02094	-14.991	0.10788	-14.991	0.01817	-14.991	0.04878	-14.991	0.03764
-14.9785	0.02107	-14.9785	0.10834	-14.9785	0.01829	-14.9785	0.04899	-14.9785	0.03775
-14.966	0.02119	-14.966	0.1088	-14.966	0.0184	-14.966	0.04921	-14.966	0.03786
-14.9535	0.02132	-14.9535	0.10926	-14.9535	0.01852	-14.9535	0.04942	-14.9535	0.03797
-14.941	0.02144	-14.941	0.10972	-14.941	0.01864	-14.941	0.04963	-14.941	0.03809
-14.9285	0.02157	-14.9285	0.11017	-14.9285	0.01876	-14.9285	0.04985	-14.9285	0.0382
-14.916	0.0217	-14.916	0.11063	-14.916	0.01888	-14.916	0.05006	-14.916	0.03832
-14.9035	0.02182	-14.9035	0.11109	-14.9035	0.019	-14.9035	0.05027	-14.9035	0.03843
-14.891	0.02195	-14.891	0.11154	-14.891	0.01913	-14.891	0.05048	-14.891	0.03855
-14.8785	0.02208	-14.8785	0.112	-14.8785	0.01925	-14.8785	0.0507	-14.8785	0.03866
-14.866	0.02221	-14.866	0.11246	-14.866	0.01937	-14.866	0.05091	-14.866	0.03878
-14.8535	0.02234	-14.8535	0.11292	-14.8535	0.0195	-14.8535	0.05112	-14.8535	0.0389
-14.8409	0.02247	-14.8409	0.11338	-14.8409	0.01962	-14.8409	0.05133	-14.8409	0.03901
-14.8284	0.0226	-14.8284	0.11385	-14.8284	0.01974	-14.8284	0.05155	-14.8284	0.03913
-14.8159	0.02273	-14.8159	0.11431	-14.8159	0.01987	-14.8159	0.05176	-14.8159	0.03925
-14.8034	0.02287	-14.8034	0.11477	-14.8034	0.02	-14.8034	0.05197	-14.8034	0.03938
-14.7909	0.023	-14.7909	0.11524	-14.7909	0.02012	-14.7909	0.05219	-14.7909	0.0395
-14.7784	0.02314	-14.7784	0.1157	-14.7784	0.02025	-14.7784	0.0524	-14.7784	0.03962
-14.7659	0.02327	-14.7659	0.11617	-14.7659	0.02038	-14.7659	0.05261	-14.7659	0.03974
-14.7534	0.02341	-14.7534	0.11664	-14.7534	0.02051	-14.7534	0.05283	-14.7534	0.03987
-14.7409	0.02354	-14.7409	0.11711	-14.7409	0.02064	-14.7409	0.05304	-14.7409	0.04
-14.7284	0.02368	-14.7284	0.11758	-14.7284	0.02077	-14.7284	0.05326	-14.7284	0.04012
-14.7159	0.02382	-14.7159	0.11805	-14.7159	0.0209	-14.7159	0.05347	-14.7159	0.04025
-14.7034	0.02396	-14.7034	0.11852	-14.7034	0.02103	-14.7034	0.05368	-14.7034	0.04038
-14.6909	0.0241	-14.6909	0.119	-14.6909	0.02117	-14.6909	0.0539	-14.6909	0.04051
-14.6784	0.02424	-14.6784	0.11947	-14.6784	0.0213	-14.6784	0.05411	-14.6784	0.04064
-14.6658	0.02438	-14.6658	0.11995	-14.6658	0.02144	-14.6658	0.05433	-14.6658	0.04077
-14.6533	0.02453	-14.6533	0.12043	-14.6533	0.02157	-14.6533	0.05455	-14.6533	0.04091
-14.6408	0.02467	-14.6408	0.12091	-14.6408	0.02171	-14.6408	0.05476	-14.6408	0.04104
-14.6283	0.02481	-14.6283	0.12138	-14.6283	0.02184	-14.6283	0.05498	-14.6283	0.04118
-14.6158	0.02496	-14.6158	0.12187	-14.6158	0.02198	-14.6158	0.05519	-14.6158	0.04131
-14.6033	0.0251	-14.6033	0.12235	-14.6033	0.02212	-14.6033	0.05541	-14.6033	0.04145
-14.5908	0.02525	-14.5908	0.12283	-14.5908	0.02226	-14.5908	0.05563	-14.5908	0.04159
-14.5783	0.0254	-14.5783	0.12331	-14.5783	0.0224	-14.5783	0.05584	-14.5783	0.04173
-14.5658	0.02555	-14.5658	0.1238	-14.5658	0.02254	-14.5658	0.05606	-14.5658	0.04187
-14.5533	0.0257	-14.5533	0.12429	-14.5533	0.02268	-14.5533	0.05628	-14.5533	0.04201
-14.5408	0.02585	-14.5408	0.12477	-14.5408	0.02282	-14.5408	0.0565	-14.5408	0.04216
-14.5283	0.026	-14.5283	0.12526	-14.5283	0.02297	-14.5283	0.05671	-14.5283	0.0423
-14.5158	0.02615	-14.5158	0.12575	-14.5158	0.02311	-14.5158	0.05693	-14.5158	0.04245
-14.5033	0.0263	-14.5033	0.12625	-14.5033	0.02326	-14.5033	0.05715	-14.5033	0.0426
-14.4907	0.02646	-14.4907	0.12674	-14.4907	0.0234	-14.4907	0.05737	-14.4907	0.04274
-14.4782	0.02661	-14.4782	0.12723	-14.4782	0.02355	-14.4782	0.05759	-14.4782	0.04289
-14.4657	0.02677	-14.4657	0.12773	-14.4657	0.02369	-14.4657	0.05781	-14.4657	0.04305
-14.4532	0.02693	-14.4532	0.12822	-14.4532	0.02384	-14.4532	0.05803	-14.4532	0.0432
-14.4407	0.02708	-14.4407	0.12872	-14.4407	0.02399	-14.4407	0.05824	-14.4407	0.04335
-14.4282	0.02724	-14.4282	0.12922	-14.4282	0.02414	-14.4282	0.05846	-14.4282	0.04351
-14.4157	0.0274	-14.4157	0.12972	-14.4157	0.02429	-14.4157	0.05868	-14.4157	0.04366
-14.4032	0.02756	-14.4032	0.13023	-14.4032	0.02444	-14.4032	0.05891	-14.4032	0.04382
-14.3907	0.02772	-14.3907	0.13073	-14.3907	0.0246	-14.3907	0.05913	-14.3907	0.04398
-14.3782	0.02789	-14.3782	0.13123	-14.3782	0.02475	-14.3782	0.05935	-14.3782	0.04414
-14.3657	0.02805	-14.3657	0.13174	-14.3657	0.0249	-14.3657	0.05957	-14.3657	0.04431
-14.3532	0.02821	-14.3532	0.13225	-14.3532	0.02506	-14.3532	0.05979	-14.3532	0.04447
-14.3407	0.02838	-14.3407	0.13276	-14.3407	0.02521	-14.3407	0.06001	-14.3407	0.04463
-14.3281	0.02854	-14.3281	0.13327	-14.3281	0.02537	-14.3281	0.06024	-14.3281	0.0448
-14.3156	0.02871	-14.3156	0.13378	-14.3156	0.02553	-14.3156	0.06046	-14.3156	0.04497
-14.3031	0.02888	-14.3031	0.13429	-14.3031	0.02569	-14.3031	0.06068	-14.3031	0.04514
-14.2906	0.02905	-14.2906	0.13481	-14.2906	0.02585	-14.2906	0.0609	-14.2906	0.04531
-14.2781	0.02922	-14.2781	0.13533	-14.2781	0.02601	-14.2781	0.06113	-14.2781	0.04548
-14.2656	0.02939	-14.2656	0.13584	-14.2656	0.02617	-14.2656	0.06135	-14.2656	0.04566
-14.2531	0.02956	-14.2531	0.13636	-14.2531	0.02633	-14.2531	0.06158	-14.2531	0.04583
-14.2406	0.02973	-14.2406	0.13688	-14.2406	0.02649	-14.2406	0.0618	-14.2406	0.04601
-14.2281	0.02991	-14.2281	0.13741	-14.2281	0.02666	-14.2281	0.06203	-14.2281	0.04619
-14.2156	0.03008	-14.2156	0.13793	-14.2156	0.02682	-14.2156	0.06225	-14.2156	0.04637
-14.2031	0.03026	-14.2031	0.13846	-14.2031	0.02699	-14.2031	0.06248	-14.2031	0.04655
-14.1906	0.03044	-14.1906	0.13899	-14.1906	0.02716	-14.1906	0.06271	-14.1906	0.04674
-14.1781	0.03061	-14.1781	0.13951	-14.1781	0.02732	-14.1781	0.06293	-14.1781	0.04692
-14.1656	0.03079	-14.1656	0.14005	-14.1656	0.02749	-14.1656	0.06316	-14.1656	0.04711
-14.153	0.03097	-14.153	0.14058	-14.153	0.02766	-14.153	0.06339	-14.153	0.0473
-14.1405	0.03116	-14.1405	0.14111	-14.1405	0.02783	-14.1405	0.06362	-14.1405	0.04749
-14.128	0.03134	-14.128	0.14165	-14.128	0.02801	-14.128	0.06385	-14.128	0.04768
-14.1155	0.03152	-14.1155	0.14219	-14.1155	0.02818	-14.1155	0.06408	-14.1155	0.04788
-14.103	0.03171	-14.103	0.14272	-14.103	0.02835	-14.103	0.06431	-14.103	0.04808
-14.0905	0.03189	-14.0905	0.14327	-14.0905	0.02853	-14.0905	0.06454	-14.0905	0.04827
-14.078	0.03208	-14.078	0.14381	-14.078	0.0287	-14.078	0.06477	-14.078	0.04847
-14.0655	0.03227	-14.0655	0.14435	-14.0655	0.02888	-14.0655	0.065	-14.0655	0.04868
-14.053	0.03245	-14.053	0.1449	-14.053	0.02906	-14.053	0.06524	-14.053	0.04888
-14.0405	0.03264	-14.0405	0.14545	-14.0405	0.02924	-14.0405	0.06547	-14.0405	0.04909
-14.028	0.03283	-14.028	0.146	-14.028	0.02942	-14.028	0.0657	-14.028	0.04929
-14.0155	0.03303	-14.0155	0.14655	-14.0155	0.0296	-14.0155	0.06594	-14.0155	0.0495
-14.003	0.03322	-14.003	0.14711	-14.003	0.02978	-14.003	0.06617	-14.003	0.04971
-13.9905	0.03341	-13.9905	0.14766	-13.9905	0.02997	-13.9905	0.06641	-13.9905	0.04993
-13.9779	0.03361	-13.9779	0.14822	-13.9779	0.03015	-13.9779	0.06664	-13.9779	0.05014
-13.9654	0.03381	-13.9654	0.14878	-13.9654	0.03034	-13.9654	0.06688	-13.9654	0.05036
-13.9529	0.034	-13.9529	0.14934	-13.9529	0.03052	-13.9529	0.06712	-13.9529	0.05058
-13.9404	0.0342	-13.9404	0.1499	-13.9404	0.03071	-13.9404	0.06735	-13.9404	0.0508
-13.9279	0.0344	-13.9279	0.15047	-13.9279	0.0309	-13.9279	0.06759	-13.9279	0.05103
-13.9154	0.0346	-13.9154	0.15104	-13.9154	0.03109	-13.9154	0.06783	-13.9154	0.05125
-13.9029	0.03481	-13.9029	0.1516	-13.9029	0.03128	-13.9029	0.06807	-13.9029	0.05148
-13.8904	0.03501	-13.8904	0.15218	-13.8904	0.03147	-13.8904	0.06831	-13.8904	0.05171
-13.8779	0.03521	-13.8779	0.15275	-13.8779	0.03167	-13.8779	0.06856	-13.8779	0.05194
-13.8654	0.03542	-13.8654	0.15333	-13.8654	0.03186	-13.8654	0.0688	-13.8654	0.05218
-13.8529	0.03563	-13.8529	0.1539	-13.8529	0.03206	-13.8529	0.06904	-13.8529	0.05241
-13.8404	0.03584	-13.8404	0.15448	-13.8404	0.03225	-13.8404	0.06929	-13.8404	0.05265
-13.8279	0.03605	-13.8279	0.15507	-13.8279	0.03245	-13.8279	0.06953	-13.8279	0.05289
-13.8153	0.03626	-13.8153	0.15565	-13.8153	0.03265	-13.8153	0.06978	-13.8153	0.05314
-13.8028	0.03647	-13.8028	0.15624	-13.8028	0.03285	-13.8028	0.07002	-13.8028	0.05338
-13.7903	0.03668	-13.7903	0.15683	-13.7903	0.03306	-13.7903	0.07027	-13.7903	0.05363
-13.7778	0.0369	-13.7778	0.15742	-13.7778	0.03326	-13.7778	0.07052	-13.7778	0.05388
-13.7653	0.03711	-13.7653	0.15801	-13.7653	0.03346	-13.7653	0.07077	-13.7653	0.05413
-13.7528	0.03733	-13.7528	0.15861	-13.7528	0.03367	-13.7528	0.07102	-13.7528	0.05439
-13.7403	0.03755	-13.7403	0.15921	-13.7403	0.03388	-13.7403	0.07127	-13.7403	0.05465
-13.7278	0.03777	-13.7278	0.15981	-13.7278	0.03408	-13.7278	0.07152	-13.7278	0.05491
-13.7153	0.03799	-13.7153	0.16041	-13.7153	0.03429	-13.7153	0.07177	-13.7153	0.05517
-13.7028	0.03821	-13.7028	0.16101	-13.7028	0.0345	-13.7028	0.07203	-13.7028	0.05543
-13.6903	0.03843	-13.6903	0.16162	-13.6903	0.03472	-13.6903	0.07228	-13.6903	0.0557
-13.6778	0.03866	-13.6778	0.16223	-13.6778	0.03493	-13.6778	0.07254	-13.6778	0.05597
-13.6653	0.03888	-13.6653	0.16284	-13.6653	0.03514	-13.6653	0.07279	-13.6653	0.05624
-13.6528	0.03911	-13.6528	0.16346	-13.6528	0.03536	-13.6528	0.07305	-13.6528	0.05652
-13.6402	0.03934	-13.6402	0.16408	-13.6402	0.03558	-13.6402	0.07331	-13.6402	0.0568
-13.6277	0.03957	-13.6277	0.1647	-13.6277	0.0358	-13.6277	0.07357	-13.6277	0.05708
-13.6152	0.0398	-13.6152	0.16532	-13.6152	0.03602	-13.6152	0.07383	-13.6152	0.05736
-13.6027	0.04003	-13.6027	0.16595	-13.6027	0.03624	-13.6027	0.07409	-13.6027	0.05765
-13.5902	0.04026	-13.5902	0.16657	-13.5902	0.03646	-13.5902	0.07436	-13.5902	0.05793
-13.5777	0.0405	-13.5777	0.1672	-13.5777	0.03669	-13.5777	0.07462	-13.5777	0.05823
-13.5652	0.04074	-13.5652	0.16784	-13.5652	0.03691	-13.5652	0.07489	-13.5652	0.05852
-13.5527	0.04097	-13.5527	0.16847	-13.5527	0.03714	-13.5527	0.07516	-13.5527	0.05882
-13.5402	0.04121	-13.5402	0.16911	-13.5402	0.03737	-13.5402	0.07542	-13.5402	0.05911
-13.5277	0.04145	-13.5277	0.16975	-13.5277	0.0376	-13.5277	0.07569	-13.5277	0.05942
-13.5152	0.0417	-13.5152	0.17039	-13.5152	0.03783	-13.5152	0.07596	-13.5152	0.05972
-13.5027	0.04194	-13.5027	0.17104	-13.5027	0.03806	-13.5027	0.07624	-13.5027	0.06003
-13.4902	0.04218	-13.4902	0.17169	-13.4902	0.0383	-13.4902	0.07651	-13.4902	0.06034
-13.4777	0.04243	-13.4777	0.17234	-13.4777	0.03853	-13.4777	0.07678	-13.4777	0.06065
-13.4651	0.04268	-13.4651	0.173	-13.4651	0.03877	-13.4651	0.07706	-13.4651	0.06097
-13.4526	0.04293	-13.4526	0.17366	-13.4526	0.03901	-13.4526	0.07734	-13.4526	0.06129
-13.4401	0.04318	-13.4401	0.17432	-13.4401	0.03925	-13.4401	0.07762	-13.4401	0.06161
-13.4276	0.04343	-13.4276	0.17498	-13.4276	0.03949	-13.4276	0.0779	-13.4276	0.06194
-13.4151	0.04368	-13.4151	0.17565	-13.4151	0.03974	-13.4151	0.07818	-13.4151	0.06227
-13.4026	0.04394	-13.4026	0.17632	-13.4026	0.03998	-13.4026	0.07846	-13.4026	0.0626
-13.3901	0.04419	-13.3901	0.17699	-13.3901	0.04023	-13.3901	0.07875	-13.3901	0.06293
-13.3776	0.04445	-13.3776	0.17766	-13.3776	0.04048	-13.3776	0.07903	-13.3776	0.06327
-13.3651	0.04471	-13.3651	0.17834	-13.3651	0.04073	-13.3651	0.07932	-13.3651	0.06361
-13.3526	0.04497	-13.3526	0.17902	-13.3526	0.04098	-13.3526	0.07961	-13.3526	0.06395
-13.3401	0.04523	-13.3401	0.17971	-13.3401	0.04123	-13.3401	0.0799	-13.3401	0.0643
-13.3276	0.0455	-13.3276	0.18039	-13.3276	0.04149	-13.3276	0.08019	-13.3276	0.06465
-13.3151	0.04576	-13.3151	0.18108	-13.3151	0.04174	-13.3151	0.08048	-13.3151	0.065
-13.3025	0.04603	-13.3025	0.18178	-13.3025	0.042	-13.3025	0.08078	-13.3025	0.06536
-13.29	0.0463	-13.29	0.18247	-13.29	0.04226	-13.29	0.08108	-13.29	0.06572
-13.2775	0.04657	-13.2775	0.18317	-13.2775	0.04252	-13.2775	0.08138	-13.2775	0.06608
-13.265	0.04684	-13.265	0.18388	-13.265	0.04279	-13.265	0.08168	-13.265	0.06645
-13.2525	0.04711	-13.2525	0.18458	-13.2525	0.04305	-13.2525	0.08198	-13.2525	0.06682
-13.24	0.04739	-13.24	0.18529	-13.24	0.04332	-13.24	0.08228	-13.24	0.06719
-13.2275	0.04766	-13.2275	0.18601	-13.2275	0.04359	-13.2275	0.08259	-13.2275	0.06757
-13.215	0.04794	-13.215	0.18672	-13.215	0.04386	-13.215	0.0829	-13.215	0.06795
-13.2025	0.04822	-13.2025	0.18744	-13.2025	0.04413	-13.2025	0.08321	-13.2025	0.06833
-13.19	0.0485	-13.19	0.18816	-13.19	0.0444	-13.19	0.08352	-13.19	0.06872
-13.1775	0.04878	-13.1775	0.18889	-13.1775	0.04468	-13.1775	0.08383	-13.1775	0.06911
-13.165	0.04907	-13.165	0.18962	-13.165	0.04496	-13.165	0.08415	-13.165	0.06951
-13.1525	0.04935	-13.1525	0.19035	-13.1525	0.04524	-13.1525	0.08446	-13.1525	0.0699
-13.14	0.04964	-13.14	0.19109	-13.14	0.04552	-13.14	0.08478	-13.14	0.0703
-13.1274	0.04993	-13.1274	0.19183	-13.1274	0.0458	-13.1274	0.0851	-13.1274	0.07071
-13.1149	0.05022	-13.1149	0.19257	-13.1149	0.04609	-13.1149	0.08543	-13.1149	0.07112
-13.1024	0.05051	-13.1024	0.19331	-13.1024	0.04637	-13.1024	0.08575	-13.1024	0.07153
-13.0899	0.05081	-13.0899	0.19406	-13.0899	0.04666	-13.0899	0.08608	-13.0899	0.07195
-13.0774	0.0511	-13.0774	0.19482	-13.0774	0.04695	-13.0774	0.08641	-13.0774	0.07237
-13.0649	0.0514	-13.0649	0.19558	-13.0649	0.04725	-13.0649	0.08674	-13.0649	0.07279
-13.0524	0.0517	-13.0524	0.19634	-13.0524	0.04754	-13.0524	0.08707	-13.0524	0.07322
-13.0399	0.052	-13.0399	0.1971	-13.0399	0.04784	-13.0399	0.08741	-13.0399	0.07365
-13.0274	0.0523	-13.0274	0.19787	-13.0274	0.04814	-13.0274	0.08775	-13.0274	0.07408
-13.0149	0.05261	-13.0149	0.19864	-13.0149	0.04844	-13.0149	0.08809	-13.0149	0.07452
-13.0024	0.05291	-13.0024	0.19942	-13.0024	0.04874	-13.0024	0.08843	-13.0024	0.07496
-12.9899	0.05322	-12.9899	0.2002	-12.9899	0.04904	-12.9899	0.08877	-12.9899	0.07541
-12.9774	0.05353	-12.9774	0.20098	-12.9774	0.04935	-12.9774	0.08912	-12.9774	0.07586
-12.9649	0.05384	-12.9649	0.20177	-12.9649	0.04966	-12.9649	0.08947	-12.9649	0.07631
-12.9523	0.05416	-12.9523	0.20256	-12.9523	0.04997	-12.9523	0.08982	-12.9523	0.07677
-12.9398	0.05447	-12.9398	0.20335	-12.9398	0.05028	-12.9398	0.09018	-12.9398	0.07723
-12.9273	0.05479	-12.9273	0.20415	-12.9273	0.0506	-12.9273	0.09053	-12.9273	0.0777
-12.9148	0.05511	-12.9148	0.20495	-12.9148	0.05092	-12.9148	0.09089	-12.9148	0.07817
-12.9023	0.05543	-12.9023	0.20576	-12.9023	0.05124	-12.9023	0.09125	-12.9023	0.07864
-12.8898	0.05575	-12.8898	0.20657	-12.8898	0.05156	-12.8898	0.09162	-12.8898	0.07912
-12.8773	0.05607	-12.8773	0.20738	-12.8773	0.05188	-12.8773	0.09198	-12.8773	0.0796
-12.8648	0.0564	-12.8648	0.2082	-12.8648	0.05221	-12.8648	0.09235	-12.8648	0.08009
-12.8523	0.05673	-12.8523	0.20902	-12.8523	0.05253	-12.8523	0.09272	-12.8523	0.08058
-12.8398	0.05706	-12.8398	0.20984	-12.8398	0.05286	-12.8398	0.0931	-12.8398	0.08107
-12.8273	0.05739	-12.8273	0.21067	-12.8273	0.0532	-12.8273	0.09347	-12.8273	0.08157
-12.8148	0.05772	-12.8148	0.21151	-12.8148	0.05353	-12.8148	0.09385	-12.8148	0.08208
-12.8023	0.05806	-12.8023	0.21234	-12.8023	0.05387	-12.8023	0.09423	-12.8023	0.08258
-12.7898	0.0584	-12.7898	0.21319	-12.7898	0.05421	-12.7898	0.09462	-12.7898	0.08309
-12.7772	0.05874	-12.7772	0.21403	-12.7772	0.05455	-12.7772	0.09501	-12.7772	0.08361
-12.7647	0.05908	-12.7647	0.21488	-12.7647	0.05489	-12.7647	0.0954	-12.7647	0.08413
-12.7522	0.05942	-12.7522	0.21573	-12.7522	0.05524	-12.7522	0.09579	-12.7522	0.08465
-12.7397	0.05976	-12.7397	0.21659	-12.7397	0.05559	-12.7397	0.09619	-12.7397	0.08518
-12.7272	0.06011	-12.7272	0.21745	-12.7272	0.05594	-12.7272	0.09658	-12.7272	0.08572
-12.7147	0.06046	-12.7147	0.21832	-12.7147	0.05629	-12.7147	0.09699	-12.7147	0.08625
-12.7022	0.06081	-12.7022	0.21919	-12.7022	0.05665	-12.7022	0.09739	-12.7022	0.08679
-12.6897	0.06117	-12.6897	0.22006	-12.6897	0.057	-12.6897	0.0978	-12.6897	0.08734
-12.6772	0.06152	-12.6772	0.22094	-12.6772	0.05736	-12.6772	0.09821	-12.6772	0.08789
-12.6647	0.06188	-12.6647	0.22182	-12.6647	0.05773	-12.6647	0.09862	-12.6647	0.08845
-12.6522	0.06224	-12.6522	0.22271	-12.6522	0.05809	-12.6522	0.09904	-12.6522	0.08901
-12.6397	0.0626	-12.6397	0.2236	-12.6397	0.05846	-12.6397	0.09946	-12.6397	0.08957
-12.6272	0.06296	-12.6272	0.2245	-12.6272	0.05883	-12.6272	0.09988	-12.6272	0.09014
-12.6146	0.06333	-12.6146	0.2254	-12.6146	0.0592	-12.6146	0.10031	-12.6146	0.09071
-12.6021	0.06369	-12.6021	0.2263	-12.6021	0.05958	-12.6021	0.10074	-12.6021	0.09129
-12.5896	0.06406	-12.5896	0.22721	-12.5896	0.05995	-12.5896	0.10117	-12.5896	0.09187
-12.5771	0.06443	-12.5771	0.22812	-12.5771	0.06033	-12.5771	0.10161	-12.5771	0.09246
-12.5646	0.06481	-12.5646	0.22904	-12.5646	0.06072	-12.5646	0.10204	-12.5646	0.09305
-12.5521	0.06518	-12.5521	0.22996	-12.5521	0.0611	-12.5521	0.10249	-12.5521	0.09364
-12.5396	0.06556	-12.5396	0.23089	-12.5396	0.06149	-12.5396	0.10293	-12.5396	0.09424
-12.5271	0.06594	-12.5271	0.23182	-12.5271	0.06188	-12.5271	0.10338	-12.5271	0.09485
-12.5146	0.06632	-12.5146	0.23276	-12.5146	0.06227	-12.5146	0.10383	-12.5146	0.09546
-12.5021	0.06671	-12.5021	0.2337	-12.5021	0.06267	-12.5021	0.10429	-12.5021	0.09607
-12.4896	0.06709	-12.4896	0.23464	-12.4896	0.06307	-12.4896	0.10475	-12.4896	0.09669
-12.4771	0.06748	-12.4771	0.23559	-12.4771	0.06347	-12.4771	0.10521	-12.4771	0.09731
-12.4646	0.06787	-12.4646	0.23654	-12.4646	0.06387	-12.4646	0.10568	-12.4646	0.09794
-12.4521	0.06827	-12.4521	0.2375	-12.4521	0.06428	-12.4521	0.10614	-12.4521	0.09857
-12.4395	0.06866	-12.4395	0.23846	-12.4395	0.06469	-12.4395	0.10662	-12.4395	0.09921
-12.427	0.06906	-12.427	0.23943	-12.427	0.0651	-12.427	0.10709	-12.427	0.09985
-12.4145	0.06946	-12.4145	0.2404	-12.4145	0.06551	-12.4145	0.10757	-12.4145	0.1005
-12.402	0.06986	-12.402	0.24137	-12.402	0.06593	-12.402	0.10806	-12.402	0.10115
-12.3895	0.07027	-12.3895	0.24235	-12.3895	0.06635	-12.3895	0.10855	-12.3895	0.10181
-12.377	0.07067	-12.377	0.24334	-12.377	0.06677	-12.377	0.10904	-12.377	0.10247
-12.3645	0.07108	-12.3645	0.24433	-12.3645	0.0672	-12.3645	0.10953	-12.3645	0.10313
-12.352	0.07149	-12.352	0.24532	-12.352	0.06762	-12.352	0.11003	-12.352	0.1038
-12.3395	0.07191	-12.3395	0.24632	-12.3395	0.06805	-12.3395	0.11053	-12.3395	0.10448
-12.327	0.07232	-12.327	0.24732	-12.327	0.06849	-12.327	0.11104	-12.327	0.10516
-12.3145	0.07274	-12.3145	0.24833	-12.3145	0.06892	-12.3145	0.11155	-12.3145	0.10584
-12.302	0.07316	-12.302	0.24934	-12.302	0.06936	-12.302	0.11206	-12.302	0.10653
-12.2895	0.07358	-12.2895	0.25036	-12.2895	0.06981	-12.2895	0.11258	-12.2895	0.10722
-12.277	0.07401	-12.277	0.25138	-12.277	0.07025	-12.277	0.1131	-12.277	0.10792
-12.2644	0.07443	-12.2644	0.25241	-12.2644	0.0707	-12.2644	0.11363	-12.2644	0.10863
-12.2519	0.07486	-12.2519	0.25344	-12.2519	0.07115	-12.2519	0.11416	-12.2519	0.10933
-12.2394	0.0753	-12.2394	0.25448	-12.2394	0.0716	-12.2394	0.11469	-12.2394	0.11005
-12.2269	0.07573	-12.2269	0.25552	-12.2269	0.07206	-12.2269	0.11523	-12.2269	0.11076
-12.2144	0.07617	-12.2144	0.25656	-12.2144	0.07252	-12.2144	0.11578	-12.2144	0.11148
-12.2019	0.07661	-12.2019	0.25761	-12.2019	0.07298	-12.2019	0.11632	-12.2019	0.11221
-12.1894	0.07705	-12.1894	0.25867	-12.1894	0.07345	-12.1894	0.11687	-12.1894	0.11294
-12.1769	0.07749	-12.1769	0.25973	-12.1769	0.07392	-12.1769	0.11743	-12.1769	0.11368
-12.1644	0.07794	-12.1644	0.26079	-12.1644	0.07439	-12.1644	0.11799	-12.1644	0.11442
-12.1519	0.07839	-12.1519	0.26186	-12.1519	0.07486	-12.1519	0.11855	-12.1519	0.11516
-12.1394	0.07884	-12.1394	0.26293	-12.1394	0.07534	-12.1394	0.11912	-12.1394	0.11591
-12.1269	0.07929	-12.1269	0.26401	-12.1269	0.07582	-12.1269	0.11969	-12.1269	0.11667
-12.1144	0.07975	-12.1144	0.2651	-12.1144	0.0763	-12.1144	0.12026	-12.1144	0.11743
-12.1018	0.08021	-12.1018	0.26619	-12.1018	0.07679	-12.1018	0.12084	-12.1018	0.11819
-12.0893	0.08067	-12.0893	0.26728	-12.0893	0.07728	-12.0893	0.12143	-12.0893	0.11896
-12.0768	0.08113	-12.0768	0.26838	-12.0768	0.07777	-12.0768	0.12202	-12.0768	0.11973
-12.0643	0.0816	-12.0643	0.26948	-12.0643	0.07827	-12.0643	0.12261	-12.0643	0.12051
-12.0518	0.08207	-12.0518	0.27059	-12.0518	0.07877	-12.0518	0.12321	-12.0518	0.12129
-12.0393	0.08254	-12.0393	0.2717	-12.0393	0.07927	-12.0393	0.12381	-12.0393	0.12208
-12.0268	0.08302	-12.0268	0.27282	-12.0268	0.07978	-12.0268	0.12442	-12.0268	0.12287
-12.0143	0.08349	-12.0143	0.27394	-12.0143	0.08028	-12.0143	0.12503	-12.0143	0.12366
-12.0018	0.08397	-12.0018	0.27507	-12.0018	0.0808	-12.0018	0.12565	-12.0018	0.12446
-11.9893	0.08445	-11.9893	0.2762	-11.9893	0.08131	-11.9893	0.12627	-11.9893	0.12527
-11.9768	0.08494	-11.9768	0.27733	-11.9768	0.08183	-11.9768	0.1269	-11.9768	0.12608
-11.9643	0.08543	-11.9643	0.27847	-11.9643	0.08235	-11.9643	0.12753	-11.9643	0.12689
-11.9518	0.08592	-11.9518	0.27962	-11.9518	0.08287	-11.9518	0.12816	-11.9518	0.12771
-11.9393	0.08641	-11.9393	0.28077	-11.9393	0.0834	-11.9393	0.1288	-11.9393	0.12853
-11.9267	0.0869	-11.9267	0.28192	-11.9267	0.08393	-11.9267	0.12945	-11.9267	0.12935
-11.9142	0.0874	-11.9142	0.28308	-11.9142	0.08446	-11.9142	0.1301	-11.9142	0.13018
-11.9017	0.0879	-11.9017	0.28425	-11.9017	0.085	-11.9017	0.13075	-11.9017	0.13102
-11.8892	0.08841	-11.8892	0.28542	-11.8892	0.08554	-11.8892	0.13141	-11.8892	0.13186
-11.8767	0.08891	-11.8767	0.28659	-11.8767	0.08608	-11.8767	0.13207	-11.8767	0.1327
-11.8642	0.08942	-11.8642	0.28777	-11.8642	0.08663	-11.8642	0.13274	-11.8642	0.13355
-11.8517	0.08993	-11.8517	0.28896	-11.8517	0.08718	-11.8517	0.13342	-11.8517	0.1344
-11.8392	0.09045	-11.8392	0.29014	-11.8392	0.08773	-11.8392	0.13409	-11.8392	0.13525
-11.8267	0.09096	-11.8267	0.29134	-11.8267	0.08829	-11.8267	0.13478	-11.8267	0.13611
-11.8142	0.09148	-11.8142	0.29254	-11.8142	0.08885	-11.8142	0.13547	-11.8142	0.13698
-11.8017	0.09201	-11.8017	0.29374	-11.8017	0.08941	-11.8017	0.13616	-11.8017	0.13784
-11.7892	0.09253	-11.7892	0.29495	-11.7892	0.08998	-11.7892	0.13686	-11.7892	0.13871
-11.7767	0.09306	-11.7767	0.29616	-11.7767	0.09055	-11.7767	0.13756	-11.7767	0.13959
-11.7642	0.09359	-11.7642	0.29738	-11.7642	0.09112	-11.7642	0.13827	-11.7642	0.14047
-11.7516	0.09412	-11.7516	0.2986	-11.7516	0.0917	-11.7516	0.13898	-11.7516	0.14135
-11.7391	0.09466	-11.7391	0.29983	-11.7391	0.09228	-11.7391	0.1397	-11.7391	0.14224
-11.7266	0.0952	-11.7266	0.30106	-11.7266	0.09286	-11.7266	0.14042	-11.7266	0.14312
-11.7141	0.09574	-11.7141	0.30229	-11.7141	0.09345	-11.7141	0.14115	-11.7141	0.14402
-11.7016	0.09629	-11.7016	0.30353	-11.7016	0.09404	-11.7016	0.14189	-11.7016	0.14491
-11.6891	0.09683	-11.6891	0.30478	-11.6891	0.09463	-11.6891	0.14263	-11.6891	0.14582
-11.6766	0.09738	-11.6766	0.30603	-11.6766	0.09522	-11.6766	0.14337	-11.6766	0.14672
-11.6641	0.09794	-11.6641	0.30728	-11.6641	0.09582	-11.6641	0.14412	-11.6641	0.14763
-11.6516	0.09849	-11.6516	0.30854	-11.6516	0.09643	-11.6516	0.14488	-11.6516	0.14854
-11.6391	0.09905	-11.6391	0.30981	-11.6391	0.09703	-11.6391	0.14564	-11.6391	0.14945
-11.6266	0.09962	-11.6266	0.31107	-11.6266	0.09764	-11.6266	0.1464	-11.6266	0.15037
-11.6141	0.10018	-11.6141	0.31235	-11.6141	0.09825	-11.6141	0.14717	-11.6141	0.15129
-11.6016	0.10075	-11.6016	0.31363	-11.6016	0.09887	-11.6016	0.14795	-11.6016	0.15221
-11.589	0.10132	-11.589	0.31491	-11.589	0.09949	-11.589	0.14873	-11.589	0.15314
-11.5765	0.10189	-11.5765	0.3162	-11.5765	0.10011	-11.5765	0.14952	-11.5765	0.15407
-11.564	0.10247	-11.564	0.31749	-11.564	0.10074	-11.564	0.15031	-11.564	0.155
-11.5515	0.10305	-11.5515	0.31878	-11.5515	0.10137	-11.5515	0.15111	-11.5515	0.15593
-11.539	0.10363	-11.539	0.32009	-11.539	0.102	-11.539	0.15191	-11.539	0.15687
-11.5265	0.10422	-11.5265	0.32139	-11.5265	0.10264	-11.5265	0.15272	-11.5265	0.15781
-11.514	0.10481	-11.514	0.3227	-11.514	0.10328	-11.514	0.15353	-11.514	0.15876
-11.5015	0.1054	-11.5015	0.32402	-11.5015	0.10392	-11.5015	0.15435	-11.5015	0.1597
-11.489	0.10599	-11.489	0.32534	-11.489	0.10457	-11.489	0.15518	-11.489	0.16065
-11.4765	0.10659	-11.4765	0.32666	-11.4765	0.10522	-11.4765	0.15601	-11.4765	0.1616
-11.464	0.10719	-11.464	0.32799	-11.464	0.10587	-11.464	0.15684	-11.464	0.16255
-11.4515	0.1078	-11.4515	0.32932	-11.4515	0.10653	-11.4515	0.15768	-11.4515	0.16351
-11.439	0.1084	-11.439	0.33066	-11.439	0.10719	-11.439	0.15853	-11.439	0.16447
-11.4265	0.10901	-11.4265	0.332	-11.4265	0.10786	-11.4265	0.15938	-11.4265	0.16543
-11.4139	0.10962	-11.4139	0.33335	-11.4139	0.10852	-11.4139	0.16024	-11.4139	0.16639
-11.4014	0.11024	-11.4014	0.3347	-11.4014	0.10919	-11.4014	0.1611	-11.4014	0.16735
-11.3889	0.11086	-11.3889	0.33606	-11.3889	0.10987	-11.3889	0.16197	-11.3889	0.16832
-11.3764	0.11148	-11.3764	0.33742	-11.3764	0.11054	-11.3764	0.16285	-11.3764	0.16928
-11.3639	0.11211	-11.3639	0.33878	-11.3639	0.11123	-11.3639	0.16373	-11.3639	0.17025
-11.3514	0.11273	-11.3514	0.34015	-11.3514	0.11191	-11.3514	0.16461	-11.3514	0.17122
-11.3389	0.11336	-11.3389	0.34152	-11.3389	0.1126	-11.3389	0.1655	-11.3389	0.1722
-11.3264	0.114	-11.3264	0.3429	-11.3264	0.11329	-11.3264	0.1664	-11.3264	0.17317
-11.3139	0.11464	-11.3139	0.34428	-11.3139	0.11398	-11.3139	0.1673	-11.3139	0.17414
-11.3014	0.11528	-11.3014	0.34567	-11.3014	0.11468	-11.3014	0.16821	-11.3014	0.17512
-11.2889	0.11592	-11.2889	0.34706	-11.2889	0.11538	-11.2889	0.16913	-11.2889	0.1761
-11.2764	0.11657	-11.2764	0.34845	-11.2764	0.11609	-11.2764	0.17005	-11.2764	0.17708
-11.2639	0.11722	-11.2639	0.34985	-11.2639	0.1168	-11.2639	0.17097	-11.2639	0.17805
-11.2514	0.11787	-11.2514	0.35126	-11.2514	0.11751	-11.2514	0.1719	-11.2514	0.17904
-11.2388	0.11853	-11.2388	0.35267	-11.2388	0.11822	-11.2388	0.17284	-11.2388	0.18002
-11.2263	0.11919	-11.2263	0.35408	-11.2263	0.11894	-11.2263	0.17378	-11.2263	0.181
-11.2138	0.11985	-11.2138	0.35549	-11.2138	0.11966	-11.2138	0.17473	-11.2138	0.18198
-11.2013	0.12052	-11.2013	0.35691	-11.2013	0.12039	-11.2013	0.17568	-11.2013	0.18296
-11.1888	0.12119	-11.1888	0.35834	-11.1888	0.12112	-11.1888	0.17664	-11.1888	0.18395
-11.1763	0.12186	-11.1763	0.35977	-11.1763	0.12185	-11.1763	0.1776	-11.1763	0.18493
-11.1638	0.12254	-11.1638	0.3612	-11.1638	0.12259	-11.1638	0.17857	-11.1638	0.18591
-11.1513	0.12322	-11.1513	0.36264	-11.1513	0.12333	-11.1513	0.17955	-11.1513	0.1869
-11.1388	0.1239	-11.1388	0.36408	-11.1388	0.12407	-11.1388	0.18053	-11.1388	0.18788
-11.1263	0.12459	-11.1263	0.36553	-11.1263	0.12482	-11.1263	0.18152	-11.1263	0.18886
-11.1138	0.12528	-11.1138	0.36698	-11.1138	0.12556	-11.1138	0.18251	-11.1138	0.18985
-11.1013	0.12597	-11.1013	0.36843	-11.1013	0.12632	-11.1013	0.18351	-11.1013	0.19083
-11.0888	0.12667	-11.0888	0.36989	-11.0888	0.12707	-11.0888	0.18451	-11.0888	0.19181
-11.0762	0.12736	-11.0762	0.37135	-11.0762	0.12783	-11.0762	0.18552	-11.0762	0.19279
-11.0637	0.12807	-11.0637	0.37282	-11.0637	0.12859	-11.0637	0.18654	-11.0637	0.19377
-11.0512	0.12877	-11.0512	0.37429	-11.0512	0.12936	-11.0512	0.18756	-11.0512	0.19475
-11.0387	0.12948	-11.0387	0.37576	-11.0387	0.13013	-11.0387	0.18859	-11.0387	0.19573
-11.0262	0.13019	-11.0262	0.37724	-11.0262	0.1309	-11.0262	0.18962	-11.0262	0.19671
-11.0137	0.13091	-11.0137	0.37872	-11.0137	0.13168	-11.0137	0.19066	-11.0137	0.19769
-11.0012	0.13163	-11.0012	0.38021	-11.0012	0.13246	-11.0012	0.1917	-11.0012	0.19866
-10.9887	0.13235	-10.9887	0.3817	-10.9887	0.13324	-10.9887	0.19275	-10.9887	0.19964
-10.9762	0.13308	-10.9762	0.38319	-10.9762	0.13403	-10.9762	0.1938	-10.9762	0.20061
-10.9637	0.13381	-10.9637	0.38469	-10.9637	0.13482	-10.9637	0.19486	-10.9637	0.20158
-10.9512	0.13454	-10.9512	0.38619	-10.9512	0.13561	-10.9512	0.19593	-10.9512	0.20255
-10.9387	0.13527	-10.9387	0.3877	-10.9387	0.13641	-10.9387	0.197	-10.9387	0.20352
-10.9262	0.13601	-10.9262	0.38921	-10.9262	0.13721	-10.9262	0.19808	-10.9262	0.20448
-10.9137	0.13675	-10.9137	0.39072	-10.9137	0.13801	-10.9137	0.19916	-10.9137	0.20545
-10.9011	0.1375	-10.9011	0.39224	-10.9011	0.13882	-10.9011	0.20025	-10.9011	0.20641
-10.8886	0.13825	-10.8886	0.39376	-10.8886	0.13963	-10.8886	0.20134	-10.8886	0.20737
-10.8761	0.139	-10.8761	0.39528	-10.8761	0.14044	-10.8761	0.20244	-10.8761	0.20832
-10.8636	0.13976	-10.8636	0.39681	-10.8636	0.14126	-10.8636	0.20355	-10.8636	0.20928
-10.8511	0.14052	-10.8511	0.39834	-10.8511	0.14208	-10.8511	0.20466	-10.8511	0.21023
-10.8386	0.14128	-10.8386	0.39988	-10.8386	0.1429	-10.8386	0.20577	-10.8386	0.21118
-10.8261	0.14205	-10.8261	0.40142	-10.8261	0.14373	-10.8261	0.2069	-10.8261	0.21212
-10.8136	0.14282	-10.8136	0.40296	-10.8136	0.14456	-10.8136	0.20802	-10.8136	0.21307
-10.8011	0.14359	-10.8011	0.4045	-10.8011	0.14539	-10.8011	0.20915	-10.8011	0.214
-10.7886	0.14437	-10.7886	0.40605	-10.7886	0.14623	-10.7886	0.21029	-10.7886	0.21494
-10.7761	0.14515	-10.7761	0.40761	-10.7761	0.14707	-10.7761	0.21143	-10.7761	0.21587
-10.7636	0.14594	-10.7636	0.40916	-10.7636	0.14791	-10.7636	0.21258	-10.7636	0.2168
-10.7511	0.14672	-10.7511	0.41073	-10.7511	0.14876	-10.7511	0.21374	-10.7511	0.21773
-10.7386	0.14751	-10.7386	0.41229	-10.7386	0.14961	-10.7386	0.21489	-10.7386	0.21865
-10.726	0.14831	-10.726	0.41386	-10.726	0.15046	-10.726	0.21606	-10.726	0.21956
-10.7135	0.14911	-10.7135	0.41543	-10.7135	0.15132	-10.7135	0.21723	-10.7135	0.22048
-10.701	0.14991	-10.701	0.417	-10.701	0.15218	-10.701	0.2184	-10.701	0.22139
-10.6885	0.15071	-10.6885	0.41858	-10.6885	0.15304	-10.6885	0.21958	-10.6885	0.22229
-10.676	0.15152	-10.676	0.42016	-10.676	0.15391	-10.676	0.22077	-10.676	0.22319
-10.6635	0.15233	-10.6635	0.42174	-10.6635	0.15478	-10.6635	0.22196	-10.6635	0.22409
-10.651	0.15315	-10.651	0.42333	-10.651	0.15565	-10.651	0.22315	-10.651	0.22498
-10.6385	0.15397	-10.6385	0.42492	-10.6385	0.15653	-10.6385	0.22435	-10.6385	0.22586
-10.626	0.15479	-10.626	0.42652	-10.626	0.15741	-10.626	0.22556	-10.626	0.22674
-10.6135	0.15562	-10.6135	0.42812	-10.6135	0.15829	-10.6135	0.22677	-10.6135	0.22762
-10.601	0.15645	-10.601	0.42972	-10.601	0.15918	-10.601	0.22799	-10.601	0.22849
-10.5885	0.15728	-10.5885	0.43132	-10.5885	0.16007	-10.5885	0.22921	-10.5885	0.22936
-10.576	0.15812	-10.576	0.43293	-10.576	0.16096	-10.576	0.23043	-10.576	0.23022
-10.5635	0.15896	-10.5635	0.43454	-10.5635	0.16186	-10.5635	0.23166	-10.5635	0.23107
-10.5509	0.1598	-10.5509	0.43615	-10.5509	0.16276	-10.5509	0.2329	-10.5509	0.23192
-10.5384	0.16065	-10.5384	0.43777	-10.5384	0.16366	-10.5384	0.23414	-10.5384	0.23276
-10.5259	0.1615	-10.5259	0.43939	-10.5259	0.16456	-10.5259	0.23539	-10.5259	0.2336
-10.5134	0.16236	-10.5134	0.44101	-10.5134	0.16547	-10.5134	0.23664	-10.5134	0.23443
-10.5009	0.16322	-10.5009	0.44264	-10.5009	0.16639	-10.5009	0.23789	-10.5009	0.23525
-10.4884	0.16408	-10.4884	0.44427	-10.4884	0.1673	-10.4884	0.23915	-10.4884	0.23607
-10.4759	0.16494	-10.4759	0.4459	-10.4759	0.16822	-10.4759	0.24041	-10.4759	0.23688
-10.4634	0.16581	-10.4634	0.44753	-10.4634	0.16914	-10.4634	0.24168	-10.4634	0.23769
-10.4509	0.16669	-10.4509	0.44917	-10.4509	0.17007	-10.4509	0.24296	-10.4509	0.23849
-10.4384	0.16756	-10.4384	0.45081	-10.4384	0.171	-10.4384	0.24423	-10.4384	0.23928
-10.4259	0.16844	-10.4259	0.45245	-10.4259	0.17193	-10.4259	0.24552	-10.4259	0.24006
-10.4134	0.16933	-10.4134	0.4541	-10.4134	0.17286	-10.4134	0.2468	-10.4134	0.24084
-10.4009	0.17021	-10.4009	0.45574	-10.4009	0.1738	-10.4009	0.2481	-10.4009	0.24161
-10.3883	0.1711	-10.3883	0.4574	-10.3883	0.17474	-10.3883	0.24939	-10.3883	0.24237
-10.3758	0.172	-10.3758	0.45905	-10.3758	0.17569	-10.3758	0.25069	-10.3758	0.24313
-10.3633	0.1729	-10.3633	0.4607	-10.3633	0.17664	-10.3633	0.252	-10.3633	0.24388
-10.3508	0.1738	-10.3508	0.46236	-10.3508	0.17759	-10.3508	0.2533	-10.3508	0.24462
-10.3383	0.1747	-10.3383	0.46403	-10.3383	0.17854	-10.3383	0.25462	-10.3383	0.24535
-10.3258	0.17561	-10.3258	0.46569	-10.3258	0.1795	-10.3258	0.25593	-10.3258	0.24608
-10.3133	0.17652	-10.3133	0.46736	-10.3133	0.18046	-10.3133	0.25726	-10.3133	0.24679
-10.3008	0.17744	-10.3008	0.46902	-10.3008	0.18143	-10.3008	0.25858	-10.3008	0.2475
-10.2883	0.17836	-10.2883	0.47069	-10.2883	0.18239	-10.2883	0.25991	-10.2883	0.2482
-10.2758	0.17929	-10.2758	0.47237	-10.2758	0.18336	-10.2758	0.26124	-10.2758	0.2489
-10.2633	0.18021	-10.2633	0.47404	-10.2633	0.18434	-10.2633	0.26258	-10.2633	0.24958
-10.2508	0.18114	-10.2508	0.47572	-10.2508	0.18531	-10.2508	0.26392	-10.2508	0.25026
-10.2383	0.18208	-10.2383	0.4774	-10.2383	0.18629	-10.2383	0.26526	-10.2383	0.25092
-10.2258	0.18302	-10.2258	0.47909	-10.2258	0.18728	-10.2258	0.26661	-10.2258	0.25158
-10.2132	0.18396	-10.2132	0.48077	-10.2132	0.18826	-10.2132	0.26796	-10.2132	0.25223
-10.2007	0.18491	-10.2007	0.48246	-10.2007	0.18925	-10.2007	0.26932	-10.2007	0.25287
-10.1882	0.18585	-10.1882	0.48415	-10.1882	0.19025	-10.1882	0.27068	-10.1882	0.2535
-10.1757	0.18681	-10.1757	0.48584	-10.1757	0.19124	-10.1757	0.27204	-10.1757	0.25412
-10.1632	0.18776	-10.1632	0.48753	-10.1632	0.19224	-10.1632	0.2734	-10.1632	0.25474
-10.1507	0.18873	-10.1507	0.48922	-10.1507	0.19325	-10.1507	0.27477	-10.1507	0.25534
-10.1382	0.18969	-10.1382	0.49092	-10.1382	0.19425	-10.1382	0.27614	-10.1382	0.25594
-10.1257	0.19066	-10.1257	0.49262	-10.1257	0.19526	-10.1257	0.27752	-10.1257	0.25652
-10.1132	0.19163	-10.1132	0.49432	-10.1132	0.19627	-10.1132	0.2789	-10.1132	0.2571
-10.1007	0.1926	-10.1007	0.49602	-10.1007	0.19729	-10.1007	0.28028	-10.1007	0.25766
-10.0882	0.19358	-10.0882	0.49772	-10.0882	0.19831	-10.0882	0.28166	-10.0882	0.25822
-10.0757	0.19457	-10.0757	0.49943	-10.0757	0.19933	-10.0757	0.28305	-10.0757	0.25877
-10.0632	0.19555	-10.0632	0.50113	-10.0632	0.20036	-10.0632	0.28444	-10.0632	0.2593
-10.0507	0.19654	-10.0507	0.50284	-10.0507	0.20139	-10.0507	0.28583	-10.0507	0.25983
-10.0381	0.19754	-10.0381	0.50455	-10.0381	0.20242	-10.0381	0.28722	-10.0381	0.26034
-10.0256	0.19853	-10.0256	0.50626	-10.0256	0.20345	-10.0256	0.28862	-10.0256	0.26085
-10.0131	0.19953	-10.0131	0.50797	-10.0131	0.20449	-10.0131	0.29002	-10.0131	0.26135
-10.0006	0.20054	-10.0006	0.50968	-10.0006	0.20553	-10.0006	0.29142	-10.0006	0.26183
-9.98811	0.20155	-9.98811	0.5114	-9.98811	0.20658	-9.98811	0.29283	-9.98811	0.26231
-9.97561	0.20256	-9.97561	0.51311	-9.97561	0.20762	-9.97561	0.29423	-9.97561	0.26277
-9.9631	0.20358	-9.9631	0.51483	-9.9631	0.20868	-9.9631	0.29564	-9.9631	0.26323
-9.95059	0.2046	-9.95059	0.51654	-9.95059	0.20973	-9.95059	0.29705	-9.95059	0.26367
-9.93808	0.20562	-9.93808	0.51826	-9.93808	0.21079	-9.93808	0.29846	-9.93808	0.26411
-9.92558	0.20665	-9.92558	0.51998	-9.92558	0.21185	-9.92558	0.29988	-9.92558	0.26453
-9.91307	0.20768	-9.91307	0.5217	-9.91307	0.21291	-9.91307	0.30129	-9.91307	0.26494
-9.90056	0.20872	-9.90056	0.52342	-9.90056	0.21398	-9.90056	0.30271	-9.90056	0.26534
-9.88806	0.20975	-9.88806	0.52514	-9.88806	0.21505	-9.88806	0.30413	-9.88806	0.26573
-9.87555	0.2108	-9.87555	0.52686	-9.87555	0.21612	-9.87555	0.30555	-9.87555	0.26611
-9.86304	0.21184	-9.86304	0.52858	-9.86304	0.2172	-9.86304	0.30697	-9.86304	0.26648
-9.85053	0.21289	-9.85053	0.5303	-9.85053	0.21828	-9.85053	0.30839	-9.85053	0.26684
-9.83803	0.21395	-9.83803	0.53202	-9.83803	0.21936	-9.83803	0.30982	-9.83803	0.26718
-9.82552	0.215	-9.82552	0.53374	-9.82552	0.22045	-9.82552	0.31124	-9.82552	0.26752
-9.81301	0.21606	-9.81301	0.53546	-9.81301	0.22154	-9.81301	0.31267	-9.81301	0.26784
-9.8005	0.21713	-9.8005	0.53719	-9.8005	0.22263	-9.8005	0.31409	-9.8005	0.26816
-9.788	0.2182	-9.788	0.53891	-9.788	0.22373	-9.788	0.31552	-9.788	0.26846
-9.77549	0.21927	-9.77549	0.54063	-9.77549	0.22483	-9.77549	0.31695	-9.77549	0.26875
-9.76298	0.22035	-9.76298	0.54235	-9.76298	0.22593	-9.76298	0.31838	-9.76298	0.26903
-9.75048	0.22143	-9.75048	0.54407	-9.75048	0.22703	-9.75048	0.3198	-9.75048	0.2693
-9.73797	0.22251	-9.73797	0.54579	-9.73797	0.22814	-9.73797	0.32123	-9.73797	0.26955
-9.72546	0.2236	-9.72546	0.54751	-9.72546	0.22925	-9.72546	0.32266	-9.72546	0.2698
-9.71295	0.22469	-9.71295	0.54923	-9.71295	0.23037	-9.71295	0.32409	-9.71295	0.27004
-9.70045	0.22578	-9.70045	0.55095	-9.70045	0.23149	-9.70045	0.32552	-9.70045	0.27026
-9.68794	0.22688	-9.68794	0.55267	-9.68794	0.23261	-9.68794	0.32695	-9.68794	0.27047
-9.67543	0.22798	-9.67543	0.55438	-9.67543	0.23373	-9.67543	0.32837	-9.67543	0.27067
-9.66292	0.22909	-9.66292	0.5561	-9.66292	0.23486	-9.66292	0.3298	-9.66292	0.27086
-9.65042	0.2302	-9.65042	0.55781	-9.65042	0.23599	-9.65042	0.33123	-9.65042	0.27104
-9.63791	0.23131	-9.63791	0.55953	-9.63791	0.23713	-9.63791	0.33265	-9.63791	0.2712
-9.6254	0.23243	-9.6254	0.56124	-9.6254	0.23826	-9.6254	0.33408	-9.6254	0.27136
-9.6129	0.23355	-9.6129	0.56295	-9.6129	0.23941	-9.6129	0.3355	-9.6129	0.2715
-9.60039	0.23467	-9.60039	0.56466	-9.60039	0.24055	-9.60039	0.33692	-9.60039	0.27163
-9.58788	0.2358	-9.58788	0.56637	-9.58788	0.24169	-9.58788	0.33835	-9.58788	0.27175
-9.57537	0.23694	-9.57537	0.56807	-9.57537	0.24285	-9.57537	0.33977	-9.57537	0.27186
-9.56287	0.23807	-9.56287	0.56978	-9.56287	0.244	-9.56287	0.34118	-9.56287	0.27196
-9.55036	0.23921	-9.55036	0.57148	-9.55036	0.24515	-9.55036	0.3426	-9.55036	0.27205
-9.53785	0.24036	-9.53785	0.57317	-9.53785	0.24631	-9.53785	0.34402	-9.53785	0.27212
-9.52534	0.2415	-9.52534	0.57487	-9.52534	0.24748	-9.52534	0.34543	-9.52534	0.27219
-9.51284	0.24265	-9.51284	0.57657	-9.51284	0.24864	-9.51284	0.34684	-9.51284	0.27224
-9.50033	0.24381	-9.50033	0.57826	-9.50033	0.24981	-9.50033	0.34825	-9.50033	0.27228
-9.48782	0.24497	-9.48782	0.57995	-9.48782	0.25098	-9.48782	0.34965	-9.48782	0.27231
-9.47531	0.24613	-9.47531	0.58164	-9.47531	0.25216	-9.47531	0.35106	-9.47531	0.27233
-9.46281	0.24729	-9.46281	0.58332	-9.46281	0.25333	-9.46281	0.35246	-9.46281	0.27234
-9.4503	0.24846	-9.4503	0.585	-9.4503	0.25452	-9.4503	0.35385	-9.4503	0.27233
-9.43779	0.24964	-9.43779	0.58668	-9.43779	0.2557	-9.43779	0.35525	-9.43779	0.27232
-9.42529	0.25081	-9.42529	0.58835	-9.42529	0.25689	-9.42529	0.35664	-9.42529	0.27229
-9.41278	0.252	-9.41278	0.59002	-9.41278	0.25808	-9.41278	0.35803	-9.41278	0.27226
-9.40027	0.25318	-9.40027	0.59169	-9.40027	0.25927	-9.40027	0.35941	-9.40027	0.27221
-9.38776	0.25437	-9.38776	0.59335	-9.38776	0.26047	-9.38776	0.36079	-9.38776	0.27215
-9.37526	0.25556	-9.37526	0.59501	-9.37526	0.26167	-9.37526	0.36217	-9.37526	0.27208
-9.36275	0.25676	-9.36275	0.59667	-9.36275	0.26287	-9.36275	0.36355	-9.36275	0.272
-9.35024	0.25795	-9.35024	0.59832	-9.35024	0.26408	-9.35024	0.36491	-9.35024	0.27191
-9.33773	0.25916	-9.33773	0.59997	-9.33773	0.26528	-9.33773	0.36628	-9.33773	0.27181
-9.32523	0.26037	-9.32523	0.60161	-9.32523	0.2665	-9.32523	0.36764	-9.32523	0.27169
-9.31272	0.26158	-9.31272	0.60325	-9.31272	0.26771	-9.31272	0.369	-9.31272	0.27157
-9.30021	0.26279	-9.30021	0.60488	-9.30021	0.26893	-9.30021	0.37035	-9.30021	0.27144
-9.28771	0.26401	-9.28771	0.60651	-9.28771	0.27015	-9.28771	0.37169	-9.28771	0.27129
-9.2752	0.26523	-9.2752	0.60813	-9.2752	0.27137	-9.2752	0.37304	-9.2752	0.27114
-9.26269	0.26645	-9.26269	0.60975	-9.26269	0.2726	-9.26269	0.37437	-9.26269	0.27097
-9.25018	0.26768	-9.25018	0.61137	-9.25018	0.27383	-9.25018	0.3757	-9.25018	0.2708
-9.23768	0.26892	-9.23768	0.61298	-9.23768	0.27506	-9.23768	0.37703	-9.23768	0.27061
-9.22517	0.27015	-9.22517	0.61458	-9.22517	0.2763	-9.22517	0.37835	-9.22517	0.27042
-9.21266	0.27139	-9.21266	0.61618	-9.21266	0.27754	-9.21266	0.37966	-9.21266	0.27021
-9.20015	0.27264	-9.20015	0.61777	-9.20015	0.27878	-9.20015	0.38097	-9.20015	0.27
-9.18765	0.27388	-9.18765	0.61935	-9.18765	0.28002	-9.18765	0.38227	-9.18765	0.26977
-9.17514	0.27513	-9.17514	0.62093	-9.17514	0.28127	-9.17514	0.38356	-9.17514	0.26954
-9.16263	0.27639	-9.16263	0.6225	-9.16263	0.28252	-9.16263	0.38485	-9.16263	0.26929
-9.15012	0.27765	-9.15012	0.62407	-9.15012	0.28377	-9.15012	0.38614	-9.15012	0.26904
-9.13762	0.27891	-9.13762	0.62563	-9.13762	0.28503	-9.13762	0.38741	-9.13762	0.26878
-9.12511	0.28018	-9.12511	0.62718	-9.12511	0.28629	-9.12511	0.38868	-9.12511	0.2685
-9.1126	0.28145	-9.1126	0.62873	-9.1126	0.28755	-9.1126	0.38994	-9.1126	0.26822
-9.1001	0.28272	-9.1001	0.63027	-9.1001	0.28881	-9.1001	0.3912	-9.1001	0.26793
-9.08759	0.284	-9.08759	0.6318	-9.08759	0.29008	-9.08759	0.39244	-9.08759	0.26763
-9.07508	0.28528	-9.07508	0.63332	-9.07508	0.29135	-9.07508	0.39368	-9.07508	0.26732
-9.06257	0.28656	-9.06257	0.63484	-9.06257	0.29262	-9.06257	0.39491	-9.06257	0.267
-9.05007	0.28785	-9.05007	0.63635	-9.05007	0.29389	-9.05007	0.39613	-9.05007	0.26668
-9.03756	0.28914	-9.03756	0.63785	-9.03756	0.29517	-9.03756	0.39735	-9.03756	0.26634
-9.02505	0.29043	-9.02505	0.63934	-9.02505	0.29645	-9.02505	0.39855	-9.02505	0.266
-9.01254	0.29173	-9.01254	0.64083	-9.01254	0.29773	-9.01254	0.39975	-9.01254	0.26565
-9.00004	0.29303	-9.00004	0.64231	-9.00004	0.29902	-9.00004	0.40094	-9.00004	0.26529
-8.98753	0.29434	-8.98753	0.64377	-8.98753	0.30031	-8.98753	0.40212	-8.98753	0.26492
-8.97502	0.29565	-8.97502	0.64524	-8.97502	0.3016	-8.97502	0.40329	-8.97502	0.26454
-8.96252	0.29696	-8.96252	0.64669	-8.96252	0.30289	-8.96252	0.40446	-8.96252	0.26416
-8.95001	0.29828	-8.95001	0.64813	-8.95001	0.30419	-8.95001	0.40561	-8.95001	0.26377
-8.9375	0.2996	-8.9375	0.64956	-8.9375	0.30549	-8.9375	0.40675	-8.9375	0.26337
-8.92499	0.30092	-8.92499	0.65099	-8.92499	0.30679	-8.92499	0.40789	-8.92499	0.26296
-8.91249	0.30225	-8.91249	0.65241	-8.91249	0.30809	-8.91249	0.40901	-8.91249	0.26255
-8.89998	0.30358	-8.89998	0.65381	-8.89998	0.3094	-8.89998	0.41013	-8.89998	0.26213
-8.88747	0.30491	-8.88747	0.65521	-8.88747	0.31071	-8.88747	0.41123	-8.88747	0.2617
-8.87496	0.30625	-8.87496	0.6566	-8.87496	0.31202	-8.87496	0.41233	-8.87496	0.26126
-8.86246	0.30759	-8.86246	0.65797	-8.86246	0.31333	-8.86246	0.41341	-8.86246	0.26082
-8.84995	0.30894	-8.84995	0.65934	-8.84995	0.31465	-8.84995	0.41448	-8.84995	0.26037
-8.83744	0.31029	-8.83744	0.6607	-8.83744	0.31596	-8.83744	0.41555	-8.83744	0.25992
-8.82493	0.31164	-8.82493	0.66204	-8.82493	0.31728	-8.82493	0.4166	-8.82493	0.25946
-8.81243	0.31299	-8.81243	0.66338	-8.81243	0.31861	-8.81243	0.41764	-8.81243	0.25899
-8.79992	0.31435	-8.79992	0.66471	-8.79992	0.31993	-8.79992	0.41867	-8.79992	0.25852
-8.78741	0.31572	-8.78741	0.66602	-8.78741	0.32126	-8.78741	0.41969	-8.78741	0.25804
-8.77491	0.31708	-8.77491	0.66733	-8.77491	0.32259	-8.77491	0.4207	-8.77491	0.25755
-8.7624	0.31845	-8.7624	0.66863	-8.7624	0.32392	-8.7624	0.42169	-8.7624	0.25706
-8.74989	0.31983	-8.74989	0.66991	-8.74989	0.32526	-8.74989	0.42268	-8.74989	0.25657
-8.73738	0.3212	-8.73738	0.67118	-8.73738	0.32659	-8.73738	0.42365	-8.73738	0.25607
-8.72488	0.32258	-8.72488	0.67244	-8.72488	0.32793	-8.72488	0.42461	-8.72488	0.25556
-8.71237	0.32397	-8.71237	0.67369	-8.71237	0.32927	-8.71237	0.42556	-8.71237	0.25505
-8.69986	0.32536	-8.69986	0.67493	-8.69986	0.33062	-8.69986	0.42649	-8.69986	0.25453
-8.68735	0.32675	-8.68735	0.67616	-8.68735	0.33196	-8.68735	0.42742	-8.68735	0.25401
-8.67485	0.32814	-8.67485	0.67737	-8.67485	0.33331	-8.67485	0.42833	-8.67485	0.25349
-8.66234	0.32954	-8.66234	0.67858	-8.66234	0.33466	-8.66234	0.42923	-8.66234	0.25296
-8.64983	0.33094	-8.64983	0.67977	-8.64983	0.33601	-8.64983	0.43012	-8.64983	0.25243
-8.63733	0.33235	-8.63733	0.68095	-8.63733	0.33737	-8.63733	0.43099	-8.63733	0.25189
-8.62482	0.33375	-8.62482	0.68212	-8.62482	0.33872	-8.62482	0.43185	-8.62482	0.25135
-8.61231	0.33517	-8.61231	0.68328	-8.61231	0.34008	-8.61231	0.4327	-8.61231	0.2508
-8.5998	0.33658	-8.5998	0.68442	-8.5998	0.34144	-8.5998	0.43354	-8.5998	0.25026
-8.5873	0.338	-8.5873	0.68555	-8.5873	0.3428	-8.5873	0.43436	-8.5873	0.2497
-8.57479	0.33942	-8.57479	0.68667	-8.57479	0.34417	-8.57479	0.43517	-8.57479	0.24915
-8.56228	0.34085	-8.56228	0.68778	-8.56228	0.34553	-8.56228	0.43596	-8.56228	0.24859
-8.54977	0.34228	-8.54977	0.68888	-8.54977	0.3469	-8.54977	0.43674	-8.54977	0.24803
-8.53727	0.34371	-8.53727	0.68996	-8.53727	0.34827	-8.53727	0.43751	-8.53727	0.24747
-8.52476	0.34514	-8.52476	0.69103	-8.52476	0.34964	-8.52476	0.43827	-8.52476	0.24691
-8.51225	0.34658	-8.51225	0.69208	-8.51225	0.35102	-8.51225	0.43901	-8.51225	0.24634
-8.49975	0.34802	-8.49975	0.69313	-8.49975	0.35239	-8.49975	0.43974	-8.49975	0.24577
-8.48724	0.34947	-8.48724	0.69416	-8.48724	0.35377	-8.48724	0.44045	-8.48724	0.2452
-8.47473	0.35092	-8.47473	0.69517	-8.47473	0.35515	-8.47473	0.44115	-8.47473	0.24462
-8.46222	0.35237	-8.46222	0.69618	-8.46222	0.35653	-8.46222	0.44184	-8.46222	0.24405
-8.44972	0.35383	-8.44972	0.69717	-8.44972	0.35791	-8.44972	0.44251	-8.44972	0.24347
-8.43721	0.35528	-8.43721	0.69815	-8.43721	0.3593	-8.43721	0.44317	-8.43721	0.2429
-8.4247	0.35675	-8.4247	0.69911	-8.4247	0.36068	-8.4247	0.44381	-8.4247	0.24232
-8.41219	0.35821	-8.41219	0.70007	-8.41219	0.36207	-8.41219	0.44444	-8.41219	0.24174
-8.39969	0.35968	-8.39969	0.701	-8.39969	0.36346	-8.39969	0.44505	-8.39969	0.24116
-8.38718	0.36115	-8.38718	0.70193	-8.38718	0.36485	-8.38718	0.44566	-8.38718	0.24058
-8.37467	0.36263	-8.37467	0.70284	-8.37467	0.36624	-8.37467	0.44624	-8.37467	0.24
-8.36216	0.36411	-8.36216	0.70374	-8.36216	0.36764	-8.36216	0.44682	-8.36216	0.23941
-8.34966	0.36559	-8.34966	0.70463	-8.34966	0.36903	-8.34966	0.44738	-8.34966	0.23883
-8.33715	0.36707	-8.33715	0.70551	-8.33715	0.37043	-8.33715	0.44792	-8.33715	0.23825
-8.32464	0.36856	-8.32464	0.70637	-8.32464	0.37183	-8.32464	0.44845	-8.32464	0.23767
-8.31214	0.37006	-8.31214	0.70722	-8.31214	0.37323	-8.31214	0.44897	-8.31214	0.23709
-8.29963	0.37155	-8.29963	0.70805	-8.29963	0.37463	-8.29963	0.44947	-8.29963	0.23651
-8.28712	0.37305	-8.28712	0.70887	-8.28712	0.37604	-8.28712	0.44995	-8.28712	0.23593
-8.27461	0.37455	-8.27461	0.70968	-8.27461	0.37744	-8.27461	0.45043	-8.27461	0.23536
-8.26211	0.37606	-8.26211	0.71048	-8.26211	0.37885	-8.26211	0.45088	-8.26211	0.23478
-8.2496	0.37756	-8.2496	0.71126	-8.2496	0.38026	-8.2496	0.45133	-8.2496	0.2342
-8.23709	0.37908	-8.23709	0.71203	-8.23709	0.38167	-8.23709	0.45176	-8.23709	0.23363
-8.22458	0.38059	-8.22458	0.71279	-8.22458	0.38308	-8.22458	0.45217	-8.22458	0.23306
-8.21208	0.38211	-8.21208	0.71354	-8.21208	0.38449	-8.21208	0.45258	-8.21208	0.23249
-8.19957	0.38363	-8.19957	0.71427	-8.19957	0.38591	-8.19957	0.45296	-8.19957	0.23192
-8.18706	0.38515	-8.18706	0.71499	-8.18706	0.38733	-8.18706	0.45334	-8.18706	0.23135
-8.17456	0.38668	-8.17456	0.7157	-8.17456	0.38874	-8.17456	0.4537	-8.17456	0.23079
-8.16205	0.38821	-8.16205	0.71639	-8.16205	0.39016	-8.16205	0.45404	-8.16205	0.23023
-8.14954	0.38975	-8.14954	0.71707	-8.14954	0.39158	-8.14954	0.45437	-8.14954	0.22967
-8.13703	0.39128	-8.13703	0.71774	-8.13703	0.393	-8.13703	0.45469	-8.13703	0.22911
-8.12453	0.39282	-8.12453	0.7184	-8.12453	0.39443	-8.12453	0.45499	-8.12453	0.22856
-8.11202	0.39436	-8.11202	0.71905	-8.11202	0.39585	-8.11202	0.45529	-8.11202	0.22801
-8.09951	0.39591	-8.09951	0.71968	-8.09951	0.39728	-8.09951	0.45556	-8.09951	0.22746
-8.087	0.39746	-8.087	0.7203	-8.087	0.39871	-8.087	0.45582	-8.087	0.22692
-8.0745	0.39901	-8.0745	0.72091	-8.0745	0.40014	-8.0745	0.45607	-8.0745	0.22638
-8.06199	0.40057	-8.06199	0.7215	-8.06199	0.40157	-8.06199	0.45631	-8.06199	0.22585
-8.04948	0.40212	-8.04948	0.72209	-8.04948	0.403	-8.04948	0.45653	-8.04948	0.22531
-8.03697	0.40368	-8.03697	0.72266	-8.03697	0.40443	-8.03697	0.45674	-8.03697	0.22479
-8.02447	0.40525	-8.02447	0.72322	-8.02447	0.40587	-8.02447	0.45693	-8.02447	0.22426
-8.01196	0.40681	-8.01196	0.72377	-8.01196	0.4073	-8.01196	0.45712	-8.01196	0.22374
-7.99945	0.40838	-7.99945	0.72431	-7.99945	0.40874	-7.99945	0.45729	-7.99945	0.22323
-7.98695	0.40996	-7.98695	0.72484	-7.98695	0.41018	-7.98695	0.45744	-7.98695	0.22272
-7.97444	0.41153	-7.97444	0.72535	-7.97444	0.41162	-7.97444	0.45759	-7.97444	0.22221
-7.96193	0.41311	-7.96193	0.72586	-7.96193	0.41306	-7.96193	0.45772	-7.96193	0.22171
-7.94942	0.41469	-7.94942	0.72635	-7.94942	0.41451	-7.94942	0.45784	-7.94942	0.22122
-7.93692	0.41628	-7.93692	0.72684	-7.93692	0.41595	-7.93692	0.45794	-7.93692	0.22073
-7.92441	0.41786	-7.92441	0.72731	-7.92441	0.4174	-7.92441	0.45804	-7.92441	0.22024
-7.9119	0.41945	-7.9119	0.72777	-7.9119	0.41884	-7.9119	0.45812	-7.9119	0.21976
-7.89939	0.42105	-7.89939	0.72822	-7.89939	0.42029	-7.89939	0.45819	-7.89939	0.21929
-7.88689	0.42264	-7.88689	0.72867	-7.88689	0.42174	-7.88689	0.45825	-7.88689	0.21882
-7.87438	0.42424	-7.87438	0.7291	-7.87438	0.42319	-7.87438	0.4583	-7.87438	0.21836
-7.86187	0.42584	-7.86187	0.72952	-7.86187	0.42465	-7.86187	0.45834	-7.86187	0.21791
-7.84937	0.42744	-7.84937	0.72993	-7.84937	0.4261	-7.84937	0.45836	-7.84937	0.21746
-7.83686	0.42905	-7.83686	0.73033	-7.83686	0.42756	-7.83686	0.45838	-7.83686	0.21701
-7.82435	0.43066	-7.82435	0.73073	-7.82435	0.42902	-7.82435	0.45838	-7.82435	0.21658
-7.81184	0.43227	-7.81184	0.73111	-7.81184	0.43048	-7.81184	0.45837	-7.81184	0.21615
-7.79934	0.43389	-7.79934	0.73149	-7.79934	0.43194	-7.79934	0.45836	-7.79934	0.21572
-7.78683	0.4355	-7.78683	0.73186	-7.78683	0.4334	-7.78683	0.45833	-7.78683	0.21531
-7.77432	0.43712	-7.77432	0.73222	-7.77432	0.43486	-7.77432	0.45829	-7.77432	0.2149
-7.76181	0.43875	-7.76181	0.73257	-7.76181	0.43633	-7.76181	0.45825	-7.76181	0.21449
-7.74931	0.44037	-7.74931	0.73291	-7.74931	0.4378	-7.74931	0.45819	-7.74931	0.2141
-7.7368	0.442	-7.7368	0.73324	-7.7368	0.43927	-7.7368	0.45812	-7.7368	0.21371
-7.72429	0.44363	-7.72429	0.73357	-7.72429	0.44074	-7.72429	0.45805	-7.72429	0.21333
-7.71178	0.44527	-7.71178	0.73389	-7.71178	0.44221	-7.71178	0.45796	-7.71178	0.21296
-7.69928	0.4469	-7.69928	0.7342	-7.69928	0.44369	-7.69928	0.45787	-7.69928	0.21259
-7.68677	0.44854	-7.68677	0.7345	-7.68677	0.44516	-7.68677	0.45777	-7.68677	0.21223
-7.67426	0.45018	-7.67426	0.7348	-7.67426	0.44664	-7.67426	0.45766	-7.67426	0.21188
-7.66176	0.45183	-7.66176	0.73509	-7.66176	0.44812	-7.66176	0.45754	-7.66176	0.21154
-7.64925	0.45348	-7.64925	0.73537	-7.64925	0.44961	-7.64925	0.45742	-7.64925	0.21121
-7.63674	0.45512	-7.63674	0.73564	-7.63674	0.45109	-7.63674	0.45729	-7.63674	0.21088
-7.62423	0.45678	-7.62423	0.73591	-7.62423	0.45258	-7.62423	0.45715	-7.62423	0.21057
-7.61173	0.45843	-7.61173	0.73618	-7.61173	0.45407	-7.61173	0.457	-7.61173	0.21026
-7.59922	0.46009	-7.59922	0.73643	-7.59922	0.45556	-7.59922	0.45685	-7.59922	0.20996
-7.58671	0.46175	-7.58671	0.73669	-7.58671	0.45705	-7.58671	0.45669	-7.58671	0.20967
-7.5742	0.46341	-7.5742	0.73693	-7.5742	0.45854	-7.5742	0.45652	-7.5742	0.20939
-7.5617	0.46507	-7.5617	0.73717	-7.5617	0.46004	-7.5617	0.45635	-7.5617	0.20912
-7.54919	0.46674	-7.54919	0.73741	-7.54919	0.46154	-7.54919	0.45617	-7.54919	0.20886
-7.53668	0.4684	-7.53668	0.73764	-7.53668	0.46304	-7.53668	0.45598	-7.53668	0.2086
-7.52418	0.47008	-7.52418	0.73786	-7.52418	0.46454	-7.52418	0.45579	-7.52418	0.20836
-7.51167	0.47175	-7.51167	0.73808	-7.51167	0.46605	-7.51167	0.4556	-7.51167	0.20812
-7.49916	0.47342	-7.49916	0.7383	-7.49916	0.46756	-7.49916	0.45539	-7.49916	0.2079
-7.48665	0.4751	-7.48665	0.73851	-7.48665	0.46907	-7.48665	0.45519	-7.48665	0.20768
-7.47415	0.47678	-7.47415	0.73871	-7.47415	0.47058	-7.47415	0.45498	-7.47415	0.20748
-7.46164	0.47846	-7.46164	0.73892	-7.46164	0.47209	-7.46164	0.45476	-7.46164	0.20728
-7.44913	0.48014	-7.44913	0.73911	-7.44913	0.47361	-7.44913	0.45455	-7.44913	0.20709
-7.43662	0.48183	-7.43662	0.73931	-7.43662	0.47513	-7.43662	0.45432	-7.43662	0.20692
-7.42412	0.48352	-7.42412	0.7395	-7.42412	0.47665	-7.42412	0.4541	-7.42412	0.20675
-7.41161	0.48521	-7.41161	0.73969	-7.41161	0.47818	-7.41161	0.45387	-7.41161	0.2066
-7.3991	0.4869	-7.3991	0.73987	-7.3991	0.47971	-7.3991	0.45364	-7.3991	0.20646
-7.38659	0.48859	-7.38659	0.74006	-7.38659	0.48124	-7.38659	0.45341	-7.38659	0.20632
-7.37409	0.49029	-7.37409	0.74024	-7.37409	0.48277	-7.37409	0.45317	-7.37409	0.2062
-7.36158	0.49199	-7.36158	0.74042	-7.36158	0.48431	-7.36158	0.45293	-7.36158	0.20609
-7.34907	0.49369	-7.34907	0.74059	-7.34907	0.48585	-7.34907	0.45269	-7.34907	0.20599
-7.33657	0.49539	-7.33657	0.74077	-7.33657	0.48739	-7.33657	0.45245	-7.33657	0.2059
-7.32406	0.4971	-7.32406	0.74094	-7.32406	0.48894	-7.32406	0.4522	-7.32406	0.20582
-7.31155	0.49881	-7.31155	0.74111	-7.31155	0.49049	-7.31155	0.45196	-7.31155	0.20575
-7.29904	0.50051	-7.29904	0.74128	-7.29904	0.49204	-7.29904	0.45171	-7.29904	0.20569
-7.28654	0.50223	-7.28654	0.74145	-7.28654	0.4936	-7.28654	0.45147	-7.28654	0.20565
-7.27403	0.50394	-7.27403	0.74161	-7.27403	0.49515	-7.27403	0.45122	-7.27403	0.20562
-7.26152	0.50565	-7.26152	0.74178	-7.26152	0.49672	-7.26152	0.45097	-7.26152	0.2056
-7.24901	0.50737	-7.24901	0.74194	-7.24901	0.49828	-7.24901	0.45073	-7.24901	0.20559
-7.23651	0.50909	-7.23651	0.74211	-7.23651	0.49985	-7.23651	0.45048	-7.23651	0.20559
-7.224	0.51081	-7.224	0.74227	-7.224	0.50142	-7.224	0.45023	-7.224	0.20561
-7.21149	0.51253	-7.21149	0.74243	-7.21149	0.503	-7.21149	0.44999	-7.21149	0.20563
-7.19899	0.51426	-7.19899	0.7426	-7.19899	0.50458	-7.19899	0.44974	-7.19899	0.20567
-7.18648	0.51599	-7.18648	0.74276	-7.18648	0.50616	-7.18648	0.4495	-7.18648	0.20573
-7.17397	0.51772	-7.17397	0.74292	-7.17397	0.50775	-7.17397	0.44926	-7.17397	0.20579
-7.16146	0.51945	-7.16146	0.74309	-7.16146	0.50934	-7.16146	0.44902	-7.16146	0.20587
-7.14896	0.52118	-7.14896	0.74326	-7.14896	0.51093	-7.14896	0.44878	-7.14896	0.20596
-7.13645	0.52291	-7.13645	0.74342	-7.13645	0.51253	-7.13645	0.44854	-7.13645	0.20606
-7.12394	0.52465	-7.12394	0.74359	-7.12394	0.51413	-7.12394	0.44831	-7.12394	0.20618
-7.11143	0.52639	-7.11143	0.74376	-7.11143	0.51574	-7.11143	0.44808	-7.11143	0.20631
-7.09893	0.52813	-7.09893	0.74393	-7.09893	0.51735	-7.09893	0.44785	-7.09893	0.20645
-7.08642	0.52987	-7.08642	0.7441	-7.08642	0.51896	-7.08642	0.44762	-7.08642	0.20661
-7.07391	0.53161	-7.07391	0.74427	-7.07391	0.52058	-7.07391	0.4474	-7.07391	0.20678
-7.06141	0.53336	-7.06141	0.74445	-7.06141	0.5222	-7.06141	0.44718	-7.06141	0.20697
-7.0489	0.5351	-7.0489	0.74463	-7.0489	0.52383	-7.0489	0.44697	-7.0489	0.20716
-7.03639	0.53685	-7.03639	0.74481	-7.03639	0.52546	-7.03639	0.44676	-7.03639	0.20738
-7.02388	0.5386	-7.02388	0.74499	-7.02388	0.52709	-7.02388	0.44655	-7.02388	0.2076
-7.01138	0.54036	-7.01138	0.74517	-7.01138	0.52873	-7.01138	0.44635	-7.01138	0.20784
-6.99887	0.54211	-6.99887	0.74536	-6.99887	0.53038	-6.99887	0.44615	-6.99887	0.2081
-6.98636	0.54386	-6.98636	0.74555	-6.98636	0.53203	-6.98636	0.44595	-6.98636	0.20837
-6.97385	0.54562	-6.97385	0.74574	-6.97385	0.53368	-6.97385	0.44577	-6.97385	0.20865
-6.96135	0.54738	-6.96135	0.74594	-6.96135	0.53534	-6.96135	0.44558	-6.96135	0.20895
-6.94884	0.54914	-6.94884	0.74614	-6.94884	0.537	-6.94884	0.44541	-6.94884	0.20926
-6.93633	0.5509	-6.93633	0.74634	-6.93633	0.53867	-6.93633	0.44523	-6.93633	0.20959
-6.92382	0.55267	-6.92382	0.74655	-6.92382	0.54034	-6.92382	0.44507	-6.92382	0.20994
-6.91132	0.55443	-6.91132	0.74676	-6.91132	0.54201	-6.91132	0.44491	-6.91132	0.21029
-6.89881	0.5562	-6.89881	0.74698	-6.89881	0.5437	-6.89881	0.44475	-6.89881	0.21067
-6.8863	0.55797	-6.8863	0.7472	-6.8863	0.54538	-6.8863	0.44461	-6.8863	0.21106
-6.8738	0.55974	-6.8738	0.74742	-6.8738	0.54707	-6.8738	0.44447	-6.8738	0.21146
-6.86129	0.56151	-6.86129	0.74765	-6.86129	0.54877	-6.86129	0.44433	-6.86129	0.21189
-6.84878	0.56328	-6.84878	0.74788	-6.84878	0.55047	-6.84878	0.4442	-6.84878	0.21232
-6.83627	0.56506	-6.83627	0.74811	-6.83627	0.55218	-6.83627	0.44408	-6.83627	0.21278
-6.82377	0.56683	-6.82377	0.74835	-6.82377	0.55389	-6.82377	0.44397	-6.82377	0.21325
-6.81126	0.56861	-6.81126	0.7486	-6.81126	0.55561	-6.81126	0.44387	-6.81126	0.21373
-6.79875	0.57039	-6.79875	0.74885	-6.79875	0.55733	-6.79875	0.44377	-6.79875	0.21424
-6.78624	0.57217	-6.78624	0.74911	-6.78624	0.55905	-6.78624	0.44368	-6.78624	0.21476
-6.77374	0.57396	-6.77374	0.74937	-6.77374	0.56079	-6.77374	0.4436	-6.77374	0.21529
-6.76123	0.57574	-6.76123	0.74964	-6.76123	0.56253	-6.76123	0.44352	-6.76123	0.21585
-6.74872	0.57753	-6.74872	0.74991	-6.74872	0.56427	-6.74872	0.44345	-6.74872	0.21642
-6.73622	0.57932	-6.73622	0.75018	-6.73622	0.56602	-6.73622	0.4434	-6.73622	0.217
-6.72371	0.58111	-6.72371	0.75047	-6.72371	0.56777	-6.72371	0.44335	-6.72371	0.21761
-6.7112	0.5829	-6.7112	0.75076	-6.7112	0.56953	-6.7112	0.44331	-6.7112	0.21823
-6.69869	0.58469	-6.69869	0.75105	-6.69869	0.5713	-6.69869	0.44328	-6.69869	0.21887
-6.68619	0.58649	-6.68619	0.75135	-6.68619	0.57307	-6.68619	0.44326	-6.68619	0.21953
-6.67368	0.58829	-6.67368	0.75166	-6.67368	0.57484	-6.67368	0.44325	-6.67368	0.22021
-6.66117	0.59009	-6.66117	0.75197	-6.66117	0.57663	-6.66117	0.44324	-6.66117	0.2209
-6.64866	0.59189	-6.64866	0.75229	-6.64866	0.57841	-6.64866	0.44325	-6.64866	0.22161
-6.63616	0.59369	-6.63616	0.75262	-6.63616	0.58021	-6.63616	0.44327	-6.63616	0.22234
-6.62365	0.59549	-6.62365	0.75295	-6.62365	0.582	-6.62365	0.44329	-6.62365	0.22309
-6.61114	0.5973	-6.61114	0.75328	-6.61114	0.58381	-6.61114	0.44333	-6.61114	0.22386
-6.59863	0.5991	-6.59863	0.75363	-6.59863	0.58562	-6.59863	0.44338	-6.59863	0.22465
-6.58613	0.60091	-6.58613	0.75398	-6.58613	0.58744	-6.58613	0.44344	-6.58613	0.22545
-6.57362	0.60272	-6.57362	0.75434	-6.57362	0.58926	-6.57362	0.4435	-6.57362	0.22628
-6.56111	0.60453	-6.56111	0.7547	-6.56111	0.59108	-6.56111	0.44358	-6.56111	0.22712
-6.54861	0.60635	-6.54861	0.75508	-6.54861	0.59292	-6.54861	0.44367	-6.54861	0.22799
-6.5361	0.60816	-6.5361	0.75545	-6.5361	0.59476	-6.5361	0.44377	-6.5361	0.22887
-6.52359	0.60998	-6.52359	0.75584	-6.52359	0.5966	-6.52359	0.44388	-6.52359	0.22978
-6.51108	0.6118	-6.51108	0.75623	-6.51108	0.59845	-6.51108	0.444	-6.51108	0.2307
-6.49858	0.61362	-6.49858	0.75663	-6.49858	0.60031	-6.49858	0.44414	-6.49858	0.23164
-6.48607	0.61544	-6.48607	0.75704	-6.48607	0.60217	-6.48607	0.44428	-6.48607	0.23261
-6.47356	0.61726	-6.47356	0.75745	-6.47356	0.60404	-6.47356	0.44444	-6.47356	0.23359
-6.46105	0.61909	-6.46105	0.75787	-6.46105	0.60592	-6.46105	0.44461	-6.46105	0.2346
-6.44855	0.62092	-6.44855	0.7583	-6.44855	0.6078	-6.44855	0.44479	-6.44855	0.23562
-6.43604	0.62275	-6.43604	0.75873	-6.43604	0.60969	-6.43604	0.44498	-6.43604	0.23667
-6.42353	0.62458	-6.42353	0.75918	-6.42353	0.61158	-6.42353	0.44518	-6.42353	0.23774
-6.41103	0.62641	-6.41103	0.75963	-6.41103	0.61348	-6.41103	0.4454	-6.41103	0.23883
-6.39852	0.62825	-6.39852	0.76008	-6.39852	0.61538	-6.39852	0.44563	-6.39852	0.23994
-6.38601	0.63008	-6.38601	0.76055	-6.38601	0.6173	-6.38601	0.44587	-6.38601	0.24107
-6.3735	0.63192	-6.3735	0.76102	-6.3735	0.61921	-6.3735	0.44612	-6.3735	0.24223
-6.361	0.63376	-6.361	0.7615	-6.361	0.62114	-6.361	0.44639	-6.361	0.2434
-6.34849	0.6356	-6.34849	0.76199	-6.34849	0.62307	-6.34849	0.44666	-6.34849	0.2446
-6.33598	0.63745	-6.33598	0.76248	-6.33598	0.625	-6.33598	0.44696	-6.33598	0.24582
-6.32347	0.63929	-6.32347	0.76298	-6.32347	0.62694	-6.32347	0.44726	-6.32347	0.24706
-6.31097	0.64114	-6.31097	0.76349	-6.31097	0.62889	-6.31097	0.44758	-6.31097	0.24833
-6.29846	0.64299	-6.29846	0.76401	-6.29846	0.63085	-6.29846	0.44791	-6.29846	0.24961
-6.28595	0.64485	-6.28595	0.76453	-6.28595	0.63281	-6.28595	0.44826	-6.28595	0.25093
-6.27344	0.6467	-6.27344	0.76506	-6.27344	0.63477	-6.27344	0.44861	-6.27344	0.25226
-6.26094	0.64856	-6.26094	0.7656	-6.26094	0.63675	-6.26094	0.44899	-6.26094	0.25361
-6.24843	0.65042	-6.24843	0.76615	-6.24843	0.63873	-6.24843	0.44937	-6.24843	0.25499
-6.23592	0.65228	-6.23592	0.76671	-6.23592	0.64071	-6.23592	0.44977	-6.23592	0.2564
-6.22342	0.65415	-6.22342	0.76727	-6.22342	0.6427	-6.22342	0.45019	-6.22342	0.25782
-6.21091	0.65601	-6.21091	0.76784	-6.21091	0.6447	-6.21091	0.45061	-6.21091	0.25927
-6.1984	0.65788	-6.1984	0.76842	-6.1984	0.64671	-6.1984	0.45105	-6.1984	0.26075
-6.18589	0.65975	-6.18589	0.76901	-6.18589	0.64872	-6.18589	0.45151	-6.18589	0.26225
-6.17339	0.66162	-6.17339	0.76961	-6.17339	0.65073	-6.17339	0.45198	-6.17339	0.26377
-6.16088	0.6635	-6.16088	0.77021	-6.16088	0.65276	-6.16088	0.45247	-6.16088	0.26532
-6.14837	0.66538	-6.14837	0.77083	-6.14837	0.65478	-6.14837	0.45297	-6.14837	0.26689
-6.13586	0.66726	-6.13586	0.77145	-6.13586	0.65682	-6.13586	0.45348	-6.13586	0.26848
-6.12336	0.66914	-6.12336	0.77208	-6.12336	0.65886	-6.12336	0.45401	-6.12336	0.2701
-6.11085	0.67102	-6.11085	0.77272	-6.11085	0.66091	-6.11085	0.45456	-6.11085	0.27175
-6.09834	0.67291	-6.09834	0.77336	-6.09834	0.66296	-6.09834	0.45512	-6.09834	0.27342
-6.08584	0.6748	-6.08584	0.77402	-6.08584	0.66502	-6.08584	0.4557	-6.08584	0.27511
-6.07333	0.67669	-6.07333	0.77468	-6.07333	0.66708	-6.07333	0.45629	-6.07333	0.27683
-6.06082	0.67858	-6.06082	0.77536	-6.06082	0.66916	-6.06082	0.4569	-6.06082	0.27858
-6.04831	0.68048	-6.04831	0.77604	-6.04831	0.67123	-6.04831	0.45752	-6.04831	0.28035
-6.03581	0.68238	-6.03581	0.77673	-6.03581	0.67332	-6.03581	0.45816	-6.03581	0.28215
-6.0233	0.68428	-6.0233	0.77743	-6.0233	0.67541	-6.0233	0.45881	-6.0233	0.28397
-6.01079	0.68618	-6.01079	0.77813	-6.01079	0.6775	-6.01079	0.45948	-6.01079	0.28582
-5.99828	0.68809	-5.99828	0.77885	-5.99828	0.6796	-5.99828	0.46017	-5.99828	0.28769
-5.98578	0.69	-5.98578	0.77958	-5.98578	0.68171	-5.98578	0.46087	-5.98578	0.28959
-5.97327	0.69191	-5.97327	0.78031	-5.97327	0.68382	-5.97327	0.46159	-5.97327	0.29152
-5.96076	0.69383	-5.96076	0.78105	-5.96076	0.68594	-5.96076	0.46232	-5.96076	0.29348
-5.94826	0.69574	-5.94826	0.7818	-5.94826	0.68807	-5.94826	0.46307	-5.94826	0.29546
-5.93575	0.69767	-5.93575	0.78257	-5.93575	0.6902	-5.93575	0.46384	-5.93575	0.29746
-5.92324	0.69959	-5.92324	0.78334	-5.92324	0.69234	-5.92324	0.46463	-5.92324	0.2995
-5.91073	0.70152	-5.91073	0.78412	-5.91073	0.69448	-5.91073	0.46543	-5.91073	0.30156
-5.89823	0.70345	-5.89823	0.7849	-5.89823	0.69663	-5.89823	0.46624	-5.89823	0.30364
-5.88572	0.70538	-5.88572	0.7857	-5.88572	0.69878	-5.88572	0.46708	-5.88572	0.30576
-5.87321	0.70732	-5.87321	0.78651	-5.87321	0.70094	-5.87321	0.46793	-5.87321	0.3079
-5.8607	0.70925	-5.8607	0.78732	-5.8607	0.7031	-5.8607	0.4688	-5.8607	0.31006
-5.8482	0.7112	-5.8482	0.78815	-5.8482	0.70527	-5.8482	0.46968	-5.8482	0.31226
-5.83569	0.71314	-5.83569	0.78898	-5.83569	0.70745	-5.83569	0.47058	-5.83569	0.31448
-5.82318	0.71509	-5.82318	0.78983	-5.82318	0.70963	-5.82318	0.4715	-5.82318	0.31673
-5.81067	0.71704	-5.81067	0.79068	-5.81067	0.71182	-5.81067	0.47244	-5.81067	0.31901
-5.79817	0.719	-5.79817	0.79154	-5.79817	0.71401	-5.79817	0.47339	-5.79817	0.32131
-5.78566	0.72096	-5.78566	0.79241	-5.78566	0.71621	-5.78566	0.47436	-5.78566	0.32365
-5.77315	0.72292	-5.77315	0.79329	-5.77315	0.71842	-5.77315	0.47535	-5.77315	0.32601
-5.76065	0.72489	-5.76065	0.79418	-5.76065	0.72062	-5.76065	0.47636	-5.76065	0.32839
-5.74814	0.72686	-5.74814	0.79508	-5.74814	0.72284	-5.74814	0.47738	-5.74814	0.33081
-5.73563	0.72883	-5.73563	0.79599	-5.73563	0.72506	-5.73563	0.47842	-5.73563	0.33326
-5.72312	0.73081	-5.72312	0.79691	-5.72312	0.72728	-5.72312	0.47948	-5.72312	0.33573
-5.71062	0.73279	-5.71062	0.79783	-5.71062	0.72951	-5.71062	0.48056	-5.71062	0.33823
-5.69811	0.73478	-5.69811	0.79877	-5.69811	0.73174	-5.69811	0.48166	-5.69811	0.34075
-5.6856	0.73677	-5.6856	0.79971	-5.6856	0.73398	-5.6856	0.48277	-5.6856	0.34331
-5.67309	0.73876	-5.67309	0.80067	-5.67309	0.73623	-5.67309	0.4839	-5.67309	0.34589
-5.66059	0.74075	-5.66059	0.80163	-5.66059	0.73847	-5.66059	0.48505	-5.66059	0.34851
-5.64808	0.74275	-5.64808	0.80261	-5.64808	0.74073	-5.64808	0.48622	-5.64808	0.35115
-5.63557	0.74475	-5.63557	0.80359	-5.63557	0.74298	-5.63557	0.4874	-5.63557	0.35381
-5.62307	0.74675	-5.62307	0.80458	-5.62307	0.74524	-5.62307	0.4886	-5.62307	0.35651
-5.61056	0.74875	-5.61056	0.80558	-5.61056	0.74751	-5.61056	0.48983	-5.61056	0.35924
-5.59805	0.75076	-5.59805	0.80659	-5.59805	0.74978	-5.59805	0.49106	-5.59805	0.36199
-5.58554	0.75277	-5.58554	0.80762	-5.58554	0.75205	-5.58554	0.49232	-5.58554	0.36477
-5.57304	0.75478	-5.57304	0.80865	-5.57304	0.75433	-5.57304	0.4936	-5.57304	0.36758
-5.56053	0.75679	-5.56053	0.80968	-5.56053	0.75661	-5.56053	0.49489	-5.56053	0.37042
-5.54802	0.7588	-5.54802	0.81073	-5.54802	0.75889	-5.54802	0.49621	-5.54802	0.37328
-5.53551	0.76082	-5.53551	0.81179	-5.53551	0.76118	-5.53551	0.49754	-5.53551	0.37618
-5.52301	0.76284	-5.52301	0.81286	-5.52301	0.76347	-5.52301	0.49889	-5.52301	0.3791
-5.5105	0.76486	-5.5105	0.81393	-5.5105	0.76576	-5.5105	0.50025	-5.5105	0.38205
-5.49799	0.76689	-5.49799	0.81502	-5.49799	0.76806	-5.49799	0.50164	-5.49799	0.38503
-5.48548	0.76892	-5.48548	0.81612	-5.48548	0.77036	-5.48548	0.50304	-5.48548	0.38803
-5.47298	0.77095	-5.47298	0.81722	-5.47298	0.77266	-5.47298	0.50447	-5.47298	0.39107
-5.46047	0.77299	-5.46047	0.81834	-5.46047	0.77497	-5.46047	0.50591	-5.46047	0.39413
-5.44796	0.77502	-5.44796	0.81946	-5.44796	0.77728	-5.44796	0.50738	-5.44796	0.39722
-5.43546	0.77707	-5.43546	0.82059	-5.43546	0.77959	-5.43546	0.50886	-5.43546	0.40034
-5.42295	0.77911	-5.42295	0.82173	-5.42295	0.7819	-5.42295	0.51036	-5.42295	0.40348
-5.41044	0.78116	-5.41044	0.82288	-5.41044	0.78421	-5.41044	0.51188	-5.41044	0.40665
-5.39793	0.78321	-5.39793	0.82404	-5.39793	0.78653	-5.39793	0.51342	-5.39793	0.40985
-5.38543	0.78526	-5.38543	0.82521	-5.38543	0.78885	-5.38543	0.51497	-5.38543	0.41308
-5.37292	0.78732	-5.37292	0.82639	-5.37292	0.79117	-5.37292	0.51655	-5.37292	0.41633
-5.36041	0.78938	-5.36041	0.82757	-5.36041	0.79349	-5.36041	0.51815	-5.36041	0.41962
-5.3479	0.79144	-5.3479	0.82877	-5.3479	0.79582	-5.3479	0.51977	-5.3479	0.42292
-5.3354	0.7935	-5.3354	0.82997	-5.3354	0.79814	-5.3354	0.5214	-5.3354	0.42626
-5.32289	0.79557	-5.32289	0.83119	-5.32289	0.80046	-5.32289	0.52305	-5.32289	0.42962
-5.31038	0.79763	-5.31038	0.83241	-5.31038	0.80279	-5.31038	0.52473	-5.31038	0.43301
-5.29788	0.79971	-5.29788	0.83364	-5.29788	0.80512	-5.29788	0.52642	-5.29788	0.43643
-5.28537	0.80178	-5.28537	0.83488	-5.28537	0.80744	-5.28537	0.52813	-5.28537	0.43987
-5.27286	0.80385	-5.27286	0.83612	-5.27286	0.80977	-5.27286	0.52985	-5.27286	0.44334
-5.26035	0.80593	-5.26035	0.83738	-5.26035	0.8121	-5.26035	0.5316	-5.26035	0.44683
-5.24785	0.808	-5.24785	0.83864	-5.24785	0.81442	-5.24785	0.53336	-5.24785	0.45035
-5.23534	0.81008	-5.23534	0.83991	-5.23534	0.81675	-5.23534	0.53514	-5.23534	0.45389
-5.22283	0.81216	-5.22283	0.84119	-5.22283	0.81908	-5.22283	0.53694	-5.22283	0.45747
-5.21032	0.81425	-5.21032	0.84247	-5.21032	0.8214	-5.21032	0.53875	-5.21032	0.46106
-5.19782	0.81633	-5.19782	0.84377	-5.19782	0.82372	-5.19782	0.54058	-5.19782	0.46468
-5.18531	0.81841	-5.18531	0.84507	-5.18531	0.82605	-5.18531	0.54243	-5.18531	0.46833
-5.1728	0.8205	-5.1728	0.84638	-5.1728	0.82837	-5.1728	0.54429	-5.1728	0.472
-5.16029	0.82258	-5.16029	0.8477	-5.16029	0.83068	-5.16029	0.54617	-5.16029	0.47569
-5.14779	0.82467	-5.14779	0.84902	-5.14779	0.833	-5.14779	0.54807	-5.14779	0.47941
-5.13528	0.82675	-5.13528	0.85035	-5.13528	0.83531	-5.13528	0.54998	-5.13528	0.48315
-5.12277	0.82884	-5.12277	0.85169	-5.12277	0.83762	-5.12277	0.55192	-5.12277	0.48692
-5.11027	0.83093	-5.11027	0.85304	-5.11027	0.83993	-5.11027	0.55386	-5.11027	0.49071
-5.09776	0.83301	-5.09776	0.85439	-5.09776	0.84224	-5.09776	0.55583	-5.09776	0.49452
-5.08525	0.8351	-5.08525	0.85575	-5.08525	0.84454	-5.08525	0.55781	-5.08525	0.49835
-5.07274	0.83718	-5.07274	0.85712	-5.07274	0.84684	-5.07274	0.55981	-5.07274	0.50221
-5.06024	0.83927	-5.06024	0.85849	-5.06024	0.84913	-5.06024	0.56183	-5.06024	0.50609
-5.04773	0.84135	-5.04773	0.85987	-5.04773	0.85142	-5.04773	0.56386	-5.04773	0.50999
-5.03522	0.84344	-5.03522	0.86126	-5.03522	0.8537	-5.03522	0.56591	-5.03522	0.51391
-5.02271	0.84552	-5.02271	0.86265	-5.02271	0.85598	-5.02271	0.56798	-5.02271	0.51785
[truncated: 2,001 more rows]
