# Supplementary material for: Interplay between disorder and electronic correlations in compositionally complex alloys
Source: Nat Commun. 2024 Sep 12;15:7983. doi: 10.1038/s41467-024-52349-8 (PMC11393320; doi:10.1038/s41467-024-52349-8)
Supplement: Supplementary file 3 — Source Data [file 41467_2024_52349_MOESM3_ESM.zip › Source Data SF5b - pDOS LDA-DMFT Ni U 4 eV.xlsx]

## Sheet: Tabelle1
Cr		Mn		Fe		Co		Ni
E (eV)	pDOS (st./eV/at.)	E (eV)	pDOS (st./eV/at.)	E (eV)	pDOS (st./eV/at.)	E (eV)	pDOS (st./eV/at.)	E (eV)	pDOS (st./eV/at.)
-15.0007	0.00122	-15.0007	0.00252	-15.0007	0.0013	-15.0007	0.00146	-15.0007	0.00514
-14.9882	0.00122	-14.9882	0.00254	-14.9882	0.00131	-14.9882	0.00147	-14.9882	0.00518
-14.9757	0.00123	-14.9757	0.00255	-14.9757	0.00132	-14.9757	0.00148	-14.9757	0.00521
-14.9632	0.00123	-14.9632	0.00256	-14.9632	0.00132	-14.9632	0.00149	-14.9632	0.00525
-14.9507	0.00124	-14.9507	0.00258	-14.9507	0.00133	-14.9507	0.00149	-14.9507	0.00529
-14.9381	0.00124	-14.9381	0.00259	-14.9381	0.00134	-14.9381	0.0015	-14.9381	0.00532
-14.9256	0.00125	-14.9256	0.0026	-14.9256	0.00134	-14.9256	0.00151	-14.9256	0.00536
-14.9131	0.00126	-14.9131	0.00261	-14.9131	0.00135	-14.9131	0.00152	-14.9131	0.0054
-14.9006	0.00126	-14.9006	0.00263	-14.9006	0.00136	-14.9006	0.00152	-14.9006	0.00543
-14.8881	0.00127	-14.8881	0.00264	-14.8881	0.00136	-14.8881	0.00153	-14.8881	0.00547
-14.8756	0.00127	-14.8756	0.00265	-14.8756	0.00137	-14.8756	0.00154	-14.8756	0.0055
-14.8631	0.00128	-14.8631	0.00267	-14.8631	0.00138	-14.8631	0.00155	-14.8631	0.00554
-14.8506	0.00128	-14.8506	0.00268	-14.8506	0.00138	-14.8506	0.00155	-14.8506	0.00558
-14.8381	0.00129	-14.8381	0.0027	-14.8381	0.00139	-14.8381	0.00156	-14.8381	0.00561
-14.8256	0.0013	-14.8256	0.00271	-14.8256	0.0014	-14.8256	0.00157	-14.8256	0.00565
-14.813	0.0013	-14.813	0.00272	-14.813	0.0014	-14.813	0.00158	-14.813	0.00569
-14.8005	0.00131	-14.8005	0.00274	-14.8005	0.00141	-14.8005	0.00159	-14.8005	0.00572
-14.788	0.00131	-14.788	0.00275	-14.788	0.00142	-14.788	0.00159	-14.788	0.00576
-14.7755	0.00132	-14.7755	0.00277	-14.7755	0.00142	-14.7755	0.0016	-14.7755	0.0058
-14.763	0.00133	-14.763	0.00278	-14.763	0.00143	-14.763	0.00161	-14.763	0.00584
-14.7505	0.00133	-14.7505	0.0028	-14.7505	0.00144	-14.7505	0.00162	-14.7505	0.00588
-14.738	0.00134	-14.738	0.00281	-14.738	0.00144	-14.738	0.00163	-14.738	0.00591
-14.7255	0.00134	-14.7255	0.00282	-14.7255	0.00145	-14.7255	0.00164	-14.7255	0.00595
-14.713	0.00135	-14.713	0.00284	-14.713	0.00146	-14.713	0.00164	-14.713	0.00599
-14.7005	0.00136	-14.7005	0.00285	-14.7005	0.00146	-14.7005	0.00165	-14.7005	0.00603
-14.6879	0.00136	-14.6879	0.00287	-14.6879	0.00147	-14.6879	0.00166	-14.6879	0.00607
-14.6754	0.00137	-14.6754	0.00288	-14.6754	0.00148	-14.6754	0.00167	-14.6754	0.00611
-14.6629	0.00138	-14.6629	0.0029	-14.6629	0.00149	-14.6629	0.00168	-14.6629	0.00615
-14.6504	0.00138	-14.6504	0.00292	-14.6504	0.00149	-14.6504	0.00169	-14.6504	0.00619
-14.6379	0.00139	-14.6379	0.00293	-14.6379	0.0015	-14.6379	0.0017	-14.6379	0.00623
-14.6254	0.0014	-14.6254	0.00295	-14.6254	0.00151	-14.6254	0.00171	-14.6254	0.00627
-14.6129	0.0014	-14.6129	0.00296	-14.6129	0.00152	-14.6129	0.00172	-14.6129	0.00631
-14.6004	0.00141	-14.6004	0.00298	-14.6004	0.00152	-14.6004	0.00172	-14.6004	0.00636
-14.5879	0.00142	-14.5879	0.00299	-14.5879	0.00153	-14.5879	0.00173	-14.5879	0.0064
-14.5754	0.00142	-14.5754	0.00301	-14.5754	0.00154	-14.5754	0.00174	-14.5754	0.00644
-14.5628	0.00143	-14.5628	0.00303	-14.5628	0.00155	-14.5628	0.00175	-14.5628	0.00649
-14.5503	0.00144	-14.5503	0.00304	-14.5503	0.00156	-14.5503	0.00176	-14.5503	0.00653
-14.5378	0.00144	-14.5378	0.00306	-14.5378	0.00156	-14.5378	0.00177	-14.5378	0.00657
-14.5253	0.00145	-14.5253	0.00308	-14.5253	0.00157	-14.5253	0.00178	-14.5253	0.00662
-14.5128	0.00146	-14.5128	0.00309	-14.5128	0.00158	-14.5128	0.00179	-14.5128	0.00666
-14.5003	0.00146	-14.5003	0.00311	-14.5003	0.00159	-14.5003	0.0018	-14.5003	0.0067
-14.4878	0.00147	-14.4878	0.00312	-14.4878	0.0016	-14.4878	0.00181	-14.4878	0.00675
-14.4753	0.00148	-14.4753	0.00314	-14.4753	0.0016	-14.4753	0.00182	-14.4753	0.0068
-14.4628	0.00149	-14.4628	0.00316	-14.4628	0.00161	-14.4628	0.00183	-14.4628	0.00685
-14.4503	0.00149	-14.4503	0.00318	-14.4503	0.00162	-14.4503	0.00184	-14.4503	0.00689
-14.4377	0.0015	-14.4377	0.00319	-14.4377	0.00163	-14.4377	0.00185	-14.4377	0.00694
-14.4252	0.00151	-14.4252	0.00321	-14.4252	0.00164	-14.4252	0.00186	-14.4252	0.00699
-14.4127	0.00152	-14.4127	0.00323	-14.4127	0.00164	-14.4127	0.00187	-14.4127	0.00704
-14.4002	0.00152	-14.4002	0.00324	-14.4002	0.00165	-14.4002	0.00188	-14.4002	0.00708
-14.3877	0.00153	-14.3877	0.00326	-14.3877	0.00166	-14.3877	0.00189	-14.3877	0.00713
-14.3752	0.00154	-14.3752	0.00328	-14.3752	0.00167	-14.3752	0.0019	-14.3752	0.00718
-14.3627	0.00154	-14.3627	0.0033	-14.3627	0.00168	-14.3627	0.00191	-14.3627	0.00723
-14.3502	0.00155	-14.3502	0.00332	-14.3502	0.00169	-14.3502	0.00192	-14.3502	0.00727
-14.3377	0.00156	-14.3377	0.00334	-14.3377	0.0017	-14.3377	0.00193	-14.3377	0.00732
-14.3252	0.00157	-14.3252	0.00336	-14.3252	0.0017	-14.3252	0.00194	-14.3252	0.00737
-14.3126	0.00157	-14.3126	0.00338	-14.3126	0.00171	-14.3126	0.00195	-14.3126	0.00742
-14.3001	0.00158	-14.3001	0.0034	-14.3001	0.00172	-14.3001	0.00196	-14.3001	0.00746
-14.2876	0.00159	-14.2876	0.00342	-14.2876	0.00173	-14.2876	0.00197	-14.2876	0.00752
-14.2751	0.0016	-14.2751	0.00344	-14.2751	0.00174	-14.2751	0.00198	-14.2751	0.00757
-14.2626	0.00161	-14.2626	0.00345	-14.2626	0.00175	-14.2626	0.00199	-14.2626	0.00762
-14.2501	0.00161	-14.2501	0.00347	-14.2501	0.00176	-14.2501	0.00201	-14.2501	0.00767
-14.2376	0.00162	-14.2376	0.00348	-14.2376	0.00177	-14.2376	0.00202	-14.2376	0.00772
-14.2251	0.00163	-14.2251	0.0035	-14.2251	0.00178	-14.2251	0.00203	-14.2251	0.00778
-14.2126	0.00164	-14.2126	0.00352	-14.2126	0.00179	-14.2126	0.00204	-14.2126	0.00783
-14.2001	0.00165	-14.2001	0.00353	-14.2001	0.0018	-14.2001	0.00205	-14.2001	0.00788
-14.1875	0.00165	-14.1875	0.00355	-14.1875	0.0018	-14.1875	0.00206	-14.1875	0.00793
-14.175	0.00166	-14.175	0.00357	-14.175	0.00181	-14.175	0.00207	-14.175	0.00799
-14.1625	0.00167	-14.1625	0.00359	-14.1625	0.00182	-14.1625	0.00209	-14.1625	0.00804
-14.15	0.00168	-14.15	0.00361	-14.15	0.00183	-14.15	0.0021	-14.15	0.0081
-14.1375	0.00169	-14.1375	0.00363	-14.1375	0.00184	-14.1375	0.00211	-14.1375	0.00815
-14.125	0.0017	-14.125	0.00365	-14.125	0.00185	-14.125	0.00212	-14.125	0.00821
-14.1125	0.0017	-14.1125	0.00367	-14.1125	0.00186	-14.1125	0.00213	-14.1125	0.00826
-14.1	0.00171	-14.1	0.00369	-14.1	0.00187	-14.1	0.00214	-14.1	0.00831
-14.0875	0.00172	-14.0875	0.00371	-14.0875	0.00188	-14.0875	0.00216	-14.0875	0.00837
-14.075	0.00173	-14.075	0.00374	-14.075	0.00189	-14.075	0.00217	-14.075	0.00843
-14.0624	0.00174	-14.0624	0.00376	-14.0624	0.0019	-14.0624	0.00218	-14.0624	0.00849
-14.0499	0.00175	-14.0499	0.00379	-14.0499	0.00191	-14.0499	0.00219	-14.0499	0.00854
-14.0374	0.00176	-14.0374	0.00381	-14.0374	0.00192	-14.0374	0.0022	-14.0374	0.0086
-14.0249	0.00177	-14.0249	0.00384	-14.0249	0.00194	-14.0249	0.00221	-14.0249	0.00866
-14.0124	0.00178	-14.0124	0.00386	-14.0124	0.00195	-14.0124	0.00222	-14.0124	0.00872
-13.9999	0.00178	-13.9999	0.00388	-13.9999	0.00196	-13.9999	0.00224	-13.9999	0.00877
-13.9874	0.00179	-13.9874	0.00391	-13.9874	0.00197	-13.9874	0.00225	-13.9874	0.00883
-13.9749	0.0018	-13.9749	0.00393	-13.9749	0.00198	-13.9749	0.00226	-13.9749	0.00889
-13.9624	0.00181	-13.9624	0.00396	-13.9624	0.00199	-13.9624	0.00228	-13.9624	0.00896
-13.9499	0.00182	-13.9499	0.00398	-13.9499	0.002	-13.9499	0.00229	-13.9499	0.00902
-13.9373	0.00183	-13.9373	0.004	-13.9373	0.00201	-13.9373	0.0023	-13.9373	0.00908
-13.9248	0.00184	-13.9248	0.00403	-13.9248	0.00202	-13.9248	0.00232	-13.9248	0.00914
-13.9123	0.00185	-13.9123	0.00405	-13.9123	0.00203	-13.9123	0.00233	-13.9123	0.0092
-13.8998	0.00186	-13.8998	0.00408	-13.8998	0.00204	-13.8998	0.00234	-13.8998	0.00926
-13.8873	0.00187	-13.8873	0.0041	-13.8873	0.00205	-13.8873	0.00236	-13.8873	0.00932
-13.8748	0.00188	-13.8748	0.00412	-13.8748	0.00207	-13.8748	0.00237	-13.8748	0.00939
-13.8623	0.00189	-13.8623	0.00415	-13.8623	0.00208	-13.8623	0.00239	-13.8623	0.00945
-13.8498	0.0019	-13.8498	0.00417	-13.8498	0.00209	-13.8498	0.0024	-13.8498	0.00951
-13.8373	0.00191	-13.8373	0.0042	-13.8373	0.0021	-13.8373	0.00241	-13.8373	0.00958
-13.8248	0.00192	-13.8248	0.00422	-13.8248	0.00211	-13.8248	0.00243	-13.8248	0.00964
-13.8122	0.00193	-13.8122	0.00424	-13.8122	0.00212	-13.8122	0.00244	-13.8122	0.0097
-13.7997	0.00194	-13.7997	0.00427	-13.7997	0.00214	-13.7997	0.00245	-13.7997	0.00977
-13.7872	0.00195	-13.7872	0.00429	-13.7872	0.00215	-13.7872	0.00247	-13.7872	0.00983
-13.7747	0.00196	-13.7747	0.00432	-13.7747	0.00216	-13.7747	0.00249	-13.7747	0.0099
-13.7622	0.00197	-13.7622	0.00434	-13.7622	0.00217	-13.7622	0.0025	-13.7622	0.00997
-13.7497	0.00198	-13.7497	0.00436	-13.7497	0.00218	-13.7497	0.00252	-13.7497	0.01004
-13.7372	0.00199	-13.7372	0.00439	-13.7372	0.0022	-13.7372	0.00254	-13.7372	0.01011
-13.7247	0.002	-13.7247	0.00441	-13.7247	0.00221	-13.7247	0.00255	-13.7247	0.01017
-13.7122	0.00201	-13.7122	0.00443	-13.7122	0.00222	-13.7122	0.00257	-13.7122	0.01024
-13.6997	0.00202	-13.6997	0.00446	-13.6997	0.00223	-13.6997	0.00259	-13.6997	0.01031
-13.6871	0.00203	-13.6871	0.00449	-13.6871	0.00225	-13.6871	0.0026	-13.6871	0.01038
-13.6746	0.00204	-13.6746	0.00451	-13.6746	0.00226	-13.6746	0.00261	-13.6746	0.01045
-13.6621	0.00205	-13.6621	0.00454	-13.6621	0.00227	-13.6621	0.00263	-13.6621	0.01053
-13.6496	0.00206	-13.6496	0.00457	-13.6496	0.00228	-13.6496	0.00264	-13.6496	0.0106
-13.6371	0.00207	-13.6371	0.0046	-13.6371	0.0023	-13.6371	0.00266	-13.6371	0.01067
-13.6246	0.00208	-13.6246	0.00463	-13.6246	0.00231	-13.6246	0.00267	-13.6246	0.01074
-13.6121	0.0021	-13.6121	0.00465	-13.6121	0.00232	-13.6121	0.00268	-13.6121	0.01082
-13.5996	0.00211	-13.5996	0.00468	-13.5996	0.00234	-13.5996	0.0027	-13.5996	0.01089
-13.5871	0.00212	-13.5871	0.00471	-13.5871	0.00235	-13.5871	0.00271	-13.5871	0.01096
-13.5746	0.00213	-13.5746	0.00474	-13.5746	0.00236	-13.5746	0.00273	-13.5746	0.01104
-13.562	0.00214	-13.562	0.00477	-13.562	0.00238	-13.562	0.00275	-13.562	0.01111
-13.5495	0.00215	-13.5495	0.00479	-13.5495	0.00239	-13.5495	0.00276	-13.5495	0.01119
-13.537	0.00216	-13.537	0.00482	-13.537	0.00241	-13.537	0.00278	-13.537	0.01127
-13.5245	0.00218	-13.5245	0.00485	-13.5245	0.00242	-13.5245	0.0028	-13.5245	0.01134
-13.512	0.00219	-13.512	0.00488	-13.512	0.00243	-13.512	0.00281	-13.512	0.01142
-13.4995	0.0022	-13.4995	0.00491	-13.4995	0.00245	-13.4995	0.00283	-13.4995	0.01149
-13.487	0.00221	-13.487	0.00494	-13.487	0.00246	-13.487	0.00285	-13.487	0.01157
-13.4745	0.00222	-13.4745	0.00497	-13.4745	0.00248	-13.4745	0.00287	-13.4745	0.01165
-13.462	0.00224	-13.462	0.005	-13.462	0.00249	-13.462	0.00289	-13.462	0.01174
-13.4495	0.00225	-13.4495	0.00503	-13.4495	0.00251	-13.4495	0.00291	-13.4495	0.01182
-13.4369	0.00226	-13.4369	0.00507	-13.4369	0.00252	-13.4369	0.00293	-13.4369	0.0119
-13.4244	0.00227	-13.4244	0.0051	-13.4244	0.00254	-13.4244	0.00294	-13.4244	0.01198
-13.4119	0.00228	-13.4119	0.00513	-13.4119	0.00255	-13.4119	0.00296	-13.4119	0.01206
-13.3994	0.0023	-13.3994	0.00516	-13.3994	0.00257	-13.3994	0.00298	-13.3994	0.01214
-13.3869	0.00231	-13.3869	0.00519	-13.3869	0.00258	-13.3869	0.003	-13.3869	0.01223
-13.3744	0.00232	-13.3744	0.00523	-13.3744	0.0026	-13.3744	0.00302	-13.3744	0.01231
-13.3619	0.00234	-13.3619	0.00526	-13.3619	0.00261	-13.3619	0.00304	-13.3619	0.0124
-13.3494	0.00235	-13.3494	0.00529	-13.3494	0.00263	-13.3494	0.00306	-13.3494	0.01249
-13.3369	0.00236	-13.3369	0.00532	-13.3369	0.00264	-13.3369	0.00308	-13.3369	0.01257
-13.3244	0.00237	-13.3244	0.00535	-13.3244	0.00266	-13.3244	0.0031	-13.3244	0.01266
-13.3118	0.00239	-13.3118	0.00539	-13.3118	0.00267	-13.3118	0.00312	-13.3118	0.01274
-13.2993	0.0024	-13.2993	0.00542	-13.2993	0.00269	-13.2993	0.00314	-13.2993	0.01283
-13.2868	0.00241	-13.2868	0.00545	-13.2868	0.00271	-13.2868	0.00316	-13.2868	0.01292
-13.2743	0.00243	-13.2743	0.00549	-13.2743	0.00272	-13.2743	0.00318	-13.2743	0.01301
-13.2618	0.00244	-13.2618	0.00552	-13.2618	0.00274	-13.2618	0.0032	-13.2618	0.01311
-13.2493	0.00245	-13.2493	0.00556	-13.2493	0.00276	-13.2493	0.00321	-13.2493	0.0132
-13.2368	0.00247	-13.2368	0.0056	-13.2368	0.00277	-13.2368	0.00323	-13.2368	0.01329
-13.2243	0.00248	-13.2243	0.00563	-13.2243	0.00279	-13.2243	0.00325	-13.2243	0.01338
-13.2118	0.0025	-13.2118	0.00567	-13.2118	0.00281	-13.2118	0.00327	-13.2118	0.01348
-13.1993	0.00251	-13.1993	0.0057	-13.1993	0.00282	-13.1993	0.00329	-13.1993	0.01357
-13.1867	0.00252	-13.1867	0.00574	-13.1867	0.00284	-13.1867	0.00331	-13.1867	0.01367
-13.1742	0.00254	-13.1742	0.00578	-13.1742	0.00286	-13.1742	0.00333	-13.1742	0.01377
-13.1617	0.00255	-13.1617	0.00581	-13.1617	0.00288	-13.1617	0.00336	-13.1617	0.01387
-13.1492	0.00257	-13.1492	0.00585	-13.1492	0.00289	-13.1492	0.00338	-13.1492	0.01397
-13.1367	0.00258	-13.1367	0.00589	-13.1367	0.00291	-13.1367	0.0034	-13.1367	0.01407
-13.1242	0.0026	-13.1242	0.00592	-13.1242	0.00293	-13.1242	0.00342	-13.1242	0.01417
-13.1117	0.00261	-13.1117	0.00596	-13.1117	0.00295	-13.1117	0.00345	-13.1117	0.01427
-13.0992	0.00263	-13.0992	0.00599	-13.0992	0.00297	-13.0992	0.00347	-13.0992	0.01437
-13.0867	0.00264	-13.0867	0.00603	-13.0867	0.00298	-13.0867	0.00349	-13.0867	0.01448
-13.0742	0.00266	-13.0742	0.00607	-13.0742	0.003	-13.0742	0.00352	-13.0742	0.01458
-13.0616	0.00267	-13.0616	0.00611	-13.0616	0.00302	-13.0616	0.00354	-13.0616	0.01469
-13.0491	0.00269	-13.0491	0.00615	-13.0491	0.00304	-13.0491	0.00357	-13.0491	0.0148
-13.0366	0.0027	-13.0366	0.00619	-13.0366	0.00306	-13.0366	0.00359	-13.0366	0.0149
-13.0241	0.00272	-13.0241	0.00623	-13.0241	0.00308	-13.0241	0.00362	-13.0241	0.01501
-13.0116	0.00273	-13.0116	0.00627	-13.0116	0.00309	-13.0116	0.00364	-13.0116	0.01512
-12.9991	0.00275	-12.9991	0.00631	-12.9991	0.00311	-12.9991	0.00367	-12.9991	0.01522
-12.9866	0.00276	-12.9866	0.00635	-12.9866	0.00313	-12.9866	0.00369	-12.9866	0.01533
-12.9741	0.00278	-12.9741	0.00639	-12.9741	0.00315	-12.9741	0.00372	-12.9741	0.01545
-12.9616	0.0028	-12.9616	0.00643	-12.9616	0.00318	-12.9616	0.00374	-12.9616	0.01556
-12.9491	0.00281	-12.9491	0.00647	-12.9491	0.0032	-12.9491	0.00376	-12.9491	0.01567
-12.9365	0.00283	-12.9365	0.00651	-12.9365	0.00322	-12.9365	0.00379	-12.9365	0.01579
-12.924	0.00285	-12.924	0.00655	-12.924	0.00324	-12.924	0.00381	-12.924	0.0159
-12.9115	0.00286	-12.9115	0.00659	-12.9115	0.00327	-12.9115	0.00384	-12.9115	0.01601
-12.899	0.00288	-12.899	0.00663	-12.899	0.00329	-12.899	0.00386	-12.899	0.01613
-12.8865	0.0029	-12.8865	0.00668	-12.8865	0.00331	-12.8865	0.00389	-12.8865	0.01624
-12.874	0.00291	-12.874	0.00672	-12.874	0.00333	-12.874	0.00391	-12.874	0.01636
-12.8615	0.00293	-12.8615	0.00677	-12.8615	0.00335	-12.8615	0.00394	-12.8615	0.01648
-12.849	0.00295	-12.849	0.00682	-12.849	0.00337	-12.849	0.00396	-12.849	0.0166
-12.8365	0.00296	-12.8365	0.00687	-12.8365	0.00338	-12.8365	0.00399	-12.8365	0.01672
-12.824	0.00298	-12.824	0.00691	-12.824	0.0034	-12.824	0.00401	-12.824	0.01684
-12.8114	0.003	-12.8114	0.00696	-12.8114	0.00342	-12.8114	0.00404	-12.8114	0.01696
-12.7989	0.00302	-12.7989	0.00701	-12.7989	0.00344	-12.7989	0.00406	-12.7989	0.01708
-12.7864	0.00303	-12.7864	0.00706	-12.7864	0.00346	-12.7864	0.00409	-12.7864	0.01721
-12.7739	0.00305	-12.7739	0.00711	-12.7739	0.00349	-12.7739	0.00412	-12.7739	0.01733
-12.7614	0.00307	-12.7614	0.00715	-12.7614	0.00351	-12.7614	0.00415	-12.7614	0.01746
-12.7489	0.00309	-12.7489	0.0072	-12.7489	0.00354	-12.7489	0.00418	-12.7489	0.01759
-12.7364	0.00311	-12.7364	0.00725	-12.7364	0.00357	-12.7364	0.00421	-12.7364	0.01772
-12.7239	0.00313	-12.7239	0.0073	-12.7239	0.00359	-12.7239	0.00424	-12.7239	0.01785
-12.7114	0.00314	-12.7114	0.00735	-12.7114	0.00362	-12.7114	0.00427	-12.7114	0.01798
-12.6989	0.00316	-12.6989	0.00739	-12.6989	0.00364	-12.6989	0.0043	-12.6989	0.01811
-12.6863	0.00318	-12.6863	0.00744	-12.6863	0.00367	-12.6863	0.00433	-12.6863	0.01824
-12.6738	0.0032	-12.6738	0.0075	-12.6738	0.00369	-12.6738	0.00436	-12.6738	0.01838
-12.6613	0.00322	-12.6613	0.00755	-12.6613	0.00371	-12.6613	0.00439	-12.6613	0.01853
-12.6488	0.00324	-12.6488	0.0076	-12.6488	0.00374	-12.6488	0.00442	-12.6488	0.01867
-12.6363	0.00326	-12.6363	0.00765	-12.6363	0.00376	-12.6363	0.00445	-12.6363	0.01881
-12.6238	0.00328	-12.6238	0.00771	-12.6238	0.00378	-12.6238	0.00448	-12.6238	0.01895
-12.6113	0.0033	-12.6113	0.00776	-12.6113	0.00381	-12.6113	0.00452	-12.6113	0.0191
-12.5988	0.00332	-12.5988	0.00781	-12.5988	0.00383	-12.5988	0.00455	-12.5988	0.01924
-12.5863	0.00334	-12.5863	0.00787	-12.5863	0.00385	-12.5863	0.00458	-12.5863	0.01938
-12.5738	0.00336	-12.5738	0.00792	-12.5738	0.00388	-12.5738	0.00461	-12.5738	0.01953
-12.5612	0.00338	-12.5612	0.00798	-12.5612	0.00391	-12.5612	0.00464	-12.5612	0.01968
-12.5487	0.0034	-12.5487	0.00803	-12.5487	0.00394	-12.5487	0.00468	-12.5487	0.01983
-12.5362	0.00342	-12.5362	0.00809	-12.5362	0.00397	-12.5362	0.00471	-12.5362	0.01998
-12.5237	0.00344	-12.5237	0.00815	-12.5237	0.004	-12.5237	0.00474	-12.5237	0.02013
-12.5112	0.00346	-12.5112	0.0082	-12.5112	0.00403	-12.5112	0.00478	-12.5112	0.02028
-12.4987	0.00349	-12.4987	0.00826	-12.4987	0.00406	-12.4987	0.00481	-12.4987	0.02043
-12.4862	0.00351	-12.4862	0.00831	-12.4862	0.00409	-12.4862	0.00484	-12.4862	0.02058
-12.4737	0.00353	-12.4737	0.00837	-12.4737	0.00412	-12.4737	0.00488	-12.4737	0.02075
-12.4612	0.00355	-12.4612	0.00843	-12.4612	0.00414	-12.4612	0.00491	-12.4612	0.02091
-12.4487	0.00357	-12.4487	0.00849	-12.4487	0.00417	-12.4487	0.00494	-12.4487	0.02107
-12.4361	0.0036	-12.4361	0.00855	-12.4361	0.0042	-12.4361	0.00497	-12.4361	0.02124
-12.4236	0.00362	-12.4236	0.00861	-12.4236	0.00422	-12.4236	0.00501	-12.4236	0.0214
-12.4111	0.00364	-12.4111	0.00867	-12.4111	0.00425	-12.4111	0.00504	-12.4111	0.02156
-12.3986	0.00366	-12.3986	0.00873	-12.3986	0.00427	-12.3986	0.00507	-12.3986	0.02173
-12.3861	0.00368	-12.3861	0.0088	-12.3861	0.0043	-12.3861	0.00511	-12.3861	0.02189
-12.3736	0.00371	-12.3736	0.00886	-12.3736	0.00434	-12.3736	0.00515	-12.3736	0.02206
-12.3611	0.00373	-12.3611	0.00892	-12.3611	0.00437	-12.3611	0.00519	-12.3611	0.02224
-12.3486	0.00376	-12.3486	0.00899	-12.3486	0.0044	-12.3486	0.00522	-12.3486	0.02241
-12.3361	0.00378	-12.3361	0.00905	-12.3361	0.00444	-12.3361	0.00526	-12.3361	0.02258
-12.3236	0.0038	-12.3236	0.00912	-12.3236	0.00447	-12.3236	0.0053	-12.3236	0.02275
-12.311	0.00383	-12.311	0.00918	-12.311	0.0045	-12.311	0.00534	-12.311	0.02293
-12.2985	0.00385	-12.2985	0.00924	-12.2985	0.00454	-12.2985	0.00538	-12.2985	0.0231
-12.286	0.00387	-12.286	0.00931	-12.286	0.00457	-12.286	0.00542	-12.286	0.02327
-12.2735	0.0039	-12.2735	0.00938	-12.2735	0.0046	-12.2735	0.00546	-12.2735	0.02346
-12.261	0.00392	-12.261	0.00944	-12.261	0.00464	-12.261	0.0055	-12.261	0.02365
-12.2485	0.00394	-12.2485	0.00951	-12.2485	0.00467	-12.2485	0.00554	-12.2485	0.02384
-12.236	0.00397	-12.236	0.00958	-12.236	0.0047	-12.236	0.00558	-12.236	0.02403
-12.2235	0.00399	-12.2235	0.00965	-12.2235	0.00474	-12.2235	0.00562	-12.2235	0.02421
-12.211	0.00401	-12.211	0.00972	-12.211	0.00477	-12.211	0.00567	-12.211	0.0244
-12.1985	0.00404	-12.1985	0.00978	-12.1985	0.00481	-12.1985	0.00571	-12.1985	0.02459
-12.1859	0.00406	-12.1859	0.00985	-12.1859	0.00484	-12.1859	0.00575	-12.1859	0.02478
-12.1734	0.00409	-12.1734	0.00992	-12.1734	0.00487	-12.1734	0.00579	-12.1734	0.02499
-12.1609	0.00412	-12.1609	0.01	-12.1609	0.00491	-12.1609	0.00584	-12.1609	0.02519
-12.1484	0.00415	-12.1484	0.01007	-12.1484	0.00494	-12.1484	0.00588	-12.1484	0.0254
-12.1359	0.00418	-12.1359	0.01014	-12.1359	0.00498	-12.1359	0.00593	-12.1359	0.02561
-12.1234	0.00421	-12.1234	0.01022	-12.1234	0.00501	-12.1234	0.00597	-12.1234	0.02581
-12.1109	0.00424	-12.1109	0.01029	-12.1109	0.00504	-12.1109	0.00602	-12.1109	0.02602
-12.0984	0.00427	-12.0984	0.01036	-12.0984	0.00508	-12.0984	0.00606	-12.0984	0.02623
-12.0859	0.0043	-12.0859	0.01044	-12.0859	0.00511	-12.0859	0.00611	-12.0859	0.02644
-12.0734	0.00433	-12.0734	0.01052	-12.0734	0.00515	-12.0734	0.00615	-12.0734	0.02666
-12.0608	0.00436	-12.0608	0.0106	-12.0608	0.0052	-12.0608	0.0062	-12.0608	0.02688
-12.0483	0.00438	-12.0483	0.01068	-12.0483	0.00524	-12.0483	0.00625	-12.0483	0.0271
-12.0358	0.00441	-12.0358	0.01076	-12.0358	0.00528	-12.0358	0.00629	-12.0358	0.02733
-12.0233	0.00444	-12.0233	0.01084	-12.0233	0.00532	-12.0233	0.00634	-12.0233	0.02755
-12.0108	0.00447	-12.0108	0.01092	-12.0108	0.00536	-12.0108	0.00639	-12.0108	0.02777
-11.9983	0.0045	-11.9983	0.011	-11.9983	0.0054	-11.9983	0.00643	-11.9983	0.02799
-11.9858	0.00453	-11.9858	0.01108	-11.9858	0.00544	-11.9858	0.00648	-11.9858	0.02822
-11.9733	0.00456	-11.9733	0.01117	-11.9733	0.00548	-11.9733	0.00653	-11.9733	0.02846
-11.9608	0.00459	-11.9608	0.01125	-11.9608	0.00552	-11.9608	0.00659	-11.9608	0.0287
-11.9483	0.00462	-11.9483	0.01134	-11.9483	0.00556	-11.9483	0.00664	-11.9483	0.02894
-11.9357	0.00465	-11.9357	0.01143	-11.9357	0.00561	-11.9357	0.00669	-11.9357	0.02918
-11.9232	0.00468	-11.9232	0.01152	-11.9232	0.00565	-11.9232	0.00674	-11.9232	0.02942
-11.9107	0.0047	-11.9107	0.01161	-11.9107	0.00569	-11.9107	0.0068	-11.9107	0.02966
-11.8982	0.00473	-11.8982	0.01169	-11.8982	0.00573	-11.8982	0.00685	-11.8982	0.0299
-11.8857	0.00476	-11.8857	0.01178	-11.8857	0.00577	-11.8857	0.0069	-11.8857	0.03014
-11.8732	0.0048	-11.8732	0.01187	-11.8732	0.00581	-11.8732	0.00696	-11.8732	0.0304
-11.8607	0.00483	-11.8607	0.01197	-11.8607	0.00586	-11.8607	0.00701	-11.8607	0.03066
-11.8482	0.00487	-11.8482	0.01206	-11.8482	0.0059	-11.8482	0.00707	-11.8482	0.03092
-11.8357	0.0049	-11.8357	0.01215	-11.8357	0.00595	-11.8357	0.00712	-11.8357	0.03119
-11.8232	0.00493	-11.8232	0.01224	-11.8232	0.00599	-11.8232	0.00718	-11.8232	0.03145
-11.8106	0.00497	-11.8106	0.01233	-11.8106	0.00604	-11.8106	0.00723	-11.8106	0.03171
-11.7981	0.005	-11.7981	0.01242	-11.7981	0.00608	-11.7981	0.00729	-11.7981	0.03197
-11.7856	0.00504	-11.7856	0.01252	-11.7856	0.00613	-11.7856	0.00734	-11.7856	0.03223
-11.7731	0.00507	-11.7731	0.01262	-11.7731	0.00618	-11.7731	0.0074	-11.7731	0.03251
-11.7606	0.0051	-11.7606	0.01272	-11.7606	0.00623	-11.7606	0.00746	-11.7606	0.0328
-11.7481	0.00514	-11.7481	0.01282	-11.7481	0.00627	-11.7481	0.00752	-11.7481	0.03308
-11.7356	0.00517	-11.7356	0.01292	-11.7356	0.00632	-11.7356	0.00758	-11.7356	0.03336
-11.7231	0.0052	-11.7231	0.01302	-11.7231	0.00637	-11.7231	0.00764	-11.7231	0.03365
-11.7106	0.00524	-11.7106	0.01312	-11.7106	0.00642	-11.7106	0.00771	-11.7106	0.03393
-11.6981	0.00527	-11.6981	0.01322	-11.6981	0.00647	-11.6981	0.00777	-11.6981	0.03421
-11.6855	0.00531	-11.6855	0.01332	-11.6855	0.00652	-11.6855	0.00783	-11.6855	0.0345
-11.673	0.00535	-11.673	0.01342	-11.673	0.00657	-11.673	0.00789	-11.673	0.03481
-11.6605	0.00538	-11.6605	0.01353	-11.6605	0.00663	-11.6605	0.00796	-11.6605	0.03512
-11.648	0.00542	-11.648	0.01363	-11.648	0.00669	-11.648	0.00803	-11.648	0.03544
-11.6355	0.00546	-11.6355	0.01374	-11.6355	0.00674	-11.6355	0.00809	-11.6355	0.03575
-11.623	0.0055	-11.623	0.01384	-11.623	0.0068	-11.623	0.00816	-11.623	0.03606
-11.6105	0.00554	-11.6105	0.01394	-11.6105	0.00686	-11.6105	0.00823	-11.6105	0.03638
-11.598	0.00558	-11.598	0.01405	-11.598	0.00691	-11.598	0.00829	-11.598	0.03669
-11.5855	0.00562	-11.5855	0.01416	-11.5855	0.00697	-11.5855	0.00836	-11.5855	0.037
-11.573	0.00566	-11.573	0.01428	-11.573	0.00702	-11.573	0.00843	-11.573	0.03734
-11.5604	0.00571	-11.5604	0.0144	-11.5604	0.00708	-11.5604	0.0085	-11.5604	0.03768
-11.5479	0.00575	-11.5479	0.01452	-11.5479	0.00714	-11.5479	0.00857	-11.5479	0.03802
-11.5354	0.00579	-11.5354	0.01464	-11.5354	0.00719	-11.5354	0.00864	-11.5354	0.03837
-11.5229	0.00584	-11.5229	0.01476	-11.5229	0.00725	-11.5229	0.0087	-11.5229	0.03871
-11.5104	0.00588	-11.5104	0.01488	-11.5104	0.0073	-11.5104	0.00877	-11.5104	0.03905
-11.4979	0.00593	-11.4979	0.015	-11.4979	0.00736	-11.4979	0.00884	-11.4979	0.03939
-11.4854	0.00597	-11.4854	0.01512	-11.4854	0.00742	-11.4854	0.00891	-11.4854	0.03973
-11.4729	0.00601	-11.4729	0.01524	-11.4729	0.00748	-11.4729	0.00899	-11.4729	0.0401
-11.4604	0.00606	-11.4604	0.01536	-11.4604	0.00754	-11.4604	0.00907	-11.4604	0.04047
-11.4479	0.0061	-11.4479	0.01549	-11.4479	0.00761	-11.4479	0.00914	-11.4479	0.04084
-11.4353	0.00614	-11.4353	0.01561	-11.4353	0.00767	-11.4353	0.00922	-11.4353	0.04121
-11.4228	0.00619	-11.4228	0.01574	-11.4228	0.00773	-11.4228	0.0093	-11.4228	0.04158
-11.4103	0.00623	-11.4103	0.01586	-11.4103	0.0078	-11.4103	0.00938	-11.4103	0.04195
-11.3978	0.00628	-11.3978	0.01599	-11.3978	0.00786	-11.3978	0.00945	-11.3978	0.04232
-11.3853	0.00632	-11.3853	0.01611	-11.3853	0.00793	-11.3853	0.00953	-11.3853	0.04269
-11.3728	0.00636	-11.3728	0.01625	-11.3728	0.008	-11.3728	0.00962	-11.3728	0.0431
-11.3603	0.00641	-11.3603	0.01638	-11.3603	0.00807	-11.3603	0.0097	-11.3603	0.0435
-11.3478	0.00645	-11.3478	0.01652	-11.3478	0.00814	-11.3478	0.00979	-11.3478	0.0439
-11.3353	0.00649	-11.3353	0.01665	-11.3353	0.00821	-11.3353	0.00987	-11.3353	0.04431
-11.3228	0.00654	-11.3228	0.01679	-11.3228	0.00828	-11.3228	0.00996	-11.3228	0.04471
-11.3102	0.00658	-11.3102	0.01693	-11.3102	0.00835	-11.3102	0.01004	-11.3102	0.04512
-11.2977	0.00663	-11.2977	0.01706	-11.2977	0.00842	-11.2977	0.01013	-11.2977	0.04552
-11.2852	0.00667	-11.2852	0.0172	-11.2852	0.00849	-11.2852	0.01022	-11.2852	0.04593
-11.2727	0.00672	-11.2727	0.01735	-11.2727	0.00857	-11.2727	0.01031	-11.2727	0.04637
-11.2602	0.00678	-11.2602	0.0175	-11.2602	0.00864	-11.2602	0.0104	-11.2602	0.04681
-11.2477	0.00683	-11.2477	0.01766	-11.2477	0.00872	-11.2477	0.01049	-11.2477	0.04725
-11.2352	0.00688	-11.2352	0.01781	-11.2352	0.00879	-11.2352	0.01058	-11.2352	0.04769
-11.2227	0.00694	-11.2227	0.01796	-11.2227	0.00887	-11.2227	0.01067	-11.2227	0.04813
-11.2102	0.00699	-11.2102	0.01811	-11.2102	0.00894	-11.2102	0.01076	-11.2102	0.04857
-11.1977	0.00704	-11.1977	0.01827	-11.1977	0.00902	-11.1977	0.01085	-11.1977	0.04901
-11.1851	0.0071	-11.1851	0.01842	-11.1851	0.00909	-11.1851	0.01094	-11.1851	0.04945
-11.1726	0.00715	-11.1726	0.01858	-11.1726	0.00917	-11.1726	0.01104	-11.1726	0.04993
-11.1601	0.0072	-11.1601	0.01874	-11.1601	0.00926	-11.1601	0.01114	-11.1601	0.05042
-11.1476	0.00726	-11.1476	0.0189	-11.1476	0.00934	-11.1476	0.01124	-11.1476	0.0509
-11.1351	0.00731	-11.1351	0.01906	-11.1351	0.00942	-11.1351	0.01134	-11.1351	0.05138
-11.1226	0.00736	-11.1226	0.01922	-11.1226	0.0095	-11.1226	0.01144	-11.1226	0.05186
-11.1101	0.00742	-11.1101	0.01938	-11.1101	0.00959	-11.1101	0.01154	-11.1101	0.05234
-11.0976	0.00747	-11.0976	0.01954	-11.0976	0.00967	-11.0976	0.01164	-11.0976	0.05283
-11.0851	0.00753	-11.0851	0.0197	-11.0851	0.00975	-11.0851	0.01174	-11.0851	0.05331
-11.0726	0.00758	-11.0726	0.01988	-11.0726	0.00984	-11.0726	0.01185	-11.0726	0.05383
-11.06	0.00764	-11.06	0.02005	-11.06	0.00993	-11.06	0.01196	-11.06	0.05435
-11.0475	0.0077	-11.0475	0.02023	-11.0475	0.01002	-11.0475	0.01207	-11.0475	0.05487
-11.035	0.00776	-11.035	0.0204	-11.035	0.01011	-11.035	0.01218	-11.035	0.0554
-11.0225	0.00782	-11.0225	0.02058	-11.0225	0.0102	-11.0225	0.01229	-11.0225	0.05592
-11.01	0.00787	-11.01	0.02076	-11.01	0.01029	-11.01	0.0124	-11.01	0.05644
-10.9975	0.00793	-10.9975	0.02093	-10.9975	0.01038	-10.9975	0.01251	-10.9975	0.05696
-10.985	0.00799	-10.985	0.02111	-10.985	0.01047	-10.985	0.01262	-10.985	0.05749
-10.9725	0.00805	-10.9725	0.0213	-10.9725	0.01057	-10.9725	0.01274	-10.9725	0.05805
-10.96	0.00812	-10.96	0.02149	-10.96	0.01067	-10.96	0.01286	-10.96	0.05861
-10.9475	0.00818	-10.9475	0.02167	-10.9475	0.01077	-10.9475	0.01298	-10.9475	0.05918
-10.9349	0.00824	-10.9349	0.02186	-10.9349	0.01087	-10.9349	0.0131	-10.9349	0.05975
-10.9224	0.00831	-10.9224	0.02205	-10.9224	0.01097	-10.9224	0.01322	-10.9224	0.06031
-10.9099	0.00837	-10.9099	0.02224	-10.9099	0.01107	-10.9099	0.01334	-10.9099	0.06088
-10.8974	0.00843	-10.8974	0.02243	-10.8974	0.01118	-10.8974	0.01345	-10.8974	0.06144
-10.8849	0.0085	-10.8849	0.02262	-10.8849	0.01128	-10.8849	0.01357	-10.8849	0.06201
-10.8724	0.00856	-10.8724	0.02282	-10.8724	0.01138	-10.8724	0.0137	-10.8724	0.06262
-10.8599	0.00863	-10.8599	0.02303	-10.8599	0.01149	-10.8599	0.01384	-10.8599	0.06323
-10.8474	0.0087	-10.8474	0.02324	-10.8474	0.0116	-10.8474	0.01397	-10.8474	0.06384
-10.8349	0.00877	-10.8349	0.02345	-10.8349	0.01171	-10.8349	0.0141	-10.8349	0.06445
-10.8224	0.00884	-10.8224	0.02365	-10.8224	0.01182	-10.8224	0.01423	-10.8224	0.06506
-10.8098	0.0089	-10.8098	0.02386	-10.8098	0.01193	-10.8098	0.01437	-10.8098	0.06567
-10.7973	0.00897	-10.7973	0.02407	-10.7973	0.01203	-10.7973	0.0145	-10.7973	0.06628
-10.7848	0.00904	-10.7848	0.02428	-10.7848	0.01214	-10.7848	0.01463	-10.7848	0.06689
-10.7723	0.00912	-10.7723	0.02451	-10.7723	0.01226	-10.7723	0.01478	-10.7723	0.06754
-10.7598	0.00919	-10.7598	0.02473	-10.7598	0.01238	-10.7598	0.01492	-10.7598	0.0682
-10.7473	0.00927	-10.7473	0.02496	-10.7473	0.0125	-10.7473	0.01507	-10.7473	0.06886
-10.7348	0.00935	-10.7348	0.02519	-10.7348	0.01262	-10.7348	0.01522	-10.7348	0.06951
-10.7223	0.00943	-10.7223	0.02542	-10.7223	0.01274	-10.7223	0.01536	-10.7223	0.07017
-10.7098	0.00951	-10.7098	0.02565	-10.7098	0.01286	-10.7098	0.01551	-10.7098	0.07083
-10.6973	0.00958	-10.6973	0.02588	-10.6973	0.01298	-10.6973	0.01565	-10.6973	0.07148
-10.6847	0.00966	-10.6847	0.0261	-10.6847	0.0131	-10.6847	0.0158	-10.6847	0.07214
-10.6722	0.00974	-10.6722	0.02635	-10.6722	0.01323	-10.6722	0.01596	-10.6722	0.07284
-10.6597	0.00982	-10.6597	0.02659	-10.6597	0.01336	-10.6597	0.01612	-10.6597	0.07355
-10.6472	0.00989	-10.6472	0.02683	-10.6472	0.01349	-10.6472	0.01629	-10.6472	0.07425
-10.6347	0.00997	-10.6347	0.02708	-10.6347	0.01362	-10.6347	0.01645	-10.6347	0.07496
-10.6222	0.01005	-10.6222	0.02732	-10.6222	0.01375	-10.6222	0.01661	-10.6222	0.07567
-10.6097	0.01013	-10.6097	0.02757	-10.6097	0.01388	-10.6097	0.01678	-10.6097	0.07637
-10.5972	0.01021	-10.5972	0.02781	-10.5972	0.01401	-10.5972	0.01694	-10.5972	0.07708
-10.5847	0.01028	-10.5847	0.02806	-10.5847	0.01414	-10.5847	0.0171	-10.5847	0.07779
-10.5722	0.01037	-10.5722	0.02832	-10.5722	0.01429	-10.5722	0.01728	-10.5722	0.07852
-10.5596	0.01046	-10.5596	0.02859	-10.5596	0.01443	-10.5596	0.01745	-10.5596	0.07927
-10.5471	0.01054	-10.5471	0.02886	-10.5471	0.01458	-10.5471	0.01763	-10.5471	0.08001
-10.5346	0.01063	-10.5346	0.02913	-10.5346	0.01473	-10.5346	0.01781	-10.5346	0.08076
-10.5221	0.01072	-10.5221	0.02939	-10.5221	0.01487	-10.5221	0.01798	-10.5221	0.0815
-10.5096	0.01081	-10.5096	0.02966	-10.5096	0.01502	-10.5096	0.01816	-10.5096	0.08225
-10.4971	0.01089	-10.4971	0.02993	-10.4971	0.01516	-10.4971	0.01834	-10.4971	0.08299
-10.4846	0.01098	-10.4846	0.0302	-10.4846	0.01531	-10.4846	0.01851	-10.4846	0.08374
-10.4721	0.01108	-10.4721	0.03049	-10.4721	0.01546	-10.4721	0.0187	-10.4721	0.08452
-10.4596	0.01117	-10.4596	0.03078	-10.4596	0.01562	-10.4596	0.01889	-10.4596	0.08531
-10.4471	0.01127	-10.4471	0.03107	-10.4471	0.01578	-10.4471	0.01908	-10.4471	0.0861
-10.4345	0.01137	-10.4345	0.03136	-10.4345	0.01594	-10.4345	0.01927	-10.4345	0.08689
-10.422	0.01147	-10.422	0.03166	-10.422	0.01609	-10.422	0.01946	-10.422	0.08768
-10.4095	0.01156	-10.4095	0.03195	-10.4095	0.01625	-10.4095	0.01965	-10.4095	0.08847
-10.397	0.01166	-10.397	0.03224	-10.397	0.01641	-10.397	0.01984	-10.397	0.08926
-10.3845	0.01176	-10.3845	0.03253	-10.3845	0.01656	-10.3845	0.02003	-10.3845	0.09006
-10.372	0.01185	-10.372	0.03285	-10.372	0.01673	-10.372	0.02023	-10.372	0.09087
-10.3595	0.01195	-10.3595	0.03317	-10.3595	0.01691	-10.3595	0.02042	-10.3595	0.09168
-10.347	0.01205	-10.347	0.03349	-10.347	0.01709	-10.347	0.02062	-10.347	0.0925
-10.3345	0.01215	-10.3345	0.03381	-10.3345	0.01726	-10.3345	0.02082	-10.3345	0.09332
-10.322	0.01224	-10.322	0.03413	-10.322	0.01744	-10.322	0.02101	-10.322	0.09413
-10.3094	0.01234	-10.3094	0.03445	-10.3094	0.01761	-10.3094	0.02121	-10.3094	0.09495
-10.2969	0.01244	-10.2969	0.03477	-10.2969	0.01779	-10.2969	0.0214	-10.2969	0.09577
-10.2844	0.01253	-10.2844	0.03509	-10.2844	0.01796	-10.2844	0.0216	-10.2844	0.09659
-10.2719	0.01264	-10.2719	0.03543	-10.2719	0.01815	-10.2719	0.02179	-10.2719	0.09742
-10.2594	0.01275	-10.2594	0.03578	-10.2594	0.01834	-10.2594	0.02199	-10.2594	0.09826
-10.2469	0.01287	-10.2469	0.03613	-10.2469	0.01853	-10.2469	0.02218	-10.2469	0.0991
-10.2344	0.01298	-10.2344	0.03648	-10.2344	0.01872	-10.2344	0.02237	-10.2344	0.09993
-10.2219	0.01309	-10.2219	0.03682	-10.2219	0.01891	-10.2219	0.02257	-10.2219	0.10077
-10.2094	0.0132	-10.2094	0.03717	-10.2094	0.0191	-10.2094	0.02276	-10.2094	0.10161
-10.1969	0.01331	-10.1969	0.03752	-10.1969	0.0193	-10.1969	0.02295	-10.1969	0.10245
-10.1843	0.01342	-10.1843	0.03787	-10.1843	0.01949	-10.1843	0.02315	-10.1843	0.10329
-10.1718	0.01354	-10.1718	0.03824	-10.1718	0.01969	-10.1718	0.02334	-10.1718	0.10414
-10.1593	0.01366	-10.1593	0.03861	-10.1593	0.01991	-10.1593	0.02353	-10.1593	0.10499
-10.1468	0.01377	-10.1468	0.03899	-10.1468	0.02012	-10.1468	0.02372	-10.1468	0.10584
-10.1343	0.01389	-10.1343	0.03937	-10.1343	0.02033	-10.1343	0.02391	-10.1343	0.1067
-10.1218	0.01401	-10.1218	0.03974	-10.1218	0.02055	-10.1218	0.0241	-10.1218	0.10755
-10.1093	0.01412	-10.1093	0.04012	-10.1093	0.02076	-10.1093	0.02429	-10.1093	0.10841
-10.0968	0.01424	-10.0968	0.0405	-10.0968	0.02097	-10.0968	0.02448	-10.0968	0.10926
-10.0843	0.01436	-10.0843	0.04087	-10.0843	0.02118	-10.0843	0.02467	-10.0843	0.11012
-10.0718	0.01448	-10.0718	0.04128	-10.0718	0.02141	-10.0718	0.0251	-10.0718	0.11096
-10.0592	0.01461	-10.0592	0.0417	-10.0592	0.02165	-10.0592	0.02563	-10.0592	0.11181
-10.0467	0.01474	-10.0467	0.04211	-10.0467	0.02189	-10.0467	0.02616	-10.0467	0.11266
-10.0342	0.01488	-10.0342	0.04253	-10.0342	0.02212	-10.0342	0.02669	-10.0342	0.11351
-10.0217	0.01501	-10.0217	0.04294	-10.0217	0.02236	-10.0217	0.02722	-10.0217	0.11436
-10.0092	0.01514	-10.0092	0.04336	-10.0092	0.02259	-10.0092	0.02775	-10.0092	0.1152
-9.9967	0.01527	-9.9967	0.04378	-9.9967	0.02283	-9.9967	0.02828	-9.9967	0.11605
-9.98419	0.0154	-9.98419	0.04419	-9.98419	0.02306	-9.98419	0.02881	-9.98419	0.1169
-9.97168	0.01554	-9.97168	0.04463	-9.97168	0.02331	-9.97168	0.02917	-9.97168	0.11773
-9.95917	0.01567	-9.95917	0.04507	-9.95917	0.02357	-9.95917	0.02944	-9.95917	0.11855
-9.94666	0.01581	-9.94666	0.04552	-9.94666	0.02383	-9.94666	0.02971	-9.94666	0.11937
-9.93415	0.01594	-9.93415	0.04596	-9.93415	0.02409	-9.93415	0.02999	-9.93415	0.12019
-9.92164	0.01608	-9.92164	0.04641	-9.92164	0.02435	-9.92164	0.03026	-9.92164	0.12101
-9.90913	0.01622	-9.90913	0.04685	-9.90913	0.0246	-9.90913	0.03053	-9.90913	0.12183
-9.89662	0.01635	-9.89662	0.0473	-9.89662	0.02486	-9.89662	0.03081	-9.89662	0.12265
-9.88411	0.01649	-9.88411	0.04774	-9.88411	0.02512	-9.88411	0.03108	-9.88411	0.12347
-9.8716	0.01663	-9.8716	0.04821	-9.8716	0.02539	-9.8716	0.03138	-9.8716	0.12425
-9.85909	0.01677	-9.85909	0.0487	-9.85909	0.02568	-9.85909	0.03168	-9.85909	0.12501
-9.84658	0.01691	-9.84658	0.04918	-9.84658	0.02596	-9.84658	0.03199	-9.84658	0.12578
-9.83407	0.01705	-9.83407	0.04967	-9.83407	0.02625	-9.83407	0.0323	-9.83407	0.12654
-9.82156	0.01719	-9.82156	0.05015	-9.82156	0.02653	-9.82156	0.0326	-9.82156	0.1273
-9.80905	0.01733	-9.80905	0.05064	-9.80905	0.02682	-9.80905	0.03291	-9.80905	0.12807
-9.79654	0.01747	-9.79654	0.05112	-9.79654	0.0271	-9.79654	0.03321	-9.79654	0.12883
-9.78403	0.01761	-9.78403	0.05161	-9.78403	0.02738	-9.78403	0.03352	-9.78403	0.12959
-9.77152	0.01776	-9.77152	0.05211	-9.77152	0.02768	-9.77152	0.03385	-9.77152	0.13031
-9.75901	0.01792	-9.75901	0.05264	-9.75901	0.02799	-9.75901	0.03421	-9.75901	0.13099
-9.7465	0.01807	-9.7465	0.05316	-9.7465	0.02831	-9.7465	0.03456	-9.7465	0.13167
-9.73399	0.01823	-9.73399	0.05369	-9.73399	0.02862	-9.73399	0.03491	-9.73399	0.13236
-9.72148	0.01839	-9.72148	0.05421	-9.72148	0.02893	-9.72148	0.03526	-9.72148	0.13304
-9.70897	0.01854	-9.70897	0.05474	-9.70897	0.02924	-9.70897	0.03561	-9.70897	0.13373
-9.69646	0.0187	-9.69646	0.05526	-9.69646	0.02955	-9.69646	0.03596	-9.69646	0.13441
-9.68395	0.01885	-9.68395	0.05579	-9.68395	0.02986	-9.68395	0.03631	-9.68395	0.13509
-9.67144	0.01902	-9.67144	0.05634	-9.67144	0.03019	-9.67144	0.03668	-9.67144	0.13572
-9.65893	0.01919	-9.65893	0.0569	-9.65893	0.03053	-9.65893	0.03707	-9.65893	0.1363
-9.64642	0.01936	-9.64642	0.05747	-9.64642	0.03087	-9.64642	0.03745	-9.64642	0.13688
-9.63391	0.01953	-9.63391	0.05803	-9.63391	0.03121	-9.63391	0.03784	-9.63391	0.13745
-9.6214	0.0197	-9.6214	0.0586	-9.6214	0.03155	-9.6214	0.03823	-9.6214	0.13803
-9.60889	0.01987	-9.60889	0.05916	-9.60889	0.03189	-9.60889	0.03861	-9.60889	0.13861
-9.59638	0.02004	-9.59638	0.05972	-9.59638	0.03223	-9.59638	0.039	-9.59638	0.13919
-9.58387	0.02021	-9.58387	0.06029	-9.58387	0.03257	-9.58387	0.03939	-9.58387	0.13977
-9.57136	0.02038	-9.57136	0.06088	-9.57136	0.03293	-9.57136	0.03979	-9.57136	0.14028
-9.55885	0.02055	-9.55885	0.06149	-9.55885	0.0333	-9.55885	0.04022	-9.55885	0.14075
-9.54634	0.02073	-9.54634	0.0621	-9.54634	0.03368	-9.54634	0.04065	-9.54634	0.14121
-9.53383	0.0209	-9.53383	0.06271	-9.53383	0.03405	-9.53383	0.04107	-9.53383	0.14167
-9.52132	0.02108	-9.52132	0.06332	-9.52132	0.03442	-9.52132	0.0415	-9.52132	0.14213
-9.50881	0.02126	-9.50881	0.06393	-9.50881	0.0348	-9.50881	0.04192	-9.50881	0.14259
-9.4963	0.02143	-9.4963	0.06454	-9.4963	0.03517	-9.4963	0.04235	-9.4963	0.14305
-9.48379	0.02161	-9.48379	0.06515	-9.48379	0.03555	-9.48379	0.04278	-9.48379	0.14352
-9.47128	0.02179	-9.47128	0.06578	-9.47128	0.03594	-9.47128	0.04322	-9.47128	0.14391
-9.45877	0.02198	-9.45877	0.06644	-9.45877	0.03635	-9.45877	0.04369	-9.45877	0.14423
-9.44626	0.02217	-9.44626	0.0671	-9.44626	0.03677	-9.44626	0.04416	-9.44626	0.14456
-9.43375	0.02236	-9.43375	0.06775	-9.43375	0.03718	-9.43375	0.04462	-9.43375	0.14489
-9.42124	0.02255	-9.42124	0.06841	-9.42124	0.03759	-9.42124	0.04509	-9.42124	0.14521
-9.40873	0.02274	-9.40873	0.06907	-9.40873	0.038	-9.40873	0.04556	-9.40873	0.14554
-9.39622	0.02293	-9.39622	0.06972	-9.39622	0.03841	-9.39622	0.04602	-9.39622	0.14587
-9.38371	0.02312	-9.38371	0.07038	-9.38371	0.03882	-9.38371	0.04649	-9.38371	0.14619
-9.3712	0.02331	-9.3712	0.07106	-9.3712	0.03925	-9.3712	0.04698	-9.3712	0.14645
-9.35869	0.02352	-9.35869	0.07176	-9.35869	0.03971	-9.35869	0.04748	-9.35869	0.14664
-9.34618	0.02372	-9.34618	0.07246	-9.34618	0.04016	-9.34618	0.04799	-9.34618	0.14683
-9.33367	0.02392	-9.33367	0.07316	-9.33367	0.04061	-9.33367	0.04849	-9.33367	0.14702
-9.32116	0.02413	-9.32116	0.07386	-9.32116	0.04106	-9.32116	0.049	-9.32116	0.1472
-9.30865	0.02433	-9.30865	0.07456	-9.30865	0.04152	-9.30865	0.0495	-9.30865	0.14739
-9.29614	0.02454	-9.29614	0.07527	-9.29614	0.04197	-9.29614	0.05001	-9.29614	0.14758
-9.28363	0.02474	-9.28363	0.07597	-9.28363	0.04242	-9.28363	0.05051	-9.28363	0.14777
-9.27112	0.02495	-9.27112	0.07669	-9.27112	0.04289	-9.27112	0.05104	-9.27112	0.14789
-9.25861	0.02516	-9.25861	0.07743	-9.25861	0.04338	-9.25861	0.05159	-9.25861	0.14795
-9.2461	0.02538	-9.2461	0.07818	-9.2461	0.04387	-9.2461	0.05214	-9.2461	0.148
-9.23359	0.02559	-9.23359	0.07892	-9.23359	0.04436	-9.23359	0.05269	-9.23359	0.14806
-9.22108	0.0258	-9.22108	0.07967	-9.22108	0.04485	-9.22108	0.05324	-9.22108	0.14811
-9.20857	0.02602	-9.20857	0.08041	-9.20857	0.04534	-9.20857	0.05379	-9.20857	0.14816
-9.19606	0.02623	-9.19606	0.08116	-9.19606	0.04583	-9.19606	0.05434	-9.19606	0.14822
-9.18355	0.02645	-9.18355	0.0819	-9.18355	0.04632	-9.18355	0.05489	-9.18355	0.14827
-9.17104	0.02667	-9.17104	0.08267	-9.17104	0.04683	-9.17104	0.05545	-9.17104	0.14827
-9.15853	0.0269	-9.15853	0.08346	-9.15853	0.04737	-9.15853	0.05605	-9.15853	0.14819
-9.14602	0.02714	-9.14602	0.08425	-9.14602	0.04791	-9.14602	0.05664	-9.14602	0.14811
-9.13351	0.02737	-9.13351	0.08504	-9.13351	0.04845	-9.13351	0.05723	-9.13351	0.14804
-9.121	0.0276	-9.121	0.08583	-9.121	0.04899	-9.121	0.05782	-9.121	0.14796
-9.10849	0.02784	-9.10849	0.08662	-9.10849	0.04953	-9.10849	0.05841	-9.10849	0.14788
-9.09598	0.02807	-9.09598	0.0874	-9.09598	0.05007	-9.09598	0.059	-9.09598	0.1478
-9.08347	0.0283	-9.08347	0.08819	-9.08347	0.0506	-9.08347	0.05959	-9.08347	0.14773
-9.07096	0.02854	-9.07096	0.089	-9.07096	0.05117	-9.07096	0.0602	-9.07096	0.1476
-9.05845	0.02878	-9.05845	0.08984	-9.05845	0.05176	-9.05845	0.06084	-9.05845	0.14742
-9.04594	0.02903	-9.04594	0.09067	-9.04594	0.05235	-9.04594	0.06148	-9.04594	0.14724
-9.03343	0.02927	-9.03343	0.0915	-9.03343	0.05294	-9.03343	0.06211	-9.03343	0.14705
-9.02092	0.02951	-9.02092	0.09233	-9.02092	0.05353	-9.02092	0.06275	-9.02092	0.14687
-9.00841	0.02975	-9.00841	0.09317	-9.00841	0.05412	-9.00841	0.06339	-9.00841	0.14668
-8.9959	0.03	-8.9959	0.094	-8.9959	0.05471	-8.9959	0.06403	-8.9959	0.1465
-8.98339	0.03024	-8.98339	0.09483	-8.98339	0.0553	-8.98339	0.06467	-8.98339	0.14632
-8.97088	0.03049	-8.97088	0.09568	-8.97088	0.05591	-8.97088	0.06532	-8.97088	0.14608
-8.95837	0.03075	-8.95837	0.09655	-8.95837	0.05655	-8.95837	0.066	-8.95837	0.14579
-8.94586	0.03101	-8.94586	0.09742	-8.94586	0.0572	-8.94586	0.06667	-8.94586	0.1455
-8.93335	0.03128	-8.93335	0.09829	-8.93335	0.05784	-8.93335	0.06735	-8.93335	0.1452
-8.92084	0.03154	-8.92084	0.09917	-8.92084	0.05848	-8.92084	0.06803	-8.92084	0.14491
-8.90833	0.0318	-8.90833	0.10004	-8.90833	0.05912	-8.90833	0.06871	-8.90833	0.14461
-8.89582	0.03206	-8.89582	0.10091	-8.89582	0.05976	-8.89582	0.06938	-8.89582	0.14432
-8.88331	0.03232	-8.88331	0.10178	-8.88331	0.0604	-8.88331	0.07006	-8.88331	0.14402
-8.8708	0.03259	-8.8708	0.10266	-8.8708	0.06106	-8.8708	0.07075	-8.8708	0.14369
-8.85829	0.03287	-8.85829	0.10357	-8.85829	0.06175	-8.85829	0.07147	-8.85829	0.14331
-8.84578	0.03315	-8.84578	0.10448	-8.84578	0.06244	-8.84578	0.07218	-8.84578	0.14292
-8.83327	0.03343	-8.83327	0.10538	-8.83327	0.06313	-8.83327	0.0729	-8.83327	0.14253
-8.82076	0.03372	-8.82076	0.10629	-8.82076	0.06382	-8.82076	0.07362	-8.82076	0.14215
-8.80825	0.034	-8.80825	0.1072	-8.80825	0.06451	-8.80825	0.07433	-8.80825	0.14176
-8.79574	0.03428	-8.79574	0.1081	-8.79574	0.0652	-8.79574	0.07505	-8.79574	0.14137
-8.78323	0.03456	-8.78323	0.10901	-8.78323	0.06589	-8.78323	0.07576	-8.78323	0.14098
-8.77072	0.03485	-8.77072	0.10993	-8.77072	0.0666	-8.77072	0.0765	-8.77072	0.14057
-8.75821	0.03515	-8.75821	0.11087	-8.75821	0.06734	-8.75821	0.07727	-8.75821	0.14009
-8.7457	0.03545	-8.7457	0.11181	-8.7457	0.06808	-8.7457	0.07804	-8.7457	0.13962
-8.73319	0.03574	-8.73319	0.11275	-8.73319	0.06882	-8.73319	0.07881	-8.73319	0.13914
-8.72068	0.03604	-8.72068	0.11368	-8.72068	0.06956	-8.72068	0.07958	-8.72068	0.13867
-8.70817	0.03634	-8.70817	0.11462	-8.70817	0.0703	-8.70817	0.08035	-8.70817	0.13819
-8.69566	0.03664	-8.69566	0.11556	-8.69566	0.07104	-8.69566	0.08112	-8.69566	0.13772
-8.68315	0.03694	-8.68315	0.1165	-8.68315	0.07179	-8.68315	0.08189	-8.68315	0.13724
-8.67064	0.03725	-8.67064	0.11744	-8.67064	0.07254	-8.67064	0.08267	-8.67064	0.13675
-8.65813	0.03756	-8.65813	0.11839	-8.65813	0.0733	-8.65813	0.08345	-8.65813	0.13622
-8.64562	0.03788	-8.64562	0.11934	-8.64562	0.07407	-8.64562	0.08424	-8.64562	0.1357
-8.63311	0.03819	-8.63311	0.12029	-8.63311	0.07484	-8.63311	0.08503	-8.63311	0.13518
-8.6206	0.03851	-8.6206	0.12123	-8.6206	0.07561	-8.6206	0.08582	-8.6206	0.13465
-8.60809	0.03882	-8.60809	0.12218	-8.60809	0.07638	-8.60809	0.0866	-8.60809	0.13413
-8.59558	0.03914	-8.59558	0.12313	-8.59558	0.07715	-8.59558	0.08739	-8.59558	0.13361
-8.58307	0.03945	-8.58307	0.12407	-8.58307	0.07791	-8.58307	0.08818	-8.58307	0.13308
-8.57056	0.03978	-8.57056	0.12502	-8.57056	0.07869	-8.57056	0.08898	-8.57056	0.13255
-8.55805	0.04012	-8.55805	0.12597	-8.55805	0.0795	-8.55805	0.08979	-8.55805	0.13199
-8.54554	0.04046	-8.54554	0.12692	-8.54554	0.0803	-8.54554	0.09061	-8.54554	0.13144
-8.53303	0.04079	-8.53303	0.12787	-8.53303	0.0811	-8.53303	0.09143	-8.53303	0.13088
-8.52052	0.04113	-8.52052	0.12882	-8.52052	0.0819	-8.52052	0.09225	-8.52052	0.13032
-8.50801	0.04147	-8.50801	0.12977	-8.50801	0.0827	-8.50801	0.09307	-8.50801	0.12976
-8.4955	0.04181	-8.4955	0.13072	-8.4955	0.0835	-8.4955	0.09388	-8.4955	0.12921
-8.48299	0.04215	-8.48299	0.13167	-8.48299	0.08431	-8.48299	0.0947	-8.48299	0.12865
-8.47048	0.04249	-8.47048	0.13262	-8.47048	0.08511	-8.47048	0.09552	-8.47048	0.12809
-8.45797	0.04285	-8.45797	0.13357	-8.45797	0.08594	-8.45797	0.09635	-8.45797	0.1275
-8.44546	0.0432	-8.44546	0.13451	-8.44546	0.08676	-8.44546	0.09718	-8.44546	0.12692
-8.43295	0.04356	-8.43295	0.13545	-8.43295	0.08759	-8.43295	0.09801	-8.43295	0.12634
-8.42044	0.04391	-8.42044	0.13639	-8.42044	0.08841	-8.42044	0.09884	-8.42044	0.12576
-8.40793	0.04426	-8.40793	0.13734	-8.40793	0.08924	-8.40793	0.09967	-8.40793	0.12517
-8.39542	0.04462	-8.39542	0.13828	-8.39542	0.09006	-8.39542	0.1005	-8.39542	0.12459
-8.38291	0.04497	-8.38291	0.13922	-8.38291	0.09088	-8.38291	0.10132	-8.38291	0.12401
-8.3704	0.04533	-8.3704	0.14016	-8.3704	0.09171	-8.3704	0.10215	-8.3704	0.12343
-8.35789	0.04571	-8.35789	0.14109	-8.35789	0.09254	-8.35789	0.10299	-8.35789	0.12284
-8.34538	0.04609	-8.34538	0.14202	-8.34538	0.09337	-8.34538	0.10383	-8.34538	0.12225
-8.33287	0.04646	-8.33287	0.14294	-8.33287	0.09421	-8.33287	0.10466	-8.33287	0.12166
-8.32036	0.04684	-8.32036	0.14387	-8.32036	0.09504	-8.32036	0.1055	-8.32036	0.12107
-8.30785	0.04722	-8.30785	0.1448	-8.30785	0.09587	-8.30785	0.10634	-8.30785	0.12048
-8.29534	0.0476	-8.29534	0.14572	-8.29534	0.0967	-8.29534	0.10718	-8.29534	0.11989
-8.28283	0.04798	-8.28283	0.14665	-8.28283	0.09753	-8.28283	0.10801	-8.28283	0.1193
-8.27032	0.04836	-8.27032	0.14757	-8.27032	0.09836	-8.27032	0.10885	-8.27032	0.11871
-8.25781	0.04876	-8.25781	0.14848	-8.25781	0.0992	-8.25781	0.1097	-8.25781	0.11811
-8.2453	0.04916	-8.2453	0.14938	-8.2453	0.10004	-8.2453	0.11054	-8.2453	0.11751
-8.23279	0.04957	-8.23279	0.15028	-8.23279	0.10088	-8.23279	0.11138	-8.23279	0.11691
-8.22028	0.04997	-8.22028	0.15118	-8.22028	0.10172	-8.22028	0.11222	-8.22028	0.1163
-8.20777	0.05037	-8.20777	0.15209	-8.20777	0.10256	-8.20777	0.11307	-8.20777	0.1157
-8.19526	0.05078	-8.19526	0.15299	-8.19526	0.1034	-8.19526	0.11391	-8.19526	0.1151
-8.18275	0.05118	-8.18275	0.15389	-8.18275	0.10424	-8.18275	0.11475	-8.18275	0.1145
-8.17024	0.05159	-8.17024	0.15478	-8.17024	0.10507	-8.17024	0.11559	-8.17024	0.1139
-8.15773	0.05201	-8.15773	0.15563	-8.15773	0.10589	-8.15773	0.11639	-8.15773	0.11332
-8.14522	0.05243	-8.14522	0.15648	-8.14522	0.10671	-8.14522	0.1172	-8.14522	0.11273
-8.13271	0.05285	-8.13271	0.15732	-8.13271	0.10752	-8.13271	0.11801	-8.13271	0.11214
-8.1202	0.05327	-8.1202	0.15817	-8.1202	0.10834	-8.1202	0.11881	-8.1202	0.11155
-8.10769	0.05369	-8.10769	0.15902	-8.10769	0.10916	-8.10769	0.11962	-8.10769	0.11097
-8.09518	0.05412	-8.09518	0.15986	-8.09518	0.10997	-8.09518	0.12043	-8.09518	0.11038
-8.08267	0.05454	-8.08267	0.16071	-8.08267	0.11079	-8.08267	0.12123	-8.08267	0.10979
-8.07016	0.05496	-8.07016	0.16154	-8.07016	0.1116	-8.07016	0.12203	-8.07016	0.10921
-8.05765	0.0554	-8.05765	0.16233	-8.05765	0.11238	-8.05765	0.12281	-8.05765	0.10863
-8.04514	0.05583	-8.04514	0.16312	-8.04514	0.11315	-8.04514	0.12358	-8.04514	0.10806
-8.03263	0.05627	-8.03263	0.16391	-8.03263	0.11393	-8.03263	0.12435	-8.03263	0.10748
-8.02012	0.05671	-8.02012	0.16469	-8.02012	0.1147	-8.02012	0.12513	-8.02012	0.10691
-8.00761	0.05714	-8.00761	0.16548	-8.00761	0.11548	-8.00761	0.1259	-8.00761	0.10633
-7.9951	0.05758	-7.9951	0.16627	-7.9951	0.11625	-7.9951	0.12668	-7.9951	0.10576
-7.98259	0.05801	-7.98259	0.16705	-7.98259	0.11703	-7.98259	0.12745	-7.98259	0.10518
-7.97008	0.05845	-7.97008	0.16783	-7.97008	0.1178	-7.97008	0.12822	-7.97008	0.10461
-7.95757	0.05891	-7.95757	0.16855	-7.95757	0.11853	-7.95757	0.12894	-7.95757	0.10405
-7.94506	0.05937	-7.94506	0.16928	-7.94506	0.11927	-7.94506	0.12967	-7.94506	0.10348
-7.93255	0.05982	-7.93255	0.17	-7.93255	0.12	-7.93255	0.13039	-7.93255	0.10292
-7.92004	0.06028	-7.92004	0.17072	-7.92004	0.12074	-7.92004	0.13111	-7.92004	0.10236
-7.90753	0.06073	-7.90753	0.17145	-7.90753	0.12147	-7.90753	0.13184	-7.90753	0.1018
-7.89502	0.06119	-7.89502	0.17217	-7.89502	0.12221	-7.89502	0.13256	-7.89502	0.10124
-7.88251	0.06164	-7.88251	0.17289	-7.88251	0.12294	-7.88251	0.13328	-7.88251	0.10068
-7.87	0.0621	-7.87	0.17361	-7.87	0.12367	-7.87	0.134	-7.87	0.10012
-7.85749	0.06257	-7.85749	0.17425	-7.85749	0.12434	-7.85749	0.13466	-7.85749	0.09957
-7.84498	0.06304	-7.84498	0.17489	-7.84498	0.12501	-7.84498	0.13532	-7.84498	0.09902
-7.83247	0.06351	-7.83247	0.17554	-7.83247	0.12568	-7.83247	0.13598	-7.83247	0.09847
-7.81996	0.06398	-7.81996	0.17618	-7.81996	0.12636	-7.81996	0.13664	-7.81996	0.09792
-7.80745	0.06445	-7.80745	0.17682	-7.80745	0.12703	-7.80745	0.13729	-7.80745	0.09737
-7.79494	0.06492	-7.79494	0.17747	-7.79494	0.1277	-7.79494	0.13795	-7.79494	0.09683
-7.78243	0.06539	-7.78243	0.17811	-7.78243	0.12837	-7.78243	0.13861	-7.78243	0.09628
-7.76992	0.06586	-7.76992	0.17875	-7.76992	0.12904	-7.76992	0.13926	-7.76992	0.09573
-7.75741	0.06636	-7.75741	0.17933	-7.75741	0.12965	-7.75741	0.13986	-7.75741	0.09519
-7.7449	0.06685	-7.7449	0.17991	-7.7449	0.13026	-7.7449	0.14045	-7.7449	0.09466
-7.73239	0.06735	-7.73239	0.1805	-7.73239	0.13087	-7.73239	0.14105	-7.73239	0.09412
-7.71988	0.06785	-7.71988	0.18108	-7.71988	0.13149	-7.71988	0.14164	-7.71988	0.09359
-7.70737	0.06834	-7.70737	0.18166	-7.70737	0.1321	-7.70737	0.14224	-7.70737	0.09305
-7.69486	0.06884	-7.69486	0.18225	-7.69486	0.13271	-7.69486	0.14283	-7.69486	0.09252
-7.68235	0.06933	-7.68235	0.18283	-7.68235	0.13333	-7.68235	0.14343	-7.68235	0.09198
-7.66984	0.06983	-7.66984	0.1834	-7.66984	0.13393	-7.66984	0.14401	-7.66984	0.09145
-7.65733	0.07034	-7.65733	0.1839	-7.65733	0.13446	-7.65733	0.14451	-7.65733	0.09095
-7.64482	0.07084	-7.64482	0.1844	-7.64482	0.135	-7.64482	0.14502	-7.64482	0.09044
-7.63231	0.07134	-7.63231	0.18489	-7.63231	0.13553	-7.63231	0.14552	-7.63231	0.08994
-7.6198	0.07185	-7.6198	0.18538	-7.6198	0.13606	-7.6198	0.14603	-7.6198	0.08943
-7.60729	0.07235	-7.60729	0.18588	-7.60729	0.13659	-7.60729	0.14653	-7.60729	0.08893
-7.59478	0.07286	-7.59478	0.18638	-7.59478	0.13713	-7.59478	0.14703	-7.59478	0.08842
-7.58227	0.07336	-7.58227	0.18687	-7.58227	0.13766	-7.58227	0.14754	-7.58227	0.08792
-7.56976	0.07386	-7.56976	0.18736	-7.56976	0.13819	-7.56976	0.14804	-7.56976	0.08741
-7.55725	0.07437	-7.55725	0.18778	-7.55725	0.13864	-7.55725	0.14845	-7.55725	0.08693
-7.54474	0.07488	-7.54474	0.18819	-7.54474	0.1391	-7.54474	0.14887	-7.54474	0.08644
-7.53223	0.07539	-7.53223	0.18861	-7.53223	0.13956	-7.53223	0.14929	-7.53223	0.08595
-7.51972	0.0759	-7.51972	0.18902	-7.51972	0.14001	-7.51972	0.14971	-7.51972	0.08546
-7.50721	0.07641	-7.50721	0.18944	-7.50721	0.14047	-7.50721	0.15013	-7.50721	0.08498
-7.4947	0.07692	-7.4947	0.18985	-7.4947	0.14092	-7.4947	0.15055	-7.4947	0.08449
-7.48219	0.07743	-7.48219	0.19027	-7.48219	0.14138	-7.48219	0.15096	-7.48219	0.084
-7.46968	0.07794	-7.46968	0.19068	-7.46968	0.14183	-7.46968	0.15138	-7.46968	0.08352
-7.45717	0.07847	-7.45717	0.19104	-7.45717	0.14222	-7.45717	0.15171	-7.45717	0.08306
-7.44466	0.079	-7.44466	0.19139	-7.44466	0.14261	-7.44466	0.15204	-7.44466	0.0826
-7.43215	0.07953	-7.43215	0.19174	-7.43215	0.143	-7.43215	0.15237	-7.43215	0.08214
-7.41964	0.08007	-7.41964	0.19209	-7.41964	0.14339	-7.41964	0.15269	-7.41964	0.08168
-7.40713	0.0806	-7.40713	0.19244	-7.40713	0.14379	-7.40713	0.15302	-7.40713	0.08122
-7.39462	0.08113	-7.39462	0.19279	-7.39462	0.14418	-7.39462	0.15335	-7.39462	0.08076
-7.38211	0.08167	-7.38211	0.19315	-7.38211	0.14457	-7.38211	0.15368	-7.38211	0.0803
-7.3696	0.0822	-7.3696	0.1935	-7.3696	0.14496	-7.3696	0.154	-7.3696	0.07984
-7.35709	0.08273	-7.35709	0.19377	-7.35709	0.14529	-7.35709	0.15424	-7.35709	0.0794
-7.34458	0.08326	-7.34458	0.19404	-7.34458	0.14561	-7.34458	0.15448	-7.34458	0.07896
-7.33207	0.08378	-7.33207	0.19431	-7.33207	0.14593	-7.33207	0.15471	-7.33207	0.07852
-7.31956	0.08431	-7.31956	0.19459	-7.31956	0.14625	-7.31956	0.15494	-7.31956	0.07809
-7.30705	0.08484	-7.30705	0.19486	-7.30705	0.14657	-7.30705	0.15518	-7.30705	0.07765
-7.29454	0.08537	-7.29454	0.19513	-7.29454	0.14689	-7.29454	0.15541	-7.29454	0.07721
-7.28203	0.0859	-7.28203	0.1954	-7.28203	0.14721	-7.28203	0.15565	-7.28203	0.07678
-7.26952	0.08643	-7.26952	0.19567	-7.26952	0.14753	-7.26952	0.15588	-7.26952	0.07634
-7.25701	0.08698	-7.25701	0.1959	-7.25701	0.14781	-7.25701	0.15604	-7.25701	0.07591
-7.2445	0.08754	-7.2445	0.19612	-7.2445	0.14809	-7.2445	0.1562	-7.2445	0.07549
-7.23199	0.0881	-7.23199	0.19634	-7.23199	0.14836	-7.23199	0.15635	-7.23199	0.07506
-7.21948	0.08866	-7.21948	0.19657	-7.21948	0.14864	-7.21948	0.15651	-7.21948	0.07464
-7.20697	0.08922	-7.20697	0.19679	-7.20697	0.14891	-7.20697	0.15667	-7.20697	0.07421
-7.19446	0.08978	-7.19446	0.19701	-7.19446	0.14919	-7.19446	0.15682	-7.19446	0.07379
-7.18195	0.09034	-7.18195	0.19723	-7.18195	0.14946	-7.18195	0.15698	-7.18195	0.07336
-7.16944	0.0909	-7.16944	0.19746	-7.16944	0.14974	-7.16944	0.15714	-7.16944	0.07294
-7.15693	0.09145	-7.15693	0.19762	-7.15693	0.14997	-7.15693	0.15721	-7.15693	0.07254
-7.14442	0.09199	-7.14442	0.19778	-7.14442	0.15019	-7.14442	0.15728	-7.14442	0.07215
-7.13191	0.09253	-7.13191	0.19794	-7.13191	0.15041	-7.13191	0.15735	-7.13191	0.07175
-7.1194	0.09307	-7.1194	0.1981	-7.1194	0.15064	-7.1194	0.15742	-7.1194	0.07135
-7.10689	0.09362	-7.10689	0.19826	-7.10689	0.15086	-7.10689	0.1575	-7.10689	0.07096
-7.09438	0.09416	-7.09438	0.19842	-7.09438	0.15109	-7.09438	0.15757	-7.09438	0.07056
-7.08187	0.0947	-7.08187	0.19858	-7.08187	0.15131	-7.08187	0.15764	-7.08187	0.07016
-7.06936	0.09525	-7.06936	0.19874	-7.06936	0.15153	-7.06936	0.15771	-7.06936	0.06977
-7.05685	0.09581	-7.05685	0.19885	-7.05685	0.15173	-7.05685	0.15772	-7.05685	0.06941
-7.04434	0.09637	-7.04434	0.19896	-7.04434	0.15191	-7.04434	0.15773	-7.04434	0.06905
-7.03183	0.09693	-7.03183	0.19908	-7.03183	0.15211	-7.03183	0.15773	-7.03183	0.06869
-7.01932	0.09749	-7.01932	0.19919	-7.01932	0.1523	-7.01932	0.15774	-7.01932	0.06833
-7.00681	0.09806	-7.00681	0.1993	-7.00681	0.15249	-7.00681	0.15774	-7.00681	0.06797
-6.9943	0.09862	-6.9943	0.19941	-6.9943	0.15268	-6.9943	0.15775	-6.9943	0.06762
-6.98179	0.09918	-6.98179	0.19952	-6.98179	0.15287	-6.98179	0.15775	-6.98179	0.06726
-6.96928	0.09974	-6.96928	0.19964	-6.96928	0.15306	-6.96928	0.15776	-6.96928	0.0669
-6.95677	0.1003	-6.95677	0.19971	-6.95677	0.15322	-6.95677	0.15771	-6.95677	0.06661
-6.94426	0.10087	-6.94426	0.19978	-6.94426	0.15338	-6.94426	0.15765	-6.94426	0.06633
-6.93175	0.10143	-6.93175	0.19984	-6.93175	0.15354	-6.93175	0.15759	-6.93175	0.06604
-6.91924	0.10199	-6.91924	0.19991	-6.91924	0.1537	-6.91924	0.15754	-6.91924	0.06576
-6.90673	0.10255	-6.90673	0.19998	-6.90673	0.15386	-6.90673	0.15748	-6.90673	0.06548
-6.89422	0.10311	-6.89422	0.20005	-6.89422	0.15402	-6.89422	0.15742	-6.89422	0.06519
-6.88171	0.10368	-6.88171	0.20012	-6.88171	0.15418	-6.88171	0.15736	-6.88171	0.06491
-6.8692	0.10424	-6.8692	0.20018	-6.8692	0.15434	-6.8692	0.1573	-6.8692	0.06463
-6.85669	0.10482	-6.85669	0.20022	-6.85669	0.1545	-6.85669	0.15721	-6.85669	0.06441
-6.84418	0.1054	-6.84418	0.20026	-6.84418	0.15465	-6.84418	0.1571	-6.84418	0.0642
-6.83167	0.10598	-6.83167	0.2003	-6.83167	0.1548	-6.83167	0.15699	-6.83167	0.06399
-6.81916	0.10655	-6.81916	0.20034	-6.81916	0.15495	-6.81916	0.15689	-6.81916	0.06378
-6.80665	0.10713	-6.80665	0.20037	-6.80665	0.1551	-6.80665	0.15678	-6.80665	0.06357
-6.79414	0.10771	-6.79414	0.20041	-6.79414	0.15525	-6.79414	0.15668	-6.79414	0.06336
-6.78163	0.10829	-6.78163	0.20044	-6.78163	0.1554	-6.78163	0.15657	-6.78163	0.06315
-6.76912	0.10887	-6.76912	0.20048	-6.76912	0.15555	-6.76912	0.15646	-6.76912	0.06294
-6.75661	0.10944	-6.75661	0.20049	-6.75661	0.15569	-6.75661	0.15632	-6.75661	0.06276
-6.7441	0.11001	-6.7441	0.2005	-6.7441	0.15582	-6.7441	0.15617	-6.7441	0.06258
-6.73159	0.11058	-6.73159	0.20051	-6.73159	0.15596	-6.73159	0.15601	-6.73159	0.0624
-6.71908	0.11114	-6.71908	0.20052	-6.71908	0.15609	-6.71908	0.15586	-6.71908	0.06221
-6.70657	0.11171	-6.70657	0.20052	-6.70657	0.15623	-6.70657	0.15571	-6.70657	0.06203
-6.69406	0.11228	-6.69406	0.20053	-6.69406	0.15636	-6.69406	0.15556	-6.69406	0.06185
-6.68155	0.11284	-6.68155	0.20054	-6.68155	0.1565	-6.68155	0.15541	-6.68155	0.06167
-6.66904	0.11341	-6.66904	0.20055	-6.66904	0.15663	-6.66904	0.15526	-6.66904	0.06149
-6.65653	0.11399	-6.65653	0.20054	-6.65653	0.15677	-6.65653	0.15508	-6.65653	0.06131
-6.64402	0.11456	-6.64402	0.20053	-6.64402	0.15691	-6.64402	0.1549	-6.64402	0.06114
-6.63151	0.11514	-6.63151	0.20051	-6.63151	0.15704	-6.63151	0.15472	-6.63151	0.06096
-6.619	0.11572	-6.619	0.2005	-6.619	0.15718	-6.619	0.15454	-6.619	0.06078
-6.60649	0.11629	-6.60649	0.20049	-6.60649	0.15732	-6.60649	0.15437	-6.60649	0.06061
-6.59398	0.11687	-6.59398	0.20048	-6.59398	0.15746	-6.59398	0.15419	-6.59398	0.06043
-6.58147	0.11745	-6.58147	0.20047	-6.58147	0.1576	-6.58147	0.15401	-6.58147	0.06025
-6.56896	0.11802	-6.56896	0.20045	-6.56896	0.15773	-6.56896	0.15383	-6.56896	0.06008
-6.55645	0.11859	-6.55645	0.20042	-6.55645	0.15787	-6.55645	0.15363	-6.55645	0.0599
-6.54394	0.11916	-6.54394	0.20039	-6.54394	0.15802	-6.54394	0.15342	-6.54394	0.05972
-6.53143	0.11973	-6.53143	0.20035	-6.53143	0.15816	-6.53143	0.15321	-6.53143	0.05955
-6.51892	0.12029	-6.51892	0.20032	-6.51892	0.1583	-6.51892	0.15301	-6.51892	0.05937
-6.50641	0.12086	-6.50641	0.20028	-6.50641	0.15844	-6.50641	0.1528	-6.50641	0.05919
-6.4939	0.12143	-6.4939	0.20024	-6.4939	0.15858	-6.4939	0.1526	-6.4939	0.05901
-6.48139	0.12199	-6.48139	0.20021	-6.48139	0.15873	-6.48139	0.15239	-6.48139	0.05884
-6.46888	0.12256	-6.46888	0.20017	-6.46888	0.15887	-6.46888	0.15218	-6.46888	0.05866
-6.45637	0.12314	-6.45637	0.20014	-6.45637	0.15902	-6.45637	0.15197	-6.45637	0.05849
-6.44386	0.12373	-6.44386	0.20011	-6.44386	0.15918	-6.44386	0.15176	-6.44386	0.05833
-6.43135	0.12431	-6.43135	0.20008	-6.43135	0.15933	-6.43135	0.15154	-6.43135	0.05816
-6.41884	0.1249	-6.41884	0.20004	-6.41884	0.15949	-6.41884	0.15132	-6.41884	0.058
-6.40633	0.12549	-6.40633	0.20001	-6.40633	0.15965	-6.40633	0.15111	-6.40633	0.05783
-6.39382	0.12607	-6.39382	0.19998	-6.39382	0.1598	-6.39382	0.1509	-6.39382	0.05767
-6.38131	0.12666	-6.38131	0.19995	-6.38131	0.15996	-6.38131	0.15068	-6.38131	0.0575
-6.3688	0.12725	-6.3688	0.19992	-6.3688	0.16012	-6.3688	0.15047	-6.3688	0.05734
-6.35629	0.12783	-6.35629	0.19988	-6.35629	0.16029	-6.35629	0.15024	-6.35629	0.05718
-6.34378	0.12842	-6.34378	0.19984	-6.34378	0.16047	-6.34378	0.15002	-6.34378	0.05703
-6.33127	0.129	-6.33127	0.1998	-6.33127	0.16065	-6.33127	0.14979	-6.33127	0.05688
-6.31876	0.12959	-6.31876	0.19976	-6.31876	0.16083	-6.31876	0.14957	-6.31876	0.05673
-6.30625	0.13017	-6.30625	0.19972	-6.30625	0.16102	-6.30625	0.14934	-6.30625	0.05657
-6.29374	0.13076	-6.29374	0.19967	-6.29374	0.1612	-6.29374	0.14911	-6.29374	0.05642
-6.28123	0.13134	-6.28123	0.19963	-6.28123	0.16138	-6.28123	0.14889	-6.28123	0.05627
-6.26872	0.13192	-6.26872	0.19959	-6.26872	0.16156	-6.26872	0.14866	-6.26872	0.05612
-6.25621	0.13251	-6.25621	0.19956	-6.25621	0.16177	-6.25621	0.14844	-6.25621	0.05598
-6.2437	0.1331	-6.2437	0.19953	-6.2437	0.16199	-6.2437	0.14821	-6.2437	0.05585
-6.23119	0.13368	-6.23119	0.1995	-6.23119	0.16221	-6.23119	0.14799	-6.23119	0.05571
-6.21868	0.13427	-6.21868	0.19946	-6.21868	0.16243	-6.21868	0.14777	-6.21868	0.05558
-6.20617	0.13486	-6.20617	0.19943	-6.20617	0.16265	-6.20617	0.14755	-6.20617	0.05545
-6.19366	0.13544	-6.19366	0.1994	-6.19366	0.16287	-6.19366	0.14732	-6.19366	0.05531
-6.18115	0.13603	-6.18115	0.19937	-6.18115	0.16309	-6.18115	0.1471	-6.18115	0.05518
-6.16864	0.13661	-6.16864	0.19934	-6.16864	0.16331	-6.16864	0.14688	-6.16864	0.05505
-6.15613	0.13721	-6.15613	0.19931	-6.15613	0.16355	-6.15613	0.14666	-6.15613	0.05493
-6.14362	0.13781	-6.14362	0.19928	-6.14362	0.16379	-6.14362	0.14644	-6.14362	0.05481
-6.13111	0.13841	-6.13111	0.19925	-6.13111	0.16403	-6.13111	0.14621	-6.13111	0.0547
-6.1186	0.13901	-6.1186	0.19922	-6.1186	0.16428	-6.1186	0.14599	-6.1186	0.05459
-6.10609	0.13961	-6.10609	0.1992	-6.10609	0.16452	-6.10609	0.14577	-6.10609	0.05447
-6.09358	0.14022	-6.09358	0.19917	-6.09358	0.16476	-6.09358	0.14555	-6.09358	0.05436
-6.08107	0.14082	-6.08107	0.19914	-6.08107	0.165	-6.08107	0.14533	-6.08107	0.05425
-6.06856	0.14142	-6.06856	0.19911	-6.06856	0.16524	-6.06856	0.14511	-6.06856	0.05413
-6.05605	0.14202	-6.05605	0.1991	-6.05605	0.16551	-6.05605	0.1449	-6.05605	0.05403
-6.04354	0.14263	-6.04354	0.19909	-6.04354	0.16578	-6.04354	0.1447	-6.04354	0.05393
-6.03103	0.14323	-6.03103	0.19909	-6.03103	0.16606	-6.03103	0.1445	-6.03103	0.05383
-6.01852	0.14384	-6.01852	0.19909	-6.01852	0.16634	-6.01852	0.14429	-6.01852	0.05373
-6.00601	0.14444	-6.00601	0.19908	-6.00601	0.16661	-6.00601	0.14409	-6.00601	0.05363
-5.9935	0.14505	-5.9935	0.19908	-5.9935	0.16689	-5.9935	0.14389	-5.9935	0.05353
-5.98099	0.14566	-5.98099	0.19908	-5.98099	0.16717	-5.98099	0.14368	-5.98099	0.05343
-5.96848	0.14626	-5.96848	0.19907	-5.96848	0.16744	-5.96848	0.14348	-5.96848	0.05333
-5.95597	0.14689	-5.95597	0.19909	-5.95597	0.16774	-5.95597	0.14328	-5.95597	0.05324
-5.94346	0.14752	-5.94346	0.19911	-5.94346	0.16806	-5.94346	0.14309	-5.94346	0.05316
-5.93095	0.14816	-5.93095	0.19913	-5.93095	0.16838	-5.93095	0.1429	-5.93095	0.05308
-5.91844	0.14879	-5.91844	0.19916	-5.91844	0.16869	-5.91844	0.14271	-5.91844	0.053
-5.90593	0.14943	-5.90593	0.19918	-5.90593	0.16901	-5.90593	0.14252	-5.90593	0.05292
-5.89342	0.15006	-5.89342	0.1992	-5.89342	0.16933	-5.89342	0.14233	-5.89342	0.05284
-5.88091	0.1507	-5.88091	0.19923	-5.88091	0.16964	-5.88091	0.14214	-5.88091	0.05275
-5.8684	0.15133	-5.8684	0.19925	-5.8684	0.16996	-5.8684	0.14195	-5.8684	0.05267
-5.85589	0.15198	-5.85589	0.19929	-5.85589	0.1703	-5.85589	0.14177	-5.85589	0.0526
-5.84338	0.15263	-5.84338	0.19934	-5.84338	0.17066	-5.84338	0.1416	-5.84338	0.05252
-5.83087	0.15328	-5.83087	0.19939	-5.83087	0.17102	-5.83087	0.14143	-5.83087	0.05245
-5.81836	0.15393	-5.81836	0.19944	-5.81836	0.17138	-5.81836	0.14126	-5.81836	0.05237
-5.80585	0.15459	-5.80585	0.19949	-5.80585	0.17174	-5.80585	0.14109	-5.80585	0.0523
-5.79334	0.15524	-5.79334	0.19953	-5.79334	0.1721	-5.79334	0.14092	-5.79334	0.05223
-5.78083	0.1559	-5.78083	0.19958	-5.78083	0.17246	-5.78083	0.14075	-5.78083	0.05215
-5.76832	0.15655	-5.76832	0.19963	-5.76832	0.17282	-5.76832	0.14058	-5.76832	0.05208
-5.75581	0.15722	-5.75581	0.1997	-5.75581	0.1732	-5.75581	0.14043	-5.75581	0.05202
-5.7433	0.1579	-5.7433	0.19979	-5.7433	0.1736	-5.7433	0.14028	-5.7433	0.05195
-5.73079	0.15859	-5.73079	0.19988	-5.73079	0.174	-5.73079	0.14014	-5.73079	0.05189
-5.71828	0.15927	-5.71828	0.19997	-5.71828	0.1744	-5.71828	0.14	-5.71828	0.05183
-5.70577	0.15995	-5.70577	0.20006	-5.70577	0.1748	-5.70577	0.13986	-5.70577	0.05177
-5.69326	0.16064	-5.69326	0.20014	-5.69326	0.1752	-5.69326	0.13971	-5.69326	0.05171
-5.68075	0.16132	-5.68075	0.20023	-5.68075	0.1756	-5.68075	0.13957	-5.68075	0.05165
-5.66824	0.162	-5.66824	0.20032	-5.66824	0.17599	-5.66824	0.13943	-5.66824	0.05159
-5.65573	0.1627	-5.65573	0.20043	-5.65573	0.17642	-5.65573	0.1393	-5.65573	0.05153
-5.64322	0.16341	-5.64322	0.20055	-5.64322	0.17687	-5.64322	0.13918	-5.64322	0.05148
-5.63071	0.16412	-5.63071	0.20068	-5.63071	0.17732	-5.63071	0.13907	-5.63071	0.05142
-5.6182	0.16482	-5.6182	0.2008	-5.6182	0.17776	-5.6182	0.13895	-5.6182	0.05137
-5.60569	0.16553	-5.60569	0.20092	-5.60569	0.17821	-5.60569	0.13884	-5.60569	0.05131
-5.59318	0.16624	-5.59318	0.20105	-5.59318	0.17866	-5.59318	0.13872	-5.59318	0.05126
-5.58067	0.16695	-5.58067	0.20117	-5.58067	0.17911	-5.58067	0.13861	-5.58067	0.0512
-5.56816	0.16765	-5.56816	0.2013	-5.56816	0.17955	-5.56816	0.13849	-5.56816	0.05115
-5.55565	0.16839	-5.55565	0.20145	-5.55565	0.18003	-5.55565	0.13839	-5.55565	0.0511
-5.54314	0.16914	-5.54314	0.20163	-5.54314	0.18054	-5.54314	0.13831	-5.54314	0.05105
-5.53063	0.16989	-5.53063	0.20181	-5.53063	0.18105	-5.53063	0.13823	-5.53063	0.05101
-5.51812	0.17064	-5.51812	0.20199	-5.51812	0.18155	-5.51812	0.13815	-5.51812	0.05096
-5.50561	0.17139	-5.50561	0.20217	-5.50561	0.18206	-5.50561	0.13807	-5.50561	0.05092
-5.4931	0.17214	-5.4931	0.20235	-5.4931	0.18257	-5.4931	0.13799	-5.4931	0.05087
-5.48059	0.17289	-5.48059	0.20253	-5.48059	0.18308	-5.48059	0.13791	-5.48059	0.05083
-5.46808	0.17364	-5.46808	0.20271	-5.46808	0.18358	-5.46808	0.13783	-5.46808	0.05078
-5.45557	0.17442	-5.45557	0.20291	-5.45557	0.18412	-5.45557	0.13777	-5.45557	0.05074
-5.44306	0.17523	-5.44306	0.20314	-5.44306	0.18469	-5.44306	0.13773	-5.44306	0.05071
-5.43055	0.17604	-5.43055	0.20338	-5.43055	0.18526	-5.43055	0.13768	-5.43055	0.05067
-5.41804	0.17685	-5.41804	0.20361	-5.41804	0.18583	-5.41804	0.13764	-5.41804	0.05064
-5.40553	0.17766	-5.40553	0.20384	-5.40553	0.1864	-5.40553	0.1376	-5.40553	0.05061
-5.39302	0.17847	-5.39302	0.20407	-5.39302	0.18698	-5.39302	0.13755	-5.39302	0.05057
-5.38051	0.17928	-5.38051	0.2043	-5.38051	0.18755	-5.38051	0.13751	-5.38051	0.05054
-5.368	0.18009	-5.368	0.20453	-5.368	0.18812	-5.368	0.13746	-5.368	0.05051
-5.35549	0.18093	-5.35549	0.20479	-5.35549	0.18873	-5.35549	0.13744	-5.35549	0.05048
-5.34298	0.1818	-5.34298	0.20509	-5.34298	0.18938	-5.34298	0.13744	-5.34298	0.05046
-5.33047	0.18267	-5.33047	0.20538	-5.33047	0.19004	-5.33047	0.13743	-5.33047	0.05044
-5.31796	0.18355	-5.31796	0.20568	-5.31796	0.1907	-5.31796	0.13743	-5.31796	0.05041
-5.30545	0.18442	-5.30545	0.20598	-5.30545	0.19136	-5.30545	0.13743	-5.30545	0.05039
-5.29294	0.1853	-5.29294	0.20627	-5.29294	0.19201	-5.29294	0.13742	-5.29294	0.05037
-5.28043	0.18617	-5.28043	0.20657	-5.28043	0.19267	-5.28043	0.13742	-5.28043	0.05035
-5.26792	0.18705	-5.26792	0.20686	-5.26792	0.19333	-5.26792	0.13742	-5.26792	0.05033
-5.25541	0.18795	-5.25541	0.20719	-5.25541	0.19403	-5.25541	0.13744	-5.25541	0.05032
-5.2429	0.18889	-5.2429	0.20756	-5.2429	0.19477	-5.2429	0.13749	-5.2429	0.05032
-5.23039	0.18983	-5.23039	0.20792	-5.23039	0.19551	-5.23039	0.13753	-5.23039	0.05032
-5.21788	0.19077	-5.21788	0.20828	-5.21788	0.19626	-5.21788	0.13758	-5.21788	0.05032
-5.20537	0.19171	-5.20537	0.20865	-5.20537	0.197	-5.20537	0.13763	-5.20537	0.05032
-5.19286	0.19265	-5.19286	0.20901	-5.19286	0.19774	-5.19286	0.13767	-5.19286	0.05032
-5.18035	0.19359	-5.18035	0.20937	-5.18035	0.19848	-5.18035	0.13772	-5.18035	0.05032
-5.16784	0.19453	-5.16784	0.20974	-5.16784	0.19923	-5.16784	0.13777	-5.16784	0.05032
-5.15533	0.19551	-5.15533	0.21013	-5.15533	0.20001	-5.15533	0.13784	-5.15533	0.05033
-5.14282	0.19652	-5.14282	0.21057	-5.14282	0.20084	-5.14282	0.13793	-5.14282	0.05035
-5.13031	0.19753	-5.13031	0.21101	-5.13031	0.20168	-5.13031	0.13803	-5.13031	0.05037
-5.1178	0.19855	-5.1178	0.21145	-5.1178	0.20252	-5.1178	0.13813	-5.1178	0.05039
-5.10529	0.19956	-5.10529	0.21189	-5.10529	0.20335	-5.10529	0.13822	-5.10529	0.05041
-5.09278	0.20057	-5.09278	0.21233	-5.09278	0.20419	-5.09278	0.13832	-5.09278	0.05043
-5.08027	0.20158	-5.08027	0.21277	-5.08027	0.20502	-5.08027	0.13842	-5.08027	0.05045
-5.06776	0.2026	-5.06776	0.21321	-5.06776	0.20586	-5.06776	0.13851	-5.06776	0.05047
-5.05525	0.20365	-5.05525	0.21368	-5.05525	0.20674	-5.05525	0.13863	-5.05525	0.05051
-5.04274	0.20477	-5.04274	0.21421	-5.04274	0.2077	-5.04274	0.1388	-5.04274	0.05056
-5.03023	0.20589	-5.03023	0.21473	-5.03023	0.20866	-5.03023	0.13896	-5.03023	0.05062
-5.01772	0.20701	-5.01772	0.21525	-5.01772	0.20962	-5.01772	0.13912	-5.01772	0.05067
-5.00521	0.20813	-5.00521	0.21578	-5.00521	0.21058	-5.00521	0.13928	-5.00521	0.05073
-4.9927	0.20925	-4.9927	0.2163	-4.9927	0.21153	-4.9927	0.13945	-4.9927	0.05078
-4.98019	0.21037	-4.98019	0.21682	-4.98019	0.21249	-4.98019	0.13961	-4.98019	0.05083
-4.96768	0.21149	-4.96768	0.21735	-4.96768	0.21345	-4.96768	0.13977	-4.96768	0.05089
-4.95517	0.21265	-4.95517	0.2179	-4.95517	0.21446	-4.95517	0.13996	-4.95517	0.05095
-4.94266	0.21387	-4.94266	0.21852	-4.94266	0.21554	-4.94266	0.14018	-4.94266	0.05104
-4.93015	0.2151	-4.93015	0.21914	-4.93015	0.21663	-4.93015	0.14041	-4.93015	0.05113
-4.91764	0.21632	-4.91764	0.21976	-4.91764	0.21772	-4.91764	0.14063	-4.91764	0.05122
-4.90513	0.21755	-4.90513	0.22038	-4.90513	0.21881	-4.90513	0.14086	-4.90513	0.05131
-4.89262	0.21878	-4.89262	0.221	-4.89262	0.2199	-4.89262	0.14108	-4.89262	0.0514
-4.88011	0.22	-4.88011	0.22162	-4.88011	0.22099	-4.88011	0.14131	-4.88011	0.05148
-4.8676	0.22123	-4.8676	0.22224	-4.8676	0.22208	-4.8676	0.14154	-4.8676	0.05157
-4.85509	0.2225	-4.85509	0.22289	-4.85509	0.22322	-4.85509	0.14179	-4.85509	0.05168
-4.84258	0.22388	-4.84258	0.22362	-4.84258	0.22447	-4.84258	0.1421	-4.84258	0.05182
-4.83007	0.22525	-4.83007	0.22436	-4.83007	0.22573	-4.83007	0.14241	-4.83007	0.05196
-4.81756	0.22663	-4.81756	0.22509	-4.81756	0.22698	-4.81756	0.14272	-4.81756	0.0521
-4.80505	0.228	-4.80505	0.22582	-4.80505	0.22824	-4.80505	0.14303	-4.80505	0.05224
-4.79254	0.22938	-4.79254	0.22656	-4.79254	0.22949	-4.79254	0.14334	-4.79254	0.05238
-4.78003	0.23075	-4.78003	0.22729	-4.78003	0.23075	-4.78003	0.14365	-4.78003	0.05252
-4.76752	0.23213	-4.76752	0.22802	-4.76752	0.232	-4.76752	0.14396	-4.76752	0.05266
-4.75501	0.23355	-4.75501	0.22879	-4.75501	0.23331	-4.75501	0.1443	-4.75501	0.05282
-4.7425	0.23505	-4.7425	0.22963	-4.7425	0.23472	-4.7425	0.1447	-4.7425	0.05302
-4.72999	0.23655	-4.72999	0.23047	-4.72999	0.23613	-4.72999	0.14511	-4.72999	0.05321
-4.71748	0.23806	-4.71748	0.23131	-4.71748	0.23753	-4.71748	0.14551	-4.71748	0.05341
-4.70497	0.23956	-4.70497	0.23215	-4.70497	0.23894	-4.70497	0.14591	-4.70497	0.05361
-4.69246	0.24106	-4.69246	0.23299	-4.69246	0.24035	-4.69246	0.14631	-4.69246	0.0538
-4.67995	0.24257	-4.67995	0.23383	-4.67995	0.24175	-4.67995	0.14671	-4.67995	0.054
-4.66744	0.24407	-4.66744	0.23467	-4.66744	0.24316	-4.66744	0.14712	-4.66744	0.0542
-4.65493	0.24562	-4.65493	0.23554	-4.65493	0.24463	-4.65493	0.14755	-4.65493	0.05442
-4.64242	0.24729	-4.64242	0.2365	-4.64242	0.24623	-4.64242	0.14805	-4.64242	0.05469
-4.62991	0.24897	-4.62991	0.23746	-4.62991	0.24783	-4.62991	0.14854	-4.62991	0.05496
-4.6174	0.25064	-4.6174	0.23842	-4.6174	0.24944	-4.6174	0.14904	-4.6174	0.05523
-4.60489	0.25231	-4.60489	0.23938	-4.60489	0.25104	-4.60489	0.14954	-4.60489	0.05551
-4.59238	0.25398	-4.59238	0.24034	-4.59238	0.25264	-4.59238	0.15004	-4.59238	0.05578
-4.57987	0.25565	-4.57987	0.2413	-4.57987	0.25425	-4.57987	0.15054	-4.57987	0.05605
-4.56736	0.25733	-4.56736	0.24225	-4.56736	0.25585	-4.56736	0.15104	-4.56736	0.05632
-4.55485	0.25905	-4.55485	0.24325	-4.55485	0.25751	-4.55485	0.15157	-4.55485	0.05662
-4.54234	0.26089	-4.54234	0.24435	-4.54234	0.25934	-4.54234	0.15219	-4.54234	0.057
-4.52983	0.26274	-4.52983	0.24545	-4.52983	0.26116	-4.52983	0.15281	-4.52983	0.05737
-4.51732	0.26458	-4.51732	0.24655	-4.51732	0.26299	-4.51732	0.15343	-4.51732	0.05774
-4.50481	0.26643	-4.50481	0.24764	-4.50481	0.26481	-4.50481	0.15406	-4.50481	0.05812
-4.4923	0.26828	-4.4923	0.24874	-4.4923	0.26663	-4.4923	0.15468	-4.4923	0.05849
-4.47979	0.27012	-4.47979	0.24984	-4.47979	0.26846	-4.47979	0.1553	-4.47979	0.05886
-4.46728	0.27197	-4.46728	0.25094	-4.46728	0.27028	-4.46728	0.15592	-4.46728	0.05924
-4.45477	0.27386	-4.45477	0.25207	-4.45477	0.27216	-4.45477	0.15657	-4.45477	0.05964
-4.44226	0.27591	-4.44226	0.25331	-4.44226	0.27423	-4.44226	0.15733	-4.44226	0.06014
-4.42975	0.27796	-4.42975	0.25455	-4.42975	0.27631	-4.42975	0.15808	-4.42975	0.06064
-4.41724	0.28001	-4.41724	0.2558	-4.41724	0.27838	-4.41724	0.15883	-4.41724	0.06114
-4.40473	0.28206	-4.40473	0.25704	-4.40473	0.28045	-4.40473	0.15958	-4.40473	0.06163
-4.39222	0.28411	-4.39222	0.25828	-4.39222	0.28253	-4.39222	0.16033	-4.39222	0.06213
-4.37971	0.28616	-4.37971	0.25953	-4.37971	0.2846	-4.37971	0.16109	-4.37971	0.06263
-4.3672	0.28821	-4.3672	0.26077	-4.3672	0.28668	-4.3672	0.16184	-4.3672	0.06313
-4.35469	0.2903	-4.35469	0.26204	-4.35469	0.2888	-4.35469	0.16262	-4.35469	0.06366
-4.34218	0.2926	-4.34218	0.26345	-4.34218	0.29119	-4.34218	0.16355	-4.34218	0.06433
-4.32967	0.29489	-4.32967	0.26487	-4.32967	0.29358	-4.32967	0.16448	-4.32967	0.06501
-4.31716	0.29719	-4.31716	0.26628	-4.31716	0.29597	-4.31716	0.16541	-4.31716	0.06568
-4.30465	0.29948	-4.30465	0.26769	-4.30465	0.29836	-4.30465	0.16634	-4.30465	0.06636
-4.29214	0.30177	-4.29214	0.2691	-4.29214	0.30075	-4.29214	0.16727	-4.29214	0.06703
-4.27963	0.30407	-4.27963	0.27052	-4.27963	0.30314	-4.27963	0.1682	-4.27963	0.06771
-4.26712	0.30636	-4.26712	0.27193	-4.26712	0.30553	-4.26712	0.16913	-4.26712	0.06838
-4.25461	0.3087	-4.25461	0.27337	-4.25461	0.30798	-4.25461	0.17009	-4.25461	0.0691
-4.2421	0.31115	-4.2421	0.27491	-4.2421	0.31062	-4.2421	0.17118	-4.2421	0.06997
-4.22959	0.31361	-4.22959	0.27644	-4.22959	0.31326	-4.22959	0.17226	-4.22959	0.07084
-4.21708	0.31606	-4.21708	0.27798	-4.21708	0.3159	-4.21708	0.17335	-4.21708	0.07171
-4.20457	0.31852	-4.20457	0.27951	-4.20457	0.31854	-4.20457	0.17443	-4.20457	0.07258
-4.19206	0.32098	-4.19206	0.28104	-4.19206	0.32118	-4.19206	0.17552	-4.19206	0.07345
-4.17955	0.32344	-4.17955	0.28258	-4.17955	0.32382	-4.17955	0.1766	-4.17955	0.07432
-4.16704	0.32589	-4.16704	0.28411	-4.16704	0.32646	-4.16704	0.17769	-4.16704	0.07519
-4.15453	0.32838	-4.15453	0.28567	-4.15453	0.32915	-4.15453	0.1788	-4.15453	0.07611
-4.14202	0.33101	-4.14202	0.28735	-4.14202	0.33207	-4.14202	0.18008	-4.14202	0.07724
-4.12951	0.33365	-4.12951	0.28903	-4.12951	0.33498	-4.12951	0.18135	-4.12951	0.07837
-4.117	0.33628	-4.117	0.2907	-4.117	0.3379	-4.117	0.18262	-4.117	0.0795
-4.10449	0.33891	-4.10449	0.29238	-4.10449	0.34082	-4.10449	0.18389	-4.10449	0.08062
-4.09198	0.34154	-4.09198	0.29406	-4.09198	0.34373	-4.09198	0.18517	-4.09198	0.08175
-4.07947	0.34417	-4.07947	0.29574	-4.07947	0.34665	-4.07947	0.18644	-4.07947	0.08288
-4.06696	0.3468	-4.06696	0.29741	-4.06696	0.34957	-4.06696	0.18771	-4.06696	0.08401
-4.05445	0.34945	-4.05445	0.29911	-4.05445	0.35251	-4.05445	0.18901	-4.05445	0.08518
-4.04194	0.35221	-4.04194	0.30088	-4.04194	0.35565	-4.04194	0.19048	-4.04194	0.08662
-4.02943	0.35497	-4.02943	0.30266	-4.02943	0.35879	-4.02943	0.19194	-4.02943	0.08807
-4.01692	0.35772	-4.01692	0.30444	-4.01692	0.36194	-4.01692	0.19341	-4.01692	0.08951
-4.00441	0.36048	-4.00441	0.30622	-4.00441	0.36507	-4.00441	0.19488	-4.00441	0.09095
-3.9919	0.36324	-3.9919	0.308	-3.9919	0.36822	-3.9919	0.19635	-3.9919	0.0924
-3.97939	0.366	-3.97939	0.30977	-3.97939	0.37136	-3.97939	0.19781	-3.97939	0.09384
-3.96688	0.36875	-3.96688	0.31155	-3.96688	0.3745	-3.96688	0.19928	-3.96688	0.09528
-3.95437	0.37152	-3.95437	0.31333	-3.95437	0.37765	-3.95437	0.20077	-3.95437	0.09676
-3.94186	0.37433	-3.94186	0.31518	-3.94186	0.38094	-3.94186	0.20243	-3.94186	0.09856
-3.92935	0.37714	-3.92935	0.31703	-3.92935	0.38424	-3.92935	0.20409	-3.92935	0.10036
-3.91684	0.37995	-3.91684	0.31888	-3.91684	0.38753	-3.91684	0.20575	-3.91684	0.10217
-3.90433	0.38276	-3.90433	0.32073	-3.90433	0.39082	-3.90433	0.20741	-3.90433	0.10397
-3.89182	0.38557	-3.89182	0.32258	-3.89182	0.39411	-3.89182	0.20907	-3.89182	0.10577
-3.87931	0.38838	-3.87931	0.32443	-3.87931	0.39741	-3.87931	0.21073	-3.87931	0.10758
-3.8668	0.39119	-3.8668	0.32628	-3.8668	0.4007	-3.8668	0.21239	-3.8668	0.10938
-3.85429	0.394	-3.85429	0.32813	-3.85429	0.404	-3.85429	0.21406	-3.85429	0.1112
-3.84178	0.39682	-3.84178	0.33003	-3.84178	0.40739	-3.84178	0.21593	-3.84178	0.11344
-3.82927	0.39963	-3.82927	0.33193	-3.82927	0.41078	-3.82927	0.21781	-3.82927	0.11568
-3.81676	0.40245	-3.81676	0.33383	-3.81676	0.41417	-3.81676	0.21968	-3.81676	0.11793
-3.80425	0.40526	-3.80425	0.33573	-3.80425	0.41756	-3.80425	0.22156	-3.80425	0.12017
-3.79174	0.40808	-3.79174	0.33763	-3.79174	0.42095	-3.79174	0.22344	-3.79174	0.12241
-3.77923	0.41089	-3.77923	0.33953	-3.77923	0.42435	-3.77923	0.22531	-3.77923	0.12465
-3.76672	0.4137	-3.76672	0.34143	-3.76672	0.42774	-3.76672	0.22719	-3.76672	0.12689
-3.75421	0.41651	-3.75421	0.34332	-3.75421	0.43112	-3.75421	0.22908	-3.75421	0.12917
-3.7417	0.41917	-3.7417	0.3452	-3.7417	0.43442	-3.7417	0.23109	-3.7417	0.13181
-3.72919	0.42184	-3.72919	0.34707	-3.72919	0.43773	-3.72919	0.2331	-3.72919	0.13445
-3.71668	0.4245	-3.71668	0.34894	-3.71668	0.44103	-3.71668	0.23512	-3.71668	0.13709
-3.70417	0.42717	-3.70417	0.35082	-3.70417	0.44434	-3.70417	0.23713	-3.70417	0.13973
-3.69166	0.42983	-3.69166	0.35269	-3.69166	0.44764	-3.69166	0.23914	-3.69166	0.14237
-3.67915	0.4325	-3.67915	0.35456	-3.67915	0.45094	-3.67915	0.24116	-3.67915	0.14501
-3.66664	0.43516	-3.66664	0.35644	-3.66664	0.45425	-3.66664	0.24317	-3.66664	0.14765
-3.65413	0.43782	-3.65413	0.35831	-3.65413	0.45755	-3.65413	0.24519	-3.65413	0.15031
-3.64162	0.44033	-3.64162	0.36015	-3.64162	0.46073	-3.64162	0.24735	-3.64162	0.1534
-3.62911	0.44284	-3.62911	0.36199	-3.62911	0.46391	-3.62911	0.24951	-3.62911	0.15649
-3.6166	0.44535	-3.6166	0.36383	-3.6166	0.46709	-3.6166	0.25167	-3.6166	0.15958
-3.60409	0.44786	-3.60409	0.36567	-3.60409	0.47027	-3.60409	0.25383	-3.60409	0.16267
-3.59158	0.45037	-3.59158	0.36752	-3.59158	0.47345	-3.59158	0.25599	-3.59158	0.16576
-3.57907	0.45288	-3.57907	0.36936	-3.57907	0.47663	-3.57907	0.25816	-3.57907	0.16885
-3.56656	0.45539	-3.56656	0.3712	-3.56656	0.47981	-3.56656	0.26032	-3.56656	0.17194
-3.55405	0.4579	-3.55405	0.37304	-3.55405	0.48299	-3.55405	0.26248	-3.55405	0.17503
-3.54154	0.46026	-3.54154	0.37485	-3.54154	0.48603	-3.54154	0.26479	-3.54154	0.17857
-3.52903	0.46261	-3.52903	0.37665	-3.52903	0.48906	-3.52903	0.2671	-3.52903	0.18211
-3.51652	0.46497	-3.51652	0.37846	-3.51652	0.49209	-3.51652	0.26942	-3.51652	0.18565
-3.50401	0.46732	-3.50401	0.38026	-3.50401	0.49512	-3.50401	0.27173	-3.50401	0.18919
-3.4915	0.46968	-3.4915	0.38207	-3.4915	0.49816	-3.4915	0.27404	-3.4915	0.19273
-3.47899	0.47203	-3.47899	0.38387	-3.47899	0.50119	-3.47899	0.27636	-3.47899	0.19626
-3.46648	0.47439	-3.46648	0.38568	-3.46648	0.50422	-3.46648	0.27867	-3.46648	0.1998
-3.45397	0.47674	-3.45397	0.38749	-3.45397	0.50725	-3.45397	0.28098	-3.45397	0.20334
-3.44146	0.47901	-3.44146	0.38929	-3.44146	0.51018	-3.44146	0.28348	-3.44146	0.20736
-3.42895	0.48128	-3.42895	0.3911	-3.42895	0.51309	-3.42895	0.28598	-3.42895	0.21141
-3.41644	0.48354	-3.41644	0.3929	-3.41644	0.51601	-3.41644	0.28848	-3.41644	0.21545
-3.40393	0.4858	-3.40393	0.39471	-3.40393	0.51893	-3.40393	0.29098	-3.40393	0.2195
-3.39142	0.48807	-3.39142	0.39652	-3.39142	0.52185	-3.39142	0.29348	-3.39142	0.22354
-3.37891	0.49033	-3.37891	0.39832	-3.37891	0.52477	-3.37891	0.29598	-3.37891	0.22759
-3.3664	0.4926	-3.3664	0.40013	-3.3664	0.52769	-3.3664	0.29848	-3.3664	0.23163
-3.35389	0.49486	-3.35389	0.40193	-3.35389	0.5306	-3.35389	0.30099	-3.35389	0.23568
-3.34138	0.49701	-3.34138	0.40369	-3.34138	0.53334	-3.34138	0.30362	-3.34138	0.24012
-3.32887	0.49917	-3.32887	0.40546	-3.32887	0.53608	-3.32887	0.30626	-3.32887	0.24455
-3.31636	0.50132	-3.31636	0.40722	-3.31636	0.53882	-3.31636	0.30889	-3.31636	0.24899
-3.30385	0.50347	-3.30385	0.40898	-3.30385	0.54155	-3.30385	0.31153	-3.30385	0.25342
-3.29134	0.50562	-3.29134	0.41074	-3.29134	0.54429	-3.29134	0.31416	-3.29134	0.25786
-3.27883	0.50777	-3.27883	0.4125	-3.27883	0.54703	-3.27883	0.3168	-3.27883	0.2623
-3.26632	0.50992	-3.26632	0.41426	-3.26632	0.54976	-3.26632	0.31943	-3.26632	0.26673
-3.25381	0.51208	-3.25381	0.41603	-3.25381	0.5525	-3.25381	0.32207	-3.25381	0.27117
-3.2413	0.51415	-3.2413	0.41776	-3.2413	0.55509	-3.2413	0.32486	-3.2413	0.276
-3.22879	0.51622	-3.22879	0.41949	-3.22879	0.55768	-3.22879	0.32766	-3.22879	0.28085
-3.21628	0.51829	-3.21628	0.42123	-3.21628	0.56026	-3.21628	0.33046	-3.21628	0.2857
-3.20377	0.52036	-3.20377	0.42296	-3.20377	0.56284	-3.20377	0.33326	-3.20377	0.29055
-3.19126	0.52242	-3.19126	0.42469	-3.19126	0.56543	-3.19126	0.33606	-3.19126	0.29539
-3.17875	0.52449	-3.17875	0.42643	-3.17875	0.56801	-3.17875	0.33886	-3.17875	0.30024
-3.16624	0.52656	-3.16624	0.42816	-3.16624	0.5706	-3.16624	0.34166	-3.16624	0.30509
-3.15373	0.52863	-3.15373	0.4299	-3.15373	0.57318	-3.15373	0.34446	-3.15373	0.30994
-3.14122	0.53061	-3.14122	0.43157	-3.14122	0.5756	-3.14122	0.34739	-3.14122	0.3151
-3.12871	0.53257	-3.12871	0.43324	-3.12871	0.578	-3.12871	0.35032	-3.12871	0.32029
-3.1162	0.53454	-3.1162	0.43491	-3.1162	0.5804	-3.1162	0.35326	-3.1162	0.32549
-3.10369	0.53651	-3.10369	0.43658	-3.10369	0.5828	-3.10369	0.35619	-3.10369	0.33068
-3.09118	0.53848	-3.09118	0.43825	-3.09118	0.5852	-3.09118	0.35913	-3.09118	0.33587
-3.07867	0.54044	-3.07867	0.43992	-3.07867	0.58761	-3.07867	0.36206	-3.07867	0.34106
-3.06616	0.54241	-3.06616	0.44159	-3.06616	0.59001	-3.06616	0.365	-3.06616	0.34626
-3.05365	0.54438	-3.05365	0.44326	-3.05365	0.59241	-3.05365	0.36793	-3.05365	0.35145
-3.04114	0.54619	-3.04114	0.44481	-3.04114	0.59461	-3.04114	0.37093	-3.04114	0.35685
-3.02863	0.54799	-3.02863	0.44634	-3.02863	0.59677	-3.02863	0.37394	-3.02863	0.36229
-3.01612	0.54978	-3.01612	0.44788	-3.01612	0.59894	-3.01612	0.37694	-3.01612	0.36772
-3.00361	0.55157	-3.00361	0.44941	-3.00361	0.60111	-3.00361	0.37995	-3.00361	0.37316
-2.9911	0.55337	-2.9911	0.45095	-2.9911	0.60328	-2.9911	0.38296	-2.9911	0.37859
-2.97859	0.55516	-2.97859	0.45248	-2.97859	0.60544	-2.97859	0.38597	-2.97859	0.38403
-2.96608	0.55695	-2.96608	0.45401	-2.96608	0.60761	-2.96608	0.38897	-2.96608	0.38946
-2.95357	0.55875	-2.95357	0.45555	-2.95357	0.60977	-2.95357	0.39198	-2.95357	0.3949
-2.94106	0.5604	-2.94106	0.45696	-2.94106	0.61177	-2.94106	0.39505	-2.94106	0.40059
-2.92855	0.56203	-2.92855	0.45834	-2.92855	0.61372	-2.92855	0.39814	-2.92855	0.40633
-2.91604	0.56365	-2.91604	0.45973	-2.91604	0.61568	-2.91604	0.40123	-2.91604	0.41208
-2.90353	0.56528	-2.90353	0.46111	-2.90353	0.61763	-2.90353	0.40432	-2.90353	0.41782
-2.89102	0.56691	-2.89102	0.4625	-2.89102	0.61959	-2.89102	0.40741	-2.89102	0.42357
-2.87851	0.56853	-2.87851	0.46388	-2.87851	0.62154	-2.87851	0.4105	-2.87851	0.42932
-2.866	0.57016	-2.866	0.46527	-2.866	0.62349	-2.866	0.41359	-2.866	0.43506
-2.85349	0.57178	-2.85349	0.46665	-2.85349	0.62545	-2.85349	0.41668	-2.85349	0.44081
-2.84098	0.57327	-2.84098	0.4679	-2.84098	0.62722	-2.84098	0.41981	-2.84098	0.44684
-2.82847	0.57475	-2.82847	0.46912	-2.82847	0.62898	-2.82847	0.42295	-2.82847	0.45291
-2.81596	0.57622	-2.81596	0.47035	-2.81596	0.63073	-2.81596	0.42609	-2.81596	0.45898
-2.80345	0.57769	-2.80345	0.47158	-2.80345	0.63248	-2.80345	0.42923	-2.80345	0.46504
-2.79094	0.57917	-2.79094	0.4728	-2.79094	0.63423	-2.79094	0.43237	-2.79094	0.47111
-2.77843	0.58064	-2.77843	0.47403	-2.77843	0.63599	-2.77843	0.43551	-2.77843	0.47718
-2.76592	0.58211	-2.76592	0.47525	-2.76592	0.63774	-2.76592	0.43865	-2.76592	0.48325
-2.75341	0.58359	-2.75341	0.47648	-2.75341	0.63949	-2.75341	0.44179	-2.75341	0.48932
-2.7409	0.58505	-2.7409	0.47766	-2.7409	0.64123	-2.7409	0.44509	-2.7409	0.49587
-2.72839	0.58651	-2.72839	0.47884	-2.72839	0.64295	-2.72839	0.44842	-2.72839	0.50252
-2.71588	0.58796	-2.71588	0.48001	-2.71588	0.64468	-2.71588	0.45175	-2.71588	0.50916
-2.70337	0.58942	-2.70337	0.48119	-2.70337	0.64641	-2.70337	0.45508	-2.70337	0.51581
-2.69086	0.59088	-2.69086	0.48236	-2.69086	0.64813	-2.69086	0.45842	-2.69086	0.52245
-2.67835	0.59234	-2.67835	0.48354	-2.67835	0.64986	-2.67835	0.46175	-2.67835	0.5291
-2.66584	0.5938	-2.66584	0.48471	-2.66584	0.65159	-2.66584	0.46508	-2.66584	0.53574
-2.65333	0.59526	-2.65333	0.48589	-2.65333	0.65331	-2.65333	0.46841	-2.65333	0.54239
-2.64082	0.59674	-2.64082	0.48707	-2.64082	0.65507	-2.64082	0.47192	-2.64082	0.54945
-2.62831	0.59823	-2.62831	0.48826	-2.62831	0.65683	-2.62831	0.47548	-2.62831	0.55663
-2.6158	0.59972	-2.6158	0.48945	-2.6158	0.6586	-2.6158	0.47904	-2.6158	0.5638
-2.60329	0.6012	-2.60329	0.49064	-2.60329	0.66036	-2.60329	0.48259	-2.60329	0.57098
-2.59078	0.60269	-2.59078	0.49183	-2.59078	0.66212	-2.59078	0.48615	-2.59078	0.57815
-2.57827	0.60418	-2.57827	0.49302	-2.57827	0.66389	-2.57827	0.48971	-2.57827	0.58533
-2.56576	0.60567	-2.56576	0.49421	-2.56576	0.66565	-2.56576	0.49326	-2.56576	0.59251
-2.55325	0.60715	-2.55325	0.4954	-2.55325	0.66742	-2.55325	0.49682	-2.55325	0.59968
-2.54074	0.60854	-2.54074	0.49656	-2.54074	0.66916	-2.54074	0.50043	-2.54074	0.60682
-2.52823	0.60989	-2.52823	0.49772	-2.52823	0.6709	-2.52823	0.50405	-2.52823	0.61395
-2.51572	0.61125	-2.51572	0.49887	-2.51572	0.67264	-2.51572	0.50767	-2.51572	0.62108
-2.50321	0.6126	-2.50321	0.50002	-2.50321	0.67437	-2.50321	0.5113	-2.50321	0.62821
-2.49069	0.61395	-2.49069	0.50117	-2.49069	0.67611	-2.49069	0.51492	-2.49069	0.63533
-2.47818	0.6153	-2.47818	0.50232	-2.47818	0.67785	-2.47818	0.51855	-2.47818	0.64246
-2.46567	0.61665	-2.46567	0.50347	-2.46567	0.67959	-2.46567	0.52217	-2.46567	0.64959
-2.45316	0.61801	-2.45316	0.50462	-2.45316	0.68133	-2.45316	0.52579	-2.45316	0.65672
-2.44065	0.61917	-2.44065	0.5057	-2.44065	0.683	-2.44065	0.52934	-2.44065	0.66349
-2.42814	0.62026	-2.42814	0.50675	-2.42814	0.68465	-2.42814	0.53285	-2.42814	0.6701
-2.41563	0.62135	-2.41563	0.5078	-2.41563	0.6863	-2.41563	0.53636	-2.41563	0.67672
-2.40312	0.62243	-2.40312	0.50884	-2.40312	0.68795	-2.40312	0.53986	-2.40312	0.68334
-2.39061	0.62352	-2.39061	0.50989	-2.39061	0.6896	-2.39061	0.54337	-2.39061	0.68995
-2.3781	0.6246	-2.3781	0.51094	-2.3781	0.69124	-2.3781	0.54688	-2.3781	0.69657
-2.36559	0.62569	-2.36559	0.51199	-2.36559	0.69289	-2.36559	0.55039	-2.36559	0.70319
-2.35308	0.62677	-2.35308	0.51304	-2.35308	0.69454	-2.35308	0.5539	-2.35308	0.7098
-2.34057	0.62763	-2.34057	0.51399	-2.34057	0.69613	-2.34057	0.55723	-2.34057	0.71581
-2.32806	0.62842	-2.32806	0.51491	-2.32806	0.69771	-2.32806	0.5605	-2.32806	0.72162
-2.31555	0.6292	-2.31555	0.51583	-2.31555	0.69928	-2.31555	0.56378	-2.31555	0.72743
-2.30304	0.62999	-2.30304	0.51675	-2.30304	0.70086	-2.30304	0.56705	-2.30304	0.73324
-2.29053	0.63077	-2.29053	0.51767	-2.29053	0.70243	-2.29053	0.57032	-2.29053	0.73906
-2.27802	0.63156	-2.27802	0.51858	-2.27802	0.704	-2.27802	0.5736	-2.27802	0.74487
-2.26551	0.63234	-2.26551	0.5195	-2.26551	0.70558	-2.26551	0.57687	-2.26551	0.75068
-2.253	0.63313	-2.253	0.52042	-2.253	0.70715	-2.253	0.58015	-2.253	0.75649
-2.24049	0.63388	-2.24049	0.52136	-2.24049	0.70884	-2.24049	0.58344	-2.24049	0.76211
-2.22798	0.63462	-2.22798	0.52231	-2.22798	0.71059	-2.22798	0.58674	-2.22798	0.76766
-2.21547	0.63536	-2.21547	0.52325	-2.21547	0.71234	-2.21547	0.59004	-2.21547	0.7732
-2.20296	0.63611	-2.20296	0.5242	-2.20296	0.71408	-2.20296	0.59334	-2.20296	0.77875
-2.19045	0.63685	-2.19045	0.52515	-2.19045	0.71583	-2.19045	0.59664	-2.19045	0.78429
-2.17794	0.63759	-2.17794	0.52609	-2.17794	0.71757	-2.17794	0.59995	-2.17794	0.78984
-2.16543	0.63833	-2.16543	0.52704	-2.16543	0.71932	-2.16543	0.60325	-2.16543	0.79538
-2.15292	0.63907	-2.15292	0.52799	-2.15292	0.72106	-2.15292	0.60655	-2.15292	0.80093
-2.14041	0.64001	-2.14041	0.52909	-2.14041	0.72312	-2.14041	0.61012	-2.14041	0.80662
-2.1279	0.64104	-2.1279	0.53029	-2.1279	0.72534	-2.1279	0.61384	-2.1279	0.81238
-2.11539	0.64207	-2.11539	0.53148	-2.11539	0.72756	-2.11539	0.61756	-2.11539	0.81814
-2.10288	0.6431	-2.10288	0.53267	-2.10288	0.72978	-2.10288	0.62128	-2.10288	0.8239
-2.09037	0.64413	-2.09037	0.53386	-2.09037	0.73199	-2.09037	0.62499	-2.09037	0.82966
-2.07786	0.64517	-2.07786	0.53505	-2.07786	0.73421	-2.07786	0.62871	-2.07786	0.83542
-2.06535	0.6462	-2.06535	0.53624	-2.06535	0.73643	-2.06535	0.63243	-2.06535	0.84118
-2.05284	0.64723	-2.05284	0.53743	-2.05284	0.73865	-2.05284	0.63614	-2.05284	0.84694
-2.04033	0.64863	-2.04033	0.5389	-2.04033	0.74127	-2.04033	0.64034	-2.04033	0.85289
-2.02782	0.65025	-2.02782	0.54054	-2.02782	0.74414	-2.02782	0.64484	-2.02782	0.85895
-2.01531	0.65188	-2.01531	0.54219	-2.01531	0.74701	-2.01531	0.64934	-2.01531	0.86501
-2.0028	0.65351	-2.0028	0.54383	-2.0028	0.74988	-2.0028	0.65384	-2.0028	0.87107
-1.99029	0.65514	-1.99029	0.54548	-1.99029	0.75276	-1.99029	0.65834	-1.99029	0.87713
-1.97778	0.65677	-1.97778	0.54712	-1.97778	0.75563	-1.97778	0.66283	-1.97778	0.88319
-1.96527	0.6584	-1.96527	0.54877	-1.96527	0.7585	-1.96527	0.66733	-1.96527	0.88925
-1.95276	0.66002	-1.95276	0.55042	-1.95276	0.76137	-1.95276	0.67183	-1.95276	0.89531
-1.94025	0.66211	-1.94025	0.5524	-1.94025	0.76465	-1.94025	0.67686	-1.94025	0.90124
-1.92774	0.66456	-1.92774	0.55465	-1.92774	0.76824	-1.92774	0.68229	-1.92774	0.90708
-1.91523	0.66702	-1.91523	0.55689	-1.91523	0.77183	-1.91523	0.68773	-1.91523	0.91292
-1.90272	0.66947	-1.90272	0.55914	-1.90272	0.77542	-1.90272	0.69317	-1.90272	0.91876
-1.89021	0.67192	-1.89021	0.56139	-1.89021	0.77901	-1.89021	0.69861	-1.89021	0.9246
-1.8777	0.67437	-1.8777	0.56364	-1.8777	0.7826	-1.8777	0.70404	-1.8777	0.93044
-1.86519	0.67682	-1.86519	0.56588	-1.86519	0.78619	-1.86519	0.70948	-1.86519	0.93628
-1.85268	0.67927	-1.85268	0.56813	-1.85268	0.78978	-1.85268	0.71491	-1.85268	0.94212
-1.84017	0.68215	-1.84017	0.57071	-1.84017	0.79361	-1.84017	0.72069	-1.84017	0.94702
-1.82766	0.68527	-1.82766	0.57349	-1.82766	0.79757	-1.82766	0.72668	-1.82766	0.95135
-1.81515	0.68841	-1.81515	0.57627	-1.81515	0.80154	-1.81515	0.73267	-1.81515	0.95568
-1.80264	0.69154	-1.80264	0.57905	-1.80264	0.8055	-1.80264	0.73866	-1.80264	0.96001
-1.79013	0.69467	-1.79013	0.58183	-1.79013	0.80947	-1.79013	0.74465	-1.79013	0.96434
-1.77762	0.6978	-1.77762	0.58461	-1.77762	0.81343	-1.77762	0.75064	-1.77762	0.96867
-1.76511	0.70093	-1.76511	0.58739	-1.76511	0.81739	-1.76511	0.75663	-1.76511	0.973
-1.7526	0.70406	-1.7526	0.59017	-1.7526	0.82136	-1.7526	0.76262	-1.7526	0.97733
-1.74009	0.70754	-1.74009	0.59325	-1.74009	0.82549	-1.74009	0.76878	-1.74009	0.98044
-1.72758	0.71127	-1.72758	0.59657	-1.72758	0.82975	-1.72758	0.77508	-1.72758	0.98263
-1.71507	0.71501	-1.71507	0.59988	-1.71507	0.83401	-1.71507	0.78137	-1.71507	0.98483
-1.70256	0.71875	-1.70256	0.60319	-1.70256	0.83827	-1.70256	0.78766	-1.70256	0.98703
-1.69005	0.72248	-1.69005	0.6065	-1.69005	0.84253	-1.69005	0.79396	-1.69005	0.98923
-1.67754	0.72622	-1.67754	0.60981	-1.67754	0.84679	-1.67754	0.80025	-1.67754	0.99142
-1.66503	0.72996	-1.66503	0.61312	-1.66503	0.85105	-1.66503	0.80655	-1.66503	0.99362
-1.65252	0.73369	-1.65252	0.61644	-1.65252	0.85531	-1.65252	0.81284	-1.65252	0.99582
-1.64001	0.73773	-1.64001	0.62	-1.64001	0.85956	-1.64001	0.81899	-1.64001	0.99708
-1.6275	0.74203	-1.6275	0.62379	-1.6275	0.8638	-1.6275	0.825	-1.6275	0.9975
-1.61499	0.74633	-1.61499	0.62758	-1.61499	0.86805	-1.61499	0.83101	-1.61499	0.99792
-1.60248	0.75064	-1.60248	0.63137	-1.60248	0.87229	-1.60248	0.83702	-1.60248	0.99833
-1.58997	0.75494	-1.58997	0.63516	-1.58997	0.87653	-1.58997	0.84303	-1.58997	0.99875
-1.57746	0.75924	-1.57746	0.63895	-1.57746	0.88078	-1.57746	0.84904	-1.57746	0.99917
-1.56495	0.76354	-1.56495	0.64274	-1.56495	0.88502	-1.56495	0.85505	-1.56495	0.99958
-1.55244	0.76785	-1.55244	0.64653	-1.55244	0.88926	-1.55244	0.86106	-1.55244	1
-1.53993	0.77238	-1.53993	0.6505	-1.53993	0.89347	-1.53993	0.86667	-1.53993	0.99999
-1.52742	0.77717	-1.52742	0.65467	-1.52742	0.89763	-1.52742	0.87183	-1.52742	0.99951
-1.51491	0.78196	-1.51491	0.65884	-1.51491	0.90178	-1.51491	0.87699	-1.51491	0.99902
-1.5024	0.78675	-1.5024	0.663	-1.5024	0.90594	-1.5024	0.88215	-1.5024	0.99854
-1.48989	0.79153	-1.48989	0.66717	-1.48989	0.9101	-1.48989	0.88731	-1.48989	0.99806
-1.47738	0.79632	-1.47738	0.67134	-1.47738	0.91426	-1.47738	0.89247	-1.47738	0.99758
-1.46487	0.80111	-1.46487	0.6755	-1.46487	0.91842	-1.46487	0.89763	-1.46487	0.99709
-1.45236	0.8059	-1.45236	0.67967	-1.45236	0.92258	-1.45236	0.90279	-1.45236	0.99661
-1.43985	0.81078	-1.43985	0.68401	-1.43985	0.9265	-1.43985	0.90739	-1.43985	0.99618
-1.42734	0.81579	-1.42734	0.68859	-1.42734	0.93011	-1.42734	0.91125	-1.42734	0.99583
-1.41483	0.8208	-1.41483	0.69317	-1.41483	0.93371	-1.41483	0.91511	-1.41483	0.99547
-1.40232	0.82581	-1.40232	0.69775	-1.40232	0.93732	-1.40232	0.91896	-1.40232	0.99511
-1.38981	0.83083	-1.38981	0.70233	-1.38981	0.94093	-1.38981	0.92282	-1.38981	0.99476
-1.3773	0.83584	-1.3773	0.70691	-1.3773	0.94453	-1.3773	0.92668	-1.3773	0.9944
-1.36479	0.84085	-1.36479	0.71149	-1.36479	0.94814	-1.36479	0.93054	-1.36479	0.99405
-1.35228	0.84586	-1.35228	0.71607	-1.35228	0.95175	-1.35228	0.93439	-1.35228	0.99369
-1.33977	0.8506	-1.33977	0.72061	-1.33977	0.95491	-1.33977	0.93746	-1.33977	0.99342
-1.32726	0.85506	-1.32726	0.72509	-1.32726	0.95762	-1.32726	0.93971	-1.32726	0.99324
-1.31475	0.85952	-1.31475	0.72958	-1.31475	0.96033	-1.31475	0.94196	-1.31475	0.99306
-1.30224	0.86397	-1.30224	0.73406	-1.30224	0.96304	-1.30224	0.9442	-1.30224	0.99288
-1.28973	0.86843	-1.28973	0.73855	-1.28973	0.96574	-1.28973	0.94645	-1.28973	0.99269
-1.27722	0.87289	-1.27722	0.74304	-1.27722	0.96845	-1.27722	0.9487	-1.27722	0.99251
-1.26471	0.87735	-1.26471	0.74752	-1.26471	0.97116	-1.26471	0.95095	-1.26471	0.99233
-1.2522	0.88181	-1.2522	0.75201	-1.2522	0.97387	-1.2522	0.95319	-1.2522	0.99215
-1.23969	0.88575	-1.23969	0.75625	-1.23969	0.97613	-1.23969	0.95507	-1.23969	0.99145
-1.22718	0.88903	-1.22718	0.76017	-1.22718	0.97784	-1.22718	0.95649	-1.22718	0.99011
-1.21467	0.89231	-1.21467	0.7641	-1.21467	0.97955	-1.21467	0.9579	-1.21467	0.98876
-1.20216	0.89559	-1.20216	0.76803	-1.20216	0.98126	-1.20216	0.95932	-1.20216	0.9874
-1.18965	0.89887	-1.18965	0.77195	-1.18965	0.98297	-1.18965	0.96073	-1.18965	0.98606
-1.17714	0.90215	-1.17714	0.77588	-1.17714	0.98467	-1.17714	0.96215	-1.17714	0.9847
-1.16463	0.90543	-1.16463	0.77981	-1.16463	0.98638	-1.16463	0.96356	-1.16463	0.98335
-1.15212	0.90871	-1.15212	0.78373	-1.15212	0.98809	-1.15212	0.96498	-1.15212	0.982
-1.13961	0.91154	-1.13961	0.7874	-1.13961	0.98948	-1.13961	0.96643	-1.13961	0.9795
-1.1271	0.91367	-1.1271	0.79067	-1.1271	0.99037	-1.1271	0.96795	-1.1271	0.9752
-1.11459	0.91581	-1.11459	0.79395	-1.11459	0.99125	-1.11459	0.96947	-1.11459	0.97091
-1.10208	0.91794	-1.10208	0.79722	-1.10208	0.99214	-1.10208	0.97098	-1.10208	0.96661
-1.08957	0.92007	-1.08957	0.80049	-1.08957	0.99303	-1.08957	0.9725	-1.08957	0.96232
-1.07706	0.9222	-1.07706	0.80376	-1.07706	0.99391	-1.07706	0.97402	-1.07706	0.95802
-1.06455	0.92434	-1.06455	0.80703	-1.06455	0.9948	-1.06455	0.97554	-1.06455	0.95373
-1.05204	0.92647	-1.05204	0.8103	-1.05204	0.99569	-1.05204	0.97705	-1.05204	0.94943
-1.03953	0.92844	-1.03953	0.81346	-1.03953	0.99643	-1.03953	0.97865	-1.03953	0.94397
-1.02702	0.93011	-1.02702	0.81639	-1.02702	0.9969	-1.02702	0.98039	-1.02702	0.9363
-1.01451	0.93179	-1.01451	0.81931	-1.01451	0.99737	-1.01451	0.98213	-1.01451	0.92862
-1.002	0.93346	-1.002	0.82224	-1.002	0.99783	-1.002	0.98387	-1.002	0.92095
-0.98949	0.93513	-0.98949	0.82517	-0.98949	0.9983	-0.98949	0.98561	-0.98949	0.91327
-0.97698	0.9368	-0.97698	0.8281	-0.97698	0.99876	-0.97698	0.98735	-0.97698	0.9056
-0.96447	0.93847	-0.96447	0.83103	-0.96447	0.99923	-0.96447	0.98909	-0.96447	0.89792
-0.95196	0.94015	-0.95196	0.83396	-0.95196	0.9997	-0.95196	0.99083	-0.95196	0.89024
-0.93945	0.94178	-0.93945	0.83684	-0.93945	1	-0.93945	0.99236	-0.93945	0.88195
-0.92694	0.94331	-0.92694	0.83965	-0.92694	0.99992	-0.92694	0.99338	-0.92694	0.8722
-0.91443	0.94484	-0.91443	0.84245	-0.91443	0.99983	-0.91443	0.99441	-0.91443	0.86244
-0.90192	0.94637	-0.90192	0.84525	-0.90192	0.99975	-0.90192	0.99544	-0.90192	0.85269
-0.88941	0.94791	-0.88941	0.84805	-0.88941	0.99967	-0.88941	0.99647	-0.88941	0.84293
-0.8769	0.94944	-0.8769	0.85086	-0.8769	0.99958	-0.8769	0.99749	-0.8769	0.83318
-0.86439	0.95097	-0.86439	0.85366	-0.86439	0.9995	-0.86439	0.99852	-0.86439	0.82343
-0.85188	0.9525	-0.85188	0.85646	-0.85188	0.99942	-0.85188	0.99955	-0.85188	0.81367
-0.83937	0.95374	-0.83937	0.85903	-0.83937	0.99901	-0.83937	1	-0.83937	0.8039
-0.82686	0.95446	-0.82686	0.86117	-0.82686	0.99802	-0.82686	0.99941	-0.82686	0.79411
-0.81435	0.95517	-0.81435	0.86331	-0.81435	0.99704	-0.81435	0.99883	-0.81435	0.78432
-0.80184	0.95588	-0.80184	0.86545	-0.80184	0.99605	-0.80184	0.99824	-0.80184	0.77453
-0.78933	0.95659	-0.78933	0.86759	-0.78933	0.99506	-0.78933	0.99765	-0.78933	0.76474
-0.77682	0.95731	-0.77682	0.86973	-0.77682	0.99407	-0.77682	0.99707	-0.77682	0.75495
-0.76431	0.95802	-0.76431	0.87187	-0.76431	0.99308	-0.76431	0.99648	-0.76431	0.74516
-0.7518	0.95873	-0.7518	0.87401	-0.7518	0.99209	-0.7518	0.99589	-0.7518	0.73536
-0.73929	0.95902	-0.73929	0.87582	-0.73929	0.99079	-0.73929	0.99486	-0.73929	0.72591
-0.72678	0.95835	-0.72678	0.87689	-0.72678	0.98876	-0.72678	0.99281	-0.72678	0.71722
-0.71427	0.95768	-0.71427	0.87796	-0.71427	0.98673	-0.71427	0.99077	-0.71427	0.70853
-0.70176	0.95701	-0.70176	0.87902	-0.70176	0.9847	-0.70176	0.98872	-0.70176	0.69983
-0.68925	0.95634	-0.68925	0.88009	-0.68925	0.98267	-0.68925	0.98667	-0.68925	0.69114
-0.67674	0.95567	-0.67674	0.88116	-0.67674	0.98064	-0.67674	0.98463	-0.67674	0.68245
-0.66423	0.95501	-0.66423	0.88222	-0.66423	0.97861	-0.66423	0.98258	-0.66423	0.67375
-0.65172	0.95434	-0.65172	0.88329	-0.65172	0.97658	-0.65172	0.98054	-0.65172	0.66506
-0.63921	0.95344	-0.63921	0.88425	-0.63921	0.97448	-0.63921	0.97837	-0.63921	0.65683
-0.6267	0.95189	-0.6267	0.88489	-0.6267	0.97218	-0.6267	0.97584	-0.6267	0.6499
-0.61419	0.95035	-0.61419	0.88553	-0.61419	0.96988	-0.61419	0.97331	-0.61419	0.64298
-0.60168	0.9488	-0.60168	0.88618	-0.60168	0.96758	-0.60168	0.97078	-0.60168	0.63606
-0.58917	0.94726	-0.58917	0.88682	-0.58917	0.96528	-0.58917	0.96826	-0.58917	0.62913
-0.57666	0.94571	-0.57666	0.88746	-0.57666	0.96298	-0.57666	0.96573	-0.57666	0.62221
-0.56415	0.94417	-0.56415	0.88811	-0.56415	0.96068	-0.56415	0.9632	-0.56415	0.61528
-0.55164	0.94262	-0.55164	0.88875	-0.55164	0.95838	-0.55164	0.96067	-0.55164	0.60835
-0.53913	0.94119	-0.53913	0.88956	-0.53913	0.95619	-0.53913	0.95821	-0.53913	0.60175
-0.52662	0.9402	-0.52662	0.89099	-0.52662	0.9544	-0.52662	0.956	-0.52662	0.59635
-0.51411	0.93921	-0.51411	0.89243	-0.51411	0.95262	-0.51411	0.95378	-0.51411	0.59095
-0.5016	0.93821	-0.5016	0.89386	-0.5016	0.95084	-0.5016	0.95156	-0.5016	0.58555
-0.48909	0.93722	-0.48909	0.89529	-0.48909	0.94906	-0.48909	0.94935	-0.48909	0.58015
-0.47658	0.93623	-0.47658	0.89673	-0.47658	0.94728	-0.47658	0.94713	-0.47658	0.57475
-0.46407	0.93524	-0.46407	0.89816	-0.46407	0.9455	-0.46407	0.94491	-0.46407	0.56934
-0.45156	0.93424	-0.45156	0.89959	-0.45156	0.94372	-0.45156	0.9427	-0.45156	0.56394
-0.43905	0.93375	-0.43905	0.9015	-0.43905	0.94219	-0.43905	0.94047	-0.43905	0.55887
-0.42654	0.93456	-0.42654	0.90468	-0.42654	0.94135	-0.42654	0.9382	-0.42654	0.55467
-0.41403	0.93538	-0.41403	0.90785	-0.41403	0.9405	-0.41403	0.93594	-0.41403	0.55046
-0.40152	0.9362	-0.40152	0.91103	-0.40152	0.93965	-0.40152	0.93367	-0.40152	0.54626
-0.38901	0.93702	-0.38901	0.9142	-0.38901	0.93881	-0.38901	0.9314	-0.38901	0.54206
-0.3765	0.93784	-0.3765	0.91738	-0.3765	0.93796	-0.3765	0.92914	-0.3765	0.53785
-0.36399	0.93866	-0.36399	0.92056	-0.36399	0.93711	-0.36399	0.92687	-0.36399	0.53365
-0.35148	0.93948	-0.35148	0.92373	-0.35148	0.93627	-0.35148	0.9246	-0.35148	0.52945
-0.33897	0.94076	-0.33897	0.92722	-0.33897	0.93563	-0.33897	0.92214	-0.33897	0.52539
-0.32646	0.94366	-0.32646	0.93183	-0.32646	0.93575	-0.32646	0.919	-0.32646	0.52182
-0.31395	0.94656	-0.31395	0.93643	-0.31395	0.93586	-0.31395	0.91587	-0.31395	0.51825
-0.30144	0.94946	-0.30144	0.94102	-0.30144	0.93598	-0.30144	0.91273	-0.30144	0.51468
-0.28893	0.95236	-0.28893	0.94562	-0.28893	0.93609	-0.28893	0.90958	-0.28893	0.51111
-0.27642	0.95526	-0.27642	0.95021	-0.27642	0.93619	-0.27642	0.90644	-0.27642	0.50754
-0.26391	0.95814	-0.26391	0.9548	-0.26391	0.93629	-0.26391	0.90329	-0.26391	0.50396
-0.2514	0.96102	-0.2514	0.95938	-0.2514	0.93639	-0.2514	0.90013	-0.2514	0.50038
-0.23889	0.96418	-0.23889	0.964	-0.23889	0.93663	-0.23889	0.89678	-0.23889	0.49687
-0.22638	0.96866	-0.22638	0.96883	-0.22638	0.93763	-0.22638	0.89258	-0.22638	0.49371
-0.21387	0.97311	-0.21387	0.97362	-0.21387	0.93859	-0.21387	0.88834	-0.21387	0.49052
-0.20136	0.97749	-0.20136	0.97835	-0.20136	0.93949	-0.20136	0.88404	-0.20136	0.48731
-0.18885	0.98177	-0.18885	0.98298	-0.18885	0.94029	-0.18885	0.87966	-0.18885	0.48405
-0.17634	0.98589	-0.17634	0.98744	-0.17634	0.94094	-0.17634	0.87514	-0.17634	0.48071
-0.16383	0.98973	-0.16383	0.99163	-0.16383	0.94133	-0.16383	0.87038	-0.16383	0.47725
-0.15132	0.99315	-0.15132	0.99539	-0.15132	0.94132	-0.15132	0.86526	-0.15132	0.47359
-0.13881	0.99603	-0.13881	0.9984	-0.13881	0.94077	-0.13881	0.8595	-0.13881	0.46964
-0.1263	0.99893	-0.1263	1	-0.1263	0.93995	-0.1263	0.85245	-0.1263	0.46539
-0.11379	1	-0.11379	0.99977	-0.11379	0.93743	-0.11379	0.84392	-0.11379	0.46033
-0.10128	0.99815	-0.10128	0.99664	-0.10128	0.93222	-0.10128	0.83303	-0.10128	0.45399
-0.08877	0.9917	-0.08877	0.98894	-0.08877	0.92278	-0.08877	0.81849	-0.08877	0.44567
-0.07626	0.97814	-0.07626	0.9742	-0.07626	0.90683	-0.07626	0.79836	-0.07626	0.43433
-0.06375	0.95393	-0.06375	0.9489	-0.06375	0.88118	-0.06375	0.77	-0.06375	0.41852
-0.05124	0.91454	-0.05124	0.90859	-0.05124	0.84174	-0.05124	0.73003	-0.05124	0.39644
-0.03873	0.85517	-0.03873	0.84847	-0.03873	0.78425	-0.03873	0.67502	-0.03873	0.36622
-0.02622	0.77322	-0.02622	0.76506	-0.02622	0.70621	-0.02622	0.60266	-0.02622	0.32666
-0.01371	0.6682	-0.01371	0.65936	-0.01371	0.60783	-0.01371	0.51427	-0.01371	0.27849
-0.0012	0.54728	-0.0012	0.53859	-0.0012	0.49584	-0.0012	0.41593	-0.0012	0.22501
0.01131	0.42326	0.01131	0.41543	0.01131	0.38196	0.01131	0.31764	0.01131	0.17168
0.02382	0.30988	0.02382	0.30335	0.02382	0.27855	0.02382	0.22965	0.02382	0.12399
0.03633	0.21644	0.03633	0.21133	0.03633	0.1938	0.03633	0.15839	0.03633	0.08544
0.04884	0.1457	0.04884	0.14189	0.04884	0.12995	0.04884	0.10529	0.04884	0.05674
0.06135	0.0955	0.06135	0.09275	0.06135	0.08485	0.06135	0.06814	0.06135	0.03668
0.07386	0.06152	0.07386	0.0595	0.07386	0.0544	0.07386	0.04328	0.07386	0.02326
0.08637	0.03914	0.08637	0.03771	0.08637	0.03445	0.08637	0.02716	0.08637	0.01457
0.09888	0.02471	0.09888	0.02371	0.09888	0.02165	0.09888	0.01691	0.09888	0.00906
0.11139	0.01552	0.11139	0.01483	0.11139	0.01353	0.11139	0.01047	0.11139	0.0056
0.1239	0.00972	0.1239	0.00925	0.1239	0.00843	0.1239	0.00646	0.1239	0.00345
0.13641	0.00607	0.13641	0.00576	0.13641	0.00524	0.13641	0.00398	0.13641	0.00212
0.14892	0.00379	0.14892	0.00358	0.14892	0.00326	0.14892	0.00245	0.14892	0.0013
0.16143	0.00236	0.16143	0.00222	0.16143	0.00202	0.16143	0.00151	0.16143	0.000800201
0.17394	0.00147	0.17394	0.00138	0.17394	0.00125	0.17394	0.000925326	0.17394	0.000490219
0.18645	0.000919631	0.18645	0.000855136	0.18645	0.000777577	0.18645	0.000568007	0.18645	0.000300201
0.19896	0.000573602	0.19896	0.00053032	0.19896	0.000482008	0.19896	0.000348586	0.19896	0.000183787
0.21147	0.000357705	0.21147	0.000328842	0.21147	0.000298753	0.21147	0.000213892	0.21147	0.000112494
0.22398	0.000223037	0.22398	0.000203894	0.22398	0.000185156	0.22398	0.000131227	0.22398	6.88441e-05
0.23649	0.000139052	0.23649	0.000126414	0.23649	0.000114747	0.23649	8.05027e-05	0.23649	4.21253e-05
0.249	8.66834e-05	0.249	7.83744e-05	0.249	7.11102e-05	0.249	4.93811e-05	0.249	2.57729e-05
0.26151	5.40357e-05	0.26151	4.85862e-05	0.26151	4.40645e-05	0.26151	3.02867e-05	0.26151	1.57654e-05
0.27402	3.37247e-05	0.27402	3.00768e-05	0.27402	2.72741e-05	0.27402	1.85502e-05	0.27402	9.62999e-06
0.28653	2.10461e-05	0.28653	1.86186e-05	0.28653	1.68814e-05	0.28653	1.13608e-05	0.28653	5.88143e-06
0.29904	1.31327e-05	0.29904	1.15255e-05	0.29904	1.04487e-05	0.29904	6.95708e-06	0.29904	3.5915e-06
0.31155	8.19403e-06	0.31155	7.13459e-06	0.31155	6.46721e-06	0.31155	4.25999e-06	0.31155	2.19282e-06
0.32406	5.11212e-06	0.32406	4.41649e-06	0.32406	4.00285e-06	0.32406	2.60826e-06	0.32406	1.33864e-06
0.33657	3.18909e-06	0.33657	2.73391e-06	0.33657	2.47753e-06	0.33657	1.59681e-06	0.33657	8.17067e-07
0.34908	1.98927e-06	0.34908	1.69235e-06	0.34908	1.53345e-06	0.34908	9.77497e-07	0.34908	4.98634e-07
0.36159	1.24075e-06	0.36159	1.0476e-06	0.36159	9.49112e-07	0.36159	5.98325e-07	0.36159	3.04253e-07
0.3741	7.74503e-07	0.3741	6.46899e-07	0.3741	5.86194e-07	0.3741	3.65705e-07	0.3741	1.85464e-07
0.38661	4.83415e-07	0.38661	3.9946e-07	0.38661	3.62044e-07	0.38661	2.23495e-07	0.38661	1.13032e-07
0.39912	3.017e-07	0.39912	2.46666e-07	0.39912	2.23604e-07	0.39912	1.36567e-07	0.39912	6.88736e-08
0.41163	1.88274e-07	0.41163	1.52316e-07	0.41163	1.38102e-07	0.41163	8.34392e-08	0.41163	4.19581e-08
0.42414	1.1748e-07	0.42414	9.40546e-08	0.42414	8.52939e-08	0.42414	5.09723e-08	0.42414	2.55557e-08
0.43665	7.32996e-08	0.43665	5.80785e-08	0.43665	5.26789e-08	0.43665	3.11343e-08	0.43665	1.5562e-08
0.44916	4.57298e-08	0.44916	3.58633e-08	0.44916	3.25353e-08	0.44916	1.90143e-08	0.44916	9.47422e-09
0.46167	2.85272e-08	0.46167	2.21454e-08	0.46167	2.00943e-08	0.46167	1.16108e-08	0.46167	5.76663e-09
0.47418	1.77899e-08	0.47418	1.36339e-08	0.47418	1.23782e-08	0.47418	7.08158e-09	0.47418	3.50845e-09
0.48669	1.1093e-08	0.48669	8.39228e-09	0.48669	7.6239e-09	0.48669	4.31814e-09	0.48669	2.134e-09
0.4992	6.91654e-09	0.4992	5.16573e-09	0.4992	4.69559e-09	0.4992	2.63258e-09	0.4992	1.29766e-09
0.51171	4.31218e-09	0.51171	3.17962e-09	0.51171	2.892e-09	0.51171	1.60467e-09	0.51171	7.8888e-10
0.52422	2.68826e-09	0.52422	1.95709e-09	0.52422	1.78115e-09	0.52422	9.77919e-10	0.52422	4.79445e-10
0.53673	1.67577e-09	0.53673	1.20459e-09	0.53673	1.09698e-09	0.53673	5.95845e-10	0.53673	2.91301e-10
0.54924	1.04455e-09	0.54924	7.41417e-10	0.54924	6.75598e-10	0.54924	3.62973e-10	0.54924	1.76936e-10
0.56175	6.51031e-10	0.56175	4.56318e-10	0.56175	4.16069e-10	0.56175	2.21066e-10	0.56175	1.07438e-10
0.57426	4.04896e-10	0.57426	2.80089e-10	0.57426	2.55545e-10	0.57426	1.34629e-10	0.57426	6.52994e-11
0.58677	2.51808e-10	0.58677	1.71911e-10	0.58677	1.56946e-10	0.58677	8.19702e-11	0.58677	3.96766e-11
0.59928	1.56595e-10	0.59928	1.05509e-10	0.59928	9.63869e-11	0.59928	4.98971e-11	0.59928	2.41008e-11
0.61179	9.73801e-11	0.61179	6.47521e-11	0.61179	5.91925e-11	0.61179	3.03663e-11	0.61179	1.46351e-11
0.6243	6.05545e-11	0.6243	3.97371e-11	0.6243	3.63494e-11	0.6243	1.84758e-11	0.6243	8.88426e-12
0.63681	3.76536e-11	0.63681	2.43847e-11	0.63681	2.23208e-11	0.63681	1.12384e-11	0.63681	5.39143e-12
0.64932	2.34127e-11	0.64932	1.49629e-11	0.64932	1.37058e-11	0.64932	6.83432e-12	0.64932	3.27068e-12
0.66183	1.45573e-11	0.66183	9.181e-12	0.66183	8.41549e-12	0.66183	4.15498e-12	0.66183	1.98344e-12
0.67434	9.02247e-12	0.67434	5.62205e-12	0.67434	5.15535e-12	0.67434	2.52744e-12	0.67434	1.20449e-12
0.68685	5.59126e-12	0.68685	3.44211e-12	0.68685	3.15763e-12	0.68685	1.53708e-12	0.68685	7.31283e-13
0.69936	3.4649e-12	0.69936	2.10725e-12	0.69936	1.93388e-12	0.69936	9.3454e-13	0.69936	4.43839e-13
0.71187	2.14719e-12	0.71187	1.28994e-12	0.71187	1.18429e-12	0.71187	5.6804e-13	0.71187	2.6929e-13
0.72438	1.33059e-12	0.72438	7.8955e-13	0.72438	7.2519e-13	0.72438	3.45173e-13	0.72438	1.63328e-13
0.73689	8.24551e-13	0.73689	4.83224e-13	0.73689	4.44025e-13	0.73689	2.09685e-13	0.73689	9.90253e-14
0.7494	5.1096e-13	0.7494	2.95717e-13	0.7494	2.71846e-13	0.7494	1.2734e-13	0.7494	6.0016e-14
0.76191	3.16631e-13	0.76191	1.8095e-13	0.76191	1.66418e-13	0.76191	7.73084e-14	0.76191	3.63595e-14
0.77442	1.95418e-13	0.77442	1.10608e-13	0.77442	1.01706e-13	0.77442	4.69891e-14	0.77442	2.20684e-14
0.78693	1.2056e-13	0.78693	6.75951e-14	0.78693	6.21393e-14	0.78693	2.85567e-14	0.78693	1.33929e-14
0.79944	7.43773e-14	0.79944	4.13037e-14	0.79944	3.79602e-14	0.79944	1.73498e-14	0.79944	8.12518e-15
0.81195	4.58855e-14	0.81195	2.52352e-14	0.81195	2.31863e-14	0.81195	1.05378e-14	0.81195	4.92762e-15
0.82446	2.8308e-14	0.82446	1.54157e-14	0.82446	1.41603e-14	0.82446	6.39838e-15	0.82446	2.98732e-15
0.83697	1.74639e-14	0.83697	9.41591e-15	0.83697	8.64668e-15	0.83697	3.88375e-15	0.83697	1.81035e-15
0.84948	1.07739e-14	0.84948	5.75041e-15	0.84948	5.27914e-15	0.84948	2.35661e-15	0.84948	1.09665e-15
0.86199	6.64665e-15	0.86199	3.51133e-15	0.86199	3.22263e-15	0.86199	1.42946e-15	0.86199	6.64046e-16
0.8745	4.08419e-15	0.8745	2.14365e-15	0.8745	1.96545e-15	0.8745	8.6849e-16	0.8745	4.02973e-16
0.88701	2.50795e-15	0.88701	1.30847e-15	0.88701	1.19835e-15	0.88701	5.27673e-16	0.88701	2.44562e-16
0.89952	1.53997e-15	0.89952	7.98554e-16	0.89952	7.305e-16	0.89952	3.20505e-16	0.89952	1.48373e-16
0.91203	9.45557e-16	0.91203	4.87276e-16	0.91203	4.4522e-16	0.91203	1.94613e-16	0.91203	8.99845e-17
0.92454	5.80556e-16	0.92454	2.97285e-16	0.92454	2.71296e-16	0.92454	1.18132e-16	0.92454	5.45534e-17
0.93705	3.56436e-16	0.93705	1.81342e-16	0.93705	1.65281e-16	0.93705	7.1684e-17	0.93705	3.30606e-17
0.94956	2.18826e-16	0.94956	1.10598e-16	0.94956	1.00672e-16	0.94956	4.34836e-17	0.94956	2.00276e-17
0.96207	1.34337e-16	0.96207	6.74397e-17	0.96207	6.1306e-17	0.96207	2.63678e-17	0.96207	1.21274e-17
0.97458	8.21916e-17	0.97458	4.11354e-17	0.97458	3.73256e-17	0.97458	1.60174e-17	0.97458	7.36052e-18
0.98709	5.02436e-17	0.98709	2.50892e-17	0.98709	2.27203e-17	0.98709	9.73181e-18	0.98709	4.46867e-18
0.9996	3.07101e-17	0.9996	1.52996e-17	0.9996	1.38266e-17	0.9996	5.91105e-18	0.9996	2.71211e-18
1.01211	1.87684e-17	1.01211	9.32811e-18	1.01211	8.41227e-18	1.01211	3.58923e-18	1.01211	1.64547e-18
1.02462	1.14688e-17	1.02462	5.68625e-18	1.02462	5.11683e-18	1.02462	2.17871e-18	1.02462	9.97973e-19
1.03713	7.0073e-18	1.03713	3.46556e-18	1.03713	3.11154e-18	1.03713	1.32207e-18	1.03713	6.05048e-19
1.04964	4.28081e-18	1.04964	2.11171e-18	1.04964	1.89162e-18	1.04964	8.01971e-19	1.04964	3.66689e-19
1.06215	2.61482e-18	1.06215	1.28649e-18	1.06215	1.14966e-18	1.06215	4.86304e-19	1.06215	2.22143e-19
1.07466	1.5938e-18	1.07466	7.8482e-19	1.07466	6.99503e-19	1.07466	2.95723e-19	1.07466	1.35037e-19
1.08717	9.70999e-19	1.08717	4.78804e-19	1.08717	4.25587e-19	1.08717	1.79864e-19	1.08717	8.21086e-20
1.09968	5.91441e-19	1.09968	2.92059e-19	1.09968	2.58867e-19	1.09968	1.09368e-19	1.09968	4.99122e-20
1.11219	3.60172e-19	1.11219	1.78117e-19	1.11219	1.57417e-19	1.11219	6.64844e-20	1.11219	3.03321e-20
1.1247	2.19287e-19	1.1247	1.08609e-19	1.1247	9.57001e-20	1.1247	4.04042e-20	1.1247	1.84278e-20
1.13721	1.33479e-19	1.13721	6.62127e-20	1.13721	5.81635e-20	1.13721	2.45475e-20	1.13721	1.11921e-20
1.14972	8.12294e-20	1.14972	4.03585e-20	1.14972	3.53398e-20	1.14972	1.49093e-20	1.14972	6.79541e-21
1.16223	4.94204e-20	1.16223	2.45949e-20	1.16223	2.14659e-20	1.16223	9.05261e-21	1.16223	4.12458e-21
1.17474	3.00626e-20	1.17474	1.50137e-20	1.17474	1.30633e-20	1.17474	5.51226e-21	1.17474	2.51175e-21
1.18725	1.82828e-20	1.18725	9.16715e-21	1.18725	7.95155e-21	1.18725	3.35799e-21	1.18725	1.53042e-21
1.19976	1.11158e-20	1.19976	5.59651e-21	1.19976	4.83891e-21	1.19976	2.04521e-21	1.19976	9.32301e-22
1.21227	6.75653e-21	1.21227	3.41612e-21	1.21227	2.944e-21	1.21227	1.24538e-21	1.21227	5.67817e-22
1.22478	4.10564e-21	1.22478	2.08488e-21	1.22478	1.79068e-21	1.22478	7.58167e-22	1.22478	3.45753e-22
1.23729	2.49409e-21	1.23729	1.27221e-21	1.23729	1.08889e-21	1.23729	4.61454e-22	1.23729	2.10487e-22
1.2498	1.51464e-21	1.2498	7.7618e-22	1.2498	6.61964e-22	1.2498	2.80794e-22	1.2498	1.2811e-22
1.26231	9.19542e-22	1.26231	4.73471e-22	1.26231	4.02312e-22	1.26231	1.70821e-22	1.26231	7.79535e-23
1.27482	5.59172e-22	1.27482	2.89356e-22	1.27482	2.45081e-22	1.27482	1.04196e-22	1.27482	4.75755e-23
1.28733	3.40133e-22	1.28733	1.76917e-22	1.28733	1.49379e-22	1.28733	6.35988e-23	1.28733	2.90578e-23
1.29984	2.06843e-22	1.29984	1.08157e-22	1.29984	9.10304e-23	1.29984	3.8813e-23	1.29984	1.77452e-23
1.31235	1.25752e-22	1.31235	6.61127e-23	1.31235	5.54618e-23	1.31235	2.3683e-23	1.31235	1.08351e-23
1.32486	7.64311e-23	1.32486	4.04076e-23	1.32486	3.3784e-23	1.32486	1.44485e-23	1.32486	6.61489e-24
1.33737	4.64409e-23	1.33737	2.46937e-23	1.33737	2.05748e-23	1.33737	8.81318e-24	1.33737	4.0378e-24
1.34988	2.82099e-23	1.34988	1.50888e-23	1.34988	1.25274e-23	1.34988	5.37486e-24	1.34988	2.46433e-24
1.36239	1.71305e-23	1.36239	9.21856e-24	1.36239	7.6259e-24	1.36239	3.27735e-24	1.36239	1.50377e-24
1.3749	1.04278e-23	1.3749	5.6417e-24	1.3749	4.65263e-24	1.3749	2.00279e-24	1.3749	9.19786e-25
1.38741	6.35265e-24	1.38741	3.4547e-24	1.38741	2.84076e-24	1.38741	1.22483e-24	1.38741	5.63053e-25
1.39992	3.86923e-24	1.39992	2.1153e-24	1.39992	1.73422e-24	1.39992	7.48971e-25	1.39992	3.44645e-25
1.41243	2.35614e-24	1.41243	1.29507e-24	1.41243	1.05854e-24	1.41243	4.57936e-25	1.41243	2.10937e-25
1.42494	1.43443e-24	1.42494	7.92828e-25	1.42494	6.46015e-25	1.42494	2.79958e-25	1.42494	1.2909e-25
1.43745	8.73084e-25	1.43745	4.85314e-25	1.43745	3.94191e-25	1.43745	1.71131e-25	1.43745	7.89928e-26
1.44996	5.31288e-25	1.44996	2.97047e-25	1.44996	2.4049e-25	1.44996	1.04595e-25	1.44996	4.83325e-26
1.46247	3.23219e-25	1.46247	1.81797e-25	1.46247	1.46695e-25	1.46247	6.39205e-26	1.46247	2.95697e-26
1.47498	1.97061e-25	1.47498	1.11407e-25	1.47498	8.96295e-26	1.47498	3.91211e-26	1.47498	1.81173e-26
1.48749	1.20259e-25	1.48749	6.83112e-26	1.48749	5.48029e-26	1.48749	2.39589e-26	1.48749	1.11078e-26
1.5	7.33776e-26	1.5	4.18835e-26	1.5	3.35046e-26	1.5	1.46719e-26	1.5	6.80981e-27
1.51251	4.47647e-26	1.51251	2.56783e-26	1.51251	2.04811e-26	1.51251	8.98399e-27	1.51251	4.17458e-27
1.52502	2.73045e-26	1.52502	1.5742e-26	1.52502	1.25184e-26	1.52502	5.50064e-27	1.52502	2.55894e-27
1.53753	1.66515e-26	1.53753	9.64997e-27	1.53753	7.65049e-27	1.53753	3.36758e-27	1.53753	1.56848e-27
1.55004	1.0153e-26	1.55004	5.91509e-27	1.55004	4.67492e-27	1.55004	2.0615e-27	1.55004	9.61317e-28
1.56255	6.18952e-27	1.56255	3.62549e-27	1.56255	2.85629e-27	1.56255	1.26185e-27	1.56255	5.89147e-28
1.57506	3.78179e-27	1.57506	2.22497e-27	1.57506	1.74802e-27	1.57506	7.73421e-28	1.57506	3.61553e-28
1.58757	2.31233e-27	1.58757	1.36604e-27	1.58757	1.07033e-27	1.58757	4.74253e-28	1.58757	2.21981e-28
1.60008	1.41368e-27	1.60008	8.38655e-28	1.60008	6.55317e-28	1.60008	2.90788e-28	1.60008	1.36282e-28
1.61259	8.64176e-28	1.61259	5.14853e-28	1.61259	4.01186e-28	1.61259	1.78285e-28	1.61259	8.36651e-29
1.6251	5.282e-28	1.6251	3.16055e-28	1.6251	2.45584e-28	1.6251	1.09302e-28	1.6251	5.13604e-29
1.63761	3.22805e-28	1.63761	1.94009e-28	1.63761	1.50319e-28	1.63761	6.70051e-29	1.63761	3.15277e-29
1.65012	1.97254e-28	1.65012	1.19086e-28	1.65012	9.19994e-29	1.65012	4.10734e-29	1.65012	1.93525e-29
1.66263	1.20519e-28	1.66263	7.30936e-29	1.66263	5.63008e-29	1.66263	2.51758e-29	1.66263	1.18784e-29
1.67514	7.37495e-29	1.67514	4.49006e-29	1.67514	3.44918e-29	1.67514	1.54447e-29	1.67514	7.29682e-30
1.68765	4.51588e-29	1.68765	2.75915e-29	1.68765	2.11403e-29	1.68765	9.47832e-30	1.68765	4.4839e-30
1.70016	2.76495e-29	1.70016	1.69544e-29	1.70016	1.29562e-29	1.70016	5.81649e-30	1.70016	2.75526e-30
1.71267	1.69275e-29	1.71267	1.04178e-29	1.71267	7.93981e-30	1.71267	3.56918e-30	1.71267	1.69299e-30
1.72518	1.03624e-29	1.72518	6.4011e-30	1.72518	4.86533e-30	1.72518	2.19005e-30	1.72518	1.04024e-30
1.73769	6.34289e-30	1.73769	3.93294e-30	1.73769	2.98113e-30	1.73769	1.34374e-30	1.73769	6.39139e-31
1.7502	3.88215e-30	1.7502	2.41638e-30	1.7502	1.82649e-30	1.7502	8.24428e-31	1.7502	3.92683e-31
1.76271	2.37583e-30	1.76271	1.48456e-30	1.76271	1.11897e-30	1.76271	5.05786e-31	1.76271	2.41253e-31
1.77522	1.45561e-30	1.77522	9.12599e-31	1.77522	6.86067e-31	1.77522	3.10501e-31	1.77522	1.48302e-31
1.78773	8.92342e-31	1.78773	5.61171e-31	1.78773	4.20816e-31	1.78773	1.9068e-31	1.78773	9.11906e-32
1.80024	5.47002e-31	1.80024	3.45063e-31	1.80024	2.58102e-31	1.80024	1.17093e-31	1.80024	5.60713e-32
1.81275	3.35287e-31	1.81275	2.12173e-31	1.81275	1.58295e-31	1.81275	7.19014e-32	1.81275	3.44762e-32
1.82526	2.05501e-31	1.82526	1.30458e-31	1.82526	9.70765e-32	1.82526	4.41495e-32	1.82526	2.11976e-32
1.83777	1.25945e-31	1.83777	8.02121e-32	1.83777	5.953e-32	1.83777	2.71078e-32	1.83777	1.3033e-32
1.85028	7.71821e-32	1.85028	4.9317e-32	1.85028	3.65031e-32	1.85028	1.66435e-32	1.85028	8.01284e-33
1.86279	4.72955e-32	1.86279	3.03208e-32	1.86279	2.23819e-32	1.86279	1.02182e-32	1.86279	4.92626e-33
1.8753	2.90052e-32	1.8753	1.86493e-32	1.8753	1.37312e-32	1.8753	6.27591e-33	1.8753	3.02978e-33
1.88781	1.77978e-32	1.88781	1.14737e-32	1.88781	8.42721e-33	1.88781	3.85556e-33	1.88781	1.86386e-33
1.90032	1.09203e-32	1.90032	7.05886e-33	1.90032	5.17174e-33	1.90032	2.36854e-33	1.90032	1.14658e-33
1.91283	6.70002e-33	1.91283	4.34266e-33	1.91283	3.17371e-33	1.91283	1.45499e-33	1.91283	7.05319e-34
1.92534	4.11051e-33	1.92534	2.67158e-33	1.92534	1.94749e-33	1.92534	8.93762e-34	1.92534	4.33868e-34
1.93785	2.52169e-33	1.93785	1.6435e-33	1.93785	1.19498e-33	1.93785	5.48994e-34	1.93785	2.66882e-34
1.95036	1.5469e-33	1.95036	1.01103e-33	1.95036	7.33199e-34	1.95036	3.37207e-34	1.95036	1.64162e-34
1.96287	9.48875e-34	1.96287	6.21937e-34	1.96287	4.49843e-34	1.96287	2.07113e-34	1.96287	1.00975e-34
1.97538	5.82339e-34	1.97538	3.82684e-34	1.97538	2.76098e-34	1.97538	1.27246e-34	1.97538	6.21234e-35
1.98789	3.57539e-34	1.98789	2.35517e-34	1.98789	1.69511e-34	1.98789	7.81962e-35	1.98789	3.82275e-35
2.0004	2.19508e-34	2.0004	1.44943e-34	2.0004	1.04067e-34	2.0004	4.80519e-35	2.0004	2.35228e-35
2.01291	1.3476e-34	2.01291	8.91999e-35	2.01291	6.38864e-35	2.01291	2.95272e-35	2.01291	1.44742e-35
2.02542	8.27271e-35	2.02542	5.48938e-35	2.02542	3.92178e-35	2.02542	1.81434e-35	2.02542	8.90612e-36
2.03793	5.07827e-35	2.03793	3.37811e-35	2.03793	2.40735e-35	2.03793	1.11481e-35	2.03793	5.47993e-36
2.05044	3.11719e-35	2.05044	2.07882e-35	2.05044	1.47765e-35	2.05044	6.8496e-36	2.05044	3.37173e-36
2.06295	1.91333e-35	2.06295	1.27923e-35	2.06295	9.06956e-36	2.06295	4.20839e-36	2.06295	2.07454e-36
2.07546	1.17508e-35	2.07546	7.87427e-36	2.07546	5.56913e-36	2.07546	2.58646e-36	2.07546	1.27679e-36
2.08797	7.21935e-36	2.08797	4.84785e-36	2.08797	3.42061e-36	2.08797	1.58994e-36	2.08797	7.85957e-37
2.10048	4.4352e-36	2.10048	2.98457e-36	2.10048	2.10088e-36	2.10048	9.77339e-37	2.10048	4.83804e-37
2.11299	2.72467e-36	2.11299	1.83741e-36	2.11299	1.29028e-36	2.11299	6.00752e-37	2.11299	2.97806e-37
2.1255	1.67377e-36	2.1255	1.13116e-36	2.1255	7.92406e-37	2.1255	3.6926e-37	2.1255	1.83312e-37
2.13801	1.02817e-36	2.13801	6.96366e-37	2.13801	4.86624e-37	2.13801	2.26963e-37	2.13801	1.12834e-37
2.15052	6.3156e-37	2.15052	4.28689e-37	2.15052	2.98828e-37	2.15052	1.39497e-37	2.15052	6.94515e-38
2.16303	3.87925e-37	2.16303	2.63901e-37	2.16303	1.83498e-37	2.16303	8.57357e-38	2.16303	4.2748e-38
2.17554	2.38365e-37	2.17554	1.62484e-37	2.17554	1.12714e-37	2.17554	5.27054e-38	2.17554	2.63166e-38
2.18805	1.46508e-37	2.18805	1.00055e-37	2.18805	6.92515e-38	2.18805	3.24058e-38	2.18805	1.62033e-38
2.20056	9.0046e-38	2.20056	6.1611e-38	2.20056	4.25466e-38	2.20056	1.99241e-38	2.20056	9.97636e-39
2.21307	5.5342e-38	2.21307	3.79379e-38	2.21307	2.61388e-38	2.21307	1.22496e-38	2.21307	6.14233e-39
2.22558	3.40119e-38	2.22558	2.33604e-38	2.22558	1.60579e-38	2.22558	7.531e-39	2.22558	3.78171e-39
2.23809	2.09023e-38	2.23809	1.43841e-38	2.23809	9.86455e-39	2.23809	4.6299e-39	2.23809	2.32829e-39
2.2506	1.28452e-38	2.2506	8.85685e-39	2.2506	6.05967e-39	2.2506	2.84628e-39	2.2506	1.43344e-39
2.26311	7.89363e-39	2.26311	5.45342e-39	2.26311	3.72224e-39	2.26311	1.74973e-39	2.26311	8.82498e-40
2.27562	4.85211e-39	2.27562	3.35826e-39	2.27562	2.28695e-39	2.27562	1.07583e-39	2.27562	5.43394e-40
2.28813	2.98332e-39	2.28813	2.0683e-39	2.28813	1.4054e-39	2.28813	6.61585e-40	2.28813	3.3464e-40
2.30064	1.83425e-39	2.30064	1.27382e-39	2.30064	8.63638e-40	2.30064	4.06834e-40	2.30064	2.0608e-40
2.31315	1.12772e-39	2.31315	7.84503e-40	2.31315	5.30698e-40	2.31315	2.50172e-40	2.31315	1.26908e-40
2.32566	6.93324e-40	2.32566	4.83144e-40	2.32566	3.26099e-40	2.32566	1.53832e-40	2.32566	7.81511e-41
2.33817	4.26243e-40	2.33817	2.97546e-40	2.33817	2.00371e-40	2.33817	9.459e-41	2.33817	4.81255e-41
2.35068	2.62039e-40	2.35068	1.83242e-40	2.35068	1.23114e-40	2.35068	5.81609e-41	2.35068	2.96354e-41
2.36319	1.61087e-40	2.36319	1.12847e-40	2.36319	7.56418e-41	2.36319	3.57607e-41	2.36319	1.8249e-41
2.3757	9.90475e-41	2.3757	6.95017e-41	2.3757	4.64833e-41	2.3757	2.19909e-41	2.3757	1.12386e-41
2.38821	6.09154e-41	2.38821	4.28103e-41	2.38821	2.85711e-41	2.38821	1.35255e-41	2.38821	6.92212e-42
2.40072	3.74628e-41	2.40072	2.63691e-41	2.40072	1.75607e-41	2.40072	8.31862e-42	2.40072	4.26344e-42
2.41323	2.30389e-41	2.41323	1.6242e-41	2.41323	1.0793e-41	2.41323	5.11612e-42	2.41323	2.62589e-42
2.42574	1.41682e-41	2.42574	1.00041e-41	2.42574	6.63334e-42	2.42574	3.14643e-42	2.42574	1.61728e-42
2.43825	8.71273e-42	2.43825	6.16181e-42	2.43825	4.07668e-42	2.43825	1.93502e-42	2.43825	9.96073e-43
2.45076	5.35776e-42	2.45076	3.79521e-42	2.45076	2.50534e-42	2.45076	1.18999e-42	2.45076	6.13466e-43
2.46327	3.29459e-42	2.46327	2.33753e-42	2.46327	1.53962e-42	2.46327	7.31792e-43	2.46327	3.7782e-43
2.47578	2.02618e-42	2.47578	1.43978e-42	2.47578	9.46276e-43	2.47578	4.50064e-43	2.47578	2.32709e-43
2.48829	1.24636e-42	2.48829	8.86876e-43	2.48829	5.81714e-43	2.48829	2.76836e-43	2.48829	1.43347e-43
2.5008	7.66655e-43	2.5008	5.46291e-43	2.5008	3.57593e-43	2.5008	1.70279e-43	2.5008	8.82998e-44
2.51331	4.7157e-43	2.51331	3.36496e-43	2.51331	2.19814e-43	2.51331	1.04735e-43	2.51331	5.43909e-44
2.52582	2.90056e-43	2.52582	2.07268e-43	2.52582	1.35116e-43	2.52582	6.44182e-44	2.52582	3.35033e-44
2.53833	1.78405e-43	2.53833	1.27667e-43	2.53833	8.30515e-44	2.53833	3.96202e-44	2.53833	2.06368e-44
2.55084	1.09729e-43	2.55084	7.86355e-44	2.55084	5.10474e-44	2.55084	2.43676e-44	2.55084	1.27114e-44
2.56335	6.74881e-44	2.56335	4.84344e-44	2.56335	3.13752e-44	2.56335	1.49865e-44	2.56335	7.82962e-45
2.57586	4.15153e-44	2.57586	2.98348e-44	2.57586	1.92893e-44	2.57586	9.21838e-45	2.57586	4.82312e-45
2.58837	2.55431e-44	2.58837	1.83793e-44	2.58837	1.18624e-44	2.58837	5.67132e-45	2.58837	2.9714e-45
2.60088	1.57156e-44	2.60088	1.13222e-44	2.60088	7.29492e-45	2.60088	3.48903e-45	2.60088	1.83058e-45
2.61339	9.66897e-45	2.61339	6.97473e-45	2.61339	4.48597e-45	2.61339	2.14643e-45	2.61339	1.12775e-45
2.6259	5.94866e-45	2.6259	4.29654e-45	2.6259	2.75855e-45	2.6259	1.32044e-45	2.6259	6.94757e-46
2.63841	3.65973e-45	2.63841	2.64671e-45	2.63841	1.69627e-45	2.63841	8.12286e-46	2.63841	4.28004e-46
2.65092	2.25149e-45	2.65092	1.63038e-45	2.65092	1.04303e-45	2.65092	4.99679e-46	2.65092	2.63668e-46
2.66343	1.3851e-45	2.66343	1.00431e-45	2.66343	6.41336e-46	2.66343	3.07372e-46	2.66343	1.62429e-46
2.67594	8.52211e-46	2.67594	6.18671e-46	2.67594	3.94344e-46	2.67594	1.89098e-46	2.67594	1.00072e-46
2.68845	5.24432e-46	2.68845	3.81134e-46	2.68845	2.42475e-46	2.68845	1.16354e-46	2.68845	6.16636e-47
2.70096	3.22717e-46	2.70096	2.34797e-46	2.70096	1.49089e-46	2.70096	7.15919e-47	2.70096	3.79962e-47
2.71347	1.98585e-46	2.71347	1.44644e-46	2.71347	9.16673e-47	2.71347	4.40494e-47	2.71347	2.34124e-47
2.72598	1.22198e-46	2.72598	8.91055e-47	2.72598	5.636e-47	2.72598	2.71023e-47	2.72598	1.44261e-47
2.73849	7.5192e-47	2.73849	5.48914e-47	2.73849	3.46509e-47	2.73849	1.66749e-47	2.73849	8.88888e-48
2.751	4.6267e-47	2.751	3.38142e-47	2.751	2.13033e-47	2.751	1.02592e-47	2.751	5.47698e-48
2.76351	2.84683e-47	2.76351	2.083e-47	2.76351	1.30968e-47	2.76351	6.31178e-48	2.76351	3.37467e-48
2.77602	1.75184e-47	2.77602	1.28322e-47	2.77602	8.05248e-48	2.77602	3.88354e-48	2.77602	2.07941e-48
2.78853	1.07821e-47	2.78853	7.90588e-48	2.78853	4.9519e-48	2.78853	2.38983e-48	2.78853	1.28139e-48
2.80104	6.63594e-48	2.80104	4.87075e-48	2.80104	3.04511e-48	2.80104	1.47062e-48	2.80104	7.89626e-49
2.81355	4.08408e-48	2.81355	3.0008e-48	2.81355	1.8725e-48	2.81355	9.04946e-49	2.81355	4.86583e-49
2.82606	2.5135e-48	2.82606	1.84873e-48	2.82606	1.15141e-48	2.82606	5.56849e-49	2.82606	2.99839e-49
2.83857	1.54687e-48	2.83857	1.13895e-48	2.83857	7.0799e-49	2.83857	3.42645e-49	2.83857	1.84763e-49
2.85108	9.51968e-49	2.85108	7.01669e-49	2.85108	4.35323e-49	2.85108	2.10835e-49	2.85108	1.13851e-49
2.86359	5.85845e-49	2.86359	4.3227e-49	2.86359	2.67661e-49	2.86359	1.29727e-49	2.86359	7.01547e-50
2.8761	3.6055e-49	2.8761	2.66301e-49	2.8761	1.64583e-49	2.8761	7.9825e-50	2.8761	4.32301e-50
2.88861	2.21923e-49	2.88861	1.64053e-49	2.88861	1.01216e-49	2.88861	4.91241e-50	2.88861	2.66405e-50
2.90112	1.36594e-49	2.90112	1.01063e-49	2.90112	6.22445e-50	2.90112	3.02302e-50	2.90112	1.6417e-50
2.91363	8.40722e-50	2.91363	6.22578e-50	2.91363	3.82775e-50	2.91363	1.86029e-50	2.91363	1.01168e-50
2.92614	5.17447e-50	2.92614	3.83523e-50	2.92614	2.35382e-50	2.92614	1.14475e-50	2.92614	6.23429e-51
2.93865	3.18473e-50	2.93865	2.36257e-50	2.93865	1.44742e-50	2.93865	7.04422e-51	2.93865	3.84174e-51
2.95116	1.96007e-50	2.95116	1.45537e-50	2.95116	8.90024e-51	2.95116	4.33458e-51	2.95116	2.36736e-51
2.96367	1.20632e-50	2.96367	8.96512e-51	2.96367	5.47266e-51	2.96367	2.66718e-51	2.96367	1.4588e-51
2.97618	7.42497e-51	2.97618	5.52282e-51	2.97618	3.36553e-51	2.97618	1.64138e-51	2.97618	8.99013e-52
2.98869	4.57088e-51	2.98869	3.40254e-51	2.98869	2.07018e-51	2.98869	1.0103e-51	2.98869	5.54107e-52
3.0012	2.81383e-51	3.0012	2.09624e-51	3.0012	1.27336e-51	3.0012	6.21849e-52	3.0012	3.41522e-52
3.01371	1.73216e-51	3.01371	1.29144e-51	3.01371	7.83224e-52	3.01371	3.82747e-52	3.01371	2.10494e-52
3.02622	1.06628e-51	3.02622	7.95615e-52	3.02622	4.81737e-52	3.02622	2.35576e-52	3.02622	1.29735e-52
3.03873	6.56371e-52	3.03873	4.90147e-52	3.03873	2.96294e-52	3.03873	1.44992e-52	3.03873	7.99596e-53
3.05124	4.04035e-52	3.05124	3.01958e-52	3.05124	1.82233e-52	3.05124	8.92374e-53	3.05124	4.92812e-53
3.06375	2.48703e-52	3.06375	1.86021e-52	3.06375	1.12077e-52	3.06375	5.49216e-53	3.06375	3.03731e-53
3.07626	1.53097e-52	3.07626	1.14599e-52	3.07626	6.89356e-53	3.07626	3.38031e-53	3.07626	1.87194e-53
3.08877	9.42555e-53	3.08877	7.06009e-53	3.08877	4.24074e-53	3.08877	2.08071e-53	3.08877	1.1537e-53
3.10128	5.80282e-53	3.10128	4.34947e-53	3.10128	2.60874e-53	3.10128	1.28073e-53	3.10128	7.11032e-54
3.11379	3.57244e-53	3.11379	2.67952e-53	3.11379	1.60476e-53	3.11379	7.8831e-54	3.11379	4.3821e-54
3.1263	2.1993e-53	3.1263	1.65072e-53	3.1263	9.87138e-54	3.1263	4.85209e-54	3.1263	2.70067e-54
3.13881	1.35393e-53	3.13881	1.01692e-53	3.13881	6.07207e-54	3.13881	2.98644e-54	3.13881	1.6644e-54
3.15132	8.33492e-54	3.15132	6.26461e-54	3.15132	3.73496e-54	3.15132	1.8381e-54	3.15132	1.02575e-54
3.16383	5.13097e-54	3.16383	3.85919e-54	3.16383	2.29734e-54	3.16383	1.1313e-54	3.16383	6.32149e-55
3.17634	3.15872e-54	3.17634	2.37735e-54	3.17634	1.41305e-54	3.17634	6.96324e-55	3.17634	3.8959e-55
3.18885	1.94476e-54	3.18885	1.46446e-54	3.18885	8.69155e-55	3.18885	4.28658e-55	3.18885	2.40117e-55
3.20136	1.19733e-54	3.20136	9.02112e-55	3.20136	5.34596e-55	3.20136	2.63878e-55	3.20136	1.47991e-55
3.21387	7.3715e-55	3.21387	5.55696e-55	3.21387	3.28809e-55	3.21387	1.62438e-55	3.21387	9.12105e-56
3.22638	4.53828e-55	3.22638	3.42302e-55	3.22638	2.02233e-55	3.22638	9.99924e-56	3.22638	5.62147e-56
3.23889	2.79395e-55	3.23889	2.10851e-55	3.23889	1.24379e-55	3.23889	6.15514e-56	3.23889	3.46459e-56
3.2514	1.72005e-55	3.2514	1.29879e-55	3.2514	7.64953e-56	3.2514	3.7888e-56	3.2514	2.13526e-56
3.26391	1.0589e-55	3.26391	8.00009e-56	3.26391	4.70446e-56	3.26391	2.33216e-56	3.26391	1.31597e-56
3.27642	6.5186e-56	3.27642	4.9272e-56	3.27642	2.89305e-56	3.27642	1.43549e-56	3.27642	8.11022e-57
3.28893	4.01255e-56	3.28893	3.03362e-56	3.28893	1.77881e-56	3.28893	8.83513e-57	3.28893	4.99807e-57
3.30144	2.4699e-56	3.30144	1.86773e-56	3.30144	1.09368e-56	3.30144	5.43773e-57	3.30144	3.08013e-57
3.31395	1.5203e-56	3.31395	1.14991e-56	3.31395	6.72423e-57	3.31395	3.34668e-57	3.31395	1.89816e-57
3.32646	9.3578e-57	3.32646	7.0795e-57	3.32646	4.1341e-57	3.32646	2.0597e-57	3.32646	1.16974e-57
3.33897	5.75984e-57	3.33897	4.3585e-57	3.33897	2.5416e-57	3.33897	1.26761e-57	3.33897	7.20852e-58
3.35148	3.54519e-57	3.35148	2.68327e-57	3.35148	1.5625e-57	3.35148	7.80113e-58	3.35148	4.4422e-58
3.36399	2.18203e-57	3.36399	1.6519e-57	3.36399	9.60555e-58	3.36399	4.8009e-58	3.36399	2.73745e-58
3.3765	1.34373e-57	3.3765	1.01737e-57	3.3765	5.90888e-58	3.3765	2.95631e-58	3.3765	1.68729e-58
3.38901	8.27641e-58	3.38901	6.26661e-58	3.38901	3.63562e-58	3.38901	1.82081e-58	3.38901	1.04008e-58
3.40152	5.0976e-58	3.40152	3.85993e-58	3.40152	2.23689e-58	3.40152	1.12144e-58	3.40152	6.41119e-59
3.41403	3.13967e-58	3.41403	2.37751e-58	3.41403	1.37626e-58	3.41403	6.90683e-59	3.41403	3.95192e-59
3.42654	1.93373e-58	3.42654	1.4644e-58	3.42654	8.46733e-59	3.42654	4.2538e-59	3.42654	2.43599e-59
3.43905	1.19098e-58	3.43905	9.01966e-59	3.43905	5.20936e-59	3.43905	2.61981e-59	3.43905	1.50154e-59
3.45156	7.3351e-59	3.45156	5.55542e-59	3.45156	3.20489e-59	3.45156	1.61346e-59	3.45156	9.25546e-60
3.46407	4.51755e-59	3.46407	3.42167e-59	3.46407	1.97166e-59	3.46407	9.93664e-60	3.46407	5.70499e-60
3.47658	2.78219e-59	3.47658	2.1074e-59	3.47658	1.21297e-59	3.47658	6.11944e-60	3.47658	3.51645e-60
3.48909	1.71287e-59	3.48909	1.29754e-59	3.48909	7.46473e-60	3.48909	3.76774e-60	3.48909	2.16701e-60
3.5016	1.05453e-59	3.5016	7.98891e-60	3.5016	4.59379e-60	3.5016	2.31977e-60	3.5016	1.3354e-60
3.51411	6.49205e-60	3.51411	4.91868e-60	3.51411	2.82697e-60	3.51411	1.42824e-60	3.51411	8.22926e-61
3.52662	3.99669e-60	3.52662	3.02832e-60	3.52662	1.73965e-60	3.52662	8.79328e-61	3.52662	5.07114e-61
3.53913	2.46043e-60	3.53913	1.86445e-60	3.53913	1.07052e-60	3.53913	5.4137e-61	3.53913	3.12497e-61
3.55164	1.51466e-60	3.55164	1.14786e-60	3.55164	6.58747e-61	3.55164	3.33297e-61	3.55164	1.92568e-61
3.56415	9.32423e-61	3.56415	7.06683e-61	3.56415	4.05354e-61	3.56415	2.05193e-61	3.56415	1.18663e-61
3.57666	5.74152e-61	3.57666	4.35184e-61	3.57666	2.49464e-61	3.57666	1.26363e-61	3.57666	7.31399e-62
3.58917	3.5367e-61	3.58917	2.68087e-61	3.58917	1.53555e-61	3.58917	7.78478e-62	3.58917	4.50956e-62
3.60168	2.17853e-61	3.60168	1.65148e-61	3.60168	9.4517e-62	3.60168	4.79589e-62	3.60168	2.78043e-62
3.61419	1.34191e-61	3.61419	1.01734e-61	3.61419	5.81767e-62	3.61419	2.95453e-62	3.61419	1.7143e-62
3.6267	8.26572e-62	3.6267	6.26695e-62	3.6267	3.58081e-62	3.6267	1.82013e-62	3.6267	1.05696e-62
3.63921	5.09134e-62	3.63921	3.86046e-62	3.63921	2.20397e-62	3.63921	1.12127e-62	3.63921	6.51669e-63
3.65172	3.13601e-62	3.65172	2.37804e-62	3.65172	1.35651e-62	3.65172	6.90742e-63	3.65172	4.01785e-63
3.66423	1.9316e-62	3.66423	1.46485e-62	3.66423	8.34897e-63	3.66423	4.25515e-63	3.66423	2.47718e-63
3.67674	1.18974e-62	3.67674	9.02321e-63	3.67674	5.13848e-63	3.67674	2.62126e-63	3.67674	1.52728e-63
3.68925	7.32621e-63	3.68925	5.5567e-63	3.68925	3.16163e-63	3.68925	1.61442e-63	3.68925	9.41463e-64
3.70176	4.51087e-63	3.70176	3.42158e-63	3.70176	1.94507e-63	3.70176	9.94232e-64	3.70176	5.80306e-64
3.71427	2.77737e-63	3.71427	2.10683e-63	3.71427	1.1966e-63	3.71427	6.12284e-64	3.71427	3.57691e-64
3.72678	1.71002e-63	3.72678	1.29726e-63	3.72678	7.3613e-64	3.72678	3.77061e-64	3.72678	2.20473e-64
3.73929	1.05284e-63	3.73929	7.98766e-64	3.73929	4.52846e-64	3.73929	2.32202e-64	3.73929	1.35894e-64
3.7518	6.48215e-64	3.7518	4.91818e-64	3.7518	2.78571e-64	3.7518	1.42993e-64	3.7518	8.37605e-65
3.76431	3.99087e-64	3.76431	3.02819e-64	3.76431	1.71361e-64	3.76431	8.80553e-65	3.76431	5.1627e-65
3.77682	2.45706e-64	3.77682	1.86451e-64	3.77682	1.05412e-64	3.77682	5.4224e-65	3.77682	3.1821e-65
3.78933	1.51287e-64	3.78933	1.14816e-64	3.78933	6.48567e-65	3.78933	3.33904e-65	3.78933	1.96143e-65
3.80184	9.31502e-65	3.80184	7.07028e-65	3.80184	3.99033e-65	3.80184	2.05611e-65	3.80184	1.209e-65
3.81435	5.73533e-65	3.81435	4.35375e-65	3.81435	2.45502e-65	3.81435	1.26609e-65	3.81435	7.45208e-66
3.82686	3.53124e-65	3.82686	2.68093e-65	3.82686	1.5104e-65	3.82686	7.79607e-66	3.82686	4.59331e-66
3.83937	2.17415e-65	3.83937	1.65082e-65	3.83937	9.29218e-66	3.83937	4.80045e-66	3.83937	2.8312e-66
3.85188	1.33858e-65	3.85188	1.0165e-65	3.85188	5.71656e-66	3.85188	2.95584e-66	3.85188	1.74506e-66
3.86439	8.24125e-66	3.86439	6.2591e-66	3.86439	3.51676e-66	3.86439	1.82002e-66	3.86439	1.0756e-66
3.8769	5.07547e-66	3.8769	3.85512e-66	3.8769	2.16425e-66	3.8769	1.12097e-66	3.8769	6.63127e-67
3.88941	3.12675e-66	3.88941	2.37512e-66	3.88941	1.33238e-66	3.88941	6.90611e-67	3.88941	4.08932e-67
3.90192	1.92622e-66	3.90192	1.46329e-66	3.90192	8.20236e-67	3.90192	4.25471e-67	3.90192	2.52176e-67
3.91443	1.18662e-66	3.91443	9.01506e-67	3.91443	5.04945e-67	3.91443	2.62121e-67	3.91443	1.55508e-67
3.92694	7.30995e-67	3.92694	5.55397e-67	3.92694	3.10844e-67	3.92694	1.61484e-67	3.92694	9.58963e-68
3.93945	4.5031e-67	3.93945	3.42163e-67	3.93945	1.91352e-67	3.93945	9.94835e-68	3.93945	5.91354e-68
3.95196	2.77399e-67	3.95196	2.10794e-67	3.95196	1.17793e-67	3.95196	6.12871e-68	3.95196	3.64662e-68
3.96447	1.70881e-67	3.96447	1.29861e-67	3.96447	7.25096e-68	3.96447	3.77557e-68	3.96447	2.2487e-68
3.97698	1.05263e-67	3.97698	8.00012e-68	3.97698	4.4634e-68	3.97698	2.3259e-68	3.97698	1.38666e-68
3.98949	6.48222e-68	3.98949	4.92726e-68	3.98949	2.74659e-68	3.98949	1.43239e-68	3.98949	8.54722e-69
4.002	3.99149e-68	4.002	3.03448e-68	4.002	1.68997e-68	4.002	8.82055e-69	4.002	5.26782e-69
4.01451	2.45776e-68	4.01451	1.86878e-68	4.01451	1.03982e-68	4.01451	5.43154e-69	4.01451	3.24664e-69
4.02702	1.51334e-68	4.02702	1.15087e-68	4.02702	6.39772e-69	4.02702	3.3446e-69	4.02702	2.00093e-69
4.03953	9.31815e-69	4.03953	7.08741e-69	4.03953	3.93627e-69	4.03953	2.05949e-69	4.03953	1.23319e-69
4.05204	5.73741e-69	4.05204	4.3646e-69	4.05204	2.42178e-69	4.05204	1.26815e-69	4.05204	7.60012e-70
4.06455	3.53261e-69	4.06455	2.68779e-69	4.06455	1.48996e-69	4.06455	7.80859e-70	4.06455	4.68391e-70
4.07706	2.1753e-69	4.07706	1.65535e-69	4.07706	9.16807e-70	4.07706	4.80865e-70	4.07706	2.88691e-70
4.08957	1.34015e-69	4.08957	1.02e-69	4.08957	5.64508e-70	4.08957	2.96274e-70	4.08957	1.78001e-70
4.10208	8.25621e-70	4.10208	6.28497e-70	4.10208	3.47581e-70	4.10208	1.8254e-70	4.10208	1.09751e-70
4.11459	5.08633e-70	4.11459	3.87261e-70	4.11459	2.14011e-70	4.11459	1.12466e-70	4.11459	6.76692e-71
4.1271	3.13346e-70	4.1271	2.38616e-70	4.1271	1.31768e-70	4.1271	6.92912e-71	4.1271	4.17227e-71
4.13961	1.93036e-70	4.13961	1.47025e-70	4.13961	8.1129e-71	4.13961	4.26904e-71	4.13961	2.57247e-71
4.15212	1.18918e-70	4.15212	9.05898e-71	4.15212	4.99501e-71	4.15212	2.63014e-71	4.15212	1.58608e-71
4.16463	7.32579e-71	4.16463	5.58166e-71	4.16463	3.07532e-71	4.16463	1.6204e-71	4.16463	9.77911e-72
4.17714	4.51289e-71	4.17714	3.43908e-71	4.17714	1.89338e-71	4.17714	9.98303e-72	4.17714	6.02934e-72
4.18965	2.77955e-71	4.18965	2.11871e-71	4.18965	1.16544e-71	4.18965	6.14907e-72	4.18965	3.71687e-72
4.20216	1.71162e-71	4.20216	1.3051e-71	4.20216	7.17201e-72	4.20216	3.78669e-72	4.20216	2.29096e-72
4.21467	1.05399e-71	4.21467	8.03923e-72	4.21467	4.41351e-72	4.21467	2.33187e-72	4.21467	1.41207e-72
4.22718	6.4902e-72	4.22718	4.95198e-72	4.22718	2.71593e-72	4.22718	1.43596e-72	4.22718	8.70342e-73
4.23969	3.99644e-72	4.23969	3.05027e-72	4.23969	1.67126e-72	4.23969	8.84249e-73	4.23969	5.3644e-73
4.2522	2.46084e-72	4.2522	1.87886e-72	4.2522	1.0284e-72	4.2522	5.44504e-73	4.2522	3.30635e-73
4.26471	1.51526e-72	4.26471	1.15729e-72	4.26471	6.32809e-73	4.26471	3.35291e-73	4.26471	2.03785e-73
4.27722	9.33007e-73	4.27722	7.12832e-73	4.27722	3.8938e-73	4.27722	2.0646e-73	4.27722	1.25601e-73
4.28973	5.74521e-73	4.28973	4.39103e-73	4.28973	2.39642e-73	4.28973	1.2714e-73	4.28973	7.74217e-74
4.30224	3.53774e-73	4.30224	2.70488e-73	4.30224	1.47488e-73	4.30224	7.82943e-74	4.30224	4.7724e-74
4.31475	2.17841e-73	4.31475	1.66618e-73	4.31475	9.07706e-74	4.31475	4.82138e-74	4.31475	2.94176e-74
4.32726	1.34136e-73	4.32726	1.02635e-73	4.32726	5.58631e-74	4.32726	2.96897e-74	4.32726	1.81332e-74
4.33977	8.25939e-74	4.33977	6.32208e-74	4.33977	3.43792e-74	4.33977	1.82825e-74	4.33977	1.11774e-74
4.35228	5.08561e-74	4.35228	3.89422e-74	4.35228	2.11573e-74	4.35228	1.12579e-74	4.35228	6.88971e-75
4.36479	3.13135e-74	4.36479	2.3987e-74	4.36479	1.30201e-74	4.36479	6.93226e-75	4.36479	4.24677e-75
4.3773	1.92834e-74	4.3773	1.47767e-74	4.3773	8.01382e-75	4.3773	4.26929e-75	4.3773	2.6179e-75
4.38981	1.18802e-74	4.38981	9.1056e-75	4.38981	4.93485e-75	4.38981	2.63042e-75	4.38981	1.61418e-75
4.40232	7.31908e-75	4.40232	5.61096e-75	4.40232	3.0388e-75	4.40232	1.62065e-75	4.40232	9.95292e-76
4.41483	4.50906e-75	4.41483	3.4575e-75	4.41483	1.87122e-75	4.41483	9.98504e-76	4.41483	6.13685e-76
4.42734	2.77787e-75	4.42734	2.1305e-75	4.42734	1.15224e-75	4.42734	6.15185e-76	4.42734	3.78389e-76
4.43985	1.71132e-75	4.43985	1.3128e-75	4.43985	7.09499e-76	4.43985	3.79016e-76	4.43985	2.33307e-76
4.45236	1.05426e-75	4.45236	8.08932e-76	4.45236	4.36874e-76	4.45236	2.3351e-76	4.45236	1.43852e-76
4.46487	6.4947e-76	4.46487	4.98449e-76	4.46487	2.69001e-76	4.46487	1.43862e-76	4.46487	8.86954e-77
4.47738	4.00097e-76	4.47738	3.07132e-76	4.47738	1.65633e-76	4.47738	8.8631e-77	4.47738	5.46869e-77
4.48989	2.46418e-76	4.48989	1.89198e-76	4.48989	1.0197e-76	4.48989	5.45908e-77	4.48989	3.37115e-77
4.5024	1.5174e-76	4.5024	1.16526e-76	4.5024	6.27699e-77	4.5024	3.36179e-77	4.5024	2.0778e-77
4.51491	9.34373e-77	4.51491	7.17662e-77	4.51491	3.86386e-77	4.51491	2.07021e-77	4.51491	1.28064e-77
4.52742	5.75354e-77	4.52742	4.4199e-77	4.52742	2.3784e-77	4.52742	1.27483e-77	4.52742	7.89304e-78
4.53993	3.54278e-77	4.53993	2.72208e-77	4.53993	1.464e-77	4.53993	7.85031e-78	4.53993	4.86474e-78
4.55244	2.18146e-77	4.55244	1.67642e-77	4.55244	9.01132e-78	4.55244	4.83408e-78	4.55244	2.99827e-78
4.56495	1.34321e-77	4.56495	1.03243e-77	4.56495	5.54663e-78	4.56495	2.9767e-78	4.56495	1.8479e-78
4.57746	8.27053e-78	4.57746	6.35813e-78	4.57746	3.41399e-78	4.57746	1.83295e-78	4.57746	1.1389e-78
4.58997	5.09286e-78	4.58997	3.91625e-78	4.58997	2.10218e-78	4.58997	1.12877e-78	4.58997	7.01965e-79
4.60248	3.13607e-78	4.60248	2.41219e-78	4.60248	1.29444e-78	4.60248	6.95113e-79	4.60248	4.32659e-79
4.61499	1.9311e-78	4.61499	1.48575e-78	4.61499	7.97054e-79	4.61499	4.28056e-79	4.61499	2.66668e-79
4.6275	1.1891e-78	4.6275	9.15114e-79	4.6275	4.90781e-79	4.6275	2.63597e-79	4.6275	1.64359e-79
4.64001	7.32191e-79	4.64001	5.63637e-79	4.64001	3.0219e-79	4.64001	1.62321e-79	4.64001	1.01301e-79
4.65252	4.50843e-79	4.65252	3.47151e-79	4.65252	1.86066e-79	4.65252	9.99543e-80	4.65252	6.24353e-80
4.66503	2.776e-79	4.66503	2.13812e-79	4.66503	1.14564e-79	4.66503	6.15493e-80	4.66503	3.84807e-80
4.67754	1.70959e-79	4.67754	1.31712e-79	4.67754	7.05545e-80	4.67754	3.79066e-80	4.67754	2.37199e-80
4.69005	1.05323e-79	4.69005	8.11659e-80	4.69005	4.34707e-80	4.69005	2.33534e-80	4.69005	1.46252e-80
4.70256	6.48858e-80	4.70256	5.00172e-80	4.70256	2.67833e-80	4.70256	1.43873e-80	4.70256	9.01752e-81
4.71507	3.99735e-80	4.71507	3.0822e-80	4.71507	1.65016e-80	4.71507	8.86353e-81	4.71507	5.55995e-81
4.72758	2.46258e-80	4.72758	1.89932e-80	4.72758	1.01668e-80	4.72758	5.46045e-81	4.72758	3.42808e-81
4.74009	1.51706e-80	4.74009	1.1704e-80	4.74009	6.26383e-81	4.74009	3.36391e-81	4.74009	2.11363e-81
4.7526	9.34568e-81	4.7526	7.21213e-81	4.7526	3.85913e-81	4.7526	2.07232e-81	4.7526	1.30318e-81
4.76511	5.75725e-81	4.76511	4.44416e-81	4.76511	2.37758e-81	4.76511	1.27663e-81	4.76511	8.03486e-82
4.77762	3.54661e-81	4.77762	2.7385e-81	4.77762	1.46479e-81	4.77762	7.86444e-82	4.77762	4.95391e-82
4.79013	2.18418e-81	4.79013	1.68714e-81	4.79013	9.01848e-82	4.79013	4.84341e-82	4.79013	3.0538e-82
4.80264	1.3449e-81	4.80264	1.0393e-81	4.80264	5.55037e-82	4.80264	2.98238e-82	4.80264	1.88228e-82
4.81515	8.28106e-82	4.81515	6.4021e-82	4.81515	3.41588e-82	4.81515	1.8364e-82	4.81515	1.16018e-82
4.82766	5.09888e-82	4.82766	3.94367e-82	4.82766	2.10221e-82	4.82766	1.13075e-82	4.82766	7.15095e-83
4.84017	3.13948e-82	4.84017	2.42926e-82	4.84017	1.29372e-82	4.84017	6.96242e-83	4.84017	4.40756e-83
4.85268	1.93301e-82	4.85268	1.49638e-82	4.85268	7.96156e-83	4.85268	4.28694e-83	4.85268	2.71663e-83
4.86519	1.19016e-82	4.86519	9.21736e-83	4.86519	4.89945e-83	4.86519	2.63954e-83	4.86519	1.6744e-83
4.8777	7.32779e-83	4.8777	5.67767e-83	4.8777	3.01503e-83	4.8777	1.6252e-83	4.8777	1.03201e-83
4.89021	4.51387e-83	4.89021	3.49895e-83	4.89021	1.85622e-83	4.89021	1.00122e-83	4.89021	6.36252e-84
4.90272	2.78049e-83	4.90272	2.15626e-83	4.90272	1.14277e-83	4.90272	6.16805e-84	4.90272	3.92257e-84
4.91523	1.71272e-83	4.91523	1.32881e-83	4.91523	7.03533e-84	4.91523	3.7998e-84	4.91523	2.41829e-84
4.92774	1.05499e-83	4.92774	8.18876e-84	4.92774	4.33113e-84	4.92774	2.34083e-84	4.92774	1.49088e-84
4.94025	6.49838e-84	4.94025	5.04628e-84	4.94025	2.66632e-84	4.94025	1.44203e-84	4.94025	9.19129e-85
4.95276	4.00273e-84	4.95276	3.10971e-84	4.95276	1.6414e-84	4.95276	8.88326e-85	4.95276	5.66639e-85
4.96527	2.46549e-84	4.96527	1.91631e-84	4.96527	1.01044e-84	4.96527	5.47226e-85	4.96527	3.49328e-85
4.97778	1.5186e-84	4.97778	1.18088e-84	4.97778	6.22015e-85	4.97778	3.37098e-85	4.97778	2.15356e-85
4.99029	9.3525e-85	4.99029	7.27597e-85	4.99029	3.82849e-85	4.99029	2.07622e-85	4.99029	1.32751e-85
5.0028	5.75831e-85	5.0028	4.48187e-85	5.0028	2.35575e-85	5.0028	1.27834e-85	5.0028	8.18147e-86
5.01531	3.54533e-85	5.01531	2.76073e-85	5.01531	1.44952e-85	5.01531	7.87063e-86	5.01531	5.04221e-86
5.02782	2.18279e-85	5.02782	1.70052e-85	5.02782	8.91883e-86	5.02782	4.84582e-86	5.02782	3.10747e-86
5.04033	1.34388e-85	5.04033	1.04746e-85	5.04033	5.48761e-86	5.04033	2.98345e-86	5.04033	1.91509e-86
5.05284	8.27372e-86	5.05284	6.45187e-86	5.05284	3.37637e-86	5.05284	1.83681e-86	5.05284	1.18023e-86
5.06535	5.09373e-86	5.06535	3.97401e-86	5.06535	2.07734e-86	5.06535	1.13084e-86	5.06535	7.27348e-87
5.07786	3.13591e-86	5.07786	2.44775e-86	5.07786	1.27808e-86	5.07786	6.962e-87	5.07786	4.48243e-87
5.09037	1.93054e-86	5.09037	1.50776e-86	5.09037	7.86394e-87	5.09037	4.28645e-87	5.09037	2.76236e-87
5.10288	1.18845e-86	5.10288	9.28768e-87	5.10288	4.83874e-87	5.10288	2.6392e-87	5.10288	1.70233e-87
5.11539	7.31608e-87	5.11539	5.72106e-87	5.11539	2.97725e-87	5.11539	1.62495e-87	5.11539	1.04907e-87
5.1279	4.50369e-87	5.1279	3.52404e-87	5.1279	1.83185e-87	5.1279	1.00046e-87	5.1279	6.46488e-88
5.14041	2.77237e-87	5.14041	2.1707e-87	5.14041	1.12708e-87	5.14041	6.15964e-88	5.14041	3.98394e-88
5.15292	1.70658e-87	5.15292	1.33707e-87	5.15292	6.93446e-88	5.15292	3.7923e-88	5.15292	2.45506e-88
5.16543	1.0505e-87	5.16543	8.23574e-88	5.16543	4.26639e-88	5.16543	2.33477e-88	5.16543	1.51289e-88
5.17794	6.46668e-88	5.17794	5.07302e-88	5.17794	2.62499e-88	5.17794	1.43748e-88	5.17794	9.32321e-89
5.19045	3.98288e-88	5.19045	3.12618e-88	5.19045	1.61609e-88	5.19045	8.85461e-89	5.19045	5.74774e-89
5.20296	2.45306e-88	5.20296	1.92645e-88	5.20296	9.94934e-89	5.20296	5.45421e-89	5.20296	3.54345e-89
5.21547	1.51083e-88	5.21547	1.18712e-88	5.21547	6.12516e-89	5.21547	3.35961e-89	5.21547	2.1845e-89
5.22798	9.30496e-89	5.22798	7.31529e-89	5.22798	3.7708e-89	5.22798	2.06938e-89	5.22798	1.34671e-89
5.24049	5.73073e-89	5.24049	4.50778e-89	5.24049	2.32136e-89	5.24049	1.27464e-89	5.24049	8.30223e-90
5.253	3.52938e-89	5.253	2.77773e-89	5.253	1.42904e-89	5.253	7.85109e-90	5.253	5.11814e-90
5.26551	2.17362e-89	5.26551	1.71165e-89	5.26551	8.79714e-90	5.26551	4.83578e-90	5.26551	3.1552e-90
5.27802	1.33863e-89	5.27802	1.05471e-89	5.27802	5.41539e-90	5.27802	2.9785e-90	5.27802	1.94508e-90
5.29053	8.24198e-90	5.29053	6.49806e-90	5.29053	3.33296e-90	5.29053	1.83426e-90	5.29053	1.19894e-90
5.30304	5.07269e-90	5.30304	4.00248e-90	5.30304	2.05067e-90	5.30304	1.12934e-90	5.30304	7.38886e-91
5.31555	3.12204e-90	5.31555	2.4653e-90	5.31555	1.26169e-90	5.31555	6.95313e-91	5.31555	4.5536e-91
5.32806	1.92145e-90	5.32806	1.51847e-90	5.32806	7.76245e-91	5.32806	4.28085e-91	5.32806	2.80626e-91
5.34057	1.18253e-90	5.34057	9.35266e-91	5.34057	4.7757e-91	5.34057	2.63556e-91	5.34057	1.72941e-91
5.35308	7.27761e-91	5.35308	5.76049e-91	5.35308	2.93809e-91	5.35308	1.62259e-91	5.35308	1.06577e-91
5.36559	4.47874e-91	5.36559	3.54796e-91	5.36559	1.80753e-91	5.36559	9.98938e-92	5.36559	6.56787e-92
5.3781	2.75623e-91	5.3781	2.18521e-91	5.3781	1.11198e-91	5.3781	6.14981e-92	5.3781	4.04746e-92
5.39061	1.69602e-91	5.39061	1.34584e-91	5.39061	6.84119e-92	5.39061	3.78618e-92	5.39061	2.49424e-92
5.40312	1.04358e-91	5.40312	8.28865e-92	5.40312	4.2089e-92	5.40312	2.33099e-92	5.40312	1.53705e-92
5.41563	6.42114e-92	5.41563	5.10469e-92	5.41563	2.58938e-92	5.41563	1.43507e-92	5.41563	9.47185e-93
5.42814	3.95084e-92	5.42814	3.14376e-92	5.42814	1.59299e-92	5.42814	8.83487e-93	5.42814	5.83684e-93
5.44065	2.43085e-92	5.44065	1.93608e-92	5.44065	9.79993e-93	5.44065	5.43901e-93	5.44065	3.59681e-93
5.45316	1.49561e-92	5.45316	1.19232e-92	5.45316	6.02868e-93	5.45316	3.34836e-93	5.45316	2.21642e-93
5.46567	9.20172e-93	5.46567	7.34268e-93	5.46567	3.70861e-93	5.46567	2.06128e-93	5.46567	1.36579e-93
5.47818	5.66216e-93	5.47818	4.52217e-93	5.47818	2.28163e-93	5.47818	1.2691e-93	5.47818	8.41675e-94
5.49069	3.48689e-93	5.49069	2.78618e-93	5.49069	1.40455e-93	5.49069	7.81887e-94	5.49069	5.18879e-94
5.5032	2.14728e-93	5.5032	1.71659e-93	5.5032	8.64611e-94	5.5032	4.81711e-94	5.5032	3.19879e-94
5.51571	1.32231e-93	5.51571	1.05759e-93	5.51571	5.32228e-94	5.51571	2.96773e-94	5.51571	1.97197e-94
5.52822	8.14278e-94	5.52822	6.51578e-94	5.52822	3.27618e-94	5.52822	1.82835e-94	5.52822	1.21567e-94
5.54073	5.01425e-94	5.54073	4.0143e-94	5.54073	2.01665e-94	5.54073	1.12639e-94	5.54073	7.49419e-95
5.55324	3.08768e-94	5.55324	2.47314e-94	5.55324	1.24132e-94	5.55324	6.93925e-95	5.55324	4.6199e-95
5.56575	1.90131e-94	5.56575	1.52364e-94	5.56575	7.6407e-95	5.56575	4.27496e-95	5.56575	2.84798e-95
5.57826	1.17076e-94	5.57826	9.38671e-95	5.57826	4.70299e-95	5.57826	2.63359e-95	5.57826	1.75565e-95
5.59077	7.21078e-95	5.59077	5.78188e-95	5.59077	2.89422e-95	5.59077	1.62322e-95	5.59077	1.08222e-95
5.60328	4.44232e-95	5.60328	3.56073e-95	5.60328	1.78072e-95	5.60328	1.00105e-95	5.60328	6.67062e-96
5.61579	2.73673e-95	5.61579	2.19282e-95	5.61579	1.09559e-95	5.61579	6.17345e-96	5.61579	4.11163e-96
5.6283	1.68597e-95	5.6283	1.3504e-95	5.6283	6.74054e-96	5.6283	3.80715e-96	5.6283	2.5343e-96
5.64081	1.03864e-95	5.64081	8.31602e-96	5.64081	4.14697e-96	5.64081	2.34784e-96	5.64081	1.56207e-96
5.65332	6.39843e-96	5.65332	5.12109e-96	5.65332	2.55128e-96	5.65332	1.44789e-96	5.65332	9.62802e-97
5.66583	3.94165e-96	5.66583	3.15358e-96	5.66583	1.56955e-96	5.66583	8.92898e-97	5.66583	5.93433e-97
5.67834	2.42816e-96	5.67834	1.94196e-96	5.67834	9.65569e-97	5.67834	5.50637e-97	5.67834	3.65765e-97
5.69085	1.49482e-96	5.69085	1.19616e-96	5.69085	5.94292e-97	5.69085	3.38316e-97	5.69085	2.25475e-97
5.70336	9.20118e-97	5.70336	7.36815e-97	5.70336	3.65802e-97	5.70336	2.07725e-97	5.70336	1.38997e-97
5.71587	5.66359e-97	5.71587	4.53858e-97	5.71587	2.25157e-97	5.71587	1.27537e-97	5.71587	8.56855e-98
5.72838	3.48604e-97	5.72838	2.79562e-97	5.72838	1.38585e-97	5.72838	7.83004e-98	5.72838	5.2821e-98
5.74089	2.14569e-97	5.74089	1.72199e-97	5.74089	8.52985e-98	5.74089	4.80698e-98	5.74089	3.25614e-98
5.7534	1.32066e-97	5.7534	1.06066e-97	5.7534	5.24998e-98	5.7534	2.95094e-98	5.7534	2.00723e-98
5.76591	8.12849e-98	5.76591	6.53309e-98	5.76591	3.23122e-98	5.76591	1.81146e-98	5.76591	1.23734e-98
5.77842	5.00289e-98	5.77842	4.02398e-98	5.77842	1.98869e-98	5.77842	1.11193e-98	5.77842	7.62737e-99
5.79093	3.07887e-98	5.79093	2.47831e-98	5.79093	1.22387e-98	5.79093	6.82938e-99	5.79093	4.70168e-99
5.80344	1.89399e-98	5.80344	1.52574e-98	5.80344	7.52941e-99	5.80344	4.20929e-99	5.80344	2.89796e-99
5.81595	1.16507e-98	5.81595	9.39283e-99	5.81595	4.63208e-99	5.81595	2.59438e-99	5.81595	1.7862e-99
5.82846	7.16667e-99	5.82846	5.78237e-99	5.82846	2.84959e-99	5.82846	1.59902e-99	5.82846	1.10094e-99
5.84097	4.40832e-99	5.84097	3.55967e-99	5.84097	1.75299e-99	5.84097	9.85538e-100	5.84097	6.78568e-100
5.85348	2.71156e-99	5.85348	2.19132e-99	5.85348	1.07836e-99	5.85348	6.07418e-100	5.85348	4.18234e-100
5.86599	1.66784e-99	5.86599	1.34895e-99	5.86599	6.63349e-100	5.86599	3.74368e-100	5.86599	2.57776e-100
5.8785	1.02584e-99	5.8785	8.30379e-100	5.8785	4.08046e-100	5.8785	2.30731e-100	5.8785	1.58878e-100
5.89101	6.31103e-100	5.89101	5.11163e-100	5.89101	2.5103e-100	5.89101	1.42166e-100	5.89101	9.79372e-101
5.90352	3.88331e-100	5.90352	3.1466e-100	5.90352	1.54448e-100	5.90352	8.75757e-101	5.90352	6.03792e-101
5.91603	2.38944e-100	5.91603	1.93694e-100	5.91603	9.5023e-101	5.91603	5.39469e-101	5.91603	3.72241e-101
5.92854	1.47021e-100	5.92854	1.1923e-100	5.92854	5.84611e-101	5.92854	3.32311e-101	5.92854	2.29488e-101
5.94105	9.04598e-101	5.94105	7.33913e-101	5.94105	3.59663e-101	5.94105	2.047e-101	5.94105	1.41479e-101
5.95356	5.56573e-101	5.95356	4.5175e-101	5.95356	2.21266e-101	5.95356	1.26092e-101	5.95356	8.72207e-102
5.96607	3.42436e-101	5.96607	2.78063e-101	5.96607	1.36121e-101	5.96607	7.76693e-102	5.96607	5.37707e-102
5.97858	2.10683e-101	5.97858	1.71152e-101	5.97858	8.37387e-102	5.97858	4.78418e-102	5.97858	3.31489e-102
5.99109	1.29702e-101	5.99109	1.05401e-101	5.99109	5.15548e-102	5.99109	2.94844e-102	5.99109	2.04467e-102
6.0036	7.98512e-102	6.0036	6.49118e-102	6.0036	3.17419e-102	6.0036	1.81715e-102	6.0036	1.26123e-102
6.01611	4.91596e-102	6.01611	3.99757e-102	6.01611	1.95429e-102	6.01611	1.11992e-102	6.01611	7.77971e-103
6.02862	3.02642e-102	6.02862	2.46185e-102	6.02862	1.20321e-102	6.02862	6.90204e-103	6.02862	4.79879e-103
6.04113	1.86313e-102	6.04113	1.51608e-102	6.04113	7.40772e-103	6.04113	4.25369e-103	6.04113	2.96004e-103
6.05364	1.14696e-102	6.05364	9.33634e-103	6.05364	4.5606e-103	6.05364	2.6215e-103	6.05364	1.82584e-103
6.06615	7.06072e-103	6.06615	5.74944e-103	6.06615	2.80771e-103	6.06615	1.61559e-103	6.06615	1.12622e-103
6.07866	4.34652e-103	6.07866	3.54053e-103	6.07866	1.72853e-103	6.07866	9.95654e-104	6.07866	6.9468e-104
6.09117	2.67521e-103	6.09117	2.17995e-103	6.09117	1.06406e-103	6.09117	6.13585e-104	6.09117	4.28494e-104
6.10368	1.6456e-103	6.10368	1.34158e-103	6.10368	6.54853e-104	6.10368	3.78105e-104	6.10368	2.64306e-104
6.11619	1.01223e-103	6.11619	8.25619e-104	6.11619	4.0301e-104	6.11619	2.32994e-104	6.11619	1.6303e-104
6.1287	6.22624e-104	6.1287	5.08082e-104	6.1287	2.48016e-104	6.1287	1.43574e-104	6.1287	1.0056e-104
6.14121	3.82968e-104	6.14121	3.12666e-104	6.14121	1.52628e-104	6.14121	8.84709e-105	6.14121	6.20275e-105
6.15372	2.35553e-104	6.15372	1.92406e-104	6.15372	9.3925e-105	6.15372	5.45158e-105	6.15372	3.82596e-105
6.16623	1.44878e-104	6.16623	1.18399e-104	6.16623	5.77989e-105	6.16623	3.35923e-105	6.16623	2.3599e-105
6.17874	8.91064e-105	6.17874	7.28565e-105	6.17874	3.55673e-105	6.17874	2.06992e-105	6.17874	1.45561e-105
6.19125	5.48053e-105	6.19125	4.48342e-105	6.19125	2.18909e-105	6.19125	1.27572e-105	6.19125	8.98058e-106
6.20376	3.37084e-105	6.20376	2.75906e-105	6.20376	1.3475e-105	6.20376	7.86346e-106	6.20376	5.54155e-106
6.21627	2.07321e-105	6.21627	1.69787e-105	6.21627	8.29442e-106	6.21627	4.84695e-106	6.21627	3.41945e-106
6.22878	1.27508e-105	6.22878	1.04481e-105	6.22878	5.10547e-106	6.22878	2.98759e-106	6.22878	2.10999e-106
6.24129	7.84191e-106	6.24129	6.42933e-106	6.24129	3.14252e-106	6.24129	1.84149e-106	6.24129	1.30198e-106
6.2538	4.82275e-106	6.2538	3.95625e-106	6.2538	1.93425e-106	6.2538	1.13505e-106	6.2538	8.03387e-107
6.26631	2.96591e-106	6.26631	2.43441e-106	6.26631	1.19053e-106	6.26631	6.9961e-107	6.26631	4.9573e-107
6.27882	1.82393e-106	6.27882	1.49794e-106	6.27882	7.32759e-107	6.27882	4.31215e-107	6.27882	3.0589e-107
6.29133	1.1226e-106	6.29133	9.22391e-107	6.29133	4.51544e-107	6.29133	2.66064e-107	6.29133	1.88924e-107
6.30384	6.90924e-107	6.30384	5.67976e-107	6.30384	2.7825e-107	6.30384	1.64163e-107	6.30384	1.16684e-107
6.31635	4.25235e-107	6.31635	3.49735e-107	6.31635	1.71461e-107	6.31635	1.01289e-107	6.31635	7.20664e-108
6.32886	2.6171e-107	6.32886	2.15348e-107	6.32886	1.05656e-107	6.32886	6.24959e-108	6.32886	4.45097e-108
6.34137	1.61066e-107	6.34137	1.32598e-107	6.34137	6.51054e-108	6.34137	3.85601e-108	6.34137	2.74901e-108
6.35388	9.91242e-108	6.35388	8.16448e-108	6.35388	4.01177e-108	6.35388	2.37915e-108	6.35388	1.69785e-108
6.36639	6.10025e-108	6.36639	5.02704e-108	6.36639	2.47202e-108	6.36639	1.46793e-108	6.36639	1.04863e-108
6.3789	3.75411e-108	6.3789	3.09521e-108	6.3789	1.52322e-108	6.3789	9.05708e-109	6.3789	6.47652e-109
6.39141	2.31019e-108	6.39141	1.90559e-108	6.39141	9.387e-109	6.39141	5.58941e-109	6.39141	4.00127e-109
6.40392	1.42153e-108	6.40392	1.17298e-108	6.40392	5.78656e-109	6.40392	3.45121e-109	6.40392	2.47384e-109
6.41643	8.74689e-109	6.41643	7.2201e-109	6.41643	3.56707e-109	6.41643	2.13096e-109	6.41643	1.52948e-109
6.42894	5.382e-109	6.42894	4.44415e-109	6.42894	2.19887e-109	6.42894	1.31577e-109	6.42894	9.45621e-110
6.44145	3.3115e-109	6.44145	2.73543e-109	6.44145	1.35545e-109	6.44145	8.12423e-110	6.44145	5.84642e-110
6.45396	2.0375e-109	6.45396	1.68367e-109	6.45396	8.35539e-110	6.45396	5.01632e-110	6.45396	3.61462e-110
6.46647	1.2536e-109	6.46647	1.03629e-109	6.46647	5.15046e-110	6.46647	3.09733e-110	6.46647	2.23479e-110
6.47898	7.71286e-110	6.47898	6.37815e-110	6.47898	3.17484e-110	6.47898	1.91245e-110	6.47898	1.38168e-110
6.49149	4.74896e-110	6.49149	3.92802e-110	6.49149	1.95869e-110	6.49149	1.18178e-110	6.49149	8.54806e-111
6.504	2.92503e-110	6.504	2.41976e-110	6.504	1.20887e-110	6.504	7.30542e-111	6.504	5.29001e-111
6.51651	1.8016e-110	6.51651	1.49061e-110	6.51651	7.46094e-111	6.51651	4.51598e-111	6.51651	3.27374e-111
6.52902	1.10963e-110	6.52902	9.18234e-111	6.52902	4.60475e-111	6.52902	2.79163e-111	6.52902	2.02597e-111
6.54153	6.83432e-111	6.54153	5.65636e-111	6.54153	2.84195e-111	6.54153	1.7257e-111	6.54153	1.25377e-111
6.55404	4.20927e-111	6.55404	3.4843e-111	6.55404	1.75399e-111	6.55404	1.06677e-111	6.55404	7.759e-112
6.56655	2.59246e-111	6.56655	2.14629e-111	6.56655	1.08252e-111	6.56655	6.59445e-112	6.56655	4.80166e-112
6.57906	1.59666e-111	6.57906	1.32208e-111	6.57906	6.68106e-112	6.57906	4.07648e-112	6.57906	2.9715e-112
6.59157	9.83347e-112	6.59157	8.1437e-112	6.59157	4.12337e-112	6.59157	2.51995e-112	6.59157	1.83891e-112
6.60408	6.05851e-112	6.60408	5.01791e-112	6.60408	2.54867e-112	6.60408	1.56072e-112	6.60408	1.14062e-112
6.61659	3.7327e-112	6.61659	3.09188e-112	6.61659	1.57537e-112	6.61659	9.66654e-113	6.61659	7.07508e-113
6.6291	2.29972e-112	6.6291	1.9051e-112	6.6291	9.73764e-113	6.6291	5.98706e-113	6.6291	4.3885e-113
6.64161	1.41685e-112	6.64161	1.17384e-112	6.64161	6.01899e-113	6.64161	3.70812e-113	6.64161	2.72205e-113
6.65412	8.72905e-113	6.65412	7.23262e-113	6.65412	3.72044e-113	6.65412	2.29664e-113	6.65412	1.68838e-113
6.66663	5.37782e-113	6.66663	4.45634e-113	6.66663	2.29966e-113	6.66663	1.42243e-113	6.66663	1.04722e-113
6.67914	3.31315e-113	6.67914	2.74572e-113	6.67914	1.42146e-113	6.67914	8.80978e-114	6.67914	6.49532e-114
6.69165	2.0419e-113	6.69165	1.6926e-113	6.69165	8.79515e-114	6.69165	5.46267e-114	6.69165	4.03358e-114
6.70416	1.25922e-113	6.70416	1.0443e-113	6.70416	5.45116e-114	6.70416	3.39384e-114	6.70416	2.50994e-114
6.71667	7.76543e-114	6.71667	6.44315e-114	6.71667	3.37855e-114	6.71667	2.10846e-114	6.71667	1.56176e-114
6.72918	4.78881e-114	6.72918	3.97528e-114	6.72918	2.09397e-114	6.72918	1.30987e-114	6.72918	9.71736e-115
6.74169	2.95317e-114	6.74169	2.45265e-114	6.74169	1.29779e-114	6.74169	8.13728e-115	6.74169	6.04592e-115
6.7542	1.82115e-114	6.7542	1.51322e-114	6.7542	8.04335e-115	6.7542	5.05498e-115	6.7542	3.76147e-115
6.76671	1.12306e-114	6.76671	9.33618e-115	6.76671	4.98501e-115	6.76671	3.14014e-115	6.76671	2.34009e-115
6.77922	6.92555e-115	6.77922	5.76015e-115	6.77922	3.08952e-115	6.77922	1.95059e-115	6.77922	1.45576e-115
6.79173	4.27753e-115	6.79173	3.55945e-115	6.79173	1.91895e-115	6.79173	1.21411e-115	6.79173	9.07539e-116
6.80424	2.64332e-115	6.80424	2.20064e-115	6.80424	1.19268e-115	6.80424	7.56147e-116	6.80424	5.6611e-116
6.81675	1.63345e-115	6.81675	1.36055e-115	6.81675	7.41258e-116	6.81675	4.70901e-116	6.81675	3.53102e-116
6.82926	1.00939e-115	6.82926	8.41166e-116	6.82926	4.60683e-116	6.82926	2.93243e-116	6.82926	2.20223e-116
6.84177	6.23759e-116	6.84177	5.20054e-116	6.84177	2.86301e-116	6.84177	1.826e-116	6.84177	1.37338e-116
6.85428	3.85454e-116	6.85428	3.21525e-116	6.85428	1.77922e-116	6.85428	1.13698e-116	6.85428	8.56417e-117
6.86679	2.38193e-116	6.86679	1.98784e-116	6.86679	1.10567e-116	6.86679	7.07911e-117	6.86679	5.34005e-117
6.8793	1.47192e-116	6.8793	1.22899e-116	6.8793	6.87077e-117	6.8793	4.4074e-117	6.8793	3.32944e-117
6.89181	9.09724e-117	6.89181	7.59929e-117	6.89181	4.27052e-117	6.89181	2.74462e-117	6.89181	2.07629e-117
6.90432	5.63696e-117	6.90432	4.70941e-117	6.90432	2.66472e-117	6.90432	1.71665e-117	6.90432	1.30054e-117
6.91683	3.49283e-117	6.91683	2.91849e-117	6.91683	1.66258e-117	6.91683	1.07354e-117	6.91683	8.14485e-118
6.92934	2.16425e-117	6.92934	1.80861e-117	6.92934	1.03723e-117	6.92934	6.71271e-118	6.92934	5.09998e-118
6.94185	1.34101e-117	6.94185	1.12081e-117	6.94185	6.47043e-118	6.94185	4.19681e-118	6.94185	3.19287e-118
6.95436	8.30917e-118	6.95436	6.94564e-118	6.95436	4.03601e-118	6.95436	2.62351e-118	6.95436	1.99859e-118
6.96687	5.14848e-118	6.96687	4.30418e-118	6.96687	2.5173e-118	6.96687	1.63981e-118	6.96687	1.25082e-118
6.97938	3.19005e-118	6.97938	2.66727e-118	6.97938	1.56994e-118	6.97938	1.02482e-118	6.97938	7.82712e-119
6.99189	1.97799e-118	6.99189	1.65373e-118	6.99189	9.79367e-119	6.99189	6.40505e-119	6.99189	4.89716e-119
7.0044	1.22752e-118	7.0044	1.02597e-118	7.0044	6.11162e-119	7.0044	4.00345e-119	7.0044	3.06355e-119
7.01691	7.61777e-119	7.01691	6.36502e-119	7.01691	3.81353e-119	7.01691	2.50203e-119	7.01691	1.91621e-119
7.02942	4.72737e-119	7.02942	3.94874e-119	7.02942	2.37935e-119	7.02942	1.5635e-119	7.02942	1.19839e-119
7.04193	2.93362e-119	7.04193	2.44969e-119	7.04193	1.48441e-119	7.04193	9.769e-120	7.04193	7.4937e-120
7.05444	1.82046e-119	7.05444	1.5197e-119	7.05444	9.25995e-120	7.05444	6.10313e-120	7.05444	4.68528e-120
7.06695	1.12967e-119	7.06695	9.42757e-120	7.06695	5.77601e-120	7.06695	3.81246e-120	7.06695	2.92899e-120
7.07946	7.00996e-120	7.07946	5.84837e-120	7.07946	3.60256e-120	7.07946	2.38127e-120	7.07946	1.83081e-120
7.09197	4.34983e-120	7.09197	3.62798e-120	7.09197	2.24677e-120	7.09197	1.48719e-120	7.09197	1.14424e-120
7.10448	2.70245e-120	7.10448	2.25256e-120	7.10448	1.40274e-120	7.10448	9.29575e-121	7.10448	7.15575e-121
7.11699	1.67963e-120	7.11699	1.39898e-120	7.11699	8.76045e-121	7.11699	5.81149e-121	7.11699	4.47553e-121
7.1295	1.04389e-120	7.1295	8.68835e-121	7.1295	5.47052e-121	7.1295	3.63274e-121	7.1295	2.7988e-121
7.14201	6.48763e-121	7.14201	5.39576e-121	7.14201	3.41574e-121	7.14201	2.27052e-121	7.14201	1.75002e-121
7.15452	4.03184e-121	7.15452	3.35088e-121	7.15452	2.13254e-121	7.15452	1.41894e-121	7.15452	1.09409e-121
7.16703	2.50557e-121	7.16703	2.08092e-121	7.16703	1.33127e-121	7.16703	8.86644e-122	7.16703	6.83927e-122
7.17954	1.55703e-121	7.17954	1.29223e-121	7.17954	8.30982e-122	7.17954	5.53966e-122	7.17954	4.27475e-122
7.19205	9.67564e-122	7.19205	8.02428e-122	7.19205	5.18579e-122	7.19205	3.46008e-122	7.19205	2.67087e-122
7.20456	6.01283e-122	7.20456	4.98184e-122	7.20456	3.23296e-122	7.20456	2.15829e-122	7.20456	1.66592e-122
7.21707	3.7365e-122	7.21707	3.09289e-122	7.21707	2.01537e-122	7.21707	1.34616e-122	7.21707	1.03901e-122
7.22958	2.32188e-122	7.22958	1.92013e-122	7.22958	1.25625e-122	7.22958	8.39555e-123	7.22958	6.47961e-123
7.24209	1.44278e-122	7.24209	1.19203e-122	7.24209	7.83012e-123	7.24209	5.23559e-123	7.24209	4.04058e-123
7.2546	8.96498e-123	7.2546	7.40009e-123	7.2546	4.8801e-123	7.2546	3.26474e-123	7.2546	2.51945e-123
7.26711	5.57039e-123	7.26711	4.59386e-123	7.26711	3.04131e-123	7.26711	2.03562e-123	7.26711	1.57085e-123
7.27962	3.46107e-123	7.27962	2.85174e-123	7.27962	1.89523e-123	7.27962	1.26915e-123	7.27962	9.7933e-124
7.29213	2.149e-123	7.29213	1.76924e-123	7.29213	1.17952e-123	7.29213	7.90075e-124	7.29213	6.0956e-124
7.30464	1.33348e-123	7.30464	1.09706e-123	7.30464	7.33238e-124	7.30464	4.91157e-124	7.30464	3.7884e-124
7.31715	8.27432e-124	7.31715	6.80247e-124	7.31715	4.55793e-124	7.31715	3.05322e-124	7.31715	2.35441e-124
7.32966	5.13417e-124	7.32966	4.21793e-124	7.32966	2.8332e-124	7.32966	1.89794e-124	7.32966	1.46318e-124
7.34217	3.18568e-124	7.34217	2.61534e-124	7.34217	1.76105e-124	7.34217	1.17976e-124	7.34217	9.09279e-125
7.35468	1.97664e-124	7.35468	1.62163e-124	7.35468	1.09459e-124	7.35468	7.3331e-125	7.35468	5.65048e-125
7.36719	1.22644e-124	7.36719	1.00548e-124	7.36719	6.80332e-125	7.36719	4.55795e-125	7.36719	3.51124e-125
7.3797	7.6095e-125	7.3797	6.23429e-125	7.3797	4.22839e-125	7.3797	2.83294e-125	7.3797	2.18184e-125
7.39221	4.7213e-125	7.39221	3.86543e-125	7.39221	2.62794e-125	7.39221	1.76073e-125	7.39221	1.35573e-125
7.40472	2.92722e-125	7.40472	2.39618e-125	7.40472	1.63233e-125	7.40472	1.09348e-125	7.40472	8.41535e-126
7.41723	1.81458e-125	7.41723	1.48531e-125	7.41723	1.01377e-125	7.41723	6.7896e-126	7.41723	5.22233e-126
7.42974	1.12484e-125	7.42974	9.20686e-126	7.42974	6.29593e-126	7.42974	4.21571e-126	7.42974	3.24078e-126
7.44225	6.97277e-126	7.44225	5.70693e-126	7.44225	3.90994e-126	7.44225	2.61751e-126	7.44225	2.01107e-126
7.45476	4.3223e-126	7.45476	3.53744e-126	7.45476	2.42812e-126	7.45476	1.62516e-126	7.45476	1.24796e-126
7.46727	2.6793e-126	7.46727	2.19267e-126	7.46727	1.50786e-126	7.46727	1.00901e-126	7.46727	7.74397e-127
7.47978	1.66082e-126	7.47978	1.35911e-126	7.47978	9.3636e-127	7.47978	6.26448e-127	7.47978	4.80531e-127
7.49229	1.02953e-126	7.49229	8.42288e-127	7.49229	5.8127e-127	7.49229	3.88786e-127	7.49229	2.98064e-127
7.5048	6.38302e-127	7.5048	5.21668e-127	7.5048	3.60391e-127	7.5048	2.40949e-127	7.5048	1.84614e-127
7.51731	3.95739e-127	7.51731	3.23092e-127	7.51731	2.23442e-127	7.51731	1.49326e-127	7.51731	1.14345e-127
7.52982	2.4535e-127	7.52982	2.00104e-127	7.52982	1.38533e-127	7.52982	9.2543e-128	7.52982	7.08216e-128
7.54233	1.52111e-127	7.54233	1.23932e-127	7.54233	8.58885e-128	7.54233	5.73519e-128	7.54233	4.38645e-128
7.55484	9.43042e-128	7.55484	7.67558e-128	7.55484	5.32493e-128	7.55484	3.55426e-128	7.55484	2.71681e-128
7.56735	5.84651e-128	7.56735	4.75374e-128	7.56735	3.30133e-128	7.56735	2.20266e-128	7.56735	1.68269e-128
7.57986	3.62459e-128	7.57986	2.94414e-128	7.57986	2.04672e-128	7.57986	1.36503e-128	7.57986	1.04219e-128
7.59237	2.24588e-128	7.59237	1.82216e-128	7.59237	1.26756e-128	7.59237	8.45013e-129	7.59237	6.44805e-129
7.60488	1.39109e-128	7.60488	1.12722e-128	7.60488	7.8444e-129	7.60488	5.22706e-129	7.60488	3.98652e-129
7.61739	8.61629e-129	7.61739	6.97321e-129	7.61739	4.85457e-129	7.61739	3.23333e-129	7.61739	2.46467e-129
7.6299	5.33684e-129	7.6299	4.31376e-129	7.6299	3.00428e-129	7.6299	2.00006e-129	7.6299	1.52379e-129
7.64241	3.30556e-129	7.64241	2.66857e-129	7.64241	1.85922e-129	7.64241	1.23719e-129	7.64241	9.42086e-130
7.65492	2.04741e-129	7.65492	1.65082e-129	7.65492	1.15059e-129	7.65492	7.65296e-130	7.65492	5.82446e-130
7.66743	1.26813e-129	7.66743	1.02123e-129	7.66743	7.12044e-130	7.66743	4.73393e-130	7.66743	3.60098e-130
7.67994	7.85451e-130	7.67994	6.31749e-130	7.67994	4.4065e-130	7.67994	2.92829e-130	7.67994	2.22632e-130
7.69245	4.86489e-130	7.69245	3.9081e-130	7.69245	2.72697e-130	7.69245	1.81136e-130	7.69245	1.37642e-130
7.70496	3.0109e-130	7.70496	2.41571e-130	7.70496	1.68562e-130	7.70496	1.11908e-130	7.70496	8.49988e-131
7.71747	1.86328e-130	7.71747	1.49308e-130	7.71747	1.04178e-130	7.71747	6.91276e-131	7.71747	5.24821e-131
7.72998	1.15308e-130	7.72998	9.22827e-131	7.72998	6.43865e-131	7.72998	4.27013e-131	7.72998	3.24048e-131
7.74249	7.13573e-131	7.74249	5.70371e-131	7.74249	3.97935e-131	7.74249	2.63773e-131	7.74249	2.00082e-131
7.755	4.41589e-131	7.755	3.52529e-131	7.755	2.4594e-131	7.755	1.62937e-131	7.755	1.23539e-131
7.76751	2.73273e-131	7.76751	2.17888e-131	7.76751	1.52001e-131	7.76751	1.00649e-131	7.76751	7.62784e-132
7.78002	1.69112e-131	7.78002	1.3467e-131	7.78002	9.39428e-132	7.78002	6.21726e-132	7.78002	4.70975e-132
7.79253	1.04621e-131	7.79253	8.32142e-132	7.79253	5.80442e-132	7.79253	3.83961e-132	7.79253	2.90738e-132
7.80504	6.46704e-132	7.80504	5.13851e-132	7.80504	3.58373e-132	7.80504	2.3698e-132	7.80504	1.79376e-132
7.81755	3.99755e-132	7.81755	3.17305e-132	7.81755	2.21264e-132	7.81755	1.46263e-132	7.81755	1.10669e-132
7.83006	2.47106e-132	7.83006	1.95937e-132	7.83006	1.36612e-132	7.83006	9.02729e-133	7.83006	6.82792e-133
7.84257	1.52747e-132	7.84257	1.20992e-132	7.84257	8.43456e-133	7.84257	5.57159e-133	7.84257	4.21258e-133
7.85508	9.44191e-133	7.85508	7.47128e-133	7.85508	5.2076e-133	7.85508	3.43874e-133	7.85508	2.599e-133
7.86759	5.83644e-133	7.86759	4.61353e-133	7.86759	3.21523e-133	7.86759	2.12236e-133	7.86759	1.60348e-133
7.8801	3.60775e-133	7.8801	2.84886e-133	7.8801	1.98511e-133	7.8801	1.3099e-133	7.8801	9.89276e-134
7.89261	2.2301e-133	7.89261	1.75918e-133	7.89261	1.22563e-133	7.89261	8.08456e-134	7.89261	6.10339e-134
7.90512	1.37787e-133	7.90512	1.08581e-133	7.90512	7.56339e-134	7.90512	4.98744e-134	7.90512	3.76407e-134
7.91763	8.51018e-134	7.91763	6.69978e-134	7.91763	4.66568e-134	7.91763	3.07576e-134	7.91763	2.32071e-134
7.93014	5.25618e-134	7.93014	4.13393e-134	7.93014	2.87814e-134	7.93014	1.89682e-134	7.93014	1.43081e-134
7.94265	3.24639e-134	7.94265	2.55074e-134	7.94265	1.77544e-134	7.94265	1.16976e-134	7.94265	8.82143e-135
7.95516	2.00508e-134	7.95516	1.57386e-134	7.95516	1.09522e-134	7.95516	7.2138e-135	7.95516	5.43869e-135
7.96767	1.2384e-134	7.96767	9.71105e-135	7.96767	6.75603e-135	7.96767	4.44867e-135	7.96767	3.3531e-135
7.98018	7.64876e-135	7.98018	5.9919e-135	7.98018	4.16756e-135	7.98018	2.74343e-135	7.98018	2.06726e-135
7.99269	4.72412e-135	7.99269	3.6971e-135	7.99269	2.57081e-135	7.99269	1.69183e-135	7.99269	1.27451e-135
8.0052	2.91606e-135	8.0052	2.28015e-135	8.0052	1.58532e-135	8.0052	1.04299e-135	8.0052	7.85665e-136
8.01771	1.79995e-135	8.01771	1.40623e-135	8.01771	9.77589e-136	8.01771	6.42981e-136	8.01771	4.84315e-136
8.03022	1.11103e-135	8.03022	8.67256e-136	8.03022	6.02827e-136	8.03022	3.96381e-136	8.03022	2.98548e-136
8.04273	6.85785e-136	8.04273	5.34854e-136	8.04273	3.7173e-136	8.04273	2.44356e-136	8.04273	1.84034e-136
8.05524	4.23302e-136	8.05524	3.29854e-136	8.05524	2.29224e-136	8.05524	1.50637e-136	8.05524	1.13444e-136
8.06775	2.61284e-136	8.06775	2.03426e-136	8.06775	1.41348e-136	8.06775	9.28618e-137	8.06775	6.9929e-137
8.08026	1.61277e-136	8.08026	1.25455e-136	8.08026	8.716e-137	8.08026	5.72453e-137	8.08026	4.31055e-137
8.09277	9.95394e-137	8.09277	7.73666e-137	8.09277	5.37438e-137	8.09277	3.52912e-137	8.09277	2.65724e-137
8.10528	6.1425e-137	8.10528	4.77074e-137	8.10528	3.31369e-137	8.10528	2.17592e-137	8.10528	1.63824e-137
8.11779	3.79048e-137	8.11779	2.94182e-137	8.11779	2.04311e-137	8.11779	1.34158e-137	8.11779	1.01e-137
8.1303	2.33906e-137	8.1303	1.81403e-137	8.1303	1.25971e-137	8.1303	8.2716e-138	8.1303	6.22677e-138
8.14281	1.44341e-137	8.14281	1.11859e-137	8.14281	7.76686e-138	8.14281	5.09986e-138	8.14281	3.83885e-138
8.15532	8.90705e-138	8.15532	6.89754e-138	8.15532	4.78871e-138	8.15532	3.14431e-138	8.15532	2.36666e-138
8.16783	5.4964e-138	8.16783	4.25319e-138	8.16783	2.95249e-138	8.16783	1.9386e-138	8.16783	1.45905e-138
8.18034	3.39173e-138	8.18034	2.62261e-138	8.18034	1.82035e-138	8.18034	1.19523e-138	8.18034	8.99496e-139
8.19285	2.09297e-138	8.19285	1.61715e-138	8.19285	1.12233e-138	8.19285	7.36899e-139	8.19285	5.54532e-139
8.20536	1.29093e-138	8.20536	9.96796e-139	8.20536	6.91782e-139	8.20536	4.542e-139	8.20536	3.41808e-139
8.21787	7.96036e-139	8.21787	6.14291e-139	8.21787	4.26336e-139	8.21787	2.79911e-139	8.21787	2.10667e-139
8.23038	4.90862e-139	8.23038	3.78563e-139	8.23038	2.62744e-139	8.23038	1.725e-139	8.23038	1.2984e-139
8.24289	3.0268e-139	8.24289	2.33291e-139	8.24289	1.61923e-139	8.24289	1.06305e-139	8.24289	8.00231e-140
8.2554	1.8664e-139	8.2554	1.43765e-139	8.2554	9.97885e-140	8.2554	6.55115e-140	8.2554	4.93196e-140
8.26791	1.15087e-139	8.26791	8.85946e-140	8.26791	6.14964e-140	8.26791	4.03716e-140	8.26791	3.03963e-140
8.28042	7.09647e-140	8.28042	5.45954e-140	8.28042	3.78978e-140	8.28042	2.48788e-140	8.28042	1.87334e-140
8.29293	4.37576e-140	8.29293	3.36433e-140	8.29293	2.33547e-140	8.29293	1.53314e-140	8.29293	1.15455e-140
8.30544	2.69748e-140	8.30544	2.0728e-140	8.30544	1.43916e-140	8.30544	9.4483e-141	8.30544	7.11636e-141
8.31795	1.66288e-140	8.31795	1.27706e-140	8.31795	8.86832e-141	8.31795	5.82266e-141	8.31795	4.38631e-141
8.33046	1.02508e-140	8.33046	7.86795e-141	8.33046	5.46474e-141	8.33046	3.58827e-141	8.33046	2.70356e-141
8.34297	6.3191e-141	8.34297	4.84738e-141	8.34297	3.36738e-141	8.34297	2.21129e-141	8.34297	1.66637e-141
8.35548	3.89537e-141	8.35548	2.9864e-141	8.35548	2.07497e-141	8.35548	1.36271e-141	8.35548	1.02708e-141
8.36799	2.40126e-141	8.36799	1.83986e-141	8.36799	1.27858e-141	8.36799	8.39761e-142	8.36799	6.33039e-142
8.3805	1.48022e-141	8.3805	1.13349e-141	8.3805	7.87842e-142	8.3805	5.17494e-142	8.3805	3.90171e-142
8.39301	9.12507e-142	8.39301	6.98415e-142	8.39301	4.85541e-142	8.39301	3.18968e-142	8.39301	2.40531e-142
8.40552	5.62574e-142	8.40552	4.30426e-142	8.40552	2.99306e-142	8.40552	1.96661e-142	8.40552	1.48325e-142
8.41803	3.46833e-142	8.41803	2.65266e-142	8.41803	1.84503e-142	8.41803	1.21251e-142	8.41803	9.1465e-143
8.43054	2.13825e-142	8.43054	1.63478e-142	8.43054	1.13733e-142	8.43054	7.47568e-143	8.43054	5.64019e-143
8.44305	1.31824e-142	8.44305	1.00747e-142	8.44305	7.01081e-143	8.44305	4.60907e-143	8.44305	3.47801e-143
8.45556	8.12692e-143	8.45556	6.20875e-143	8.45556	4.32162e-143	8.45556	2.84167e-143	8.45556	2.14469e-143
8.46807	5.0102e-143	8.46807	3.82623e-143	8.46807	2.66392e-143	8.46807	1.75199e-143	8.46807	1.3225e-143
8.48058	3.08875e-143	8.48058	2.35795e-143	8.48058	1.64208e-143	8.48058	1.08015e-143	8.48058	8.15503e-144
8.49309	1.90417e-143	8.49309	1.4531e-143	8.49309	1.01219e-143	8.49309	6.65943e-144	8.49309	5.02867e-144
8.5056	1.17348e-143	8.5056	8.95248e-144	8.5056	6.2384e-144	8.5056	4.10516e-144	8.5056	3.10066e-144
8.51811	7.23081e-144	8.51811	5.515e-144	8.51811	3.84468e-144	8.51811	2.53046e-144	8.51811	1.91181e-144
8.53062	4.45546e-144	8.53062	3.39738e-144	8.53062	2.36943e-144	8.53062	1.55978e-144	8.53062	1.17878e-144
8.54313	2.74533e-144	8.54313	2.09284e-144	8.54313	1.46024e-144	8.54313	9.61449e-145	8.54313	7.26807e-145
8.55564	1.69158e-144	8.55564	1.28921e-144	8.55564	8.99912e-145	8.55564	5.92632e-145	8.55564	4.48128e-145
8.56815	1.04228e-144	8.56815	7.94161e-145	8.56815	5.5459e-145	8.56815	3.65293e-145	8.56815	2.76301e-145
8.58066	6.42205e-145	8.58066	4.89201e-145	8.58066	3.41776e-145	8.58066	2.25161e-145	8.58066	1.70357e-145
8.59317	3.95716e-145	8.59317	3.01359e-145	8.59317	2.10637e-145	8.59317	1.38795e-145	8.59317	1.05043e-145
8.60568	2.43945e-145	8.60568	1.85724e-145	8.60568	1.29885e-145	8.60568	8.56068e-146	8.60568	6.48072e-146
8.61819	1.50382e-145	8.61819	1.14458e-145	8.61819	8.00905e-146	8.61819	5.28008e-146	8.61819	3.99833e-146
8.6307	9.27038e-146	8.6307	7.05381e-146	8.6307	4.93857e-146	8.6307	3.25665e-146	8.6307	2.4668e-146
8.64321	5.71474e-146	8.64321	4.34707e-146	8.64321	3.04522e-146	8.64321	2.00863e-146	8.64321	1.5219e-146
8.65572	3.52283e-146	8.65572	2.67895e-146	8.65572	1.87773e-146	8.65572	1.23887e-146	8.65572	9.38939e-147
8.66823	2.17163e-146	8.66823	1.65094e-146	8.66823	1.15783e-146	8.66823	7.64101e-147	8.66823	5.79278e-147
8.68074	1.33867e-146	8.68074	1.0174e-146	8.68074	7.1393e-147	8.68074	4.71274e-147	8.68074	3.57385e-147
8.69325	8.25204e-147	8.69325	6.26973e-147	8.69325	4.40214e-147	8.69325	2.90666e-147	8.69325	2.20487e-147
8.70576	5.08602e-147	8.70576	3.86336e-147	8.70576	2.71424e-147	8.70576	1.79273e-147	8.70576	1.36032e-147
8.71827	3.13395e-147	8.71827	2.38024e-147	8.71827	1.6734e-147	8.71827	1.10569e-147	8.71827	8.39304e-148
8.73078	1.93109e-147	8.73078	1.46647e-147	8.73078	1.03169e-147	8.73078	6.81952e-148	8.73078	5.17839e-148
8.74329	1.1899e-147	8.74329	9.03487e-148	8.74329	6.36054e-148	8.74329	4.20601e-148	8.74329	3.19499e-148
8.7558	7.33184e-148	8.7558	5.56628e-148	8.7558	3.92136e-148	8.7558	2.59409e-148	8.7558	1.97125e-148
8.76831	4.51764e-148	8.76831	3.42929e-148	8.76831	2.41756e-148	8.76831	1.59992e-148	8.76831	1.21623e-148
8.78082	2.7836e-148	8.78082	2.1127e-148	8.78082	1.49044e-148	8.78082	9.86752e-149	8.78082	7.50387e-149
8.79333	1.71513e-148	8.79333	1.30157e-148	8.79333	9.18861e-149	8.79333	6.08578e-149	8.79333	4.62971e-149
8.80584	1.05681e-148	8.80584	8.01933e-149	8.80584	5.66578e-149	8.80584	3.75376e-149	8.80584	2.85673e-149
8.81835	6.51171e-149	8.81835	4.941e-149	8.81835	3.49372e-149	8.81835	2.3154e-149	8.81835	1.76277e-149
8.83086	4.01227e-149	8.83086	3.0443e-149	8.83086	2.15434e-149	8.83086	1.42818e-149	8.83086	1.08773e-149
8.84337	2.47219e-149	8.84337	1.87567e-149	8.84337	1.32843e-149	8.84337	8.80928e-150	8.84337	6.71186e-150
8.85588	1.52324e-149	8.85588	1.15563e-149	8.85588	8.1914e-150	8.85588	5.43369e-150	8.85588	4.14157e-150
8.86839	9.38535e-150	8.86839	7.11998e-150	8.86839	5.05099e-150	8.86839	3.35156e-150	8.86839	2.55556e-150
8.8809	5.78267e-150	8.8809	4.38666e-150	8.8809	3.11453e-150	8.8809	2.06727e-150	8.8809	1.57691e-150
8.89341	3.56328e-150	8.89341	2.70291e-150	8.89341	1.92066e-150	8.89341	1.27524e-150	8.89341	9.73129e-151
8.90592	2.19676e-150	8.90592	1.66623e-150	8.90592	1.18495e-150	8.90592	7.87043e-151	8.90592	6.00808e-151
8.91843	1.3543e-150	8.91843	1.02716e-150	8.91843	7.3105e-151	8.91843	4.85738e-151	8.91843	3.70937e-151
8.93094	8.34913e-151	8.93094	6.33191e-151	8.93094	4.51018e-151	8.93094	2.99782e-151	8.93094	2.29015e-151
8.94345	5.14714e-151	8.94345	3.90328e-151	8.94345	2.78252e-151	8.94345	1.85015e-151	8.94345	1.41393e-151
8.95596	3.17313e-151	8.95596	2.40615e-151	8.95596	1.71665e-151	8.95596	1.14185e-151	8.95596	8.72954e-152
8.96847	1.95617e-151	8.96847	1.48324e-151	8.96847	1.05907e-151	8.96847	7.04706e-152	8.96847	5.38957e-152
8.98098	1.20593e-151	8.98098	9.14318e-152	8.98098	6.53379e-152	8.98098	4.34918e-152	8.98098	3.32749e-152
8.99349	7.43423e-152	8.99349	5.63612e-152	8.99349	4.03093e-152	8.99349	2.68414e-152	8.99349	2.05437e-152
9.006	4.5826e-152	9.006	3.47428e-152	9.006	2.48705e-152	9.006	1.65679e-152	9.006	1.26859e-152
9.01851	2.82454e-152	9.01851	2.14167e-152	9.01851	1.53466e-152	9.01851	1.02282e-152	9.01851	7.83533e-153
9.03102	1.74092e-152	9.03102	1.32019e-152	9.03102	9.46967e-153	9.03102	6.31432e-153	9.03102	4.83941e-153
9.04353	1.07302e-152	9.04353	8.13796e-153	9.04353	5.8433e-153	9.04353	3.89813e-153	9.04353	2.989e-153
9.05604	6.61352e-153	9.05604	5.01641e-153	9.05604	3.60562e-153	9.05604	2.40649e-153	9.05604	1.84612e-153
9.06855	4.07619e-153	9.06855	3.0922e-153	9.06855	2.22485e-153	9.06855	1.48564e-153	9.06855	1.14024e-153
9.08106	2.51231e-153	9.08106	1.90607e-153	9.08106	1.37284e-153	9.08106	9.17149e-154	9.08106	7.04252e-154
9.09357	1.54842e-153	9.09357	1.17491e-153	9.09357	8.47108e-154	9.09357	5.66196e-154	9.09357	4.34972e-154
9.10608	9.54577e-154	9.10608	7.24336e-154	9.10608	5.22839e-154	9.10608	3.49636e-154	9.10608	2.6872e-154
9.11859	5.88502e-154	9.11859	4.46562e-154	9.11859	3.2271e-154	9.11859	2.15915e-154	9.11859	1.66018e-154
9.1311	3.62812e-154	9.1311	2.75309e-154	9.1311	1.99185e-154	9.1311	1.33337e-154	9.1311	1.02568e-154
9.14361	2.23673e-154	9.14361	1.69729e-154	9.14361	1.22942e-154	9.14361	8.23415e-155	9.14361	6.33673e-155
9.15612	1.37893e-154	9.15612	1.04638e-154	9.15612	7.58828e-155	9.15612	5.08494e-155	9.15612	3.91489e-155
9.16863	8.50096e-155	9.16863	6.4509e-155	9.16863	4.68366e-155	9.16863	3.14016e-155	9.16863	2.41866e-155
9.18114	5.24072e-155	9.18114	3.97693e-155	9.18114	2.89085e-155	9.18114	1.93918e-155	9.18114	1.49427e-155
9.19365	3.23119e-155	9.19365	2.45208e-155	9.19365	1.78449e-155	9.19365	1.19763e-155	9.19365	9.23273e-156
9.20616	1.9929e-155	9.20616	1.51253e-155	9.20616	1.1019e-155	9.20616	7.39834e-156	9.20616	5.70647e-156
9.21867	1.22916e-155	9.21867	9.32975e-156	9.21867	6.80409e-156	9.21867	4.57032e-156	9.21867	3.527e-156
9.23118	7.58099e-156	9.23118	5.75486e-156	9.23118	4.20143e-156	9.23118	2.82331e-156	9.23118	2.17993e-156
9.24369	4.67566e-156	9.24369	3.54975e-156	9.24369	2.59432e-156	9.24369	1.7441e-156	9.24369	1.34735e-156
9.2562	2.88375e-156	9.2562	2.18957e-156	9.2562	1.60196e-156	9.2562	1.07741e-156	9.2562	8.32755e-157
9.26871	1.77857e-156	9.26871	1.35057e-156	9.26871	9.89183e-157	9.26871	6.6557e-157	9.26871	5.14701e-157
9.28122	1.09694e-156	9.28122	8.3306e-157	9.28122	6.10805e-157	9.28122	4.11155e-157	9.28122	3.18121e-157
9.29373	6.76537e-157	9.29373	5.13845e-157	9.29373	3.77162e-157	9.29373	2.5399e-157	9.29373	1.96621e-157
9.30624	4.17252e-157	9.30624	3.16971e-157	9.30624	2.32944e-157	9.30624	1.56953e-157	9.30624	1.21568e-157
9.31875	2.57338e-157	9.31875	1.95538e-157	9.31875	1.43897e-157	9.31875	9.70143e-158	9.31875	7.5185e-158
9.33126	1.58711e-157	9.33126	1.20626e-157	9.33126	8.88902e-158	9.33126	5.99656e-158	9.33126	4.64989e-158
9.34377	9.78832e-158	9.34377	7.44131e-158	9.34377	5.49105e-158	9.34377	3.70653e-158	9.34377	2.87577e-158
9.35628	6.0368e-158	9.35628	4.59046e-158	9.35628	3.392e-158	9.35628	2.29105e-158	9.35628	1.77855e-158
9.36879	3.7231e-158	9.36879	2.8318e-158	9.36879	2.09535e-158	9.36879	1.41612e-158	9.36879	1.09996e-158
9.3813	2.29614e-158	9.3813	1.74689e-158	9.3813	1.29437e-158	9.3813	8.75319e-159	9.3813	6.8028e-159
9.39381	1.41609e-158	9.39381	1.07763e-158	9.39381	7.99575e-159	9.39381	5.41044e-159	9.39381	4.20725e-159
9.40632	8.74076e-159	9.40632	6.65339e-159	9.40632	4.94349e-159	9.40632	3.34695e-159	9.40632	2.60436e-159
9.41883	5.39546e-159	9.41883	4.1081e-159	9.41883	3.05656e-159	9.41883	2.07056e-159	9.41883	1.61223e-159
9.43134	3.33048e-159	9.43134	2.53652e-159	9.43134	1.88987e-159	9.43134	1.28093e-159	9.43134	9.98052e-160
9.44385	2.05582e-159	9.44385	1.56616e-159	9.44385	1.1685e-159	9.44385	7.92436e-160	9.44385	6.17842e-160
9.45636	1.269e-159	9.45636	9.67011e-160	9.45636	7.22483e-160	9.45636	4.90232e-160	9.45636	3.82473e-160
9.46887	7.83318e-160	9.46887	5.97073e-160	9.46887	4.4671e-160	9.46887	3.03277e-160	9.46887	2.36768e-160
9.48138	4.83519e-160	9.48138	3.68658e-160	9.48138	2.762e-160	9.48138	1.87619e-160	9.48138	1.4657e-160
9.49389	2.98462e-160	9.49389	2.27624e-160	9.49389	1.70774e-160	9.49389	1.16068e-160	9.49389	9.07328e-161
9.5064	1.84241e-160	9.5064	1.40559e-160	9.5064	1.05607e-160	9.5064	7.18209e-161	9.5064	5.61823e-161
9.51891	1.13751e-160	9.51891	8.68246e-161	9.51891	6.53437e-161	9.51891	4.44747e-161	9.51891	3.48179e-161
9.53142	7.02299e-161	9.53142	5.36324e-161	9.53142	4.04308e-161	9.53142	2.75406e-161	9.53142	2.15776e-161
9.54393	4.33601e-161	9.54393	3.31292e-161	9.54393	2.50161e-161	9.54393	1.70542e-161	9.54393	1.33721e-161
9.55644	2.67705e-161	9.55644	2.04642e-161	9.55644	1.54785e-161	9.55644	1.05606e-161	9.55644	8.28692e-162
9.56895	1.65281e-161	9.56895	1.26409e-161	9.56895	9.57711e-162	9.56895	6.5395e-162	9.56895	5.13551e-162
9.58146	1.02045e-161	9.58146	7.8084e-162	9.58146	5.92572e-162	9.58146	4.04947e-162	9.58146	3.18252e-162
9.59397	6.30022e-162	9.59397	4.82331e-162	9.59397	3.66646e-162	9.59397	2.50756e-162	9.59397	1.97222e-162
9.60648	3.89151e-162	9.60648	2.98104e-162	9.60648	2.27053e-162	9.60648	1.55426e-162	9.60648	1.22358e-162
9.61899	2.40435e-162	9.61899	1.84303e-162	9.61899	1.40678e-162	9.61899	9.63922e-163	9.61899	7.59622e-163
9.6315	1.48552e-162	9.6315	1.13945e-162	9.6315	8.71616e-163	9.6315	5.978e-163	9.6315	4.71578e-163
9.64401	9.17821e-163	9.64401	7.04468e-163	9.64401	5.40033e-163	9.64401	3.70736e-163	9.64401	2.92753e-163
9.65652	5.67071e-163	9.65652	4.35537e-163	9.65652	3.3459e-163	9.65652	2.29916e-163	9.65652	1.81736e-163
9.66903	3.50362e-163	9.66903	2.69271e-163	9.66903	2.07302e-163	9.66903	1.42583e-163	9.66903	1.12816e-163
9.68154	2.1647e-163	9.68154	1.66477e-163	9.68154	1.28437e-163	9.68154	8.84223e-164	9.68154	7.00315e-164
9.69405	1.33748e-163	9.69405	1.02927e-163	9.69405	7.95772e-164	9.69405	5.48357e-164	9.69405	4.34732e-164
9.70656	8.27772e-164	9.70656	6.37488e-164	9.70656	4.94043e-164	9.70656	3.40771e-164	9.70656	2.70461e-164
9.71907	5.12312e-164	9.71907	3.94832e-164	9.71907	3.06713e-164	9.71907	2.11763e-164	9.71907	1.68256e-164
9.73158	3.17071e-164	9.73158	2.44541e-164	9.73158	1.9041e-164	9.73158	1.3159e-164	9.73158	1.04669e-164
9.74409	1.96236e-164	9.74409	1.51457e-164	9.74409	1.18206e-164	9.74409	8.17685e-165	9.74409	6.51097e-165
9.7566	1.2145e-164	9.7566	9.38045e-165	9.7566	7.33808e-165	9.7566	5.08084e-165	9.7566	4.05001e-165
9.76911	7.51656e-165	9.76911	5.80974e-165	9.76911	4.55529e-165	9.76911	3.15698e-165	9.76911	2.51912e-165
9.78162	4.65199e-165	9.78162	3.59823e-165	9.78162	2.82775e-165	9.78162	1.96154e-165	9.78162	1.56684e-165
9.79413	2.8791e-165	9.79413	2.22853e-165	9.79413	1.75533e-165	9.79413	1.21874e-165	9.79413	9.74506e-166
9.80664	1.7829e-165	9.80664	1.38112e-165	9.80664	1.09052e-165	9.80664	7.57918e-166	9.80664	6.06687e-166
9.81915	1.10546e-165	9.81915	8.57174e-166	9.81915	6.78737e-166	9.81915	4.72294e-166	9.81915	3.78511e-166
9.83166	6.85424e-166	9.83166	5.31985e-166	9.83166	4.22423e-166	9.83166	2.94289e-166	9.83166	2.36131e-166
9.84417	4.2498e-166	9.84417	3.30158e-166	9.84417	2.62889e-166	9.84417	1.83361e-166	9.84417	1.47296e-166
9.85668	2.63496e-166	9.85668	2.04898e-166	9.85668	1.63597e-166	9.85668	1.14239e-166	9.85668	9.18742e-167
9.86919	1.63371e-166	9.86919	1.27158e-166	9.86919	1.01803e-166	9.86919	7.1169e-167	9.86919	5.73007e-167
9.8817	1.01291e-166	9.8817	7.89125e-167	9.8817	6.33469e-167	9.8817	4.43345e-167	9.8817	3.57347e-167
9.89421	6.28008e-167	9.89421	4.89711e-167	9.89421	3.94158e-167	9.89421	2.76163e-167	9.89421	2.22837e-167
9.90672	3.89392e-167	9.90672	3.03868e-167	9.90672	2.45125e-167	9.90672	1.71886e-167	9.90672	1.38797e-167
9.91923	2.41445e-167	9.91923	1.8854e-167	9.91923	1.52405e-167	9.91923	1.06944e-167	9.91923	8.64062e-168
9.93174	1.49708e-167	9.93174	1.16982e-167	9.93174	9.47532e-168	9.93174	6.65359e-168	9.93174	5.37884e-168
9.94425	9.28259e-168	9.94425	7.25814e-168	9.94425	5.89081e-168	9.94425	4.13938e-168	9.94425	3.34819e-168
9.95676	5.75556e-168	9.95676	4.50325e-168	9.95676	3.66219e-168	9.95676	2.57511e-168	9.95676	2.08406e-168
9.96927	3.56863e-168	9.96927	2.79396e-168	9.96927	2.27663e-168	9.96927	1.60191e-168	9.96927	1.29714e-168
9.98178	2.21264e-168	9.98178	1.73344e-168	9.98178	1.41524e-168	9.98178	9.96467e-169	9.98178	8.07319e-169
[truncated: 2 more rows]
