# Supplementary material for: Interplay between disorder and electronic correlations in compositionally complex alloys
Source: Nat Commun. 2024 Sep 12;15:7983. doi: 10.1038/s41467-024-52349-8 (PMC11393320; doi:10.1038/s41467-024-52349-8)
Supplement: Supplementary file 3 — Source Data [file 41467_2024_52349_MOESM3_ESM.zip › Source Data SF5b - self-convolution CST LDA-DMFT Ni U 4 eV.xlsx]

## Sheet: Tabelle1
Cr		Mn		Fe		Co		Ni
E (eV)	Intensity (arb. Units)	E (eV)	Intensity (arb. Units)	E (eV)	Intensity (arb. Units)	E (eV)	Intensity (arb. Units)	E (eV)	Intensity (arb. Units)
-30.0014	9.92019e-09	-30.0014	5.77276e-08	-30.0014	9.77118e-09	-30.0014	1.55002e-08	-30.0014	1.86412e-07
-29.9889	1.99316e-08	-29.9889	1.16052e-07	-29.9889	1.96371e-08	-29.9889	3.11599e-08	-29.9889	3.75452e-07
-29.9764	3.00344e-08	-29.9764	1.74974e-07	-29.9764	2.95979e-08	-29.9764	4.69796e-08	-29.9764	5.67129e-07
-29.9639	4.02289e-08	-29.9639	2.34495e-07	-29.9639	3.96539e-08	-29.9639	6.29596e-08	-29.9639	7.61452e-07
-29.9514	5.05152e-08	-29.9514	2.94618e-07	-29.9514	4.98053e-08	-29.9514	7.91004e-08	-29.9514	9.58431e-07
-29.9388	6.08936e-08	-29.9388	3.55343e-07	-29.9388	6.00524e-08	-29.9388	9.54024e-08	-29.9388	1.15808e-06
-29.9263	7.13643e-08	-29.9263	4.16673e-07	-29.9263	7.03952e-08	-29.9263	1.11866e-07	-29.9263	1.36039e-06
-29.9138	8.19274e-08	-29.9138	4.78608e-07	-29.9138	8.08342e-08	-29.9138	1.28492e-07	-29.9138	1.5654e-06
-29.9013	9.25833e-08	-29.9013	5.4115e-07	-29.9013	9.13695e-08	-29.9013	1.4528e-07	-29.9013	1.77309e-06
-29.8888	1.03336e-07	-29.8888	6.04336e-07	-29.8888	1.02006e-07	-29.8888	1.62239e-07	-29.8888	1.98349e-06
-29.8763	1.14187e-07	-29.8763	6.68168e-07	-29.8763	1.12744e-07	-29.8763	1.79369e-07	-29.8763	2.19659e-06
-29.8638	1.25136e-07	-29.8638	7.32649e-07	-29.8638	1.23584e-07	-29.8638	1.96673e-07	-29.8638	2.41242e-06
-29.8513	1.36184e-07	-29.8513	7.9778e-07	-29.8513	1.34526e-07	-29.8513	2.14149e-07	-29.8513	2.63098e-06
-29.8388	1.47329e-07	-29.8388	8.63563e-07	-29.8388	1.45571e-07	-29.8388	2.31798e-07	-29.8388	2.85228e-06
-29.8263	1.58574e-07	-29.8263	9.29999e-07	-29.8263	1.56718e-07	-29.8263	2.49621e-07	-29.8263	3.07632e-06
-29.8137	1.69917e-07	-29.8137	9.97091e-07	-29.8137	1.67968e-07	-29.8137	2.67617e-07	-29.8137	3.30312e-06
-29.8012	1.8136e-07	-29.8012	1.06484e-06	-29.8012	1.79321e-07	-29.8012	2.85789e-07	-29.8012	3.53269e-06
-29.7887	1.92906e-07	-29.7887	1.13328e-06	-29.7887	1.90782e-07	-29.7887	3.04144e-07	-29.7887	3.76519e-06
-29.7762	2.04556e-07	-29.7762	1.2024e-06	-29.7762	2.02353e-07	-29.7762	3.22683e-07	-29.7762	4.00063e-06
-29.7637	2.16311e-07	-29.7637	1.27222e-06	-29.7637	2.14033e-07	-29.7637	3.41407e-07	-29.7637	4.23903e-06
-29.7512	2.28171e-07	-29.7512	1.34274e-06	-29.7512	2.25823e-07	-29.7512	3.60317e-07	-29.7512	4.48041e-06
-29.7387	2.40136e-07	-29.7387	1.41396e-06	-29.7387	2.37723e-07	-29.7387	3.79413e-07	-29.7387	4.72477e-06
-29.7262	2.52206e-07	-29.7262	1.48587e-06	-29.7262	2.49734e-07	-29.7262	3.98695e-07	-29.7262	4.97212e-06
-29.7137	2.64381e-07	-29.7137	1.55848e-06	-29.7137	2.61855e-07	-29.7137	4.18164e-07	-29.7137	5.22247e-06
-29.7012	2.76663e-07	-29.7012	1.6318e-06	-29.7012	2.74086e-07	-29.7012	4.37821e-07	-29.7012	5.47584e-06
-29.6886	2.89056e-07	-29.6886	1.70586e-06	-29.6886	2.86434e-07	-29.6886	4.57676e-07	-29.6886	5.73237e-06
-29.6761	3.01562e-07	-29.6761	1.78066e-06	-29.6761	2.989e-07	-29.6761	4.77729e-07	-29.6761	5.9921e-06
-29.6636	3.14181e-07	-29.6636	1.85622e-06	-29.6636	3.11483e-07	-29.6636	4.97983e-07	-29.6636	6.25505e-06
-29.6511	3.26913e-07	-29.6511	1.93252e-06	-29.6511	3.24183e-07	-29.6511	5.18438e-07	-29.6511	6.52122e-06
-29.6386	3.39759e-07	-29.6386	2.00958e-06	-29.6386	3.37003e-07	-29.6386	5.39093e-07	-29.6386	6.79063e-06
-29.6261	3.5272e-07	-29.6261	2.0874e-06	-29.6261	3.4994e-07	-29.6261	5.59951e-07	-29.6261	7.06329e-06
-29.6136	3.65794e-07	-29.6136	2.16598e-06	-29.6136	3.62997e-07	-29.6136	5.81011e-07	-29.6136	7.33921e-06
-29.6011	3.78983e-07	-29.6011	2.24532e-06	-29.6011	3.76173e-07	-29.6011	6.02273e-07	-29.6011	7.6184e-06
-29.5886	3.92291e-07	-29.5886	2.32545e-06	-29.5886	3.89475e-07	-29.5886	6.2375e-07	-29.5886	7.90104e-06
-29.5761	4.0572e-07	-29.5761	2.4064e-06	-29.5761	4.02905e-07	-29.5761	6.45443e-07	-29.5761	8.18718e-06
-29.5635	4.19269e-07	-29.5635	2.48817e-06	-29.5635	4.16463e-07	-29.5635	6.67353e-07	-29.5635	8.47682e-06
-29.551	4.3294e-07	-29.551	2.57075e-06	-29.551	4.30149e-07	-29.551	6.89482e-07	-29.551	8.76999e-06
-29.5385	4.46732e-07	-29.5385	2.65414e-06	-29.5385	4.43965e-07	-29.5385	7.11829e-07	-29.5385	9.0667e-06
-29.526	4.60646e-07	-29.526	2.73836e-06	-29.526	4.57909e-07	-29.526	7.34395e-07	-29.526	9.36696e-06
-29.5135	4.74682e-07	-29.5135	2.82341e-06	-29.5135	4.71984e-07	-29.5135	7.57182e-07	-29.5135	9.67078e-06
-29.501	4.88841e-07	-29.501	2.90928e-06	-29.501	4.86188e-07	-29.501	7.80188e-07	-29.501	9.97818e-06
-29.4885	5.03127e-07	-29.4885	2.996e-06	-29.4885	5.00526e-07	-29.4885	8.03424e-07	-29.4885	1.02894e-05
-29.476	5.17542e-07	-29.476	3.08358e-06	-29.476	5.14999e-07	-29.476	8.2689e-07	-29.476	1.06046e-05
-29.4635	5.32085e-07	-29.4635	3.17203e-06	-29.4635	5.29606e-07	-29.4635	8.50588e-07	-29.4635	1.09236e-05
-29.451	5.46759e-07	-29.451	3.26133e-06	-29.451	5.44349e-07	-29.451	8.74517e-07	-29.451	1.12466e-05
-29.4384	5.61562e-07	-29.4384	3.35151e-06	-29.4384	5.59228e-07	-29.4384	8.98679e-07	-29.4384	1.15735e-05
-29.4259	5.76495e-07	-29.4259	3.44255e-06	-29.4259	5.74243e-07	-29.4259	9.23075e-07	-29.4259	1.19044e-05
-29.4134	5.91558e-07	-29.4134	3.53447e-06	-29.4134	5.89394e-07	-29.4134	9.47704e-07	-29.4134	1.22392e-05
-29.4009	6.06752e-07	-29.4009	3.62726e-06	-29.4009	6.04682e-07	-29.4009	9.72568e-07	-29.4009	1.2578e-05
-29.3884	6.22081e-07	-29.3884	3.72104e-06	-29.3884	6.20114e-07	-29.3884	9.97677e-07	-29.3884	1.29209e-05
-29.3759	6.37546e-07	-29.3759	3.81583e-06	-29.3759	6.3569e-07	-29.3759	1.02303e-06	-29.3759	1.32677e-05
-29.3634	6.53147e-07	-29.3634	3.91165e-06	-29.3634	6.51412e-07	-29.3634	1.04864e-06	-29.3634	1.36186e-05
-29.3509	6.68885e-07	-29.3509	4.00848e-06	-29.3509	6.67279e-07	-29.3509	1.07449e-06	-29.3509	1.39735e-05
-29.3384	6.8476e-07	-29.3384	4.10633e-06	-29.3384	6.83292e-07	-29.3384	1.1006e-06	-29.3384	1.43325e-05
-29.3259	7.00773e-07	-29.3259	4.20522e-06	-29.3259	6.99452e-07	-29.3259	1.12695e-06	-29.3259	1.46955e-05
-29.3133	7.16923e-07	-29.3133	4.30513e-06	-29.3133	7.15759e-07	-29.3133	1.15355e-06	-29.3133	1.50626e-05
-29.3008	7.33212e-07	-29.3008	4.40608e-06	-29.3008	7.32214e-07	-29.3008	1.18041e-06	-29.3008	1.54339e-05
-29.2883	7.49644e-07	-29.2883	4.50793e-06	-29.2883	7.48822e-07	-29.2883	1.20753e-06	-29.2883	1.58095e-05
-29.2758	7.66224e-07	-29.2758	4.61063e-06	-29.2758	7.65585e-07	-29.2758	1.23492e-06	-29.2758	1.61896e-05
-29.2633	7.8295e-07	-29.2633	4.71419e-06	-29.2633	7.82505e-07	-29.2633	1.26257e-06	-29.2633	1.65742e-05
-29.2508	7.99823e-07	-29.2508	4.81861e-06	-29.2508	7.99581e-07	-29.2508	1.2905e-06	-29.2508	1.69632e-05
-29.2383	8.16844e-07	-29.2383	4.9239e-06	-29.2383	8.16814e-07	-29.2383	1.31869e-06	-29.2383	1.73568e-05
-29.2258	8.34013e-07	-29.2258	5.03005e-06	-29.2258	8.34204e-07	-29.2258	1.34715e-06	-29.2258	1.7755e-05
-29.2133	8.51331e-07	-29.2133	5.13708e-06	-29.2133	8.51753e-07	-29.2133	1.37588e-06	-29.2133	1.81576e-05
-29.2008	8.68797e-07	-29.2008	5.24497e-06	-29.2008	8.6946e-07	-29.2008	1.40489e-06	-29.2008	1.85649e-05
-29.1882	8.86418e-07	-29.1882	5.35387e-06	-29.1882	8.87331e-07	-29.1882	1.43418e-06	-29.1882	1.89769e-05
-29.1757	9.04194e-07	-29.1757	5.46383e-06	-29.1757	9.05369e-07	-29.1757	1.46375e-06	-29.1757	1.93936e-05
-29.1632	9.22127e-07	-29.1632	5.57486e-06	-29.1632	9.23575e-07	-29.1632	1.49362e-06	-29.1632	1.98151e-05
-29.1507	9.40217e-07	-29.1507	5.68695e-06	-29.1507	9.41949e-07	-29.1507	1.52377e-06	-29.1507	2.02415e-05
-29.1382	9.58464e-07	-29.1382	5.80011e-06	-29.1382	9.60492e-07	-29.1382	1.55421e-06	-29.1382	2.06727e-05
-29.1257	9.7687e-07	-29.1257	5.91434e-06	-29.1257	9.79204e-07	-29.1257	1.58494e-06	-29.1257	2.11087e-05
-29.1132	9.95433e-07	-29.1132	6.02965e-06	-29.1132	9.98085e-07	-29.1132	1.61597e-06	-29.1132	2.15496e-05
-29.1007	1.01416e-06	-29.1007	6.14604e-06	-29.1007	1.01714e-06	-29.1007	1.64729e-06	-29.1007	2.19954e-05
-29.0882	1.03304e-06	-29.0882	6.26364e-06	-29.0882	1.03637e-06	-29.0882	1.67889e-06	-29.0882	2.24462e-05
-29.0757	1.0521e-06	-29.0757	6.38253e-06	-29.0757	1.05578e-06	-29.0757	1.71079e-06	-29.0757	2.29022e-05
-29.0631	1.07132e-06	-29.0631	6.50271e-06	-29.0631	1.07537e-06	-29.0631	1.74298e-06	-29.0631	2.33634e-05
-29.0506	1.09072e-06	-29.0506	6.62419e-06	-29.0506	1.09515e-06	-29.0506	1.77546e-06	-29.0506	2.38298e-05
-29.0381	1.11028e-06	-29.0381	6.74696e-06	-29.0381	1.11511e-06	-29.0381	1.80823e-06	-29.0381	2.43013e-05
-29.0256	1.13002e-06	-29.0256	6.87104e-06	-29.0256	1.13526e-06	-29.0256	1.84129e-06	-29.0256	2.47782e-05
-29.0131	1.14993e-06	-29.0131	6.99642e-06	-29.0131	1.15559e-06	-29.0131	1.87465e-06	-29.0131	2.52602e-05
-29.0006	1.17001e-06	-29.0006	7.12311e-06	-29.0006	1.17611e-06	-29.0006	1.9083e-06	-29.0006	2.57476e-05
-28.9881	1.19026e-06	-28.9881	7.25111e-06	-28.9881	1.19682e-06	-28.9881	1.94228e-06	-28.9881	2.62404e-05
-28.9756	1.2107e-06	-28.9756	7.38042e-06	-28.9756	1.21772e-06	-28.9756	1.97661e-06	-28.9756	2.67389e-05
-28.9631	1.23131e-06	-28.9631	7.51103e-06	-28.9631	1.23882e-06	-28.9631	2.01129e-06	-28.9631	2.72429e-05
-28.9506	1.2521e-06	-28.9506	7.64296e-06	-28.9506	1.26011e-06	-28.9506	2.04631e-06	-28.9506	2.77526e-05
-28.938	1.27308e-06	-28.938	7.77621e-06	-28.938	1.28159e-06	-28.938	2.08168e-06	-28.938	2.82679e-05
-28.9255	1.29424e-06	-28.9255	7.91078e-06	-28.9255	1.30327e-06	-28.9255	2.11741e-06	-28.9255	2.8789e-05
-28.913	1.31557e-06	-28.913	8.04668e-06	-28.913	1.32515e-06	-28.913	2.15348e-06	-28.913	2.93157e-05
-28.9005	1.3371e-06	-28.9005	8.18391e-06	-28.9005	1.34722e-06	-28.9005	2.18991e-06	-28.9005	2.98482e-05
-28.888	1.3588e-06	-28.888	8.32248e-06	-28.888	1.3695e-06	-28.888	2.22669e-06	-28.888	3.03865e-05
-28.8755	1.3807e-06	-28.8755	8.46239e-06	-28.8755	1.39199e-06	-28.8755	2.26383e-06	-28.8755	3.09308e-05
-28.863	1.4028e-06	-28.863	8.60364e-06	-28.863	1.41469e-06	-28.863	2.30132e-06	-28.863	3.1481e-05
-28.8505	1.42508e-06	-28.8505	8.74624e-06	-28.8505	1.43759e-06	-28.8505	2.33918e-06	-28.8505	3.20373e-05
-28.838	1.44756e-06	-28.838	8.8902e-06	-28.838	1.46071e-06	-28.838	2.37739e-06	-28.838	3.25995e-05
-28.8255	1.47023e-06	-28.8255	9.03552e-06	-28.8255	1.48404e-06	-28.8255	2.41595e-06	-28.8255	3.31678e-05
-28.8129	1.49309e-06	-28.8129	9.1822e-06	-28.8129	1.50758e-06	-28.8129	2.45489e-06	-28.8129	3.37422e-05
-28.8004	1.51615e-06	-28.8004	9.33024e-06	-28.8004	1.53133e-06	-28.8004	2.49418e-06	-28.8004	3.43227e-05
-28.7879	1.53941e-06	-28.7879	9.47966e-06	-28.7879	1.5553e-06	-28.7879	2.53387e-06	-28.7879	3.49094e-05
-28.7754	1.56287e-06	-28.7754	9.63046e-06	-28.7754	1.57949e-06	-28.7754	2.57399e-06	-28.7754	3.55027e-05
-28.7629	1.58654e-06	-28.7629	9.78264e-06	-28.7629	1.60391e-06	-28.7629	2.61453e-06	-28.7629	3.61024e-05
-28.7504	1.61041e-06	-28.7504	9.93621e-06	-28.7504	1.62856e-06	-28.7504	2.6555e-06	-28.7504	3.67087e-05
-28.7379	1.6345e-06	-28.7379	1.00912e-05	-28.7379	1.65343e-06	-28.7379	2.69689e-06	-28.7379	3.73216e-05
-28.7254	1.65879e-06	-28.7254	1.02475e-05	-28.7254	1.67852e-06	-28.7254	2.73872e-06	-28.7254	3.7941e-05
-28.7129	1.68328e-06	-28.7129	1.04053e-05	-28.7129	1.70385e-06	-28.7129	2.78097e-06	-28.7129	3.8567e-05
-28.7004	1.70799e-06	-28.7004	1.05644e-05	-28.7004	1.7294e-06	-28.7004	2.82366e-06	-28.7004	3.91997e-05
-28.6878	1.73291e-06	-28.6878	1.07251e-05	-28.6878	1.75519e-06	-28.6878	2.86675e-06	-28.6878	3.98392e-05
-28.6753	1.75805e-06	-28.6753	1.08874e-05	-28.6753	1.78122e-06	-28.6753	2.91021e-06	-28.6753	4.04857e-05
-28.6628	1.78341e-06	-28.6628	1.10513e-05	-28.6628	1.80749e-06	-28.6628	2.95405e-06	-28.6628	4.11393e-05
-28.6503	1.80899e-06	-28.6503	1.12168e-05	-28.6503	1.834e-06	-28.6503	2.99828e-06	-28.6503	4.18e-05
-28.6378	1.83479e-06	-28.6378	1.13839e-05	-28.6378	1.86076e-06	-28.6378	3.04288e-06	-28.6378	4.24678e-05
-28.6253	1.86081e-06	-28.6253	1.15526e-05	-28.6253	1.88776e-06	-28.6253	3.08786e-06	-28.6253	4.31428e-05
-28.6128	1.88705e-06	-28.6128	1.17229e-05	-28.6128	1.915e-06	-28.6128	3.13323e-06	-28.6128	4.3825e-05
-28.6003	1.91352e-06	-28.6003	1.18949e-05	-28.6003	1.9425e-06	-28.6003	3.17899e-06	-28.6003	4.45143e-05
-28.5878	1.94022e-06	-28.5878	1.20686e-05	-28.5878	1.97024e-06	-28.5878	3.22516e-06	-28.5878	4.5211e-05
-28.5753	1.96715e-06	-28.5753	1.22439e-05	-28.5753	1.99825e-06	-28.5753	3.27178e-06	-28.5753	4.59153e-05
-28.5627	1.99432e-06	-28.5627	1.24208e-05	-28.5627	2.02652e-06	-28.5627	3.31886e-06	-28.5627	4.6627e-05
-28.5502	2.02173e-06	-28.5502	1.25994e-05	-28.5502	2.05506e-06	-28.5502	3.36639e-06	-28.5502	4.73463e-05
-28.5377	2.04938e-06	-28.5377	1.27798e-05	-28.5377	2.08386e-06	-28.5377	3.41437e-06	-28.5377	4.80733e-05
-28.5252	2.07727e-06	-28.5252	1.29617e-05	-28.5252	2.11292e-06	-28.5252	3.46281e-06	-28.5252	4.88078e-05
-28.5127	2.1054e-06	-28.5127	1.31454e-05	-28.5127	2.14226e-06	-28.5127	3.51171e-06	-28.5127	4.95501e-05
-28.5002	2.13377e-06	-28.5002	1.33308e-05	-28.5002	2.17186e-06	-28.5002	3.56106e-06	-28.5002	5.03e-05
-28.4877	2.16239e-06	-28.4877	1.3518e-05	-28.4877	2.20173e-06	-28.4877	3.61091e-06	-28.4877	5.10579e-05
-28.4752	2.19126e-06	-28.4752	1.3707e-05	-28.4752	2.23188e-06	-28.4752	3.66128e-06	-28.4752	5.1824e-05
-28.4627	2.22038e-06	-28.4627	1.3898e-05	-28.4627	2.26232e-06	-28.4627	3.71217e-06	-28.4627	5.25983e-05
-28.4502	2.24976e-06	-28.4502	1.40908e-05	-28.4502	2.29304e-06	-28.4502	3.76357e-06	-28.4502	5.33809e-05
-28.4376	2.27938e-06	-28.4376	1.42855e-05	-28.4376	2.32404e-06	-28.4376	3.8155e-06	-28.4376	5.41718e-05
-28.4251	2.30926e-06	-28.4251	1.44821e-05	-28.4251	2.35532e-06	-28.4251	3.86795e-06	-28.4251	5.4971e-05
-28.4126	2.3394e-06	-28.4126	1.46807e-05	-28.4126	2.38689e-06	-28.4126	3.92093e-06	-28.4126	5.57786e-05
-28.4001	2.36979e-06	-28.4001	1.48811e-05	-28.4001	2.41874e-06	-28.4001	3.97444e-06	-28.4001	5.65946e-05
-28.3876	2.40045e-06	-28.3876	1.50835e-05	-28.3876	2.45089e-06	-28.3876	4.02848e-06	-28.3876	5.74192e-05
-28.3751	2.43137e-06	-28.3751	1.52878e-05	-28.3751	2.48334e-06	-28.3751	4.08305e-06	-28.3751	5.82526e-05
-28.3626	2.46257e-06	-28.3626	1.5494e-05	-28.3626	2.5161e-06	-28.3626	4.13816e-06	-28.3626	5.90949e-05
-28.3501	2.49404e-06	-28.3501	1.57022e-05	-28.3501	2.54915e-06	-28.3501	4.1938e-06	-28.3501	5.99461e-05
-28.3376	2.52578e-06	-28.3376	1.59124e-05	-28.3376	2.58252e-06	-28.3376	4.24998e-06	-28.3376	6.08062e-05
-28.3251	2.5578e-06	-28.3251	1.61245e-05	-28.3251	2.61618e-06	-28.3251	4.3067e-06	-28.3251	6.16753e-05
-28.3125	2.59009e-06	-28.3125	1.63385e-05	-28.3125	2.65016e-06	-28.3125	4.36397e-06	-28.3125	6.25535e-05
-28.3	2.62266e-06	-28.3	1.65546e-05	-28.3	2.68444e-06	-28.3	4.42177e-06	-28.3	6.34406e-05
-28.2875	2.65551e-06	-28.2875	1.67727e-05	-28.2875	2.71905e-06	-28.2875	4.48013e-06	-28.2875	6.43371e-05
-28.275	2.68865e-06	-28.275	1.6993e-05	-28.275	2.75397e-06	-28.275	4.53903e-06	-28.275	6.52433e-05
-28.2625	2.72207e-06	-28.2625	1.72154e-05	-28.2625	2.78923e-06	-28.2625	4.59848e-06	-28.2625	6.61591e-05
-28.25	2.75579e-06	-28.25	1.744e-05	-28.25	2.82481e-06	-28.25	4.65849e-06	-28.25	6.70846e-05
-28.2375	2.7898e-06	-28.2375	1.76669e-05	-28.2375	2.86073e-06	-28.2375	4.71905e-06	-28.2375	6.80198e-05
-28.225	2.8241e-06	-28.225	1.78959e-05	-28.225	2.89697e-06	-28.225	4.78016e-06	-28.225	6.89649e-05
-28.2125	2.85869e-06	-28.2125	1.81272e-05	-28.2125	2.93355e-06	-28.2125	4.84183e-06	-28.2125	6.99198e-05
-28.2	2.89358e-06	-28.2	1.83606e-05	-28.2	2.97046e-06	-28.2	4.90407e-06	-28.2	7.08846e-05
-28.1874	2.92877e-06	-28.1874	1.85963e-05	-28.1874	3.00771e-06	-28.1874	4.96689e-06	-28.1874	7.18596e-05
-28.1749	2.96427e-06	-28.1749	1.88343e-05	-28.1749	3.04532e-06	-28.1749	5.03035e-06	-28.1749	7.28452e-05
-28.1624	3.00009e-06	-28.1624	1.90745e-05	-28.1624	3.08328e-06	-28.1624	5.09443e-06	-28.1624	7.38413e-05
-28.1499	3.03622e-06	-28.1499	1.9317e-05	-28.1499	3.1216e-06	-28.1499	5.15915e-06	-28.1499	7.48482e-05
-28.1374	3.07267e-06	-28.1374	1.95618e-05	-28.1374	3.16028e-06	-28.1374	5.22451e-06	-28.1374	7.58658e-05
-28.1249	3.10944e-06	-28.1249	1.98089e-05	-28.1249	3.19933e-06	-28.1249	5.29051e-06	-28.1249	7.68941e-05
-28.1124	3.14653e-06	-28.1124	2.00582e-05	-28.1124	3.23873e-06	-28.1124	5.35714e-06	-28.1124	7.79333e-05
-28.0999	3.18393e-06	-28.0999	2.03099e-05	-28.0999	3.2785e-06	-28.0999	5.42443e-06	-28.0999	7.89833e-05
-28.0874	3.22166e-06	-28.0874	2.0564e-05	-28.0874	3.31863e-06	-28.0874	5.49238e-06	-28.0874	8.00445e-05
-28.0749	3.25972e-06	-28.0749	2.08206e-05	-28.0749	3.35913e-06	-28.0749	5.56104e-06	-28.0749	8.1117e-05
-28.0623	3.29812e-06	-28.0623	2.10797e-05	-28.0623	3.4e-06	-28.0623	5.6304e-06	-28.0623	8.22009e-05
-28.0498	3.33685e-06	-28.0498	2.13413e-05	-28.0498	3.44124e-06	-28.0498	5.70046e-06	-28.0498	8.32963e-05
-28.0373	3.37591e-06	-28.0373	2.16054e-05	-28.0373	3.48286e-06	-28.0373	5.77124e-06	-28.0373	8.44032e-05
-28.0248	3.41531e-06	-28.0248	2.1872e-05	-28.0248	3.52485e-06	-28.0248	5.84272e-06	-28.0248	8.55217e-05
-28.0123	3.45505e-06	-28.0123	2.21412e-05	-28.0123	3.56722e-06	-28.0123	5.91492e-06	-28.0123	8.66518e-05
-27.9998	3.49513e-06	-27.9998	2.24129e-05	-27.9998	3.60996e-06	-27.9998	5.98784e-06	-27.9998	8.77936e-05
-27.9873	3.53555e-06	-27.9873	2.26872e-05	-27.9873	3.65311e-06	-27.9873	6.06148e-06	-27.9873	8.89473e-05
-27.9748	3.57633e-06	-27.9748	2.2964e-05	-27.9748	3.6967e-06	-27.9748	6.13584e-06	-27.9748	9.01134e-05
-27.9623	3.61747e-06	-27.9623	2.32434e-05	-27.9623	3.74074e-06	-27.9623	6.21092e-06	-27.9623	9.12917e-05
-27.9498	3.65897e-06	-27.9498	2.35254e-05	-27.9498	3.78522e-06	-27.9498	6.28674e-06	-27.9498	9.24825e-05
-27.9372	3.70083e-06	-27.9372	2.381e-05	-27.9372	3.83014e-06	-27.9372	6.36329e-06	-27.9372	9.36857e-05
-27.9247	3.74305e-06	-27.9247	2.40972e-05	-27.9247	3.87552e-06	-27.9247	6.44057e-06	-27.9247	9.49015e-05
-27.9122	3.78564e-06	-27.9122	2.43871e-05	-27.9122	3.92135e-06	-27.9122	6.51858e-06	-27.9122	9.61298e-05
-27.8997	3.82859e-06	-27.8997	2.46795e-05	-27.8997	3.96763e-06	-27.8997	6.59734e-06	-27.8997	9.73707e-05
-27.8872	3.87191e-06	-27.8872	2.49747e-05	-27.8872	4.01433e-06	-27.8872	6.67684e-06	-27.8872	9.86246e-05
-27.8747	3.91561e-06	-27.8747	2.5273e-05	-27.8747	4.06144e-06	-27.8747	6.75709e-06	-27.8747	9.98917e-05
-27.8622	3.9597e-06	-27.8622	2.55742e-05	-27.8622	4.10895e-06	-27.8622	6.83808e-06	-27.8622	0.000101172
-27.8497	4.00418e-06	-27.8497	2.58786e-05	-27.8497	4.15686e-06	-27.8497	6.91983e-06	-27.8497	0.000102466
-27.8372	4.04904e-06	-27.8372	2.61859e-05	-27.8372	4.20518e-06	-27.8372	7.00233e-06	-27.8372	0.000103773
-27.8247	4.09429e-06	-27.8247	2.64963e-05	-27.8247	4.2539e-06	-27.8247	7.08559e-06	-27.8247	0.000105094
-27.8121	4.13993e-06	-27.8121	2.68098e-05	-27.8121	4.30302e-06	-27.8121	7.16961e-06	-27.8121	0.000106428
-27.7996	4.18596e-06	-27.7996	2.71264e-05	-27.7996	4.35256e-06	-27.7996	7.25439e-06	-27.7996	0.000107776
-27.7871	4.2324e-06	-27.7871	2.7446e-05	-27.7871	4.40254e-06	-27.7871	7.33998e-06	-27.7871	0.000109138
-27.7746	4.27924e-06	-27.7746	2.77688e-05	-27.7746	4.45305e-06	-27.7746	7.42645e-06	-27.7746	0.000110514
-27.7621	4.32649e-06	-27.7621	2.80947e-05	-27.7621	4.50408e-06	-27.7621	7.51382e-06	-27.7621	0.000111905
-27.7496	4.37416e-06	-27.7496	2.84238e-05	-27.7496	4.55565e-06	-27.7496	7.60208e-06	-27.7496	0.00011331
-27.7371	4.42224e-06	-27.7371	2.87559e-05	-27.7371	4.60774e-06	-27.7371	7.69124e-06	-27.7371	0.00011473
-27.7246	4.47074e-06	-27.7246	2.90913e-05	-27.7246	4.66036e-06	-27.7246	7.7813e-06	-27.7246	0.000116164
-27.7121	4.51966e-06	-27.7121	2.94298e-05	-27.7121	4.71351e-06	-27.7121	7.87226e-06	-27.7121	0.000117614
-27.6996	4.569e-06	-27.6996	2.97715e-05	-27.6996	4.7672e-06	-27.6996	7.96413e-06	-27.6996	0.000119078
-27.687	4.61876e-06	-27.687	3.01164e-05	-27.687	4.82141e-06	-27.687	8.05692e-06	-27.687	0.000120557
-27.6745	4.66898e-06	-27.6745	3.04648e-05	-27.6745	4.87611e-06	-27.6745	8.15063e-06	-27.6745	0.000122053
-27.662	4.71964e-06	-27.662	3.08166e-05	-27.662	4.9313e-06	-27.662	8.24527e-06	-27.662	0.000123564
-27.6495	4.77075e-06	-27.6495	3.11719e-05	-27.6495	4.98698e-06	-27.6495	8.34084e-06	-27.6495	0.000125091
-27.637	4.82231e-06	-27.637	3.15307e-05	-27.637	5.04315e-06	-27.637	8.43734e-06	-27.637	0.000126635
-27.6245	4.87432e-06	-27.6245	3.18929e-05	-27.6245	5.09982e-06	-27.6245	8.53479e-06	-27.6245	0.000128195
-27.612	4.92679e-06	-27.612	3.22586e-05	-27.612	5.15699e-06	-27.612	8.63318e-06	-27.612	0.000129771
-27.5995	4.97971e-06	-27.5995	3.26279e-05	-27.5995	5.21466e-06	-27.5995	8.73252e-06	-27.5995	0.000131364
-27.587	5.0331e-06	-27.587	3.30007e-05	-27.587	5.27287e-06	-27.587	8.83283e-06	-27.587	0.000132973
-27.5745	5.08696e-06	-27.5745	3.33772e-05	-27.5745	5.33169e-06	-27.5745	8.93414e-06	-27.5745	0.0001346
-27.5619	5.1413e-06	-27.5619	3.37575e-05	-27.5619	5.39112e-06	-27.5619	9.03646e-06	-27.5619	0.000136243
-27.5494	5.19612e-06	-27.5494	3.41414e-05	-27.5494	5.45117e-06	-27.5494	9.13979e-06	-27.5494	0.000137904
-27.5369	5.25143e-06	-27.5369	3.45291e-05	-27.5369	5.51184e-06	-27.5369	9.24414e-06	-27.5369	0.000139582
-27.5244	5.30721e-06	-27.5244	3.49205e-05	-27.5244	5.57312e-06	-27.5244	9.34951e-06	-27.5244	0.000141278
-27.5119	5.36348e-06	-27.5119	3.53157e-05	-27.5119	5.63503e-06	-27.5119	9.45591e-06	-27.5119	0.000142991
-27.4994	5.42024e-06	-27.4994	3.57147e-05	-27.4994	5.69757e-06	-27.4994	9.56333e-06	-27.4994	0.000144722
-27.4869	5.47749e-06	-27.4869	3.61175e-05	-27.4869	5.76071e-06	-27.4869	9.67179e-06	-27.4869	0.000146471
-27.4744	5.53525e-06	-27.4744	3.65243e-05	-27.4744	5.82442e-06	-27.4744	9.78129e-06	-27.4744	0.000148238
-27.4619	5.59353e-06	-27.4619	3.69352e-05	-27.4619	5.88872e-06	-27.4619	9.89183e-06	-27.4619	0.000150025
-27.4494	5.65232e-06	-27.4494	3.73501e-05	-27.4494	5.95359e-06	-27.4494	1.00034e-05	-27.4494	0.00015183
-27.4368	5.71162e-06	-27.4368	3.7769e-05	-27.4368	6.01904e-06	-27.4368	1.01161e-05	-27.4368	0.000153654
-27.4243	5.77145e-06	-27.4243	3.8192e-05	-27.4243	6.08508e-06	-27.4243	1.02297e-05	-27.4243	0.000155498
-27.4118	5.83179e-06	-27.4118	3.8619e-05	-27.4118	6.1517e-06	-27.4118	1.03445e-05	-27.4118	0.000157361
-27.3993	5.89266e-06	-27.3993	3.90502e-05	-27.3993	6.21891e-06	-27.3993	1.04603e-05	-27.3993	0.000159243
-27.3868	5.95406e-06	-27.3868	3.94855e-05	-27.3868	6.28674e-06	-27.3868	1.05772e-05	-27.3868	0.000161144
-27.3743	6.01601e-06	-27.3743	3.99252e-05	-27.3743	6.35528e-06	-27.3743	1.06953e-05	-27.3743	0.000163066
-27.3618	6.07851e-06	-27.3618	4.03692e-05	-27.3618	6.42452e-06	-27.3618	1.08146e-05	-27.3618	0.000165009
-27.3493	6.14157e-06	-27.3493	4.08175e-05	-27.3493	6.49447e-06	-27.3493	1.09351e-05	-27.3493	0.000166971
-27.3368	6.20518e-06	-27.3368	4.12702e-05	-27.3368	6.56514e-06	-27.3368	1.10569e-05	-27.3368	0.000168954
-27.3243	6.26935e-06	-27.3243	4.17273e-05	-27.3243	6.63652e-06	-27.3243	1.11798e-05	-27.3243	0.000170958
-27.3117	6.33408e-06	-27.3117	4.21888e-05	-27.3117	6.70862e-06	-27.3117	1.13039e-05	-27.3117	0.000172982
-27.2992	6.39937e-06	-27.2992	4.26547e-05	-27.2992	6.78145e-06	-27.2992	1.14293e-05	-27.2992	0.000175028
-27.2867	6.46523e-06	-27.2867	4.31252e-05	-27.2867	6.855e-06	-27.2867	1.15559e-05	-27.2867	0.000177094
-27.2742	6.53165e-06	-27.2742	4.36002e-05	-27.2742	6.92927e-06	-27.2742	1.16838e-05	-27.2742	0.000179182
-27.2617	6.59864e-06	-27.2617	4.408e-05	-27.2617	7.00428e-06	-27.2617	1.18129e-05	-27.2617	0.000181293
-27.2492	6.6662e-06	-27.2492	4.45644e-05	-27.2492	7.08002e-06	-27.2492	1.19434e-05	-27.2492	0.000183427
-27.2367	6.73433e-06	-27.2367	4.50535e-05	-27.2367	7.1565e-06	-27.2367	1.20752e-05	-27.2367	0.000185582
-27.2242	6.80303e-06	-27.2242	4.55474e-05	-27.2242	7.23371e-06	-27.2242	1.22083e-05	-27.2242	0.000187761
-27.2117	6.87231e-06	-27.2117	4.6046e-05	-27.2117	7.31167e-06	-27.2117	1.23427e-05	-27.2117	0.000189962
-27.1992	6.94216e-06	-27.1992	4.65493e-05	-27.1992	7.39037e-06	-27.1992	1.24785e-05	-27.1992	0.000192186
-27.1866	7.01261e-06	-27.1866	4.70575e-05	-27.1866	7.46982e-06	-27.1866	1.26156e-05	-27.1866	0.000194433
-27.1741	7.08375e-06	-27.1741	4.75708e-05	-27.1741	7.55003e-06	-27.1741	1.2754e-05	-27.1741	0.000196704
-27.1616	7.15556e-06	-27.1616	4.8089e-05	-27.1616	7.63101e-06	-27.1616	1.28939e-05	-27.1616	0.000199
-27.1491	7.22806e-06	-27.1491	4.86124e-05	-27.1491	7.71274e-06	-27.1491	1.30353e-05	-27.1491	0.000201321
-27.1366	7.30124e-06	-27.1366	4.91408e-05	-27.1366	7.79524e-06	-27.1366	1.3178e-05	-27.1366	0.000203667
-27.1241	7.37512e-06	-27.1241	4.96744e-05	-27.1241	7.87852e-06	-27.1241	1.33222e-05	-27.1241	0.000206037
-27.1116	7.44968e-06	-27.1116	5.02131e-05	-27.1116	7.96256e-06	-27.1116	1.34678e-05	-27.1116	0.000208433
-27.0991	7.52495e-06	-27.0991	5.0757e-05	-27.0991	8.04739e-06	-27.0991	1.36148e-05	-27.0991	0.000210853
-27.0866	7.6009e-06	-27.0866	5.13062e-05	-27.0866	8.13302e-06	-27.0866	1.37633e-05	-27.0866	0.0002133
-27.0741	7.67756e-06	-27.0741	5.18608e-05	-27.0741	8.21953e-06	-27.0741	1.39133e-05	-27.0741	0.000215773
-27.0615	7.75491e-06	-27.0615	5.24211e-05	-27.0615	8.30695e-06	-27.0615	1.40648e-05	-27.0615	0.000218272
-27.049	7.83296e-06	-27.049	5.29869e-05	-27.049	8.39525e-06	-27.049	1.42179e-05	-27.049	0.000220799
-27.0365	7.91171e-06	-27.0365	5.35583e-05	-27.0365	8.48446e-06	-27.0365	1.43724e-05	-27.0365	0.000223352
-27.024	7.99117e-06	-27.024	5.41354e-05	-27.024	8.57457e-06	-27.024	1.45285e-05	-27.024	0.000225933
-27.0115	8.07133e-06	-27.0115	5.47181e-05	-27.0115	8.66559e-06	-27.0115	1.46861e-05	-27.0115	0.000228541
-26.999	8.15221e-06	-26.999	5.53065e-05	-26.999	8.75752e-06	-26.999	1.48452e-05	-26.999	0.000231176
-26.9865	8.2338e-06	-26.9865	5.59007e-05	-26.9865	8.85037e-06	-26.9865	1.5006e-05	-26.9865	0.000233839
-26.974	8.3161e-06	-26.974	5.65009e-05	-26.974	8.94414e-06	-26.974	1.51684e-05	-26.974	0.000236531
-26.9615	8.39913e-06	-26.9615	5.71073e-05	-26.9615	9.03882e-06	-26.9615	1.53324e-05	-26.9615	0.000239253
-26.949	8.48287e-06	-26.949	5.77199e-05	-26.949	9.13444e-06	-26.949	1.54982e-05	-26.949	0.000242004
-26.9364	8.56734e-06	-26.9364	5.83386e-05	-26.9364	9.23098e-06	-26.9364	1.56656e-05	-26.9364	0.000244784
-26.9239	8.65253e-06	-26.9239	5.89635e-05	-26.9239	9.32846e-06	-26.9239	1.58348e-05	-26.9239	0.000247593
-26.9114	8.73846e-06	-26.9114	5.95946e-05	-26.9114	9.42687e-06	-26.9114	1.60056e-05	-26.9114	0.000250433
-26.8989	8.82511e-06	-26.8989	6.0232e-05	-26.8989	9.52623e-06	-26.8989	1.61782e-05	-26.8989	0.000253303
-26.8864	8.91252e-06	-26.8864	6.08757e-05	-26.8864	9.62655e-06	-26.8864	1.63525e-05	-26.8864	0.000256202
-26.8739	9.00074e-06	-26.8739	6.15259e-05	-26.8739	9.72786e-06	-26.8739	1.65286e-05	-26.8739	0.000259134
-26.8614	9.08978e-06	-26.8614	6.21827e-05	-26.8614	9.83019e-06	-26.8614	1.67065e-05	-26.8614	0.000262097
-26.8489	9.17964e-06	-26.8489	6.28459e-05	-26.8489	9.93354e-06	-26.8489	1.68862e-05	-26.8489	0.000265093
-26.8364	9.27034e-06	-26.8364	6.35158e-05	-26.8364	1.00379e-05	-26.8364	1.70677e-05	-26.8364	0.000268121
-26.8239	9.36186e-06	-26.8239	6.41923e-05	-26.8239	1.01433e-05	-26.8239	1.7251e-05	-26.8239	0.000271181
-26.8113	9.45421e-06	-26.8113	6.48754e-05	-26.8113	1.02497e-05	-26.8113	1.74362e-05	-26.8113	0.000274274
-26.7988	9.5474e-06	-26.7988	6.55652e-05	-26.7988	1.03571e-05	-26.7988	1.76232e-05	-26.7988	0.000277399
-26.7863	9.64143e-06	-26.7863	6.62617e-05	-26.7863	1.04656e-05	-26.7863	1.78121e-05	-26.7863	0.000280558
-26.7738	9.73631e-06	-26.7738	6.69654e-05	-26.7738	1.05752e-05	-26.7738	1.80029e-05	-26.7738	0.000283751
-26.7613	9.83202e-06	-26.7613	6.76761e-05	-26.7613	1.06859e-05	-26.7613	1.81957e-05	-26.7613	0.000286979
-26.7488	9.92859e-06	-26.7488	6.8394e-05	-26.7488	1.07977e-05	-26.7488	1.83905e-05	-26.7488	0.000290243
-26.7363	1.0026e-05	-26.7363	6.91191e-05	-26.7363	1.09106e-05	-26.7363	1.85873e-05	-26.7363	0.000293542
-26.7238	1.01243e-05	-26.7238	6.98515e-05	-26.7238	1.10246e-05	-26.7238	1.87861e-05	-26.7238	0.000296876
-26.7113	1.02234e-05	-26.7113	7.05911e-05	-26.7113	1.11397e-05	-26.7113	1.89869e-05	-26.7113	0.000300246
-26.6988	1.03234e-05	-26.6988	7.1338e-05	-26.6988	1.1256e-05	-26.6988	1.91898e-05	-26.6988	0.000303652
-26.6862	1.04243e-05	-26.6862	7.20922e-05	-26.6862	1.13734e-05	-26.6862	1.93947e-05	-26.6862	0.000307094
-26.6737	1.05261e-05	-26.6737	7.2854e-05	-26.6737	1.1492e-05	-26.6737	1.96017e-05	-26.6737	0.000310574
-26.6612	1.06289e-05	-26.6612	7.36234e-05	-26.6612	1.1612e-05	-26.6612	1.9811e-05	-26.6612	0.000314093
-26.6487	1.07327e-05	-26.6487	7.44005e-05	-26.6487	1.17331e-05	-26.6487	2.00224e-05	-26.6487	0.000317651
-26.6362	1.08374e-05	-26.6362	7.51852e-05	-26.6362	1.18556e-05	-26.6362	2.0236e-05	-26.6362	0.000321248
-26.6237	1.09431e-05	-26.6237	7.59777e-05	-26.6237	1.19793e-05	-26.6237	2.04519e-05	-26.6237	0.000324885
-26.6112	1.10497e-05	-26.6112	7.6778e-05	-26.6112	1.21043e-05	-26.6112	2.067e-05	-26.6112	0.00032856
-26.5987	1.11574e-05	-26.5987	7.7586e-05	-26.5987	1.22306e-05	-26.5987	2.08903e-05	-26.5987	0.000332276
-26.5862	1.1266e-05	-26.5862	7.84019e-05	-26.5862	1.23582e-05	-26.5862	2.11128e-05	-26.5862	0.000336032
-26.5737	1.13757e-05	-26.5737	7.92264e-05	-26.5737	1.24871e-05	-26.5737	2.13377e-05	-26.5737	0.000339829
-26.5611	1.14864e-05	-26.5611	8.00594e-05	-26.5611	1.26172e-05	-26.5611	2.15649e-05	-26.5611	0.000343669
-26.5486	1.15982e-05	-26.5486	8.09012e-05	-26.5486	1.27487e-05	-26.5486	2.17943e-05	-26.5486	0.000347552
-26.5361	1.17111e-05	-26.5361	8.17515e-05	-26.5361	1.28815e-05	-26.5361	2.20262e-05	-26.5361	0.000351478
-26.5236	1.18251e-05	-26.5236	8.26107e-05	-26.5236	1.30156e-05	-26.5236	2.22603e-05	-26.5236	0.000355446
-26.5111	1.19401e-05	-26.5111	8.34785e-05	-26.5111	1.31511e-05	-26.5111	2.24969e-05	-26.5111	0.000359458
-26.4986	1.20563e-05	-26.4986	8.43552e-05	-26.4986	1.32878e-05	-26.4986	2.27358e-05	-26.4986	0.000363514
-26.4861	1.21735e-05	-26.4861	8.52407e-05	-26.4861	1.34259e-05	-26.4861	2.29771e-05	-26.4861	0.000367613
-26.4736	1.22918e-05	-26.4736	8.61353e-05	-26.4736	1.35655e-05	-26.4736	2.32209e-05	-26.4736	0.000371758
-26.4611	1.24112e-05	-26.4611	8.7039e-05	-26.4611	1.37065e-05	-26.4611	2.34673e-05	-26.4611	0.00037595
-26.4486	1.25318e-05	-26.4486	8.79519e-05	-26.4486	1.38489e-05	-26.4486	2.37164e-05	-26.4486	0.000380189
-26.436	1.26534e-05	-26.436	8.8874e-05	-26.436	1.39929e-05	-26.436	2.3968e-05	-26.436	0.000384474
-26.4235	1.27762e-05	-26.4235	8.98053e-05	-26.4235	1.41383e-05	-26.4235	2.42222e-05	-26.4235	0.000388807
-26.411	1.29e-05	-26.411	9.07459e-05	-26.411	1.42852e-05	-26.411	2.44791e-05	-26.411	0.000393187
-26.3985	1.3025e-05	-26.3985	9.16958e-05	-26.3985	1.44336e-05	-26.3985	2.47386e-05	-26.3985	0.000397615
-26.386	1.31511e-05	-26.386	9.26551e-05	-26.386	1.45835e-05	-26.386	2.50008e-05	-26.386	0.000402091
-26.3735	1.32784e-05	-26.3735	9.36244e-05	-26.3735	1.4735e-05	-26.3735	2.52658e-05	-26.3735	0.000406617
-26.361	1.34068e-05	-26.361	9.46036e-05	-26.361	1.48881e-05	-26.361	2.55336e-05	-26.361	0.000411195
-26.3485	1.35363e-05	-26.3485	9.5593e-05	-26.3485	1.50429e-05	-26.3485	2.58043e-05	-26.3485	0.000415824
-26.336	1.3667e-05	-26.336	9.65924e-05	-26.336	1.51993e-05	-26.336	2.60779e-05	-26.336	0.000420505
-26.3235	1.37988e-05	-26.3235	9.7602e-05	-26.3235	1.53573e-05	-26.3235	2.63544e-05	-26.3235	0.000425237
-26.3109	1.39318e-05	-26.3109	9.86218e-05	-26.3109	1.5517e-05	-26.3109	2.66338e-05	-26.3109	0.000430021
-26.2984	1.40659e-05	-26.2984	9.96518e-05	-26.2984	1.56784e-05	-26.2984	2.69161e-05	-26.2984	0.000434858
-26.2859	1.42013e-05	-26.2859	0.000100692	-26.2859	1.58414e-05	-26.2859	2.72014e-05	-26.2859	0.000439748
-26.2734	1.43379e-05	-26.2734	0.000101744	-26.2734	1.60062e-05	-26.2734	2.74897e-05	-26.2734	0.000444694
-26.2609	1.44759e-05	-26.2609	0.000102806	-26.2609	1.61727e-05	-26.2609	2.77811e-05	-26.2609	0.000449695
-26.2484	1.46152e-05	-26.2484	0.00010388	-26.2484	1.63409e-05	-26.2484	2.80756e-05	-26.2484	0.000454753
-26.2359	1.47558e-05	-26.2359	0.000104965	-26.2359	1.65109e-05	-26.2359	2.83732e-05	-26.2359	0.000459867
-26.2234	1.48978e-05	-26.2234	0.000106061	-26.2234	1.66827e-05	-26.2234	2.86739e-05	-26.2234	0.000465038
-26.2109	1.50412e-05	-26.2109	0.000107169	-26.2109	1.68562e-05	-26.2109	2.89778e-05	-26.2109	0.000470266
-26.1984	1.51859e-05	-26.1984	0.000108287	-26.1984	1.70315e-05	-26.1984	2.92848e-05	-26.1984	0.000475552
-26.1858	1.5332e-05	-26.1858	0.000109418	-26.1858	1.72087e-05	-26.1858	2.9595e-05	-26.1858	0.000480896
-26.1733	1.54795e-05	-26.1733	0.00011056	-26.1733	1.73877e-05	-26.1733	2.99085e-05	-26.1733	0.000486301
-26.1608	1.56283e-05	-26.1608	0.000111714	-26.1608	1.75686e-05	-26.1608	3.02254e-05	-26.1608	0.000491768
-26.1483	1.57785e-05	-26.1483	0.000112881	-26.1483	1.77514e-05	-26.1483	3.05457e-05	-26.1483	0.000497296
-26.1358	1.59302e-05	-26.1358	0.000114059	-26.1358	1.79362e-05	-26.1358	3.08694e-05	-26.1358	0.000502887
-26.1233	1.60832e-05	-26.1233	0.000115249	-26.1233	1.8123e-05	-26.1233	3.11966e-05	-26.1233	0.000508541
-26.1108	1.62376e-05	-26.1108	0.000116452	-26.1108	1.83116e-05	-26.1108	3.15272e-05	-26.1108	0.000514257
-26.0983	1.63934e-05	-26.0983	0.000117666	-26.0983	1.85023e-05	-26.0983	3.18612e-05	-26.0983	0.000520037
-26.0858	1.65507e-05	-26.0858	0.000118893	-26.0858	1.86949e-05	-26.0858	3.21988e-05	-26.0858	0.00052588
-26.0733	1.67094e-05	-26.0733	0.000120133	-26.0733	1.88896e-05	-26.0733	3.254e-05	-26.0733	0.00053179
-26.0607	1.68697e-05	-26.0607	0.000121387	-26.0607	1.90864e-05	-26.0607	3.2885e-05	-26.0607	0.000537768
-26.0482	1.70314e-05	-26.0482	0.000122653	-26.0482	1.92853e-05	-26.0482	3.32337e-05	-26.0482	0.000543813
-26.0357	1.71947e-05	-26.0357	0.000123933	-26.0357	1.94863e-05	-26.0357	3.35863e-05	-26.0357	0.000549927
-26.0232	1.73595e-05	-26.0232	0.000125226	-26.0232	1.96895e-05	-26.0232	3.39426e-05	-26.0232	0.000556109
-26.0107	1.75258e-05	-26.0107	0.000126532	-26.0107	1.98948e-05	-26.0107	3.43027e-05	-26.0107	0.000562359
-25.9982	1.76937e-05	-25.9982	0.000127852	-25.9982	2.01023e-05	-25.9982	3.46667e-05	-25.9982	0.00056868
-25.9857	1.78631e-05	-25.9857	0.000129185	-25.9857	2.03119e-05	-25.9857	3.50345e-05	-25.9857	0.00057507
-25.9732	1.80341e-05	-25.9732	0.000130532	-25.9732	2.05238e-05	-25.9732	3.54064e-05	-25.9732	0.000581532
-25.9607	1.82068e-05	-25.9607	0.000131894	-25.9607	2.07381e-05	-25.9607	3.57823e-05	-25.9607	0.000588069
-25.9482	1.83811e-05	-25.9482	0.00013327	-25.9482	2.09547e-05	-25.9482	3.61623e-05	-25.9482	0.00059468
-25.9356	1.85571e-05	-25.9356	0.00013466	-25.9356	2.11737e-05	-25.9356	3.65465e-05	-25.9356	0.000601365
-25.9231	1.87347e-05	-25.9231	0.000136064	-25.9231	2.13951e-05	-25.9231	3.69347e-05	-25.9231	0.000608125
-25.9106	1.8914e-05	-25.9106	0.000137483	-25.9106	2.16189e-05	-25.9106	3.73271e-05	-25.9106	0.00061496
-25.8981	1.9095e-05	-25.8981	0.000138917	-25.8981	2.18451e-05	-25.8981	3.77237e-05	-25.8981	0.000621871
-25.8856	1.92776e-05	-25.8856	0.000140365	-25.8856	2.20737e-05	-25.8856	3.81244e-05	-25.8856	0.000628859
-25.8731	1.9462e-05	-25.8731	0.000141829	-25.8731	2.23048e-05	-25.8731	3.85296e-05	-25.8731	0.000635926
-25.8606	1.96482e-05	-25.8606	0.000143308	-25.8606	2.25385e-05	-25.8606	3.89394e-05	-25.8606	0.000643073
-25.8481	1.98361e-05	-25.8481	0.000144803	-25.8481	2.27747e-05	-25.8481	3.93537e-05	-25.8481	0.000650301
-25.8356	2.00259e-05	-25.8356	0.000146314	-25.8356	2.30135e-05	-25.8356	3.97725e-05	-25.8356	0.000657611
-25.8231	2.02174e-05	-25.8231	0.000147841	-25.8231	2.32549e-05	-25.8231	4.0196e-05	-25.8231	0.000665003
-25.8105	2.04107e-05	-25.8105	0.000149384	-25.8105	2.34989e-05	-25.8105	4.0624e-05	-25.8105	0.000672476
-25.798	2.06059e-05	-25.798	0.000150943	-25.798	2.37455e-05	-25.798	4.10567e-05	-25.798	0.000680033
-25.7855	2.08028e-05	-25.7855	0.000152518	-25.7855	2.39948e-05	-25.7855	4.14941e-05	-25.7855	0.000687673
-25.773	2.10018e-05	-25.773	0.00015411	-25.773	2.42468e-05	-25.773	4.19364e-05	-25.773	0.000695399
-25.7605	2.12027e-05	-25.7605	0.000155719	-25.7605	2.45016e-05	-25.7605	4.23837e-05	-25.7605	0.000703213
-25.748	2.14056e-05	-25.748	0.000157346	-25.748	2.47593e-05	-25.748	4.2836e-05	-25.748	0.000711115
-25.7355	2.16106e-05	-25.7355	0.00015899	-25.7355	2.50198e-05	-25.7355	4.32934e-05	-25.7355	0.000719106
-25.723	2.18175e-05	-25.723	0.000160651	-25.723	2.52831e-05	-25.723	4.37558e-05	-25.723	0.000727185
-25.7105	2.20265e-05	-25.7105	0.00016233	-25.7105	2.55493e-05	-25.7105	4.42233e-05	-25.7105	0.000735354
-25.698	2.22376e-05	-25.698	0.000164027	-25.698	2.58184e-05	-25.698	4.4696e-05	-25.698	0.000743614
-25.6854	2.24506e-05	-25.6854	0.000165741	-25.6854	2.60904e-05	-25.6854	4.51738e-05	-25.6854	0.000751964
-25.6729	2.26658e-05	-25.6729	0.000167474	-25.6729	2.63655e-05	-25.6729	4.56571e-05	-25.6729	0.000760408
-25.6604	2.28829e-05	-25.6604	0.000169226	-25.6604	2.66437e-05	-25.6604	4.61459e-05	-25.6604	0.000768947
-25.6479	2.31022e-05	-25.6479	0.000170996	-25.6479	2.69249e-05	-25.6479	4.66403e-05	-25.6479	0.000777583
-25.6354	2.33236e-05	-25.6354	0.000172785	-25.6354	2.72093e-05	-25.6354	4.71404e-05	-25.6354	0.000786314
-25.6229	2.3547e-05	-25.6229	0.000174593	-25.6229	2.74968e-05	-25.6229	4.7646e-05	-25.6229	0.000795143
-25.6104	2.37725e-05	-25.6104	0.00017642	-25.6104	2.77875e-05	-25.6104	4.81574e-05	-25.6104	0.00080407
-25.5979	2.40002e-05	-25.5979	0.000178266	-25.5979	2.80814e-05	-25.5979	4.86744e-05	-25.5979	0.000813094
-25.5854	2.423e-05	-25.5854	0.000180131	-25.5854	2.83784e-05	-25.5854	4.91972e-05	-25.5854	0.000822218
-25.5729	2.4462e-05	-25.5729	0.000182017	-25.5729	2.86788e-05	-25.5729	4.97259e-05	-25.5729	0.000831442
-25.5603	2.46963e-05	-25.5603	0.000183923	-25.5603	2.89827e-05	-25.5603	5.02607e-05	-25.5603	0.00084077
-25.5478	2.49329e-05	-25.5478	0.00018585	-25.5478	2.929e-05	-25.5478	5.08016e-05	-25.5478	0.000850201
-25.5353	2.51719e-05	-25.5353	0.000187797	-25.5353	2.96007e-05	-25.5353	5.13487e-05	-25.5353	0.000859736
-25.5228	2.54132e-05	-25.5228	0.000189765	-25.5228	2.9915e-05	-25.5228	5.19019e-05	-25.5228	0.000869375
-25.5103	2.56568e-05	-25.5103	0.000191755	-25.5103	3.02328e-05	-25.5103	5.24613e-05	-25.5103	0.00087912
-25.4978	2.59027e-05	-25.4978	0.000193765	-25.4978	3.05541e-05	-25.4978	5.3027e-05	-25.4978	0.00088897
-25.4853	2.61511e-05	-25.4853	0.000195796	-25.4853	3.08789e-05	-25.4853	5.35989e-05	-25.4853	0.000898927
-25.4728	2.64019e-05	-25.4728	0.00019785	-25.4728	3.12074e-05	-25.4728	5.41773e-05	-25.4728	0.000908993
-25.4603	2.66552e-05	-25.4603	0.000199925	-25.4603	3.15397e-05	-25.4603	5.47624e-05	-25.4603	0.00091917
-25.4478	2.69111e-05	-25.4478	0.000202024	-25.4478	3.18758e-05	-25.4478	5.53541e-05	-25.4478	0.000929459
-25.4352	2.71696e-05	-25.4352	0.000204145	-25.4352	3.22156e-05	-25.4352	5.59525e-05	-25.4352	0.00093986
-25.4227	2.74306e-05	-25.4227	0.000206289	-25.4227	3.25592e-05	-25.4227	5.65576e-05	-25.4227	0.000950374
-25.4102	2.76942e-05	-25.4102	0.000208456	-25.4102	3.29066e-05	-25.4102	5.71695e-05	-25.4102	0.000961001
-25.3977	2.79605e-05	-25.3977	0.000210646	-25.3977	3.32579e-05	-25.3977	5.77881e-05	-25.3977	0.000971743
-25.3852	2.82293e-05	-25.3852	0.000212859	-25.3852	3.3613e-05	-25.3852	5.84136e-05	-25.3852	0.0009826
-25.3727	2.85007e-05	-25.3727	0.000215096	-25.3727	3.39722e-05	-25.3727	5.9046e-05	-25.3727	0.000993574
-25.3602	2.87748e-05	-25.3602	0.000217358	-25.3602	3.43356e-05	-25.3602	5.96855e-05	-25.3602	0.001
-25.3477	2.90515e-05	-25.3477	0.000219644	-25.3477	3.47031e-05	-25.3477	6.03319e-05	-25.3477	0.00102
-25.3352	2.93308e-05	-25.3352	0.000221956	-25.3352	3.50749e-05	-25.3352	6.09855e-05	-25.3352	0.00103
-25.3227	2.96128e-05	-25.3227	0.000224293	-25.3227	3.54509e-05	-25.3227	6.16461e-05	-25.3227	0.00104
-25.3101	2.98975e-05	-25.3101	0.000226654	-25.3101	3.58311e-05	-25.3101	6.23139e-05	-25.3101	0.00105
-25.2976	3.01849e-05	-25.2976	0.000229041	-25.2976	3.62156e-05	-25.2976	6.29889e-05	-25.2976	0.00106
-25.2851	3.0475e-05	-25.2851	0.000231454	-25.2851	3.66045e-05	-25.2851	6.36712e-05	-25.2851	0.00107
-25.2726	3.07679e-05	-25.2726	0.000233893	-25.2726	3.69978e-05	-25.2726	6.43606e-05	-25.2726	0.00109
-25.2601	3.10639e-05	-25.2601	0.000236359	-25.2601	3.73956e-05	-25.2601	6.50573e-05	-25.2601	0.0011
-25.2476	3.13628e-05	-25.2476	0.000238852	-25.2476	3.77981e-05	-25.2476	6.57613e-05	-25.2476	0.00111
-25.2351	3.16647e-05	-25.2351	0.000241372	-25.2351	3.82051e-05	-25.2351	6.64726e-05	-25.2351	0.00112
-25.2226	3.19696e-05	-25.2226	0.000243919	-25.2226	3.86168e-05	-25.2226	6.71912e-05	-25.2226	0.00113
-25.2101	3.22775e-05	-25.2101	0.000246495	-25.2101	3.90332e-05	-25.2101	6.79173e-05	-25.2101	0.00115
-25.1976	3.25884e-05	-25.1976	0.000249097	-25.1976	3.94542e-05	-25.1976	6.86507e-05	-25.1976	0.00116
-25.185	3.29024e-05	-25.185	0.000251728	-25.185	3.98799e-05	-25.185	6.93917e-05	-25.185	0.00117
-25.1725	3.32195e-05	-25.1725	0.000254388	-25.1725	4.03106e-05	-25.1725	7.01401e-05	-25.1725	0.00119
-25.16	3.35398e-05	-25.16	0.000257077	-25.16	4.07464e-05	-25.16	7.0896e-05	-25.16	0.0012
-25.1475	3.38632e-05	-25.1475	0.000259795	-25.1475	4.11873e-05	-25.1475	7.16594e-05	-25.1475	0.00121
-25.135	3.41898e-05	-25.135	0.000262543	-25.135	4.16333e-05	-25.135	7.24304e-05	-25.135	0.00123
-25.1225	3.45196e-05	-25.1225	0.000265321	-25.1225	4.20844e-05	-25.1225	7.32091e-05	-25.1225	0.00124
-25.11	3.48526e-05	-25.11	0.000268129	-25.11	4.25408e-05	-25.11	7.39953e-05	-25.11	0.00125
-25.0975	3.51889e-05	-25.0975	0.000270967	-25.0975	4.30024e-05	-25.0975	7.47893e-05	-25.0975	0.00127
-25.085	3.55283e-05	-25.085	0.000273836	-25.085	4.34692e-05	-25.085	7.55909e-05	-25.085	0.00128
-25.0725	3.58712e-05	-25.0725	0.000276736	-25.0725	4.39415e-05	-25.0725	7.64054e-05	-25.0725	0.00129
-25.0599	3.62176e-05	-25.0599	0.000279669	-25.0599	4.44194e-05	-25.0599	7.72348e-05	-25.0599	0.00131
-25.0474	3.65675e-05	-25.0474	0.000282634	-25.0474	4.4903e-05	-25.0474	7.80794e-05	-25.0474	0.00132
-25.0349	3.6921e-05	-25.0349	0.000285632	-25.0349	4.53922e-05	-25.0349	7.89391e-05	-25.0349	0.00134
-25.0224	3.7278e-05	-25.0224	0.000288663	-25.0224	4.58872e-05	-25.0224	7.98142e-05	-25.0224	0.00135
-25.0099	3.76386e-05	-25.0099	0.000291727	-25.0099	4.63879e-05	-25.0099	8.07045e-05	-25.0099	0.00137
-24.9974	3.80027e-05	-24.9974	0.000294824	-24.9974	4.68944e-05	-24.9974	8.16103e-05	-24.9974	0.00138
-24.9849	3.83705e-05	-24.9849	0.000297955	-24.9849	4.74067e-05	-24.9849	8.25316e-05	-24.9849	0.0014
-24.9724	3.87419e-05	-24.9724	0.000301121	-24.9724	4.7925e-05	-24.9724	8.34649e-05	-24.9724	0.00141
-24.9599	3.91171e-05	-24.9599	0.000304321	-24.9599	4.84495e-05	-24.9599	8.44084e-05	-24.9599	0.00143
-24.9474	3.9496e-05	-24.9474	0.000307557	-24.9474	4.89803e-05	-24.9474	8.53621e-05	-24.9474	0.00144
-24.9348	3.98786e-05	-24.9348	0.000310829	-24.9348	4.95173e-05	-24.9348	8.63261e-05	-24.9348	0.00146
-24.9223	4.0265e-05	-24.9223	0.000314136	-24.9223	5.00606e-05	-24.9223	8.73005e-05	-24.9223	0.00147
-24.9098	4.06552e-05	-24.9098	0.000317479	-24.9098	5.06102e-05	-24.9098	8.82854e-05	-24.9098	0.00149
-24.8973	4.10492e-05	-24.8973	0.000320857	-24.8973	5.11661e-05	-24.8973	8.92806e-05	-24.8973	0.00151
-24.8848	4.1447e-05	-24.8848	0.000324273	-24.8848	5.17285e-05	-24.8848	9.02865e-05	-24.8848	0.00152
-24.8723	4.18487e-05	-24.8723	0.000327725	-24.8723	5.22975e-05	-24.8723	9.13033e-05	-24.8723	0.00154
-24.8598	4.22544e-05	-24.8598	0.000331216	-24.8598	5.28733e-05	-24.8598	9.23315e-05	-24.8598	0.00156
-24.8473	4.2664e-05	-24.8473	0.000334746	-24.8473	5.3456e-05	-24.8473	9.33712e-05	-24.8473	0.00157
-24.8348	4.30775e-05	-24.8348	0.000338315	-24.8348	5.40456e-05	-24.8348	9.44223e-05	-24.8348	0.00159
-24.8223	4.34951e-05	-24.8223	0.000341923	-24.8223	5.46422e-05	-24.8223	9.54849e-05	-24.8223	0.00161
-24.8097	4.39166e-05	-24.8097	0.00034557	-24.8097	5.52458e-05	-24.8097	9.65591e-05	-24.8097	0.00162
-24.7972	4.43422e-05	-24.7972	0.000349256	-24.7972	5.58563e-05	-24.7972	9.76449e-05	-24.7972	0.00164
-24.7847	4.47718e-05	-24.7847	0.000352982	-24.7847	5.64739e-05	-24.7847	9.87425e-05	-24.7847	0.00166
-24.7722	4.52056e-05	-24.7722	0.00035675	-24.7722	5.70989e-05	-24.7722	9.98524e-05	-24.7722	0.00167
-24.7597	4.56438e-05	-24.7597	0.000360559	-24.7597	5.77313e-05	-24.7597	0.000100975	-24.7597	0.00169
-24.7472	4.60863e-05	-24.7472	0.00036441	-24.7472	5.83713e-05	-24.7472	0.000102111	-24.7472	0.00171
-24.7347	4.65331e-05	-24.7347	0.000368304	-24.7347	5.90189e-05	-24.7347	0.000103259	-24.7347	0.00173
-24.7222	4.69844e-05	-24.7222	0.00037224	-24.7222	5.96741e-05	-24.7222	0.000104421	-24.7222	0.00175
-24.7097	4.744e-05	-24.7097	0.000376219	-24.7097	6.0337e-05	-24.7097	0.000105595	-24.7097	0.00176
-24.6972	4.79e-05	-24.6972	0.000380241	-24.6972	6.10076e-05	-24.6972	0.000106783	-24.6972	0.00178
-24.6846	4.83645e-05	-24.6846	0.000384306	-24.6846	6.1686e-05	-24.6846	0.000107984	-24.6846	0.0018
-24.6721	4.88336e-05	-24.6721	0.000388416	-24.6721	6.23724e-05	-24.6721	0.000109198	-24.6721	0.00182
-24.6596	4.93075e-05	-24.6596	0.000392572	-24.6596	6.30671e-05	-24.6596	0.000110427	-24.6596	0.00184
-24.6471	4.9786e-05	-24.6471	0.000396773	-24.6471	6.377e-05	-24.6471	0.00011167	-24.6471	0.00186
-24.6346	5.02694e-05	-24.6346	0.000401021	-24.6346	6.44814e-05	-24.6346	0.000112927	-24.6346	0.00188
-24.6221	5.07575e-05	-24.6221	0.000405315	-24.6221	6.52011e-05	-24.6221	0.000114198	-24.6221	0.0019
-24.6096	5.12504e-05	-24.6096	0.000409655	-24.6096	6.59293e-05	-24.6096	0.000115484	-24.6096	0.00192
-24.5971	5.17482e-05	-24.5971	0.000414042	-24.5971	6.6666e-05	-24.5971	0.000116784	-24.5971	0.00194
-24.5846	5.22508e-05	-24.5846	0.000418476	-24.5846	6.74113e-05	-24.5846	0.000118099	-24.5846	0.00196
-24.5721	5.27584e-05	-24.5721	0.000422959	-24.5721	6.81654e-05	-24.5721	0.000119429	-24.5721	0.00198
-24.5595	5.32709e-05	-24.5595	0.000427491	-24.5595	6.89286e-05	-24.5595	0.000120774	-24.5595	0.002
-24.547	5.37885e-05	-24.547	0.000432073	-24.547	6.9701e-05	-24.547	0.000122136	-24.547	0.00202
-24.5345	5.4311e-05	-24.5345	0.000436706	-24.5345	7.04827e-05	-24.5345	0.000123512	-24.5345	0.00204
-24.522	5.48387e-05	-24.522	0.000441389	-24.522	7.12736e-05	-24.522	0.000124905	-24.522	0.00206
-24.5095	5.53714e-05	-24.5095	0.000446122	-24.5095	7.20738e-05	-24.5095	0.000126314	-24.5095	0.00208
-24.497	5.59092e-05	-24.497	0.000450906	-24.497	7.28834e-05	-24.497	0.000127738	-24.497	0.0021
-24.4845	5.64521e-05	-24.4845	0.000455742	-24.4845	7.37025e-05	-24.4845	0.000129179	-24.4845	0.00212
-24.472	5.70004e-05	-24.472	0.00046063	-24.472	7.45313e-05	-24.472	0.000130636	-24.472	0.00214
-24.4595	5.7554e-05	-24.4595	0.000465572	-24.4595	7.53701e-05	-24.4595	0.00013211	-24.4595	0.00216
-24.447	5.81131e-05	-24.447	0.000470569	-24.447	7.62191e-05	-24.447	0.000133602	-24.447	0.00218
-24.4344	5.86776e-05	-24.4344	0.00047562	-24.4344	7.70783e-05	-24.4344	0.000135111	-24.4344	0.0022
-24.4219	5.92476e-05	-24.4219	0.000480726	-24.4219	7.79477e-05	-24.4219	0.000136637	-24.4219	0.00223
-24.4094	5.98232e-05	-24.4094	0.000485887	-24.4094	7.88274e-05	-24.4094	0.000138181	-24.4094	0.00225
-24.3969	6.04043e-05	-24.3969	0.000491103	-24.3969	7.97174e-05	-24.3969	0.000139742	-24.3969	0.00227
-24.3844	6.09909e-05	-24.3844	0.000496375	-24.3844	8.06178e-05	-24.3844	0.000141321	-24.3844	0.00229
-24.3719	6.15833e-05	-24.3719	0.000501704	-24.3719	8.1529e-05	-24.3719	0.000142918	-24.3719	0.00231
-24.3594	6.21815e-05	-24.3594	0.000507092	-24.3594	8.24513e-05	-24.3594	0.000144534	-24.3594	0.00234
-24.3469	6.27856e-05	-24.3469	0.000512538	-24.3469	8.33848e-05	-24.3469	0.000146168	-24.3469	0.00236
-24.3344	6.33956e-05	-24.3344	0.000518043	-24.3344	8.43295e-05	-24.3344	0.000147822	-24.3344	0.00238
-24.3219	6.40116e-05	-24.3219	0.000523607	-24.3219	8.52855e-05	-24.3219	0.000149494	-24.3219	0.00241
-24.3093	6.46335e-05	-24.3093	0.000529231	-24.3093	8.62528e-05	-24.3093	0.000151186	-24.3093	0.00243
-24.2968	6.52614e-05	-24.2968	0.000534915	-24.2968	8.72316e-05	-24.2968	0.000152897	-24.2968	0.00245
-24.2843	6.58954e-05	-24.2843	0.00054066	-24.2843	8.82218e-05	-24.2843	0.000154627	-24.2843	0.00247
-24.2718	6.65355e-05	-24.2718	0.000546465	-24.2718	8.92238e-05	-24.2718	0.000156377	-24.2718	0.0025
-24.2593	6.71818e-05	-24.2593	0.000552334	-24.2593	9.0238e-05	-24.2593	0.000158147	-24.2593	0.00252
-24.2468	6.78344e-05	-24.2468	0.000558266	-24.2468	9.12644e-05	-24.2468	0.000159938	-24.2468	0.00255
-24.2343	6.84933e-05	-24.2343	0.000564262	-24.2343	9.23031e-05	-24.2343	0.00016175	-24.2343	0.00257
-24.2218	6.91586e-05	-24.2218	0.000570321	-24.2218	9.33541e-05	-24.2218	0.000163583	-24.2218	0.00259
-24.2093	6.98302e-05	-24.2093	0.000576445	-24.2093	9.44175e-05	-24.2093	0.000165436	-24.2093	0.00262
-24.1968	7.05082e-05	-24.1968	0.000582634	-24.1968	9.54934e-05	-24.1968	0.000167311	-24.1968	0.00264
-24.1842	7.11926e-05	-24.1842	0.000588888	-24.1842	9.65818e-05	-24.1842	0.000169206	-24.1842	0.00267
-24.1717	7.18837e-05	-24.1717	0.000595207	-24.1717	9.76832e-05	-24.1717	0.000171123	-24.1717	0.00269
-24.1592	7.25815e-05	-24.1592	0.000601595	-24.1592	9.87979e-05	-24.1592	0.000173063	-24.1592	0.00271
-24.1467	7.32862e-05	-24.1467	0.000608051	-24.1467	9.99262e-05	-24.1467	0.000175025	-24.1467	0.00274
-24.1342	7.39978e-05	-24.1342	0.000614575	-24.1342	0.000101068	-24.1342	0.000177009	-24.1342	0.00276
-24.1217	7.47162e-05	-24.1217	0.000621168	-24.1217	0.000102223	-24.1217	0.000179016	-24.1217	0.00279
-24.1092	7.54416e-05	-24.1092	0.000627831	-24.1092	0.000103392	-24.1092	0.000181046	-24.1092	0.00281
-24.0967	7.6174e-05	-24.0967	0.000634563	-24.0967	0.000104575	-24.0967	0.000183099	-24.0967	0.00284
-24.0842	7.69134e-05	-24.0842	0.000641365	-24.0842	0.000105772	-24.0842	0.000185174	-24.0842	0.00287
-24.0717	7.76599e-05	-24.0717	0.000648238	-24.0717	0.000106983	-24.0717	0.000187273	-24.0717	0.00289
-24.0591	7.84136e-05	-24.0591	0.000655185	-24.0591	0.000108209	-24.0591	0.000189397	-24.0591	0.00292
-24.0466	7.91746e-05	-24.0466	0.000662204	-24.0466	0.000109449	-24.0466	0.000191544	-24.0466	0.00294
-24.0341	7.99428e-05	-24.0341	0.000669297	-24.0341	0.000110704	-24.0341	0.000193717	-24.0341	0.00297
-24.0216	8.07185e-05	-24.0216	0.000676464	-24.0216	0.000111975	-24.0216	0.000195913	-24.0216	0.003
-24.0091	8.15014e-05	-24.0091	0.000683706	-24.0091	0.00011326	-24.0091	0.000198135	-24.0091	0.00302
-23.9966	8.22919e-05	-23.9966	0.000691022	-23.9966	0.000114561	-23.9966	0.000200382	-23.9966	0.00305
-23.9841	8.30897e-05	-23.9841	0.000698413	-23.9841	0.000115877	-23.9841	0.000202654	-23.9841	0.00307
-23.9716	8.38951e-05	-23.9716	0.000705881	-23.9716	0.000117209	-23.9716	0.000204951	-23.9716	0.0031
-23.9591	8.47084e-05	-23.9591	0.000713427	-23.9591	0.000118556	-23.9591	0.000207274	-23.9591	0.00313
-23.9466	8.55296e-05	-23.9466	0.000721051	-23.9466	0.00011992	-23.9466	0.000209624	-23.9466	0.00315
-23.934	8.63586e-05	-23.934	0.000728754	-23.934	0.0001213	-23.934	0.000212001	-23.934	0.00318
-23.9215	8.71956e-05	-23.9215	0.000736535	-23.9215	0.000122697	-23.9215	0.000214404	-23.9215	0.00321
-23.909	8.80405e-05	-23.909	0.000744397	-23.909	0.00012411	-23.909	0.000216833	-23.909	0.00324
-23.8965	8.88935e-05	-23.8965	0.000752338	-23.8965	0.00012554	-23.8965	0.00021929	-23.8965	0.00326
-23.884	8.97545e-05	-23.884	0.00076036	-23.884	0.000126987	-23.884	0.000221774	-23.884	0.00329
-23.8715	9.06237e-05	-23.8715	0.000768463	-23.8715	0.00012845	-23.8715	0.000224285	-23.8715	0.00332
-23.859	9.15014e-05	-23.859	0.000776649	-23.859	0.000129931	-23.859	0.000226825	-23.859	0.00335
-23.8465	9.23876e-05	-23.8465	0.000784919	-23.8465	0.00013143	-23.8465	0.000229393	-23.8465	0.00338
-23.834	9.32823e-05	-23.834	0.000793273	-23.834	0.000132947	-23.834	0.00023199	-23.834	0.0034
-23.8215	9.41856e-05	-23.8215	0.00080171	-23.8215	0.000134481	-23.8215	0.000234615	-23.8215	0.00343
-23.8089	9.50975e-05	-23.8089	0.000810233	-23.8089	0.000136033	-23.8089	0.000237269	-23.8089	0.00346
-23.7964	9.6018e-05	-23.7964	0.000818841	-23.7964	0.000137604	-23.7964	0.000239952	-23.7964	0.00349
-23.7839	9.69473e-05	-23.7839	0.000827535	-23.7839	0.000139193	-23.7839	0.000242665	-23.7839	0.00352
-23.7714	9.78854e-05	-23.7714	0.000836316	-23.7714	0.0001408	-23.7714	0.000245407	-23.7714	0.00355
-23.7589	9.88326e-05	-23.7589	0.000845185	-23.7589	0.000142426	-23.7589	0.00024818	-23.7589	0.00357
-23.7464	9.97889e-05	-23.7464	0.000854143	-23.7464	0.000144072	-23.7464	0.000250984	-23.7464	0.0036
-23.7339	0.000100754	-23.7339	0.00086319	-23.7339	0.000145736	-23.7339	0.000253818	-23.7339	0.00363
-23.7214	0.000101729	-23.7214	0.000872327	-23.7214	0.000147421	-23.7214	0.000256685	-23.7214	0.00366
-23.7089	0.000102713	-23.7089	0.000881554	-23.7089	0.000149125	-23.7089	0.000259582	-23.7089	0.00369
-23.6964	0.000103706	-23.6964	0.000890871	-23.6964	0.000150848	-23.6964	0.000262511	-23.6964	0.00372
-23.6838	0.000104709	-23.6838	0.000900281	-23.6838	0.000152591	-23.6838	0.000265472	-23.6838	0.00375
-23.6713	0.000105721	-23.6713	0.000909782	-23.6713	0.000154355	-23.6713	0.000268464	-23.6713	0.00378
-23.6588	0.000106743	-23.6588	0.000919375	-23.6588	0.000156138	-23.6588	0.000271489	-23.6588	0.00381
-23.6463	0.000107775	-23.6463	0.000929062	-23.6463	0.000157942	-23.6463	0.000274547	-23.6463	0.00384
-23.6338	0.000108816	-23.6338	0.000938843	-23.6338	0.000159767	-23.6338	0.000277637	-23.6338	0.00387
-23.6213	0.000109868	-23.6213	0.000948717	-23.6213	0.000161612	-23.6213	0.000280761	-23.6213	0.0039
-23.6088	0.000110929	-23.6088	0.000958687	-23.6088	0.000163479	-23.6088	0.000283917	-23.6088	0.00393
-23.5963	0.000112	-23.5963	0.000968752	-23.5963	0.000165366	-23.5963	0.000287107	-23.5963	0.00396
-23.5838	0.000113081	-23.5838	0.000978913	-23.5838	0.000167274	-23.5838	0.000290331	-23.5838	0.00399
-23.5713	0.000114173	-23.5713	0.00098917	-23.5713	0.000169204	-23.5713	0.000293588	-23.5713	0.00402
-23.5587	0.000115274	-23.5587	0.000999524	-23.5587	0.000171155	-23.5587	0.00029688	-23.5587	0.00406
-23.5462	0.000116387	-23.5462	0.00101	-23.5462	0.000173128	-23.5462	0.000300207	-23.5462	0.00409
-23.5337	0.00011751	-23.5337	0.00102	-23.5337	0.000175124	-23.5337	0.000303569	-23.5337	0.00412
-23.5212	0.000118643	-23.5212	0.00103	-23.5212	0.000177141	-23.5212	0.000306966	-23.5212	0.00415
-23.5087	0.000119788	-23.5087	0.00104	-23.5087	0.000179181	-23.5087	0.000310399	-23.5087	0.00418
-23.4962	0.000120943	-23.4962	0.00105	-23.4962	0.000181243	-23.4962	0.000313867	-23.4962	0.00421
-23.4837	0.000122109	-23.4837	0.00106	-23.4837	0.000183328	-23.4837	0.000317371	-23.4837	0.00424
-23.4712	0.000123286	-23.4712	0.00107	-23.4712	0.000185435	-23.4712	0.000320912	-23.4712	0.00428
-23.4587	0.000124473	-23.4587	0.00109	-23.4587	0.000187566	-23.4587	0.000324488	-23.4587	0.00431
-23.4462	0.000125673	-23.4462	0.0011	-23.4462	0.000189719	-23.4462	0.000328102	-23.4462	0.00434
-23.4336	0.000126883	-23.4336	0.00111	-23.4336	0.000191897	-23.4336	0.000331752	-23.4336	0.00437
-23.4211	0.000128105	-23.4211	0.00112	-23.4211	0.000194097	-23.4211	0.00033544	-23.4211	0.00441
-23.4086	0.000129338	-23.4086	0.00113	-23.4086	0.000196321	-23.4086	0.000339165	-23.4086	0.00444
-23.3961	0.000130583	-23.3961	0.00114	-23.3961	0.000198569	-23.3961	0.000342928	-23.3961	0.00447
-23.3836	0.000131839	-23.3836	0.00115	-23.3836	0.000200841	-23.3836	0.000346728	-23.3836	0.0045
-23.3711	0.000133107	-23.3711	0.00117	-23.3711	0.000203137	-23.3711	0.000350566	-23.3711	0.00454
-23.3586	0.000134386	-23.3586	0.00118	-23.3586	0.000205457	-23.3586	0.000354443	-23.3586	0.00457
-23.3461	0.000135678	-23.3461	0.00119	-23.3461	0.000207802	-23.3461	0.000358359	-23.3461	0.0046
-23.3336	0.000136982	-23.3336	0.0012	-23.3336	0.000210171	-23.3336	0.000362313	-23.3336	0.00464
-23.3211	0.000138298	-23.3211	0.00122	-23.3211	0.000212564	-23.3211	0.000366306	-23.3211	0.00467
-23.3085	0.000139627	-23.3085	0.00123	-23.3085	0.000214983	-23.3085	0.000370339	-23.3085	0.00471
-23.296	0.000140968	-23.296	0.00124	-23.296	0.000217426	-23.296	0.000374411	-23.296	0.00474
-23.2835	0.000142321	-23.2835	0.00125	-23.2835	0.000219895	-23.2835	0.000378523	-23.2835	0.00477
-23.271	0.000143686	-23.271	0.00127	-23.271	0.000222389	-23.271	0.000382675	-23.271	0.00481
-23.2585	0.000145065	-23.2585	0.00128	-23.2585	0.000224908	-23.2585	0.000386867	-23.2585	0.00484
-23.246	0.000146456	-23.246	0.00129	-23.246	0.000227453	-23.246	0.000391099	-23.246	0.00488
-23.2335	0.000147861	-23.2335	0.0013	-23.2335	0.000230024	-23.2335	0.000395373	-23.2335	0.00491
-23.221	0.000149278	-23.221	0.00132	-23.221	0.00023262	-23.221	0.000399688	-23.221	0.00495
-23.2085	0.000150709	-23.2085	0.00133	-23.2085	0.000235243	-23.2085	0.000404043	-23.2085	0.00498
-23.196	0.000152153	-23.196	0.00134	-23.196	0.000237892	-23.196	0.000408441	-23.196	0.00502
-23.1834	0.000153611	-23.1834	0.00136	-23.1834	0.000240567	-23.1834	0.00041288	-23.1834	0.00505
-23.1709	0.000155081	-23.1709	0.00137	-23.1709	0.000243269	-23.1709	0.000417361	-23.1709	0.00509
-23.1584	0.000156566	-23.1584	0.00139	-23.1584	0.000245997	-23.1584	0.000421884	-23.1584	0.00512
-23.1459	0.000158064	-23.1459	0.0014	-23.1459	0.000248751	-23.1459	0.000426449	-23.1459	0.00516
-23.1334	0.000159577	-23.1334	0.00141	-23.1334	0.000251533	-23.1334	0.000431055	-23.1334	0.00519
-23.1209	0.000161103	-23.1209	0.00143	-23.1209	0.00025434	-23.1209	0.000435704	-23.1209	0.00523
-23.1084	0.000162643	-23.1084	0.00144	-23.1084	0.000257175	-23.1084	0.000440396	-23.1084	0.00527
-23.0959	0.000164197	-23.0959	0.00146	-23.0959	0.000260037	-23.0959	0.00044513	-23.0959	0.0053
-23.0834	0.000165766	-23.0834	0.00147	-23.0834	0.000262926	-23.0834	0.000449908	-23.0834	0.00534
-23.0709	0.000167349	-23.0709	0.00148	-23.0709	0.000265843	-23.0709	0.000454728	-23.0709	0.00538
-23.0583	0.000168946	-23.0583	0.0015	-23.0583	0.000268786	-23.0583	0.000459592	-23.0583	0.00541
-23.0458	0.000170558	-23.0458	0.00151	-23.0458	0.000271757	-23.0458	0.000464499	-23.0458	0.00545
-23.0333	0.000172185	-23.0333	0.00153	-23.0333	0.000274755	-23.0333	0.000469449	-23.0333	0.00549
-23.0208	0.000173826	-23.0208	0.00154	-23.0208	0.00027778	-23.0208	0.000474443	-23.0208	0.00553
-23.0083	0.000175482	-23.0083	0.00156	-23.0083	0.000280833	-23.0083	0.000479481	-23.0083	0.00556
-22.9958	0.000177154	-22.9958	0.00157	-22.9958	0.000283913	-22.9958	0.000484563	-22.9958	0.0056
-22.9833	0.00017884	-22.9833	0.00159	-22.9833	0.000287022	-22.9833	0.00048969	-22.9833	0.00564
-22.9708	0.000180541	-22.9708	0.00161	-22.9708	0.000290158	-22.9708	0.000494861	-22.9708	0.00568
-22.9583	0.000182258	-22.9583	0.00162	-22.9583	0.000293322	-22.9583	0.000500077	-22.9583	0.00572
-22.9458	0.00018399	-22.9458	0.00164	-22.9458	0.000296514	-22.9458	0.000505336	-22.9458	0.00575
-22.9332	0.000185738	-22.9332	0.00165	-22.9332	0.000299734	-22.9332	0.00051064	-22.9332	0.00579
-22.9207	0.000187502	-22.9207	0.00167	-22.9207	0.000302981	-22.9207	0.000515989	-22.9207	0.00583
-22.9082	0.000189282	-22.9082	0.00168	-22.9082	0.000306258	-22.9082	0.000521383	-22.9082	0.00587
-22.8957	0.000191077	-22.8957	0.0017	-22.8957	0.000309562	-22.8957	0.000526822	-22.8957	0.00591
-22.8832	0.000192889	-22.8832	0.00172	-22.8832	0.000312895	-22.8832	0.000532306	-22.8832	0.00595
-22.8707	0.000194716	-22.8707	0.00173	-22.8707	0.000316257	-22.8707	0.000537837	-22.8707	0.00599
-22.8582	0.00019656	-22.8582	0.00175	-22.8582	0.000319647	-22.8582	0.000543412	-22.8582	0.00603
-22.8457	0.00019842	-22.8457	0.00177	-22.8457	0.000323065	-22.8457	0.000549032	-22.8457	0.00607
-22.8332	0.000200297	-22.8332	0.00178	-22.8332	0.000326512	-22.8332	0.000554697	-22.8332	0.00611
-22.8207	0.00020219	-22.8207	0.0018	-22.8207	0.000329987	-22.8207	0.000560408	-22.8207	0.00615
-22.8081	0.000204101	-22.8081	0.00182	-22.8081	0.00033349	-22.8081	0.000566165	-22.8081	0.00619
-22.7956	0.000206027	-22.7956	0.00183	-22.7956	0.000337023	-22.7956	0.000571969	-22.7956	0.00623
-22.7831	0.000207971	-22.7831	0.00185	-22.7831	0.000340584	-22.7831	0.000577818	-22.7831	0.00627
-22.7706	0.000209932	-22.7706	0.00187	-22.7706	0.000344175	-22.7706	0.000583715	-22.7706	0.00631
-22.7581	0.00021191	-22.7581	0.00189	-22.7581	0.000347794	-22.7581	0.000589657	-22.7581	0.00635
-22.7456	0.000213906	-22.7456	0.0019	-22.7456	0.000351442	-22.7456	0.000595645	-22.7456	0.0064
-22.7331	0.00021592	-22.7331	0.00192	-22.7331	0.000355118	-22.7331	0.00060168	-22.7331	0.00644
-22.7206	0.000217951	-22.7206	0.00194	-22.7206	0.000358824	-22.7206	0.000607762	-22.7206	0.00648
-22.7081	0.00022	-22.7081	0.00196	-22.7081	0.000362559	-22.7081	0.00061389	-22.7081	0.00652
-22.6956	0.000222067	-22.6956	0.00198	-22.6956	0.000366323	-22.6956	0.000620065	-22.6956	0.00656
-22.683	0.000224152	-22.683	0.00199	-22.683	0.000370117	-22.683	0.000626289	-22.683	0.00661
-22.6705	0.000226256	-22.6705	0.00201	-22.6705	0.000373941	-22.6705	0.000632559	-22.6705	0.00665
-22.658	0.000228377	-22.658	0.00203	-22.658	0.000377793	-22.658	0.000638876	-22.658	0.00669
-22.6455	0.000230517	-22.6455	0.00205	-22.6455	0.000381674	-22.6455	0.00064524	-22.6455	0.00673
-22.633	0.000232676	-22.633	0.00207	-22.633	0.000385585	-22.633	0.00065165	-22.633	0.00678
-22.6205	0.000234853	-22.6205	0.00209	-22.6205	0.000389524	-22.6205	0.000658107	-22.6205	0.00682
-22.608	0.000237049	-22.608	0.00211	-22.608	0.000393493	-22.608	0.000664612	-22.608	0.00687
-22.5955	0.000239264	-22.5955	0.00213	-22.5955	0.000397492	-22.5955	0.000671165	-22.5955	0.00691
-22.583	0.000241498	-22.583	0.00215	-22.583	0.000401521	-22.583	0.000677765	-22.583	0.00695
-22.5705	0.00024375	-22.5705	0.00216	-22.5705	0.000405579	-22.5705	0.000684414	-22.5705	0.007
-22.5579	0.000246022	-22.5579	0.00218	-22.5579	0.000409667	-22.5579	0.00069111	-22.5579	0.00704
-22.5454	0.000248314	-22.5454	0.0022	-22.5454	0.000413784	-22.5454	0.000697853	-22.5454	0.00709
-22.5329	0.000250624	-22.5329	0.00222	-22.5329	0.00041793	-22.5329	0.000704643	-22.5329	0.00713
-22.5204	0.000252955	-22.5204	0.00224	-22.5204	0.000422106	-22.5204	0.000711481	-22.5204	0.00718
-22.5079	0.000255305	-22.5079	0.00226	-22.5079	0.000426311	-22.5079	0.000718367	-22.5079	0.00722
-22.4954	0.000257674	-22.4954	0.00228	-22.4954	0.000430547	-22.4954	0.000725302	-22.4954	0.00727
-22.4829	0.000260064	-22.4829	0.0023	-22.4829	0.000434813	-22.4829	0.000732285	-22.4829	0.00731
-22.4704	0.000262473	-22.4704	0.00232	-22.4704	0.000439109	-22.4704	0.000739317	-22.4704	0.00736
-22.4579	0.000264903	-22.4579	0.00235	-22.4579	0.000443435	-22.4579	0.000746397	-22.4579	0.00741
-22.4454	0.000267353	-22.4454	0.00237	-22.4454	0.000447791	-22.4454	0.000753524	-22.4454	0.00745
-22.4328	0.000269824	-22.4328	0.00239	-22.4328	0.000452176	-22.4328	0.000760699	-22.4328	0.0075
-22.4203	0.000272316	-22.4203	0.00241	-22.4203	0.000456592	-22.4203	0.000767923	-22.4203	0.00755
-22.4078	0.000274829	-22.4078	0.00243	-22.4078	0.000461039	-22.4078	0.000775195	-22.4078	0.00759
-22.3953	0.000277363	-22.3953	0.00245	-22.3953	0.000465516	-22.3953	0.000782517	-22.3953	0.00764
-22.3828	0.000279918	-22.3828	0.00247	-22.3828	0.000470023	-22.3828	0.000789887	-22.3828	0.00769
-22.3703	0.000282494	-22.3703	0.00249	-22.3703	0.000474562	-22.3703	0.000797308	-22.3703	0.00774
-22.3578	0.000285091	-22.3578	0.00252	-22.3578	0.000479131	-22.3578	0.000804777	-22.3578	0.00778
-22.3453	0.00028771	-22.3453	0.00254	-22.3453	0.00048373	-22.3453	0.000812294	-22.3453	0.00783
-22.3328	0.00029035	-22.3328	0.00256	-22.3328	0.00048836	-22.3328	0.00081986	-22.3328	0.00788
-22.3203	0.000293011	-22.3203	0.00258	-22.3203	0.00049302	-22.3203	0.000827475	-22.3203	0.00793
-22.3077	0.000295695	-22.3077	0.0026	-22.3077	0.000497712	-22.3077	0.000835139	-22.3077	0.00798
-22.2952	0.0002984	-22.2952	0.00263	-22.2952	0.000502434	-22.2952	0.000842853	-22.2952	0.00803
-22.2827	0.000301127	-22.2827	0.00265	-22.2827	0.000507188	-22.2827	0.000850617	-22.2827	0.00808
-22.2702	0.000303877	-22.2702	0.00267	-22.2702	0.000511974	-22.2702	0.000858432	-22.2702	0.00813
-22.2577	0.000306649	-22.2577	0.00269	-22.2577	0.000516791	-22.2577	0.000866296	-22.2577	0.00818
-22.2452	0.000309443	-22.2452	0.00272	-22.2452	0.000521639	-22.2452	0.00087421	-22.2452	0.00823
-22.2327	0.000312261	-22.2327	0.00274	-22.2327	0.000526519	-22.2327	0.000882173	-22.2327	0.00828
-22.2202	0.000315102	-22.2202	0.00276	-22.2202	0.00053143	-22.2202	0.000890186	-22.2202	0.00833
-22.2077	0.000317966	-22.2077	0.00279	-22.2077	0.000536373	-22.2077	0.00089825	-22.2077	0.00838
-22.1952	0.000320853	-22.1952	0.00281	-22.1952	0.000541349	-22.1952	0.000906365	-22.1952	0.00843
-22.1826	0.000323764	-22.1826	0.00283	-22.1826	0.000546357	-22.1826	0.000914531	-22.1826	0.00848
-22.1701	0.000326698	-22.1701	0.00286	-22.1701	0.000551397	-22.1701	0.000922749	-22.1701	0.00854
-22.1576	0.000329656	-22.1576	0.00288	-22.1576	0.00055647	-22.1576	0.000931017	-22.1576	0.00859
-22.1451	0.000332637	-22.1451	0.00291	-22.1451	0.000561575	-22.1451	0.000939335	-22.1451	0.00864
-22.1326	0.000335642	-22.1326	0.00293	-22.1326	0.000566712	-22.1326	0.000947705	-22.1326	0.00869
-22.1201	0.000338671	-22.1201	0.00295	-22.1201	0.000571883	-22.1201	0.000956125	-22.1201	0.00875
-22.1076	0.000341723	-22.1076	0.00298	-22.1076	0.000577086	-22.1076	0.000964597	-22.1076	0.0088
-22.0951	0.0003448	-22.0951	0.003	-22.0951	0.000582322	-22.0951	0.000973121	-22.0951	0.00885
-22.0826	0.000347901	-22.0826	0.00303	-22.0826	0.000587592	-22.0826	0.000981698	-22.0826	0.00891
-22.0701	0.000351026	-22.0701	0.00305	-22.0701	0.000592895	-22.0701	0.000990327	-22.0701	0.00896
-22.0575	0.000354176	-22.0575	0.00308	-22.0575	0.000598232	-22.0575	0.000999007	-22.0575	0.00901
-22.045	0.000357351	-22.045	0.0031	-22.045	0.000603602	-22.045	0.00101	-22.045	0.00907
-22.0325	0.000360551	-22.0325	0.00313	-22.0325	0.000609006	-22.0325	0.00102	-22.0325	0.00912
-22.02	0.000363776	-22.02	0.00315	-22.02	0.000614444	-22.02	0.00103	-22.02	0.00918
-22.0075	0.000367026	-22.0075	0.00318	-22.0075	0.000619917	-22.0075	0.00103	-22.0075	0.00923
-21.995	0.000370302	-21.995	0.00321	-21.995	0.000625424	-21.995	0.00104	-21.995	0.00929
-21.9825	0.000373604	-21.9825	0.00323	-21.9825	0.000630966	-21.9825	0.00105	-21.9825	0.00934
-21.97	0.000376931	-21.97	0.00326	-21.97	0.000636543	-21.97	0.00106	-21.97	0.0094
-21.9575	0.000380284	-21.9575	0.00328	-21.9575	0.000642155	-21.9575	0.00107	-21.9575	0.00946
-21.945	0.000383663	-21.945	0.00331	-21.945	0.000647802	-21.945	0.00108	-21.945	0.00951
-21.9324	0.000387068	-21.9324	0.00334	-21.9324	0.000653484	-21.9324	0.00109	-21.9324	0.00957
-21.9199	0.0003905	-21.9199	0.00336	-21.9199	0.000659202	-21.9199	0.0011	-21.9199	0.00963
-21.9074	0.000393958	-21.9074	0.00339	-21.9074	0.000664955	-21.9074	0.00111	-21.9074	0.00968
-21.8949	0.000397443	-21.8949	0.00342	-21.8949	0.000670745	-21.8949	0.00112	-21.8949	0.00974
-21.8824	0.000400954	-21.8824	0.00345	-21.8824	0.000676571	-21.8824	0.00113	-21.8824	0.0098
-21.8699	0.000404492	-21.8699	0.00347	-21.8699	0.000682433	-21.8699	0.00114	-21.8699	0.00986
-21.8574	0.000408058	-21.8574	0.0035	-21.8574	0.000688333	-21.8574	0.00115	-21.8574	0.00992
-21.8449	0.000411651	-21.8449	0.00353	-21.8449	0.000694269	-21.8449	0.00115	-21.8449	0.00998
-21.8324	0.000415272	-21.8324	0.00356	-21.8324	0.000700243	-21.8324	0.00116	-21.8324	0.01004
-21.8199	0.00041892	-21.8199	0.00359	-21.8199	0.000706254	-21.8199	0.00117	-21.8199	0.0101
-21.8073	0.000422596	-21.8073	0.00361	-21.8073	0.000712303	-21.8073	0.00118	-21.8073	0.01016
-21.7948	0.000426301	-21.7948	0.00364	-21.7948	0.000718389	-21.7948	0.00119	-21.7948	0.01022
-21.7823	0.000430034	-21.7823	0.00367	-21.7823	0.000724515	-21.7823	0.0012	-21.7823	0.01028
-21.7698	0.000433795	-21.7698	0.0037	-21.7698	0.000730678	-21.7698	0.00121	-21.7698	0.01034
-21.7573	0.000437584	-21.7573	0.00373	-21.7573	0.000736881	-21.7573	0.00122	-21.7573	0.0104
-21.7448	0.000441402	-21.7448	0.00376	-21.7448	0.000743122	-21.7448	0.00123	-21.7448	0.01046
-21.7323	0.000445249	-21.7323	0.00379	-21.7323	0.000749403	-21.7323	0.00124	-21.7323	0.01052
-21.7198	0.000449125	-21.7198	0.00382	-21.7198	0.000755723	-21.7198	0.00125	-21.7198	0.01058
-21.7073	0.000453029	-21.7073	0.00385	-21.7073	0.000762082	-21.7073	0.00126	-21.7073	0.01065
-21.6948	0.000456963	-21.6948	0.00388	-21.6948	0.000768482	-21.6948	0.00127	-21.6948	0.01071
-21.6822	0.000460926	-21.6822	0.00391	-21.6822	0.000774922	-21.6822	0.00128	-21.6822	0.01077
-21.6697	0.000464919	-21.6697	0.00394	-21.6697	0.000781403	-21.6697	0.0013	-21.6697	0.01084
-21.6572	0.000468941	-21.6572	0.00397	-21.6572	0.000787924	-21.6572	0.00131	-21.6572	0.0109
-21.6447	0.000472994	-21.6447	0.004	-21.6447	0.000794487	-21.6447	0.00132	-21.6447	0.01096
-21.6322	0.000477076	-21.6322	0.00403	-21.6322	0.000801092	-21.6322	0.00133	-21.6322	0.01103
-21.6197	0.000481189	-21.6197	0.00406	-21.6197	0.000807738	-21.6197	0.00134	-21.6197	0.01109
-21.6072	0.000485332	-21.6072	0.00409	-21.6072	0.000814426	-21.6072	0.00135	-21.6072	0.01116
-21.5947	0.000489506	-21.5947	0.00412	-21.5947	0.000821157	-21.5947	0.00136	-21.5947	0.01122
-21.5822	0.000493711	-21.5822	0.00415	-21.5822	0.000827931	-21.5822	0.00137	-21.5822	0.01129
-21.5697	0.000497947	-21.5697	0.00418	-21.5697	0.000834748	-21.5697	0.00138	-21.5697	0.01135
-21.5571	0.000502214	-21.5571	0.00422	-21.5571	0.000841608	-21.5571	0.00139	-21.5571	0.01142
-21.5446	0.000506512	-21.5446	0.00425	-21.5446	0.000848512	-21.5446	0.0014	-21.5446	0.01149
-21.5321	0.000510841	-21.5321	0.00428	-21.5321	0.00085546	-21.5321	0.00141	-21.5321	0.01155
-21.5196	0.000515202	-21.5196	0.00431	-21.5196	0.000862453	-21.5196	0.00143	-21.5196	0.01162
-21.5071	0.000519595	-21.5071	0.00435	-21.5071	0.00086949	-21.5071	0.00144	-21.5071	0.01169
-21.4946	0.00052402	-21.4946	0.00438	-21.4946	0.000876572	-21.4946	0.00145	-21.4946	0.01176
-21.4821	0.000528477	-21.4821	0.00441	-21.4821	0.0008837	-21.4821	0.00146	-21.4821	0.01182
-21.4696	0.000532966	-21.4696	0.00445	-21.4696	0.000890874	-21.4696	0.00147	-21.4696	0.01189
-21.4571	0.000537488	-21.4571	0.00448	-21.4571	0.000898093	-21.4571	0.00148	-21.4571	0.01196
-21.4446	0.000542043	-21.4446	0.00451	-21.4446	0.00090536	-21.4446	0.00149	-21.4446	0.01203
-21.432	0.00054663	-21.432	0.00455	-21.432	0.000912673	-21.432	0.00151	-21.432	0.0121
-21.4195	0.000551252	-21.4195	0.00458	-21.4195	0.000920034	-21.4195	0.00152	-21.4195	0.01217
-21.407	0.000555907	-21.407	0.00461	-21.407	0.000927443	-21.407	0.00153	-21.407	0.01224
-21.3945	0.000560595	-21.3945	0.00465	-21.3945	0.000934899	-21.3945	0.00154	-21.3945	0.01231
-21.382	0.000565318	-21.382	0.00468	-21.382	0.000942404	-21.382	0.00155	-21.382	0.01238
-21.3695	0.000570074	-21.3695	0.00472	-21.3695	0.000949958	-21.3695	0.00156	-21.3695	0.01245
-21.357	0.000574865	-21.357	0.00475	-21.357	0.000957561	-21.357	0.00158	-21.357	0.01253
-21.3445	0.000579691	-21.3445	0.00479	-21.3445	0.000965214	-21.3445	0.00159	-21.3445	0.0126
-21.332	0.000584551	-21.332	0.00482	-21.332	0.000972917	-21.332	0.0016	-21.332	0.01267
-21.3195	0.000589446	-21.3195	0.00486	-21.3195	0.00098067	-21.3195	0.00161	-21.3195	0.01274
-21.3069	0.000594376	-21.3069	0.0049	-21.3069	0.000988475	-21.3069	0.00163	-21.3069	0.01282
-21.2944	0.000599341	-21.2944	0.00493	-21.2944	0.000996331	-21.2944	0.00164	-21.2944	0.01289
-21.2819	0.000604342	-21.2819	0.00497	-21.2819	0.001	-21.2819	0.00165	-21.2819	0.01296
-21.2694	0.000609378	-21.2694	0.00501	-21.2694	0.00101	-21.2694	0.00166	-21.2694	0.01304
-21.2569	0.000614451	-21.2569	0.00504	-21.2569	0.00102	-21.2569	0.00168	-21.2569	0.01311
-21.2444	0.000619559	-21.2444	0.00508	-21.2444	0.00103	-21.2444	0.00169	-21.2444	0.01319
-21.2319	0.000624704	-21.2319	0.00512	-21.2319	0.00104	-21.2319	0.0017	-21.2319	0.01326
-21.2194	0.000629886	-21.2194	0.00515	-21.2194	0.00104	-21.2194	0.00171	-21.2194	0.01334
-21.2069	0.000635104	-21.2069	0.00519	-21.2069	0.00105	-21.2069	0.00173	-21.2069	0.01341
-21.1944	0.000640359	-21.1944	0.00523	-21.1944	0.00106	-21.1944	0.00174	-21.1944	0.01349
-21.1818	0.000645651	-21.1818	0.00527	-21.1818	0.00107	-21.1818	0.00175	-21.1818	0.01356
-21.1693	0.000650981	-21.1693	0.00531	-21.1693	0.00108	-21.1693	0.00177	-21.1693	0.01364
-21.1568	0.000656349	-21.1568	0.00534	-21.1568	0.00109	-21.1568	0.00178	-21.1568	0.01372
-21.1443	0.000661755	-21.1443	0.00538	-21.1443	0.00109	-21.1443	0.00179	-21.1443	0.0138
-21.1318	0.000667199	-21.1318	0.00542	-21.1318	0.0011	-21.1318	0.00181	-21.1318	0.01387
-21.1193	0.000672681	-21.1193	0.00546	-21.1193	0.00111	-21.1193	0.00182	-21.1193	0.01395
-21.1068	0.000678202	-21.1068	0.0055	-21.1068	0.00112	-21.1068	0.00183	-21.1068	0.01403
-21.0943	0.000683763	-21.0943	0.00554	-21.0943	0.00113	-21.0943	0.00185	-21.0943	0.01411
-21.0818	0.000689362	-21.0818	0.00558	-21.0818	0.00114	-21.0818	0.00186	-21.0818	0.01419
-21.0693	0.000695001	-21.0693	0.00562	-21.0693	0.00115	-21.0693	0.00188	-21.0693	0.01427
-21.0567	0.00070068	-21.0567	0.00566	-21.0567	0.00116	-21.0567	0.00189	-21.0567	0.01435
-21.0442	0.000706398	-21.0442	0.0057	-21.0442	0.00116	-21.0442	0.0019	-21.0442	0.01443
-21.0317	0.000712157	-21.0317	0.00574	-21.0317	0.00117	-21.0317	0.00192	-21.0317	0.01451
-21.0192	0.000717956	-21.0192	0.00579	-21.0192	0.00118	-21.0192	0.00193	-21.0192	0.01459
-21.0067	0.000723796	-21.0067	0.00583	-21.0067	0.00119	-21.0067	0.00195	-21.0067	0.01467
-20.9942	0.000729677	-20.9942	0.00587	-20.9942	0.0012	-20.9942	0.00196	-20.9942	0.01475
-20.9817	0.000735599	-20.9817	0.00591	-20.9817	0.00121	-20.9817	0.00198	-20.9817	0.01483
-20.9692	0.000741563	-20.9692	0.00595	-20.9692	0.00122	-20.9692	0.00199	-20.9692	0.01492
-20.9567	0.000747568	-20.9567	0.006	-20.9567	0.00123	-20.9567	0.002	-20.9567	0.015
-20.9442	0.000753616	-20.9442	0.00604	-20.9442	0.00124	-20.9442	0.00202	-20.9442	0.01508
-20.9316	0.000759706	-20.9316	0.00608	-20.9316	0.00125	-20.9316	0.00203	-20.9316	0.01517
-20.9191	0.000765839	-20.9191	0.00613	-20.9191	0.00126	-20.9191	0.00205	-20.9191	0.01525
-20.9066	0.000772015	-20.9066	0.00617	-20.9066	0.00127	-20.9066	0.00206	-20.9066	0.01533
-20.8941	0.000778235	-20.8941	0.00621	-20.8941	0.00128	-20.8941	0.00208	-20.8941	0.01542
-20.8816	0.000784498	-20.8816	0.00626	-20.8816	0.00129	-20.8816	0.0021	-20.8816	0.0155
-20.8691	0.000790806	-20.8691	0.0063	-20.8691	0.0013	-20.8691	0.00211	-20.8691	0.01559
-20.8566	0.000797157	-20.8566	0.00635	-20.8566	0.00131	-20.8566	0.00213	-20.8566	0.01567
-20.8441	0.000803553	-20.8441	0.00639	-20.8441	0.00132	-20.8441	0.00214	-20.8441	0.01576
-20.8316	0.000809995	-20.8316	0.00644	-20.8316	0.00133	-20.8316	0.00216	-20.8316	0.01584
-20.8191	0.000816481	-20.8191	0.00648	-20.8191	0.00134	-20.8191	0.00217	-20.8191	0.01593
-20.8065	0.000823013	-20.8065	0.00653	-20.8065	0.00135	-20.8065	0.00219	-20.8065	0.01602
-20.794	0.000829591	-20.794	0.00658	-20.794	0.00136	-20.794	0.0022	-20.794	0.0161
-20.7815	0.000836215	-20.7815	0.00662	-20.7815	0.00137	-20.7815	0.00222	-20.7815	0.01619
-20.769	0.000842885	-20.769	0.00667	-20.769	0.00138	-20.769	0.00224	-20.769	0.01628
-20.7565	0.000849602	-20.7565	0.00672	-20.7565	0.00139	-20.7565	0.00225	-20.7565	0.01637
-20.744	0.000856366	-20.744	0.00676	-20.744	0.0014	-20.744	0.00227	-20.744	0.01646
-20.7315	0.000863178	-20.7315	0.00681	-20.7315	0.00141	-20.7315	0.00229	-20.7315	0.01654
-20.719	0.000870038	-20.719	0.00686	-20.719	0.00142	-20.719	0.0023	-20.719	0.01663
-20.7065	0.000876946	-20.7065	0.00691	-20.7065	0.00143	-20.7065	0.00232	-20.7065	0.01672
-20.694	0.000883903	-20.694	0.00696	-20.694	0.00144	-20.694	0.00234	-20.694	0.01681
-20.6814	0.000890908	-20.6814	0.00701	-20.6814	0.00145	-20.6814	0.00235	-20.6814	0.0169
-20.6689	0.000897963	-20.6689	0.00706	-20.6689	0.00147	-20.6689	0.00237	-20.6689	0.01699
-20.6564	0.000905067	-20.6564	0.00711	-20.6564	0.00148	-20.6564	0.00239	-20.6564	0.01708
-20.6439	0.000912221	-20.6439	0.00716	-20.6439	0.00149	-20.6439	0.00241	-20.6439	0.01717
-20.6314	0.000919425	-20.6314	0.00721	-20.6314	0.0015	-20.6314	0.00242	-20.6314	0.01726
-20.6189	0.00092668	-20.6189	0.00726	-20.6189	0.00151	-20.6189	0.00244	-20.6189	0.01735
-20.6064	0.000933986	-20.6064	0.00731	-20.6064	0.00152	-20.6064	0.00246	-20.6064	0.01745
-20.5939	0.000941344	-20.5939	0.00736	-20.5939	0.00153	-20.5939	0.00248	-20.5939	0.01754
-20.5814	0.000948752	-20.5814	0.00741	-20.5814	0.00155	-20.5814	0.00249	-20.5814	0.01763
-20.5689	0.000956213	-20.5689	0.00746	-20.5689	0.00156	-20.5689	0.00251	-20.5689	0.01772
-20.5563	0.000963726	-20.5563	0.00751	-20.5563	0.00157	-20.5563	0.00253	-20.5563	0.01782
-20.5438	0.000971293	-20.5438	0.00757	-20.5438	0.00158	-20.5438	0.00255	-20.5438	0.01791
-20.5313	0.000978913	-20.5313	0.00762	-20.5313	0.00159	-20.5313	0.00257	-20.5313	0.018
-20.5188	0.000986587	-20.5188	0.00767	-20.5188	0.0016	-20.5188	0.00258	-20.5188	0.0181
-20.5063	0.000994315	-20.5063	0.00773	-20.5063	0.00162	-20.5063	0.0026	-20.5063	0.01819
-20.4938	0.001	-20.4938	0.00778	-20.4938	0.00163	-20.4938	0.00262	-20.4938	0.01828
-20.4813	0.00101	-20.4813	0.00784	-20.4813	0.00164	-20.4813	0.00264	-20.4813	0.01838
-20.4688	0.00102	-20.4688	0.00789	-20.4688	0.00165	-20.4688	0.00266	-20.4688	0.01847
-20.4563	0.00103	-20.4563	0.00795	-20.4563	0.00167	-20.4563	0.00268	-20.4563	0.01857
-20.4438	0.00103	-20.4438	0.008	-20.4438	0.00168	-20.4438	0.0027	-20.4438	0.01866
-20.4312	0.00104	-20.4312	0.00806	-20.4312	0.00169	-20.4312	0.00272	-20.4312	0.01876
-20.4187	0.00105	-20.4187	0.00811	-20.4187	0.0017	-20.4187	0.00274	-20.4187	0.01885
-20.4062	0.00106	-20.4062	0.00817	-20.4062	0.00172	-20.4062	0.00276	-20.4062	0.01895
-20.3937	0.00107	-20.3937	0.00823	-20.3937	0.00173	-20.3937	0.00278	-20.3937	0.01905
-20.3812	0.00107	-20.3812	0.00828	-20.3812	0.00174	-20.3812	0.0028	-20.3812	0.01914
-20.3687	0.00108	-20.3687	0.00834	-20.3687	0.00176	-20.3687	0.00282	-20.3687	0.01924
-20.3562	0.00109	-20.3562	0.0084	-20.3562	0.00177	-20.3562	0.00284	-20.3562	0.01934
-20.3437	0.0011	-20.3437	0.00846	-20.3437	0.00178	-20.3437	0.00286	-20.3437	0.01943
-20.3312	0.00111	-20.3312	0.00852	-20.3312	0.0018	-20.3312	0.00288	-20.3312	0.01953
-20.3187	0.00112	-20.3187	0.00858	-20.3187	0.00181	-20.3187	0.0029	-20.3187	0.01963
-20.3061	0.00113	-20.3061	0.00864	-20.3061	0.00182	-20.3061	0.00292	-20.3061	0.01973
-20.2936	0.00113	-20.2936	0.0087	-20.2936	0.00184	-20.2936	0.00294	-20.2936	0.01982
-20.2811	0.00114	-20.2811	0.00876	-20.2811	0.00185	-20.2811	0.00296	-20.2811	0.01992
-20.2686	0.00115	-20.2686	0.00882	-20.2686	0.00187	-20.2686	0.00298	-20.2686	0.02002
-20.2561	0.00116	-20.2561	0.00888	-20.2561	0.00188	-20.2561	0.003	-20.2561	0.02012
-20.2436	0.00117	-20.2436	0.00894	-20.2436	0.00189	-20.2436	0.00302	-20.2436	0.02022
-20.2311	0.00118	-20.2311	0.009	-20.2311	0.00191	-20.2311	0.00305	-20.2311	0.02032
-20.2186	0.00119	-20.2186	0.00906	-20.2186	0.00192	-20.2186	0.00307	-20.2186	0.02042
-20.2061	0.0012	-20.2061	0.00913	-20.2061	0.00194	-20.2061	0.00309	-20.2061	0.02051
-20.1936	0.00121	-20.1936	0.00919	-20.1936	0.00195	-20.1936	0.00311	-20.1936	0.02061
-20.181	0.00122	-20.181	0.00925	-20.181	0.00197	-20.181	0.00313	-20.181	0.02071
-20.1685	0.00123	-20.1685	0.00932	-20.1685	0.00198	-20.1685	0.00316	-20.1685	0.02081
-20.156	0.00123	-20.156	0.00938	-20.156	0.002	-20.156	0.00318	-20.156	0.02091
-20.1435	0.00124	-20.1435	0.00945	-20.1435	0.00201	-20.1435	0.0032	-20.1435	0.02101
-20.131	0.00125	-20.131	0.00951	-20.131	0.00203	-20.131	0.00322	-20.131	0.02111
-20.1185	0.00126	-20.1185	0.00958	-20.1185	0.00204	-20.1185	0.00325	-20.1185	0.02121
-20.106	0.00127	-20.106	0.00964	-20.106	0.00206	-20.106	0.00327	-20.106	0.02131
-20.0935	0.00128	-20.0935	0.00971	-20.0935	0.00207	-20.0935	0.00329	-20.0935	0.02141
-20.081	0.00129	-20.081	0.00978	-20.081	0.00209	-20.081	0.00332	-20.081	0.02151
-20.0685	0.0013	-20.0685	0.00985	-20.0685	0.00211	-20.0685	0.00334	-20.0685	0.02161
-20.0559	0.00131	-20.0559	0.00991	-20.0559	0.00212	-20.0559	0.00337	-20.0559	0.02172
-20.0434	0.00132	-20.0434	0.00998	-20.0434	0.00214	-20.0434	0.00339	-20.0434	0.02182
-20.0309	0.00133	-20.0309	0.01005	-20.0309	0.00215	-20.0309	0.00341	-20.0309	0.02192
-20.0184	0.00134	-20.0184	0.01012	-20.0184	0.00217	-20.0184	0.00344	-20.0184	0.02202
-20.0059	0.00135	-20.0059	0.01019	-20.0059	0.00219	-20.0059	0.00346	-20.0059	0.02212
-19.9934	0.00136	-19.9934	0.01026	-19.9934	0.0022	-19.9934	0.00349	-19.9934	0.02222
-19.9809	0.00137	-19.9809	0.01033	-19.9809	0.00222	-19.9809	0.00351	-19.9809	0.02232
-19.9684	0.00138	-19.9684	0.0104	-19.9684	0.00224	-19.9684	0.00354	-19.9684	0.02242
-19.9559	0.0014	-19.9559	0.01048	-19.9559	0.00225	-19.9559	0.00356	-19.9559	0.02252
-19.9434	0.00141	-19.9434	0.01055	-19.9434	0.00227	-19.9434	0.00359	-19.9434	0.02262
-19.9308	0.00142	-19.9308	0.01062	-19.9308	0.00229	-19.9308	0.00361	-19.9308	0.02273
-19.9183	0.00143	-19.9183	0.01069	-19.9183	0.00231	-19.9183	0.00364	-19.9183	0.02283
-19.9058	0.00144	-19.9058	0.01077	-19.9058	0.00232	-19.9058	0.00367	-19.9058	0.02293
-19.8933	0.00145	-19.8933	0.01084	-19.8933	0.00234	-19.8933	0.00369	-19.8933	0.02303
-19.8808	0.00146	-19.8808	0.01092	-19.8808	0.00236	-19.8808	0.00372	-19.8808	0.02313
-19.8683	0.00147	-19.8683	0.01099	-19.8683	0.00238	-19.8683	0.00375	-19.8683	0.02323
-19.8558	0.00148	-19.8558	0.01107	-19.8558	0.00239	-19.8558	0.00377	-19.8558	0.02333
-19.8433	0.00149	-19.8433	0.01115	-19.8433	0.00241	-19.8433	0.0038	-19.8433	0.02343
-19.8308	0.00151	-19.8308	0.01122	-19.8308	0.00243	-19.8308	0.00383	-19.8308	0.02354
-19.8183	0.00152	-19.8183	0.0113	-19.8183	0.00245	-19.8183	0.00385	-19.8183	0.02364
-19.8057	0.00153	-19.8057	0.01138	-19.8057	0.00247	-19.8057	0.00388	-19.8057	0.02374
-19.7932	0.00154	-19.7932	0.01146	-19.7932	0.00249	-19.7932	0.00391	-19.7932	0.02384
-19.7807	0.00155	-19.7807	0.01154	-19.7807	0.00251	-19.7807	0.00394	-19.7807	0.02394
-19.7682	0.00156	-19.7682	0.01162	-19.7682	0.00253	-19.7682	0.00397	-19.7682	0.02404
-19.7557	0.00158	-19.7557	0.0117	-19.7557	0.00254	-19.7557	0.00399	-19.7557	0.02414
-19.7432	0.00159	-19.7432	0.01178	-19.7432	0.00256	-19.7432	0.00402	-19.7432	0.02424
-19.7307	0.0016	-19.7307	0.01186	-19.7307	0.00258	-19.7307	0.00405	-19.7307	0.02434
-19.7182	0.00161	-19.7182	0.01194	-19.7182	0.0026	-19.7182	0.00408	-19.7182	0.02444
-19.7057	0.00162	-19.7057	0.01202	-19.7057	0.00262	-19.7057	0.00411	-19.7057	0.02454
-19.6932	0.00164	-19.6932	0.0121	-19.6932	0.00264	-19.6932	0.00414	-19.6932	0.02464
-19.6806	0.00165	-19.6806	0.01219	-19.6806	0.00266	-19.6806	0.00417	-19.6806	0.02474
-19.6681	0.00166	-19.6681	0.01227	-19.6681	0.00268	-19.6681	0.0042	-19.6681	0.02484
-19.6556	0.00168	-19.6556	0.01236	-19.6556	0.0027	-19.6556	0.00423	-19.6556	0.02494
-19.6431	0.00169	-19.6431	0.01244	-19.6431	0.00273	-19.6431	0.00426	-19.6431	0.02504
-19.6306	0.0017	-19.6306	0.01253	-19.6306	0.00275	-19.6306	0.00429	-19.6306	0.02514
-19.6181	0.00171	-19.6181	0.01262	-19.6181	0.00277	-19.6181	0.00432	-19.6181	0.02524
-19.6056	0.00173	-19.6056	0.0127	-19.6056	0.00279	-19.6056	0.00435	-19.6056	0.02534
-19.5931	0.00174	-19.5931	0.01279	-19.5931	0.00281	-19.5931	0.00438	-19.5931	0.02544
-19.5806	0.00175	-19.5806	0.01288	-19.5806	0.00283	-19.5806	0.00442	-19.5806	0.02554
-19.5681	0.00177	-19.5681	0.01297	-19.5681	0.00285	-19.5681	0.00445	-19.5681	0.02564
-19.5555	0.00178	-19.5555	0.01306	-19.5555	0.00288	-19.5555	0.00448	-19.5555	0.02574
-19.543	0.00179	-19.543	0.01315	-19.543	0.0029	-19.543	0.00451	-19.543	0.02584
-19.5305	0.00181	-19.5305	0.01324	-19.5305	0.00292	-19.5305	0.00454	-19.5305	0.02593
-19.518	0.00182	-19.518	0.01333	-19.518	0.00294	-19.518	0.00458	-19.518	0.02603
-19.5055	0.00184	-19.5055	0.01342	-19.5055	0.00297	-19.5055	0.00461	-19.5055	0.02613
-19.493	0.00185	-19.493	0.01351	-19.493	0.00299	-19.493	0.00464	-19.493	0.02623
-19.4805	0.00186	-19.4805	0.01361	-19.4805	0.00301	-19.4805	0.00468	-19.4805	0.02632
-19.468	0.00188	-19.468	0.0137	-19.468	0.00303	-19.468	0.00471	-19.468	0.02642
-19.4555	0.00189	-19.4555	0.0138	-19.4555	0.00306	-19.4555	0.00474	-19.4555	0.02652
-19.443	0.00191	-19.443	0.01389	-19.443	0.00308	-19.443	0.00478	-19.443	0.02661
-19.4304	0.00192	-19.4304	0.01399	-19.4304	0.00311	-19.4304	0.00481	-19.4304	0.02671
-19.4179	0.00194	-19.4179	0.01408	-19.4179	0.00313	-19.4179	0.00485	-19.4179	0.0268
-19.4054	0.00195	-19.4054	0.01418	-19.4054	0.00315	-19.4054	0.00488	-19.4054	0.0269
-19.3929	0.00197	-19.3929	0.01428	-19.3929	0.00318	-19.3929	0.00492	-19.3929	0.02699
-19.3804	0.00198	-19.3804	0.01438	-19.3804	0.0032	-19.3804	0.00495	-19.3804	0.02709
-19.3679	0.002	-19.3679	0.01448	-19.3679	0.00323	-19.3679	0.00499	-19.3679	0.02718
-19.3554	0.00201	-19.3554	0.01458	-19.3554	0.00325	-19.3554	0.00503	-19.3554	0.02728
-19.3429	0.00203	-19.3429	0.01468	-19.3429	0.00328	-19.3429	0.00506	-19.3429	0.02737
-19.3304	0.00204	-19.3304	0.01478	-19.3304	0.0033	-19.3304	0.0051	-19.3304	0.02747
-19.3179	0.00206	-19.3179	0.01488	-19.3179	0.00333	-19.3179	0.00514	-19.3179	0.02756
-19.3053	0.00207	-19.3053	0.01499	-19.3053	0.00336	-19.3053	0.00517	-19.3053	0.02765
-19.2928	0.00209	-19.2928	0.01509	-19.2928	0.00338	-19.2928	0.00521	-19.2928	0.02774
-19.2803	0.00211	-19.2803	0.01519	-19.2803	0.00341	-19.2803	0.00525	-19.2803	0.02783
-19.2678	0.00212	-19.2678	0.0153	-19.2678	0.00343	-19.2678	0.00529	-19.2678	0.02793
-19.2553	0.00214	-19.2553	0.01541	-19.2553	0.00346	-19.2553	0.00533	-19.2553	0.02802
-19.2428	0.00216	-19.2428	0.01551	-19.2428	0.00349	-19.2428	0.00537	-19.2428	0.02811
-19.2303	0.00217	-19.2303	0.01562	-19.2303	0.00352	-19.2303	0.0054	-19.2303	0.0282
-19.2178	0.00219	-19.2178	0.01573	-19.2178	0.00354	-19.2178	0.00544	-19.2178	0.02829
-19.2053	0.00221	-19.2053	0.01584	-19.2053	0.00357	-19.2053	0.00548	-19.2053	0.02838
-19.1928	0.00222	-19.1928	0.01595	-19.1928	0.0036	-19.1928	0.00552	-19.1928	0.02847
-19.1802	0.00224	-19.1802	0.01606	-19.1802	0.00363	-19.1802	0.00556	-19.1802	0.02856
-19.1677	0.00226	-19.1677	0.01617	-19.1677	0.00366	-19.1677	0.0056	-19.1677	0.02864
-19.1552	0.00228	-19.1552	0.01628	-19.1552	0.00369	-19.1552	0.00565	-19.1552	0.02873
-19.1427	0.00229	-19.1427	0.01639	-19.1427	0.00371	-19.1427	0.00569	-19.1427	0.02882
-19.1302	0.00231	-19.1302	0.01651	-19.1302	0.00374	-19.1302	0.00573	-19.1302	0.02891
-19.1177	0.00233	-19.1177	0.01662	-19.1177	0.00377	-19.1177	0.00577	-19.1177	0.02899
-19.1052	0.00235	-19.1052	0.01674	-19.1052	0.0038	-19.1052	0.00581	-19.1052	0.02908
-19.0927	0.00236	-19.0927	0.01685	-19.0927	0.00383	-19.0927	0.00585	-19.0927	0.02916
-19.0802	0.00238	-19.0802	0.01697	-19.0802	0.00386	-19.0802	0.0059	-19.0802	0.02925
-19.0677	0.0024	-19.0677	0.01709	-19.0677	0.00389	-19.0677	0.00594	-19.0677	0.02933
-19.0551	0.00242	-19.0551	0.0172	-19.0551	0.00392	-19.0551	0.00598	-19.0551	0.02942
-19.0426	0.00244	-19.0426	0.01732	-19.0426	0.00396	-19.0426	0.00603	-19.0426	0.0295
-19.0301	0.00246	-19.0301	0.01744	-19.0301	0.00399	-19.0301	0.00607	-19.0301	0.02958
-19.0176	0.00248	-19.0176	0.01756	-19.0176	0.00402	-19.0176	0.00612	-19.0176	0.02967
-19.0051	0.0025	-19.0051	0.01769	-19.0051	0.00405	-19.0051	0.00616	-19.0051	0.02975
-18.9926	0.00252	-18.9926	0.01781	-18.9926	0.00408	-18.9926	0.00621	-18.9926	0.02983
-18.9801	0.00253	-18.9801	0.01793	-18.9801	0.00412	-18.9801	0.00625	-18.9801	0.02991
-18.9676	0.00255	-18.9676	0.01806	-18.9676	0.00415	-18.9676	0.0063	-18.9676	0.02999
-18.9551	0.00257	-18.9551	0.01818	-18.9551	0.00418	-18.9551	0.00634	-18.9551	0.03007
-18.9426	0.00259	-18.9426	0.01831	-18.9426	0.00421	-18.9426	0.00639	-18.9426	0.03015
-18.93	0.00261	-18.93	0.01843	-18.93	0.00425	-18.93	0.00644	-18.93	0.03023
-18.9175	0.00263	-18.9175	0.01856	-18.9175	0.00428	-18.9175	0.00649	-18.9175	0.03031
-18.905	0.00266	-18.905	0.01869	-18.905	0.00432	-18.905	0.00653	-18.905	0.03039
-18.8925	0.00268	-18.8925	0.01882	-18.8925	0.00435	-18.8925	0.00658	-18.8925	0.03046
-18.88	0.0027	-18.88	0.01895	-18.88	0.00438	-18.88	0.00663	-18.88	0.03054
-18.8675	0.00272	-18.8675	0.01908	-18.8675	0.00442	-18.8675	0.00668	-18.8675	0.03062
-18.855	0.00274	-18.855	0.01921	-18.855	0.00446	-18.855	0.00673	-18.855	0.03069
-18.8425	0.00276	-18.8425	0.01935	-18.8425	0.00449	-18.8425	0.00678	-18.8425	0.03077
-18.83	0.00278	-18.83	0.01948	-18.83	0.00453	-18.83	0.00683	-18.83	0.03084
-18.8175	0.0028	-18.8175	0.01962	-18.8175	0.00456	-18.8175	0.00688	-18.8175	0.03092
-18.8049	0.00283	-18.8049	0.01975	-18.8049	0.0046	-18.8049	0.00693	-18.8049	0.03099
-18.7924	0.00285	-18.7924	0.01989	-18.7924	0.00464	-18.7924	0.00698	-18.7924	0.03107
-18.7799	0.00287	-18.7799	0.02003	-18.7799	0.00467	-18.7799	0.00703	-18.7799	0.03114
-18.7674	0.00289	-18.7674	0.02017	-18.7674	0.00471	-18.7674	0.00709	-18.7674	0.03121
-18.7549	0.00291	-18.7549	0.0203	-18.7549	0.00475	-18.7549	0.00714	-18.7549	0.03128
-18.7424	0.00294	-18.7424	0.02045	-18.7424	0.00479	-18.7424	0.00719	-18.7424	0.03135
-18.7299	0.00296	-18.7299	0.02059	-18.7299	0.00483	-18.7299	0.00724	-18.7299	0.03142
-18.7174	0.00298	-18.7174	0.02073	-18.7174	0.00486	-18.7174	0.0073	-18.7174	0.03149
-18.7049	0.00301	-18.7049	0.02087	-18.7049	0.0049	-18.7049	0.00735	-18.7049	0.03156
-18.6924	0.00303	-18.6924	0.02102	-18.6924	0.00494	-18.6924	0.00741	-18.6924	0.03163
-18.6798	0.00305	-18.6798	0.02116	-18.6798	0.00498	-18.6798	0.00746	-18.6798	0.0317
-18.6673	0.00308	-18.6673	0.02131	-18.6673	0.00502	-18.6673	0.00752	-18.6673	0.03177
-18.6548	0.0031	-18.6548	0.02146	-18.6548	0.00506	-18.6548	0.00757	-18.6548	0.03184
-18.6423	0.00313	-18.6423	0.0216	-18.6423	0.0051	-18.6423	0.00763	-18.6423	0.0319
-18.6298	0.00315	-18.6298	0.02175	-18.6298	0.00515	-18.6298	0.00769	-18.6298	0.03197
-18.6173	0.00317	-18.6173	0.0219	-18.6173	0.00519	-18.6173	0.00774	-18.6173	0.03204
-18.6048	0.0032	-18.6048	0.02205	-18.6048	0.00523	-18.6048	0.0078	-18.6048	0.0321
-18.5923	0.00322	-18.5923	0.02221	-18.5923	0.00527	-18.5923	0.00786	-18.5923	0.03217
-18.5798	0.00325	-18.5798	0.02236	-18.5798	0.00531	-18.5798	0.00792	-18.5798	0.03223
-18.5673	0.00327	-18.5673	0.02251	-18.5673	0.00536	-18.5673	0.00798	-18.5673	0.0323
-18.5547	0.0033	-18.5547	0.02267	-18.5547	0.0054	-18.5547	0.00804	-18.5547	0.03236
-18.5422	0.00332	-18.5422	0.02283	-18.5422	0.00544	-18.5422	0.00809	-18.5422	0.03242
-18.5297	0.00335	-18.5297	0.02298	-18.5297	0.00549	-18.5297	0.00816	-18.5297	0.03249
-18.5172	0.00338	-18.5172	0.02314	-18.5172	0.00553	-18.5172	0.00822	-18.5172	0.03255
-18.5047	0.0034	-18.5047	0.0233	-18.5047	0.00558	-18.5047	0.00828	-18.5047	0.03261
-18.4922	0.00343	-18.4922	0.02346	-18.4922	0.00562	-18.4922	0.00834	-18.4922	0.03267
-18.4797	0.00346	-18.4797	0.02362	-18.4797	0.00567	-18.4797	0.0084	-18.4797	0.03273
-18.4672	0.00348	-18.4672	0.02379	-18.4672	0.00571	-18.4672	0.00846	-18.4672	0.03279
-18.4547	0.00351	-18.4547	0.02395	-18.4547	0.00576	-18.4547	0.00853	-18.4547	0.03285
-18.4422	0.00354	-18.4422	0.02411	-18.4422	0.0058	-18.4422	0.00859	-18.4422	0.03291
-18.4296	0.00356	-18.4296	0.02428	-18.4296	0.00585	-18.4296	0.00865	-18.4296	0.03297
-18.4171	0.00359	-18.4171	0.02445	-18.4171	0.0059	-18.4171	0.00872	-18.4171	0.03303
-18.4046	0.00362	-18.4046	0.02461	-18.4046	0.00594	-18.4046	0.00878	-18.4046	0.03309
-18.3921	0.00365	-18.3921	0.02478	-18.3921	0.00599	-18.3921	0.00885	-18.3921	0.03315
-18.3796	0.00368	-18.3796	0.02495	-18.3796	0.00604	-18.3796	0.00892	-18.3796	0.0332
-18.3671	0.0037	-18.3671	0.02512	-18.3671	0.00609	-18.3671	0.00898	-18.3671	0.03326
-18.3546	0.00373	-18.3546	0.02529	-18.3546	0.00614	-18.3546	0.00905	-18.3546	0.03332
-18.3421	0.00376	-18.3421	0.02547	-18.3421	0.00619	-18.3421	0.00912	-18.3421	0.03337
-18.3296	0.00379	-18.3296	0.02564	-18.3296	0.00624	-18.3296	0.00919	-18.3296	0.03343
-18.3171	0.00382	-18.3171	0.02582	-18.3171	0.00629	-18.3171	0.00925	-18.3171	0.03348
-18.3045	0.00385	-18.3045	0.02599	-18.3045	0.00634	-18.3045	0.00932	-18.3045	0.03354
-18.292	0.00388	-18.292	0.02617	-18.292	0.00639	-18.292	0.00939	-18.292	0.03359
-18.2795	0.00391	-18.2795	0.02635	-18.2795	0.00644	-18.2795	0.00946	-18.2795	0.03365
-18.267	0.00394	-18.267	0.02653	-18.267	0.00649	-18.267	0.00953	-18.267	0.0337
-18.2545	0.00397	-18.2545	0.02671	-18.2545	0.00655	-18.2545	0.0096	-18.2545	0.03375
-18.242	0.004	-18.242	0.02689	-18.242	0.0066	-18.242	0.00968	-18.242	0.03381
-18.2295	0.00403	-18.2295	0.02708	-18.2295	0.00665	-18.2295	0.00975	-18.2295	0.03386
-18.217	0.00406	-18.217	0.02726	-18.217	0.0067	-18.217	0.00982	-18.217	0.03391
-18.2045	0.00409	-18.2045	0.02745	-18.2045	0.00676	-18.2045	0.0099	-18.2045	0.03397
-18.192	0.00412	-18.192	0.02763	-18.192	0.00681	-18.192	0.00997	-18.192	0.03402
-18.1794	0.00415	-18.1794	0.02782	-18.1794	0.00687	-18.1794	0.01004	-18.1794	0.03407
-18.1669	0.00418	-18.1669	0.02801	-18.1669	0.00692	-18.1669	0.01012	-18.1669	0.03412
-18.1544	0.00422	-18.1544	0.0282	-18.1544	0.00698	-18.1544	0.01019	-18.1544	0.03417
-18.1419	0.00425	-18.1419	0.02839	-18.1419	0.00703	-18.1419	0.01027	-18.1419	0.03422
-18.1294	0.00428	-18.1294	0.02858	-18.1294	0.00709	-18.1294	0.01035	-18.1294	0.03427
-18.1169	0.00431	-18.1169	0.02878	-18.1169	0.00715	-18.1169	0.01042	-18.1169	0.03432
-18.1044	0.00435	-18.1044	0.02897	-18.1044	0.0072	-18.1044	0.0105	-18.1044	0.03437
-18.0919	0.00438	-18.0919	0.02917	-18.0919	0.00726	-18.0919	0.01058	-18.0919	0.03442
-18.0794	0.00441	-18.0794	0.02936	-18.0794	0.00732	-18.0794	0.01066	-18.0794	0.03447
-18.0669	0.00445	-18.0669	0.02956	-18.0669	0.00738	-18.0669	0.01074	-18.0669	0.03452
-18.0543	0.00448	-18.0543	0.02976	-18.0543	0.00744	-18.0543	0.01082	-18.0543	0.03457
-18.0418	0.00451	-18.0418	0.02996	-18.0418	0.0075	-18.0418	0.0109	-18.0418	0.03462
-18.0293	0.00455	-18.0293	0.03016	-18.0293	0.00756	-18.0293	0.01098	-18.0293	0.03467
-18.0168	0.00458	-18.0168	0.03037	-18.0168	0.00762	-18.0168	0.01106	-18.0168	0.03472
-18.0043	0.00462	-18.0043	0.03057	-18.0043	0.00768	-18.0043	0.01115	-18.0043	0.03477
-17.9918	0.00465	-17.9918	0.03077	-17.9918	0.00774	-17.9918	0.01123	-17.9918	0.03482
-17.9793	0.00469	-17.9793	0.03098	-17.9793	0.0078	-17.9793	0.01131	-17.9793	0.03486
-17.9668	0.00472	-17.9668	0.03119	-17.9668	0.00786	-17.9668	0.0114	-17.9668	0.03491
-17.9543	0.00476	-17.9543	0.0314	-17.9543	0.00792	-17.9543	0.01148	-17.9543	0.03496
-17.9418	0.00479	-17.9418	0.03161	-17.9418	0.00799	-17.9418	0.01157	-17.9418	0.03501
-17.9292	0.00483	-17.9292	0.03182	-17.9292	0.00805	-17.9292	0.01165	-17.9292	0.03506
-17.9167	0.00486	-17.9167	0.03203	-17.9167	0.00811	-17.9167	0.01174	-17.9167	0.03511
-17.9042	0.0049	-17.9042	0.03224	-17.9042	0.00818	-17.9042	0.01183	-17.9042	0.03515
-17.8917	0.00494	-17.8917	0.03246	-17.8917	0.00824	-17.8917	0.01191	-17.8917	0.0352
-17.8792	0.00497	-17.8792	0.03268	-17.8792	0.00831	-17.8792	0.012	-17.8792	0.03525
-17.8667	0.00501	-17.8667	0.03289	-17.8667	0.00837	-17.8667	0.01209	-17.8667	0.0353
-17.8542	0.00505	-17.8542	0.03311	-17.8542	0.00844	-17.8542	0.01218	-17.8542	0.03534
-17.8417	0.00509	-17.8417	0.03333	-17.8417	0.00851	-17.8417	0.01227	-17.8417	0.03539
-17.8292	0.00512	-17.8292	0.03355	-17.8292	0.00857	-17.8292	0.01236	-17.8292	0.03544
-17.8167	0.00516	-17.8167	0.03377	-17.8167	0.00864	-17.8167	0.01245	-17.8167	0.03549
-17.8041	0.0052	-17.8041	0.034	-17.8041	0.00871	-17.8041	0.01255	-17.8041	0.03554
-17.7916	0.00524	-17.7916	0.03422	-17.7916	0.00878	-17.7916	0.01264	-17.7916	0.03558
-17.7791	0.00528	-17.7791	0.03445	-17.7791	0.00885	-17.7791	0.01273	-17.7791	0.03563
-17.7666	0.00532	-17.7666	0.03468	-17.7666	0.00892	-17.7666	0.01283	-17.7666	0.03568
-17.7541	0.00536	-17.7541	0.0349	-17.7541	0.00899	-17.7541	0.01292	-17.7541	0.03573
-17.7416	0.0054	-17.7416	0.03513	-17.7416	0.00906	-17.7416	0.01302	-17.7416	0.03578
-17.7291	0.00544	-17.7291	0.03536	-17.7291	0.00913	-17.7291	0.01311	-17.7291	0.03582
-17.7166	0.00548	-17.7166	0.0356	-17.7166	0.0092	-17.7166	0.01321	-17.7166	0.03587
-17.7041	0.00552	-17.7041	0.03583	-17.7041	0.00927	-17.7041	0.01331	-17.7041	0.03592
-17.6916	0.00556	-17.6916	0.03606	-17.6916	0.00935	-17.6916	0.0134	-17.6916	0.03597
-17.679	0.0056	-17.679	0.0363	-17.679	0.00942	-17.679	0.0135	-17.679	0.03602
-17.6665	0.00564	-17.6665	0.03654	-17.6665	0.00949	-17.6665	0.0136	-17.6665	0.03607
-17.654	0.00568	-17.654	0.03678	-17.654	0.00957	-17.654	0.0137	-17.654	0.03612
-17.6415	0.00572	-17.6415	0.03702	-17.6415	0.00964	-17.6415	0.0138	-17.6415	0.03617
-17.629	0.00576	-17.629	0.03726	-17.629	0.00972	-17.629	0.0139	-17.629	0.03622
-17.6165	0.00581	-17.6165	0.0375	-17.6165	0.00979	-17.6165	0.01401	-17.6165	0.03627
-17.604	0.00585	-17.604	0.03774	-17.604	0.00987	-17.604	0.01411	-17.604	0.03632
-17.5915	0.00589	-17.5915	0.03799	-17.5915	0.00994	-17.5915	0.01421	-17.5915	0.03637
-17.579	0.00593	-17.579	0.03823	-17.579	0.01002	-17.579	0.01432	-17.579	0.03642
-17.5665	0.00598	-17.5665	0.03848	-17.5665	0.0101	-17.5665	0.01442	-17.5665	0.03647
-17.5539	0.00602	-17.5539	0.03873	-17.5539	0.01018	-17.5539	0.01453	-17.5539	0.03653
-17.5414	0.00607	-17.5414	0.03898	-17.5414	0.01026	-17.5414	0.01463	-17.5414	0.03658
-17.5289	0.00611	-17.5289	0.03923	-17.5289	0.01034	-17.5289	0.01474	-17.5289	0.03663
-17.5164	0.00615	-17.5164	0.03948	-17.5164	0.01042	-17.5164	0.01485	-17.5164	0.03668
-17.5039	0.0062	-17.5039	0.03974	-17.5039	0.0105	-17.5039	0.01495	-17.5039	0.03674
-17.4914	0.00624	-17.4914	0.03999	-17.4914	0.01058	-17.4914	0.01506	-17.4914	0.03679
-17.4789	0.00629	-17.4789	0.04025	-17.4789	0.01066	-17.4789	0.01517	-17.4789	0.03685
-17.4664	0.00633	-17.4664	0.0405	-17.4664	0.01074	-17.4664	0.01528	-17.4664	0.0369
-17.4539	0.00638	-17.4539	0.04076	-17.4539	0.01082	-17.4539	0.01539	-17.4539	0.03696
-17.4414	0.00643	-17.4414	0.04102	-17.4414	0.01091	-17.4414	0.01551	-17.4414	0.03701
-17.4288	0.00647	-17.4288	0.04128	-17.4288	0.01099	-17.4288	0.01562	-17.4288	0.03707
-17.4163	0.00652	-17.4163	0.04155	-17.4163	0.01108	-17.4163	0.01573	-17.4163	0.03713
-17.4038	0.00657	-17.4038	0.04181	-17.4038	0.01116	-17.4038	0.01584	-17.4038	0.03718
-17.3913	0.00661	-17.3913	0.04208	-17.3913	0.01125	-17.3913	0.01596	-17.3913	0.03724
-17.3788	0.00666	-17.3788	0.04234	-17.3788	0.01133	-17.3788	0.01607	-17.3788	0.0373
-17.3663	0.00671	-17.3663	0.04261	-17.3663	0.01142	-17.3663	0.01619	-17.3663	0.03736
-17.3538	0.00676	-17.3538	0.04288	-17.3538	0.01151	-17.3538	0.01631	-17.3538	0.03742
-17.3413	0.00681	-17.3413	0.04315	-17.3413	0.01159	-17.3413	0.01642	-17.3413	0.03748
-17.3288	0.00686	-17.3288	0.04342	-17.3288	0.01168	-17.3288	0.01654	-17.3288	0.03754
-17.3163	0.0069	-17.3163	0.04369	-17.3163	0.01177	-17.3163	0.01666	-17.3163	0.0376
-17.3037	0.00695	-17.3037	0.04397	-17.3037	0.01186	-17.3037	0.01678	-17.3037	0.03766
-17.2912	0.007	-17.2912	0.04424	-17.2912	0.01195	-17.2912	0.0169	-17.2912	0.03772
-17.2787	0.00705	-17.2787	0.04452	-17.2787	0.01204	-17.2787	0.01702	-17.2787	0.03778
-17.2662	0.0071	-17.2662	0.0448	-17.2662	0.01213	-17.2662	0.01714	-17.2662	0.03785
-17.2537	0.00716	-17.2537	0.04508	-17.2537	0.01222	-17.2537	0.01726	-17.2537	0.03791
-17.2412	0.00721	-17.2412	0.04536	-17.2412	0.01232	-17.2412	0.01739	-17.2412	0.03798
-17.2287	0.00726	-17.2287	0.04564	-17.2287	0.01241	-17.2287	0.01751	-17.2287	0.03804
-17.2162	0.00731	-17.2162	0.04592	-17.2162	0.0125	-17.2162	0.01763	-17.2162	0.03811
-17.2037	0.00736	-17.2037	0.04621	-17.2037	0.0126	-17.2037	0.01776	-17.2037	0.03817
-17.1912	0.00741	-17.1912	0.0465	-17.1912	0.01269	-17.1912	0.01788	-17.1912	0.03824
-17.1786	0.00747	-17.1786	0.04678	-17.1786	0.01279	-17.1786	0.01801	-17.1786	0.03831
-17.1661	0.00752	-17.1661	0.04707	-17.1661	0.01288	-17.1661	0.01814	-17.1661	0.03837
-17.1536	0.00757	-17.1536	0.04736	-17.1536	0.01298	-17.1536	0.01827	-17.1536	0.03844
-17.1411	0.00763	-17.1411	0.04765	-17.1411	0.01308	-17.1411	0.01839	-17.1411	0.03851
-17.1286	0.00768	-17.1286	0.04794	-17.1286	0.01317	-17.1286	0.01852	-17.1286	0.03858
-17.1161	0.00773	-17.1161	0.04824	-17.1161	0.01327	-17.1161	0.01865	-17.1161	0.03865
-17.1036	0.00779	-17.1036	0.04853	-17.1036	0.01337	-17.1036	0.01879	-17.1036	0.03873
-17.0911	0.00784	-17.0911	0.04883	-17.0911	0.01347	-17.0911	0.01892	-17.0911	0.0388
-17.0786	0.0079	-17.0786	0.04913	-17.0786	0.01357	-17.0786	0.01905	-17.0786	0.03887
-17.0661	0.00795	-17.0661	0.04943	-17.0661	0.01367	-17.0661	0.01918	-17.0661	0.03895
-17.0535	0.00801	-17.0535	0.04973	-17.0535	0.01378	-17.0535	0.01932	-17.0535	0.03902
-17.041	0.00807	-17.041	0.05003	-17.041	0.01388	-17.041	0.01945	-17.041	0.0391
-17.0285	0.00812	-17.0285	0.05033	-17.0285	0.01398	-17.0285	0.01959	-17.0285	0.03917
-17.016	0.00818	-17.016	0.05063	-17.016	0.01408	-17.016	0.01972	-17.016	0.03925
-17.0035	0.00824	-17.0035	0.05094	-17.0035	0.01419	-17.0035	0.01986	-17.0035	0.03933
-16.991	0.00829	-16.991	0.05125	-16.991	0.01429	-16.991	0.02	-16.991	0.03941
-16.9785	0.00835	-16.9785	0.05155	-16.9785	0.0144	-16.9785	0.02013	-16.9785	0.03949
-16.966	0.00841	-16.966	0.05186	-16.966	0.0145	-16.966	0.02027	-16.966	0.03957
-16.9535	0.00847	-16.9535	0.05217	-16.9535	0.01461	-16.9535	0.02041	-16.9535	0.03965
-16.941	0.00853	-16.941	0.05249	-16.941	0.01472	-16.941	0.02055	-16.941	0.03974
-16.9284	0.00859	-16.9284	0.0528	-16.9284	0.01483	-16.9284	0.02069	-16.9284	0.03982
-16.9159	0.00865	-16.9159	0.05311	-16.9159	0.01494	-16.9159	0.02084	-16.9159	0.03991
-16.9034	0.00871	-16.9034	0.05343	-16.9034	0.01505	-16.9034	0.02098	-16.9034	0.03999
-16.8909	0.00877	-16.8909	0.05375	-16.8909	0.01516	-16.8909	0.02112	-16.8909	0.04008
-16.8784	0.00883	-16.8784	0.05407	-16.8784	0.01527	-16.8784	0.02127	-16.8784	0.04017
-16.8659	0.00889	-16.8659	0.05439	-16.8659	0.01538	-16.8659	0.02141	-16.8659	0.04026
-16.8534	0.00895	-16.8534	0.05471	-16.8534	0.01549	-16.8534	0.02156	-16.8534	0.04035
-16.8409	0.00902	-16.8409	0.05503	-16.8409	0.0156	-16.8409	0.0217	-16.8409	0.04044
-16.8284	0.00908	-16.8284	0.05536	-16.8284	0.01572	-16.8284	0.02185	-16.8284	0.04053
-16.8159	0.00914	-16.8159	0.05568	-16.8159	0.01583	-16.8159	0.022	-16.8159	0.04063
-16.8033	0.00921	-16.8033	0.05601	-16.8033	0.01595	-16.8033	0.02215	-16.8033	0.04072
-16.7908	0.00927	-16.7908	0.05634	-16.7908	0.01606	-16.7908	0.0223	-16.7908	0.04082
-16.7783	0.00933	-16.7783	0.05667	-16.7783	0.01618	-16.7783	0.02245	-16.7783	0.04091
-16.7658	0.0094	-16.7658	0.057	-16.7658	0.0163	-16.7658	0.0226	-16.7658	0.04101
-16.7533	0.00946	-16.7533	0.05733	-16.7533	0.01641	-16.7533	0.02275	-16.7533	0.04111
-16.7408	0.00953	-16.7408	0.05766	-16.7408	0.01653	-16.7408	0.0229	-16.7408	0.04121
-16.7283	0.0096	-16.7283	0.058	-16.7283	0.01665	-16.7283	0.02306	-16.7283	0.04131
-16.7158	0.00966	-16.7158	0.05833	-16.7158	0.01677	-16.7158	0.02321	-16.7158	0.04141
-16.7033	0.00973	-16.7033	0.05867	-16.7033	0.01689	-16.7033	0.02337	-16.7033	0.04151
-16.6908	0.0098	-16.6908	0.05901	-16.6908	0.01701	-16.6908	0.02352	-16.6908	0.04162
-16.6782	0.00987	-16.6782	0.05935	-16.6782	0.01713	-16.6782	0.02368	-16.6782	0.04172
-16.6657	0.00993	-16.6657	0.05969	-16.6657	0.01726	-16.6657	0.02384	-16.6657	0.04183
-16.6532	0.01	-16.6532	0.06003	-16.6532	0.01738	-16.6532	0.024	-16.6532	0.04194
-16.6407	0.01007	-16.6407	0.06038	-16.6407	0.0175	-16.6407	0.02416	-16.6407	0.04204
-16.6282	0.01014	-16.6282	0.06073	-16.6282	0.01763	-16.6282	0.02432	-16.6282	0.04215
-16.6157	0.01021	-16.6157	0.06107	-16.6157	0.01776	-16.6157	0.02448	-16.6157	0.04226
-16.6032	0.01028	-16.6032	0.06142	-16.6032	0.01788	-16.6032	0.02464	-16.6032	0.04237
-16.5907	0.01035	-16.5907	0.06177	-16.5907	0.01801	-16.5907	0.0248	-16.5907	0.04248
-16.5782	0.01043	-16.5782	0.06212	-16.5782	0.01814	-16.5782	0.02496	-16.5782	0.0426
-16.5657	0.0105	-16.5657	0.06247	-16.5657	0.01827	-16.5657	0.02513	-16.5657	0.04271
-16.5531	0.01057	-16.5531	0.06283	-16.5531	0.01839	-16.5531	0.02529	-16.5531	0.04283
-16.5406	0.01064	-16.5406	0.06318	-16.5406	0.01852	-16.5406	0.02546	-16.5406	0.04294
-16.5281	0.01072	-16.5281	0.06354	-16.5281	0.01865	-16.5281	0.02562	-16.5281	0.04306
-16.5156	0.01079	-16.5156	0.0639	-16.5156	0.01879	-16.5156	0.02579	-16.5156	0.04318
-16.5031	0.01087	-16.5031	0.06426	-16.5031	0.01892	-16.5031	0.02596	-16.5031	0.04329
-16.4906	0.01094	-16.4906	0.06462	-16.4906	0.01905	-16.4906	0.02613	-16.4906	0.04341
-16.4781	0.01102	-16.4781	0.06498	-16.4781	0.01918	-16.4781	0.02629	-16.4781	0.04353
-16.4656	0.01109	-16.4656	0.06534	-16.4656	0.01932	-16.4656	0.02646	-16.4656	0.04366
-16.4531	0.01117	-16.4531	0.06571	-16.4531	0.01945	-16.4531	0.02663	-16.4531	0.04378
-16.4406	0.01125	-16.4406	0.06608	-16.4406	0.01959	-16.4406	0.02681	-16.4406	0.0439
-16.428	0.01133	-16.428	0.06644	-16.428	0.01973	-16.428	0.02698	-16.428	0.04403
-16.4155	0.01141	-16.4155	0.06681	-16.4155	0.01986	-16.4155	0.02715	-16.4155	0.04415
-16.403	0.01148	-16.403	0.06718	-16.403	0.02	-16.403	0.02732	-16.403	0.04428
-16.3905	0.01156	-16.3905	0.06755	-16.3905	0.02014	-16.3905	0.0275	-16.3905	0.04441
-16.378	0.01164	-16.378	0.06793	-16.378	0.02028	-16.378	0.02767	-16.378	0.04454
-16.3655	0.01172	-16.3655	0.0683	-16.3655	0.02042	-16.3655	0.02785	-16.3655	0.04467
-16.353	0.01181	-16.353	0.06868	-16.353	0.02056	-16.353	0.02802	-16.353	0.0448
-16.3405	0.01189	-16.3405	0.06906	-16.3405	0.0207	-16.3405	0.0282	-16.3405	0.04494
-16.328	0.01197	-16.328	0.06943	-16.328	0.02084	-16.328	0.02838	-16.328	0.04507
-16.3155	0.01205	-16.3155	0.06981	-16.3155	0.02099	-16.3155	0.02856	-16.3155	0.04521
-16.3029	0.01214	-16.3029	0.07019	-16.3029	0.02113	-16.3029	0.02873	-16.3029	0.04534
-16.2904	0.01222	-16.2904	0.07058	-16.2904	0.02128	-16.2904	0.02891	-16.2904	0.04548
-16.2779	0.0123	-16.2779	0.07096	-16.2779	0.02142	-16.2779	0.02909	-16.2779	0.04562
-16.2654	0.01239	-16.2654	0.07135	-16.2654	0.02157	-16.2654	0.02927	-16.2654	0.04576
-16.2529	0.01248	-16.2529	0.07173	-16.2529	0.02171	-16.2529	0.02946	-16.2529	0.0459
-16.2404	0.01256	-16.2404	0.07212	-16.2404	0.02186	-16.2404	0.02964	-16.2404	0.04604
-16.2279	0.01265	-16.2279	0.07251	-16.2279	0.02201	-16.2279	0.02982	-16.2279	0.04619
-16.2154	0.01274	-16.2154	0.0729	-16.2154	0.02216	-16.2154	0.03	-16.2154	0.04633
-16.2029	0.01282	-16.2029	0.07329	-16.2029	0.02231	-16.2029	0.03019	-16.2029	0.04648
-16.1904	0.01291	-16.1904	0.07369	-16.1904	0.02246	-16.1904	0.03037	-16.1904	0.04663
-16.1778	0.013	-16.1778	0.07408	-16.1778	0.02261	-16.1778	0.03056	-16.1778	0.04678
-16.1653	0.01309	-16.1653	0.07448	-16.1653	0.02276	-16.1653	0.03074	-16.1653	0.04693
-16.1528	0.01318	-16.1528	0.07487	-16.1528	0.02291	-16.1528	0.03093	-16.1528	0.04708
-16.1403	0.01327	-16.1403	0.07527	-16.1403	0.02307	-16.1403	0.03111	-16.1403	0.04724
-16.1278	0.01336	-16.1278	0.07567	-16.1278	0.02322	-16.1278	0.0313	-16.1278	0.04739
-16.1153	0.01345	-16.1153	0.07607	-16.1153	0.02337	-16.1153	0.03149	-16.1153	0.04755
-16.1028	0.01355	-16.1028	0.07647	-16.1028	0.02353	-16.1028	0.03168	-16.1028	0.0477
-16.0903	0.01364	-16.0903	0.07688	-16.0903	0.02369	-16.0903	0.03187	-16.0903	0.04786
-16.0778	0.01373	-16.0778	0.07728	-16.0778	0.02384	-16.0778	0.03206	-16.0778	0.04802
-16.0653	0.01383	-16.0653	0.07769	-16.0653	0.024	-16.0653	0.03225	-16.0653	0.04818
-16.0527	0.01392	-16.0527	0.0781	-16.0527	0.02416	-16.0527	0.03244	-16.0527	0.04834
-16.0402	0.01402	-16.0402	0.0785	-16.0402	0.02432	-16.0402	0.03263	-16.0402	0.0485
-16.0277	0.01411	-16.0277	0.07891	-16.0277	0.02448	-16.0277	0.03282	-16.0277	0.04867
-16.0152	0.01421	-16.0152	0.07932	-16.0152	0.02464	-16.0152	0.03301	-16.0152	0.04883
-16.0027	0.01431	-16.0027	0.07974	-16.0027	0.0248	-16.0027	0.03321	-16.0027	0.049
-15.9902	0.0144	-15.9902	0.08015	-15.9902	0.02496	-15.9902	0.0334	-15.9902	0.04916
-15.9777	0.0145	-15.9777	0.08056	-15.9777	0.02512	-15.9777	0.0336	-15.9777	0.04933
-15.9652	0.0146	-15.9652	0.08098	-15.9652	0.02528	-15.9652	0.03379	-15.9652	0.0495
-15.9527	0.0147	-15.9527	0.0814	-15.9527	0.02545	-15.9527	0.03399	-15.9527	0.04967
-15.9402	0.0148	-15.9402	0.08182	-15.9402	0.02561	-15.9402	0.03418	-15.9402	0.04984
-15.9276	0.0149	-15.9276	0.08224	-15.9276	0.02578	-15.9276	0.03438	-15.9276	0.05001
-15.9151	0.015	-15.9151	0.08266	-15.9151	0.02594	-15.9151	0.03457	-15.9151	0.05019
-15.9026	0.0151	-15.9026	0.08308	-15.9026	0.02611	-15.9026	0.03477	-15.9026	0.05036
-15.8901	0.01521	-15.8901	0.0835	-15.8901	0.02628	-15.8901	0.03497	-15.8901	0.05053
-15.8776	0.01531	-15.8776	0.08393	-15.8776	0.02644	-15.8776	0.03517	-15.8776	0.05071
-15.8651	0.01541	-15.8651	0.08435	-15.8651	0.02661	-15.8651	0.03537	-15.8651	0.05088
-15.8526	0.01552	-15.8526	0.08478	-15.8526	0.02678	-15.8526	0.03557	-15.8526	0.05106
-15.8401	0.01562	-15.8401	0.08521	-15.8401	0.02695	-15.8401	0.03577	-15.8401	0.05124
-15.8276	0.01573	-15.8276	0.08563	-15.8276	0.02712	-15.8276	0.03597	-15.8276	0.05142
-15.8151	0.01583	-15.8151	0.08607	-15.8151	0.02729	-15.8151	0.03617	-15.8151	0.0516
-15.8025	0.01594	-15.8025	0.0865	-15.8025	0.02746	-15.8025	0.03637	-15.8025	0.05178
-15.79	0.01605	-15.79	0.08693	-15.79	0.02764	-15.79	0.03657	-15.79	0.05196
-15.7775	0.01616	-15.7775	0.08736	-15.7775	0.02781	-15.7775	0.03677	-15.7775	0.05215
-15.765	0.01626	-15.765	0.0878	-15.765	0.02798	-15.765	0.03698	-15.765	0.05233
-15.7525	0.01637	-15.7525	0.08823	-15.7525	0.02816	-15.7525	0.03718	-15.7525	0.05252
-15.74	0.01648	-15.74	0.08867	-15.74	0.02834	-15.74	0.03738	-15.74	0.0527
-15.7275	0.01659	-15.7275	0.08911	-15.7275	0.02851	-15.7275	0.03759	-15.7275	0.05289
-15.715	0.0167	-15.715	0.08955	-15.715	0.02869	-15.715	0.03779	-15.715	0.05308
-15.7025	0.01682	-15.7025	0.08999	-15.7025	0.02887	-15.7025	0.038	-15.7025	0.05327
-15.69	0.01693	-15.69	0.09043	-15.69	0.02904	-15.69	0.0382	-15.69	0.05346
-15.6774	0.01704	-15.6774	0.09088	-15.6774	0.02922	-15.6774	0.03841	-15.6774	0.05365
-15.6649	0.01716	-15.6649	0.09132	-15.6649	0.0294	-15.6649	0.03862	-15.6649	0.05385
-15.6524	0.01727	-15.6524	0.09176	-15.6524	0.02958	-15.6524	0.03882	-15.6524	0.05404
-15.6399	0.01738	-15.6399	0.09221	-15.6399	0.02976	-15.6399	0.03903	-15.6399	0.05424
-15.6274	0.0175	-15.6274	0.09266	-15.6274	0.02994	-15.6274	0.03924	-15.6274	0.05444
-15.6149	0.01762	-15.6149	0.09311	-15.6149	0.03013	-15.6149	0.03944	-15.6149	0.05464
-15.6024	0.01773	-15.6024	0.09356	-15.6024	0.03031	-15.6024	0.03965	-15.6024	0.05484
-15.5899	0.01785	-15.5899	0.09401	-15.5899	0.03049	-15.5899	0.03986	-15.5899	0.05504
-15.5774	0.01797	-15.5774	0.09446	-15.5774	0.03068	-15.5774	0.04007	-15.5774	0.05524
-15.5649	0.01809	-15.5649	0.09491	-15.5649	0.03086	-15.5649	0.04028	-15.5649	0.05545
-15.5523	0.01821	-15.5523	0.09537	-15.5523	0.03105	-15.5523	0.04049	-15.5523	0.05565
-15.5398	0.01833	-15.5398	0.09582	-15.5398	0.03124	-15.5398	0.0407	-15.5398	0.05586
-15.5273	0.01845	-15.5273	0.09628	-15.5273	0.03142	-15.5273	0.04091	-15.5273	0.05607
-15.5148	0.01857	-15.5148	0.09674	-15.5148	0.03161	-15.5148	0.04112	-15.5148	0.05628
-15.5023	0.01869	-15.5023	0.09719	-15.5023	0.0318	-15.5023	0.04133	-15.5023	0.05649
-15.4898	0.01881	-15.4898	0.09765	-15.4898	0.03199	-15.4898	0.04154	-15.4898	0.05671
-15.4773	0.01894	-15.4773	0.09811	-15.4773	0.03218	-15.4773	0.04175	-15.4773	0.05692
-15.4648	0.01906	-15.4648	0.09858	-15.4648	0.03237	-15.4648	0.04197	-15.4648	0.05714
-15.4523	0.01919	-15.4523	0.09904	-15.4523	0.03256	-15.4523	0.04218	-15.4523	0.05736
-15.4398	0.01931	-15.4398	0.0995	-15.4398	0.03275	-15.4398	0.04239	-15.4398	0.05758
-15.4272	0.01944	-15.4272	0.09997	-15.4272	0.03295	-15.4272	0.0426	-15.4272	0.05781
-15.4147	0.01957	-15.4147	0.10044	-15.4147	0.03314	-15.4147	0.04282	-15.4147	0.05803
-15.4022	0.01969	-15.4022	0.10091	-15.4022	0.03333	-15.4022	0.04303	-15.4022	0.05826
-15.3897	0.01982	-15.3897	0.10138	-15.3897	0.03353	-15.3897	0.04325	-15.3897	0.05849
-15.3772	0.01995	-15.3772	0.10185	-15.3772	0.03373	-15.3772	0.04346	-15.3772	0.05872
-15.3647	0.02008	-15.3647	0.10232	-15.3647	0.03392	-15.3647	0.04368	-15.3647	0.05895
-15.3522	0.02021	-15.3522	0.10279	-15.3522	0.03412	-15.3522	0.04389	-15.3522	0.05918
-15.3397	0.02034	-15.3397	0.10327	-15.3397	0.03432	-15.3397	0.04411	-15.3397	0.05942
-15.3272	0.02048	-15.3272	0.10374	-15.3272	0.03452	-15.3272	0.04432	-15.3272	0.05966
-15.3147	0.02061	-15.3147	0.10422	-15.3147	0.03472	-15.3147	0.04454	-15.3147	0.0599
-15.3021	0.02074	-15.3021	0.1047	-15.3021	0.03492	-15.3021	0.04476	-15.3021	0.06014
-15.2896	0.02088	-15.2896	0.10518	-15.2896	0.03512	-15.2896	0.04497	-15.2896	0.06038
-15.2771	0.02101	-15.2771	0.10566	-15.2771	0.03532	-15.2771	0.04519	-15.2771	0.06063
-15.2646	0.02115	-15.2646	0.10614	-15.2646	0.03552	-15.2646	0.04541	-15.2646	0.06088
-15.2521	0.02129	-15.2521	0.10663	-15.2521	0.03573	-15.2521	0.04563	-15.2521	0.06113
-15.2396	0.02142	-15.2396	0.10711	-15.2396	0.03593	-15.2396	0.04584	-15.2396	0.06138
-15.2271	0.02156	-15.2271	0.1076	-15.2271	0.03614	-15.2271	0.04606	-15.2271	0.06164
-15.2146	0.0217	-15.2146	0.10809	-15.2146	0.03634	-15.2146	0.04628	-15.2146	0.06189
-15.2021	0.02184	-15.2021	0.10858	-15.2021	0.03655	-15.2021	0.0465	-15.2021	0.06215
-15.1896	0.02199	-15.1896	0.10907	-15.1896	0.03676	-15.1896	0.04672	-15.1896	0.06241
-15.177	0.02213	-15.177	0.10956	-15.177	0.03697	-15.177	0.04694	-15.177	0.06268
-15.1645	0.02227	-15.1645	0.11006	-15.1645	0.03718	-15.1645	0.04716	-15.1645	0.06294
-15.152	0.02242	-15.152	0.11055	-15.152	0.03739	-15.152	0.04738	-15.152	0.06321
-15.1395	0.02256	-15.1395	0.11105	-15.1395	0.0376	-15.1395	0.0476	-15.1395	0.06348
-15.127	0.02271	-15.127	0.11155	-15.127	0.03781	-15.127	0.04782	-15.127	0.06375
-15.1145	0.02285	-15.1145	0.11205	-15.1145	0.03802	-15.1145	0.04804	-15.1145	0.06403
-15.102	0.023	-15.102	0.11255	-15.102	0.03824	-15.102	0.04826	-15.102	0.06431
-15.0895	0.02315	-15.0895	0.11305	-15.0895	0.03845	-15.0895	0.04848	-15.0895	0.06459
-15.077	0.0233	-15.077	0.11355	-15.077	0.03866	-15.077	0.0487	-15.077	0.06487
-15.0645	0.02345	-15.0645	0.11405	-15.0645	0.03888	-15.0645	0.04892	-15.0645	0.06515
-15.0519	0.0236	-15.0519	0.11455	-15.0519	0.0391	-15.0519	0.04914	-15.0519	0.06543
-15.0394	0.02375	-15.0394	0.11505	-15.0394	0.03931	-15.0394	0.04936	-15.0394	0.06572
-15.0269	0.02389	-15.0269	0.11555	-15.0269	0.03953	-15.0269	0.04958	-15.0269	0.066
-15.0144	0.02404	-15.0144	0.11604	-15.0144	0.03974	-15.0144	0.0498	-15.0144	0.06628
-15.0019	0.02419	-15.0019	0.11653	-15.0019	0.03995	-15.0019	0.05001	-15.0019	0.06657
-14.9894	0.02434	-14.9894	0.11702	-14.9894	0.04017	-14.9894	0.05023	-14.9894	0.06685
-14.9769	0.02448	-14.9769	0.1175	-14.9769	0.04038	-14.9769	0.05044	-14.9769	0.06713
-14.9644	0.02462	-14.9644	0.11798	-14.9644	0.04059	-14.9644	0.05065	-14.9644	0.06741
-14.9519	0.02477	-14.9519	0.11845	-14.9519	0.0408	-14.9519	0.05086	-14.9519	0.06769
-14.9394	0.02491	-14.9394	0.11893	-14.9394	0.04102	-14.9394	0.05107	-14.9394	0.06797
-14.9268	0.02506	-14.9268	0.1194	-14.9268	0.04123	-14.9268	0.05128	-14.9268	0.06825
-14.9143	0.0252	-14.9143	0.11988	-14.9143	0.04144	-14.9143	0.05149	-14.9143	0.06854
-14.9018	0.02535	-14.9018	0.12035	-14.9018	0.04166	-14.9018	0.0517	-14.9018	0.06883
-14.8893	0.02549	-14.8893	0.12083	-14.8893	0.04187	-14.8893	0.05191	-14.8893	0.06912
-14.8768	0.02564	-14.8768	0.1213	-14.8768	0.04209	-14.8768	0.05212	-14.8768	0.06941
-14.8643	0.02578	-14.8643	0.12178	-14.8643	0.0423	-14.8643	0.05233	-14.8643	0.06971
-14.8518	0.02593	-14.8518	0.12226	-14.8518	0.04252	-14.8518	0.05254	-14.8518	0.07001
-14.8393	0.02608	-14.8393	0.12274	-14.8393	0.04274	-14.8393	0.05275	-14.8393	0.07031
-14.8268	0.02623	-14.8268	0.12322	-14.8268	0.04295	-14.8268	0.05296	-14.8268	0.07062
-14.8143	0.02638	-14.8143	0.1237	-14.8143	0.04317	-14.8143	0.05317	-14.8143	0.07092
-14.8017	0.02653	-14.8017	0.12419	-14.8017	0.0434	-14.8017	0.05338	-14.8017	0.07124
-14.7892	0.02669	-14.7892	0.12467	-14.7892	0.04362	-14.7892	0.05359	-14.7892	0.07155
-14.7767	0.02684	-14.7767	0.12516	-14.7767	0.04384	-14.7767	0.05381	-14.7767	0.07187
-14.7642	0.02699	-14.7642	0.12565	-14.7642	0.04406	-14.7642	0.05402	-14.7642	0.07219
-14.7517	0.02715	-14.7517	0.12613	-14.7517	0.04429	-14.7517	0.05423	-14.7517	0.07251
-14.7392	0.0273	-14.7392	0.12662	-14.7392	0.04451	-14.7392	0.05444	-14.7392	0.07284
-14.7267	0.02746	-14.7267	0.12711	-14.7267	0.04474	-14.7267	0.05466	-14.7267	0.07317
-14.7142	0.02762	-14.7142	0.12761	-14.7142	0.04497	-14.7142	0.05487	-14.7142	0.0735
-14.7017	0.02778	-14.7017	0.1281	-14.7017	0.04519	-14.7017	0.05509	-14.7017	0.07383
-14.6892	0.02794	-14.6892	0.12859	-14.6892	0.04542	-14.6892	0.0553	-14.6892	0.07417
-14.6766	0.0281	-14.6766	0.12909	-14.6766	0.04565	-14.6766	0.05552	-14.6766	0.07452
-14.6641	0.02826	-14.6641	0.12959	-14.6641	0.04588	-14.6641	0.05573	-14.6641	0.07486
-14.6516	0.02842	-14.6516	0.13009	-14.6516	0.04612	-14.6516	0.05595	-14.6516	0.07521
-14.6391	0.02859	-14.6391	0.13059	-14.6391	0.04635	-14.6391	0.05616	-14.6391	0.07556
-14.6266	0.02875	-14.6266	0.13109	-14.6266	0.04658	-14.6266	0.05638	-14.6266	0.07592
-14.6141	0.02891	-14.6141	0.13159	-14.6141	0.04682	-14.6141	0.0566	-14.6141	0.07628
-14.6016	0.02908	-14.6016	0.13209	-14.6016	0.04706	-14.6016	0.05682	-14.6016	0.07664
-14.5891	0.02925	-14.5891	0.1326	-14.5891	0.04729	-14.5891	0.05703	-14.5891	0.07701
-14.5766	0.02942	-14.5766	0.13311	-14.5766	0.04753	-14.5766	0.05725	-14.5766	0.07738
-14.5641	0.02959	-14.5641	0.13362	-14.5641	0.04777	-14.5641	0.05747	-14.5641	0.07775
-14.5515	0.02976	-14.5515	0.13413	-14.5515	0.04801	-14.5515	0.05769	-14.5515	0.07813
-14.539	0.02993	-14.539	0.13464	-14.539	0.04825	-14.539	0.05791	-14.539	0.07851
-14.5265	0.0301	-14.5265	0.13515	-14.5265	0.0485	-14.5265	0.05813	-14.5265	0.0789
-14.514	0.03027	-14.514	0.13566	-14.514	0.04874	-14.514	0.05835	-14.514	0.07928
-14.5015	0.03044	-14.5015	0.13618	-14.5015	0.04899	-14.5015	0.05857	-14.5015	0.07968
-14.489	0.03062	-14.489	0.1367	-14.489	0.04923	-14.489	0.0588	-14.489	0.08007
-14.4765	0.0308	-14.4765	0.13722	-14.4765	0.04948	-14.4765	0.05902	-14.4765	0.08047
-14.464	0.03097	-14.464	0.13774	-14.464	0.04973	-14.464	0.05924	-14.464	0.08087
-14.4515	0.03115	-14.4515	0.13826	-14.4515	0.04998	-14.4515	0.05946	-14.4515	0.08128
-14.439	0.03133	-14.439	0.13878	-14.439	0.05023	-14.439	0.05969	-14.439	0.08169
-14.4264	0.03151	-14.4264	0.13931	-14.4264	0.05048	-14.4264	0.05991	-14.4264	0.08211
-14.4139	0.03169	-14.4139	0.13983	-14.4139	0.05073	-14.4139	0.06014	-14.4139	0.08252
-14.4014	0.03187	-14.4014	0.14036	-14.4014	0.05099	-14.4014	0.06036	-14.4014	0.08295
-14.3889	0.03206	-14.3889	0.14089	-14.3889	0.05124	-14.3889	0.06059	-14.3889	0.08337
-14.3764	0.03224	-14.3764	0.14142	-14.3764	0.0515	-14.3764	0.06082	-14.3764	0.0838
-14.3639	0.03242	-14.3639	0.14196	-14.3639	0.05176	-14.3639	0.06104	-14.3639	0.08424
-14.3514	0.03261	-14.3514	0.14249	-14.3514	0.05202	-14.3514	0.06127	-14.3514	0.08468
-14.3389	0.0328	-14.3389	0.14303	-14.3389	0.05228	-14.3389	0.0615	-14.3389	0.08512
-14.3264	0.03299	-14.3264	0.14356	-14.3264	0.05254	-14.3264	0.06173	-14.3264	0.08557
-14.3139	0.03318	-14.3139	0.1441	-14.3139	0.0528	-14.3139	0.06196	-14.3139	0.08602
-14.3013	0.03337	-14.3013	0.14464	-14.3013	0.05307	-14.3013	0.06219	-14.3013	0.08648
-14.2888	0.03356	-14.2888	0.14519	-14.2888	0.05333	-14.2888	0.06242	-14.2888	0.08694
-14.2763	0.03375	-14.2763	0.14573	-14.2763	0.0536	-14.2763	0.06265	-14.2763	0.0874
-14.2638	0.03394	-14.2638	0.14628	-14.2638	0.05387	-14.2638	0.06288	-14.2638	0.08787
-14.2513	0.03414	-14.2513	0.14683	-14.2513	0.05414	-14.2513	0.06312	-14.2513	0.08834
-14.2388	0.03433	-14.2388	0.14738	-14.2388	0.05441	-14.2388	0.06335	-14.2388	0.08882
-14.2263	0.03453	-14.2263	0.14793	-14.2263	0.05468	-14.2263	0.06358	-14.2263	0.0893
-14.2138	0.03473	-14.2138	0.14848	-14.2138	0.05495	-14.2138	0.06382	-14.2138	0.08979
-14.2013	0.03493	-14.2013	0.14904	-14.2013	0.05523	-14.2013	0.06405	-14.2013	0.09028
-14.1888	0.03513	-14.1888	0.1496	-14.1888	0.05551	-14.1888	0.06429	-14.1888	0.09077
-14.1762	0.03533	-14.1762	0.15016	-14.1762	0.05578	-14.1762	0.06453	-14.1762	0.09128
-14.1637	0.03553	-14.1637	0.15072	-14.1637	0.05606	-14.1637	0.06477	-14.1637	0.09178
-14.1512	0.03574	-14.1512	0.15128	-14.1512	0.05634	-14.1512	0.065	-14.1512	0.09229
-14.1387	0.03594	-14.1387	0.15185	-14.1387	0.05663	-14.1387	0.06524	-14.1387	0.0928
-14.1262	0.03615	-14.1262	0.15242	-14.1262	0.05691	-14.1262	0.06548	-14.1262	0.09332
-14.1137	0.03636	-14.1137	0.15299	-14.1137	0.05719	-14.1137	0.06572	-14.1137	0.09385
-14.1012	0.03657	-14.1012	0.15356	-14.1012	0.05748	-14.1012	0.06597	-14.1012	0.09437
-14.0887	0.03678	-14.0887	0.15413	-14.0887	0.05777	-14.0887	0.06621	-14.0887	0.09491
-14.0762	0.03699	-14.0762	0.15471	-14.0762	0.05806	-14.0762	0.06645	-14.0762	0.09545
-14.0637	0.0372	-14.0637	0.15528	-14.0637	0.05835	-14.0637	0.0667	-14.0637	0.09599
-14.0511	0.03741	-14.0511	0.15586	-14.0511	0.05864	-14.0511	0.06694	-14.0511	0.09654
-14.0386	0.03763	-14.0386	0.15645	-14.0386	0.05894	-14.0386	0.06719	-14.0386	0.09709
-14.0261	0.03784	-14.0261	0.15703	-14.0261	0.05923	-14.0261	0.06744	-14.0261	0.09765
-14.0136	0.03806	-14.0136	0.15762	-14.0136	0.05953	-14.0136	0.06768	-14.0136	0.09821
-14.0011	0.03828	-14.0011	0.1582	-14.0011	0.05983	-14.0011	0.06793	-14.0011	0.09878
-13.9886	0.0385	-13.9886	0.15879	-13.9886	0.06013	-13.9886	0.06818	-13.9886	0.09935
-13.9761	0.03872	-13.9761	0.15939	-13.9761	0.06043	-13.9761	0.06843	-13.9761	0.09993
-13.9636	0.03894	-13.9636	0.15998	-13.9636	0.06074	-13.9636	0.06868	-13.9636	0.10051
-13.9511	0.03916	-13.9511	0.16058	-13.9511	0.06104	-13.9511	0.06894	-13.9511	0.1011
-13.9386	0.03939	-13.9386	0.16118	-13.9386	0.06135	-13.9386	0.06919	-13.9386	0.1017
-13.926	0.03961	-13.926	0.16178	-13.926	0.06166	-13.926	0.06945	-13.926	0.1023
-13.9135	0.03984	-13.9135	0.16238	-13.9135	0.06197	-13.9135	0.0697	-13.9135	0.1029
-13.901	0.04007	-13.901	0.16299	-13.901	0.06228	-13.901	0.06996	-13.901	0.10351
-13.8885	0.0403	-13.8885	0.16359	-13.8885	0.06259	-13.8885	0.07022	-13.8885	0.10413
-13.876	0.04053	-13.876	0.16421	-13.876	0.06291	-13.876	0.07047	-13.876	0.10475
-13.8635	0.04076	-13.8635	0.16482	-13.8635	0.06323	-13.8635	0.07073	-13.8635	0.10537
-13.851	0.04099	-13.851	0.16543	-13.851	0.06355	-13.851	0.071	-13.851	0.106
-13.8385	0.04123	-13.8385	0.16605	-13.8385	0.06387	-13.8385	0.07126	-13.8385	0.10664
-13.826	0.04146	-13.826	0.16667	-13.826	0.06419	-13.826	0.07152	-13.826	0.10728
-13.8135	0.0417	-13.8135	0.16729	-13.8135	0.06451	-13.8135	0.07179	-13.8135	0.10793
-13.8009	0.04194	-13.8009	0.16792	-13.8009	0.06484	-13.8009	0.07205	-13.8009	0.10858
-13.7884	0.04218	-13.7884	0.16855	-13.7884	0.06517	-13.7884	0.07232	-13.7884	0.10924
-13.7759	0.04242	-13.7759	0.16918	-13.7759	0.0655	-13.7759	0.07259	-13.7759	0.10991
-13.7634	0.04266	-13.7634	0.16981	-13.7634	0.06583	-13.7634	0.07286	-13.7634	0.11058
-13.7509	0.04291	-13.7509	0.17045	-13.7509	0.06616	-13.7509	0.07313	-13.7509	0.11125
-13.7384	0.04315	-13.7384	0.17108	-13.7384	0.0665	-13.7384	0.0734	-13.7384	0.11194
-13.7259	0.0434	-13.7259	0.17172	-13.7259	0.06684	-13.7259	0.07367	-13.7259	0.11262
-13.7134	0.04365	-13.7134	0.17237	-13.7134	0.06718	-13.7134	0.07395	-13.7134	0.11332
-13.7009	0.0439	-13.7009	0.17301	-13.7009	0.06752	-13.7009	0.07422	-13.7009	0.11402
-13.6884	0.04415	-13.6884	0.17366	-13.6884	0.06786	-13.6884	0.0745	-13.6884	0.11472
-13.6758	0.0444	-13.6758	0.17431	-13.6758	0.06821	-13.6758	0.07478	-13.6758	0.11543
-13.6633	0.04466	-13.6633	0.17497	-13.6633	0.06855	-13.6633	0.07506	-13.6633	0.11615
-13.6508	0.04491	-13.6508	0.17562	-13.6508	0.0689	-13.6508	0.07534	-13.6508	0.11687
-13.6383	0.04517	-13.6383	0.17628	-13.6383	0.06925	-13.6383	0.07562	-13.6383	0.1176
-13.6258	0.04543	-13.6258	0.17694	-13.6258	0.06961	-13.6258	0.0759	-13.6258	0.11833
-13.6133	0.04569	-13.6133	0.17761	-13.6133	0.06996	-13.6133	0.07619	-13.6133	0.11908
-13.6008	0.04595	-13.6008	0.17828	-13.6008	0.07032	-13.6008	0.07648	-13.6008	0.11982
-13.5883	0.04621	-13.5883	0.17895	-13.5883	0.07068	-13.5883	0.07677	-13.5883	0.12057
-13.5758	0.04647	-13.5758	0.17962	-13.5758	0.07104	-13.5758	0.07706	-13.5758	0.12133
-13.5633	0.04674	-13.5633	0.1803	-13.5633	0.07141	-13.5633	0.07735	-13.5633	0.1221
-13.5507	0.04701	-13.5507	0.18098	-13.5507	0.07177	-13.5507	0.07764	-13.5507	0.12287
-13.5382	0.04727	-13.5382	0.18166	-13.5382	0.07214	-13.5382	0.07794	-13.5382	0.12364
-13.5257	0.04754	-13.5257	0.18235	-13.5257	0.07251	-13.5257	0.07823	-13.5257	0.12442
-13.5132	0.04782	-13.5132	0.18303	-13.5132	0.07288	-13.5132	0.07853	-13.5132	0.12521
-13.5007	0.04809	-13.5007	0.18372	-13.5007	0.07326	-13.5007	0.07883	-13.5007	0.12601
-13.4882	0.04836	-13.4882	0.18442	-13.4882	0.07363	-13.4882	0.07913	-13.4882	0.12681
-13.4757	0.04864	-13.4757	0.18512	-13.4757	0.07401	-13.4757	0.07943	-13.4757	0.12762
-13.4632	0.04892	-13.4632	0.18582	-13.4632	0.0744	-13.4632	0.07974	-13.4632	0.12843
-13.4507	0.0492	-13.4507	0.18652	-13.4507	0.07478	-13.4507	0.08004	-13.4507	0.12925
-13.4382	0.04948	-13.4382	0.18723	-13.4382	0.07516	-13.4382	0.08035	-13.4382	0.13007
-13.4256	0.04976	-13.4256	0.18793	-13.4256	0.07555	-13.4256	0.08066	-13.4256	0.13091
-13.4131	0.05004	-13.4131	0.18865	-13.4131	0.07594	-13.4131	0.08097	-13.4131	0.13174
-13.4006	0.05033	-13.4006	0.18936	-13.4006	0.07634	-13.4006	0.08129	-13.4006	0.13259
-13.3881	0.05062	-13.3881	0.19008	-13.3881	0.07673	-13.3881	0.0816	-13.3881	0.13344
-13.3756	0.0509	-13.3756	0.19081	-13.3756	0.07713	-13.3756	0.08192	-13.3756	0.13429
-13.3631	0.05119	-13.3631	0.19153	-13.3631	0.07753	-13.3631	0.08224	-13.3631	0.13516
-13.3506	0.05149	-13.3506	0.19226	-13.3506	0.07793	-13.3506	0.08256	-13.3506	0.13603
-13.3381	0.05178	-13.3381	0.19299	-13.3381	0.07834	-13.3381	0.08288	-13.3381	0.1369
-13.3256	0.05207	-13.3256	0.19373	-13.3256	0.07875	-13.3256	0.0832	-13.3256	0.13778
-13.3131	0.05237	-13.3131	0.19447	-13.3131	0.07916	-13.3131	0.08353	-13.3131	0.13867
-13.3005	0.05267	-13.3005	0.19521	-13.3005	0.07957	-13.3005	0.08386	-13.3005	0.13956
-13.288	0.05297	-13.288	0.19595	-13.288	0.07998	-13.288	0.08419	-13.288	0.14046
-13.2755	0.05327	-13.2755	0.1967	-13.2755	0.0804	-13.2755	0.08452	-13.2755	0.14137
-13.263	0.05357	-13.263	0.19745	-13.263	0.08082	-13.263	0.08486	-13.263	0.14228
-13.2505	0.05388	-13.2505	0.19821	-13.2505	0.08124	-13.2505	0.08519	-13.2505	0.1432
-13.238	0.05419	-13.238	0.19897	-13.238	0.08167	-13.238	0.08553	-13.238	0.14412
-13.2255	0.05449	-13.2255	0.19973	-13.2255	0.0821	-13.2255	0.08587	-13.2255	0.14505
-13.213	0.0548	-13.213	0.2005	-13.213	0.08253	-13.213	0.08621	-13.213	0.14599
-13.2005	0.05512	-13.2005	0.20127	-13.2005	0.08296	-13.2005	0.08656	-13.2005	0.14693
-13.188	0.05543	-13.188	0.20204	-13.188	0.0834	-13.188	0.08691	-13.188	0.14788
-13.1754	0.05574	-13.1754	0.20282	-13.1754	0.08383	-13.1754	0.08726	-13.1754	0.14884
-13.1629	0.05606	-13.1629	0.2036	-13.1629	0.08428	-13.1629	0.08761	-13.1629	0.1498
-13.1504	0.05638	-13.1504	0.20438	-13.1504	0.08472	-13.1504	0.08796	-13.1504	0.15077
-13.1379	0.0567	-13.1379	0.20517	-13.1379	0.08517	-13.1379	0.08832	-13.1379	0.15174
-13.1254	0.05702	-13.1254	0.20596	-13.1254	0.08562	-13.1254	0.08868	-13.1254	0.15272
-13.1129	0.05735	-13.1129	0.20675	-13.1129	0.08607	-13.1129	0.08904	-13.1129	0.1537
-13.1004	0.05767	-13.1004	0.20755	-13.1004	0.08652	-13.1004	0.0894	-13.1004	0.15469
-13.0879	0.058	-13.0879	0.20836	-13.0879	0.08698	-13.0879	0.08977	-13.0879	0.15569
-13.0754	0.05833	-13.0754	0.20916	-13.0754	0.08744	-13.0754	0.09013	-13.0754	0.1567
-13.0629	0.05866	-13.0629	0.20997	-13.0629	0.0879	-13.0629	0.0905	-13.0629	0.1577
-13.0503	0.05899	-13.0503	0.21079	-13.0503	0.08837	-13.0503	0.09088	-13.0503	0.15872
-13.0378	0.05933	-13.0378	0.2116	-13.0378	0.08884	-13.0378	0.09125	-13.0378	0.15974
-13.0253	0.05966	-13.0253	0.21242	-13.0253	0.08931	-13.0253	0.09163	-13.0253	0.16077
-13.0128	0.06	-13.0128	0.21325	-13.0128	0.08978	-13.0128	0.09201	-13.0128	0.1618
-13.0003	0.06034	-13.0003	0.21408	-13.0003	0.09026	-13.0003	0.09239	-13.0003	0.16284
-12.9878	0.06069	-12.9878	0.21491	-12.9878	0.09074	-12.9878	0.09278	-12.9878	0.16388
-12.9753	0.06103	-12.9753	0.21575	-12.9753	0.09123	-12.9753	0.09317	-12.9753	0.16493
-12.9628	0.06138	-12.9628	0.21659	-12.9628	0.09171	-12.9628	0.09356	-12.9628	0.16598
-12.9503	0.06172	-12.9503	0.21743	-12.9503	0.0922	-12.9503	0.09395	-12.9503	0.16704
-12.9378	0.06207	-12.9378	0.21828	-12.9378	0.0927	-12.9378	0.09434	-12.9378	0.16811
-12.9252	0.06243	-12.9252	0.21913	-12.9252	0.09319	-12.9252	0.09474	-12.9252	0.16918
-12.9127	0.06278	-12.9127	0.21999	-12.9127	0.09369	-12.9127	0.09514	-12.9127	0.17026
-12.9002	0.06313	-12.9002	0.22085	-12.9002	0.09419	-12.9002	0.09555	-12.9002	0.17134
-12.8877	0.06349	-12.8877	0.22171	-12.8877	0.0947	-12.8877	0.09596	-12.8877	0.17243
-12.8752	0.06385	-12.8752	0.22258	-12.8752	0.0952	-12.8752	0.09637	-12.8752	0.17352
-12.8627	0.06421	-12.8627	0.22345	-12.8627	0.09571	-12.8627	0.09678	-12.8627	0.17462
-12.8502	0.06458	-12.8502	0.22433	-12.8502	0.09623	-12.8502	0.09719	-12.8502	0.17572
-12.8377	0.06494	-12.8377	0.22521	-12.8377	0.09675	-12.8377	0.09761	-12.8377	0.17683
-12.8252	0.06531	-12.8252	0.22609	-12.8252	0.09727	-12.8252	0.09803	-12.8252	0.17795
-12.8127	0.06568	-12.8127	0.22698	-12.8127	0.09779	-12.8127	0.09846	-12.8127	0.17907
-12.8001	0.06605	-12.8001	0.22787	-12.8001	0.09832	-12.8001	0.09888	-12.8001	0.18019
-12.7876	0.06642	-12.7876	0.22877	-12.7876	0.09885	-12.7876	0.09931	-12.7876	0.18132
-12.7751	0.0668	-12.7751	0.22967	-12.7751	0.09938	-12.7751	0.09975	-12.7751	0.18245
-12.7626	0.06718	-12.7626	0.23058	-12.7626	0.09992	-12.7626	0.10018	-12.7626	0.18359
-12.7501	0.06756	-12.7501	0.23149	-12.7501	0.10046	-12.7501	0.10062	-12.7501	0.18473
-12.7376	0.06794	-12.7376	0.2324	-12.7376	0.101	-12.7376	0.10106	-12.7376	0.18588
-12.7251	0.06832	-12.7251	0.23332	-12.7251	0.10155	-12.7251	0.10151	-12.7251	0.18703
-12.7126	0.06871	-12.7126	0.23424	-12.7126	0.10209	-12.7126	0.10196	-12.7126	0.18819
-12.7001	0.06909	-12.7001	0.23517	-12.7001	0.10265	-12.7001	0.10241	-12.7001	0.18935
-12.6876	0.06948	-12.6876	0.2361	-12.6876	0.1032	-12.6876	0.10286	-12.6876	0.19051
-12.675	0.06988	-12.675	0.23703	-12.675	0.10376	-12.675	0.10332	-12.675	0.19168
-12.6625	0.07027	-12.6625	0.23797	-12.6625	0.10433	-12.6625	0.10378	-12.6625	0.19286
-12.65	0.07067	-12.65	0.23891	-12.65	0.10489	-12.65	0.10425	-12.65	0.19404
-12.6375	0.07106	-12.6375	0.23986	-12.6375	0.10546	-12.6375	0.10472	-12.6375	0.19522
-12.625	0.07147	-12.625	0.24081	-12.625	0.10603	-12.625	0.10519	-12.625	0.1964
-12.6125	0.07187	-12.6125	0.24177	-12.6125	0.10661	-12.6125	0.10566	-12.6125	0.19759
-12.6	0.07227	-12.6	0.24273	-12.6	0.10719	-12.6	0.10614	-12.6	0.19878
-12.5875	0.07268	-12.5875	0.24369	-12.5875	0.10777	-12.5875	0.10662	-12.5875	0.19998
-12.575	0.07309	-12.575	0.24466	-12.575	0.10836	-12.575	0.10711	-12.575	0.20118
-12.5625	0.0735	-12.5625	0.24563	-12.5625	0.10895	-12.5625	0.10759	-12.5625	0.20238
-12.5499	0.07391	-12.5499	0.24661	-12.5499	0.10955	-12.5499	0.10809	-12.5499	0.20359
-12.5374	0.07433	-12.5374	0.24759	-12.5374	0.11014	-12.5374	0.10858	-12.5374	0.2048
-12.5249	0.07475	-12.5249	0.24858	-12.5249	0.11074	-12.5249	0.10908	-12.5249	0.20601
-12.5124	0.07517	-12.5124	0.24957	-12.5124	0.11135	-12.5124	0.10958	-12.5124	0.20723
-12.4999	0.07559	-12.4999	0.25057	-12.4999	0.11196	-12.4999	0.11009	-12.4999	0.20845
-12.4874	0.07602	-12.4874	0.25157	-12.4874	0.11257	-12.4874	0.1106	-12.4874	0.20967
-12.4749	0.07644	-12.4749	0.25257	-12.4749	0.11318	-12.4749	0.11111	-12.4749	0.2109
-12.4624	0.07687	-12.4624	0.25358	-12.4624	0.1138	-12.4624	0.11163	-12.4624	0.21212
-12.4499	0.0773	-12.4499	0.25459	-12.4499	0.11442	-12.4499	0.11215	-12.4499	0.21335
-12.4374	0.07774	-12.4374	0.25561	-12.4374	0.11505	-12.4374	0.11267	-12.4374	0.21459
-12.4248	0.07817	-12.4248	0.25663	-12.4248	0.11568	-12.4248	0.1132	-12.4248	0.21582
-12.4123	0.07861	-12.4123	0.25766	-12.4123	0.11631	-12.4123	0.11373	-12.4123	0.21706
-12.3998	0.07905	-12.3998	0.25869	-12.3998	0.11695	-12.3998	0.11427	-12.3998	0.21829
-12.3873	0.0795	-12.3873	0.25972	-12.3873	0.11759	-12.3873	0.11481	-12.3873	0.21954
-12.3748	0.07994	-12.3748	0.26076	-12.3748	0.11823	-12.3748	0.11535	-12.3748	0.22078
-12.3623	0.08039	-12.3623	0.26181	-12.3623	0.11888	-12.3623	0.1159	-12.3623	0.22202
-12.3498	0.08084	-12.3498	0.26286	-12.3498	0.11953	-12.3498	0.11645	-12.3498	0.22327
-12.3373	0.08129	-12.3373	0.26391	-12.3373	0.12018	-12.3373	0.11701	-12.3373	0.22451
-12.3248	0.08175	-12.3248	0.26497	-12.3248	0.12084	-12.3248	0.11757	-12.3248	0.22576
-12.3123	0.08221	-12.3123	0.26603	-12.3123	0.1215	-12.3123	0.11813	-12.3123	0.22701
-12.2997	0.08267	-12.2997	0.2671	-12.2997	0.12217	-12.2997	0.11869	-12.2997	0.22826
-12.2872	0.08313	-12.2872	0.26817	-12.2872	0.12284	-12.2872	0.11927	-12.2872	0.22951
-12.2747	0.08359	-12.2747	0.26925	-12.2747	0.12351	-12.2747	0.11984	-12.2747	0.23076
-12.2622	0.08406	-12.2622	0.27033	-12.2622	0.12419	-12.2622	0.12042	-12.2622	0.23202
-12.2497	0.08453	-12.2497	0.27141	-12.2497	0.12487	-12.2497	0.121	-12.2497	0.23327
-12.2372	0.085	-12.2372	0.2725	-12.2372	0.12555	-12.2372	0.12159	-12.2372	0.23452
-12.2247	0.08548	-12.2247	0.2736	-12.2247	0.12624	-12.2247	0.12218	-12.2247	0.23578
-12.2122	0.08595	-12.2122	0.2747	-12.2122	0.12693	-12.2122	0.12278	-12.2122	0.23703
-12.1997	0.08643	-12.1997	0.2758	-12.1997	0.12763	-12.1997	0.12338	-12.1997	0.23828
-12.1872	0.08692	-12.1872	0.27691	-12.1872	0.12833	-12.1872	0.12398	-12.1872	0.23954
-12.1746	0.0874	-12.1746	0.27802	-12.1746	0.12903	-12.1746	0.12459	-12.1746	0.24079
-12.1621	0.08789	-12.1621	0.27914	-12.1621	0.12974	-12.1621	0.1252	-12.1621	0.24204
-12.1496	0.08838	-12.1496	0.28026	-12.1496	0.13045	-12.1496	0.12582	-12.1496	0.24329
-12.1371	0.08887	-12.1371	0.28139	-12.1371	0.13116	-12.1371	0.12644	-12.1371	0.24454
-12.1246	0.08936	-12.1246	0.28252	-12.1246	0.13188	-12.1246	0.12706	-12.1246	0.24579
-12.1121	0.08986	-12.1121	0.28365	-12.1121	0.1326	-12.1121	0.12769	-12.1121	0.24704
-12.0996	0.09036	-12.0996	0.28479	-12.0996	0.13333	-12.0996	0.12833	-12.0996	0.24829
-12.0871	0.09086	-12.0871	0.28594	-12.0871	0.13406	-12.0871	0.12897	-12.0871	0.24953
-12.0746	0.09137	-12.0746	0.28709	-12.0746	0.13479	-12.0746	0.12961	-12.0746	0.25077
-12.0621	0.09188	-12.0621	0.28824	-12.0621	0.13553	-12.0621	0.13026	-12.0621	0.25202
-12.0495	0.09239	-12.0495	0.2894	-12.0495	0.13627	-12.0495	0.13091	-12.0495	0.25326
-12.037	0.0929	-12.037	0.29056	-12.037	0.13701	-12.037	0.13156	-12.037	0.25449
-12.0245	0.09342	-12.0245	0.29173	-12.0245	0.13776	-12.0245	0.13222	-12.0245	0.25573
-12.012	0.09393	-12.012	0.2929	-12.012	0.13852	-12.012	0.13289	-12.012	0.25696
-11.9995	0.09445	-11.9995	0.29408	-11.9995	0.13927	-11.9995	0.13356	-11.9995	0.25819
-11.987	0.09498	-11.987	0.29526	-11.987	0.14003	-11.987	0.13423	-11.987	0.25942
-11.9745	0.0955	-11.9745	0.29644	-11.9745	0.14079	-11.9745	0.13491	-11.9745	0.26065
-11.962	0.09603	-11.962	0.29763	-11.962	0.14156	-11.962	0.13559	-11.962	0.26187
-11.9495	0.09656	-11.9495	0.29883	-11.9495	0.14233	-11.9495	0.13628	-11.9495	0.26308
-11.937	0.0971	-11.937	0.30003	-11.937	0.14311	-11.937	0.13698	-11.937	0.2643
-11.9244	0.09764	-11.9244	0.30123	-11.9244	0.14389	-11.9244	0.13767	-11.9244	0.26551
-11.9119	0.09818	-11.9119	0.30244	-11.9119	0.14467	-11.9119	0.13838	-11.9119	0.26672
-11.8994	0.09872	-11.8994	0.30365	-11.8994	0.14545	-11.8994	0.13908	-11.8994	0.26792
-11.8869	0.09926	-11.8869	0.30487	-11.8869	0.14624	-11.8869	0.13979	-11.8869	0.26912
-11.8744	0.09981	-11.8744	0.30609	-11.8744	0.14704	-11.8744	0.14051	-11.8744	0.27032
-11.8619	0.10036	-11.8619	0.30732	-11.8619	0.14783	-11.8619	0.14123	-11.8619	0.27151
-11.8494	0.10092	-11.8494	0.30855	-11.8494	0.14864	-11.8494	0.14196	-11.8494	0.27269
-11.8369	0.10147	-11.8369	0.30978	-11.8369	0.14944	-11.8369	0.14269	-11.8369	0.27387
-11.8244	0.10203	-11.8244	0.31102	-11.8244	0.15025	-11.8244	0.14342	-11.8244	0.27505
-11.8119	0.10259	-11.8119	0.31226	-11.8119	0.15106	-11.8119	0.14416	-11.8119	0.27622
-11.7993	0.10316	-11.7993	0.31351	-11.7993	0.15188	-11.7993	0.14491	-11.7993	0.27738
-11.7868	0.10373	-11.7868	0.31477	-11.7868	0.1527	-11.7868	0.14566	-11.7868	0.27854
-11.7743	0.1043	-11.7743	0.31602	-11.7743	0.15352	-11.7743	0.14641	-11.7743	0.2797
-11.7618	0.10487	-11.7618	0.31728	-11.7618	0.15435	-11.7618	0.14717	-11.7618	0.28085
-11.7493	0.10545	-11.7493	0.31855	-11.7493	0.15518	-11.7493	0.14794	-11.7493	0.28199
-11.7368	0.10602	-11.7368	0.31982	-11.7368	0.15602	-11.7368	0.14871	-11.7368	0.28312
-11.7243	0.10661	-11.7243	0.3211	-11.7243	0.15685	-11.7243	0.14948	-11.7243	0.28425
-11.7118	0.10719	-11.7118	0.32237	-11.7118	0.1577	-11.7118	0.15026	-11.7118	0.28538
-11.6993	0.10778	-11.6993	0.32366	-11.6993	0.15854	-11.6993	0.15104	-11.6993	0.28649
-11.6868	0.10837	-11.6868	0.32494	-11.6868	0.15939	-11.6868	0.15183	-11.6868	0.2876
-11.6742	0.10896	-11.6742	0.32624	-11.6742	0.16025	-11.6742	0.15263	-11.6742	0.2887
-11.6617	0.10956	-11.6617	0.32753	-11.6617	0.1611	-11.6617	0.15343	-11.6617	0.2898
-11.6492	0.11016	-11.6492	0.32883	-11.6492	0.16196	-11.6492	0.15423	-11.6492	0.29088
-11.6367	0.11076	-11.6367	0.33014	-11.6367	0.16283	-11.6367	0.15504	-11.6367	0.29196
-11.6242	0.11136	-11.6242	0.33145	-11.6242	0.1637	-11.6242	0.15585	-11.6242	0.29303
-11.6117	0.11197	-11.6117	0.33276	-11.6117	0.16457	-11.6117	0.15667	-11.6117	0.2941
-11.5992	0.11258	-11.5992	0.33408	-11.5992	0.16544	-11.5992	0.1575	-11.5992	0.29515
-11.5867	0.1132	-11.5867	0.3354	-11.5867	0.16632	-11.5867	0.15833	-11.5867	0.2962
-11.5742	0.11381	-11.5742	0.33673	-11.5742	0.1672	-11.5742	0.15916	-11.5742	0.29724
-11.5617	0.11443	-11.5617	0.33806	-11.5617	0.16809	-11.5617	0.16	-11.5617	0.29827
-11.5491	0.11506	-11.5491	0.3394	-11.5491	0.16898	-11.5491	0.16084	-11.5491	0.29929
-11.5366	0.11568	-11.5366	0.34074	-11.5366	0.16987	-11.5366	0.1617	-11.5366	0.3003
-11.5241	0.11631	-11.5241	0.34208	-11.5241	0.17077	-11.5241	0.16255	-11.5241	0.3013
-11.5116	0.11694	-11.5116	0.34343	-11.5116	0.17167	-11.5116	0.16341	-11.5116	0.30229
-11.4991	0.11758	-11.4991	0.34478	-11.4991	0.17257	-11.4991	0.16427	-11.4991	0.30328
-11.4866	0.11821	-11.4866	0.34614	-11.4866	0.17348	-11.4866	0.16514	-11.4866	0.30425
-11.4741	0.11886	-11.4741	0.34749	-11.4741	0.17439	-11.4741	0.16602	-11.4741	0.30521
-11.4616	0.1195	-11.4616	0.34886	-11.4616	0.1753	-11.4616	0.1669	-11.4616	0.30617
-11.4491	0.12015	-11.4491	0.35023	-11.4491	0.17622	-11.4491	0.16779	-11.4491	0.30711
-11.4366	0.1208	-11.4366	0.3516	-11.4366	0.17714	-11.4366	0.16868	-11.4366	0.30804
-11.424	0.12145	-11.424	0.35297	-11.424	0.17807	-11.424	0.16957	-11.424	0.30896
-11.4115	0.1221	-11.4115	0.35436	-11.4115	0.179	-11.4115	0.17047	-11.4115	0.30988
-11.399	0.12276	-11.399	0.35574	-11.399	0.17993	-11.399	0.17138	-11.399	0.31078
-11.3865	0.12343	-11.3865	0.35713	-11.3865	0.18086	-11.3865	0.17229	-11.3865	0.31167
-11.374	0.12409	-11.374	0.35852	-11.374	0.1818	-11.374	0.17321	-11.374	0.31254
-11.3615	0.12476	-11.3615	0.35992	-11.3615	0.18274	-11.3615	0.17413	-11.3615	0.31341
-11.349	0.12543	-11.349	0.36132	-11.349	0.18369	-11.349	0.17505	-11.349	0.31426
-11.3365	0.1261	-11.3365	0.36272	-11.3365	0.18464	-11.3365	0.17598	-11.3365	0.31511
-11.324	0.12678	-11.324	0.36413	-11.324	0.18559	-11.324	0.17692	-11.324	0.31594
-11.3115	0.12746	-11.3115	0.36554	-11.3115	0.18654	-11.3115	0.17786	-11.3115	0.31676
-11.2989	0.12815	-11.2989	0.36696	-11.2989	0.1875	-11.2989	0.17881	-11.2989	0.31756
-11.2864	0.12883	-11.2864	0.36838	-11.2864	0.18846	-11.2864	0.17976	-11.2864	0.31836
-11.2739	0.12952	-11.2739	0.3698	-11.2739	0.18943	-11.2739	0.18072	-11.2739	0.31914
-11.2614	0.13022	-11.2614	0.37123	-11.2614	0.1904	-11.2614	0.18168	-11.2614	0.31991
-11.2489	0.13091	-11.2489	0.37266	-11.2489	0.19137	-11.2489	0.18264	-11.2489	0.32066
-11.2364	0.13161	-11.2364	0.3741	-11.2364	0.19235	-11.2364	0.18362	-11.2364	0.32141
-11.2239	0.13232	-11.2239	0.37554	-11.2239	0.19332	-11.2239	0.18459	-11.2239	0.32214
-11.2114	0.13302	-11.2114	0.37698	-11.2114	0.19431	-11.2114	0.18557	-11.2114	0.32286
-11.1989	0.13373	-11.1989	0.37843	-11.1989	0.19529	-11.1989	0.18656	-11.1989	0.32356
-11.1864	0.13444	-11.1864	0.37988	-11.1864	0.19628	-11.1864	0.18755	-11.1864	0.32425
-11.1738	0.13516	-11.1738	0.38133	-11.1738	0.19727	-11.1738	0.18855	-11.1738	0.32493
-11.1613	0.13588	-11.1613	0.38278	-11.1613	0.19826	-11.1613	0.18955	-11.1613	0.32559
-11.1488	0.1366	-11.1488	0.38425	-11.1488	0.19926	-11.1488	0.19056	-11.1488	0.32624
-11.1363	0.13733	-11.1363	0.38571	-11.1363	0.20026	-11.1363	0.19157	-11.1363	0.32687
-11.1238	0.13805	-11.1238	0.38718	-11.1238	0.20127	-11.1238	0.19259	-11.1238	0.32749
-11.1113	0.13878	-11.1113	0.38865	-11.1113	0.20227	-11.1113	0.19361	-11.1113	0.3281
-11.0988	0.13952	-11.0988	0.39013	-11.0988	0.20328	-11.0988	0.19463	-11.0988	0.32869
-11.0863	0.14026	-11.0863	0.3916	-11.0863	0.2043	-11.0863	0.19566	-11.0863	0.32927
-11.0738	0.141	-11.0738	0.39309	-11.0738	0.20531	-11.0738	0.1967	-11.0738	0.32983
-11.0613	0.14174	-11.0613	0.39457	-11.0613	0.20633	-11.0613	0.19774	-11.0613	0.33038
-11.0487	0.14249	-11.0487	0.39606	-11.0487	0.20736	-11.0487	0.19879	-11.0487	0.33092
-11.0362	0.14324	-11.0362	0.39755	-11.0362	0.20838	-11.0362	0.19984	-11.0362	0.33143
-11.0237	0.144	-11.0237	0.39905	-11.0237	0.20941	-11.0237	0.20089	-11.0237	0.33194
-11.0112	0.14475	-11.0112	0.40055	-11.0112	0.21044	-11.0112	0.20196	-11.0112	0.33243
-10.9987	0.14552	-10.9987	0.40205	-10.9987	0.21148	-10.9987	0.20302	-10.9987	0.3329
-10.9862	0.14628	-10.9862	0.40356	-10.9862	0.21252	-10.9862	0.20409	-10.9862	0.33336
-10.9737	0.14705	-10.9737	0.40507	-10.9737	0.21356	-10.9737	0.20517	-10.9737	0.3338
-10.9612	0.14782	-10.9612	0.40658	-10.9612	0.2146	-10.9612	0.20625	-10.9612	0.33423
-10.9487	0.14859	-10.9487	0.4081	-10.9487	0.21565	-10.9487	0.20733	-10.9487	0.33464
-10.9362	0.14937	-10.9362	0.40962	-10.9362	0.2167	-10.9362	0.20842	-10.9362	0.33504
-10.9236	0.15015	-10.9236	0.41114	-10.9236	0.21775	-10.9236	0.20951	-10.9236	0.33542
-10.9111	0.15093	-10.9111	0.41267	-10.9111	0.2188	-10.9111	0.21061	-10.9111	0.33578
-10.8986	0.15172	-10.8986	0.41419	-10.8986	0.21986	-10.8986	0.21172	-10.8986	0.33613
-10.8861	0.15251	-10.8861	0.41573	-10.8861	0.22092	-10.8861	0.21282	-10.8861	0.33647
-10.8736	0.15331	-10.8736	0.41726	-10.8736	0.22199	-10.8736	0.21394	-10.8736	0.33678
-10.8611	0.1541	-10.8611	0.4188	-10.8611	0.22305	-10.8611	0.21506	-10.8611	0.33708
-10.8486	0.1549	-10.8486	0.42034	-10.8486	0.22412	-10.8486	0.21618	-10.8486	0.33737
-10.8361	0.15571	-10.8361	0.42189	-10.8361	0.2252	-10.8361	0.2173	-10.8361	0.33764
-10.8236	0.15651	-10.8236	0.42343	-10.8236	0.22627	-10.8236	0.21843	-10.8236	0.33789
-10.8111	0.15733	-10.8111	0.42499	-10.8111	0.22735	-10.8111	0.21957	-10.8111	0.33813
-10.7985	0.15814	-10.7985	0.42654	-10.7985	0.22843	-10.7985	0.22071	-10.7985	0.33835
-10.786	0.15896	-10.786	0.4281	-10.786	0.22951	-10.786	0.22185	-10.786	0.33855
-10.7735	0.15978	-10.7735	0.42965	-10.7735	0.2306	-10.7735	0.223	-10.7735	0.33874
-10.761	0.1606	-10.761	0.43122	-10.761	0.23169	-10.761	0.22415	-10.761	0.33891
-10.7485	0.16143	-10.7485	0.43278	-10.7485	0.23278	-10.7485	0.22531	-10.7485	0.33906
-10.736	0.16226	-10.736	0.43435	-10.736	0.23388	-10.736	0.22647	-10.736	0.3392
-10.7235	0.16309	-10.7235	0.43592	-10.7235	0.23497	-10.7235	0.22764	-10.7235	0.33932
-10.711	0.16393	-10.711	0.43749	-10.711	0.23607	-10.711	0.22881	-10.711	0.33943
-10.6985	0.16477	-10.6985	0.43907	-10.6985	0.23718	-10.6985	0.22998	-10.6985	0.33952
-10.686	0.16561	-10.686	0.44065	-10.686	0.23828	-10.686	0.23116	-10.686	0.33959
-10.6734	0.16646	-10.6734	0.44223	-10.6734	0.23939	-10.6734	0.23234	-10.6734	0.33964
-10.6609	0.16731	-10.6609	0.44381	-10.6609	0.2405	-10.6609	0.23353	-10.6609	0.33968
-10.6484	0.16817	-10.6484	0.4454	-10.6484	0.24161	-10.6484	0.23472	-10.6484	0.3397
-10.6359	0.16902	-10.6359	0.44699	-10.6359	0.24273	-10.6359	0.23591	-10.6359	0.33971
-10.6234	0.16988	-10.6234	0.44858	-10.6234	0.24385	-10.6234	0.23711	-10.6234	0.3397
-10.6109	0.17075	-10.6109	0.45017	-10.6109	0.24497	-10.6109	0.23831	-10.6109	0.33967
-10.5984	0.17161	-10.5984	0.45177	-10.5984	0.24609	-10.5984	0.23951	-10.5984	0.33963
-10.5859	0.17249	-10.5859	0.45337	-10.5859	0.24722	-10.5859	0.24072	-10.5859	0.33957
-10.5734	0.17336	-10.5734	0.45497	-10.5734	0.24835	-10.5734	0.24194	-10.5734	0.33949
-10.5609	0.17424	-10.5609	0.45657	-10.5609	0.24948	-10.5609	0.24315	-10.5609	0.3394
-10.5483	0.17512	-10.5483	0.45818	-10.5483	0.25061	-10.5483	0.24437	-10.5483	0.33929
-10.5358	0.176	-10.5358	0.45979	-10.5358	0.25175	-10.5358	0.2456	-10.5358	0.33916
-10.5233	0.17689	-10.5233	0.4614	-10.5233	0.25288	-10.5233	0.24682	-10.5233	0.33902
-10.5108	0.17778	-10.5108	0.46301	-10.5108	0.25403	-10.5108	0.24805	-10.5108	0.33887
-10.4983	0.17868	-10.4983	0.46463	-10.4983	0.25517	-10.4983	0.24929	-10.4983	0.33869
-10.4858	0.17957	-10.4858	0.46624	-10.4858	0.25631	-10.4858	0.25052	-10.4858	0.3385
-10.4733	0.18048	-10.4733	0.46786	-10.4733	0.25746	-10.4733	0.25177	-10.4733	0.33829
-10.4608	0.18138	-10.4608	0.46948	-10.4608	0.25861	-10.4608	0.25301	-10.4608	0.33807
-10.4483	0.18229	-10.4483	0.47111	-10.4483	0.25977	-10.4483	0.25426	-10.4483	0.33783
-10.4358	0.1832	-10.4358	0.47273	-10.4358	0.26092	-10.4358	0.25551	-10.4358	0.33758
-10.4232	0.18412	-10.4232	0.47436	-10.4232	0.26208	-10.4232	0.25676	-10.4232	0.3373
-10.4107	0.18503	-10.4107	0.47599	-10.4107	0.26324	-10.4107	0.25802	-10.4107	0.33702
-10.3982	0.18596	-10.3982	0.47762	-10.3982	0.2644	-10.3982	0.25928	-10.3982	0.33671
-10.3857	0.18688	-10.3857	0.47925	-10.3857	0.26556	-10.3857	0.26054	-10.3857	0.3364
-10.3732	0.18781	-10.3732	0.48089	-10.3732	0.26673	-10.3732	0.26181	-10.3732	0.33606
-10.3607	0.18874	-10.3607	0.48252	-10.3607	0.2679	-10.3607	0.26308	-10.3607	0.33571
-10.3482	0.18968	-10.3482	0.48416	-10.3482	0.26907	-10.3482	0.26435	-10.3482	0.33535
-10.3357	0.19061	-10.3357	0.4858	-10.3357	0.27025	-10.3357	0.26562	-10.3357	0.33497
-10.3232	0.19156	-10.3232	0.48744	-10.3232	0.27142	-10.3232	0.2669	-10.3232	0.33457
-10.3107	0.1925	-10.3107	0.48908	-10.3107	0.2726	-10.3107	0.26818	-10.3107	0.33416
-10.2981	0.19345	-10.2981	0.49073	-10.2981	0.27378	-10.2981	0.26947	-10.2981	0.33374
-10.2856	0.1944	-10.2856	0.49237	-10.2856	0.27496	-10.2856	0.27075	-10.2856	0.3333
-10.2731	0.19536	-10.2731	0.49402	-10.2731	0.27614	-10.2731	0.27204	-10.2731	0.33284
-10.2606	0.19632	-10.2606	0.49567	-10.2606	0.27733	-10.2606	0.27333	-10.2606	0.33237
-10.2481	0.19728	-10.2481	0.49732	-10.2481	0.27852	-10.2481	0.27463	-10.2481	0.33188
-10.2356	0.19825	-10.2356	0.49896	-10.2356	0.27971	-10.2356	0.27592	-10.2356	0.33139
-10.2231	0.19922	-10.2231	0.50062	-10.2231	0.2809	-10.2231	0.27722	-10.2231	0.33087
-10.2106	0.20019	-10.2106	0.50227	-10.2106	0.2821	-10.2106	0.27853	-10.2106	0.33035
-10.1981	0.20117	-10.1981	0.50392	-10.1981	0.28329	-10.1981	0.27983	-10.1981	0.3298
-10.1856	0.20215	-10.1856	0.50558	-10.1856	0.28449	-10.1856	0.28114	-10.1856	0.32925
-10.173	0.20313	-10.173	0.50723	-10.173	0.28569	-10.173	0.28245	-10.173	0.32868
-10.1605	0.20412	-10.1605	0.50889	-10.1605	0.28689	-10.1605	0.28376	-10.1605	0.32809
-10.148	0.20511	-10.148	0.51055	-10.148	0.2881	-10.148	0.28507	-10.148	0.32749
-10.1355	0.2061	-10.1355	0.5122	-10.1355	0.2893	-10.1355	0.28639	-10.1355	0.32688
-10.123	0.2071	-10.123	0.51386	-10.123	0.29051	-10.123	0.2877	-10.123	0.32626
-10.1105	0.2081	-10.1105	0.51552	-10.1105	0.29172	-10.1105	0.28902	-10.1105	0.32562
-10.098	0.2091	-10.098	0.51718	-10.098	0.29293	-10.098	0.29034	-10.098	0.32497
-10.0855	0.21011	-10.0855	0.51884	-10.0855	0.29415	-10.0855	0.29166	-10.0855	0.32431
-10.073	0.21112	-10.073	0.5205	-10.073	0.29536	-10.073	0.29299	-10.073	0.32363
-10.0605	0.21214	-10.0605	0.52216	-10.0605	0.29658	-10.0605	0.2943	-10.0605	0.32294
-10.0479	0.21315	-10.0479	0.52382	-10.0479	0.2978	-10.0479	0.29563	-10.0479	0.32224
-10.0354	0.21418	-10.0354	0.52548	-10.0354	0.29902	-10.0354	0.29695	-10.0354	0.32153
-10.0229	0.2152	-10.0229	0.52714	-10.0229	0.30024	-10.0229	0.29826	-10.0229	0.3208
-10.0104	0.21623	-10.0104	0.52881	-10.0104	0.30146	-10.0104	0.29958	-10.0104	0.32006
-9.9979	0.21726	-9.9979	0.53047	-9.9979	0.30269	-9.9979	0.3009	-9.9979	0.31931
-9.98539	0.21829	-9.98539	0.53213	-9.98539	0.30391	-9.98539	0.30221	-9.98539	0.31855
-9.97288	0.21933	-9.97288	0.53379	-9.97288	0.30514	-9.97288	0.30352	-9.97288	0.31778
-9.96037	0.22037	-9.96037	0.53545	-9.96037	0.30637	-9.96037	0.30484	-9.96037	0.317
-9.94786	0.22142	-9.94786	0.53711	-9.94786	0.3076	-9.94786	0.30615	-9.94786	0.3162
-9.93535	0.22247	-9.93535	0.53877	-9.93535	0.30883	-9.93535	0.30746	-9.93535	0.31539
-9.92284	0.22352	-9.92284	0.54043	-9.92284	0.31006	-9.92284	0.30878	-9.92284	0.31457
-9.91033	0.22458	-9.91033	0.54209	-9.91033	0.3113	-9.91033	0.31009	-9.91033	0.31375
-9.89782	0.22563	-9.89782	0.54375	-9.89782	0.31254	-9.89782	0.3114	-9.89782	0.31291
-9.88531	0.2267	-9.88531	0.54541	-9.88531	0.31377	-9.88531	0.31272	-9.88531	0.31206
-9.8728	0.22776	-9.8728	0.54706	-9.8728	0.31501	-9.8728	0.31403	-9.8728	0.3112
-9.86029	0.22883	-9.86029	0.54872	-9.86029	0.31625	-9.86029	0.31534	-9.86029	0.31033
-9.84778	0.22991	-9.84778	0.55037	-9.84778	0.31749	-9.84778	0.31666	-9.84778	0.30945
-9.83527	0.23098	-9.83527	0.55203	-9.83527	0.31873	-9.83527	0.31797	-9.83527	0.30856
-9.82276	0.23206	-9.82276	0.55368	-9.82276	0.31998	-9.82276	0.31928	-9.82276	0.30767
-9.81025	0.23314	-9.81025	0.55533	-9.81025	0.32122	-9.81025	0.32059	-9.81025	0.30676
-9.79774	0.23423	-9.79774	0.55698	-9.79774	0.32246	-9.79774	0.32191	-9.79774	0.30585
-9.78523	0.23532	-9.78523	0.55863	-9.78523	0.32371	-9.78523	0.32322	-9.78523	0.30492
-9.77272	0.23642	-9.77272	0.56028	-9.77272	0.32496	-9.77272	0.32453	-9.77272	0.30399
-9.76021	0.23752	-9.76021	0.56193	-9.76021	0.3262	-9.76021	0.32584	-9.76021	0.30305
-9.7477	0.23862	-9.7477	0.56357	-9.7477	0.32745	-9.7477	0.32715	-9.7477	0.3021
-9.73519	0.23972	-9.73519	0.56522	-9.73519	0.3287	-9.73519	0.32845	-9.73519	0.30114
-9.72268	0.24083	-9.72268	0.56686	-9.72268	0.32995	-9.72268	0.32976	-9.72268	0.30018
-9.71017	0.24194	-9.71017	0.5685	-9.71017	0.3312	-9.71017	0.33106	-9.71017	0.29921
-9.69766	0.24306	-9.69766	0.57013	-9.69766	0.33245	-9.69766	0.33237	-9.69766	0.29823
-9.68515	0.24418	-9.68515	0.57177	-9.68515	0.33371	-9.68515	0.33367	-9.68515	0.29724
-9.67264	0.2453	-9.67264	0.5734	-9.67264	0.33496	-9.67264	0.33497	-9.67264	0.29625
-9.66013	0.24642	-9.66013	0.57503	-9.66013	0.33621	-9.66013	0.33627	-9.66013	0.29525
-9.64762	0.24755	-9.64762	0.57666	-9.64762	0.33747	-9.64762	0.33756	-9.64762	0.29424
-9.63511	0.24869	-9.63511	0.57828	-9.63511	0.33872	-9.63511	0.33886	-9.63511	0.29323
-9.6226	0.24982	-9.6226	0.57991	-9.6226	0.33997	-9.6226	0.34015	-9.6226	0.29221
-9.61009	0.25096	-9.61009	0.58153	-9.61009	0.34123	-9.61009	0.34144	-9.61009	0.29119
-9.59758	0.25211	-9.59758	0.58314	-9.59758	0.34248	-9.59758	0.34272	-9.59758	0.29016
-9.58507	0.25325	-9.58507	0.58476	-9.58507	0.34374	-9.58507	0.34401	-9.58507	0.28913
-9.57256	0.2544	-9.57256	0.58637	-9.57256	0.345	-9.57256	0.34529	-9.57256	0.28809
-9.56005	0.25556	-9.56005	0.58798	-9.56005	0.34625	-9.56005	0.34657	-9.56005	0.28704
-9.54754	0.25671	-9.54754	0.58958	-9.54754	0.34751	-9.54754	0.34784	-9.54754	0.28599
-9.53503	0.25787	-9.53503	0.59118	-9.53503	0.34876	-9.53503	0.34911	-9.53503	0.28494
-9.52252	0.25904	-9.52252	0.59278	-9.52252	0.35002	-9.52252	0.35038	-9.52252	0.28388
-9.51001	0.26021	-9.51001	0.59438	-9.51001	0.35127	-9.51001	0.35165	-9.51001	0.28282
-9.4975	0.26138	-9.4975	0.59597	-9.4975	0.35253	-9.4975	0.35291	-9.4975	0.28175
-9.48499	0.26255	-9.48499	0.59755	-9.48499	0.35379	-9.48499	0.35417	-9.48499	0.28069
-9.47248	0.26373	-9.47248	0.59913	-9.47248	0.35504	-9.47248	0.35542	-9.47248	0.27961
-9.45997	0.26492	-9.45997	0.60071	-9.45997	0.3563	-9.45997	0.35667	-9.45997	0.27854
-9.44746	0.2661	-9.44746	0.60229	-9.44746	0.35755	-9.44746	0.35792	-9.44746	0.27746
-9.43495	0.26729	-9.43495	0.60386	-9.43495	0.3588	-9.43495	0.35916	-9.43495	0.27638
-9.42244	0.26848	-9.42244	0.60542	-9.42244	0.36006	-9.42244	0.3604	-9.42244	0.27529
-9.40993	0.26968	-9.40993	0.60698	-9.40993	0.36131	-9.40993	0.36163	-9.40993	0.27421
-9.39742	0.27088	-9.39742	0.60854	-9.39742	0.36257	-9.39742	0.36286	-9.39742	0.27312
-9.38491	0.27208	-9.38491	0.61009	-9.38491	0.36382	-9.38491	0.36409	-9.38491	0.27203
-9.3724	0.27329	-9.3724	0.61164	-9.3724	0.36507	-9.3724	0.36531	-9.3724	0.27094
-9.35989	0.2745	-9.35989	0.61318	-9.35989	0.36632	-9.35989	0.36652	-9.35989	0.26985
-9.34738	0.27572	-9.34738	0.61471	-9.34738	0.36757	-9.34738	0.36773	-9.34738	0.26875
-9.33487	0.27693	-9.33487	0.61625	-9.33487	0.36882	-9.33487	0.36894	-9.33487	0.26765
-9.32236	0.27815	-9.32236	0.61777	-9.32236	0.37007	-9.32236	0.37013	-9.32236	0.26656
-9.30985	0.27938	-9.30985	0.61929	-9.30985	0.37131	-9.30985	0.37133	-9.30985	0.26546
-9.29734	0.28061	-9.29734	0.6208	-9.29734	0.37256	-9.29734	0.37251	-9.29734	0.26437
-9.28483	0.28184	-9.28483	0.62231	-9.28483	0.37381	-9.28483	0.3737	-9.28483	0.26327
-9.27232	0.28308	-9.27232	0.62381	-9.27232	0.37505	-9.27232	0.37487	-9.27232	0.26217
-9.25981	0.28432	-9.25981	0.62531	-9.25981	0.37629	-9.25981	0.37604	-9.25981	0.26107
-9.2473	0.28556	-9.2473	0.6268	-9.2473	0.37754	-9.2473	0.37721	-9.2473	0.25997
-9.23479	0.2868	-9.23479	0.62828	-9.23479	0.37877	-9.23479	0.37837	-9.23479	0.25888
-9.22228	0.28806	-9.22228	0.62976	-9.22228	0.38001	-9.22228	0.37952	-9.22228	0.25778
-9.20977	0.28931	-9.20977	0.63123	-9.20977	0.38125	-9.20977	0.38066	-9.20977	0.25669
-9.19726	0.29057	-9.19726	0.6327	-9.19726	0.38249	-9.19726	0.3818	-9.19726	0.25559
-9.18475	0.29183	-9.18475	0.63415	-9.18475	0.38372	-9.18475	0.38293	-9.18475	0.2545
-9.17224	0.29309	-9.17224	0.6356	-9.17224	0.38495	-9.17224	0.38406	-9.17224	0.25341
-9.15973	0.29436	-9.15973	0.63705	-9.15973	0.38619	-9.15973	0.38517	-9.15973	0.25232
-9.14722	0.29563	-9.14722	0.63848	-9.14722	0.38742	-9.14722	0.38628	-9.14722	0.25123
-9.13471	0.2969	-9.13471	0.63991	-9.13471	0.38864	-9.13471	0.38739	-9.13471	0.25014
-9.1222	0.29818	-9.1222	0.64133	-9.1222	0.38987	-9.1222	0.38848	-9.1222	0.24906
-9.10969	0.29947	-9.10969	0.64275	-9.10969	0.3911	-9.10969	0.38957	-9.10969	0.24797
-9.09718	0.30075	-9.09718	0.64416	-9.09718	0.39232	-9.09718	0.39065	-9.09718	0.24689
-9.08467	0.30204	-9.08467	0.64555	-9.08467	0.39354	-9.08467	0.39172	-9.08467	0.24582
-9.07216	0.30333	-9.07216	0.64694	-9.07216	0.39476	-9.07216	0.39279	-9.07216	0.24474
-9.05965	0.30463	-9.05965	0.64833	-9.05965	0.39597	-9.05965	0.39385	-9.05965	0.24367
-9.04714	0.30593	-9.04714	0.6497	-9.04714	0.39718	-9.04714	0.3949	-9.04714	0.2426
-9.03463	0.30723	-9.03463	0.65107	-9.03463	0.3984	-9.03463	0.39594	-9.03463	0.24153
-9.02212	0.30854	-9.02212	0.65243	-9.02212	0.3996	-9.02212	0.39697	-9.02212	0.24047
-9.00961	0.30985	-9.00961	0.65378	-9.00961	0.40081	-9.00961	0.39799	-9.00961	0.23941
-8.9971	0.31117	-8.9971	0.65512	-8.9971	0.40202	-8.9971	0.39901	-8.9971	0.23835
-8.98459	0.31249	-8.98459	0.65645	-8.98459	0.40322	-8.98459	0.40001	-8.98459	0.2373
-8.97208	0.31381	-8.97208	0.65777	-8.97208	0.40442	-8.97208	0.40101	-8.97208	0.23625
-8.95957	0.31513	-8.95957	0.65909	-8.95957	0.40561	-8.95957	0.402	-8.95957	0.23521
-8.94706	0.31646	-8.94706	0.66039	-8.94706	0.40681	-8.94706	0.40298	-8.94706	0.23416
-8.93455	0.31779	-8.93455	0.66169	-8.93455	0.408	-8.93455	0.40395	-8.93455	0.23313
-8.92204	0.31913	-8.92204	0.66298	-8.92204	0.40919	-8.92204	0.40491	-8.92204	0.23209
-8.90953	0.32047	-8.90953	0.66425	-8.90953	0.41037	-8.90953	0.40586	-8.90953	0.23107
-8.89702	0.32181	-8.89702	0.66552	-8.89702	0.41155	-8.89702	0.4068	-8.89702	0.23004
-8.88451	0.32316	-8.88451	0.66678	-8.88451	0.41273	-8.88451	0.40773	-8.88451	0.22902
-8.872	0.32451	-8.872	0.66803	-8.872	0.41391	-8.872	0.40865	-8.872	0.22801
-8.85949	0.32586	-8.85949	0.66927	-8.85949	0.41508	-8.85949	0.40956	-8.85949	0.227
-8.84698	0.32722	-8.84698	0.6705	-8.84698	0.41625	-8.84698	0.41047	-8.84698	0.22599
-8.83447	0.32858	-8.83447	0.67171	-8.83447	0.41742	-8.83447	0.41136	-8.83447	0.22499
-8.82196	0.32994	-8.82196	0.67292	-8.82196	0.41858	-8.82196	0.41224	-8.82196	0.224
-8.80945	0.33131	-8.80945	0.67412	-8.80945	0.41974	-8.80945	0.41311	-8.80945	0.22301
-8.79694	0.33269	-8.79694	0.67531	-8.79694	0.4209	-8.79694	0.41397	-8.79694	0.22203
-8.78443	0.33406	-8.78443	0.67649	-8.78443	0.42205	-8.78443	0.41482	-8.78443	0.22105
-8.77192	0.33544	-8.77192	0.67765	-8.77192	0.4232	-8.77192	0.41566	-8.77192	0.22007
-8.75941	0.33682	-8.75941	0.67881	-8.75941	0.42435	-8.75941	0.41649	-8.75941	0.21911
-8.7469	0.33821	-8.7469	0.67996	-8.7469	0.42549	-8.7469	0.41731	-8.7469	0.21815
-8.73439	0.33959	-8.73439	0.68109	-8.73439	0.42663	-8.73439	0.41812	-8.73439	0.21719
-8.72188	0.34099	-8.72188	0.68221	-8.72188	0.42777	-8.72188	0.41892	-8.72188	0.21624
-8.70937	0.34238	-8.70937	0.68333	-8.70937	0.4289	-8.70937	0.4197	-8.70937	0.2153
-8.69686	0.34378	-8.69686	0.68443	-8.69686	0.43003	-8.69686	0.42048	-8.69686	0.21436
-8.68435	0.34519	-8.68435	0.68552	-8.68435	0.43115	-8.68435	0.42124	-8.68435	0.21343
-8.67184	0.34659	-8.67184	0.6866	-8.67184	0.43228	-8.67184	0.422	-8.67184	0.2125
-8.65933	0.348	-8.65933	0.68766	-8.65933	0.43339	-8.65933	0.42274	-8.65933	0.21159
-8.64682	0.34941	-8.64682	0.68872	-8.64682	0.43451	-8.64682	0.42347	-8.64682	0.21067
-8.63431	0.35083	-8.63431	0.68977	-8.63431	0.43562	-8.63431	0.42418	-8.63431	0.20977
-8.6218	0.35225	-8.6218	0.6908	-8.6218	0.43672	-8.6218	0.42489	-8.6218	0.20887
-8.60929	0.35368	-8.60929	0.69182	-8.60929	0.43783	-8.60929	0.42559	-8.60929	0.20798
-8.59678	0.3551	-8.59678	0.69283	-8.59678	0.43893	-8.59678	0.42627	-8.59678	0.20709
-8.58427	0.35653	-8.58427	0.69383	-8.58427	0.44002	-8.58427	0.42694	-8.58427	0.20621
-8.57176	0.35797	-8.57176	0.69482	-8.57176	0.44111	-8.57176	0.4276	-8.57176	0.20534
-8.55925	0.35941	-8.55925	0.6958	-8.55925	0.4422	-8.55925	0.42825	-8.55925	0.20447
-8.54674	0.36085	-8.54674	0.69676	-8.54674	0.44329	-8.54674	0.42889	-8.54674	0.20361
-8.53423	0.36229	-8.53423	0.69771	-8.53423	0.44437	-8.53423	0.42951	-8.53423	0.20276
-8.52172	0.36374	-8.52172	0.69865	-8.52172	0.44544	-8.52172	0.43013	-8.52172	0.20192
-8.50921	0.36519	-8.50921	0.69958	-8.50921	0.44652	-8.50921	0.43073	-8.50921	0.20108
-8.4967	0.36665	-8.4967	0.7005	-8.4967	0.44759	-8.4967	0.43132	-8.4967	0.20025
-8.48419	0.3681	-8.48419	0.70141	-8.48419	0.44865	-8.48419	0.4319	-8.48419	0.19943
-8.47168	0.36957	-8.47168	0.7023	-8.47168	0.44971	-8.47168	0.43246	-8.47168	0.19861
-8.45917	0.37103	-8.45917	0.70318	-8.45917	0.45077	-8.45917	0.43302	-8.45917	0.1978
-8.44666	0.3725	-8.44666	0.70405	-8.44666	0.45182	-8.44666	0.43356	-8.44666	0.197
-8.43415	0.37397	-8.43415	0.70491	-8.43415	0.45288	-8.43415	0.43409	-8.43415	0.1962
-8.42164	0.37544	-8.42164	0.70576	-8.42164	0.45392	-8.42164	0.43461	-8.42164	0.19541
-8.40913	0.37692	-8.40913	0.7066	-8.40913	0.45497	-8.40913	0.43511	-8.40913	0.19463
-8.39662	0.37841	-8.39662	0.70742	-8.39662	0.456	-8.39662	0.43561	-8.39662	0.19386
-8.38411	0.37989	-8.38411	0.70823	-8.38411	0.45704	-8.38411	0.43609	-8.38411	0.19309
-8.3716	0.38138	-8.3716	0.70903	-8.3716	0.45807	-8.3716	0.43656	-8.3716	0.19234
-8.35909	0.38287	-8.35909	0.70982	-8.35909	0.4591	-8.35909	0.43702	-8.35909	0.19158
-8.34658	0.38437	-8.34658	0.7106	-8.34658	0.46012	-8.34658	0.43746	-8.34658	0.19084
-8.33407	0.38586	-8.33407	0.71136	-8.33407	0.46115	-8.33407	0.4379	-8.33407	0.1901
-8.32156	0.38737	-8.32156	0.71212	-8.32156	0.46216	-8.32156	0.43832	-8.32156	0.18937
-8.30905	0.38887	-8.30905	0.71286	-8.30905	0.46318	-8.30905	0.43873	-8.30905	0.18865
-8.29654	0.39038	-8.29654	0.71359	-8.29654	0.46419	-8.29654	0.43913	-8.29654	0.18794
-8.28403	0.39189	-8.28403	0.7143	-8.28403	0.4652	-8.28403	0.43952	-8.28403	0.18723
-8.27152	0.39341	-8.27152	0.71501	-8.27152	0.4662	-8.27152	0.43989	-8.27152	0.18653
-8.25901	0.39492	-8.25901	0.71571	-8.25901	0.4672	-8.25901	0.44025	-8.25901	0.18584
-8.2465	0.39644	-8.2465	0.71639	-8.2465	0.4682	-8.2465	0.4406	-8.2465	0.18515
-8.23399	0.39797	-8.23399	0.71706	-8.23399	0.46919	-8.23399	0.44094	-8.23399	0.18448
-8.22148	0.39949	-8.22148	0.71772	-8.22148	0.47018	-8.22148	0.44127	-8.22148	0.18381
-8.20897	0.40103	-8.20897	0.71837	-8.20897	0.47117	-8.20897	0.44159	-8.20897	0.18315
-8.19646	0.40256	-8.19646	0.71901	-8.19646	0.47215	-8.19646	0.44189	-8.19646	0.18249
-8.18395	0.40409	-8.18395	0.71964	-8.18395	0.47313	-8.18395	0.44218	-8.18395	0.18185
-8.17144	0.40563	-8.17144	0.72025	-8.17144	0.47411	-8.17144	0.44246	-8.17144	0.18121
-8.15893	0.40718	-8.15893	0.72086	-8.15893	0.47509	-8.15893	0.44273	-8.15893	0.18058
-8.14642	0.40872	-8.14642	0.72145	-8.14642	0.47606	-8.14642	0.44299	-8.14642	0.17996
-8.13391	0.41027	-8.13391	0.72204	-8.13391	0.47703	-8.13391	0.44324	-8.13391	0.17934
-8.1214	0.41182	-8.1214	0.72261	-8.1214	0.478	-8.1214	0.44348	-8.1214	0.17874
-8.10889	0.41338	-8.10889	0.72317	-8.10889	0.47896	-8.10889	0.4437	-8.10889	0.17814
-8.09638	0.41494	-8.09638	0.72372	-8.09638	0.47992	-8.09638	0.44392	-8.09638	0.17755
-8.08387	0.4165	-8.08387	0.72427	-8.08387	0.48089	-8.08387	0.44412	-8.08387	0.17696
-8.07136	0.41806	-8.07136	0.7248	-8.07136	0.48184	-8.07136	0.44431	-8.07136	0.17639
-8.05885	0.41963	-8.05885	0.72532	-8.05885	0.4828	-8.05885	0.44449	-8.05885	0.17582
-8.04634	0.42119	-8.04634	0.72583	-8.04634	0.48375	-8.04634	0.44466	-8.04634	0.17526
-8.03383	0.42277	-8.03383	0.72633	-8.03383	0.4847	-8.03383	0.44483	-8.03383	0.17471
-8.02132	0.42434	-8.02132	0.72682	-8.02132	0.48565	-8.02132	0.44498	-8.02132	0.17416
-8.00881	0.42592	-8.00881	0.7273	-8.00881	0.4866	-8.00881	0.44512	-8.00881	0.17363
-7.9963	0.4275	-7.9963	0.72778	-7.9963	0.48755	-7.9963	0.44525	-7.9963	0.1731
-7.98379	0.42909	-7.98379	0.72824	-7.98379	0.48849	-7.98379	0.44537	-7.98379	0.17258
-7.97128	0.43067	-7.97128	0.72869	-7.97128	0.48943	-7.97128	0.44548	-7.97128	0.17206
-7.95877	0.43226	-7.95877	0.72914	-7.95877	0.49037	-7.95877	0.44558	-7.95877	0.17156
-7.94626	0.43386	-7.94626	0.72957	-7.94626	0.49131	-7.94626	0.44567	-7.94626	0.17106
-7.93375	0.43545	-7.93375	0.73	-7.93375	0.49225	-7.93375	0.44576	-7.93375	0.17058
-7.92124	0.43705	-7.92124	0.73042	-7.92124	0.49319	-7.92124	0.44583	-7.92124	0.1701
-7.90873	0.43865	-7.90873	0.73083	-7.90873	0.49413	-7.90873	0.4459	-7.90873	0.16962
-7.89622	0.44026	-7.89622	0.73123	-7.89622	0.49506	-7.89622	0.44595	-7.89622	0.16916
-7.88371	0.44186	-7.88371	0.73163	-7.88371	0.496	-7.88371	0.446	-7.88371	0.1687
-7.8712	0.44347	-7.8712	0.73201	-7.8712	0.49693	-7.8712	0.44604	-7.8712	0.16825
-7.85869	0.44509	-7.85869	0.73239	-7.85869	0.49787	-7.85869	0.44607	-7.85869	0.16781
-7.84618	0.4467	-7.84618	0.73276	-7.84618	0.4988	-7.84618	0.44609	-7.84618	0.16738
-7.83367	0.44832	-7.83367	0.73312	-7.83367	0.49973	-7.83367	0.4461	-7.83367	0.16696
-7.82116	0.44994	-7.82116	0.73348	-7.82116	0.50067	-7.82116	0.44611	-7.82116	0.16655
-7.80865	0.45156	-7.80865	0.73382	-7.80865	0.5016	-7.80865	0.4461	-7.80865	0.16614
-7.79614	0.45319	-7.79614	0.73417	-7.79614	0.50253	-7.79614	0.4461	-7.79614	0.16574
-7.78363	0.45482	-7.78363	0.7345	-7.78363	0.50347	-7.78363	0.44608	-7.78363	0.16535
-7.77112	0.45645	-7.77112	0.73483	-7.77112	0.5044	-7.77112	0.44605	-7.77112	0.16497
-7.75861	0.45808	-7.75861	0.73515	-7.75861	0.50533	-7.75861	0.44602	-7.75861	0.16459
-7.7461	0.45972	-7.7461	0.73546	-7.7461	0.50627	-7.7461	0.44598	-7.7461	0.16423
-7.73359	0.46136	-7.73359	0.73577	-7.73359	0.50721	-7.73359	0.44594	-7.73359	0.16387
-7.72108	0.463	-7.72108	0.73607	-7.72108	0.50814	-7.72108	0.44589	-7.72108	0.16352
-7.70857	0.46464	-7.70857	0.73637	-7.70857	0.50908	-7.70857	0.44583	-7.70857	0.16318
-7.69606	0.46629	-7.69606	0.73666	-7.69606	0.51002	-7.69606	0.44577	-7.69606	0.16285
-7.68355	0.46793	-7.68355	0.73694	-7.68355	0.51096	-7.68355	0.4457	-7.68355	0.16253
-7.67104	0.46958	-7.67104	0.73722	-7.67104	0.5119	-7.67104	0.44562	-7.67104	0.16221
-7.65853	0.47124	-7.65853	0.73749	-7.65853	0.51284	-7.65853	0.44554	-7.65853	0.16191
-7.64602	0.47289	-7.64602	0.73776	-7.64602	0.51379	-7.64602	0.44545	-7.64602	0.16161
-7.63351	0.47455	-7.63351	0.73802	-7.63351	0.51473	-7.63351	0.44536	-7.63351	0.16132
-7.621	0.47621	-7.621	0.73828	-7.621	0.51568	-7.621	0.44527	-7.621	0.16104
-7.60849	0.47787	-7.60849	0.73854	-7.60849	0.51663	-7.60849	0.44516	-7.60849	0.16077
-7.59598	0.47954	-7.59598	0.73879	-7.59598	0.51758	-7.59598	0.44506	-7.59598	0.16051
-7.58347	0.48121	-7.58347	0.73903	-7.58347	0.51854	-7.58347	0.44495	-7.58347	0.16025
-7.57096	0.48288	-7.57096	0.73927	-7.57096	0.51949	-7.57096	0.44483	-7.57096	0.16001
-7.55845	0.48455	-7.55845	0.73951	-7.55845	0.52045	-7.55845	0.44472	-7.55845	0.15977
-7.54594	0.48622	-7.54594	0.73974	-7.54594	0.52142	-7.54594	0.4446	-7.54594	0.15955
-7.53343	0.4879	-7.53343	0.73998	-7.53343	0.52238	-7.53343	0.44447	-7.53343	0.15933
-7.52092	0.48958	-7.52092	0.7402	-7.52092	0.52335	-7.52092	0.44435	-7.52092	0.15912
-7.50841	0.49126	-7.50841	0.74043	-7.50841	0.52432	-7.50841	0.44422	-7.50841	0.15892
-7.4959	0.49294	-7.4959	0.74065	-7.4959	0.52529	-7.4959	0.44408	-7.4959	0.15873
-7.48339	0.49463	-7.48339	0.74087	-7.48339	0.52627	-7.48339	0.44395	-7.48339	0.15855
-7.47088	0.49632	-7.47088	0.74108	-7.47088	0.52725	-7.47088	0.44381	-7.47088	0.15837
-7.45837	0.498	-7.45837	0.7413	-7.45837	0.52824	-7.45837	0.44367	-7.45837	0.15821
-7.44586	0.4997	-7.44586	0.74151	-7.44586	0.52923	-7.44586	0.44353	-7.44586	0.15806
-7.43335	0.50139	-7.43335	0.74172	-7.43335	0.53022	-7.43335	0.44339	-7.43335	0.15791
-7.42084	0.50309	-7.42084	0.74193	-7.42084	0.53122	-7.42084	0.44324	-7.42084	0.15778
-7.40833	0.50479	-7.40833	0.74213	-7.40833	0.53222	-7.40833	0.4431	-7.40833	0.15765
-7.39582	0.50649	-7.39582	0.74233	-7.39582	0.53322	-7.39582	0.44295	-7.39582	0.15754
-7.38331	0.50819	-7.38331	0.74254	-7.38331	0.53423	-7.38331	0.4428	-7.38331	0.15743
-7.3708	0.50989	-7.3708	0.74274	-7.3708	0.53524	-7.3708	0.44266	-7.3708	0.15734
-7.35829	0.5116	-7.35829	0.74294	-7.35829	0.53626	-7.35829	0.44251	-7.35829	0.15725
-7.34578	0.51331	-7.34578	0.74314	-7.34578	0.53728	-7.34578	0.44236	-7.34578	0.15718
-7.33327	0.51502	-7.33327	0.74334	-7.33327	0.53831	-7.33327	0.44221	-7.33327	0.15711
-7.32076	0.51673	-7.32076	0.74354	-7.32076	0.53934	-7.32076	0.44206	-7.32076	0.15706
-7.30825	0.51845	-7.30825	0.74373	-7.30825	0.54038	-7.30825	0.44192	-7.30825	0.15701
-7.29574	0.52016	-7.29574	0.74393	-7.29574	0.54142	-7.29574	0.44177	-7.29574	0.15698
-7.28323	0.52188	-7.28323	0.74413	-7.28323	0.54247	-7.28323	0.44163	-7.28323	0.15696
-7.27072	0.5236	-7.27072	0.74433	-7.27072	0.54352	-7.27072	0.44149	-7.27072	0.15694
-7.25821	0.52533	-7.25821	0.74453	-7.25821	0.54458	-7.25821	0.44134	-7.25821	0.15694
-7.2457	0.52705	-7.2457	0.74472	-7.2457	0.54564	-7.2457	0.44121	-7.2457	0.15695
-7.23319	0.52878	-7.23319	0.74492	-7.23319	0.54671	-7.23319	0.44107	-7.23319	0.15697
-7.22068	0.53051	-7.22068	0.74512	-7.22068	0.54778	-7.22068	0.44093	-7.22068	0.157
-7.20817	0.53223	-7.20817	0.74532	-7.20817	0.54886	-7.20817	0.4408	-7.20817	0.15704
-7.19566	0.53397	-7.19566	0.74552	-7.19566	0.54994	-7.19566	0.44067	-7.19566	0.15709
-7.18315	0.5357	-7.18315	0.74573	-7.18315	0.55103	-7.18315	0.44054	-7.18315	0.15715
-7.17064	0.53743	-7.17064	0.74593	-7.17064	0.55213	-7.17064	0.44042	-7.17064	0.15723
-7.15813	0.53917	-7.15813	0.74613	-7.15813	0.55323	-7.15813	0.4403	-7.15813	0.15732
-7.14562	0.54091	-7.14562	0.74634	-7.14562	0.55434	-7.14562	0.44018	-7.14562	0.15742
-7.13311	0.54265	-7.13311	0.74655	-7.13311	0.55545	-7.13311	0.44006	-7.13311	0.15753
-7.1206	0.54439	-7.1206	0.74676	-7.1206	0.55657	-7.1206	0.43995	-7.1206	0.15765
-7.10809	0.54614	-7.10809	0.74697	-7.10809	0.5577	-7.10809	0.43985	-7.10809	0.15778
-7.09558	0.54788	-7.09558	0.74719	-7.09558	0.55883	-7.09558	0.43975	-7.09558	0.15793
-7.08307	0.54963	-7.08307	0.7474	-7.08307	0.55997	-7.08307	0.43965	-7.08307	0.15809
-7.07056	0.55138	-7.07056	0.74762	-7.07056	0.56112	-7.07056	0.43956	-7.07056	0.15826
-7.05805	0.55313	-7.05805	0.74784	-7.05805	0.56227	-7.05805	0.43947	-7.05805	0.15844
-7.04554	0.55488	-7.04554	0.74807	-7.04554	0.56343	-7.04554	0.43939	-7.04554	0.15864
-7.03303	0.55664	-7.03303	0.7483	-7.03303	0.56459	-7.03303	0.43931	-7.03303	0.15885
-7.02052	0.5584	-7.02052	0.74853	-7.02052	0.56576	-7.02052	0.43924	-7.02052	0.15907
-7.00801	0.56015	-7.00801	0.74876	-7.00801	0.56694	-7.00801	0.43917	-7.00801	0.1593
-6.9955	0.56191	-6.9955	0.74899	-6.9955	0.56813	-6.9955	0.43911	-6.9955	0.15955
-6.98299	0.56368	-6.98299	0.74923	-6.98299	0.56932	-6.98299	0.43906	-6.98299	0.15981
-6.97048	0.56544	-6.97048	0.74948	-6.97048	0.57052	-6.97048	0.43901	-6.97048	0.16009
-6.95797	0.5672	-6.95797	0.74972	-6.95797	0.57173	-6.95797	0.43897	-6.95797	0.16037
-6.94546	0.56897	-6.94546	0.74997	-6.94546	0.57294	-6.94546	0.43893	-6.94546	0.16067
-6.93295	0.57074	-6.93295	0.75023	-6.93295	0.57416	-6.93295	0.4389	-6.93295	0.16099
-6.92044	0.57251	-6.92044	0.75049	-6.92044	0.57539	-6.92044	0.43888	-6.92044	0.16131
-6.90793	0.57428	-6.90793	0.75075	-6.90793	0.57662	-6.90793	0.43887	-6.90793	0.16166
-6.89542	0.57605	-6.89542	0.75102	-6.89542	0.57786	-6.89542	0.43886	-6.89542	0.16201
-6.88291	0.57783	-6.88291	0.75129	-6.88291	0.57911	-6.88291	0.43887	-6.88291	0.16238
-6.8704	0.57961	-6.8704	0.75156	-6.8704	0.58037	-6.8704	0.43887	-6.8704	0.16276
-6.85789	0.58138	-6.85789	0.75184	-6.85789	0.58163	-6.85789	0.43889	-6.85789	0.16316
-6.84538	0.58316	-6.84538	0.75213	-6.84538	0.5829	-6.84538	0.43892	-6.84538	0.16358
-6.83287	0.58495	-6.83287	0.75241	-6.83287	0.58418	-6.83287	0.43895	-6.83287	0.164
-6.82036	0.58673	-6.82036	0.75271	-6.82036	0.58546	-6.82036	0.43899	-6.82036	0.16444
-6.80785	0.58851	-6.80785	0.75301	-6.80785	0.58676	-6.80785	0.43904	-6.80785	0.1649
-6.79534	0.5903	-6.79534	0.75331	-6.79534	0.58806	-6.79534	0.4391	-6.79534	0.16537
-6.78283	0.59209	-6.78283	0.75362	-6.78283	0.58936	-6.78283	0.43916	-6.78283	0.16586
-6.77032	0.59388	-6.77032	0.75394	-6.77032	0.59068	-6.77032	0.43924	-6.77032	0.16636
-6.75781	0.59567	-6.75781	0.75426	-6.75781	0.592	-6.75781	0.43933	-6.75781	0.16688
-6.7453	0.59746	-6.7453	0.75458	-6.7453	0.59333	-6.7453	0.43942	-6.7453	0.16741
-6.73279	0.59925	-6.73279	0.75491	-6.73279	0.59467	-6.73279	0.43953	-6.73279	0.16796
-6.72028	0.60105	-6.72028	0.75525	-6.72028	0.59601	-6.72028	0.43964	-6.72028	0.16852
-6.70777	0.60285	-6.70777	0.75559	-6.70777	0.59737	-6.70777	0.43976	-6.70777	0.1691
-6.69526	0.60464	-6.69526	0.75594	-6.69526	0.59873	-6.69526	0.4399	-6.69526	0.1697
-6.68275	0.60645	-6.68275	0.75629	-6.68275	0.60009	-6.68275	0.44004	-6.68275	0.17031
-6.67024	0.60825	-6.67024	0.75665	-6.67024	0.60147	-6.67024	0.44019	-6.67024	0.17094
-6.65773	0.61005	-6.65773	0.75702	-6.65773	0.60285	-6.65773	0.44036	-6.65773	0.17158
-6.64522	0.61186	-6.64522	0.75739	-6.64522	0.60424	-6.64522	0.44053	-6.64522	0.17225
-6.63271	0.61367	-6.63271	0.75777	-6.63271	0.60564	-6.63271	0.44072	-6.63271	0.17293
-6.6202	0.61547	-6.6202	0.75815	-6.6202	0.60705	-6.6202	0.44091	-6.6202	0.17363
-6.60769	0.61729	-6.60769	0.75854	-6.60769	0.60846	-6.60769	0.44112	-6.60769	0.17434
-6.59518	0.6191	-6.59518	0.75894	-6.59518	0.60989	-6.59518	0.44134	-6.59518	0.17508
-6.58267	0.62091	-6.58267	0.75934	-6.58267	0.61132	-6.58267	0.44157	-6.58267	0.17583
-6.57016	0.62273	-6.57016	0.75975	-6.57016	0.61275	-6.57016	0.44181	-6.57016	0.1766
-6.55765	0.62455	-6.55765	0.76017	-6.55765	0.6142	-6.55765	0.44206	-6.55765	0.17739
-6.54514	0.62637	-6.54514	0.7606	-6.54514	0.61565	-6.54514	0.44232	-6.54514	0.17819
-6.53263	0.62819	-6.53263	0.76103	-6.53263	0.61711	-6.53263	0.4426	-6.53263	0.17902
-6.52012	0.63001	-6.52012	0.76147	-6.52012	0.61858	-6.52012	0.44289	-6.52012	0.17987
-6.50761	0.63184	-6.50761	0.76191	-6.50761	0.62006	-6.50761	0.44319	-6.50761	0.18073
-6.4951	0.63367	-6.4951	0.76236	-6.4951	0.62155	-6.4951	0.4435	-6.4951	0.18161
-6.48259	0.6355	-6.48259	0.76282	-6.48259	0.62304	-6.48259	0.44382	-6.48259	0.18252
-6.47008	0.63733	-6.47008	0.76329	-6.47008	0.62454	-6.47008	0.44416	-6.47008	0.18344
-6.45757	0.63916	-6.45757	0.76377	-6.45757	0.62605	-6.45757	0.4445	-6.45757	0.18439
-6.44506	0.641	-6.44506	0.76425	-6.44506	0.62756	-6.44506	0.44486	-6.44506	0.18535
-6.43255	0.64283	-6.43255	0.76474	-6.43255	0.62909	-6.43255	0.44524	-6.43255	0.18634
-6.42004	0.64467	-6.42004	0.76524	-6.42004	0.63062	-6.42004	0.44562	-6.42004	0.18734
-6.40753	0.64651	-6.40753	0.76574	-6.40753	0.63216	-6.40753	0.44602	-6.40753	0.18837
-6.39502	0.64836	-6.39502	0.76626	-6.39502	0.63371	-6.39502	0.44643	-6.39502	0.18942
-6.38251	0.6502	-6.38251	0.76678	-6.38251	0.63527	-6.38251	0.44686	-6.38251	0.19048
-6.37	0.65205	-6.37	0.76731	-6.37	0.63683	-6.37	0.4473	-6.37	0.19158
-6.35749	0.6539	-6.35749	0.76784	-6.35749	0.6384	-6.35749	0.44775	-6.35749	0.19269
-6.34498	0.65575	-6.34498	0.76838	-6.34498	0.63998	-6.34498	0.44821	-6.34498	0.19382
-6.33247	0.6576	-6.33247	0.76894	-6.33247	0.64157	-6.33247	0.44869	-6.33247	0.19498
-6.31996	0.65945	-6.31996	0.7695	-6.31996	0.64317	-6.31996	0.44918	-6.31996	0.19616
-6.30745	0.66131	-6.30745	0.77007	-6.30745	0.64477	-6.30745	0.44969	-6.30745	0.19736
-6.29494	0.66317	-6.29494	0.77064	-6.29494	0.64638	-6.29494	0.45021	-6.29494	0.19859
-6.28243	0.66503	-6.28243	0.77123	-6.28243	0.648	-6.28243	0.45074	-6.28243	0.19984
-6.26992	0.66689	-6.26992	0.77182	-6.26992	0.64963	-6.26992	0.45128	-6.26992	0.20111
-6.25741	0.66876	-6.25741	0.77242	-6.25741	0.65126	-6.25741	0.45185	-6.25741	0.2024
-6.2449	0.67063	-6.2449	0.77303	-6.2449	0.6529	-6.2449	0.45242	-6.2449	0.20372
-6.23239	0.6725	-6.23239	0.77365	-6.23239	0.65456	-6.23239	0.45301	-6.23239	0.20506
-6.21988	0.67437	-6.21988	0.77428	-6.21988	0.65621	-6.21988	0.45361	-6.21988	0.20643
-6.20737	0.67624	-6.20737	0.77491	-6.20737	0.65788	-6.20737	0.45423	-6.20737	0.20782
-6.19486	0.67812	-6.19486	0.77556	-6.19486	0.65955	-6.19486	0.45487	-6.19486	0.20923
-6.18235	0.68	-6.18235	0.77621	-6.18235	0.66123	-6.18235	0.45551	-6.18235	0.21067
-6.16984	0.68188	-6.16984	0.77687	-6.16984	0.66292	-6.16984	0.45618	-6.16984	0.21214
-6.15733	0.68377	-6.15733	0.77754	-6.15733	0.66462	-6.15733	0.45685	-6.15733	0.21363
-6.14482	0.68565	-6.14482	0.77822	-6.14482	0.66632	-6.14482	0.45755	-6.14482	0.21514
-6.13231	0.68754	-6.13231	0.77891	-6.13231	0.66804	-6.13231	0.45825	-6.13231	0.21668
-6.1198	0.68943	-6.1198	0.77961	-6.1198	0.66976	-6.1198	0.45898	-6.1198	0.21825
-6.10729	0.69133	-6.10729	0.78031	-6.10729	0.67149	-6.10729	0.45971	-6.10729	0.21984
-6.09478	0.69322	-6.09478	0.78103	-6.09478	0.67322	-6.09478	0.46046	-6.09478	0.22146
-6.08227	0.69512	-6.08227	0.78175	-6.08227	0.67496	-6.08227	0.46123	-6.08227	0.2231
-6.06976	0.69702	-6.06976	0.78248	-6.06976	0.67671	-6.06976	0.46202	-6.06976	0.22477
-6.05725	0.69893	-6.05725	0.78322	-6.05725	0.67847	-6.05725	0.46281	-6.05725	0.22647
-6.04474	0.70083	-6.04474	0.78398	-6.04474	0.68024	-6.04474	0.46363	-6.04474	0.22819
-6.03223	0.70274	-6.03223	0.78474	-6.03223	0.68201	-6.03223	0.46446	-6.03223	0.22994
-6.01972	0.70466	-6.01972	0.78551	-6.01972	0.6838	-6.01972	0.4653	-6.01972	0.23172
-6.00721	0.70657	-6.00721	0.78628	-6.00721	0.68558	-6.00721	0.46616	-6.00721	0.23352
-5.9947	0.70849	-5.9947	0.78707	-5.9947	0.68738	-5.9947	0.46704	-5.9947	0.23535
-5.98219	0.71041	-5.98219	0.78787	-5.98219	0.68919	-5.98219	0.46793	-5.98219	0.23721
-5.96968	0.71233	-5.96968	0.78868	-5.96968	0.691	-5.96968	0.46884	-5.96968	0.2391
-5.95717	0.71426	-5.95717	0.78949	-5.95717	0.69282	-5.95717	0.46977	-5.95717	0.24101
-5.94466	0.71619	-5.94466	0.79031	-5.94466	0.69464	-5.94466	0.47071	-5.94466	0.24296
-5.93215	0.71812	-5.93215	0.79115	-5.93215	0.69648	-5.93215	0.47166	-5.93215	0.24493
-5.91964	0.72005	-5.91964	0.79199	-5.91964	0.69832	-5.91964	0.47264	-5.91964	0.24693
-5.90713	0.72199	-5.90713	0.79284	-5.90713	0.70017	-5.90713	0.47363	-5.90713	0.24896
-5.89462	0.72393	-5.89462	0.79371	-5.89462	0.70203	-5.89462	0.47463	-5.89462	0.25101
-5.88211	0.72587	-5.88211	0.79458	-5.88211	0.70389	-5.88211	0.47565	-5.88211	0.2531
-5.8696	0.72782	-5.8696	0.79546	-5.8696	0.70576	-5.8696	0.47669	-5.8696	0.25521
-5.85709	0.72977	-5.85709	0.79635	-5.85709	0.70764	-5.85709	0.47775	-5.85709	0.25736
-5.84458	0.73172	-5.84458	0.79725	-5.84458	0.70953	-5.84458	0.47882	-5.84458	0.25953
-5.83207	0.73367	-5.83207	0.79815	-5.83207	0.71142	-5.83207	0.47991	-5.83207	0.26173
-5.81956	0.73563	-5.81956	0.79907	-5.81956	0.71333	-5.81956	0.48101	-5.81956	0.26396
-5.80705	0.73759	-5.80705	0.8	-5.80705	0.71523	-5.80705	0.48213	-5.80705	0.26622
-5.79454	0.73955	-5.79454	0.80094	-5.79454	0.71715	-5.79454	0.48327	-5.79454	0.26852
-5.78203	0.74151	-5.78203	0.80188	-5.78203	0.71907	-5.78203	0.48443	-5.78203	0.27084
-5.76952	0.74348	-5.76952	0.80284	-5.76952	0.721	-5.76952	0.4856	-5.76952	0.27319
-5.75701	0.74545	-5.75701	0.8038	-5.75701	0.72294	-5.75701	0.48679	-5.75701	0.27557
-5.7445	0.74743	-5.7445	0.80478	-5.7445	0.72488	-5.7445	0.488	-5.7445	0.27798
-5.73199	0.7494	-5.73199	0.80576	-5.73199	0.72684	-5.73199	0.48922	-5.73199	0.28042
-5.71948	0.75138	-5.71948	0.80676	-5.71948	0.72879	-5.71948	0.49046	-5.71948	0.2829
-5.70697	0.75337	-5.70697	0.80776	-5.70697	0.73076	-5.70697	0.49172	-5.70697	0.2854
-5.69446	0.75535	-5.69446	0.80877	-5.69446	0.73273	-5.69446	0.49299	-5.69446	0.28793
-5.68195	0.75734	-5.68195	0.80979	-5.68195	0.73471	-5.68195	0.49428	-5.68195	0.2905
-5.66944	0.75933	-5.66944	0.81082	-5.66944	0.73669	-5.66944	0.49559	-5.66944	0.29309
-5.65693	0.76133	-5.65693	0.81186	-5.65693	0.73869	-5.65693	0.49692	-5.65693	0.29572
-5.64442	0.76332	-5.64442	0.81291	-5.64442	0.74068	-5.64442	0.49826	-5.64442	0.29837
-5.63191	0.76532	-5.63191	0.81397	-5.63191	0.74269	-5.63191	0.49962	-5.63191	0.30106
-5.6194	0.76732	-5.6194	0.81504	-5.6194	0.7447	-5.6194	0.501	-5.6194	0.30378
-5.60689	0.76933	-5.60689	0.81611	-5.60689	0.74672	-5.60689	0.5024	-5.60689	0.30653
-5.59438	0.77134	-5.59438	0.8172	-5.59438	0.74874	-5.59438	0.50381	-5.59438	0.30931
-5.58187	0.77335	-5.58187	0.8183	-5.58187	0.75077	-5.58187	0.50524	-5.58187	0.31212
-5.56936	0.77536	-5.56936	0.8194	-5.56936	0.75281	-5.56936	0.50669	-5.56936	0.31496
-5.55685	0.77738	-5.55685	0.82051	-5.55685	0.75485	-5.55685	0.50816	-5.55685	0.31784
-5.54434	0.77939	-5.54434	0.82164	-5.54434	0.7569	-5.54434	0.50964	-5.54434	0.32074
-5.53183	0.78141	-5.53183	0.82277	-5.53183	0.75896	-5.53183	0.51114	-5.53183	0.32368
-5.51932	0.78344	-5.51932	0.82391	-5.51932	0.76102	-5.51932	0.51266	-5.51932	0.32665
-5.50681	0.78546	-5.50681	0.82506	-5.50681	0.76308	-5.50681	0.51419	-5.50681	0.32965
-5.4943	0.78749	-5.4943	0.82622	-5.4943	0.76515	-5.4943	0.51575	-5.4943	0.33268
-5.48179	0.78952	-5.48179	0.82739	-5.48179	0.76723	-5.48179	0.51732	-5.48179	0.33574
-5.46928	0.79155	-5.46928	0.82856	-5.46928	0.76931	-5.46928	0.5189	-5.46928	0.33883
-5.45677	0.79359	-5.45677	0.82975	-5.45677	0.7714	-5.45677	0.52051	-5.45677	0.34195
-5.44426	0.79562	-5.44426	0.83094	-5.44426	0.77349	-5.44426	0.52213	-5.44426	0.34511
-5.43175	0.79766	-5.43175	0.83214	-5.43175	0.77559	-5.43175	0.52377	-5.43175	0.3483
-5.41924	0.7997	-5.41924	0.83335	-5.41924	0.7777	-5.41924	0.52543	-5.41924	0.35151
-5.40673	0.80174	-5.40673	0.83457	-5.40673	0.7798	-5.40673	0.52711	-5.40673	0.35476
-5.39422	0.80378	-5.39422	0.8358	-5.39422	0.78191	-5.39422	0.5288	-5.39422	0.35804
-5.38171	0.80583	-5.38171	0.83704	-5.38171	0.78403	-5.38171	0.53051	-5.38171	0.36135
-5.3692	0.80787	-5.3692	0.83828	-5.3692	0.78615	-5.3692	0.53224	-5.3692	0.36469
-5.35669	0.80992	-5.35669	0.83953	-5.35669	0.78828	-5.35669	0.53398	-5.35669	0.36806
-5.34418	0.81197	-5.34418	0.84079	-5.34418	0.7904	-5.34418	0.53575	-5.34418	0.37146
-5.33167	0.81402	-5.33167	0.84206	-5.33167	0.79254	-5.33167	0.53753	-5.33167	0.37489
-5.31916	0.81607	-5.31916	0.84333	-5.31916	0.79467	-5.31916	0.53933	-5.31916	0.37835
-5.30665	0.81812	-5.30665	0.84462	-5.30665	0.79681	-5.30665	0.54114	-5.30665	0.38185
-5.29414	0.82017	-5.29414	0.84591	-5.29414	0.79895	-5.29414	0.54297	-5.29414	0.38537
-5.28163	0.82222	-5.28163	0.84721	-5.28163	0.8011	-5.28163	0.54482	-5.28163	0.38892
-5.26912	0.82427	-5.26912	0.84851	-5.26912	0.80325	-5.26912	0.54669	-5.26912	0.3925
-5.25661	0.82632	-5.25661	0.84983	-5.25661	0.8054	-5.25661	0.54857	-5.25661	0.39612
-5.2441	0.82837	-5.2441	0.85115	-5.2441	0.80756	-5.2441	0.55048	-5.2441	0.39976
-5.23159	0.83043	-5.23159	0.85247	-5.23159	0.80971	-5.23159	0.55239	-5.23159	0.40343
-5.21908	0.83248	-5.21908	0.85381	-5.21908	0.81187	-5.21908	0.55433	-5.21908	0.40713
-5.20657	0.83453	-5.20657	0.85515	-5.20657	0.81403	-5.20657	0.55628	-5.20657	0.41086
-5.19406	0.83658	-5.19406	0.8565	-5.19406	0.81619	-5.19406	0.55825	-5.19406	0.41462
-5.18155	0.83863	-5.18155	0.85785	-5.18155	0.81836	-5.18155	0.56024	-5.18155	0.4184
-5.16904	0.84068	-5.16904	0.85921	-5.16904	0.82052	-5.16904	0.56224	-5.16904	0.42222
-5.15653	0.84273	-5.15653	0.86058	-5.15653	0.82269	-5.15653	0.56426	-5.15653	0.42606
-5.14402	0.84477	-5.14402	0.86195	-5.14402	0.82486	-5.14402	0.5663	-5.14402	0.42993
-5.13151	0.84682	-5.13151	0.86333	-5.13151	0.82702	-5.13151	0.56836	-5.13151	0.43383
-5.119	0.84886	-5.119	0.86472	-5.119	0.82919	-5.119	0.57043	-5.119	0.43775
-5.10649	0.85091	-5.10649	0.86611	-5.10649	0.83136	-5.10649	0.57252	-5.10649	0.44171
-5.09398	0.85295	-5.09398	0.86751	-5.09398	0.83353	-5.09398	0.57462	-5.09398	0.44569
-5.08147	0.85498	-5.08147	0.86891	-5.08147	0.8357	-5.08147	0.57674	-5.08147	0.44969
-5.06896	0.85702	-5.06896	0.87032	-5.06896	0.83787	-5.06896	0.57888	-5.06896	0.45372
-5.05645	0.85906	-5.05645	0.87173	-5.05645	0.84003	-5.05645	0.58103	-5.05645	0.45778
-5.04394	0.86109	-5.04394	0.87315	-5.04394	0.8422	-5.04394	0.5832	-5.04394	0.46187
-5.03143	0.86311	-5.03143	0.87457	-5.03143	0.84437	-5.03143	0.58538	-5.03143	0.46598
-5.01892	0.86514	-5.01892	0.876	-5.01892	0.84653	-5.01892	0.58759	-5.01892	0.47011
[truncated: 2,001 more rows]
