# Supplementary material for: Interplay between disorder and electronic correlations in compositionally complex alloys
Source: Nat Commun. 2024 Sep 12;15:7983. doi: 10.1038/s41467-024-52349-8 (PMC11393320; doi:10.1038/s41467-024-52349-8)
Supplement: Supplementary file 3 — Source Data [file 41467_2024_52349_MOESM3_ESM.zip › Source Data SF6 - Ni Lifetimes.xlsx]

## Sheet: Tabelle1
0 Ry		1 mRy		5 mRy		10 mRy		20 mRy		30 mRy
E (eV)	tau (fs)	E (eV)	tau (fs)	E (eV)	tau (fs)	E (eV)	tau (fs)	E (eV)	tau (fs)	E (eV)	tau (fs)
-15	1.02654	-15	1.02559	-15	1.02185	-15	1.0173	-15	1.00856	-15	1.0003
-14.8996	1.0195	-14.8996	1.01854	-14.8996	1.01477	-14.8996	1.01016	-14.8996	1.00134	-14.8996	0.99301
-14.7992	1.01237	-14.7992	1.01141	-14.7992	1.00759	-14.7992	1.00294	-14.7992	0.99403	-14.7992	0.98564
-14.6988	1.00515	-14.6988	1.00417	-14.6988	1.00032	-14.6988	0.99562	-14.6988	0.98664	-14.6988	0.97817
-14.5984	0.99783	-14.5984	0.99684	-14.5984	0.99295	-14.5984	0.98821	-14.5984	0.97915	-14.5984	0.97062
-14.498	0.99042	-14.498	0.98942	-14.498	0.98549	-14.498	0.98071	-14.498	0.97158	-14.498	0.96299
-14.3976	0.98291	-14.3976	0.9819	-14.3976	0.97794	-14.3976	0.97312	-14.3976	0.96391	-14.3976	0.95527
-14.2972	0.9753	-14.2972	0.97428	-14.2972	0.97029	-14.2972	0.96543	-14.2972	0.95615	-14.2972	0.94745
-14.1968	0.96759	-14.1968	0.96657	-14.1968	0.96254	-14.1968	0.95764	-14.1968	0.9483	-14.1968	0.93955
-14.0964	0.95978	-14.0964	0.95875	-14.0964	0.95469	-14.0964	0.94976	-14.0964	0.94036	-14.0964	0.93156
-13.996	0.95187	-13.996	0.95083	-13.996	0.94674	-13.996	0.94177	-13.996	0.93231	-13.996	0.92347
-13.8956	0.94385	-13.8956	0.9428	-13.8956	0.93869	-13.8956	0.93369	-13.8956	0.92418	-13.8956	0.91529
-13.7952	0.93573	-13.7952	0.93468	-13.7952	0.93053	-13.7952	0.9255	-13.7952	0.91594	-13.7952	0.90702
-13.6948	0.9275	-13.6948	0.92644	-13.6948	0.92227	-13.6948	0.91722	-13.6948	0.90761	-13.6948	0.89866
-13.5944	0.91917	-13.5944	0.9181	-13.5944	0.91391	-13.5944	0.90883	-13.5944	0.89918	-13.5944	0.8902
-13.494	0.91073	-13.494	0.90966	-13.494	0.90544	-13.494	0.90033	-13.494	0.89065	-13.494	0.88165
-13.3936	0.90218	-13.3936	0.9011	-13.3936	0.89687	-13.3936	0.89174	-13.3936	0.88202	-13.3936	0.873
-13.2932	0.89352	-13.2932	0.89244	-13.2932	0.88818	-13.2932	0.88303	-13.2932	0.87329	-13.2932	0.86426
-13.1928	0.88475	-13.1928	0.88367	-13.1928	0.87939	-13.1928	0.87423	-13.1928	0.86446	-13.1928	0.85542
-13.0924	0.87587	-13.0924	0.87478	-13.0924	0.87049	-13.0924	0.86531	-13.0924	0.85553	-13.0924	0.84648
-12.992	0.86688	-12.992	0.86578	-12.992	0.86148	-12.992	0.85629	-12.992	0.8465	-12.992	0.83745
-12.8916	0.85777	-12.8916	0.85667	-12.8916	0.85236	-12.8916	0.84716	-12.8916	0.83736	-12.8916	0.82833
-12.7912	0.84855	-12.7912	0.84745	-12.7912	0.84313	-12.7912	0.83793	-12.7912	0.82812	-12.7912	0.8191
-12.6908	0.83922	-12.6908	0.83812	-12.6908	0.83379	-12.6908	0.82858	-12.6908	0.81878	-12.6908	0.80978
-12.5904	0.82977	-12.5904	0.82866	-12.5904	0.82434	-12.5904	0.81913	-12.5904	0.80934	-12.5904	0.80037
-12.49	0.8202	-12.49	0.8191	-12.49	0.81477	-12.49	0.80956	-12.49	0.7998	-12.49	0.79086
-12.3896	0.81053	-12.3896	0.80942	-12.3896	0.80509	-12.3896	0.79989	-12.3896	0.79015	-12.3896	0.78126
-12.2892	0.80073	-12.2892	0.79963	-12.2892	0.7953	-12.2892	0.79011	-12.2892	0.78041	-12.2892	0.77156
-12.1888	0.79082	-12.1888	0.78972	-12.1888	0.7854	-12.1888	0.78022	-12.1888	0.77056	-12.1888	0.76176
-12.0884	0.78079	-12.0884	0.77969	-12.0884	0.77539	-12.0884	0.77023	-12.0884	0.76061	-12.0884	0.75188
-11.988	0.77065	-11.988	0.76955	-11.988	0.76526	-11.988	0.76013	-11.988	0.75056	-11.988	0.7419
-11.8876	0.76039	-11.8876	0.7593	-11.8876	0.75502	-11.8876	0.74991	-11.8876	0.74042	-11.8876	0.73183
-11.7871	0.75002	-11.7871	0.74893	-11.7871	0.74468	-11.7871	0.7396	-11.7871	0.73017	-11.7871	0.72168
-11.6867	0.73953	-11.6867	0.73844	-11.6867	0.73422	-11.6867	0.72917	-11.6867	0.71983	-11.6867	0.71143
-11.5863	0.72893	-11.5863	0.72785	-11.5863	0.72365	-11.5863	0.71865	-11.5863	0.70939	-11.5863	0.7011
-11.4859	0.71821	-11.4859	0.71714	-11.4859	0.71298	-11.4859	0.70801	-11.4859	0.69886	-11.4859	0.69068
-11.3855	0.70738	-11.3855	0.70632	-11.3855	0.7022	-11.3855	0.69728	-11.3855	0.68824	-11.3855	0.68019
-11.2851	0.69644	-11.2851	0.69539	-11.2851	0.69131	-11.2851	0.68645	-11.2851	0.67753	-11.2851	0.66961
-11.1847	0.6854	-11.1847	0.68436	-11.1847	0.68032	-11.1847	0.67552	-11.1847	0.66673	-11.1847	0.65895
-11.0843	0.67424	-11.0843	0.67322	-11.0843	0.66922	-11.0843	0.66449	-11.0843	0.65585	-11.0843	0.64822
-10.9839	0.66298	-10.9839	0.66197	-10.9839	0.65803	-10.9839	0.65337	-10.9839	0.64488	-10.9839	0.63742
-10.8835	0.65162	-10.8835	0.65062	-10.8835	0.64674	-10.8835	0.64216	-10.8835	0.63383	-10.8835	0.62655
-10.7831	0.64016	-10.7831	0.63917	-10.7831	0.63536	-10.7831	0.63086	-10.7831	0.62271	-10.7831	0.61562
-10.6827	0.6286	-10.6827	0.62763	-10.6827	0.62389	-10.6827	0.61948	-10.6827	0.61152	-10.6827	0.60462
-10.5823	0.61694	-10.5823	0.61599	-10.5823	0.61232	-10.5823	0.60801	-10.5823	0.60025	-10.5823	0.59357
-10.4819	0.60519	-10.4819	0.60426	-10.4819	0.60068	-10.4819	0.59647	-10.4819	0.58893	-10.4819	0.58247
-10.3815	0.59336	-10.3815	0.59245	-10.3815	0.58895	-10.3815	0.58485	-10.3815	0.57754	-10.3815	0.57131
-10.2811	0.58144	-10.2811	0.58056	-10.2811	0.57715	-10.2811	0.57317	-10.2811	0.5661	-10.2811	0.56012
-10.1807	0.56944	-10.1807	0.56858	-10.1807	0.56527	-10.1807	0.56142	-10.1807	0.5546	-10.1807	0.54889
-10.0803	0.55737	-10.0803	0.55654	-10.0803	0.55333	-10.0803	0.54961	-10.0803	0.54307	-10.0803	0.53763
-9.97992	0.54524	-9.97992	0.54443	-9.97992	0.54134	-9.97992	0.53775	-9.97992	0.5315	-9.97992	0.52634
-9.87952	0.53304	-9.87952	0.53226	-9.87952	0.52928	-9.87952	0.52585	-9.87952	0.51989	-9.87952	0.51504
-9.77912	0.52079	-9.77912	0.52004	-9.77912	0.51718	-9.77912	0.51391	-9.77912	0.50826	-9.77912	0.50373
-9.67871	0.50848	-9.67871	0.50777	-9.67871	0.50505	-9.67871	0.50194	-9.67871	0.49662	-9.67871	0.49241
-9.57831	0.49614	-9.57831	0.49546	-9.57831	0.49288	-9.57831	0.48994	-9.57831	0.48497	-9.57831	0.48111
-9.47791	0.48377	-9.47791	0.48312	-9.47791	0.48068	-9.47791	0.47793	-9.47791	0.47332	-9.47791	0.46982
-9.37751	0.47137	-9.37751	0.47077	-9.37751	0.46848	-9.37751	0.46591	-9.37751	0.46168	-9.37751	0.45855
-9.27711	0.45896	-9.27711	0.4584	-9.27711	0.45627	-9.27711	0.4539	-9.27711	0.45006	-9.27711	0.44732
-9.17671	0.44655	-9.17671	0.44603	-9.17671	0.44407	-9.17671	0.4419	-9.17671	0.43848	-9.17671	0.43613
-9.07631	0.43415	-9.07631	0.43367	-9.07631	0.43188	-9.07631	0.42994	-9.07631	0.42693	-9.07631	0.425
-8.9759	0.42177	-8.9759	0.42133	-8.9759	0.41973	-8.9759	0.41801	-8.9759	0.41544	-8.9759	0.41394
-8.8755	0.40942	-8.8755	0.40903	-8.8755	0.40762	-8.8755	0.40613	-8.8755	0.40402	-8.8755	0.40296
-8.7751	0.39712	-8.7751	0.39678	-8.7751	0.39556	-8.7751	0.39432	-8.7751	0.39268	-8.7751	0.39207
-8.6747	0.38488	-8.6747	0.3846	-8.6747	0.38358	-8.6747	0.38259	-8.6747	0.38144	-8.6747	0.3813
-8.5743	0.37273	-8.5743	0.3725	-8.5743	0.37169	-8.5743	0.37095	-8.5743	0.37031	-8.5743	0.37064
-8.4739	0.36067	-8.4739	0.36049	-8.4739	0.3599	-8.4739	0.35943	-8.4739	0.3593	-8.4739	0.36013
-8.37349	0.34872	-8.37349	0.3486	-8.37349	0.34824	-8.37349	0.34804	-8.37349	0.34844	-8.37349	0.34977
-8.27309	0.33691	-8.27309	0.33685	-8.27309	0.33671	-8.27309	0.3368	-8.27309	0.33774	-8.27309	0.33959
-8.17269	0.32526	-8.17269	0.32525	-8.17269	0.32536	-8.17269	0.32573	-8.17269	0.32723	-8.17269	0.32959
-8.07229	0.31378	-8.07229	0.31383	-8.07229	0.31418	-8.07229	0.31485	-8.07229	0.31691	-8.07229	0.31981
-7.97189	0.3025	-7.97189	0.30262	-7.97189	0.30322	-7.97189	0.30419	-7.97189	0.30682	-7.97189	0.31026
-7.87149	0.29145	-7.87149	0.29163	-7.87149	0.29248	-7.87149	0.29376	-7.87149	0.29697	-7.87149	0.30095
-7.77108	0.28064	-7.77108	0.2809	-7.77108	0.282	-7.77108	0.28359	-7.77108	0.2874	-7.77108	0.29192
-7.67068	0.27013	-7.67068	0.27044	-7.67068	0.27181	-7.67068	0.27371	-7.67068	0.27811	-7.67068	0.28319
-7.57028	0.25991	-7.57028	0.2603	-7.57028	0.26193	-7.57028	0.26415	-7.57028	0.26914	-7.57028	0.27478
-7.46988	0.25005	-7.46988	0.2505	-7.46988	0.25239	-7.46988	0.25493	-7.46988	0.26052	-7.46988	0.26671
-7.36948	0.24055	-7.36948	0.24107	-7.36948	0.24323	-7.36948	0.24608	-7.36948	0.25227	-7.36948	0.25901
-7.26908	0.23146	-7.26908	0.23205	-7.26908	0.23447	-7.26908	0.23764	-7.26908	0.24443	-7.26908	0.2517
-7.16867	0.22281	-7.16867	0.22347	-7.16867	0.22615	-7.16867	0.22964	-7.16867	0.23701	-7.16867	0.24482
-7.06827	0.21465	-7.06827	0.21537	-7.06827	0.21831	-7.06827	0.22211	-7.06827	0.23006	-7.06827	0.2384
-6.96787	0.207	-6.96787	0.20779	-6.96787	0.21099	-6.96787	0.21509	-6.96787	0.2236	-6.96787	0.23245
-6.86747	0.19992	-6.86747	0.20077	-6.86747	0.20421	-6.86747	0.20861	-6.86747	0.21768	-6.86747	0.22703
-6.76707	0.19343	-6.76707	0.19434	-6.76707	0.19803	-6.76707	0.20272	-6.76707	0.21231	-6.76707	0.22214
-6.66667	0.18759	-6.66667	0.18856	-6.66667	0.19248	-6.66667	0.19744	-6.66667	0.20755	-6.66667	0.21784
-6.56627	0.18243	-6.56627	0.18346	-6.56627	0.1876	-6.56627	0.19283	-6.56627	0.20342	-6.56627	0.21415
-6.46586	0.17801	-6.46586	0.17909	-6.46586	0.18344	-6.46586	0.18892	-6.46586	0.19997	-6.46586	0.21112
-6.36546	0.17437	-6.36546	0.1755	-6.36546	0.18005	-6.36546	0.18576	-6.36546	0.19724	-6.36546	0.20877
-6.26506	0.17156	-6.26506	0.17274	-6.26506	0.17747	-6.26506	0.18339	-6.26506	0.19528	-6.26506	0.20717
-6.16466	0.16964	-6.16466	0.17086	-6.16466	0.17575	-6.16466	0.18188	-6.16466	0.19413	-6.16466	0.20634
-6.06426	0.16867	-6.06426	0.16993	-6.06426	0.17497	-6.06426	0.18127	-6.06426	0.19385	-6.06426	0.20636
-5.96386	0.16871	-5.96386	0.17	-5.96386	0.17517	-5.96386	0.18162	-5.96386	0.1945	-5.96386	0.20727
-5.86345	0.16983	-5.86345	0.17115	-5.86345	0.17642	-5.86345	0.18301	-5.86345	0.19614	-5.86345	0.20915
-5.76305	0.17212	-5.76305	0.17345	-5.76305	0.1788	-5.76305	0.18549	-5.76305	0.19883	-5.76305	0.21207
-5.66265	0.17564	-5.66265	0.17699	-5.66265	0.18238	-5.66265	0.18914	-5.66265	0.20266	-5.66265	0.21613
-5.56225	0.18047	-5.56225	0.18182	-5.56225	0.18722	-5.56225	0.19401	-5.56225	0.20769	-5.56225	0.22145
-5.46185	0.18668	-5.46185	0.18801	-5.46185	0.19337	-5.46185	0.20014	-5.46185	0.21395	-5.46185	0.22812
-5.36145	0.19431	-5.36145	0.19561	-5.36145	0.20087	-5.36145	0.20755	-5.36145	0.22142	-5.36145	0.23619
-5.26104	0.20339	-5.26104	0.20464	-5.26104	0.20971	-5.26104	0.21621	-5.26104	0.22997	-5.26104	0.24541
-5.16064	0.21394	-5.16064	0.21511	-5.16064	0.21989	-5.16064	0.22606	-5.16064	0.23932	-5.16064	0.2549
-5.06024	0.22597	-5.06024	0.22704	-5.06024	0.23139	-5.06024	0.23704	-5.06024	0.24921	-5.06024	0.26342
-4.95984	0.23953	-4.95984	0.24046	-4.95984	0.24425	-4.95984	0.24918	-4.95984	0.25969	-4.95984	0.27097
-4.85944	0.25469	-4.85944	0.25544	-4.85944	0.25856	-4.85944	0.26263	-4.85944	0.27114	-4.85944	0.27936
-4.75904	0.27154	-4.75904	0.2721	-4.75904	0.27444	-4.75904	0.27755	-4.75904	0.28404	-4.75904	0.28995
-4.65863	0.29019	-4.65863	0.29054	-4.65863	0.29203	-4.65863	0.29413	-4.65863	0.29869	-4.65863	0.30295
-4.55823	0.31077	-4.55823	0.31088	-4.55823	0.31146	-4.55823	0.3125	-4.55823	0.31519	-4.55823	0.31807
-4.45783	0.33336	-4.45783	0.33321	-4.45783	0.33283	-4.45783	0.33274	-4.45783	0.33354	-4.45783	0.33508
-4.35743	0.35807	-4.35743	0.35764	-4.35743	0.35621	-4.35743	0.35493	-4.35743	0.35374	-4.35743	0.35383
-4.25703	0.38498	-4.25703	0.38426	-4.25703	0.38167	-4.25703	0.37911	-4.25703	0.37578	-4.25703	0.37425
-4.15663	0.41418	-4.15663	0.41313	-4.15663	0.4093	-4.15663	0.40534	-4.15663	0.39966	-4.15663	0.39633
-4.05622	0.44576	-4.05622	0.44434	-4.05622	0.43915	-4.05622	0.43367	-4.05622	0.42543	-4.05622	0.42008
-3.95582	0.47979	-3.95582	0.47798	-3.95582	0.4713	-3.95582	0.46415	-3.95582	0.45311	-3.95582	0.44552
-3.85542	0.51638	-3.85542	0.51413	-3.85542	0.50584	-3.85542	0.49686	-3.85542	0.48275	-3.85542	0.4727
-3.75502	0.55562	-3.75502	0.55291	-3.75502	0.54283	-3.75502	0.53187	-3.75502	0.5144	-3.75502	0.50165
-3.65462	0.59763	-3.65462	0.59439	-3.65462	0.58239	-3.65462	0.56926	-3.65462	0.54814	-3.65462	0.53244
-3.55422	0.64251	-3.55422	0.63871	-3.55422	0.6246	-3.55422	0.60911	-3.55422	0.58403	-3.55422	0.56512
-3.45382	0.69039	-3.45382	0.68598	-3.45382	0.66958	-3.45382	0.65154	-3.45382	0.62214	-3.45382	0.59975
-3.35341	0.74141	-3.35341	0.73634	-3.35341	0.71746	-3.35341	0.69663	-3.35341	0.66256	-3.35341	0.63641
-3.25301	0.79573	-3.25301	0.78995	-3.25301	0.76836	-3.25301	0.74452	-3.25301	0.7054	-3.25301	0.67518
-3.15261	0.85353	-3.15261	0.84696	-3.15261	0.82244	-3.15261	0.79534	-3.15261	0.75075	-3.15261	0.71614
-3.05221	0.915	-3.05221	0.90758	-3.05221	0.87988	-3.05221	0.84924	-3.05221	0.79874	-3.05221	0.75939
-2.95181	0.98037	-2.95181	0.97203	-2.95181	0.94088	-2.95181	0.9064	-2.95181	0.8495	-2.95181	0.80503
-2.85141	1.04991	-2.85141	1.04056	-2.85141	1.00565	-2.85141	0.96702	-2.85141	0.90319	-2.85141	0.8532
-2.751	1.12393	-2.751	1.11349	-2.751	1.07449	-2.751	1.03132	-2.751	0.96	-2.751	0.90404
-2.6506	1.2028	-2.6506	1.19115	-2.6506	1.14769	-2.6506	1.09959	-2.6506	1.02011	-2.6506	0.95769
-2.5502	1.28695	-2.5502	1.27399	-2.5502	1.22563	-2.5502	1.17214	-2.5502	1.08377	-2.5502	1.01434
-2.4498	1.37689	-2.4498	1.36248	-2.4498	1.30874	-2.4498	1.24934	-2.4498	1.15127	-2.4498	1.0742
-2.3494	1.47326	-2.3494	1.45724	-2.3494	1.39755	-2.3494	1.33164	-2.3494	1.22292	-2.3494	1.13752
-2.249	1.5768	-2.249	1.55899	-2.249	1.4927	-2.249	1.41957	-2.249	1.2991	-2.249	1.20458
-2.14859	1.68843	-2.14859	1.66862	-2.14859	1.59493	-2.14859	1.51376	-2.14859	1.38027	-2.14859	1.27569
-2.04819	1.80929	-2.04819	1.78721	-2.04819	1.70519	-2.04819	1.61499	-2.04819	1.46697	-2.04819	1.35125
-1.94779	1.94078	-1.94779	1.91612	-1.94779	1.82461	-1.94779	1.72419	-1.94779	1.55983	-1.94779	1.43168
-1.84739	2.08468	-1.84739	2.05704	-1.84739	1.95462	-1.84739	1.84251	-1.84739	1.65962	-1.84739	1.51752
-1.74699	2.24322	-1.74699	2.2121	-1.74699	2.09699	-1.74699	1.97136	-1.74699	1.76726	-1.74699	1.60937
-1.64659	2.41929	-1.64659	2.38404	-1.64659	2.25396	-1.64659	2.11252	-1.64659	1.88387	-1.64659	1.70795
-1.54618	2.61664	-1.54618	2.57643	-1.54618	2.42843	-1.54618	2.26822	-1.54618	2.01081	-1.54618	1.8141
-1.44578	2.84027	-1.44578	2.79397	-1.44578	2.62414	-1.44578	2.4413	-1.44578	2.14975	-1.44578	1.9288
-1.34538	3.09695	-1.34538	3.04303	-1.34538	2.84605	-1.34538	2.63544	-1.34538	2.30273	-1.34538	2.05321
-1.24498	3.3961	-1.24498	3.33239	-1.24498	3.10086	-1.24498	2.85543	-1.24498	2.47227	-1.24498	2.18868
-1.14458	3.7512	-1.14458	3.67453	-1.14458	3.39779	-1.14458	3.10767	-1.14458	2.66152	-1.14458	2.33675
-1.04418	4.18223	-1.04418	4.08776	-1.04418	3.74985	-1.04418	3.40074	-1.04418	2.87432	-1.04418	2.49917
-0.94378	4.71996	-0.94378	4.59994	-0.94378	4.17582	-0.94378	3.74633	-0.94378	3.11538	-0.94378	2.67785
-0.84337	5.41406	-0.84337	5.2551	-0.84337	4.70334	-0.84337	4.16026	-0.84337	3.39029	-0.84337	2.87478
-0.74297	6.34787	-0.74297	6.12499	-0.74297	5.37264	-0.74297	4.66334	-0.74297	3.70551	-0.74297	3.09194
-0.64257	7.66024	-0.64257	7.32195	-0.64257	6.23573	-0.64257	5.28094	-0.64257	4.06823	-0.64257	3.33128
-0.54217	9.48394	-0.54217	8.91092	-0.54217	7.31064	-0.54217	6.05261	-0.54217	4.48262	-0.54217	3.59588
-0.44177	12.3959	-0.34136	24.1784	-0.44177	9.05131	-0.44177	7.19213	-0.44177	4.99572	-0.44177	3.8837
-0.34136	29.7714	-0.24096	37.409	-0.34136	13.4963	-0.34136	8.9004	-0.34136	5.57594	-0.34136	4.17208
-0.24096	49.4862	-0.14056	1123.75	-0.24096	18.1699	-0.24096	10.8188	-0.24096	6.16404	-0.24096	4.45375
-0.14056	-120.545	0.16064	132.978	-0.14056	27.4756	-0.14056	12.9915	-0.14056	6.69909	-0.14056	4.70414
-0.04016	-48.3543	0.26104	28.0206	-0.04016	38.5005	-0.04016	14.7141	-0.04016	7.08411	-0.04016	4.89557
0.06024	-45.9565	0.36145	17.6016	0.06024	38.4296	0.06024	14.8663	0.06024	7.22774	0.06024	5.00637
0.16064	-1367.7	0.46185	14.1948	0.16064	25.727	0.16064	13.3106	0.16064	7.11388	0.16064	5.02957
0.26104	33.0049	0.56225	11.9237	0.26104	17.0797	0.26104	11.3293	0.26104	6.82078	0.26104	4.97533
0.36145	19.1315	0.66265	9.94897	0.36145	13.1126	0.36145	9.78441	0.36145	6.4524	0.36145	4.86349
0.46185	15.2745	0.76305	8.45392	0.46185	11.0668	0.46185	8.67263	0.46185	6.07071	0.46185	4.71326
0.56225	12.714	0.86345	7.30586	0.56225	9.60544	0.56225	7.77917	0.56225	5.69404	0.56225	4.53904
0.66265	10.4507	0.96386	6.31999	0.66265	8.35879	0.66265	6.99286	0.66265	5.32475	0.66265	4.34854
0.76305	8.79623	1.06426	5.46037	0.76305	7.32306	0.76305	6.29431	0.76305	4.96497	0.76305	4.14725
0.86345	7.56084	1.16466	4.73747	0.86345	6.45854	0.86345	5.67197	0.86345	4.61761	0.86345	3.94068
0.96386	6.50317	1.26506	4.14968	0.96386	5.70054	0.96386	5.10908	0.96386	4.2853	0.96386	3.73324
1.06426	5.58407	1.36546	3.68094	1.06426	5.02953	1.06426	4.59999	1.06426	3.97131	1.06426	3.52901
1.16466	4.81739	1.46586	3.30968	1.16466	4.44957	1.16466	4.14772	1.16466	3.67953	1.16466	3.33167
1.26506	4.20004	1.56627	3.01489	1.26506	3.96204	1.26506	3.75491	1.26506	3.41325	1.26506	3.14433
1.36546	3.71233	1.66667	2.77861	1.36546	3.56013	1.36546	3.41993	1.36546	3.17409	1.36546	2.96916
1.46586	3.32926	1.76707	2.58643	1.46586	3.23197	1.46586	3.13744	1.46586	2.96181	1.46586	2.80732
1.56627	3.02728	1.86747	2.42715	1.56627	2.96432	1.56627	2.90014	1.56627	2.77463	1.56627	2.65894
1.66667	2.78672	1.96787	2.29219	1.66667	2.74476	1.66667	2.70032	1.66667	2.60984	1.66667	2.52343
1.76707	2.59206	2.06827	2.17504	1.76707	2.56262	1.76707	2.53074	1.76707	2.46432	1.76707	2.39965
1.86747	2.43141	2.16867	2.07077	1.86747	2.40914	1.86747	2.38506	1.86747	2.33489	1.86747	2.28619
1.96787	2.29576	2.26908	1.97567	1.96787	2.27735	1.96787	2.25795	1.96787	2.21859	1.96787	2.18153
2.06827	2.17832	2.36948	1.88693	2.06827	2.16175	2.06827	2.14504	2.06827	2.11279	2.06827	2.08418
2.16867	2.074	2.46988	1.8025	2.16867	2.05808	2.16867	2.04282	2.16867	2.01522	2.16867	1.99276
2.26908	1.97895	2.57028	1.72094	2.26908	1.96306	2.26908	1.94853	2.26908	1.92399	2.26908	1.90608
2.36948	1.89031	2.67068	1.64127	2.36948	1.87419	2.36948	1.86003	2.36948	1.83759	2.36948	1.82311
2.46988	1.80598	2.77108	1.56295	2.46988	1.78961	2.46988	1.77569	2.46988	1.75484	2.46988	1.74305
2.57028	1.72447	2.87149	1.48577	2.57028	1.70801	2.57028	1.69435	2.57028	1.67488	2.57028	1.6653
2.67068	1.64479	2.97189	1.40981	2.67068	1.62849	2.67068	1.61524	2.67068	1.59713	2.67068	1.58945
2.77108	1.56639	3.07229	1.33534	2.77108	1.55055	2.77108	1.53789	2.77108	1.52123	2.77108	1.51525
2.87149	1.48905	3.17269	1.26282	2.87149	1.47401	2.87149	1.46214	2.87149	1.44706	2.87149	1.44262
2.97189	1.41286	3.27309	1.19275	2.97189	1.3989	2.97189	1.38802	2.97189	1.37463	2.97189	1.37159
3.07229	1.33812	3.37349	1.12566	3.07229	1.32548	3.07229	1.31573	3.07229	1.3041	3.07229	1.3023
3.17269	1.26527	3.4739	1.06202	3.17269	1.25412	3.17269	1.24558	3.17269	1.23571	3.17269	1.23495
3.27309	1.19487	3.5743	1.00221	3.27309	1.18526	3.27309	1.17795	3.27309	1.16973	3.27309	1.16978
3.37349	1.12744	3.6747	0.94652	3.37349	1.11935	3.37349	1.11321	3.37349	1.10645	3.37349	1.10701
3.4739	1.06348	3.7751	0.89508	3.4739	1.0568	3.4739	1.0517	3.4739	1.04614	3.4739	1.0469
3.5743	1.0034	3.8755	0.84791	3.5743	0.99794	3.5743	0.99371	3.5743	0.98899	3.5743	0.98962
3.6747	0.94749	3.9759	0.80492	3.6747	0.943	3.6747	0.93942	3.6747	0.93519	3.6747	0.93534
3.7751	0.89588	4.07631	0.76594	3.7751	0.8921	3.7751	0.88895	3.7751	0.88481	3.7751	0.88417
3.8755	0.8486	4.17671	0.73076	3.8755	0.84526	3.8755	0.8423	3.8755	0.83788	3.8755	0.83616
3.9759	0.80556	4.27711	0.6991	3.9759	0.80239	3.9759	0.7994	3.9759	0.79438	3.9759	0.79133
4.07631	0.76658	4.37751	0.67071	4.07631	0.76336	4.07631	0.76015	4.07631	0.75423	4.07631	0.74965
4.17671	0.73144	4.47791	0.64532	4.17671	0.72796	4.17671	0.72438	4.17671	0.71732	4.17671	0.71107
4.27711	0.69986	4.57831	0.6227	4.27711	0.69597	4.27711	0.69189	4.27711	0.68352	4.27711	0.67551
4.37751	0.67157	4.67871	0.60262	4.37751	0.66716	4.37751	0.66248	4.37751	0.65269	4.37751	0.64287
4.47791	0.64629	4.77912	0.5849	4.47791	0.64129	4.47791	0.63597	4.47791	0.62469	4.47791	0.61308
4.57831	0.62379	4.87952	0.56937	4.57831	0.61814	4.57831	0.61215	4.57831	0.59939	4.57831	0.58602
4.67871	0.60384	4.97992	0.55591	4.67871	0.59754	4.67871	0.59087	4.67871	0.57665	4.67871	0.56161
4.77912	0.58625	5.08032	0.54441	4.77912	0.5793	4.77912	0.57198	4.77912	0.55637	4.77912	0.53976
4.87952	0.57085	5.18072	0.53476	4.87952	0.56329	4.87952	0.55535	4.87952	0.53844	4.87952	0.52041
4.97992	0.55751	5.28112	0.52689	4.97992	0.54938	4.97992	0.54087	4.97992	0.5228	4.97992	0.5035
5.08032	0.5461	5.38153	0.52073	5.08032	0.53747	5.08032	0.52845	5.08032	0.50936	5.08032	0.48897
5.18072	0.53654	5.48193	0.51621	5.18072	0.52747	5.18072	0.51802	5.18072	0.49805	5.18072	0.47677
5.28112	0.52875	5.58233	0.51328	5.28112	0.5193	5.28112	0.50949	5.28112	0.48882	5.28112	0.46683
5.38153	0.52265	5.68273	0.51187	5.38153	0.5129	5.38153	0.5028	5.38153	0.48161	5.38153	0.45911
5.48193	0.51818	5.78313	0.51194	5.48193	0.5082	5.48193	0.49789	5.48193	0.47634	5.48193	0.45354
5.58233	0.51528	5.88353	0.51341	5.58233	0.50514	5.58233	0.4947	5.58233	0.47295	5.58233	0.45003
5.68273	0.5139	5.98394	0.51624	5.68273	0.50367	5.68273	0.49317	5.68273	0.47136	5.68273	0.4485
5.78313	0.51397	6.08434	0.52035	5.78313	0.50371	5.78313	0.49321	5.78313	0.4715	5.78313	0.44886
5.88353	0.51544	6.18474	0.52571	5.88353	0.50521	5.88353	0.49477	5.88353	0.47328	5.88353	0.451
5.98394	0.51825	6.28514	0.53223	5.98394	0.50811	5.98394	0.49779	5.98394	0.47663	5.98394	0.45483
6.08434	0.52234	6.38554	0.53988	6.08434	0.51233	6.08434	0.50218	6.08434	0.48146	6.08434	0.46025
6.18474	0.52767	6.48594	0.54858	6.18474	0.51783	6.18474	0.50788	6.18474	0.48768	6.18474	0.46714
6.28514	0.53415	6.58635	0.55829	6.28514	0.52453	6.28514	0.51482	6.28514	0.49522	6.28514	0.47543
6.38554	0.54175	6.68675	0.56895	6.38554	0.53236	6.38554	0.52294	6.38554	0.50399	6.38554	0.485
6.48594	0.55041	6.78715	0.58051	6.48594	0.54129	6.48594	0.53216	6.48594	0.51391	6.48594	0.49576
6.58635	0.56006	6.88755	0.59291	6.58635	0.55123	6.58635	0.54242	6.58635	0.52491	6.58635	0.50764
6.68675	0.57066	6.98795	0.60612	6.68675	0.56213	6.68675	0.55366	6.68675	0.53691	6.68675	0.52054
6.78715	0.58216	7.08835	0.62008	6.78715	0.57394	6.78715	0.56581	6.78715	0.54984	6.78715	0.53438
6.88755	0.5945	7.18876	0.63476	6.88755	0.58661	6.88755	0.57883	6.88755	0.56365	6.88755	0.54909
6.98795	0.60764	7.28916	0.65012	6.98795	0.60008	6.98795	0.59266	6.98795	0.57827	6.98795	0.56461
7.08835	0.62154	7.38956	0.66612	7.08835	0.61431	7.08835	0.60724	7.08835	0.59364	7.08835	0.58086
7.18876	0.63615	7.48996	0.68273	7.18876	0.62926	7.18876	0.62254	7.18876	0.60971	7.18876	0.5978
7.28916	0.65145	7.59036	0.69993	7.28916	0.64488	7.28916	0.63851	7.28916	0.62643	7.28916	0.61537
7.38956	0.66738	7.69076	0.71768	7.38956	0.66114	7.38956	0.65511	7.38956	0.64377	7.38956	0.63352
7.48996	0.68393	7.79116	0.73598	7.48996	0.67801	7.48996	0.67231	7.48996	0.66169	7.48996	0.65222
7.59036	0.70107	7.89157	0.7548	7.59036	0.69545	7.59036	0.69009	7.59036	0.68016	7.59036	0.67143
7.69076	0.71877	7.99197	0.77413	7.69076	0.71345	7.69076	0.7084	7.69076	0.69914	7.69076	0.69113
7.79116	0.73701	8.09237	0.79395	7.79116	0.73199	7.79116	0.72724	7.79116	0.71863	7.79116	0.7113
7.89157	0.75577	8.19277	0.81427	7.89157	0.75104	7.89157	0.74659	7.89157	0.73859	7.89157	0.73192
7.99197	0.77504	8.29317	0.83506	7.99197	0.77059	7.99197	0.76642	7.99197	0.75902	7.99197	0.75297
8.09237	0.79482	8.39357	0.85634	8.09237	0.79063	8.09237	0.78673	8.09237	0.7799	8.09237	0.77444
8.19277	0.81508	8.49398	0.87809	8.19277	0.81115	8.19277	0.80752	8.19277	0.80124	8.19277	0.79634
8.29317	0.83583	8.59438	0.90032	8.29317	0.83214	8.29317	0.82877	8.29317	0.82302	8.29317	0.81866
8.39357	0.85705	8.69478	0.92303	8.39357	0.85361	8.39357	0.85049	8.39357	0.84524	8.39357	0.84141
8.49398	0.87876	8.79518	0.94623	8.49398	0.87555	8.49398	0.87267	8.49398	0.86791	8.49398	0.86458
8.59438	0.90094	8.89558	0.96992	8.59438	0.89797	8.59438	0.89532	8.59438	0.89103	8.59438	0.88819
8.69478	0.92361	8.99598	0.99411	8.69478	0.92086	8.69478	0.91843	8.69478	0.91461	8.69478	0.91223
8.79518	0.94676	9.09639	1.0188	8.79518	0.94423	8.79518	0.94203	8.79518	0.93865	8.79518	0.93673
8.89558	0.97041	9.19679	1.04402	8.89558	0.96809	8.89558	0.9661	8.89558	0.96317	8.89558	0.9617
8.99598	0.99456	9.29719	1.06976	8.99598	0.99245	8.99598	0.99067	8.99598	0.98818	8.99598	0.98714
9.09639	1.01921	9.39759	1.09605	9.09639	1.01731	9.09639	1.01575	9.09639	1.01368	9.09639	1.01307
9.19679	1.04438	9.49799	1.12288	9.19679	1.04269	9.19679	1.04133	9.19679	1.03969	9.19679	1.03951
9.29719	1.07009	9.59839	1.15029	9.29719	1.0686	9.29719	1.06745	9.29719	1.06622	9.29719	1.06648
9.39759	1.09633	9.6988	1.17828	9.39759	1.09504	9.39759	1.0941	9.39759	1.0933	9.39759	1.09398
9.49799	1.12313	9.7992	1.20686	9.49799	1.12204	9.49799	1.12131	9.49799	1.12092	9.49799	1.12204
9.59839	1.15049	9.8996	1.23606	9.59839	1.14961	9.59839	1.14909	9.59839	1.14913	9.59839	1.15068
9.6988	1.17844	10	1.26589	9.6988	1.17777	9.6988	1.17745	9.6988	1.17792	9.6988	1.17991
9.7992	1.20699			9.7992	1.20652	9.7992	1.20641	9.7992	1.20731	9.7992	1.20975
9.8996	1.23614			9.8996	1.23588	9.8996	1.23599	9.8996	1.23733	9.8996	1.24023
10	1.26593			10	1.26588	10	1.26621	10	1.26799	10	1.27135
