# Supplementary material for: Interplay between disorder and electronic correlations in compositionally complex alloys
Source: Nat Commun. 2024 Sep 12;15:7983. doi: 10.1038/s41467-024-52349-8 (PMC11393320; doi:10.1038/s41467-024-52349-8)
Supplement: Supplementary file 3 — Source Data [file 41467_2024_52349_MOESM3_ESM.zip › Source Data SF7a - lifetimes of elements HEA Fe 2 eV and Ni 4 eV.xlsx]

## Sheet: Tabelle1
	Cr	Mn	Fe	Co	Ni
E (eV)	tau (fs)	tau (fs)	tau (fs)	tau (fs)	tau (fs)
-15	4.59786	1.51276	2.60628	0.69568	5.49525
-14.8996	4.47907	1.47384	2.53752	0.67719	5.36491
-14.7992	4.36244	1.43562	2.46968	0.65904	5.23662
-14.6988	4.24795	1.39808	2.40276	0.64122	5.11034
-14.5984	4.13556	1.36122	2.33678	0.62372	4.98608
-14.498	4.02525	1.32504	2.27177	0.60655	4.8638
-14.3976	3.917	1.28952	2.20775	0.58968	4.7435
-14.2972	3.81079	1.25466	2.14471	0.57313	4.62515
-14.1968	3.70659	1.22045	2.08268	0.55688	4.50875
-14.0964	3.60438	1.18688	2.02167	0.54093	4.39427
-13.996	3.50415	1.15395	1.96169	0.52527	4.28171
-13.8956	3.40586	1.12165	1.90275	0.50991	4.17104
-13.7952	3.30949	1.08996	1.84486	0.49484	4.06225
-13.6948	3.21504	1.05889	1.78802	0.48005	3.95533
-13.5944	3.12247	1.02842	1.73224	0.46554	3.85025
-13.494	3.03178	0.99856	1.67753	0.45131	3.74701
-13.3936	2.94293	0.96929	1.62389	0.43735	3.6456
-13.2932	2.85592	0.9406	1.57133	0.42366	3.54598
-13.1928	2.77072	0.91249	1.51984	0.41024	3.44816
-13.0924	2.68731	0.88496	1.46943	0.39709	3.35212
-12.992	2.60568	0.85799	1.42009	0.3842	3.25784
-12.8916	2.52581	0.83158	1.37184	0.37158	3.16532
-12.7912	2.44769	0.80573	1.32465	0.35921	3.07453
-12.6908	2.37129	0.78042	1.27854	0.3471	2.98546
-12.5904	2.29659	0.75566	1.2335	0.33524	2.8981
-12.49	2.22359	0.73143	1.18953	0.32364	2.81245
-12.3896	2.15226	0.70773	1.14661	0.31228	2.72848
-12.2892	2.08259	0.68456	1.10476	0.30118	2.64618
-12.1888	2.01455	0.6619	1.06395	0.29032	2.56554
-12.0884	1.94815	0.63976	1.02418	0.27971	2.48656
-11.988	1.88334	0.61813	0.98544	0.26935	2.40921
-11.8876	1.82013	0.59699	0.94774	0.25923	2.3335
-11.7871	1.75849	0.57635	0.91105	0.24935	2.2594
-11.6867	1.69841	0.55621	0.87537	0.23971	2.18691
-11.5863	1.63987	0.53655	0.84069	0.23031	2.11602
-11.4859	1.58285	0.51737	0.80699	0.22115	2.04672
-11.3855	1.52734	0.49866	0.77428	0.21223	1.97901
-11.2851	1.47332	0.48043	0.74253	0.20354	1.91286
-11.1847	1.42076	0.46266	0.71175	0.19509	1.84829
-11.0843	1.36967	0.44536	0.6819	0.18687	1.78529
-10.9839	1.32001	0.42851	0.65299	0.17888	1.72384
-10.8835	1.27177	0.41211	0.625	0.17114	1.66395
-10.7831	1.22494	0.39616	0.59792	0.16362	1.60562
-10.6827	1.17949	0.38066	0.57174	0.15633	1.54885
-10.5823	1.13541	0.36559	0.54644	0.14928	1.49364
-10.4819	1.09267	0.35096	0.52201	0.14246	1.44
-10.3815	1.05127	0.33676	0.49843	0.13587	1.38795
-10.2811	1.01118	0.32298	0.4757	0.12951	1.33751
-10.1807	0.97239	0.30963	0.4538	0.12339	1.28871
-10.0803	0.93488	0.2967	0.43271	0.1175	1.24158
-9.97992	0.89862	0.28418	0.41243	0.11184	1.19617
-9.87952	0.8636	0.27208	0.39293	0.10642	1.15256
-9.77912	0.8298	0.26038	0.37422	0.10123	1.11084
-9.67871	0.79721	0.24908	0.35626	0.09628	1.07113
-9.57831	0.76579	0.23819	0.33905	0.09157	1.03356
-9.47791	0.73554	0.2277	0.32257	0.0871	0.99822
-9.37751	0.70644	0.2176	0.30681	0.08288	0.96509
-9.27711	0.67846	0.20789	0.29176	0.0789	0.93364
-9.17671	0.6516	0.19857	0.2774	0.07517	0.90216
-9.07631	0.62582	0.18964	0.26372	0.07169	0.86693
-8.9759	0.60111	0.18109	0.25071	0.06847	0.82341
-8.8755	0.57745	0.17292	0.23835	0.0655	0.77188
-8.7751	0.55483	0.16512	0.22662	0.06281	0.71993
-8.6747	0.53322	0.1577	0.21552	0.06038	0.67434
-8.5743	0.51261	0.15066	0.20503	0.05823	0.63618
-8.4739	0.49298	0.14398	0.19515	0.05636	0.6037
-8.37349	0.4743	0.13768	0.18585	0.05477	0.5751
-8.27309	0.45658	0.13174	0.17712	0.05347	0.54919
-8.17269	0.43977	0.12616	0.16896	0.05247	0.52528
-8.07229	0.42388	0.12095	0.16135	0.05178	0.50301
-7.97189	0.40888	0.1161	0.15428	0.05139	0.48216
-7.87149	0.39476	0.11161	0.14774	0.05134	0.46261
-7.77108	0.38149	0.10748	0.14172	0.05164	0.44431
-7.67068	0.36907	0.10371	0.13622	0.05235	0.42719
-7.57028	0.35748	0.10029	0.13121	0.05353	0.41125
-7.46988	0.34671	0.09723	0.1267	0.05531	0.39644
-7.36948	0.33673	0.09453	0.12268	0.05779	0.38276
-7.26908	0.32754	0.09218	0.11915	0.06113	0.37019
-7.16867	0.31911	0.09018	0.11609	0.06573	0.35871
-7.06827	0.31145	0.08854	0.11351	0.07259	0.34832
-6.96787	0.30452	0.08726	0.1114	0.08256	0.33899
-6.86747	0.29832	0.08632	0.10977	0.09227	0.3307
-6.76707	0.29284	0.08574	0.10862	0.099	0.32343
-6.66667	0.28806	0.08551	0.10794	0.10486	0.31717
-6.56627	0.28397	0.08563	0.10775	0.11136	0.31189
-6.46586	0.28056	0.0861	0.10805	0.11892	0.30756
-6.36546	0.27781	0.08692	0.10886	0.12762	0.30415
-6.26506	0.27571	0.08809	0.11017	0.13755	0.30163
-6.16466	0.27424	0.0896	0.112	0.14879	0.29999
-6.06426	0.2734	0.09145	0.11437	0.16148	0.29917
-5.96386	0.27318	0.09364	0.1173	0.1758	0.29916
-5.86345	0.27354	0.09617	0.12079	0.19195	0.29992
-5.76305	0.2745	0.09903	0.12488	0.21023	0.30143
-5.66265	0.27603	0.10221	0.12959	0.23095	0.30365
-5.56225	0.27811	0.10572	0.13494	0.25455	0.30657
-5.46185	0.28074	0.10954	0.14098	0.28153	0.31015
-5.36145	0.2839	0.11367	0.14774	0.31252	0.31438
-5.26104	0.28757	0.11809	0.15525	0.34833	0.31924
-5.16064	0.29175	0.1228	0.16357	0.38993	0.3247
-5.06024	0.29642	0.12779	0.17275	0.4386	0.33076
-4.95984	0.30157	0.13305	0.18283	0.49589	0.33741
-4.85944	0.30717	0.13856	0.19388	0.56379	0.34463
-4.75904	0.31322	0.1443	0.20595	0.6448	0.35243
-4.65863	0.3197	0.15025	0.2191	0.74206	0.36081
-4.55823	0.3266	0.1564	0.23338	0.85946	0.36978
-4.45783	0.33391	0.16272	0.24883	1.00169	0.37935
-4.35743	0.3416	0.16919	0.26549	1.17419	0.38955
-4.25703	0.34967	0.17577	0.28339	1.38275	0.40041
-4.15663	0.3581	0.18243	0.30253	1.63255	0.41195
-4.05622	0.36689	0.18915	0.32288	1.92615	0.42422
-3.95582	0.37601	0.19588	0.34441	2.2603	0.43726
-3.85542	0.38547	0.20258	0.36704	2.62165	0.45111
-3.75502	0.39525	0.20922	0.39067	2.98361	0.46581
-3.65462	0.40537	0.21577	0.41517	3.30787	0.48139
-3.55422	0.41583	0.22218	0.44039	3.55402	0.49787
-3.45382	0.42664	0.22843	0.46618	3.69456	0.51526
-3.35341	0.43783	0.23451	0.49236	3.72604	0.53359
-3.25301	0.44946	0.24041	0.5188	3.66804	0.55287
-3.15261	0.46159	0.24614	0.54539	3.55213	0.57312
-3.05221	0.4743	0.25174	0.57205	3.40975	0.59438
-2.95181	0.48772	0.25725	0.59881	3.26528	0.61671
-2.85141	0.50201	0.26275	0.62577	3.13459	0.64019
-2.751	0.51737	0.26835	0.65311	3.02656	0.66496
-2.6506	0.53405	0.27417	0.68114	2.94546	0.69117
-2.5502	0.55237	0.28036	0.71025	2.89286	0.71905
-2.4498	0.57269	0.28712	0.74096	2.86909	0.74889
-2.3494	0.59547	0.29465	0.77386	2.87398	0.78106
-2.249	0.62127	0.30323	0.80965	2.9074	0.81607
-2.14859	0.65076	0.31316	0.84916	2.96928	0.85456
-2.04819	0.68479	0.32483	0.8933	3.05962	0.89739
-1.94779	0.72441	0.33869	0.94316	3.17835	0.94568
-1.84739	0.77095	0.35524	1.00004	3.32658	1.00091
-1.74699	0.82618	0.3748	1.06555	3.5103	1.065
-1.64659	0.8924	0.39735	1.14172	3.74313	1.14046
-1.54618	0.97279	0.42326	1.23126	4.04251	1.23062
-1.44578	1.07181	0.45441	1.33788	4.42569	1.33986
-1.34538	1.1959	0.49363	1.46679	4.91251	1.47418
-1.24498	1.35457	0.54429	1.62562	5.53008	1.64229
-1.14458	1.56219	0.60329	1.82629	6.31669	1.85702
-1.04418	1.84077	0.68958	2.08709	7.32839	2.1345
-0.94378	2.22445	0.80328	2.4327	8.65152	2.49941
-0.84337	2.76735	0.96067	2.90136	10.4365	2.99334
-0.74297	3.55887	1.18768	3.56058	12.9688	3.68551
-0.64257	4.75703	1.53179	4.53642	16.6555	4.69875
-0.54217	6.66858	2.08768	6.0817	22.4601	6.27063
-0.44177	9.96215	3.065	8.7497	32.4051	8.91314
-0.34136	16.3283	4.99884	13.9347	51.6022	13.9018
-0.24096	31.0129	9.56544	25.9569	95.8906	25.1321
-0.14056	75.6997	23.8126	62.684	230.692	58.3953
-0.04016	241.231	78.0358	199.215	729.906	177.163
0.06024	191.743	64.292	159.196	580.437	134.22
0.16064	59.7793	20.8822	50.3094	182.588	40.0096
0.26104	25.5372	9.33669	21.9851	79.3832	16.4615
0.36145	13.6615	5.2477	12.1561	43.621	8.59398
0.46185	8.34825	3.37991	7.76297	27.637	5.22196
0.56225	5.55454	2.37617	5.4575	19.2266	3.53083
0.66265	3.92156	1.77519	4.1088	14.2801	2.58641
0.76305	2.89578	1.38728	3.25651	11.1222	2.01064
0.86345	2.21796	1.1231	2.68603	8.9738	1.63734
0.96386	1.75308	0.93614	2.28832	7.43816	1.38168
1.06426	1.42481	0.80025	2.00351	6.29893	1.19893
1.16466	1.18728	0.69927	1.79274	5.43049	1.06384
1.26506	1.01168	0.62253	1.63147	4.75488	0.96136
1.36546	0.87932	0.56302	1.50676	4.22061	0.88204
1.46586	0.77776	0.51615	1.40872	3.79212	0.81965
1.56627	0.69858	0.47878	1.33051	3.44408	0.76995
1.66667	0.63595	0.44871	1.26738	3.15815	0.72996
1.76707	0.58577	0.42435	1.21591	2.92082	0.69752
1.86747	0.54509	0.40453	1.17369	2.72202	0.67102
1.96787	0.51176	0.38836	1.13893	2.55415	0.64926
2.06827	0.48418	0.37517	1.11037	2.41137	0.63132
2.16867	0.46124	0.36442	1.08707	2.28919	0.6165
2.26908	0.44215	0.35571	1.06833	2.18403	0.60422
2.36948	0.42614	0.34869	1.05356	2.09292	0.59405
2.46988	0.41258	0.34309	1.04226	2.01327	0.58563
2.57028	0.40099	0.33868	1.03394	1.94301	0.57866
2.67068	0.39104	0.33528	1.02809	1.88105	0.57291
2.77108	0.38244	0.33273	1.02428	1.82668	0.56816
2.87149	0.37496	0.33088	1.02211	1.77899	0.56423
2.97189	0.36841	0.32963	1.02132	1.73705	0.56093
3.07229	0.36263	0.32887	1.02178	1.70011	0.55795
3.17269	0.35749	0.3285	1.02338	1.66753	0.55466
3.27309	0.35288	0.32847	1.02565	1.6388	0.55443
3.37349	0.34872	0.32869	1.02672	1.61354	0.56317
3.4739	0.34492	0.3291	1.02213	1.59142	0.56638
3.5743	0.34143	0.32967	1.00894	1.57224	0.56786
3.6747	0.3382	0.33033	0.99377	1.55573	0.56943
3.7751	0.3352	0.33105	0.98445	1.54042	0.57128
3.8755	0.33239	0.3318	0.98125	1.51352	0.57331
3.9759	0.32976	0.33255	0.98189	1.46548	0.57536
4.07631	0.32729	0.33329	0.98484	1.46396	0.57728
4.17671	0.32498	0.33399	0.98935	1.46507	0.57902
4.27711	0.32282	0.33465	0.99514	1.46352	0.58063
4.37751	0.32081	0.33526	1.00215	1.46181	0.582
4.47791	0.31896	0.33583	1.01039	1.46129	0.58198
4.57831	0.31729	0.33638	1.01994	1.46278	0.57532
4.67871	0.3158	0.33691	1.03089	1.46688	0.55239
4.77912	0.31451	0.33744	1.04337	1.47404	0.54497
4.87952	0.31344	0.33802	1.05744	1.48458	0.56456
4.97992	0.3126	0.33867	1.07315	1.49869	0.58301
5.08032	0.31203	0.33943	1.0904	1.51641	0.59808
5.18072	0.31173	0.34036	1.10888	1.53773	0.61164
5.28112	0.31174	0.3415	1.1278	1.56253	0.62482
5.38153	0.31209	0.34291	1.14534	1.5907	0.63816
5.48193	0.31278	0.34465	1.1567	1.6221	0.65197
5.58233	0.31385	0.34678	1.145	1.65661	0.66644
5.68273	0.31532	0.34937	0.99232	1.69408	0.68168
5.78313	0.31721	0.35247	1.65976	1.73439	0.69778
5.88353	0.31953	0.35616	1.49254	1.77739	0.71481
5.98394	0.32231	0.3605	1.48727	1.82292	0.73284
6.08434	0.32556	0.36553	1.50985	1.87083	0.75193
6.18474	0.32929	0.37132	1.54258	1.92094	0.77214
6.28514	0.3335	0.37792	1.58046	1.97309	0.79354
6.38554	0.33821	0.38535	1.62149	2.02712	0.81621
6.48594	0.34339	0.39367	1.66471	2.08285	0.84022
6.58635	0.34904	0.40289	1.70961	2.14014	0.86567
6.68675	0.35513	0.41304	1.7559	2.19884	0.89263
6.78715	0.36161	0.42412	1.8034	2.25883	0.92122
6.88755	0.36839	0.43613	1.85202	2.31999	0.95152
6.98795	0.37537	0.44908	1.9017	2.38222	0.98363
7.08835	0.38239	0.46296	1.9524	2.44542	1.01762
7.18876	0.38939	0.47773	2.00412	2.50952	1.05354
7.28916	0.39793	0.49339	2.05686	2.57445	1.09143
7.38956	0.42572	0.50991	2.11061	2.64014	1.1313
7.48996	0.51774	0.52725	2.1654	2.70655	1.17309
7.59036	0.51515	0.54538	2.22124	2.77362	1.21674
7.69076	0.50558	0.56426	2.27814	2.84134	1.26214
7.79116	0.50802	0.58386	2.33612	2.90966	1.30913
7.89157	0.51615	0.60413	2.3952	2.97856	1.35754
7.99197	0.52728	0.62504	2.45539	3.04803	1.40719
8.09237	0.54029	0.64654	2.51671	3.11804	1.45787
8.19277	0.55464	0.6686	2.57917	3.18858	1.50938
8.29317	0.57005	0.69118	2.64279	3.25965	1.56153
8.39357	0.58634	0.71424	2.70758	3.33123	1.61416
8.49398	0.60343	0.73775	2.77355	3.40333	1.6671
8.59438	0.62123	0.76167	2.84072	3.47593	1.72023
8.69478	0.63969	0.78598	2.9091	3.54904	1.77344
8.79518	0.65878	0.81063	2.9787	3.62265	1.82665
8.89558	0.67846	0.83561	3.04953	3.69676	1.87979
8.99598	0.69871	0.86089	3.1216	3.77137	1.93282
9.09639	0.71951	0.88645	3.19492	3.84647	1.9857
9.19679	0.74083	0.91226	3.2695	3.92206	2.03844
9.29719	0.76267	0.93831	3.34534	3.99814	2.09101
9.39759	0.78501	0.96457	3.42246	4.07469	2.14342
9.49799	0.80783	0.99104	3.50086	4.15171	2.19567
9.59839	0.83112	1.01769	3.58055	4.22918	2.24778
9.6988	0.85488	1.04452	3.66154	4.3071	2.29976
9.7992	0.87909	1.07151	3.74383	4.38543	2.35163
9.8996	0.90373	1.09866	3.82743	4.46417	2.4034
10	0.92882	1.12596	3.91234	4.54329	2.45509
