# Supplementary material for: Interplay between disorder and electronic correlations in compositionally complex alloys
Source: Nat Commun. 2024 Sep 12;15:7983. doi: 10.1038/s41467-024-52349-8 (PMC11393320; doi:10.1038/s41467-024-52349-8)
Supplement: Supplementary file 3 — Source Data [file 41467_2024_52349_MOESM3_ESM.zip › Source Data SF7a - lifetimes of elements HEA.xlsx]

## Sheet: Tabelle1
	Cr	Mn	Fe	Co	Ni
E (eV)	tau (fs)	tau (fs)	tau (fs)	tau (fs)	tau (fs)
-15	4.78619	1.69769	2.56458	1.30793	9.28256
-14.8996	4.66987	1.65652	2.50613	1.27613	9.10437
-14.7992	4.55537	1.61592	2.44824	1.24482	8.92722
-14.6988	4.44269	1.57589	2.3909	1.21398	8.75115
-14.5984	4.3318	1.53642	2.33414	1.18362	8.57617
-14.498	4.22271	1.49752	2.27794	1.15372	8.40231
-14.3976	4.1154	1.45918	2.22233	1.12429	8.22958
-14.2972	4.00986	1.42141	2.16732	1.09533	8.05802
-14.1968	3.90608	1.38421	2.1129	1.06682	7.88764
-14.0964	3.80405	1.34757	2.05908	1.03876	7.71847
-13.996	3.70376	1.31149	2.00589	1.01115	7.55053
-13.8956	3.6052	1.27598	1.95331	0.98399	7.38386
-13.7952	3.50836	1.24102	1.90137	0.95727	7.21847
-13.6948	3.41322	1.20664	1.85006	0.93099	7.05439
-13.5944	3.31979	1.17281	1.7994	0.90514	6.89166
-13.494	3.22804	1.13954	1.74939	0.87973	6.7303
-13.3936	3.13796	1.10683	1.70005	0.85474	6.57033
-13.2932	3.04955	1.07468	1.65137	0.83018	6.4118
-13.1928	2.9628	1.04309	1.60337	0.80604	6.25472
-13.0924	2.87768	1.01206	1.55606	0.78231	6.09913
-12.992	2.7942	0.98157	1.50944	0.759	5.94506
-12.8916	2.71234	0.95164	1.46351	0.7361	5.79253
-12.7912	2.63209	0.92227	1.4183	0.71361	5.64159
-12.6908	2.55344	0.89345	1.3738	0.69152	5.49227
-12.5904	2.47637	0.86517	1.33002	0.66984	5.34459
-12.49	2.40088	0.83744	1.28696	0.64856	5.1986
-12.3896	2.32695	0.81026	1.24465	0.62767	5.05432
-12.2892	2.25457	0.78363	1.20307	0.60719	4.91179
-12.1888	2.18374	0.75753	1.16224	0.58709	4.77104
-12.0884	2.11443	0.73198	1.12217	0.56738	4.63211
-11.988	2.04664	0.70697	1.08286	0.54807	4.49503
-11.8876	1.98036	0.68249	1.04431	0.52913	4.35984
-11.7871	1.91557	0.65855	1.00654	0.51059	4.22658
-11.6867	1.85226	0.63515	0.96954	0.49243	4.09527
-11.5863	1.79043	0.61227	0.93333	0.47465	3.96596
-11.4859	1.73005	0.58993	0.8979	0.45725	3.83868
-11.3855	1.67111	0.56811	0.86327	0.44023	3.71346
-11.2851	1.61361	0.54682	0.82944	0.42358	3.59035
-11.1847	1.55753	0.52606	0.7964	0.40732	3.46937
-11.0843	1.50287	0.50581	0.76417	0.39143	3.35056
-10.9839	1.44959	0.48608	0.73275	0.37593	3.23395
-10.8835	1.39771	0.46687	0.70213	0.36079	3.11958
-10.7831	1.34719	0.44817	0.67233	0.34604	3.00748
-10.6827	1.29804	0.42998	0.64334	0.33166	2.89769
-10.5823	1.25023	0.4123	0.61517	0.31766	2.79023
-10.4819	1.20375	0.39513	0.58781	0.30403	2.68513
-10.3815	1.1586	0.37846	0.56126	0.29078	2.58243
-10.2811	1.11475	0.36229	0.53553	0.27792	2.48215
-10.1807	1.07221	0.34661	0.51061	0.26543	2.38432
-10.0803	1.03094	0.33143	0.4865	0.25333	2.28897
-9.97992	0.99094	0.31675	0.46319	0.24162	2.19611
-9.87952	0.9522	0.30255	0.4407	0.23028	2.10578
-9.77912	0.91471	0.28884	0.419	0.21935	2.01799
-9.67871	0.87844	0.27561	0.3981	0.2088	1.93276
-9.57831	0.84339	0.26286	0.37799	0.19864	1.85011
-9.47791	0.80954	0.25058	0.35866	0.18889	1.77005
-9.37751	0.77689	0.23878	0.34011	0.17954	1.6926
-9.27711	0.7454	0.22745	0.32234	0.1706	1.61775
-9.17671	0.71508	0.21658	0.30532	0.16206	1.54553
-9.07631	0.68591	0.20618	0.28907	0.15395	1.47593
-8.9759	0.65788	0.19624	0.27356	0.14626	1.40895
-8.8755	0.63096	0.18675	0.25878	0.139	1.34459
-8.7751	0.60515	0.17771	0.24474	0.13217	1.28285
-8.6747	0.58043	0.16913	0.23142	0.12578	1.22371
-8.5743	0.55679	0.16098	0.21881	0.11984	1.16717
-8.4739	0.53421	0.15328	0.2069	0.11437	1.11321
-8.37349	0.51268	0.14601	0.19567	0.10936	1.0618
-8.27309	0.49219	0.13918	0.18513	0.10483	1.01292
-8.17269	0.47271	0.13277	0.17526	0.10078	0.96656
-8.07229	0.45424	0.12679	0.16606	0.09723	0.92268
-7.97189	0.43676	0.12123	0.1575	0.0942	0.88124
-7.87149	0.42025	0.11609	0.14959	0.09169	0.84222
-7.77108	0.4047	0.11135	0.14232	0.08973	0.80557
-7.67068	0.3901	0.10703	0.13568	0.08832	0.77126
-7.57028	0.37642	0.10311	0.12965	0.08748	0.73923
-7.46988	0.36365	0.09959	0.12424	0.08725	0.70946
-7.36948	0.35178	0.09646	0.11944	0.08763	0.68188
-7.26908	0.34079	0.09372	0.11523	0.08865	0.65643
-7.16867	0.33067	0.09137	0.11161	0.09034	0.63306
-7.06827	0.32138	0.0894	0.10858	0.09273	0.61165
-6.96787	0.31293	0.08781	0.10611	0.09585	0.59212
-6.86747	0.30528	0.08658	0.10422	0.09974	0.57433
-6.76707	0.29842	0.08572	0.10288	0.10443	0.55814
-6.66667	0.29233	0.08523	0.10208	0.10998	0.54346
-6.56627	0.28697	0.08508	0.10183	0.11642	0.53023
-6.46586	0.28234	0.08529	0.1021	0.12381	0.51843
-6.36546	0.27838	0.08584	0.10289	0.13221	0.50807
-6.26506	0.27508	0.08673	0.10419	0.14168	0.49912
-6.16466	0.27244	0.08795	0.106	0.1523	0.49158
-6.06426	0.27054	0.0895	0.10831	0.16414	0.48539
-5.96386	0.26961	0.09137	0.11113	0.1773	0.4805
-5.86345	0.26982	0.09355	0.11446	0.19188	0.47686
-5.76305	0.27092	0.09604	0.11831	0.20799	0.47439
-5.66265	0.27252	0.09883	0.1227	0.22578	0.47306
-5.56225	0.27449	0.10193	0.12767	0.24538	0.4728
-5.46185	0.27688	0.10531	0.13323	0.26697	0.47357
-5.36145	0.27975	0.10899	0.13941	0.29075	0.47532
-5.26104	0.2831	0.11296	0.1462	0.31695	0.47799
-5.16064	0.28696	0.11722	0.15357	0.34582	0.48151
-5.06024	0.29131	0.12177	0.16142	0.37767	0.4857
-4.95984	0.29616	0.12662	0.1695	0.41284	0.49024
-4.85944	0.30147	0.13177	0.17732	0.45173	0.4946
-4.75904	0.30725	0.13725	0.18397	0.49481	0.49834
-4.65863	0.31348	0.14307	0.18993	0.54263	0.50197
-4.55823	0.32014	0.14929	0.20796	0.59589	0.50686
-4.45783	0.32721	0.15594	0.2303	0.6555	0.51382
-4.35743	0.33468	0.16295	0.2497	0.72282	0.52268
-4.25703	0.34253	0.17008	0.26941	0.80016	0.533
-4.15663	0.35076	0.17717	0.28938	0.89142	0.54451
-4.05622	0.35934	0.18419	0.30966	1.0021	0.55705
-3.95582	0.36827	0.19117	0.33042	1.13488	0.57061
-3.85542	0.37755	0.19812	0.35175	1.2809	0.58518
-3.75502	0.38715	0.20507	0.37369	1.42398	0.60079
-3.65462	0.39708	0.21202	0.39623	1.55687	0.6175
-3.55422	0.40735	0.219	0.41935	1.68117	0.63534
-3.45382	0.41796	0.226	0.443	1.79865	0.6544
-3.35341	0.42893	0.23285	0.46711	1.90874	0.67473
-3.25301	0.44028	0.23916	0.49163	2.00982	0.69645
-3.15261	0.45207	0.24446	0.5165	2.1006	0.71965
-3.05221	0.46434	0.24907	0.54167	2.18103	0.74447
-2.95181	0.47719	0.25414	0.5671	2.25255	0.77106
-2.85141	0.49072	0.26043	0.5928	2.31789	0.79961
-2.751	0.50511	0.26801	0.61881	2.3807	0.83034
-2.6506	0.52055	0.27455	0.64525	2.4451	0.86349
-2.5502	0.53735	0.27765	0.67232	2.51533	0.89938
-2.4498	0.55587	0.2825	0.70038	2.59557	0.93838
-2.3494	0.57661	0.28935	0.72991	2.68987	0.98094
-2.249	0.60017	0.29734	0.7616	2.80223	1.02766
-2.14859	0.62724	0.30635	0.7963	2.93679	1.07928
-2.04819	0.6586	0.31657	0.83503	3.09804	1.13679
-1.94779	0.6952	0.32834	0.87897	3.29121	1.20153
-1.84739	0.73826	0.34213	0.92945	3.52271	1.27531
-1.74699	0.78942	0.35854	0.98806	3.80082	1.36065
-1.64659	0.85092	0.37835	1.05671	4.13666	1.46103
-1.54618	0.92586	0.40258	1.13796	4.54547	1.58127
-1.44578	1.01867	0.43256	1.2353	5.04838	1.7279
-1.34538	1.13574	0.47015	1.35371	5.67466	1.90967
-1.24498	1.28638	0.51794	1.50034	6.4667	2.13808
-1.14458	1.48444	0.57973	1.6857	7.49472	2.42862
-1.04418	1.75076	0.66125	1.92559	8.84615	2.80306
-0.94378	2.11746	0.77149	2.24448	10.615	3.29395
-0.84337	2.63572	0.92519	2.68193	12.9903	3.95289
-0.74297	3.39105	1.14774	3.30529	16.3156	4.86657
-0.64257	4.53586	1.48593	4.23765	21.2188	6.19041
-0.54217	6.36624	2.03308	5.69922	28.9353	8.22601
-0.44177	9.52577	2.99451	8.23027	42.1625	11.6142
-0.34136	15.6378	4.89584	13.1531	67.7124	17.9632
-0.24096	29.7384	9.38616	24.5635	126.717	32.1195
-0.14056	72.6608	23.3805	59.4574	306.599	73.5971
-0.04016	231.776	76.7305	189.442	974.077	219.863
0.06024	184.147	63.1648	151.421	775.136	163.57
0.16064	57.4798	20.5402	47.9795	244.191	47.8237
0.26104	24.603	9.19477	21.0066	106.209	19.3658
0.36145	13.1942	5.1725	11.6377	58.2964	9.96224
0.46185	8.0751	3.33327	7.44236	36.835	6.01151
0.56225	5.38273	2.34378	5.23347	25.5197	4.07039
0.66265	3.80864	1.75064	3.93781	18.8594	3.00471
0.76305	2.81904	1.36732	3.11773	14.6132	2.36846
0.86345	2.16387	1.1059	2.56867	11.7325	1.96127
0.96386	1.71313	0.92049	2.18427	9.65172	1.6848
1.06426	1.39366	0.78511	1.90689	8.12311	1.4876
1.16466	1.16165	0.68405	1.71059	6.97317	1.34118
1.26506	0.98972	0.60728	1.55462	6.08514	1.2289
1.36546	0.85995	0.54809	1.43543	5.39204	1.14067
1.46586	0.76038	0.50184	1.34272	4.84297	1.07017
1.56627	0.68285	0.46524	1.26968	4.40032	1.01353
1.66667	0.6217	0.43592	1.21162	4.03712	0.96709
1.76707	0.57288	0.41214	1.16511	3.73415	0.92609
1.86747	0.5335	0.39268	1.12768	3.47776	0.89148
1.96787	0.5014	0.37664	1.09756	3.25844	0.86302
2.06827	0.475	0.3634	1.07369	3.06984	0.83983
2.16867	0.45308	0.35247	1.05548	2.90774	0.8235
2.26908	0.43474	0.34354	1.04151	2.76904	0.80607
2.36948	0.41924	0.33631	1.02897	2.65088	0.7878
2.46988	0.40602	0.33054	1.01739	2.55044	0.7759
2.57028	0.39465	0.32605	1.00744	2.46505	0.7666
2.67068	0.38479	0.32265	0.99917	2.39244	0.75935
2.77108	0.37614	0.32017	0.99233	2.33083	0.75391
2.87149	0.36849	0.3185	0.98668	2.2788	0.7501
2.97189	0.36166	0.31752	0.98202	2.23539	0.74779
3.07229	0.35552	0.31712	0.97821	2.20004	0.74684
3.17269	0.34995	0.31722	0.97514	2.1718	0.74715
3.27309	0.34488	0.31773	0.97274	2.14778	0.74857
3.37349	0.34024	0.31855	0.97098	2.12225	0.75095
3.4739	0.33599	0.31955	0.96984	2.0914	0.7541
3.5743	0.33209	0.32051	0.96934	2.05801	0.75773
3.6747	0.32852	0.32121	0.96952	2.02658	0.76138
3.7751	0.32527	0.3215	0.97042	1.99898	0.76445
3.8755	0.32233	0.32142	0.97212	1.97536	0.76616
3.9759	0.31968	0.32112	0.9747	1.95574	0.76585
4.07631	0.3173	0.32073	0.97827	1.94046	0.76348
4.17671	0.31517	0.32037	0.98291	1.93018	0.75987
4.27711	0.31323	0.32009	0.98875	1.92558	0.7562
4.37751	0.31142	0.31992	0.99589	1.92715	0.75368
4.47791	0.30966	0.3199	1.00444	1.93508	0.7537
4.57831	0.3079	0.32004	1.01452	1.94934	0.75763
4.67871	0.30617	0.32038	1.02622	1.9697	0.76589
4.77912	0.3047	0.32094	1.03966	1.99587	0.77929
4.87952	0.30363	0.32175	1.05491	2.0275	0.80106
4.97992	0.30287	0.32283	1.07207	2.06428	0.832
5.08032	0.30237	0.32422	1.09122	2.10585	0.86739
5.18072	0.3021	0.32593	1.11243	2.15191	0.90305
5.28112	0.30212	0.32801	1.13576	2.20215	0.93787
5.38153	0.30246	0.33047	1.16127	2.25628	0.97209
5.48193	0.30318	0.33333	1.18901	2.31403	1.00617
5.58233	0.30432	0.33664	1.21901	2.37515	1.04047
5.68273	0.30593	0.34042	1.25133	2.43938	1.07527
5.78313	0.30804	0.34468	1.28597	2.50651	1.11075
5.88353	0.31069	0.34947	1.32297	2.57631	1.14704
5.98394	0.31392	0.35479	1.36232	2.6486	1.18422
6.08434	0.31777	0.36068	1.40404	2.72316	1.22237
6.18474	0.32227	0.36715	1.44812	2.79981	1.26153
6.28514	0.32743	0.37423	1.49454	2.87837	1.30173
6.38554	0.33326	0.38194	1.54328	2.95869	1.34302
6.48594	0.33979	0.3903	1.59432	3.04058	1.38541
6.58635	0.34699	0.39931	1.64761	3.1239	1.42892
6.68675	0.35486	0.409	1.70311	3.20851	1.47357
6.78715	0.3634	0.41938	1.76078	3.29426	1.51937
6.88755	0.37258	0.43045	1.82055	3.38103	1.56633
6.98795	0.3824	0.44224	1.88238	3.4687	1.61447
7.08835	0.39283	0.45474	1.94618	3.55717	1.66379
7.18876	0.40388	0.46797	2.01191	3.64634	1.7143
7.28916	0.41552	0.48192	2.07948	3.73611	1.76602
7.38956	0.42775	0.49661	2.14883	3.82642	1.81894
7.48996	0.44057	0.51203	2.21987	3.91719	1.87307
7.59036	0.45397	0.52818	2.29254	4.00836	1.92843
7.69076	0.46795	0.54507	2.36676	4.09988	1.98501
7.79116	0.48251	0.56269	2.44245	4.19171	2.04282
7.89157	0.49764	0.58104	2.51954	4.28381	2.10186
7.99197	0.51336	0.60011	2.59795	4.37616	2.16214
8.09237	0.52965	0.61991	2.67761	4.46874	2.22367
8.19277	0.54652	0.64042	2.75845	4.56152	2.28643
8.29317	0.56398	0.66164	2.8404	4.65449	2.35045
8.39357	0.58201	0.68356	2.92339	4.74765	2.41571
8.49398	0.60062	0.70617	3.00735	4.841	2.48223
8.59438	0.61981	0.72947	3.09223	4.93453	2.55
8.69478	0.63958	0.75344	3.17797	5.02825	2.61902
8.79518	0.65992	0.77807	3.2645	5.12216	2.68931
8.89558	0.68085	0.80335	3.35178	5.21627	2.76085
8.99598	0.70235	0.82927	3.43974	5.31059	2.83364
9.09639	0.72442	0.85582	3.52835	5.40514	2.9077
9.19679	0.74707	0.88298	3.61755	5.49991	2.98302
9.29719	0.77029	0.91075	3.70731	5.59493	3.05959
9.39759	0.79407	0.93909	3.79757	5.6902	3.13742
9.49799	0.81842	0.96802	3.88831	5.78574	3.21651
9.59839	0.84333	0.9975	3.97948	5.88157	3.29686
9.6988	0.8688	1.02753	4.07106	5.97769	3.37846
9.7992	0.89482	1.05809	4.163	6.07412	3.46132
9.8996	0.9214	1.08917	4.25529	6.17088	3.54543
10	0.94853	1.12074	4.34789	6.26797	3.6308
