# Supplementary material for: Interplay between disorder and electronic correlations in compositionally complex alloys
Source: Nat Commun. 2024 Sep 12;15:7983. doi: 10.1038/s41467-024-52349-8 (PMC11393320; doi:10.1038/s41467-024-52349-8)
Supplement: Supplementary file 3 — Source Data [file 41467_2024_52349_MOESM3_ESM.zip › Source Data SF7a - lifetimes of pure elements in fcc lattice.xlsx]

## Sheet: Tabelle1
Cr		Mn		Fe		Co		Ni
E (eV)	tau (fs)	E (eV)	tau (fs)	E (eV)	tau (fs)	E (eV)	tau (fs)	E (eV)	tau (fs)
-15	5.78663	-15	2.56897	-15	4.42196	-15	6.18236	-15	1.02654
-14.8996	5.65171	-14.8996	2.50366	-14.8996	4.42156	-14.8996	5.7673	-14.8996	1.0195
-14.7992	5.51853	-14.7992	2.44032	-14.7992	4.4202	-14.7992	5.39772	-14.7992	1.01237
-14.6988	5.3871	-14.6988	2.37888	-14.6988	4.41778	-14.6988	5.06643	-14.6988	1.00515
-14.5984	5.25742	-14.5984	2.31927	-14.5984	4.41421	-14.5984	4.7677	-14.5984	0.99783
-14.498	5.12949	-14.498	2.2614	-14.498	4.40937	-14.498	4.49687	-14.498	0.99042
-14.3976	5.00331	-14.3976	2.20522	-14.3976	4.40314	-14.3976	4.25016	-14.3976	0.98291
-14.2972	4.87888	-14.2972	2.15067	-14.2972	4.39543	-14.2972	4.02444	-14.2972	0.9753
-14.1968	4.75622	-14.1968	2.09767	-14.1968	4.38608	-14.1968	3.81712	-14.1968	0.96759
-14.0964	4.63531	-14.0964	2.04618	-14.0964	4.37499	-14.0964	3.626	-14.0964	0.95978
-13.996	4.51617	-13.996	1.99614	-13.996	4.36201	-13.996	3.44925	-13.996	0.95187
-13.8956	4.39879	-13.8956	1.94749	-13.8956	4.34702	-13.8956	3.28528	-13.8956	0.94385
-13.7952	4.28318	-13.7952	1.90018	-13.7952	4.32987	-13.7952	3.13276	-13.7952	0.93573
-13.6948	4.16933	-13.6948	1.85417	-13.6948	4.31043	-13.6948	2.99053	-13.6948	0.9275
-13.5944	4.05725	-13.5944	1.80942	-13.5944	4.28856	-13.5944	2.85757	-13.5944	0.91917
-13.494	3.94694	-13.494	1.76587	-13.494	4.26411	-13.494	2.73301	-13.494	0.91073
-13.3936	3.83841	-13.3936	1.72348	-13.3936	4.23696	-13.3936	2.61609	-13.3936	0.90218
-13.2932	3.73164	-13.2932	1.68222	-13.2932	4.20696	-13.2932	2.50613	-13.2932	0.89352
-13.1928	3.62665	-13.1928	1.64204	-13.1928	4.17401	-13.1928	2.40254	-13.1928	0.88475
-13.0924	3.52344	-13.0924	1.60292	-13.0924	4.13798	-13.0924	2.30479	-13.0924	0.87587
-12.992	3.422	-12.992	1.5648	-12.992	4.09876	-12.992	2.21242	-12.992	0.86688
-12.8916	3.32234	-12.8916	1.52767	-12.8916	4.05627	-12.8916	2.12501	-12.8916	0.85777
-12.7912	3.22446	-12.7912	1.49148	-12.7912	4.01043	-12.7912	2.04218	-12.7912	0.84855
-12.6908	3.12835	-12.6908	1.4562	-12.6908	3.96117	-12.6908	1.96359	-12.6908	0.83922
-12.5904	3.03403	-12.5904	1.42181	-12.5904	3.90846	-12.5904	1.88895	-12.5904	0.82977
-12.49	2.94148	-12.49	1.38828	-12.49	3.85228	-12.49	1.81799	-12.49	0.8202
-12.3896	2.85072	-12.3896	1.35556	-12.3896	3.79265	-12.3896	1.75045	-12.3896	0.81053
-12.2892	2.76173	-12.2892	1.32365	-12.2892	3.72959	-12.2892	1.6861	-12.2892	0.80073
-12.1888	2.67452	-12.1888	1.29251	-12.1888	3.66318	-12.1888	1.62476	-12.1888	0.79082
-12.0884	2.58908	-12.0884	1.26212	-12.0884	3.5935	-12.0884	1.56622	-12.0884	0.78079
-11.988	2.50543	-11.988	1.23245	-11.988	3.52068	-11.988	1.51033	-11.988	0.77065
-11.8876	2.42355	-11.8876	1.20348	-11.8876	3.44488	-11.8876	1.45691	-11.8876	0.76039
-11.7871	2.34344	-11.7871	1.17518	-11.7871	3.36627	-11.7871	1.40584	-11.7871	0.75002
-11.6867	2.2651	-11.6867	1.14754	-11.6867	3.28508	-11.6867	1.35698	-11.6867	0.73953
-11.5863	2.18853	-11.5863	1.12053	-11.5863	3.20155	-11.5863	1.3102	-11.5863	0.72893
-11.4859	2.11373	-11.4859	1.09413	-11.4859	3.11593	-11.4859	1.26541	-11.4859	0.71821
-11.3855	2.04068	-11.3855	1.06832	-11.3855	3.02852	-11.3855	1.22248	-11.3855	0.70738
-11.2851	1.96939	-11.2851	1.04308	-11.2851	2.93963	-11.2851	1.18133	-11.2851	0.69644
-11.1847	1.89986	-11.1847	1.01839	-11.1847	2.84956	-11.1847	1.14187	-11.1847	0.6854
-11.0843	1.83206	-11.0843	0.99423	-11.0843	2.75866	-11.0843	1.10402	-11.0843	0.67424
-10.9839	1.76601	-10.9839	0.97059	-10.9839	2.66725	-10.9839	1.0677	-10.9839	0.66298
-10.8835	1.70168	-10.8835	0.94744	-10.8835	2.57566	-10.8835	1.03283	-10.8835	0.65162
-10.7831	1.63908	-10.7831	0.92478	-10.7831	2.48423	-10.7831	0.99936	-10.7831	0.64016
-10.6827	1.5782	-10.6827	0.90257	-10.6827	2.39326	-10.6827	0.96721	-10.6827	0.6286
-10.5823	1.51901	-10.5823	0.88081	-10.5823	2.30306	-10.5823	0.93634	-10.5823	0.61694
-10.4819	1.46152	-10.4819	0.85948	-10.4819	2.21392	-10.4819	0.90668	-10.4819	0.60519
-10.3815	1.40571	-10.3815	0.83857	-10.3815	2.12607	-10.3815	0.87819	-10.3815	0.59336
-10.2811	1.35157	-10.2811	0.81805	-10.2811	2.03976	-10.2811	0.85082	-10.2811	0.58144
-10.1807	1.29909	-10.1807	0.79792	-10.1807	1.95518	-10.1807	0.82452	-10.1807	0.56944
-10.0803	1.24824	-10.0803	0.77816	-10.0803	1.87248	-10.0803	0.79926	-10.0803	0.55737
-9.97992	1.19903	-9.97992	0.75875	-9.97992	1.79178	-9.97992	0.77498	-9.97992	0.54524
-9.87952	1.15141	-9.87952	0.73969	-9.87952	1.71317	-9.87952	0.75165	-9.87952	0.53304
-9.77912	1.10539	-9.77912	0.72095	-9.77912	1.63666	-9.77912	0.72925	-9.77912	0.52079
-9.67871	1.06093	-9.67871	0.70253	-9.67871	1.56223	-9.67871	0.70772	-9.67871	0.50848
-9.57831	1.01803	-9.57831	0.68442	-9.57831	1.48981	-9.57831	0.68704	-9.57831	0.49614
-9.47791	0.97664	-9.47791	0.6666	-9.47791	1.41925	-9.47791	0.66719	-9.47791	0.48377
-9.37751	0.93676	-9.37751	0.64906	-9.37751	1.35033	-9.37751	0.64812	-9.37751	0.47137
-9.27711	0.89834	-9.27711	0.63179	-9.27711	1.28278	-9.27711	0.62982	-9.27711	0.45896
-9.17671	0.86136	-9.17671	0.61478	-9.17671	1.21623	-9.17671	0.61225	-9.17671	0.44655
-9.07631	0.82579	-9.07631	0.59803	-9.07631	1.15024	-9.07631	0.5954	-9.07631	0.43415
-8.9759	0.79158	-8.9759	0.58153	-8.9759	1.08433	-8.9759	0.57923	-8.9759	0.42177
-8.8755	0.7587	-8.8755	0.56526	-8.8755	1.01798	-8.8755	0.56372	-8.8755	0.40942
-8.7751	0.7271	-8.7751	0.54923	-8.7751	0.95073	-8.7751	0.54885	-8.7751	0.39712
-8.6747	0.6967	-8.6747	0.53343	-8.6747	0.88233	-8.6747	0.5346	-8.6747	0.38488
-8.5743	0.66746	-8.5743	0.51786	-8.5743	0.81286	-8.5743	0.52095	-8.5743	0.37273
-8.4739	0.6393	-8.4739	0.50252	-8.4739	0.74301	-8.4739	0.50788	-8.4739	0.36067
-8.37349	0.61211	-8.37349	0.48741	-8.37349	0.67417	-8.37349	0.49536	-8.37349	0.34872
-8.27309	0.58578	-8.27309	0.47253	-8.27309	0.60839	-8.27309	0.48338	-8.27309	0.33691
-8.17269	0.56018	-8.17269	0.4579	-8.17269	0.54809	-8.17269	0.47192	-8.17269	0.32526
-8.07229	0.53514	-8.07229	0.44352	-8.07229	0.49543	-8.07229	0.46097	-8.07229	0.31378
-7.97189	0.51045	-7.97189	0.42941	-7.97189	0.45177	-7.97189	0.4505	-7.97189	0.3025
-7.87149	0.48587	-7.87149	0.41559	-7.87149	0.41732	-7.87149	0.44049	-7.87149	0.29145
-7.77108	0.46111	-7.77108	0.40207	-7.77108	0.39123	-7.77108	0.43094	-7.77108	0.28064
-7.67068	0.43585	-7.67068	0.38889	-7.67068	0.37206	-7.67068	0.42183	-7.67068	0.27013
-7.57028	0.40978	-7.57028	0.37608	-7.57028	0.35814	-7.57028	0.41313	-7.57028	0.25991
-7.46988	0.38267	-7.46988	0.36369	-7.46988	0.34796	-7.46988	0.40485	-7.46988	0.25005
-7.36948	0.35451	-7.36948	0.35178	-7.36948	0.34031	-7.36948	0.39696	-7.36948	0.24055
-7.26908	0.32568	-7.26908	0.3404	-7.26908	0.33428	-7.26908	0.38944	-7.26908	0.23146
-7.16867	0.29716	-7.16867	0.32965	-7.16867	0.32928	-7.16867	0.3823	-7.16867	0.22281
-7.06827	0.27049	-7.06827	0.31964	-7.06827	0.32493	-7.06827	0.37551	-7.06827	0.21465
-6.96787	0.24757	-6.96787	0.31053	-6.96787	0.321	-6.96787	0.36907	-6.96787	0.207
-6.86747	0.22997	-6.86747	0.30251	-6.86747	0.31738	-6.86747	0.36297	-6.86747	0.19992
-6.76707	0.21835	-6.76707	0.29589	-6.76707	0.31401	-6.76707	0.3572	-6.76707	0.19343
-6.66667	0.21234	-6.66667	0.29112	-6.66667	0.3109	-6.66667	0.35175	-6.66667	0.18759
-6.56627	0.21079	-6.56627	0.28892	-6.56627	0.30804	-6.56627	0.34662	-6.56627	0.18243
-6.46586	0.21234	-6.46586	0.29055	-6.46586	0.30548	-6.46586	0.3418	-6.46586	0.17801
-6.36546	0.21579	-6.36546	0.29834	-6.36546	0.30323	-6.36546	0.3373	-6.36546	0.17437
-6.26506	0.22029	-6.26506	0.31737	-6.26506	0.30134	-6.26506	0.33312	-6.26506	0.17156
-6.16466	0.22528	-6.16466	0.36098	-6.16466	0.29982	-6.16466	0.32925	-6.16466	0.16964
-6.06426	0.23049	-6.06426	0.4787	-6.06426	0.29871	-6.06426	0.32571	-6.06426	0.16867
-5.96386	0.23578	-5.96386	1.12184	-5.96386	0.29801	-5.96386	0.32251	-5.96386	0.16871
-5.86345	0.24113	-5.86345	-0.89646	-5.86345	0.29775	-5.86345	0.31965	-5.86345	0.16983
-5.76305	0.24655	-5.76305	-0.30006	-5.76305	0.29795	-5.76305	0.31715	-5.76305	0.17212
-5.66265	0.25209	-5.66265	-0.88609	-5.66265	0.2986	-5.66265	0.31502	-5.66265	0.17564
-5.56225	0.25781	-5.56225	0.19991	-5.56225	0.2997	-5.56225	0.3133	-5.56225	0.18047
-5.46185	0.26374	-5.46185	0.11085	-5.46185	0.30127	-5.46185	0.312	-5.46185	0.18668
-5.36145	0.26994	-5.36145	0.09524	-5.36145	0.30329	-5.36145	0.31114	-5.36145	0.19431
-5.26104	0.27643	-5.26104	0.09273	-5.26104	0.30577	-5.26104	0.31077	-5.26104	0.20339
-5.16064	0.28324	-5.16064	0.09481	-5.16064	0.30868	-5.16064	0.31091	-5.16064	0.21394
-5.06024	0.29038	-5.06024	0.09929	-5.06024	0.31203	-5.06024	0.31159	-5.06024	0.22597
-4.95984	0.29788	-4.95984	0.10516	-4.95984	0.31578	-4.95984	0.31286	-4.95984	0.23953
-4.85944	0.30574	-4.85944	0.11174	-4.85944	0.31994	-4.85944	0.31475	-4.85944	0.25469
-4.75904	0.31395	-4.75904	0.11857	-4.75904	0.32449	-4.75904	0.31731	-4.75904	0.27154
-4.65863	0.32253	-4.65863	0.12538	-4.65863	0.3294	-4.65863	0.32058	-4.65863	0.29019
-4.55823	0.33146	-4.55823	0.13203	-4.55823	0.33467	-4.55823	0.3246	-4.55823	0.31077
-4.45783	0.34074	-4.45783	0.13848	-4.45783	0.34028	-4.45783	0.32943	-4.45783	0.33336
-4.35743	0.35037	-4.35743	0.14472	-4.35743	0.34622	-4.35743	0.3351	-4.35743	0.35807
-4.25703	0.36035	-4.25703	0.15077	-4.25703	0.35247	-4.25703	0.34167	-4.25703	0.38498
-4.15663	0.37067	-4.15663	0.15665	-4.15663	0.35903	-4.15663	0.34918	-4.15663	0.41418
-4.05622	0.38136	-4.05622	0.16239	-4.05622	0.3659	-4.05622	0.35769	-4.05622	0.44576
-3.95582	0.39242	-3.95582	0.16803	-3.95582	0.37306	-3.95582	0.36725	-3.95582	0.47979
-3.85542	0.40392	-3.85542	0.17359	-3.85542	0.38052	-3.85542	0.37793	-3.85542	0.51638
-3.75502	0.41591	-3.75502	0.17911	-3.75502	0.38829	-3.75502	0.38979	-3.75502	0.55562
-3.65462	0.42849	-3.65462	0.18463	-3.65462	0.39637	-3.65462	0.4029	-3.65462	0.59763
-3.55422	0.44183	-3.55422	0.19018	-3.55422	0.40478	-3.55422	0.41734	-3.55422	0.64251
-3.45382	0.45611	-3.45382	0.1958	-3.45382	0.41354	-3.45382	0.43321	-3.45382	0.69039
-3.35341	0.4715	-3.35341	0.20154	-3.35341	0.42267	-3.35341	0.45061	-3.35341	0.74141
-3.25301	0.48793	-3.25301	0.20744	-3.25301	0.4322	-3.25301	0.46968	-3.25301	0.79573
-3.15261	0.50505	-3.15261	0.21355	-3.15261	0.44217	-3.15261	0.49057	-3.15261	0.85353
-3.05221	0.52265	-3.05221	0.21992	-3.05221	0.45263	-3.05221	0.51343	-3.05221	0.915
-2.95181	0.54093	-2.95181	0.22662	-2.95181	0.46364	-2.95181	0.53842	-2.95181	0.98037
-2.85141	0.56021	-2.85141	0.2337	-2.85141	0.47526	-2.85141	0.56559	-2.85141	1.04991
-2.751	0.58083	-2.751	0.24126	-2.751	0.48759	-2.751	0.59458	-2.751	1.12393
-2.6506	0.60306	-2.6506	0.24937	-2.6506	0.50073	-2.6506	0.62369	-2.6506	1.2028
-2.5502	0.62722	-2.5502	0.25814	-2.5502	0.5148	-2.5502	0.64798	-2.5502	1.28695
-2.4498	0.65363	-2.4498	0.26769	-2.4498	0.52997	-2.4498	0.6657	-2.4498	1.37689
-2.3494	0.68271	-2.3494	0.27815	-2.3494	0.54643	-2.3494	0.70447	-2.3494	1.47326
-2.249	0.71495	-2.249	0.2897	-2.249	0.56444	-2.249	0.78986	-2.249	1.5768
-2.14859	0.75095	-2.14859	0.30256	-2.14859	0.58433	-2.14859	0.93742	-2.14859	1.68843
-2.04819	0.79146	-2.04819	0.31699	-2.04819	0.60651	-2.04819	0.89449	-2.04819	1.80929
-1.94779	0.83743	-1.94779	0.33332	-1.94779	0.63155	-1.94779	0.93977	-1.94779	1.94078
-1.84739	0.89005	-1.84739	0.35199	-1.84739	0.66025	-1.84739	1.02091	-1.84739	2.08468
-1.74699	0.95087	-1.74699	0.37356	-1.74699	0.69383	-1.74699	1.12057	-1.74699	2.24322
-1.64659	1.02185	-1.64659	0.39874	-1.64659	0.73378	-1.64659	1.24078	-1.64659	2.41929
-1.54618	1.10556	-1.54618	0.42853	-1.54618	0.77982	-1.54618	1.38794	-1.54618	2.61664
-1.44578	1.20543	-1.44578	0.46424	-1.44578	0.83826	-1.44578	1.57208	-1.44578	2.84027
-1.34538	1.32603	-1.34538	0.50765	-1.34538	0.91454	-1.34538	1.80836	-1.34538	3.09695
-1.24498	1.47363	-1.24498	0.56124	-1.24498	1.00612	-1.24498	2.1201	-1.24498	3.3961
-1.14458	1.65699	-1.14458	0.62836	-1.14458	1.11345	-1.14458	2.54409	-1.14458	3.7512
-1.04418	1.88866	-1.04418	0.71299	-1.04418	1.24403	-1.04418	3.1402	-1.04418	4.18223
-0.94378	2.18722	-0.94378	0.8108	-0.94378	1.41115	-0.94378	4.0092	-0.94378	4.71996
-0.84337	2.58132	-0.84337	1.05562	-0.84337	1.63509	-0.84337	5.32972	-0.84337	5.41406
-0.74297	3.11716	-0.74297	1.24887	-0.74297	1.95065	-0.74297	7.44789	-0.74297	6.34787
-0.64257	3.86938	-0.64257	1.57115	-0.64257	2.42648	-0.64257	11.1418	-0.64257	7.66024
-0.54217	4.9574	-0.54217	2.05878	-0.54217	3.21834	-0.54217	18.6277	-0.54217	9.48394
-0.44177	6.61471	-0.44177	2.83599	-0.44177	4.74459	-0.44177	39.6242	-0.44177	12.3959
-0.34136	9.37138	-0.34136	4.18588	-0.34136	8.43898	-0.34136	283.432	-0.34136	29.7714
-0.24096	14.5472	-0.24096	6.78325	-0.24096	22.4311	-0.24096	-80.1977	-0.24096	49.4862
-0.14056	25.7079	-0.14056	12.1899	-0.14056	-387.643	-0.14056	-41.7907	-0.14056	-120.545
-0.04016	47.3576	-0.04016	20.0177	-0.04016	-44.4613	-0.04016	-33.1162	-0.04016	-48.3543
0.06024	51.0007	0.06024	18.2439	0.06024	-60.8718	0.06024	-35.5242	0.06024	-45.9565
0.16064	30.4607	0.16064	11.1333	0.16064	51.6901	0.16064	-58.1623	0.16064	-1367.7
0.26104	18.0737	0.26104	6.72312	0.26104	11.0489	0.26104	1343.87	0.26104	33.0049
0.36145	11.8662	0.36145	4.35948	0.36145	5.12912	0.36145	39.4434	0.36145	19.1315
0.46185	8.37391	0.46185	3.00809	0.46185	3.12926	0.46185	17.0819	0.46185	15.2745
0.56225	6.20791	0.56225	2.17652	0.56225	2.23675	0.56225	9.7147	0.56225	12.714
0.66265	4.77564	0.66265	1.63507	0.66265	1.77058	0.66265	6.25436	0.66265	10.4507
0.76305	3.78478	0.76305	1.26723	0.76305	1.4968	0.76305	4.36602	0.76305	8.79623
0.86345	3.07444	0.86345	1.00886	0.86345	1.31769	0.86345	3.23207	0.86345	7.56084
0.96386	2.54911	0.96386	0.82229	0.96386	1.1871	0.96386	2.50121	0.96386	6.50317
1.06426	2.14926	1.06426	0.68427	1.06426	1.08164	1.06426	2.0057	1.06426	5.58407
1.16466	1.8388	1.16466	0.5799	1.16466	0.98881	1.16466	1.65554	1.16466	4.81739
1.26506	1.59718	1.26506	0.49926	1.26506	0.9023	1.26506	1.38776	1.26506	4.20004
1.36546	1.40734	1.36546	0.43542	1.36546	0.82413	1.36546	1.18299	1.36546	3.71233
1.46586	1.25445	1.46586	0.38326	1.46586	0.74828	1.46586	1.03647	1.46586	3.32926
1.56627	1.12869	1.56627	0.3427	1.56627	0.64425	1.56627	0.92954	1.56627	3.02728
1.66667	1.0237	1.66667	0.31536	1.66667	0.72784	1.66667	0.85081	1.66667	2.78672
1.76707	0.93499	1.76707	0.29062	1.76707	0.71673	1.76707	0.79351	1.76707	2.59206
1.86747	0.85924	1.86747	0.26887	1.86747	0.69871	1.86747	0.75299	1.86747	2.43141
1.96787	0.79391	1.96787	0.25046	1.96787	0.68758	1.96787	0.72588	1.96787	2.29576
2.06827	0.73706	2.06827	0.23506	2.06827	0.6792	2.06827	0.70964	2.06827	2.17832
2.16867	0.68712	2.16867	0.22222	2.16867	0.66939	2.16867	0.70233	2.16867	2.074
2.26908	0.64287	2.26908	0.21151	2.26908	0.6576	2.26908	0.70245	2.26908	1.97895
2.36948	0.60332	2.36948	0.20258	2.36948	0.64471	2.36948	0.70888	2.36948	1.89031
2.46988	0.56764	2.46988	0.19514	2.46988	0.63142	2.46988	0.72078	2.46988	1.80598
2.57028	0.53515	2.57028	0.18898	2.57028	0.61801	2.57028	0.73753	2.57028	1.72447
2.67068	0.50521	2.67068	0.18393	2.67068	0.60455	2.67068	0.75875	2.67068	1.64479
2.77108	0.47726	2.77108	0.17985	2.77108	0.59106	2.77108	0.78424	2.77108	1.56639
2.87149	0.45069	2.87149	0.17662	2.87149	0.5775	2.87149	0.81399	2.87149	1.48905
2.97189	0.42472	2.97189	0.17415	2.97189	0.56377	2.97189	0.84814	2.97189	1.41286
3.07229	0.39817	3.07229	0.17237	3.07229	0.54978	3.07229	0.88706	3.07229	1.33812
3.17269	0.36876	3.17269	0.17122	3.17269	0.53536	3.17269	0.93125	3.17269	1.26527
3.27309	0.33162	3.27309	0.17066	3.27309	0.5203	3.27309	0.9814	3.27309	1.19487
3.37349	0.2873	3.37349	0.17064	3.37349	0.50428	3.37349	1.03829	3.37349	1.12744
3.4739	0.31725	3.4739	0.17117	3.4739	0.48687	3.4739	1.10277	3.4739	1.06348
3.5743	0.34616	3.5743	0.17223	3.5743	0.46753	3.5743	1.17572	3.5743	1.0034
3.6747	0.33575	3.6747	0.17384	3.6747	0.44562	3.6747	1.25794	3.6747	0.94749
3.7751	0.31902	3.7751	0.17602	3.7751	0.42085	3.7751	1.35019	3.7751	0.89588
3.8755	0.30192	3.8755	0.17881	3.8755	0.39466	3.8755	1.45327	3.8755	0.8486
3.9759	0.28523	3.9759	0.18226	3.9759	0.37397	3.9759	1.56804	3.9759	0.80556
4.07631	0.26898	4.07631	0.18645	4.07631	0.37489	4.07631	1.69564	4.07631	0.76658
4.17671	0.25309	4.17671	0.19144	4.17671	0.41139	4.17671	1.83756	4.17671	0.73144
4.27711	0.23748	4.27711	0.19733	4.27711	0.47282	4.27711	1.99576	4.27711	0.69986
4.37751	0.22214	4.37751	0.20419	4.37751	0.54314	4.37751	2.17274	4.37751	0.67157
4.47791	0.20706	4.47791	0.2121	4.47791	0.63684	4.47791	2.37163	4.47791	0.64629
4.57831	0.19225	4.57831	0.22112	4.57831	0.83808	4.57831	2.59623	4.57831	0.62379
4.67871	0.1777	4.67871	0.2313	4.67871	1.88934	4.67871	2.85105	4.67871	0.60384
4.77912	0.16335	4.77912	0.24267	4.77912	-1.27711	4.77912	3.14138	4.77912	0.58625
4.87952	0.14905	4.87952	0.2552	4.87952	-0.28447	4.87952	3.47321	4.87952	0.57085
4.97992	0.13464	4.97992	0.26888	4.97992	-0.11282	4.97992	3.85319	4.97992	0.55751
5.08032	0.12004	5.08032	0.28364	5.08032	-0.06413	5.08032	4.28825	5.08032	0.5461
5.18072	0.1059	5.18072	0.29941	5.18072	-0.05977	5.18072	4.78505	5.18072	0.53654
5.28112	0.09537	5.28112	0.3161	5.28112	-0.07837	5.28112	5.34884	5.28112	0.52875
5.38153	0.10093	5.38153	0.33362	5.38153	-0.11184	5.38153	5.98162	5.38153	0.52265
5.48193	0.16535	5.48193	0.35187	5.48193	-0.15646	5.48193	6.67938	5.48193	0.51818
5.58233	0.33368	5.58233	0.37074	5.58233	-0.2103	5.58233	7.42841	5.58233	0.51528
5.68273	0.42466	5.68273	0.39013	5.68273	-0.2722	5.68273	8.20133	5.68273	0.5139
5.78313	0.39263	5.78313	0.40993	5.78313	-0.34136	5.78313	8.95423	5.78313	0.51397
5.88353	0.35302	5.88353	0.43002	5.88353	-0.4171	5.88353	9.62768	5.88353	0.51544
5.98394	0.32979	5.98394	0.45029	5.98394	-0.49874	5.98394	10.1542	5.98394	0.51825
6.08434	0.31923	6.08434	0.47059	6.08434	-0.58547	6.08434	10.4727	6.08434	0.52234
6.18474	0.31632	6.18474	0.49077	6.18474	-0.67631	6.18474	10.5457	6.18474	0.52767
6.28514	0.31753	6.28514	0.51065	6.28514	-0.77005	6.28514	10.3712	6.28514	0.53415
6.38554	0.3206	6.38554	0.53005	6.38554	-0.86516	6.38554	9.98226	6.38554	0.54175
6.48594	0.32412	6.48594	0.54879	6.48594	-0.95983	6.48594	9.43536	6.48594	0.55041
6.58635	0.32732	6.58635	0.56665	6.58635	-1.05197	6.58635	8.79393	6.58635	0.56006
6.68675	0.3298	6.68675	0.58346	6.68675	-1.13933	6.68675	8.11472	6.68675	0.57066
6.78715	0.33141	6.78715	0.59903	6.78715	-1.21962	6.78715	7.44081	6.78715	0.58216
6.88755	0.33216	6.88755	0.61321	6.88755	-1.2907	6.88755	6.80044	6.88755	0.5945
6.98795	0.33214	6.98795	0.62588	6.98795	-1.35083	6.98795	6.20932	6.98795	0.60764
7.08835	0.33148	7.08835	0.63696	7.08835	-1.39883	7.08835	5.67407	7.08835	0.62154
7.18876	0.33032	7.18876	0.64639	7.18876	-1.43421	7.18876	5.19536	7.18876	0.63615
7.28916	0.32878	7.28916	0.65419	7.28916	-1.45719	7.28916	4.77045	7.28916	0.65145
7.38956	0.327	7.38956	0.66039	7.38956	-1.46866	7.38956	4.39486	7.38956	0.66738
7.48996	0.32508	7.48996	0.66507	7.48996	-1.46998	7.48996	4.06342	7.48996	0.68393
7.59036	0.32312	7.59036	0.66835	7.59036	-1.46286	7.59036	3.77096	7.59036	0.70107
7.69076	0.3212	7.69076	0.67034	7.69076	-1.44911	7.69076	3.51258	7.69076	0.71877
7.79116	0.31939	7.79116	0.67119	7.79116	-1.43052	7.79116	3.28387	7.79116	0.73701
7.89157	0.31776	7.89157	0.67106	7.89157	-1.40873	7.89157	3.0809	7.89157	0.75577
7.99197	0.31635	7.99197	0.67009	7.99197	-1.38514	7.99197	2.90025	7.99197	0.77504
8.09237	0.31521	8.09237	0.66844	8.09237	-1.36095	8.09237	2.73896	8.09237	0.79482
8.19277	0.31436	8.19277	0.66625	8.19277	-1.33707	8.19277	2.59448	8.19277	0.81508
8.29317	0.31385	8.29317	0.66364	8.29317	-1.31422	8.29317	2.46464	8.29317	0.83583
8.39357	0.31369	8.39357	0.66073	8.39357	-1.29292	8.39357	2.34756	8.39357	0.85705
8.49398	0.3139	8.49398	0.65763	8.49398	-1.27354	8.49398	2.24163	8.49398	0.87876
8.59438	0.3145	8.59438	0.65441	8.59438	-1.25633	8.59438	2.14549	8.59438	0.90094
8.69478	0.3155	8.69478	0.65115	8.69478	-1.24145	8.69478	2.05794	8.69478	0.92361
8.79518	0.31691	8.79518	0.64791	8.79518	-1.22897	8.79518	1.97798	8.79518	0.94676
8.89558	0.31875	8.89558	0.64475	8.89558	-1.21894	8.89558	1.90472	8.89558	0.97041
8.99598	0.321	8.99598	0.6417	8.99598	-1.21136	8.99598	1.8374	8.99598	0.99456
9.09639	0.32368	9.09639	0.6388	9.09639	-1.20621	9.09639	1.77538	9.09639	1.01921
9.19679	0.32678	9.19679	0.63606	9.19679	-1.20347	9.19679	1.71806	9.19679	1.04438
9.29719	0.33032	9.29719	0.63352	9.29719	-1.20312	9.29719	1.66496	9.29719	1.07009
9.39759	0.33427	9.39759	0.63118	9.39759	-1.20511	9.39759	1.61564	9.39759	1.09633
9.49799	0.33865	9.49799	0.62905	9.49799	-1.20942	9.49799	1.56971	9.49799	1.12313
9.59839	0.34346	9.59839	0.62713	9.59839	-1.21604	9.59839	1.52684	9.59839	1.15049
9.6988	0.34868	9.6988	0.62543	9.6988	-1.22495	9.6988	1.48673	9.6988	1.17844
9.7992	0.35431	9.7992	0.62394	9.7992	-1.23616	9.7992	1.44911	9.7992	1.20699
9.8996	0.36035	9.8996	0.62267	9.8996	-1.24967	9.8996	1.41377	9.8996	1.23614
10	0.36679	10	0.62161	10	-1.26552	10	1.38049	10	1.26593
