# Supplementary material for: Interplay between disorder and electronic correlations in compositionally complex alloys
Source: Nat Commun. 2024 Sep 12;15:7983. doi: 10.1038/s41467-024-52349-8 (PMC11393320; doi:10.1038/s41467-024-52349-8)
Supplement: Supplementary file 3 — Source Data [file 41467_2024_52349_MOESM3_ESM.zip › Source Data SF7b - element lifetimes in natural crystal structure.xlsx]

## Sheet: Tabelle1
Calculation: LDA+DMFT							Experiment: Fe														Experiment Co														Experiment Ni
Cr		Fe		Ni			majority	majority	majority	minority	minority	minority	all	all	majority	majority	minority	minority			majority	majority	majority	minority	minority	minority	all	all	majority	majority	minority	minority			majority	majority	majority	minority	minority	minority	all	all	majority	majority	minority	minority
E (eV)	tau (fs)	E (eV)	tau (fs)	E (eV)	tau (fs)		eV	meV	fs	eV	meV	fs	eV	fs	eV	fs	eV	fs			eV	meV	fs	eV	meV	fs	eV	fs	eV	fs	eV	fs			eV	meV	fs	eV	meV	fs	eV	fs	eV	fs	eV	fs
-15	6.01164	-15	11.447	-15	0.92987		Sanchez-Barringa						Aeshlimann, Knoesel		Knoesel, Hong						Sanchez-Barringa						Aeshlimann, Knoesel		Knoesel, Hong						Sanchez-Barringa						Aeshlimann, Knoesel		Knoesel, Hong
-14.8996	5.99202	-14.8996	11.1815	-14.8996	0.91907		-0.10569	112.706	9.17354	-0.16284	94.2125	10.9743	0.30007	14.6575	0.33339	14.5553	0.32935	13.4381			-0.34274	65.7177	15.7327	-0.11209	91.8349	11.2584	0.30036	19.5613	0.28021	28.0146	0.27809	24.131			-0.2654	105.065	9.84074	-0.45547	92.4566	11.1827	0.34002	17.7314	0.53736	11.4235	0.53928	16.7759
-14.7992	5.97164	-14.7992	10.9202	-14.7992	0.90817		-0.62822	238.286	4.33898	-0.31797	178.33	5.79778	0.35509	11.7952	0.43232	10.5247	0.42879	7.71358			-0.34274	84.3299	12.2604	-0.19169	84.3299	12.2604	0.39688	13.5889	0.37885	25.9333	0.3815	22.9848			-0.57073	184.917	5.59123	-0.43929	119.775	8.63219	0.44013	15.9039	0.63747	8.05617	0.63316	12.5274
-14.6988	5.95038	-14.6988	10.6629	-14.6988	0.89717		-0.62822	258.868	3.994	-0.19142	301.821	3.42559	0.40658	8.93296	0.53125	8.02755	0.53125	4.42052			-0.36519	99.64	10.3765	-0.12433	108.946	9.49017	0.49551	9.20009	0.48013	19.9986	0.48279	18.9882			-0.51816	173.81	5.94854	-0.47165	103.564	9.98337	0.54359	13.4735	0.73806	6.11742	0.73806	10.7185
-14.5984	5.92817	-14.5984	10.4096	-14.5984	0.88607		-0.66905	318.525	3.24595	-0.48738	293.768	3.51951	0.45049	8.18819	0.63372	5.58879	0.63372	5.00465			-0.34274	123.055	8.40204	-0.21619	111.648	9.26051	0.60157	6.83225	0.58142	19.9609	0.574	16.5751			-0.58286	229.347	4.5081	-0.12385	139.588	7.40694	0.63795	9.58676	0.84104	5.75564	0.83625	8.72406
-14.498	5.90488	-14.498	10.1602	-14.498	0.87486		-0.7262	386.237	2.6769	-0.51596	301.821	3.42559	0.50198	7.18055							-0.48154	138.365	7.47236	-0.27946	146.171	7.07336	0.70286	4.66801	0.574	19.418	0.58142	16.002			-0.56264	257.565	4.01419	-0.4676	189.721	5.44968	0.74141	7.64801	0.93924	5.05064	0.93924	7.9263
-14.3976	5.88042	-14.3976	9.91464	-14.3976	0.86354		-0.52821	456.335	2.2657	-0.51596	487.058	2.12278	0.55296	6.80817							-0.50399	209.212	4.94196	-0.65912	190.9	5.41601	0.79142	4.45687	0.68271	14.8859	0.68006	13.0535			-1.35328	335.917	3.0779	-0.45952	230.247	4.49046	0.8444	6.72966	1.04222	3.37163	1.04222	6.5163
-14.2972	5.85464	-14.2972	9.67294	-14.2972	0.85211		-0.74049	437.841	2.3614	-3.14905	1172.53	0.88179	0.59738	5.58879							-0.74484	319.084	3.24026	-0.83057	197.504	5.23491	0.89483	3.44639	0.79354	10.3916	0.68483	11.402			-1.26633	374.642	2.75974	-0.5222	240.154	4.30523	0.93924	6.08031
-14.1968	5.82743	-14.1968	9.43501	-14.1968	0.84058		-0.79764	485.269	2.13061				0.64836	4.69068							-0.82445	396.836	2.6054	-1.04694	226.023	4.57438	0.9887	3.09197	0.90491	7.72961	0.79142	5.96505			-1.36136	378.545	2.73129	-1.20364	240.154	4.30523	1.03934	4.19722
-14.0964	5.79864	-14.0964	9.20082	-14.0964	0.82894		-1.07728	371.919	2.77995				0.70742	4.53004							-0.92855	530.123	1.95033	-1.28167	279.759	3.69575	1.09741	2.79787	1.01362	7.54863	0.90279	5.7162			-1.73343	432.58	2.39011	-1.20364	248.259	4.16467	1.13706	2.9542
-13.996	5.76812	-13.996	8.97031	-13.996	0.81719		-1.16301	413.083	2.50293				0.74729	3.4713							-0.92855	631.29	1.63778	-1.30208	328.691	3.14556	1.19604	2.18706	1.12286	5.7539	1.0115	4.20802			-1.72534	474.908	2.17709	-1.17533	320.307	3.2279	1.24004	2.51821
-13.8956	5.73573	-13.8956	8.74344	-13.8956	0.80533		-1.31814	495.411	2.08699				0.79878	3.25955							-1.29596	866.044	1.19384				1.29733	2.18706			1.12286	2.97885			-1.47258	482.113	2.14455	-1.20769	329.012	3.14249	1.33775	3.00985
-13.7952	5.70128	-13.7952	8.52015	-13.7952	0.79337		-2.30401	830.985	1.24421				0.8538	3.36177							-1.40006	925.183	1.11753				1.39332	2.44345							-1.38967	472.507	2.18815	-1.69298	335.917	3.0779	1.44074	1.49781
-13.6948	5.6646	-13.6948	8.30042	-13.6948	0.78129		-2.35913	865.885	1.19406				0.90529	1.93064							-1.35311	1011.34	1.02232				1.50468	0.4602										-1.68894	369.239	2.80013	1.54085	0.84847
-13.5944	5.62552	-13.5944	8.08419	-13.5944	0.76912		-2.47139	909.137	1.13725				0.95273	3.4713							-1.31841	1121.21	0.92214				1.60066	0.78445										-1.40181	474.908	2.17709	1.74442	0.14347
-13.494	5.58383	-13.494	7.87142	-13.494	0.75684		-2.34484	1014.13	1.01951				1.00069	2.67541							-1.65112	1200.46	0.86126				1.6993	0.85986										-1.37552	487.216	2.12209	1.83638	-0.12554
-13.3936	5.53934	-13.3936	7.66208	-13.3936	0.74446		-2.3183	1018.31	1.01533				1.05167	1.82842							-1.83278	1214.27	0.85147				1.80324	0.96543													1.94224	0.95979
-13.2932	5.49184	-13.2932	7.45611	-13.2932	0.73198								1.10315	2.83605													1.90188	0.27921													2.0342	0.73716
-13.1928	5.44112	-13.1928	7.25348	-13.1928	0.7194								1.20209	1.93064													2.00051	1.07101													2.24065	0.73716
-13.0924	5.38696	-13.0924	7.05415	-13.0924	0.70672								1.30102	0.97412													2.10657	1.00314													2.44087	0.5238
-12.992	5.32914	-12.992	6.85808	-12.992	0.69396								1.40349	1.08365													2.19779	1.07101													2.63917	0.31045
-12.8916	5.26745	-12.8916	6.66523	-12.8916	0.6811								1.49889	1.13476													2.40513	1.47067													2.83939	-0.06988
-12.7912	5.20167	-12.7912	6.47556	-12.7912	0.66816								1.60539	0.97412													2.50377	1.07101													3.03721	-0.45021
-12.6908	5.1316	-12.6908	6.28904	-12.6908	0.65513								1.79973	0.55062													2.59976	1.25199
-12.5904	5.05705	-12.5904	6.10562	-12.5904	0.64203								2.00113	0.92301													2.70104	0.71659
-12.49	4.97783	-12.49	5.92527	-12.49	0.62886								2.1995	0.66015													2.79968	0.39233
-12.3896	4.8938	-12.3896	5.74796	-12.3896	0.61561								2.40091	1.66778
-12.2892	4.80482	-12.2892	5.57364	-12.2892	0.6023
-12.1888	4.71079	-12.1888	5.40228	-12.1888	0.58894
-12.0884	4.61167	-12.0884	5.23385	-12.0884	0.57552
-11.988	4.50744	-11.988	5.06832	-11.988	0.56206
-11.8876	4.39813	-11.8876	4.90565	-11.8876	0.54856
-11.7871	4.28384	-11.7871	4.74582	-11.7871	0.53503
-11.6867	4.16474	-11.6867	4.58878	-11.6867	0.52147
-11.5863	4.04104	-11.5863	4.43453	-11.5863	0.5079
-11.4859	3.91304	-11.4859	4.28303	-11.4859	0.49432
-11.3855	3.7811	-11.3855	4.13425	-11.3855	0.48074
-11.2851	3.64564	-11.2851	3.98819	-11.2851	0.46717
-11.1847	3.50717	-11.1847	3.84482	-11.1847	0.45362
-11.0843	3.36622	-11.0843	3.70413	-11.0843	0.4401
-10.9839	3.22342	-10.9839	3.5661	-10.9839	0.42662
-10.8835	3.07939	-10.8835	3.43075	-10.8835	0.4132
-10.7831	2.93483	-10.7831	3.29806	-10.7831	0.39984
-10.6827	2.79043	-10.6827	3.16805	-10.6827	0.38656
-10.5823	2.64688	-10.5823	3.04073	-10.5823	0.37337
-10.4819	2.50488	-10.4819	2.91612	-10.4819	0.36029
-10.3815	2.36509	-10.3815	2.79425	-10.3815	0.34733
-10.2811	2.22813	-10.2811	2.67515	-10.2811	0.33452
-10.1807	2.09459	-10.1807	2.55888	-10.1807	0.32186
-10.0803	1.96497	-10.0803	2.44548	-10.0803	0.30938
-9.97992	1.83972	-9.97992	2.33503	-9.97992	0.2971
-9.87952	1.71921	-9.87952	2.22758	-9.87952	0.28504
-9.77912	1.60374	-9.77912	2.12323	-9.77912	0.27323
-9.67871	1.49352	-9.67871	2.02206	-9.67871	0.2617
-9.57831	1.38869	-9.57831	1.92416	-9.57831	0.25047
-9.47791	1.2893	-9.47791	1.82962	-9.47791	0.23959
-9.37751	1.19537	-9.37751	1.73854	-9.37751	0.22907
-9.27711	1.10682	-9.27711	1.65099	-9.27711	0.21896
-9.17671	1.02354	-9.17671	1.56706	-9.17671	0.2093
-9.07631	0.94538	-9.07631	1.48678	-9.07631	0.20012
-8.9759	0.87217	-8.9759	1.41016	-8.9759	0.19145
-8.8755	0.80373	-8.8755	1.33719	-8.8755	0.18333
-8.7751	0.73987	-8.7751	1.26775	-8.7751	0.17579
-8.6747	0.68045	-8.6747	1.20167	-8.6747	0.16883
-8.5743	0.62534	-8.5743	1.13864	-8.5743	0.16249
-8.4739	0.57448	-8.4739	1.07821	-8.4739	0.15676
-8.37349	0.52781	-8.37349	1.01973	-8.37349	0.15163
-8.27309	0.48531	-8.27309	0.96232	-8.27309	0.1471
-8.17269	0.44695	-8.17269	0.90485	-8.17269	0.14314
-8.07229	0.41264	-8.07229	0.84598	-8.07229	0.13974
-7.97189	0.38221	-7.97189	0.78435	-7.97189	0.13686
-7.87149	0.3554	-7.87149	0.71912	-7.87149	0.1345
-7.77108	0.3319	-7.77108	0.65067	-7.77108	0.13262
-7.67068	0.31132	-7.67068	0.58151	-7.67068	0.13123
-7.57028	0.29331	-7.57028	0.51637	-7.57028	0.13032
-7.46988	0.27753	-7.46988	0.46083	-7.46988	0.1299
-7.36948	0.26368	-7.36948	0.41892	-7.36948	0.12996
-7.26908	0.25151	-7.26908	0.39147	-7.26908	0.13053
-7.16867	0.24086	-7.16867	0.37637	-7.16867	0.13163
-7.06827	0.2316	-7.06827	0.37025	-7.06827	0.13329
-6.96787	0.22367	-6.96787	0.36983	-6.96787	0.13553
-6.86747	0.21706	-6.86747	0.3726	-6.86747	0.13839
-6.76707	0.21181	-6.76707	0.37693	-6.76707	0.14189
-6.66667	0.20795	-6.66667	0.38186	-6.66667	0.14606
-6.56627	0.20549	-6.56627	0.38687	-6.56627	0.15095
-6.46586	0.20441	-6.46586	0.39171	-6.46586	0.15657
-6.36546	0.20463	-6.36546	0.39631	-6.36546	0.16297
-6.26506	0.20604	-6.26506	0.40068	-6.26506	0.17017
-6.16466	0.20845	-6.16466	0.40485	-6.16466	0.1782
-6.06426	0.2117	-6.06426	0.40889	-6.06426	0.18709
-5.96386	0.21561	-5.96386	0.41286	-5.96386	0.19687
-5.86345	0.22001	-5.86345	0.41683	-5.86345	0.20757
-5.76305	0.22478	-5.76305	0.42084	-5.76305	0.21921
-5.66265	0.2298	-5.66265	0.42495	-5.66265	0.23184
-5.56225	0.235	-5.56225	0.42919	-5.56225	0.24546
-5.46185	0.2403	-5.46185	0.43361	-5.46185	0.26013
-5.36145	0.24568	-5.36145	0.43822	-5.36145	0.27586
-5.26104	0.25111	-5.26104	0.44306	-5.26104	0.29269
-5.16064	0.25656	-5.16064	0.44814	-5.16064	0.31065
-5.06024	0.26204	-5.06024	0.45349	-5.06024	0.32978
-4.95984	0.26753	-4.95984	0.45914	-4.95984	0.35012
-4.85944	0.27306	-4.85944	0.4651	-4.85944	0.3717
-4.75904	0.27863	-4.75904	0.4714	-4.75904	0.39458
-4.65863	0.28426	-4.65863	0.47806	-4.65863	0.41879
-4.55823	0.28998	-4.55823	0.48512	-4.55823	0.4444
-4.45783	0.29582	-4.45783	0.49262	-4.45783	0.47145
-4.35743	0.30181	-4.35743	0.50058	-4.35743	0.5
-4.25703	0.308	-4.25703	0.50904	-4.25703	0.53013
-4.15663	0.31445	-4.15663	0.51806	-4.15663	0.5619
-4.05622	0.32122	-4.05622	0.52768	-4.05622	0.5954
-3.95582	0.32841	-3.95582	0.53797	-3.95582	0.63071
-3.85542	0.33612	-3.85542	0.54897	-3.85542	0.66793
-3.75502	0.34448	-3.75502	0.56077	-3.75502	0.70717
-3.65462	0.35366	-3.65462	0.57343	-3.65462	0.74855
-3.55422	0.36386	-3.55422	0.58704	-3.55422	0.7922
-3.45382	0.37533	-3.45382	0.6017	-3.45382	0.83828
-3.35341	0.38838	-3.35341	0.61751	-3.35341	0.88696
-3.25301	0.40342	-3.25301	0.6346	-3.25301	0.93842
-3.15261	0.42093	-3.15261	0.65311	-3.15261	0.99289
-3.05221	0.44152	-3.05221	0.67319	-3.05221	1.0506
-2.95181	0.46596	-2.95181	0.69505	-2.95181	1.11185
-2.85141	0.49523	-2.85141	0.7189	-2.85141	1.17695
-2.751	0.53058	-2.751	0.74502	-2.751	1.24628
-2.6506	0.57362	-2.6506	0.77373	-2.6506	1.32025
-2.5502	0.62643	-2.5502	0.80545	-2.5502	1.39938
-2.4498	0.69177	-2.4498	0.84068	-2.4498	1.48424
-2.3494	0.77324	-2.3494	0.88006	-2.3494	1.57554
-2.249	0.87564	-2.249	0.92438	-2.249	1.6741
-2.14859	1.00542	-2.14859	0.97469	-2.14859	1.78092
-2.04819	1.17126	-2.04819	1.03231	-2.04819	1.89721
-1.94779	1.38499	-1.94779	1.09903	-1.94779	2.02447
-1.84739	1.66288	-1.84739	1.17726	-1.84739	2.16457
-1.74699	2.02746	-1.74699	1.27041	-1.74699	2.31988
-1.64659	2.5103	-1.64659	1.38333	-1.64659	2.49349
-1.54618	3.15566	-1.54618	1.52306	-1.54618	2.68945
-1.44578	4.0224	-1.44578	1.69986	-1.44578	2.91325
-1.34538	5.16628	-1.34538	1.9291	-1.34538	3.17255
-1.24498	6.57532	-1.24498	2.23463	-1.24498	3.47833
-1.14458	8.87872	-1.14458	2.65537	-1.14458	3.84705
-1.04418	13.5029	-1.04418	3.25898	-1.04418	4.30448
-0.94378	19.4044	-0.94378	4.17327	-0.94378	4.89303
-0.84337	27.8848	-0.84337	5.6681	-0.84337	5.6862
-0.74297	40.6551	-0.74297	8.41363	-0.74297	6.81479
-0.64257	60.2189	-0.64257	14.5722	-0.64257	8.50064
-0.54217	90.65	-0.54217	35.6918	-0.54217	11.1719
-0.44177	140.452	-0.44177	-178.354	-0.44177	16.4743
-0.34136	185.181	-0.34136	-18.3337	-0.34136	30.5876
-0.24096	269.535	-0.24096	-14.6142	-0.24096	120.115
-0.14056	346.757	-0.14056	-12.618	-0.14056	-79.2788
-0.04016	372.27	-0.04016	-11.5247	-0.04016	-35.438
0.06024	321.538	0.06024	-10.935	0.06024	-32.7052
0.16064	251.295	0.16064	-11.0885	0.16064	-67.5542
0.26104	161.192	0.26104	-13.6448	0.26104	74.2097
0.36145	99.8014	0.36145	-39.1647	0.36145	22.3185
0.46185	63.5508	0.46185	13.8639	0.46185	13.5209
0.56225	41.5964	0.86345	1.88344	0.56225	10.003
0.66265	27.7762	0.96386	1.62877	0.66265	8.10609
0.76305	18.842	1.06426	1.47447	0.76305	6.89033
0.86345	12.9466	1.16466	1.35395	0.86345	6.00736
0.96386	9.00291	1.26506	1.25336	0.96386	5.30471
1.06426	6.34664	1.36546	1.1678	1.06426	4.71181
1.16466	4.54948	1.46586	1.09453	1.16466	4.19628
1.26506	3.32485	1.56627	1.03165	1.26506	3.74423
1.36546	2.48099	1.66667	0.97773	1.36546	3.35042
1.46586	1.8918	1.76707	0.93169	1.46586	3.01292
1.56627	1.47511	1.86747	0.89269	1.56627	2.72996
1.66667	1.1772	1.96787	0.8601	1.66667	2.49825
1.76707	0.96249	2.06827	0.83343	1.76707	2.31239
1.86747	0.80689	2.16867	0.8123	1.86747	2.16535
1.96787	0.69362	2.26908	0.79643	1.96787	2.04949
2.06827	0.61045	2.36948	0.7856	2.06827	1.95752
2.16867	0.548	2.46988	0.77965	2.16867	1.88332
2.26908	0.499	2.57028	0.77848	2.26908	1.82218
2.36948	0.45799	2.67068	0.78204	2.36948	1.77081
2.46988	0.42135	2.77108	0.79031	2.46988	1.72719
2.57028	0.38722	2.87149	0.80333	2.57028	1.69041
2.67068	0.35537	2.97189	0.82113	2.67068	1.66052
2.77108	0.3267	3.07229	0.84377	2.77108	1.6387
2.87149	0.30257	3.17269	0.87132	2.87149	1.62761
2.97189	0.28392	3.27309	0.90383	2.97189	1.63228
3.07229	0.27077	3.37349	0.94129	3.07229	1.66215
3.17269	0.26235	3.4739	0.98367	3.17269	1.73558
3.27309	0.25745	3.5743	1.0308	3.27309	1.89035
3.37349	0.25486	3.6747	1.08241	3.37349	2.20823
3.4739	0.25366	3.7751	1.13804	3.4739	2.85682
3.5743	0.25323	3.8755	1.19707	3.5743	3.9825
3.6747	0.25322	3.9759	1.25865	3.6747	4.70299
3.7751	0.25347	4.07631	1.32178	3.7751	3.84233
3.8755	0.25394	4.17671	1.38535	3.8755	2.77624
3.9759	0.25468	4.27711	1.44823	3.9759	2.13306
4.07631	0.25574	4.37751	1.50945	4.07631	1.76983
4.17671	0.2572	4.47791	1.56827	4.17671	1.55154
4.27711	0.25911	4.57831	1.62428	4.27711	1.4104
4.37751	0.26156	4.67871	1.67741	4.37751	1.31357
4.47791	0.26458	4.77912	1.72781	4.47791	1.24432
4.57831	0.26821	4.87952	1.77567	4.57831	1.19362
4.67871	0.27248	4.97992	1.82098	4.67871	1.15628
4.77912	0.27739	5.08032	1.86334	4.77912	1.12912
4.87952	0.28297	5.18072	1.90181	4.87952	1.11009
4.97992	0.28919	5.28112	1.93483	4.97992	1.09773
5.08032	0.29606	5.38153	1.96031	5.08032	1.09096
5.18072	0.30356	5.48193	1.97592	5.18072	1.08886
5.28112	0.31168	5.58233	1.97937	5.28112	1.09067
5.38153	0.32041	5.68273	1.96889	5.38153	1.09566
5.48193	0.32972	5.78313	1.94359	5.48193	1.10319
5.58233	0.33961	5.88353	1.90374	5.58233	1.11266
5.68273	0.35004	5.98394	1.85073	5.68273	1.12355
5.78313	0.36102	6.08434	1.78692	5.78313	1.13539
5.88353	0.37253	6.18474	1.71524	5.88353	1.14782
5.98394	0.38456	6.28514	1.63882	5.98394	1.16054
6.08434	0.3971	6.38554	1.56062	6.08434	1.17332
6.18474	0.41014	6.48594	1.48314	6.18474	1.186
6.28514	0.42368	6.58635	1.40835	6.28514	1.19849
6.38554	0.43772	6.68675	1.33766	6.38554	1.21073
6.48594	0.45227	6.78715	1.27196	6.48594	1.22271
6.58635	0.46732	6.88755	1.21172	6.58635	1.23442
6.68675	0.48288	6.98795	1.1571	6.68675	1.24589
6.78715	0.49897	7.08835	1.10804	6.78715	1.25716
6.88755	0.51559	7.18876	1.0643	6.88755	1.26824
6.98795	0.53275	7.28916	1.02559	6.98795	1.27918
7.08835	0.55049	7.38956	0.99155	7.08835	1.29001
7.18876	0.5688	7.48996	0.96179	7.18876	1.30075
7.28916	0.58773	7.59036	0.93597	7.28916	1.31143
7.38956	0.60728	7.69076	0.91372	7.38956	1.32207
7.48996	0.6275	7.79116	0.89472	7.48996	1.33268
7.59036	0.64841	7.89157	0.87866	7.59036	1.34327
7.69076	0.67004	7.99197	0.86528	7.69076	1.35385
7.79116	0.69243	8.09237	0.85433	7.79116	1.36443
7.89157	0.71563	8.19277	0.84559	7.89157	1.375
7.99197	0.73968	8.29317	0.83886	7.99197	1.38556
8.09237	0.76463	8.39357	0.83398	8.09237	1.39611
8.19277	0.79052	8.49398	0.83079	8.19277	1.40665
8.29317	0.81743	8.59438	0.82915	8.29317	1.41717
8.39357	0.84542	8.69478	0.82894	8.39357	1.42767
8.49398	0.87455	8.79518	0.83005	8.49398	1.43813
8.59438	0.90489	8.89558	0.83238	8.59438	1.44855
8.69478	0.93654	8.99598	0.83586	8.69478	1.45894
8.79518	0.96959	9.09639	0.8404	8.79518	1.46927
8.89558	1.00413	9.19679	0.84592	8.89558	1.47954
8.99598	1.04026	9.29719	0.85238	8.99598	1.48976
9.09639	1.07812	9.39759	0.85971	9.09639	1.4999
9.19679	1.11783	9.49799	0.86785	9.19679	1.50998
9.29719	1.15953	9.59839	0.87677	9.29719	1.51997
9.39759	1.20338	9.6988	0.88641	9.39759	1.52989
9.49799	1.24956	9.7992	0.89674	9.49799	1.53972
9.59839	1.29825	9.8996	0.90772	9.59839	1.54947
9.6988	1.34967	10	0.91931	9.6988	1.55913
9.7992	1.40405			9.7992	1.56869
9.8996	1.46165			9.8996	1.57816
10	1.52278			10	1.58753
